# Supplementary material for: Potential effects of metal ion induced two-state allostery on the regulatory mechanism of add adenine riboswitch
Source: Commun Biol. 2022 Oct 22;5:1120. doi: 10.1038/s42003-022-04096-z (PMC9588036; doi:10.1038/s42003-022-04096-z)
Supplement: Supplementary file 4 — Supplementary Data 1 [file 42003_2022_4096_MOESM4_ESM.zip]

Archive with 25 entries (23 files):
- Supplementary Data 1/
- Supplementary Data 1/final_kb_1.pdb
- Supplementary Data 1/final_kb_2.pdb
- Supplementary Data 1/final_kf0.3_1.pdb
- Supplementary Data 1/final_kf0.3_2.pdb
- Supplementary Data 1/final_kf_1.pdb
- Supplementary Data 1/final_kf_2.pdb
- Supplementary Data 1/final_mgf0.3_1.pdb
- Supplementary Data 1/final_mgf0.3_2.pdb
- Supplementary Data 1/initial_kb_1.pdb
- Supplementary Data 1/initial_kb_2.pdb
- Supplementary Data 1/initial_kf0.3_1.pdb
- Supplementary Data 1/initial_kf0.3_2.pdb
- Supplementary Data 1/initial_kf_1.pdb
- Supplementary Data 1/initial_kf_2.pdb
- Supplementary Data 1/initial_mgf0.3_1.pdb
- Supplementary Data 1/initial_mgf0.3_2.pdb
- Supplementary Data 1/simulation_input_files/
- Supplementary Data 1/simulation_input_files/equil_0.in
- Supplementary Data 1/simulation_input_files/equil_1.in
- Supplementary Data 1/simulation_input_files/equil_10.in
- Supplementary Data 1/simulation_input_files/equil_100.in
- Supplementary Data 1/simulation_input_files/equil_1000.in
- Supplementary Data 1/simulation_input_files/heat.in
- Supplementary Data 1/simulation_input_files/md.in
