# Supplementary material for: Potential effects of metal ion induced two-state allostery on the regulatory mechanism of add adenine riboswitch
Source: Commun Biol. 2022 Oct 22;5:1120. doi: 10.1038/s42003-022-04096-z (PMC9588036; doi:10.1038/s42003-022-04096-z)
Supplement: Supplementary file 4 — Supplementary Data 1 [file 42003_2022_4096_MOESM4_ESM.zip › Supplementary Data 1/final_kb_1.pdb]

CRYST1   87.644   87.644   87.644 109.47 109.47 109.47               1
ATOM      1 HO5'  C5     1     -18.238 -25.378 -37.914  1.00  0.00           H  
ATOM      2  O5'  C5     1     -18.016 -26.231 -38.296  1.00  0.00           O  
ATOM      3  C5'  C5     1     -18.040 -27.263 -37.390  1.00  0.00           C  
ATOM      4  H5'  C5     1     -18.949 -27.860 -37.465  1.00  0.00           H  
ATOM      5 H5''  C5     1     -17.931 -26.891 -36.371  1.00  0.00           H  
ATOM      6  C4'  C5     1     -16.864 -28.224 -37.619  1.00  0.00           C  
ATOM      7  H4'  C5     1     -16.975 -29.131 -37.025  1.00  0.00           H  
ATOM      8  O4'  C5     1     -16.874 -28.689 -38.944  1.00  0.00           O  
ATOM      9  C1'  C5     1     -15.550 -29.081 -39.296  1.00  0.00           C  
ATOM     10  H1'  C5     1     -15.607 -30.166 -39.389  1.00  0.00           H  
ATOM     11  N1   C5     1     -15.089 -28.614 -40.675  1.00  0.00           N  
ATOM     12  C6   C5     1     -15.744 -27.677 -41.401  1.00  0.00           C  
ATOM     13  H6   C5     1     -16.564 -27.135 -40.954  1.00  0.00           H  
ATOM     14  C5   C5     1     -15.354 -27.325 -42.651  1.00  0.00           C  
ATOM     15  H5   C5     1     -15.829 -26.547 -43.229  1.00  0.00           H  
ATOM     16  C4   C5     1     -14.186 -27.995 -43.147  1.00  0.00           C  
ATOM     17  N4   C5     1     -13.676 -27.672 -44.314  1.00  0.00           N  
ATOM     18  H41  C5     1     -12.735 -28.029 -44.391  1.00  0.00           H  
ATOM     19  H42  C5     1     -14.103 -26.919 -44.834  1.00  0.00           H  
ATOM     20  N3   C5     1     -13.561 -28.972 -42.550  1.00  0.00           N  
ATOM     21  C2   C5     1     -14.006 -29.257 -41.300  1.00  0.00           C  
ATOM     22  O2   C5     1     -13.332 -30.125 -40.695  1.00  0.00           O  
ATOM     23  C3'  C5     1     -15.492 -27.759 -37.255  1.00  0.00           C  
ATOM     24  H3'  C5     1     -15.285 -26.739 -37.578  1.00  0.00           H  
ATOM     25  C2'  C5     1     -14.666 -28.780 -38.077  1.00  0.00           C  
ATOM     26  H2'  C5     1     -13.670 -28.454 -38.379  1.00  0.00           H  
ATOM     27  O2'  C5     1     -14.431 -30.007 -37.346  1.00  0.00           O  
ATOM     28 HO2'  C5     1     -14.092 -29.588 -36.551  1.00  0.00           H  
ATOM     29  O3'  C5     1     -15.196 -27.778 -35.912  1.00  0.00           O  
ATOM     30  P     G     2     -13.896 -27.067 -35.337  1.00  0.00           P  
ATOM     31  OP1   G     2     -14.062 -26.894 -33.894  1.00  0.00           O  
ATOM     32  OP2   G     2     -13.598 -25.977 -36.264  1.00  0.00           O  
ATOM     33  O5'   G     2     -12.870 -28.168 -35.631  1.00  0.00           O  
ATOM     34  C5'   G     2     -12.573 -29.172 -34.713  1.00  0.00           C  
ATOM     35  H5'   G     2     -13.489 -29.761 -34.765  1.00  0.00           H  
ATOM     36 H5''   G     2     -12.432 -28.828 -33.688  1.00  0.00           H  
ATOM     37  C4'   G     2     -11.450 -30.149 -35.031  1.00  0.00           C  
ATOM     38  H4'   G     2     -11.397 -30.894 -34.237  1.00  0.00           H  
ATOM     39  O4'   G     2     -11.482 -30.970 -36.260  1.00  0.00           O  
ATOM     40  C1'   G     2     -10.173 -31.128 -36.760  1.00  0.00           C  
ATOM     41  H1'   G     2     -10.019 -32.188 -36.962  1.00  0.00           H  
ATOM     42  N9    G     2     -10.000 -30.316 -38.043  1.00  0.00           N  
ATOM     43  C8    G     2     -10.766 -29.385 -38.623  1.00  0.00           C  
ATOM     44  H8    G     2     -11.714 -29.100 -38.191  1.00  0.00           H  
ATOM     45  N7    G     2     -10.293 -28.901 -39.714  1.00  0.00           N  
ATOM     46  C5    G     2      -9.125 -29.590 -39.961  1.00  0.00           C  
ATOM     47  C6    G     2      -8.320 -29.688 -41.157  1.00  0.00           C  
ATOM     48  O6    G     2      -8.331 -29.082 -42.229  1.00  0.00           O  
ATOM     49  N1    G     2      -7.382 -30.709 -41.049  1.00  0.00           N  
ATOM     50  H1    G     2      -6.871 -30.887 -41.902  1.00  0.00           H  
ATOM     51  C2    G     2      -7.223 -31.466 -39.934  1.00  0.00           C  
ATOM     52  N2    G     2      -6.259 -32.389 -39.949  1.00  0.00           N  
ATOM     53  H21   G     2      -5.656 -32.485 -40.754  1.00  0.00           H  
ATOM     54  H22   G     2      -6.236 -32.969 -39.123  1.00  0.00           H  
ATOM     55  N3    G     2      -7.932 -31.442 -38.827  1.00  0.00           N  
ATOM     56  C4    G     2      -8.975 -30.533 -38.939  1.00  0.00           C  
ATOM     57  C3'   G     2     -10.044 -29.490 -35.009  1.00  0.00           C  
ATOM     58  H3'   G     2     -10.036 -28.528 -35.520  1.00  0.00           H  
ATOM     59  C2'   G     2      -9.213 -30.602 -35.684  1.00  0.00           C  
ATOM     60  H2'   G     2      -8.308 -30.214 -36.151  1.00  0.00           H  
ATOM     61  O2'   G     2      -8.834 -31.638 -34.785  1.00  0.00           O  
ATOM     62 HO2'   G     2      -8.702 -31.272 -33.907  1.00  0.00           H  
ATOM     63  O3'   G     2      -9.614 -29.342 -33.661  1.00  0.00           O  
ATOM     64  P     C     3      -8.922 -27.933 -33.194  1.00  0.00           P  
ATOM     65  OP1   C     3      -8.893 -27.940 -31.682  1.00  0.00           O  
ATOM     66  OP2   C     3      -9.655 -26.848 -33.899  1.00  0.00           O  
ATOM     67  O5'   C     3      -7.510 -27.912 -33.894  1.00  0.00           O  
ATOM     68  C5'   C     3      -6.476 -28.737 -33.415  1.00  0.00           C  
ATOM     69  H5'   C     3      -6.848 -29.741 -33.206  1.00  0.00           H  
ATOM     70 H5''   C     3      -6.097 -28.290 -32.496  1.00  0.00           H  
ATOM     71  C4'   C     3      -5.407 -28.931 -34.441  1.00  0.00           C  
ATOM     72  H4'   C     3      -4.625 -29.596 -34.074  1.00  0.00           H  
ATOM     73  O4'   C     3      -5.968 -29.366 -35.664  1.00  0.00           O  
ATOM     74  C1'   C     3      -5.121 -29.154 -36.819  1.00  0.00           C  
ATOM     75  H1'   C     3      -4.783 -30.075 -37.294  1.00  0.00           H  
ATOM     76  N1    C     3      -5.812 -28.305 -37.870  1.00  0.00           N  
ATOM     77  C6    C     3      -6.896 -27.466 -37.632  1.00  0.00           C  
ATOM     78  H6    C     3      -7.331 -27.432 -36.644  1.00  0.00           H  
ATOM     79  C5    C     3      -7.580 -26.727 -38.560  1.00  0.00           C  
ATOM     80  H5    C     3      -8.431 -26.105 -38.326  1.00  0.00           H  
ATOM     81  C4    C     3      -7.063 -26.938 -39.879  1.00  0.00           C  
ATOM     82  N4    C     3      -7.609 -26.290 -40.875  1.00  0.00           N  
ATOM     83  H41   C     3      -7.189 -26.458 -41.778  1.00  0.00           H  
ATOM     84  H42   C     3      -8.254 -25.551 -40.633  1.00  0.00           H  
ATOM     85  N3    C     3      -5.993 -27.639 -40.182  1.00  0.00           N  
ATOM     86  C2    C     3      -5.474 -28.451 -39.166  1.00  0.00           C  
ATOM     87  O2    C     3      -4.646 -29.303 -39.462  1.00  0.00           O  
ATOM     88  C3'   C     3      -4.751 -27.640 -35.007  1.00  0.00           C  
ATOM     89  H3'   C     3      -5.509 -26.944 -35.368  1.00  0.00           H  
ATOM     90  C2'   C     3      -4.017 -28.276 -36.216  1.00  0.00           C  
ATOM     91  H2'   C     3      -3.767 -27.427 -36.852  1.00  0.00           H  
ATOM     92  O2'   C     3      -2.951 -29.059 -36.059  1.00  0.00           O  
ATOM     93 HO2'   C     3      -2.481 -29.229 -36.878  1.00  0.00           H  
ATOM     94  O3'   C     3      -3.939 -27.196 -33.950  1.00  0.00           O  
ATOM     95  P     U     4      -3.283 -25.728 -33.873  1.00  0.00           P  
ATOM     96  OP1   U     4      -2.567 -25.680 -32.571  1.00  0.00           O  
ATOM     97  OP2   U     4      -4.347 -24.772 -34.221  1.00  0.00           O  
ATOM     98  O5'   U     4      -2.252 -25.806 -35.081  1.00  0.00           O  
ATOM     99  C5'   U     4      -1.031 -26.505 -35.009  1.00  0.00           C  
ATOM    100  H5'   U     4      -1.176 -27.566 -34.806  1.00  0.00           H  
ATOM    101 H5''   U     4      -0.382 -25.989 -34.302  1.00  0.00           H  
ATOM    102  C4'   U     4      -0.183 -26.355 -36.263  1.00  0.00           C  
ATOM    103  H4'   U     4       0.802 -26.812 -36.169  1.00  0.00           H  
ATOM    104  O4'   U     4      -0.792 -26.975 -37.386  1.00  0.00           O  
ATOM    105  C1'   U     4      -0.656 -26.100 -38.535  1.00  0.00           C  
ATOM    106  H1'   U     4      -0.176 -26.608 -39.372  1.00  0.00           H  
ATOM    107  N1    U     4      -2.016 -25.527 -39.040  1.00  0.00           N  
ATOM    108  C6    U     4      -3.173 -25.277 -38.305  1.00  0.00           C  
ATOM    109  H6    U     4      -3.180 -25.492 -37.246  1.00  0.00           H  
ATOM    110  C5    U     4      -4.290 -24.669 -38.850  1.00  0.00           C  
ATOM    111  H5    U     4      -5.078 -24.337 -38.191  1.00  0.00           H  
ATOM    112  C4    U     4      -4.391 -24.428 -40.238  1.00  0.00           C  
ATOM    113  O4    U     4      -5.454 -23.986 -40.813  1.00  0.00           O  
ATOM    114  N3    U     4      -3.250 -24.614 -40.962  1.00  0.00           N  
ATOM    115  H3    U     4      -3.391 -24.517 -41.958  1.00  0.00           H  
ATOM    116  C2    U     4      -2.044 -25.144 -40.419  1.00  0.00           C  
ATOM    117  O2    U     4      -1.022 -25.097 -41.128  1.00  0.00           O  
ATOM    118  C3'   U     4       0.106 -24.906 -36.675  1.00  0.00           C  
ATOM    119  H3'   U     4      -0.792 -24.293 -36.604  1.00  0.00           H  
ATOM    120  C2'   U     4       0.319 -25.028 -38.184  1.00  0.00           C  
ATOM    121  H2'   U     4       0.082 -24.077 -38.661  1.00  0.00           H  
ATOM    122  O2'   U     4       1.654 -25.388 -38.490  1.00  0.00           O  
ATOM    123 HO2'   U     4       1.910 -25.028 -39.343  1.00  0.00           H  
ATOM    124  O3'   U     4       1.064 -24.281 -35.877  1.00  0.00           O  
ATOM    125  P     U     5       0.931 -22.721 -35.451  1.00  0.00           P  
ATOM    126  OP1   U     5       2.313 -22.353 -34.991  1.00  0.00           O  
ATOM    127  OP2   U     5      -0.221 -22.644 -34.596  1.00  0.00           O  
ATOM    128  O5'   U     5       0.684 -21.969 -36.802  1.00  0.00           O  
ATOM    129  C5'   U     5       1.750 -21.820 -37.648  1.00  0.00           C  
ATOM    130  H5'   U     5       2.113 -22.804 -37.942  1.00  0.00           H  
ATOM    131 H5''   U     5       2.511 -21.147 -37.254  1.00  0.00           H  
ATOM    132  C4'   U     5       1.413 -21.177 -39.014  1.00  0.00           C  
ATOM    133  H4'   U     5       2.267 -21.184 -39.691  1.00  0.00           H  
ATOM    134  O4'   U     5       0.352 -21.870 -39.546  1.00  0.00           O  
ATOM    135  C1'   U     5      -0.196 -21.062 -40.568  1.00  0.00           C  
ATOM    136  H1'   U     5       0.133 -21.423 -41.542  1.00  0.00           H  
ATOM    137  N1    U     5      -1.741 -21.003 -40.527  1.00  0.00           N  
ATOM    138  C6    U     5      -2.447 -21.214 -39.334  1.00  0.00           C  
ATOM    139  H6    U     5      -1.957 -21.388 -38.387  1.00  0.00           H  
ATOM    140  C5    U     5      -3.790 -21.231 -39.368  1.00  0.00           C  
ATOM    141  H5    U     5      -4.257 -21.321 -38.398  1.00  0.00           H  
ATOM    142  C4    U     5      -4.580 -20.902 -40.492  1.00  0.00           C  
ATOM    143  O4    U     5      -5.764 -20.611 -40.486  1.00  0.00           O  
ATOM    144  N3    U     5      -3.808 -20.856 -41.633  1.00  0.00           N  
ATOM    145  H3    U     5      -4.356 -20.607 -42.444  1.00  0.00           H  
ATOM    146  C2    U     5      -2.442 -20.769 -41.726  1.00  0.00           C  
ATOM    147  O2    U     5      -1.918 -20.562 -42.824  1.00  0.00           O  
ATOM    148  C3'   U     5       0.948 -19.738 -38.989  1.00  0.00           C  
ATOM    149  H3'   U     5       0.224 -19.576 -38.190  1.00  0.00           H  
ATOM    150  C2'   U     5       0.401 -19.606 -40.390  1.00  0.00           C  
ATOM    151  H2'   U     5      -0.487 -18.975 -40.425  1.00  0.00           H  
ATOM    152  O2'   U     5       1.332 -19.260 -41.368  1.00  0.00           O  
ATOM    153 HO2'   U     5       1.350 -18.308 -41.491  1.00  0.00           H  
ATOM    154  O3'   U     5       2.153 -18.911 -38.754  1.00  0.00           O  
ATOM    155  P     C     6       2.203 -17.400 -38.483  1.00  0.00           P  
ATOM    156  OP1   C     6       3.575 -16.929 -38.179  1.00  0.00           O  
ATOM    157  OP2   C     6       1.166 -17.276 -37.414  1.00  0.00           O  
ATOM    158  O5'   C     6       1.630 -16.699 -39.758  1.00  0.00           O  
ATOM    159  C5'   C     6       2.540 -16.220 -40.783  1.00  0.00           C  
ATOM    160  H5'   C     6       3.170 -17.083 -40.997  1.00  0.00           H  
ATOM    161 H5''   C     6       3.181 -15.374 -40.533  1.00  0.00           H  
ATOM    162  C4'   C     6       1.907 -15.957 -42.175  1.00  0.00           C  
ATOM    163  H4'   C     6       2.741 -15.849 -42.868  1.00  0.00           H  
ATOM    164  O4'   C     6       0.997 -16.937 -42.747  1.00  0.00           O  
ATOM    165  C1'   C     6      -0.153 -16.326 -43.414  1.00  0.00           C  
ATOM    166  H1'   C     6      -0.231 -16.689 -44.439  1.00  0.00           H  
ATOM    167  N1    C     6      -1.479 -16.489 -42.725  1.00  0.00           N  
ATOM    168  C6    C     6      -1.517 -16.890 -41.415  1.00  0.00           C  
ATOM    169  H6    C     6      -0.600 -17.063 -40.871  1.00  0.00           H  
ATOM    170  C5    C     6      -2.737 -17.153 -40.814  1.00  0.00           C  
ATOM    171  H5    C     6      -2.803 -17.494 -39.792  1.00  0.00           H  
ATOM    172  C4    C     6      -3.838 -17.016 -41.630  1.00  0.00           C  
ATOM    173  N4    C     6      -5.025 -17.263 -41.136  1.00  0.00           N  
ATOM    174  H41   C     6      -5.775 -17.392 -41.800  1.00  0.00           H  
ATOM    175  H42   C     6      -5.145 -17.572 -40.182  1.00  0.00           H  
ATOM    176  N3    C     6      -3.762 -16.825 -42.902  1.00  0.00           N  
ATOM    177  C2    C     6      -2.585 -16.508 -43.447  1.00  0.00           C  
ATOM    178  O2    C     6      -2.576 -16.199 -44.628  1.00  0.00           O  
ATOM    179  C3'   C     6       1.019 -14.703 -42.244  1.00  0.00           C  
ATOM    180  H3'   C     6       0.381 -14.786 -41.364  1.00  0.00           H  
ATOM    181  C2'   C     6       0.250 -14.872 -43.525  1.00  0.00           C  
ATOM    182  H2'   C     6      -0.658 -14.269 -43.508  1.00  0.00           H  
ATOM    183  O2'   C     6       0.984 -14.545 -44.685  1.00  0.00           O  
ATOM    184 HO2'   C     6       1.875 -14.273 -44.452  1.00  0.00           H  
ATOM    185  O3'   C     6       1.769 -13.482 -42.135  1.00  0.00           O  
ATOM    186  P     A     7       1.239 -12.078 -41.515  1.00  0.00           P  
ATOM    187  OP1   A     7       2.158 -10.951 -41.782  1.00  0.00           O  
ATOM    188  OP2   A     7       0.729 -12.349 -40.146  1.00  0.00           O  
ATOM    189  O5'   A     7      -0.079 -11.734 -42.333  1.00  0.00           O  
ATOM    190  C5'   A     7       0.088 -11.252 -43.694  1.00  0.00           C  
ATOM    191  H5'   A     7       0.672 -11.997 -44.234  1.00  0.00           H  
ATOM    192 H5''   A     7       0.620 -10.300 -43.716  1.00  0.00           H  
ATOM    193  C4'   A     7      -1.225 -11.121 -44.442  1.00  0.00           C  
ATOM    194  H4'   A     7      -0.874 -10.657 -45.365  1.00  0.00           H  
ATOM    195  O4'   A     7      -1.909 -12.345 -44.791  1.00  0.00           O  
ATOM    196  C1'   A     7      -3.317 -12.200 -44.469  1.00  0.00           C  
ATOM    197  H1'   A     7      -3.860 -12.829 -45.174  1.00  0.00           H  
ATOM    198  N9    A     7      -3.645 -12.674 -43.158  1.00  0.00           N  
ATOM    199  C8    A     7      -2.866 -13.035 -42.064  1.00  0.00           C  
ATOM    200  H8    A     7      -1.790 -13.101 -41.991  1.00  0.00           H  
ATOM    201  N7    A     7      -3.572 -13.577 -41.102  1.00  0.00           N  
ATOM    202  C5    A     7      -4.882 -13.444 -41.517  1.00  0.00           C  
ATOM    203  C6    A     7      -6.099 -13.774 -41.020  1.00  0.00           C  
ATOM    204  N6    A     7      -6.403 -14.437 -39.957  1.00  0.00           N  
ATOM    205  H61   A     7      -7.377 -14.700 -39.902  1.00  0.00           H  
ATOM    206  H62   A     7      -5.671 -14.712 -39.317  1.00  0.00           H  
ATOM    207  N1    A     7      -7.225 -13.495 -41.757  1.00  0.00           N  
ATOM    208  C2    A     7      -7.164 -12.863 -42.879  1.00  0.00           C  
ATOM    209  H2    A     7      -8.098 -12.582 -43.344  1.00  0.00           H  
ATOM    210  N3    A     7      -6.100 -12.364 -43.432  1.00  0.00           N  
ATOM    211  C4    A     7      -4.957 -12.785 -42.736  1.00  0.00           C  
ATOM    212  C3'   A     7      -2.218 -10.210 -43.752  1.00  0.00           C  
ATOM    213  H3'   A     7      -2.257 -10.378 -42.676  1.00  0.00           H  
ATOM    214  C2'   A     7      -3.484 -10.661 -44.532  1.00  0.00           C  
ATOM    215  H2'   A     7      -4.406 -10.463 -43.985  1.00  0.00           H  
ATOM    216  O2'   A     7      -3.680 -10.134 -45.862  1.00  0.00           O  
ATOM    217 HO2'   A     7      -3.346  -9.234 -45.857  1.00  0.00           H  
ATOM    218  O3'   A     7      -1.913  -8.806 -44.001  1.00  0.00           O  
ATOM    219  P     U     8      -1.814  -7.590 -42.986  1.00  0.00           P  
ATOM    220  OP1   U     8      -0.972  -6.600 -43.647  1.00  0.00           O  
ATOM    221  OP2   U     8      -1.490  -8.122 -41.679  1.00  0.00           O  
ATOM    222  O5'   U     8      -3.296  -7.062 -42.964  1.00  0.00           O  
ATOM    223  C5'   U     8      -3.880  -6.305 -44.059  1.00  0.00           C  
ATOM    224  H5'   U     8      -3.362  -6.489 -45.000  1.00  0.00           H  
ATOM    225 H5''   U     8      -3.798  -5.220 -43.992  1.00  0.00           H  
ATOM    226  C4'   U     8      -5.407  -6.709 -44.111  1.00  0.00           C  
ATOM    227  H4'   U     8      -5.757  -6.428 -45.104  1.00  0.00           H  
ATOM    228  O4'   U     8      -5.596  -8.071 -44.024  1.00  0.00           O  
ATOM    229  C1'   U     8      -6.879  -8.334 -43.429  1.00  0.00           C  
ATOM    230  H1'   U     8      -7.535  -8.884 -44.104  1.00  0.00           H  
ATOM    231  N1    U     8      -6.748  -9.131 -42.191  1.00  0.00           N  
ATOM    232  C6    U     8      -5.481  -9.513 -41.691  1.00  0.00           C  
ATOM    233  H6    U     8      -4.616  -9.213 -42.264  1.00  0.00           H  
ATOM    234  C5    U     8      -5.353 -10.306 -40.621  1.00  0.00           C  
ATOM    235  H5    U     8      -4.379 -10.628 -40.284  1.00  0.00           H  
ATOM    236  C4    U     8      -6.511 -10.765 -39.944  1.00  0.00           C  
ATOM    237  O4    U     8      -6.555 -11.429 -38.890  1.00  0.00           O  
ATOM    238  N3    U     8      -7.693 -10.306 -40.447  1.00  0.00           N  
ATOM    239  H3    U     8      -8.570 -10.613 -40.051  1.00  0.00           H  
ATOM    240  C2    U     8      -7.894  -9.581 -41.520  1.00  0.00           C  
ATOM    241  O2    U     8      -8.937  -9.408 -41.965  1.00  0.00           O  
ATOM    242  C3'   U     8      -6.259  -6.044 -43.042  1.00  0.00           C  
ATOM    243  H3'   U     8      -5.756  -6.086 -42.076  1.00  0.00           H  
ATOM    244  C2'   U     8      -7.463  -6.987 -43.099  1.00  0.00           C  
ATOM    245  H2'   U     8      -7.911  -7.004 -42.105  1.00  0.00           H  
ATOM    246  O2'   U     8      -8.337  -6.782 -44.168  1.00  0.00           O  
ATOM    247 HO2'   U     8      -8.016  -6.016 -44.650  1.00  0.00           H  
ATOM    248  O3'   U     8      -6.565  -4.701 -43.338  1.00  0.00           O  
ATOM    249  P     A     9      -7.353  -3.797 -42.319  1.00  0.00           P  
ATOM    250  OP1   A     9      -7.501  -2.472 -42.963  1.00  0.00           O  
ATOM    251  OP2   A     9      -6.795  -3.898 -40.940  1.00  0.00           O  
ATOM    252  O5'   A     9      -8.813  -4.410 -42.296  1.00  0.00           O  
ATOM    253  C5'   A     9      -9.822  -4.033 -43.244  1.00  0.00           C  
ATOM    254  H5'   A     9      -9.684  -4.537 -44.200  1.00  0.00           H  
ATOM    255 H5''   A     9      -9.768  -2.975 -43.502  1.00  0.00           H  
ATOM    256  C4'   A     9     -11.211  -4.333 -42.708  1.00  0.00           C  
ATOM    257  H4'   A     9     -11.926  -4.314 -43.530  1.00  0.00           H  
ATOM    258  O4'   A     9     -11.166  -5.693 -42.231  1.00  0.00           O  
ATOM    259  C1'   A     9     -11.892  -5.841 -40.959  1.00  0.00           C  
ATOM    260  H1'   A     9     -12.886  -6.260 -41.116  1.00  0.00           H  
ATOM    261  N9    A     9     -11.034  -6.637 -40.025  1.00  0.00           N  
ATOM    262  C8    A     9      -9.641  -6.546 -39.848  1.00  0.00           C  
ATOM    263  H8    A     9      -9.062  -5.849 -40.436  1.00  0.00           H  
ATOM    264  N7    A     9      -9.120  -7.408 -39.068  1.00  0.00           N  
ATOM    265  C5    A     9     -10.263  -7.949 -38.434  1.00  0.00           C  
ATOM    266  C6    A     9     -10.451  -8.720 -37.291  1.00  0.00           C  
ATOM    267  N6    A     9      -9.516  -9.174 -36.517  1.00  0.00           N  
ATOM    268  H61   A     9      -9.649  -9.846 -35.774  1.00  0.00           H  
ATOM    269  H62   A     9      -8.588  -8.910 -36.814  1.00  0.00           H  
ATOM    270  N1    A     9     -11.670  -8.896 -36.816  1.00  0.00           N  
ATOM    271  C2    A     9     -12.740  -8.430 -37.474  1.00  0.00           C  
ATOM    272  H2    A     9     -13.706  -8.611 -37.026  1.00  0.00           H  
ATOM    273  N3    A     9     -12.766  -7.647 -38.562  1.00  0.00           N  
ATOM    274  C4    A     9     -11.411  -7.422 -38.958  1.00  0.00           C  
ATOM    275  C3'   A     9     -11.609  -3.396 -41.545  1.00  0.00           C  
ATOM    276  H3'   A     9     -10.665  -3.016 -41.156  1.00  0.00           H  
ATOM    277  C2'   A     9     -12.079  -4.419 -40.427  1.00  0.00           C  
ATOM    278  H2'   A     9     -11.561  -4.183 -39.498  1.00  0.00           H  
ATOM    279  O2'   A     9     -13.446  -4.238 -40.213  1.00  0.00           O  
ATOM    280 HO2'   A     9     -13.672  -3.464 -40.735  1.00  0.00           H  
ATOM    281  O3'   A     9     -12.670  -2.421 -41.788  1.00  0.00           O  
ATOM    282  P     U    10     -12.244  -0.905 -42.134  1.00  0.00           P  
ATOM    283  OP1   U    10     -13.388  -0.157 -42.633  1.00  0.00           O  
ATOM    284  OP2   U    10     -10.967  -0.827 -42.844  1.00  0.00           O  
ATOM    285  O5'   U    10     -11.916  -0.469 -40.660  1.00  0.00           O  
ATOM    286  C5'   U    10     -11.700   0.901 -40.270  1.00  0.00           C  
ATOM    287  H5'   U    10     -12.492   1.439 -40.791  1.00  0.00           H  
ATOM    288 H5''   U    10     -10.754   1.186 -40.731  1.00  0.00           H  
ATOM    289  C4'   U    10     -11.654   1.120 -38.731  1.00  0.00           C  
ATOM    290  H4'   U    10     -11.245   2.123 -38.610  1.00  0.00           H  
ATOM    291  O4'   U    10     -12.958   0.910 -38.084  1.00  0.00           O  
ATOM    292  C1'   U    10     -12.946  -0.303 -37.335  1.00  0.00           C  
ATOM    293  H1'   U    10     -12.881  -0.006 -36.288  1.00  0.00           H  
ATOM    294  N1    U    10     -14.206  -1.044 -37.567  1.00  0.00           N  
ATOM    295  C6    U    10     -14.499  -1.562 -38.769  1.00  0.00           C  
ATOM    296  H6    U    10     -13.720  -1.545 -39.517  1.00  0.00           H  
ATOM    297  C5    U    10     -15.714  -2.122 -39.031  1.00  0.00           C  
ATOM    298  H5    U    10     -15.930  -2.645 -39.951  1.00  0.00           H  
ATOM    299  C4    U    10     -16.690  -2.335 -37.972  1.00  0.00           C  
ATOM    300  O4    U    10     -17.924  -2.535 -38.121  1.00  0.00           O  
ATOM    301  N3    U    10     -16.169  -1.979 -36.698  1.00  0.00           N  
ATOM    302  H3    U    10     -16.754  -2.126 -35.888  1.00  0.00           H  
ATOM    303  C2    U    10     -14.987  -1.371 -36.424  1.00  0.00           C  
ATOM    304  O2    U    10     -14.659  -1.095 -35.260  1.00  0.00           O  
ATOM    305  C3'   U    10     -10.752   0.129 -38.009  1.00  0.00           C  
ATOM    306  H3'   U    10      -9.914  -0.193 -38.627  1.00  0.00           H  
ATOM    307  C2'   U    10     -11.644  -1.086 -37.695  1.00  0.00           C  
ATOM    308  H2'   U    10     -11.830  -1.628 -38.622  1.00  0.00           H  
ATOM    309  O2'   U    10     -11.070  -1.906 -36.695  1.00  0.00           O  
ATOM    310 HO2'   U    10     -10.536  -1.354 -36.120  1.00  0.00           H  
ATOM    311  O3'   U    10     -10.238   0.812 -36.838  1.00  0.00           O  
ATOM    312  P     A    11      -8.804   0.340 -36.222  1.00  0.00           P  
ATOM    313  OP1   A    11      -7.820   0.060 -37.327  1.00  0.00           O  
ATOM    314  OP2   A    11      -9.148  -0.721 -35.270  1.00  0.00           O  
ATOM    315  O5'   A    11      -8.152   1.505 -35.218  1.00  0.00           O  
ATOM    316  C5'   A    11      -7.666   2.776 -35.705  1.00  0.00           C  
ATOM    317  H5'   A    11      -7.092   2.668 -36.626  1.00  0.00           H  
ATOM    318 H5''   A    11      -7.010   3.182 -34.935  1.00  0.00           H  
ATOM    319  C4'   A    11      -8.700   3.851 -35.862  1.00  0.00           C  
ATOM    320  H4'   A    11      -8.111   4.764 -35.950  1.00  0.00           H  
ATOM    321  O4'   A    11      -9.591   3.758 -36.881  1.00  0.00           O  
ATOM    322  C1'   A    11     -10.521   4.819 -36.592  1.00  0.00           C  
ATOM    323  H1'   A    11     -10.187   5.738 -37.075  1.00  0.00           H  
ATOM    324  N9    A    11     -11.864   4.523 -37.060  1.00  0.00           N  
ATOM    325  C8    A    11     -12.343   5.025 -38.230  1.00  0.00           C  
ATOM    326  H8    A    11     -11.717   5.609 -38.889  1.00  0.00           H  
ATOM    327  N7    A    11     -13.547   4.647 -38.553  1.00  0.00           N  
ATOM    328  C5    A    11     -13.891   3.840 -37.495  1.00  0.00           C  
ATOM    329  C6    A    11     -14.952   2.982 -37.226  1.00  0.00           C  
ATOM    330  N6    A    11     -15.957   2.875 -38.114  1.00  0.00           N  
ATOM    331  H61   A    11     -16.398   1.966 -38.142  1.00  0.00           H  
ATOM    332  H62   A    11     -15.759   3.140 -39.068  1.00  0.00           H  
ATOM    333  N1    A    11     -14.942   2.162 -36.160  1.00  0.00           N  
ATOM    334  C2    A    11     -13.886   2.185 -35.317  1.00  0.00           C  
ATOM    335  H2    A    11     -13.882   1.393 -34.583  1.00  0.00           H  
ATOM    336  N3    A    11     -12.816   2.943 -35.441  1.00  0.00           N  
ATOM    337  C4    A    11     -12.854   3.681 -36.604  1.00  0.00           C  
ATOM    338  C3'   A    11      -9.487   3.905 -34.592  1.00  0.00           C  
ATOM    339  H3'   A    11     -10.006   2.966 -34.402  1.00  0.00           H  
ATOM    340  C2'   A    11     -10.410   5.087 -35.112  1.00  0.00           C  
ATOM    341  H2'   A    11     -11.387   5.058 -34.628  1.00  0.00           H  
ATOM    342  O2'   A    11      -9.797   6.307 -35.001  1.00  0.00           O  
ATOM    343 HO2'   A    11      -9.704   6.451 -34.056  1.00  0.00           H  
ATOM    344  O3'   A    11      -8.693   4.231 -33.468  1.00  0.00           O  
ATOM    345  P     A    12      -9.368   4.748 -32.063  1.00  0.00           P  
ATOM    346  OP1   A    12      -9.930   6.115 -32.268  1.00  0.00           O  
ATOM    347  OP2   A    12      -8.234   4.535 -31.109  1.00  0.00           O  
ATOM    348  O5'   A    12     -10.540   3.696 -31.613  1.00  0.00           O  
ATOM    349  C5'   A    12     -11.752   3.674 -32.274  1.00  0.00           C  
ATOM    350  H5'   A    12     -11.500   3.249 -33.245  1.00  0.00           H  
ATOM    351 H5''   A    12     -12.245   4.643 -32.353  1.00  0.00           H  
ATOM    352  C4'   A    12     -12.787   2.748 -31.562  1.00  0.00           C  
ATOM    353  H4'   A    12     -13.670   2.585 -32.181  1.00  0.00           H  
ATOM    354  O4'   A    12     -12.364   1.407 -31.235  1.00  0.00           O  
ATOM    355  C1'   A    12     -12.770   1.037 -29.976  1.00  0.00           C  
ATOM    356  H1'   A    12     -13.351   0.115 -29.961  1.00  0.00           H  
ATOM    357  N9    A    12     -11.593   0.914 -29.106  1.00  0.00           N  
ATOM    358  C8    A    12     -10.293   1.328 -29.480  1.00  0.00           C  
ATOM    359  H8    A    12     -10.091   1.810 -30.425  1.00  0.00           H  
ATOM    360  N7    A    12      -9.332   0.830 -28.786  1.00  0.00           N  
ATOM    361  C5    A    12     -10.091   0.202 -27.723  1.00  0.00           C  
ATOM    362  C6    A    12      -9.765  -0.590 -26.576  1.00  0.00           C  
ATOM    363  N6    A    12      -8.604  -1.096 -26.297  1.00  0.00           N  
ATOM    364  H61   A    12      -8.587  -1.936 -25.737  1.00  0.00           H  
ATOM    365  H62   A    12      -7.783  -0.841 -26.827  1.00  0.00           H  
ATOM    366  N1    A    12     -10.687  -1.183 -25.812  1.00  0.00           N  
ATOM    367  C2    A    12     -11.980  -0.986 -26.088  1.00  0.00           C  
ATOM    368  H2    A    12     -12.752  -1.456 -25.497  1.00  0.00           H  
ATOM    369  N3    A    12     -12.497  -0.286 -27.138  1.00  0.00           N  
ATOM    370  C4    A    12     -11.444   0.246 -27.911  1.00  0.00           C  
ATOM    371  C3'   A    12     -13.278   3.305 -30.251  1.00  0.00           C  
ATOM    372  H3'   A    12     -12.435   3.784 -29.753  1.00  0.00           H  
ATOM    373  C2'   A    12     -13.704   2.064 -29.403  1.00  0.00           C  
ATOM    374  H2'   A    12     -13.571   2.302 -28.348  1.00  0.00           H  
ATOM    375  O2'   A    12     -15.057   1.665 -29.727  1.00  0.00           O  
ATOM    376 HO2'   A    12     -15.491   2.521 -29.719  1.00  0.00           H  
ATOM    377  O3'   A    12     -14.483   4.170 -30.331  1.00  0.00           O  
ATOM    378  P     U    13     -14.427   5.724 -30.040  1.00  0.00           P  
ATOM    379  OP1   U    13     -13.234   6.108 -29.305  1.00  0.00           O  
ATOM    380  OP2   U    13     -15.782   6.080 -29.425  1.00  0.00           O  
ATOM    381  O5'   U    13     -14.512   6.269 -31.537  1.00  0.00           O  
ATOM    382  C5'   U    13     -13.477   7.072 -31.967  1.00  0.00           C  
ATOM    383  H5'   U    13     -12.546   6.511 -31.880  1.00  0.00           H  
ATOM    384 H5''   U    13     -13.475   7.957 -31.330  1.00  0.00           H  
ATOM    385  C4'   U    13     -13.531   7.336 -33.471  1.00  0.00           C  
ATOM    386  H4'   U    13     -12.593   7.807 -33.764  1.00  0.00           H  
ATOM    387  O4'   U    13     -13.572   6.110 -34.177  1.00  0.00           O  
ATOM    388  C1'   U    13     -14.476   6.257 -35.244  1.00  0.00           C  
ATOM    389  H1'   U    13     -14.016   5.938 -36.180  1.00  0.00           H  
ATOM    390  N1    U    13     -15.774   5.530 -35.006  1.00  0.00           N  
ATOM    391  C6    U    13     -15.811   4.738 -33.867  1.00  0.00           C  
ATOM    392  H6    U    13     -14.936   4.725 -33.233  1.00  0.00           H  
ATOM    393  C5    U    13     -16.915   4.036 -33.545  1.00  0.00           C  
ATOM    394  H5    U    13     -16.981   3.425 -32.657  1.00  0.00           H  
ATOM    395  C4    U    13     -18.096   4.150 -34.371  1.00  0.00           C  
ATOM    396  O4    U    13     -19.122   3.548 -34.017  1.00  0.00           O  
ATOM    397  N3    U    13     -17.965   4.861 -35.566  1.00  0.00           N  
ATOM    398  H3    U    13     -18.695   4.699 -36.245  1.00  0.00           H  
ATOM    399  C2    U    13     -16.789   5.559 -35.932  1.00  0.00           C  
ATOM    400  O2    U    13     -16.614   6.081 -37.011  1.00  0.00           O  
ATOM    401  C3'   U    13     -14.712   8.151 -33.878  1.00  0.00           C  
ATOM    402  H3'   U    13     -15.661   7.798 -33.474  1.00  0.00           H  
ATOM    403  C2'   U    13     -14.715   7.765 -35.399  1.00  0.00           C  
ATOM    404  H2'   U    13     -15.637   8.103 -35.871  1.00  0.00           H  
ATOM    405  O2'   U    13     -13.629   8.372 -36.199  1.00  0.00           O  
ATOM    406 HO2'   U    13     -13.533   9.321 -36.089  1.00  0.00           H  
ATOM    407  O3'   U    13     -14.500   9.544 -33.760  1.00  0.00           O  
ATOM    408  P     C    14     -15.800  10.421 -33.581  1.00  0.00           P  
ATOM    409  OP1   C    14     -15.529  11.898 -33.587  1.00  0.00           O  
ATOM    410  OP2   C    14     -16.540   9.832 -32.465  1.00  0.00           O  
ATOM    411  O5'   C    14     -16.638  10.174 -34.887  1.00  0.00           O  
ATOM    412  C5'   C    14     -16.199  10.709 -36.168  1.00  0.00           C  
ATOM    413  H5'   C    14     -15.188  10.434 -36.469  1.00  0.00           H  
ATOM    414 H5''   C    14     -16.236  11.789 -36.030  1.00  0.00           H  
ATOM    415  C4'   C    14     -17.128  10.394 -37.323  1.00  0.00           C  
ATOM    416  H4'   C    14     -16.665  10.757 -38.241  1.00  0.00           H  
ATOM    417  O4'   C    14     -17.371   9.006 -37.500  1.00  0.00           O  
ATOM    418  C1'   C    14     -18.765   8.843 -37.855  1.00  0.00           C  
ATOM    419  H1'   C    14     -18.802   8.193 -38.729  1.00  0.00           H  
ATOM    420  N1    C    14     -19.564   8.275 -36.741  1.00  0.00           N  
ATOM    421  C6    C    14     -19.054   8.011 -35.460  1.00  0.00           C  
ATOM    422  H6    C    14     -18.110   8.442 -35.162  1.00  0.00           H  
ATOM    423  C5    C    14     -19.781   7.301 -34.592  1.00  0.00           C  
ATOM    424  H5    C    14     -19.539   7.121 -33.555  1.00  0.00           H  
ATOM    425  C4    C    14     -21.040   6.764 -35.054  1.00  0.00           C  
ATOM    426  N4    C    14     -21.670   5.921 -34.287  1.00  0.00           N  
ATOM    427  H41   C    14     -22.499   5.564 -34.741  1.00  0.00           H  
ATOM    428  H42   C    14     -21.140   5.663 -33.467  1.00  0.00           H  
ATOM    429  N3    C    14     -21.557   6.973 -36.244  1.00  0.00           N  
ATOM    430  C2    C    14     -20.792   7.765 -37.119  1.00  0.00           C  
ATOM    431  O2    C    14     -21.267   8.024 -38.162  1.00  0.00           O  
ATOM    432  C3'   C    14     -18.531  11.087 -37.317  1.00  0.00           C  
ATOM    433  H3'   C    14     -18.939  11.038 -36.308  1.00  0.00           H  
ATOM    434  C2'   C    14     -19.310  10.232 -38.240  1.00  0.00           C  
ATOM    435  H2'   C    14     -20.392  10.279 -38.117  1.00  0.00           H  
ATOM    436  O2'   C    14     -19.044  10.484 -39.638  1.00  0.00           O  
ATOM    437 HO2'   C    14     -19.843  10.412 -40.166  1.00  0.00           H  
ATOM    438  O3'   C    14     -18.257  12.395 -37.736  1.00  0.00           O  
ATOM    439  P     C    15     -19.155  13.686 -37.312  1.00  0.00           P  
ATOM    440  OP1   C    15     -18.730  14.783 -38.235  1.00  0.00           O  
ATOM    441  OP2   C    15     -19.117  14.002 -35.868  1.00  0.00           O  
ATOM    442  O5'   C    15     -20.640  13.213 -37.687  1.00  0.00           O  
ATOM    443  C5'   C    15     -21.160  13.487 -39.023  1.00  0.00           C  
ATOM    444  H5'   C    15     -20.422  13.152 -39.752  1.00  0.00           H  
ATOM    445 H5''   C    15     -21.311  14.539 -39.264  1.00  0.00           H  
ATOM    446  C4'   C    15     -22.427  12.776 -39.401  1.00  0.00           C  
ATOM    447  H4'   C    15     -22.706  12.954 -40.440  1.00  0.00           H  
ATOM    448  O4'   C    15     -22.523  11.351 -39.122  1.00  0.00           O  
ATOM    449  C1'   C    15     -23.858  10.944 -38.783  1.00  0.00           C  
ATOM    450  H1'   C    15     -24.246  10.190 -39.468  1.00  0.00           H  
ATOM    451  N1    C    15     -23.956  10.308 -37.481  1.00  0.00           N  
ATOM    452  C6    C    15     -22.987  10.485 -36.551  1.00  0.00           C  
ATOM    453  H6    C    15     -22.195  11.204 -36.703  1.00  0.00           H  
ATOM    454  C5    C    15     -23.090   9.819 -35.379  1.00  0.00           C  
ATOM    455  H5    C    15     -22.421  10.029 -34.558  1.00  0.00           H  
ATOM    456  C4    C    15     -24.162   8.866 -35.179  1.00  0.00           C  
ATOM    457  N4    C    15     -24.197   8.220 -34.062  1.00  0.00           N  
ATOM    458  H41   C    15     -24.986   7.616 -33.880  1.00  0.00           H  
ATOM    459  H42   C    15     -23.518   8.458 -33.354  1.00  0.00           H  
ATOM    460  N3    C    15     -25.101   8.702 -36.108  1.00  0.00           N  
ATOM    461  C2    C    15     -25.013   9.434 -37.261  1.00  0.00           C  
ATOM    462  O2    C    15     -25.881   9.287 -38.057  1.00  0.00           O  
ATOM    463  C3'   C    15     -23.658  13.315 -38.667  1.00  0.00           C  
ATOM    464  H3'   C    15     -23.406  13.512 -37.625  1.00  0.00           H  
ATOM    465  C2'   C    15     -24.698  12.208 -38.802  1.00  0.00           C  
ATOM    466  H2'   C    15     -25.377  12.161 -37.950  1.00  0.00           H  
ATOM    467  O2'   C    15     -25.321  12.213 -40.076  1.00  0.00           O  
ATOM    468 HO2'   C    15     -25.616  13.102 -40.288  1.00  0.00           H  
ATOM    469  O3'   C    15     -24.291  14.446 -39.257  1.00  0.00           O  
ATOM    470  P     U    16     -25.188  15.409 -38.399  1.00  0.00           P  
ATOM    471  OP1   U    16     -25.662  16.459 -39.274  1.00  0.00           O  
ATOM    472  OP2   U    16     -24.411  15.753 -37.214  1.00  0.00           O  
ATOM    473  O5'   U    16     -26.448  14.561 -37.993  1.00  0.00           O  
ATOM    474  C5'   U    16     -27.513  14.221 -38.837  1.00  0.00           C  
ATOM    475  H5'   U    16     -27.067  13.619 -39.629  1.00  0.00           H  
ATOM    476 H5''   U    16     -28.091  15.080 -39.179  1.00  0.00           H  
ATOM    477  C4'   U    16     -28.505  13.266 -38.099  1.00  0.00           C  
ATOM    478  H4'   U    16     -29.313  13.010 -38.784  1.00  0.00           H  
ATOM    479  O4'   U    16     -27.957  12.000 -37.627  1.00  0.00           O  
ATOM    480  C1'   U    16     -28.591  11.738 -36.372  1.00  0.00           C  
ATOM    481  H1'   U    16     -29.125  10.825 -36.636  1.00  0.00           H  
ATOM    482  N1    U    16     -27.719  11.465 -35.167  1.00  0.00           N  
ATOM    483  C6    U    16     -26.729  12.424 -34.715  1.00  0.00           C  
ATOM    484  H6    U    16     -26.440  13.269 -35.323  1.00  0.00           H  
ATOM    485  C5    U    16     -26.136  12.276 -33.523  1.00  0.00           C  
ATOM    486  H5    U    16     -25.319  12.855 -33.118  1.00  0.00           H  
ATOM    487  C4    U    16     -26.452  11.123 -32.742  1.00  0.00           C  
ATOM    488  O4    U    16     -25.977  10.819 -31.638  1.00  0.00           O  
ATOM    489  N3    U    16     -27.313  10.226 -33.315  1.00  0.00           N  
ATOM    490  H3    U    16     -27.374   9.395 -32.745  1.00  0.00           H  
ATOM    491  C2    U    16     -28.059  10.403 -34.396  1.00  0.00           C  
ATOM    492  O2    U    16     -28.894   9.507 -34.633  1.00  0.00           O  
ATOM    493  C3'   U    16     -29.147  13.959 -36.905  1.00  0.00           C  
ATOM    494  H3'   U    16     -28.411  14.444 -36.264  1.00  0.00           H  
ATOM    495  C2'   U    16     -29.609  12.824 -36.004  1.00  0.00           C  
ATOM    496  H2'   U    16     -29.537  13.083 -34.948  1.00  0.00           H  
ATOM    497  O2'   U    16     -30.904  12.337 -36.305  1.00  0.00           O  
ATOM    498 HO2'   U    16     -31.473  12.843 -35.721  1.00  0.00           H  
ATOM    499  O3'   U    16     -30.317  14.793 -37.105  1.00  0.00           O  
ATOM    500  P     A    17     -30.709  15.822 -35.925  1.00  0.00           P  
ATOM    501  OP1   A    17     -31.704  16.828 -36.348  1.00  0.00           O  
ATOM    502  OP2   A    17     -29.489  16.287 -35.180  1.00  0.00           O  
ATOM    503  O5'   A    17     -31.528  14.881 -34.925  1.00  0.00           O  
ATOM    504  C5'   A    17     -32.884  14.612 -35.178  1.00  0.00           C  
ATOM    505  H5'   A    17     -32.925  14.114 -36.146  1.00  0.00           H  
ATOM    506 H5''   A    17     -33.451  15.539 -35.261  1.00  0.00           H  
ATOM    507  C4'   A    17     -33.431  13.719 -34.177  1.00  0.00           C  
ATOM    508  H4'   A    17     -34.475  13.563 -34.448  1.00  0.00           H  
ATOM    509  O4'   A    17     -32.780  12.399 -34.078  1.00  0.00           O  
ATOM    510  C1'   A    17     -32.974  11.970 -32.778  1.00  0.00           C  
ATOM    511  H1'   A    17     -33.587  11.070 -32.728  1.00  0.00           H  
ATOM    512  N9    A    17     -31.658  11.767 -32.198  1.00  0.00           N  
ATOM    513  C8    A    17     -30.468  12.450 -32.487  1.00  0.00           C  
ATOM    514  H8    A    17     -30.392  13.239 -33.220  1.00  0.00           H  
ATOM    515  N7    A    17     -29.360  12.126 -31.841  1.00  0.00           N  
ATOM    516  C5    A    17     -29.918  11.179 -30.965  1.00  0.00           C  
ATOM    517  C6    A    17     -29.432  10.393 -29.873  1.00  0.00           C  
ATOM    518  N6    A    17     -28.151  10.243 -29.599  1.00  0.00           N  
ATOM    519  H61   A    17     -27.834   9.709 -28.802  1.00  0.00           H  
ATOM    520  H62   A    17     -27.458  10.587 -30.249  1.00  0.00           H  
ATOM    521  N1    A    17     -30.252   9.665 -29.061  1.00  0.00           N  
ATOM    522  C2    A    17     -31.475   9.648 -29.328  1.00  0.00           C  
ATOM    523  H2    A    17     -32.042   9.092 -28.597  1.00  0.00           H  
ATOM    524  N3    A    17     -32.122  10.216 -30.375  1.00  0.00           N  
ATOM    525  C4    A    17     -31.289  10.980 -31.167  1.00  0.00           C  
ATOM    526  C3'   A    17     -33.450  14.266 -32.782  1.00  0.00           C  
ATOM    527  H3'   A    17     -32.482  14.618 -32.427  1.00  0.00           H  
ATOM    528  C2'   A    17     -33.866  12.999 -32.126  1.00  0.00           C  
ATOM    529  H2'   A    17     -33.722  13.033 -31.046  1.00  0.00           H  
ATOM    530  O2'   A    17     -35.234  12.714 -32.474  1.00  0.00           O  
ATOM    531 HO2'   A    17     -35.786  13.199 -31.857  1.00  0.00           H  
ATOM    532  O3'   A    17     -34.414  15.320 -32.488  1.00  0.00           O  
ATOM    533  P     A    18     -34.062  16.471 -31.438  1.00  0.00           P  
ATOM    534  OP1   A    18     -35.149  17.484 -31.402  1.00  0.00           O  
ATOM    535  OP2   A    18     -32.696  16.901 -31.659  1.00  0.00           O  
ATOM    536  O5'   A    18     -34.075  15.593 -30.169  1.00  0.00           O  
ATOM    537  C5'   A    18     -35.357  15.170 -29.586  1.00  0.00           C  
ATOM    538  H5'   A    18     -35.981  14.564 -30.242  1.00  0.00           H  
ATOM    539 H5''   A    18     -35.825  16.110 -29.293  1.00  0.00           H  
ATOM    540  C4'   A    18     -35.170  14.298 -28.304  1.00  0.00           C  
ATOM    541  H4'   A    18     -36.188  14.148 -27.946  1.00  0.00           H  
ATOM    542  O4'   A    18     -34.528  13.114 -28.677  1.00  0.00           O  
ATOM    543  C1'   A    18     -33.683  12.735 -27.533  1.00  0.00           C  
ATOM    544  H1'   A    18     -33.885  11.710 -27.220  1.00  0.00           H  
ATOM    545  N9    A    18     -32.222  12.763 -27.882  1.00  0.00           N  
ATOM    546  C8    A    18     -31.565  13.474 -28.907  1.00  0.00           C  
ATOM    547  H8    A    18     -32.147  13.918 -29.701  1.00  0.00           H  
ATOM    548  N7    A    18     -30.254  13.398 -28.873  1.00  0.00           N  
ATOM    549  C5    A    18     -30.072  12.720 -27.656  1.00  0.00           C  
ATOM    550  C6    A    18     -28.935  12.312 -26.965  1.00  0.00           C  
ATOM    551  N6    A    18     -27.685  12.529 -27.300  1.00  0.00           N  
ATOM    552  H61   A    18     -26.986  11.927 -26.890  1.00  0.00           H  
ATOM    553  H62   A    18     -27.491  12.742 -28.268  1.00  0.00           H  
ATOM    554  N1    A    18     -28.963  11.556 -25.833  1.00  0.00           N  
ATOM    555  C2    A    18     -30.195  11.172 -25.388  1.00  0.00           C  
ATOM    556  H2    A    18     -30.211  10.564 -24.495  1.00  0.00           H  
ATOM    557  N3    A    18     -31.380  11.487 -25.998  1.00  0.00           N  
ATOM    558  C4    A    18     -31.215  12.310 -27.082  1.00  0.00           C  
ATOM    559  C3'   A    18     -34.417  15.012 -27.240  1.00  0.00           C  
ATOM    560  H3'   A    18     -33.448  15.433 -27.506  1.00  0.00           H  
ATOM    561  C2'   A    18     -33.978  13.703 -26.423  1.00  0.00           C  
ATOM    562  H2'   A    18     -33.120  13.989 -25.816  1.00  0.00           H  
ATOM    563  O2'   A    18     -35.040  13.068 -25.707  1.00  0.00           O  
ATOM    564 HO2'   A    18     -35.536  12.592 -26.377  1.00  0.00           H  
ATOM    565  O3'   A    18     -35.203  15.954 -26.649  1.00  0.00           O  
ATOM    566  P     U    19     -34.481  17.181 -26.030  1.00  0.00           P  
ATOM    567  OP1   U    19     -35.558  17.902 -25.350  1.00  0.00           O  
ATOM    568  OP2   U    19     -33.677  17.846 -27.112  1.00  0.00           O  
ATOM    569  O5'   U    19     -33.569  16.539 -24.978  1.00  0.00           O  
ATOM    570  C5'   U    19     -34.003  16.165 -23.705  1.00  0.00           C  
ATOM    571  H5'   U    19     -34.867  15.502 -23.750  1.00  0.00           H  
ATOM    572 H5''   U    19     -34.176  17.112 -23.192  1.00  0.00           H  
ATOM    573  C4'   U    19     -32.953  15.361 -22.999  1.00  0.00           C  
ATOM    574  H4'   U    19     -33.283  14.764 -22.148  1.00  0.00           H  
ATOM    575  O4'   U    19     -32.144  14.457 -23.797  1.00  0.00           O  
ATOM    576  C1'   U    19     -30.873  14.286 -23.232  1.00  0.00           C  
ATOM    577  H1'   U    19     -30.884  13.278 -22.817  1.00  0.00           H  
ATOM    578  N1    U    19     -29.887  14.536 -24.352  1.00  0.00           N  
ATOM    579  C6    U    19     -30.104  15.445 -25.330  1.00  0.00           C  
ATOM    580  H6    U    19     -31.127  15.723 -25.533  1.00  0.00           H  
ATOM    581  C5    U    19     -29.082  15.991 -26.085  1.00  0.00           C  
ATOM    582  H5    U    19     -29.340  16.648 -26.902  1.00  0.00           H  
ATOM    583  C4    U    19     -27.700  15.763 -25.754  1.00  0.00           C  
ATOM    584  O4    U    19     -26.695  16.219 -26.357  1.00  0.00           O  
ATOM    585  N3    U    19     -27.535  14.817 -24.765  1.00  0.00           N  
ATOM    586  H3    U    19     -26.609  14.623 -24.413  1.00  0.00           H  
ATOM    587  C2    U    19     -28.535  14.130 -24.038  1.00  0.00           C  
ATOM    588  O2    U    19     -28.168  13.311 -23.205  1.00  0.00           O  
ATOM    589  C3'   U    19     -31.925  16.414 -22.479  1.00  0.00           C  
ATOM    590  H3'   U    19     -31.572  17.150 -23.201  1.00  0.00           H  
ATOM    591  C2'   U    19     -30.713  15.472 -22.243  1.00  0.00           C  
ATOM    592  H2'   U    19     -29.745  15.958 -22.366  1.00  0.00           H  
ATOM    593  O2'   U    19     -30.698  14.729 -21.024  1.00  0.00           O  
ATOM    594 HO2'   U    19     -30.505  15.382 -20.347  1.00  0.00           H  
ATOM    595  O3'   U    19     -32.421  16.991 -21.219  1.00  0.00           O  
ATOM    596  P     G    20     -31.588  18.103 -20.421  1.00  0.00           P  
ATOM    597  OP1   G    20     -32.622  18.720 -19.516  1.00  0.00           O  
ATOM    598  OP2   G    20     -30.823  18.968 -21.378  1.00  0.00           O  
ATOM    599  O5'   G    20     -30.531  17.282 -19.510  1.00  0.00           O  
ATOM    600  C5'   G    20     -30.855  16.871 -18.115  1.00  0.00           C  
ATOM    601  H5'   G    20     -31.711  16.218 -17.943  1.00  0.00           H  
ATOM    602 H5''   G    20     -31.206  17.744 -17.565  1.00  0.00           H  
ATOM    603  C4'   G    20     -29.564  16.387 -17.379  1.00  0.00           C  
ATOM    604  H4'   G    20     -29.921  16.035 -16.412  1.00  0.00           H  
ATOM    605  O4'   G    20     -28.798  15.314 -17.933  1.00  0.00           O  
ATOM    606  C1'   G    20     -27.372  15.524 -17.819  1.00  0.00           C  
ATOM    607  H1'   G    20     -26.856  14.653 -17.415  1.00  0.00           H  
ATOM    608  N9    G    20     -26.843  15.854 -19.153  1.00  0.00           N  
ATOM    609  C8    G    20     -27.610  16.161 -20.228  1.00  0.00           C  
ATOM    610  H8    G    20     -28.690  16.143 -20.262  1.00  0.00           H  
ATOM    611  N7    G    20     -26.866  16.325 -21.325  1.00  0.00           N  
ATOM    612  C5    G    20     -25.541  16.285 -20.879  1.00  0.00           C  
ATOM    613  C6    G    20     -24.292  16.491 -21.601  1.00  0.00           C  
ATOM    614  O6    G    20     -24.169  16.783 -22.800  1.00  0.00           O  
ATOM    615  N1    G    20     -23.241  16.222 -20.767  1.00  0.00           N  
ATOM    616  H1    G    20     -22.317  16.358 -21.153  1.00  0.00           H  
ATOM    617  C2    G    20     -23.310  15.843 -19.460  1.00  0.00           C  
ATOM    618  N2    G    20     -22.181  15.402 -18.894  1.00  0.00           N  
ATOM    619  H21   G    20     -21.282  15.369 -19.354  1.00  0.00           H  
ATOM    620  H22   G    20     -22.224  14.976 -17.979  1.00  0.00           H  
ATOM    621  N3    G    20     -24.429  15.649 -18.781  1.00  0.00           N  
ATOM    622  C4    G    20     -25.560  15.920 -19.537  1.00  0.00           C  
ATOM    623  C3'   G    20     -28.540  17.480 -17.277  1.00  0.00           C  
ATOM    624  H3'   G    20     -28.342  17.920 -18.255  1.00  0.00           H  
ATOM    625  C2'   G    20     -27.231  16.741 -16.872  1.00  0.00           C  
ATOM    626  H2'   G    20     -26.337  17.287 -17.172  1.00  0.00           H  
ATOM    627  O2'   G    20     -27.166  16.448 -15.459  1.00  0.00           O  
ATOM    628 HO2'   G    20     -27.968  16.787 -15.055  1.00  0.00           H  
ATOM    629  O3'   G    20     -28.941  18.579 -16.353  1.00  0.00           O  
ATOM    630  P     A    21     -28.402  20.024 -16.458  1.00  0.00           P  
ATOM    631  OP1   A    21     -28.969  21.032 -15.509  1.00  0.00           O  
ATOM    632  OP2   A    21     -28.368  20.410 -17.919  1.00  0.00           O  
ATOM    633  O5'   A    21     -26.839  19.763 -16.071  1.00  0.00           O  
ATOM    634  C5'   A    21     -26.380  19.501 -14.703  1.00  0.00           C  
ATOM    635  H5'   A    21     -26.928  18.629 -14.347  1.00  0.00           H  
ATOM    636 H5''   A    21     -26.594  20.369 -14.079  1.00  0.00           H  
ATOM    637  C4'   A    21     -24.880  19.207 -14.688  1.00  0.00           C  
ATOM    638  H4'   A    21     -24.589  18.721 -13.757  1.00  0.00           H  
ATOM    639  O4'   A    21     -24.435  18.574 -15.904  1.00  0.00           O  
ATOM    640  C1'   A    21     -23.072  18.718 -16.118  1.00  0.00           C  
ATOM    641  H1'   A    21     -22.640  17.729 -15.971  1.00  0.00           H  
ATOM    642  N9    A    21     -22.917  18.949 -17.604  1.00  0.00           N  
ATOM    643  C8    A    21     -23.927  19.043 -18.588  1.00  0.00           C  
ATOM    644  H8    A    21     -24.967  19.081 -18.298  1.00  0.00           H  
ATOM    645  N7    A    21     -23.485  19.212 -19.813  1.00  0.00           N  
ATOM    646  C5    A    21     -22.113  19.264 -19.544  1.00  0.00           C  
ATOM    647  C6    A    21     -20.987  19.404 -20.402  1.00  0.00           C  
ATOM    648  N6    A    21     -21.080  19.559 -21.675  1.00  0.00           N  
ATOM    649  H61   A    21     -20.201  19.812 -22.103  1.00  0.00           H  
ATOM    650  H62   A    21     -21.941  19.663 -22.192  1.00  0.00           H  
ATOM    651  N1    A    21     -19.723  19.507 -19.998  1.00  0.00           N  
ATOM    652  C2    A    21     -19.580  19.415 -18.702  1.00  0.00           C  
ATOM    653  H2    A    21     -18.542  19.589 -18.461  1.00  0.00           H  
ATOM    654  N3    A    21     -20.433  19.201 -17.725  1.00  0.00           N  
ATOM    655  C4    A    21     -21.709  19.053 -18.239  1.00  0.00           C  
ATOM    656  C3'   A    21     -23.951  20.464 -14.658  1.00  0.00           C  
ATOM    657  H3'   A    21     -24.354  21.018 -15.506  1.00  0.00           H  
ATOM    658  C2'   A    21     -22.629  19.865 -15.209  1.00  0.00           C  
ATOM    659  H2'   A    21     -22.044  20.695 -15.606  1.00  0.00           H  
ATOM    660  O2'   A    21     -21.912  19.174 -14.156  1.00  0.00           O  
ATOM    661 HO2'   A    21     -21.029  19.027 -14.504  1.00  0.00           H  
ATOM    662  O3'   A    21     -23.839  21.159 -13.389  1.00  0.00           O  
ATOM    663  P     U    22     -23.593  22.672 -13.317  1.00  0.00           P  
ATOM    664  OP1   U    22     -23.481  23.039 -11.907  1.00  0.00           O  
ATOM    665  OP2   U    22     -24.645  23.296 -14.151  1.00  0.00           O  
ATOM    666  O5'   U    22     -22.116  22.920 -13.978  1.00  0.00           O  
ATOM    667  C5'   U    22     -20.979  22.470 -13.231  1.00  0.00           C  
ATOM    668  H5'   U    22     -21.149  21.404 -13.079  1.00  0.00           H  
ATOM    669 H5''   U    22     -20.942  22.948 -12.253  1.00  0.00           H  
ATOM    670  C4'   U    22     -19.642  22.577 -13.910  1.00  0.00           C  
ATOM    671  H4'   U    22     -18.902  21.997 -13.359  1.00  0.00           H  
ATOM    672  O4'   U    22     -19.906  22.036 -15.222  1.00  0.00           O  
ATOM    673  C1'   U    22     -19.458  22.930 -16.259  1.00  0.00           C  
ATOM    674  H1'   U    22     -18.406  22.785 -16.507  1.00  0.00           H  
ATOM    675  N1    U    22     -20.164  22.680 -17.538  1.00  0.00           N  
ATOM    676  C6    U    22     -21.556  22.558 -17.555  1.00  0.00           C  
ATOM    677  H6    U    22     -22.039  22.499 -16.591  1.00  0.00           H  
ATOM    678  C5    U    22     -22.237  22.479 -18.663  1.00  0.00           C  
ATOM    679  H5    U    22     -23.317  22.475 -18.691  1.00  0.00           H  
ATOM    680  C4    U    22     -21.612  22.781 -19.890  1.00  0.00           C  
ATOM    681  O4    U    22     -22.242  22.862 -20.950  1.00  0.00           O  
ATOM    682  N3    U    22     -20.218  22.720 -19.929  1.00  0.00           N  
ATOM    683  H3    U    22     -19.821  22.535 -20.839  1.00  0.00           H  
ATOM    684  C2    U    22     -19.429  22.727 -18.763  1.00  0.00           C  
ATOM    685  O2    U    22     -18.252  22.625 -18.878  1.00  0.00           O  
ATOM    686  C3'   U    22     -19.100  23.944 -14.179  1.00  0.00           C  
ATOM    687  H3'   U    22     -19.677  24.583 -13.511  1.00  0.00           H  
ATOM    688  C2'   U    22     -19.618  24.304 -15.582  1.00  0.00           C  
ATOM    689  H2'   U    22     -20.686  24.501 -15.495  1.00  0.00           H  
ATOM    690  O2'   U    22     -18.881  25.412 -16.157  1.00  0.00           O  
ATOM    691 HO2'   U    22     -19.228  25.655 -17.018  1.00  0.00           H  
ATOM    692  O3'   U    22     -17.718  24.025 -13.933  1.00  0.00           O  
ATOM    693  P     A    23     -17.187  24.238 -12.443  1.00  0.00           P  
ATOM    694  OP1   A    23     -18.014  23.577 -11.447  1.00  0.00           O  
ATOM    695  OP2   A    23     -16.918  25.641 -12.196  1.00  0.00           O  
ATOM    696  O5'   A    23     -15.770  23.495 -12.715  1.00  0.00           O  
ATOM    697  C5'   A    23     -15.504  22.086 -12.561  1.00  0.00           C  
ATOM    698  H5'   A    23     -15.754  21.604 -13.506  1.00  0.00           H  
ATOM    699 H5''   A    23     -16.035  21.689 -11.696  1.00  0.00           H  
ATOM    700  C4'   A    23     -13.976  21.824 -12.550  1.00  0.00           C  
ATOM    701  H4'   A    23     -14.033  20.773 -12.269  1.00  0.00           H  
ATOM    702  O4'   A    23     -13.400  22.025 -13.800  1.00  0.00           O  
ATOM    703  C1'   A    23     -12.708  23.225 -13.835  1.00  0.00           C  
ATOM    704  H1'   A    23     -11.662  22.999 -14.040  1.00  0.00           H  
ATOM    705  N9    A    23     -13.323  24.070 -14.891  1.00  0.00           N  
ATOM    706  C8    A    23     -14.596  24.021 -15.426  1.00  0.00           C  
ATOM    707  H8    A    23     -15.294  23.249 -15.136  1.00  0.00           H  
ATOM    708  N7    A    23     -14.951  25.087 -16.086  1.00  0.00           N  
ATOM    709  C5    A    23     -13.791  25.875 -16.082  1.00  0.00           C  
ATOM    710  C6    A    23     -13.464  27.169 -16.522  1.00  0.00           C  
ATOM    711  N6    A    23     -14.273  28.027 -17.095  1.00  0.00           N  
ATOM    712  H61   A    23     -13.893  28.951 -17.241  1.00  0.00           H  
ATOM    713  H62   A    23     -15.196  27.686 -17.326  1.00  0.00           H  
ATOM    714  N1    A    23     -12.287  27.725 -16.265  1.00  0.00           N  
ATOM    715  C2    A    23     -11.398  27.022 -15.564  1.00  0.00           C  
ATOM    716  H2    A    23     -10.420  27.417 -15.331  1.00  0.00           H  
ATOM    717  N3    A    23     -11.512  25.766 -15.086  1.00  0.00           N  
ATOM    718  C4    A    23     -12.791  25.298 -15.336  1.00  0.00           C  
ATOM    719  C3'   A    23     -13.278  22.647 -11.537  1.00  0.00           C  
ATOM    720  H3'   A    23     -14.007  22.983 -10.799  1.00  0.00           H  
ATOM    721  C2'   A    23     -12.865  23.827 -12.398  1.00  0.00           C  
ATOM    722  H2'   A    23     -13.703  24.524 -12.418  1.00  0.00           H  
ATOM    723  O2'   A    23     -11.764  24.528 -11.860  1.00  0.00           O  
ATOM    724 HO2'   A    23     -11.739  24.309 -10.926  1.00  0.00           H  
ATOM    725  O3'   A    23     -12.247  21.829 -11.075  1.00  0.00           O  
ATOM    726  P     U    24     -11.918  21.751  -9.489  1.00  0.00           P  
ATOM    727  OP1   U    24     -11.970  23.187  -9.077  1.00  0.00           O  
ATOM    728  OP2   U    24     -10.693  20.998  -9.284  1.00  0.00           O  
ATOM    729  O5'   U    24     -13.153  20.999  -8.860  1.00  0.00           O  
ATOM    730  C5'   U    24     -13.237  19.609  -8.796  1.00  0.00           C  
ATOM    731  H5'   U    24     -12.387  19.151  -8.289  1.00  0.00           H  
ATOM    732 H5''   U    24     -13.331  19.176  -9.792  1.00  0.00           H  
ATOM    733  C4'   U    24     -14.418  19.123  -8.019  1.00  0.00           C  
ATOM    734  H4'   U    24     -14.276  18.050  -7.889  1.00  0.00           H  
ATOM    735  O4'   U    24     -14.499  19.818  -6.808  1.00  0.00           O  
ATOM    736  C1'   U    24     -15.785  20.383  -6.629  1.00  0.00           C  
ATOM    737  H1'   U    24     -16.401  19.612  -6.167  1.00  0.00           H  
ATOM    738  N1    U    24     -15.908  21.690  -5.846  1.00  0.00           N  
ATOM    739  C6    U    24     -15.462  22.945  -6.237  1.00  0.00           C  
ATOM    740  H6    U    24     -15.031  23.039  -7.222  1.00  0.00           H  
ATOM    741  C5    U    24     -15.492  23.932  -5.356  1.00  0.00           C  
ATOM    742  H5    U    24     -15.026  24.860  -5.652  1.00  0.00           H  
ATOM    743  C4    U    24     -15.928  23.850  -4.042  1.00  0.00           C  
ATOM    744  O4    U    24     -15.654  24.661  -3.112  1.00  0.00           O  
ATOM    745  N3    U    24     -16.612  22.716  -3.820  1.00  0.00           N  
ATOM    746  H3    U    24     -16.928  22.590  -2.868  1.00  0.00           H  
ATOM    747  C2    U    24     -16.653  21.608  -4.624  1.00  0.00           C  
ATOM    748  O2    U    24     -17.244  20.566  -4.291  1.00  0.00           O  
ATOM    749  C3'   U    24     -15.755  19.317  -8.719  1.00  0.00           C  
ATOM    750  H3'   U    24     -15.653  19.652  -9.751  1.00  0.00           H  
ATOM    751  C2'   U    24     -16.375  20.523  -8.045  1.00  0.00           C  
ATOM    752  H2'   U    24     -15.990  21.370  -8.613  1.00  0.00           H  
ATOM    753  O2'   U    24     -17.807  20.413  -8.008  1.00  0.00           O  
ATOM    754 HO2'   U    24     -17.894  19.470  -8.163  1.00  0.00           H  
ATOM    755  O3'   U    24     -16.667  18.230  -8.555  1.00  0.00           O  
ATOM    756  P     G    25     -16.580  16.985  -9.469  1.00  0.00           P  
ATOM    757  OP1   G    25     -17.351  15.938  -8.794  1.00  0.00           O  
ATOM    758  OP2   G    25     -15.176  16.635  -9.806  1.00  0.00           O  
ATOM    759  O5'   G    25     -17.263  17.574 -10.779  1.00  0.00           O  
ATOM    760  C5'   G    25     -18.583  18.078 -10.868  1.00  0.00           C  
ATOM    761  H5'   G    25     -18.528  19.006 -10.299  1.00  0.00           H  
ATOM    762 H5''   G    25     -19.293  17.377 -10.427  1.00  0.00           H  
ATOM    763  C4'   G    25     -18.932  18.300 -12.337  1.00  0.00           C  
ATOM    764  H4'   G    25     -19.999  18.453 -12.494  1.00  0.00           H  
ATOM    765  O4'   G    25     -18.122  19.480 -12.861  1.00  0.00           O  
ATOM    766  C1'   G    25     -17.811  19.242 -14.209  1.00  0.00           C  
ATOM    767  H1'   G    25     -18.159  20.089 -14.800  1.00  0.00           H  
ATOM    768  N9    G    25     -16.365  19.161 -14.372  1.00  0.00           N  
ATOM    769  C8    G    25     -15.475  18.557 -13.563  1.00  0.00           C  
ATOM    770  H8    G    25     -15.730  17.999 -12.674  1.00  0.00           H  
ATOM    771  N7    G    25     -14.201  18.702 -13.932  1.00  0.00           N  
ATOM    772  C5    G    25     -14.296  19.477 -15.126  1.00  0.00           C  
ATOM    773  C6    G    25     -13.300  19.984 -16.021  1.00  0.00           C  
ATOM    774  O6    G    25     -12.067  19.969 -15.920  1.00  0.00           O  
ATOM    775  N1    G    25     -13.834  20.820 -17.005  1.00  0.00           N  
ATOM    776  H1    G    25     -13.281  21.430 -17.590  1.00  0.00           H  
ATOM    777  C2    G    25     -15.164  20.993 -17.224  1.00  0.00           C  
ATOM    778  N2    G    25     -15.605  21.597 -18.281  1.00  0.00           N  
ATOM    779  H21   G    25     -15.066  22.198 -18.889  1.00  0.00           H  
ATOM    780  H22   G    25     -16.606  21.551 -18.410  1.00  0.00           H  
ATOM    781  N3    G    25     -16.097  20.564 -16.445  1.00  0.00           N  
ATOM    782  C4    G    25     -15.634  19.720 -15.437  1.00  0.00           C  
ATOM    783  C3'   G    25     -18.554  17.182 -13.334  1.00  0.00           C  
ATOM    784  H3'   G    25     -17.547  16.786 -13.205  1.00  0.00           H  
ATOM    785  C2'   G    25     -18.455  17.970 -14.652  1.00  0.00           C  
ATOM    786  H2'   G    25     -17.755  17.500 -15.343  1.00  0.00           H  
ATOM    787  O2'   G    25     -19.714  18.301 -15.203  1.00  0.00           O  
ATOM    788 HO2'   G    25     -19.553  18.362 -16.147  1.00  0.00           H  
ATOM    789  O3'   G    25     -19.474  16.076 -13.337  1.00  0.00           O  
ATOM    790  P     G    26     -19.231  14.757 -14.153  1.00  0.00           P  
ATOM    791  OP1   G    26     -20.421  13.931 -14.263  1.00  0.00           O  
ATOM    792  OP2   G    26     -18.103  14.150 -13.519  1.00  0.00           O  
ATOM    793  O5'   G    26     -18.743  15.049 -15.682  1.00  0.00           O  
ATOM    794  C5'   G    26     -19.509  15.547 -16.752  1.00  0.00           C  
ATOM    795  H5'   G    26     -20.145  16.364 -16.413  1.00  0.00           H  
ATOM    796 H5''   G    26     -20.102  14.662 -16.983  1.00  0.00           H  
ATOM    797  C4'   G    26     -18.841  16.061 -18.052  1.00  0.00           C  
ATOM    798  H4'   G    26     -19.537  16.464 -18.788  1.00  0.00           H  
ATOM    799  O4'   G    26     -17.893  17.059 -17.821  1.00  0.00           O  
ATOM    800  C1'   G    26     -16.901  17.000 -18.844  1.00  0.00           C  
ATOM    801  H1'   G    26     -16.954  17.911 -19.440  1.00  0.00           H  
ATOM    802  N9    G    26     -15.577  16.947 -18.090  1.00  0.00           N  
ATOM    803  C8    G    26     -15.187  16.235 -17.002  1.00  0.00           C  
ATOM    804  H8    G    26     -15.971  15.829 -16.381  1.00  0.00           H  
ATOM    805  N7    G    26     -13.897  16.233 -16.696  1.00  0.00           N  
ATOM    806  C5    G    26     -13.392  17.017 -17.731  1.00  0.00           C  
ATOM    807  C6    G    26     -12.111  17.479 -18.047  1.00  0.00           C  
ATOM    808  O6    G    26     -11.077  17.245 -17.438  1.00  0.00           O  
ATOM    809  N1    G    26     -12.082  18.414 -19.061  1.00  0.00           N  
ATOM    810  H1    G    26     -11.255  18.989 -19.141  1.00  0.00           H  
ATOM    811  C2    G    26     -13.107  18.680 -19.882  1.00  0.00           C  
ATOM    812  N2    G    26     -12.922  19.659 -20.755  1.00  0.00           N  
ATOM    813  H21   G    26     -12.070  20.193 -20.658  1.00  0.00           H  
ATOM    814  H22   G    26     -13.805  20.015 -21.092  1.00  0.00           H  
ATOM    815  N3    G    26     -14.310  18.302 -19.663  1.00  0.00           N  
ATOM    816  C4    G    26     -14.379  17.470 -18.567  1.00  0.00           C  
ATOM    817  C3'   G    26     -18.060  14.981 -18.658  1.00  0.00           C  
ATOM    818  H3'   G    26     -17.417  14.343 -18.052  1.00  0.00           H  
ATOM    819  C2'   G    26     -17.173  15.661 -19.626  1.00  0.00           C  
ATOM    820  H2'   G    26     -16.313  15.041 -19.881  1.00  0.00           H  
ATOM    821  O2'   G    26     -17.802  16.041 -20.849  1.00  0.00           O  
ATOM    822 HO2'   G    26     -18.518  15.471 -21.139  1.00  0.00           H  
ATOM    823  O3'   G    26     -18.876  14.166 -19.421  1.00  0.00           O  
ATOM    824  P     U    27     -18.591  12.566 -19.719  1.00  0.00           P  
ATOM    825  OP1   U    27     -17.664  12.026 -18.689  1.00  0.00           O  
ATOM    826  OP2   U    27     -18.207  12.451 -21.090  1.00  0.00           O  
ATOM    827  O5'   U    27     -19.981  11.978 -19.426  1.00  0.00           O  
ATOM    828  C5'   U    27     -20.351  11.750 -18.055  1.00  0.00           C  
ATOM    829  H5'   U    27     -20.058  12.592 -17.428  1.00  0.00           H  
ATOM    830 H5''   U    27     -19.820  10.835 -17.792  1.00  0.00           H  
ATOM    831  C4'   U    27     -21.890  11.456 -17.864  1.00  0.00           C  
ATOM    832  H4'   U    27     -22.130  11.264 -16.818  1.00  0.00           H  
ATOM    833  O4'   U    27     -22.623  12.456 -18.412  1.00  0.00           O  
ATOM    834  C1'   U    27     -23.861  11.931 -18.948  1.00  0.00           C  
ATOM    835  H1'   U    27     -24.791  12.159 -18.427  1.00  0.00           H  
ATOM    836  N1    U    27     -24.041  12.373 -20.362  1.00  0.00           N  
ATOM    837  C6    U    27     -23.000  12.700 -21.152  1.00  0.00           C  
ATOM    838  H6    U    27     -21.995  12.752 -20.759  1.00  0.00           H  
ATOM    839  C5    U    27     -23.121  13.152 -22.429  1.00  0.00           C  
ATOM    840  H5    U    27     -22.298  13.462 -23.056  1.00  0.00           H  
ATOM    841  C4    U    27     -24.439  13.414 -22.981  1.00  0.00           C  
ATOM    842  O4    U    27     -24.753  13.891 -24.073  1.00  0.00           O  
ATOM    843  N3    U    27     -25.472  13.175 -22.104  1.00  0.00           N  
ATOM    844  H3    U    27     -26.422  13.409 -22.355  1.00  0.00           H  
ATOM    845  C2    U    27     -25.332  12.580 -20.895  1.00  0.00           C  
ATOM    846  O2    U    27     -26.359  12.416 -20.190  1.00  0.00           O  
ATOM    847  C3'   U    27     -22.233  10.135 -18.664  1.00  0.00           C  
ATOM    848  H3'   U    27     -21.725  10.228 -19.624  1.00  0.00           H  
ATOM    849  C2'   U    27     -23.710  10.430 -18.878  1.00  0.00           C  
ATOM    850  H2'   U    27     -24.164   9.864 -19.691  1.00  0.00           H  
ATOM    851  O2'   U    27     -24.330  10.141 -17.645  1.00  0.00           O  
ATOM    852 HO2'   U    27     -24.730   9.283 -17.808  1.00  0.00           H  
ATOM    853  O3'   U    27     -22.057   8.832 -18.123  1.00  0.00           O  
ATOM    854  P     U    28     -22.109   7.529 -19.105  1.00  0.00           P  
ATOM    855  OP1   U    28     -21.723   6.273 -18.428  1.00  0.00           O  
ATOM    856  OP2   U    28     -21.238   7.866 -20.297  1.00  0.00           O  
ATOM    857  O5'   U    28     -23.630   7.342 -19.555  1.00  0.00           O  
ATOM    858  C5'   U    28     -24.689   6.816 -18.706  1.00  0.00           C  
ATOM    859  H5'   U    28     -24.579   7.127 -17.667  1.00  0.00           H  
ATOM    860 H5''   U    28     -24.455   5.752 -18.679  1.00  0.00           H  
ATOM    861  C4'   U    28     -26.154   7.093 -19.217  1.00  0.00           C  
ATOM    862  H4'   U    28     -26.914   6.923 -18.454  1.00  0.00           H  
ATOM    863  O4'   U    28     -26.257   8.489 -19.609  1.00  0.00           O  
ATOM    864  C1'   U    28     -27.158   8.561 -20.663  1.00  0.00           C  
ATOM    865  H1'   U    28     -28.051   9.094 -20.336  1.00  0.00           H  
ATOM    866  N1    U    28     -26.659   9.208 -21.877  1.00  0.00           N  
ATOM    867  C6    U    28     -25.344   8.986 -22.293  1.00  0.00           C  
ATOM    868  H6    U    28     -24.720   8.460 -21.585  1.00  0.00           H  
ATOM    869  C5    U    28     -24.900   9.474 -23.467  1.00  0.00           C  
ATOM    870  H5    U    28     -23.892   9.460 -23.854  1.00  0.00           H  
ATOM    871  C4    U    28     -25.676  10.381 -24.224  1.00  0.00           C  
ATOM    872  O4    U    28     -25.358  10.976 -25.255  1.00  0.00           O  
ATOM    873  N3    U    28     -26.981  10.454 -23.869  1.00  0.00           N  
ATOM    874  H3    U    28     -27.580  10.878 -24.563  1.00  0.00           H  
ATOM    875  C2    U    28     -27.553   9.983 -22.712  1.00  0.00           C  
ATOM    876  O2    U    28     -28.734  10.011 -22.513  1.00  0.00           O  
ATOM    877  C3'   U    28     -26.555   6.306 -20.432  1.00  0.00           C  
ATOM    878  H3'   U    28     -25.697   6.354 -21.101  1.00  0.00           H  
ATOM    879  C2'   U    28     -27.596   7.183 -21.027  1.00  0.00           C  
ATOM    880  H2'   U    28     -27.668   7.112 -22.112  1.00  0.00           H  
ATOM    881  O2'   U    28     -28.848   7.011 -20.401  1.00  0.00           O  
ATOM    882 HO2'   U    28     -29.553   7.450 -20.882  1.00  0.00           H  
ATOM    883  O3'   U    28     -26.944   4.977 -20.146  1.00  0.00           O  
ATOM    884  P     U    29     -26.943   3.902 -21.186  1.00  0.00           P  
ATOM    885  OP1   U    29     -27.191   2.665 -20.371  1.00  0.00           O  
ATOM    886  OP2   U    29     -25.708   3.916 -21.958  1.00  0.00           O  
ATOM    887  O5'   U    29     -28.203   4.153 -22.110  1.00  0.00           O  
ATOM    888  C5'   U    29     -29.552   4.078 -21.647  1.00  0.00           C  
ATOM    889  H5'   U    29     -29.694   4.471 -20.640  1.00  0.00           H  
ATOM    890 H5''   U    29     -29.892   3.044 -21.587  1.00  0.00           H  
ATOM    891  C4'   U    29     -30.539   4.759 -22.654  1.00  0.00           C  
ATOM    892  H4'   U    29     -31.532   4.731 -22.204  1.00  0.00           H  
ATOM    893  O4'   U    29     -30.251   6.023 -22.887  1.00  0.00           O  
ATOM    894  C1'   U    29     -30.530   6.477 -24.175  1.00  0.00           C  
ATOM    895  H1'   U    29     -31.288   7.255 -24.083  1.00  0.00           H  
ATOM    896  N1    U    29     -29.401   7.070 -24.939  1.00  0.00           N  
ATOM    897  C6    U    29     -28.075   6.752 -24.727  1.00  0.00           C  
ATOM    898  H6    U    29     -27.802   5.970 -24.034  1.00  0.00           H  
ATOM    899  C5    U    29     -27.112   7.250 -25.516  1.00  0.00           C  
ATOM    900  H5    U    29     -26.080   6.990 -25.330  1.00  0.00           H  
ATOM    901  C4    U    29     -27.468   8.216 -26.542  1.00  0.00           C  
ATOM    902  O4    U    29     -26.659   8.799 -27.259  1.00  0.00           O  
ATOM    903  N3    U    29     -28.838   8.532 -26.693  1.00  0.00           N  
ATOM    904  H3    U    29     -29.150   9.047 -27.505  1.00  0.00           H  
ATOM    905  C2    U    29     -29.796   8.019 -25.826  1.00  0.00           C  
ATOM    906  O2    U    29     -31.014   8.178 -26.114  1.00  0.00           O  
ATOM    907  C3'   U    29     -30.406   4.104 -24.022  1.00  0.00           C  
ATOM    908  H3'   U    29     -29.326   4.113 -24.168  1.00  0.00           H  
ATOM    909  C2'   U    29     -31.050   5.270 -24.840  1.00  0.00           C  
ATOM    910  H2'   U    29     -30.634   5.192 -25.844  1.00  0.00           H  
ATOM    911  O2'   U    29     -32.463   5.147 -24.925  1.00  0.00           O  
ATOM    912 HO2'   U    29     -32.612   4.501 -25.620  1.00  0.00           H  
ATOM    913  O3'   U    29     -30.907   2.819 -24.120  1.00  0.00           O  
ATOM    914  P     G    30     -31.047   2.052 -25.486  1.00  0.00           P  
ATOM    915  OP1   G    30     -31.840   0.876 -25.170  1.00  0.00           O  
ATOM    916  OP2   G    30     -29.682   1.837 -25.978  1.00  0.00           O  
ATOM    917  O5'   G    30     -31.851   2.951 -26.503  1.00  0.00           O  
ATOM    918  C5'   G    30     -33.167   2.584 -26.931  1.00  0.00           C  
ATOM    919  H5'   G    30     -33.826   2.936 -26.138  1.00  0.00           H  
ATOM    920 H5''   G    30     -33.248   1.502 -27.040  1.00  0.00           H  
ATOM    921  C4'   G    30     -33.363   3.304 -28.223  1.00  0.00           C  
ATOM    922  H4'   G    30     -34.412   3.230 -28.510  1.00  0.00           H  
ATOM    923  O4'   G    30     -33.083   4.704 -28.291  1.00  0.00           O  
ATOM    924  C1'   G    30     -32.895   5.084 -29.623  1.00  0.00           C  
ATOM    925  H1'   G    30     -33.706   5.643 -30.089  1.00  0.00           H  
ATOM    926  N9    G    30     -31.652   5.830 -29.869  1.00  0.00           N  
ATOM    927  C8    G    30     -30.446   5.755 -29.188  1.00  0.00           C  
ATOM    928  H8    G    30     -30.359   5.260 -28.232  1.00  0.00           H  
ATOM    929  N7    G    30     -29.442   6.396 -29.721  1.00  0.00           N  
ATOM    930  C5    G    30     -30.028   6.876 -30.901  1.00  0.00           C  
ATOM    931  C6    G    30     -29.438   7.671 -31.972  1.00  0.00           C  
ATOM    932  O6    G    30     -28.345   8.128 -32.021  1.00  0.00           O  
ATOM    933  N1    G    30     -30.336   7.930 -33.038  1.00  0.00           N  
ATOM    934  H1    G    30     -29.992   8.453 -33.832  1.00  0.00           H  
ATOM    935  C2    G    30     -31.627   7.534 -33.009  1.00  0.00           C  
ATOM    936  N2    G    30     -32.417   7.905 -33.963  1.00  0.00           N  
ATOM    937  H21   G    30     -32.078   8.347 -34.805  1.00  0.00           H  
ATOM    938  H22   G    30     -33.298   7.435 -34.115  1.00  0.00           H  
ATOM    939  N3    G    30     -32.191   6.837 -32.041  1.00  0.00           N  
ATOM    940  C4    G    30     -31.371   6.591 -30.987  1.00  0.00           C  
ATOM    941  C3'   G    30     -32.487   2.785 -29.380  1.00  0.00           C  
ATOM    942  H3'   G    30     -31.442   2.808 -29.071  1.00  0.00           H  
ATOM    943  C2'   G    30     -32.852   3.829 -30.484  1.00  0.00           C  
ATOM    944  H2'   G    30     -32.079   3.779 -31.250  1.00  0.00           H  
ATOM    945  O2'   G    30     -34.164   3.699 -31.071  1.00  0.00           O  
ATOM    946 HO2'   G    30     -34.436   2.793 -31.232  1.00  0.00           H  
ATOM    947  O3'   G    30     -32.819   1.445 -29.810  1.00  0.00           O  
ATOM    948  P     G    31     -31.808   0.662 -30.797  1.00  0.00           P  
ATOM    949  OP1   G    31     -32.296  -0.690 -30.891  1.00  0.00           O  
ATOM    950  OP2   G    31     -30.437   0.963 -30.353  1.00  0.00           O  
ATOM    951  O5'   G    31     -31.874   1.322 -32.231  1.00  0.00           O  
ATOM    952  C5'   G    31     -33.030   1.353 -33.074  1.00  0.00           C  
ATOM    953  H5'   G    31     -33.942   1.660 -32.562  1.00  0.00           H  
ATOM    954 H5''   G    31     -33.295   0.341 -33.381  1.00  0.00           H  
ATOM    955  C4'   G    31     -32.817   2.290 -34.338  1.00  0.00           C  
ATOM    956  H4'   G    31     -33.759   2.154 -34.869  1.00  0.00           H  
ATOM    957  O4'   G    31     -32.609   3.614 -33.929  1.00  0.00           O  
ATOM    958  C1'   G    31     -31.747   4.232 -34.879  1.00  0.00           C  
ATOM    959  H1'   G    31     -32.166   5.073 -35.432  1.00  0.00           H  
ATOM    960  N9    G    31     -30.461   4.602 -34.212  1.00  0.00           N  
ATOM    961  C8    G    31     -30.052   4.295 -32.978  1.00  0.00           C  
ATOM    962  H8    G    31     -30.604   3.607 -32.355  1.00  0.00           H  
ATOM    963  N7    G    31     -28.795   4.759 -32.694  1.00  0.00           N  
ATOM    964  C5    G    31     -28.410   5.472 -33.850  1.00  0.00           C  
ATOM    965  C6    G    31     -27.256   6.240 -34.096  1.00  0.00           C  
ATOM    966  O6    G    31     -26.313   6.485 -33.338  1.00  0.00           O  
ATOM    967  N1    G    31     -27.237   6.745 -35.351  1.00  0.00           N  
ATOM    968  H1    G    31     -26.501   7.356 -35.676  1.00  0.00           H  
ATOM    969  C2    G    31     -28.381   6.769 -36.146  1.00  0.00           C  
ATOM    970  N2    G    31     -28.331   7.482 -37.210  1.00  0.00           N  
ATOM    971  H21   G    31     -27.499   8.007 -37.437  1.00  0.00           H  
ATOM    972  H22   G    31     -29.226   7.578 -37.668  1.00  0.00           H  
ATOM    973  N3    G    31     -29.520   6.165 -35.918  1.00  0.00           N  
ATOM    974  C4    G    31     -29.506   5.441 -34.735  1.00  0.00           C  
ATOM    975  C3'   G    31     -31.716   1.860 -35.187  1.00  0.00           C  
ATOM    976  H3'   G    31     -30.838   1.689 -34.564  1.00  0.00           H  
ATOM    977  C2'   G    31     -31.503   3.169 -35.971  1.00  0.00           C  
ATOM    978  H2'   G    31     -30.487   3.242 -36.359  1.00  0.00           H  
ATOM    979  O2'   G    31     -32.514   3.222 -36.955  1.00  0.00           O  
ATOM    980 HO2'   G    31     -33.034   2.415 -36.970  1.00  0.00           H  
ATOM    981  O3'   G    31     -32.001   0.727 -35.996  1.00  0.00           O  
ATOM    982  P     G    32     -30.785  -0.150 -36.622  1.00  0.00           P  
ATOM    983  OP1   G    32     -31.423  -1.250 -37.400  1.00  0.00           O  
ATOM    984  OP2   G    32     -29.990  -0.594 -35.480  1.00  0.00           O  
ATOM    985  O5'   G    32     -29.957   0.776 -37.643  1.00  0.00           O  
ATOM    986  C5'   G    32     -30.592   1.171 -38.833  1.00  0.00           C  
ATOM    987  H5'   G    32     -31.585   1.576 -38.640  1.00  0.00           H  
ATOM    988 H5''   G    32     -30.825   0.302 -39.448  1.00  0.00           H  
ATOM    989  C4'   G    32     -29.794   2.248 -39.556  1.00  0.00           C  
ATOM    990  H4'   G    32     -30.218   2.604 -40.495  1.00  0.00           H  
ATOM    991  O4'   G    32     -29.658   3.381 -38.679  1.00  0.00           O  
ATOM    992  C1'   G    32     -28.428   3.949 -38.978  1.00  0.00           C  
ATOM    993  H1'   G    32     -28.514   5.012 -39.201  1.00  0.00           H  
ATOM    994  N9    G    32     -27.576   3.817 -37.719  1.00  0.00           N  
ATOM    995  C8    G    32     -27.726   3.003 -36.651  1.00  0.00           C  
ATOM    996  H8    G    32     -28.625   2.418 -36.527  1.00  0.00           H  
ATOM    997  N7    G    32     -26.781   3.119 -35.715  1.00  0.00           N  
ATOM    998  C5    G    32     -25.929   4.104 -36.298  1.00  0.00           C  
ATOM    999  C6    G    32     -24.645   4.569 -35.801  1.00  0.00           C  
ATOM   1000  O6    G    32     -23.935   4.178 -34.878  1.00  0.00           O  
ATOM   1001  N1    G    32     -24.190   5.594 -36.552  1.00  0.00           N  
ATOM   1002  H1    G    32     -23.345   6.081 -36.290  1.00  0.00           H  
ATOM   1003  C2    G    32     -24.551   5.854 -37.834  1.00  0.00           C  
ATOM   1004  N2    G    32     -23.932   6.759 -38.445  1.00  0.00           N  
ATOM   1005  H21   G    32     -23.074   7.107 -38.040  1.00  0.00           H  
ATOM   1006  H22   G    32     -24.186   6.906 -39.411  1.00  0.00           H  
ATOM   1007  N3    G    32     -25.722   5.432 -38.339  1.00  0.00           N  
ATOM   1008  C4    G    32     -26.399   4.559 -37.513  1.00  0.00           C  
ATOM   1009  C3'   G    32     -28.344   1.896 -40.038  1.00  0.00           C  
ATOM   1010  H3'   G    32     -27.786   1.362 -39.268  1.00  0.00           H  
ATOM   1011  C2'   G    32     -27.770   3.291 -40.171  1.00  0.00           C  
ATOM   1012  H2'   G    32     -26.680   3.278 -40.170  1.00  0.00           H  
ATOM   1013  O2'   G    32     -28.235   4.025 -41.343  1.00  0.00           O  
ATOM   1014 HO2'   G    32     -28.554   3.254 -41.818  1.00  0.00           H  
ATOM   1015  O3'   G    32     -28.453   1.268 -41.269  1.00  0.00           O  
ATOM   1016  P     A    33     -27.286   0.386 -41.906  1.00  0.00           P  
ATOM   1017  OP1   A    33     -27.586  -0.009 -43.245  1.00  0.00           O  
ATOM   1018  OP2   A    33     -26.952  -0.727 -40.997  1.00  0.00           O  
ATOM   1019  O5'   A    33     -26.078   1.325 -41.840  1.00  0.00           O  
ATOM   1020  C5'   A    33     -25.852   2.133 -42.997  1.00  0.00           C  
ATOM   1021  H5'   A    33     -26.726   2.706 -43.308  1.00  0.00           H  
ATOM   1022 H5''   A    33     -25.878   1.436 -43.835  1.00  0.00           H  
ATOM   1023  C4'   A    33     -24.590   3.036 -43.015  1.00  0.00           C  
ATOM   1024  H4'   A    33     -24.613   3.650 -43.916  1.00  0.00           H  
ATOM   1025  O4'   A    33     -24.601   3.962 -41.956  1.00  0.00           O  
ATOM   1026  C1'   A    33     -23.315   4.185 -41.432  1.00  0.00           C  
ATOM   1027  H1'   A    33     -23.108   5.247 -41.303  1.00  0.00           H  
ATOM   1028  N9    A    33     -23.036   3.596 -40.181  1.00  0.00           N  
ATOM   1029  C8    A    33     -23.894   2.777 -39.441  1.00  0.00           C  
ATOM   1030  H8    A    33     -24.818   2.477 -39.912  1.00  0.00           H  
ATOM   1031  N7    A    33     -23.384   2.492 -38.229  1.00  0.00           N  
ATOM   1032  C5    A    33     -22.167   3.205 -38.214  1.00  0.00           C  
ATOM   1033  C6    A    33     -21.141   3.487 -37.204  1.00  0.00           C  
ATOM   1034  N6    A    33     -21.224   3.168 -35.953  1.00  0.00           N  
ATOM   1035  H61   A    33     -20.476   3.564 -35.403  1.00  0.00           H  
ATOM   1036  H62   A    33     -21.989   2.557 -35.702  1.00  0.00           H  
ATOM   1037  N1    A    33     -19.998   4.131 -37.517  1.00  0.00           N  
ATOM   1038  C2    A    33     -19.845   4.450 -38.817  1.00  0.00           C  
ATOM   1039  H2    A    33     -18.905   4.885 -39.125  1.00  0.00           H  
ATOM   1040  N3    A    33     -20.700   4.341 -39.809  1.00  0.00           N  
ATOM   1041  C4    A    33     -21.853   3.715 -39.428  1.00  0.00           C  
ATOM   1042  C3'   A    33     -23.219   2.346 -42.931  1.00  0.00           C  
ATOM   1043  H3'   A    33     -23.373   1.562 -42.189  1.00  0.00           H  
ATOM   1044  C2'   A    33     -22.410   3.599 -42.471  1.00  0.00           C  
ATOM   1045  H2'   A    33     -21.498   3.190 -42.036  1.00  0.00           H  
ATOM   1046  O2'   A    33     -22.146   4.533 -43.535  1.00  0.00           O  
ATOM   1047 HO2'   A    33     -21.397   4.162 -44.007  1.00  0.00           H  
ATOM   1048  O3'   A    33     -22.795   1.673 -44.087  1.00  0.00           O  
ATOM   1049  P     G    34     -21.917   0.309 -43.997  1.00  0.00           P  
ATOM   1050  OP1   G    34     -21.666  -0.170 -45.334  1.00  0.00           O  
ATOM   1051  OP2   G    34     -22.612  -0.661 -43.049  1.00  0.00           O  
ATOM   1052  O5'   G    34     -20.543   0.540 -43.272  1.00  0.00           O  
ATOM   1053  C5'   G    34     -19.527   1.425 -43.739  1.00  0.00           C  
ATOM   1054  H5'   G    34     -19.976   2.418 -43.748  1.00  0.00           H  
ATOM   1055 H5''   G    34     -19.124   1.362 -44.750  1.00  0.00           H  
ATOM   1056  C4'   G    34     -18.229   1.415 -42.921  1.00  0.00           C  
ATOM   1057  H4'   G    34     -17.441   1.971 -43.429  1.00  0.00           H  
ATOM   1058  O4'   G    34     -18.438   1.949 -41.595  1.00  0.00           O  
ATOM   1059  C1'   G    34     -17.827   1.099 -40.703  1.00  0.00           C  
ATOM   1060  H1'   G    34     -17.310   1.682 -39.941  1.00  0.00           H  
ATOM   1061  N9    G    34     -18.841   0.349 -39.948  1.00  0.00           N  
ATOM   1062  C8    G    34     -19.951  -0.403 -40.379  1.00  0.00           C  
ATOM   1063  H8    G    34     -20.256  -0.510 -41.410  1.00  0.00           H  
ATOM   1064  N7    G    34     -20.788  -0.636 -39.378  1.00  0.00           N  
ATOM   1065  C5    G    34     -20.041  -0.277 -38.282  1.00  0.00           C  
ATOM   1066  C6    G    34     -20.445  -0.321 -36.966  1.00  0.00           C  
ATOM   1067  O6    G    34     -21.482  -0.844 -36.597  1.00  0.00           O  
ATOM   1068  N1    G    34     -19.577   0.288 -36.126  1.00  0.00           N  
ATOM   1069  H1    G    34     -19.718   0.067 -35.151  1.00  0.00           H  
ATOM   1070  C2    G    34     -18.422   0.897 -36.505  1.00  0.00           C  
ATOM   1071  N2    G    34     -17.581   1.248 -35.558  1.00  0.00           N  
ATOM   1072  H21   G    34     -17.866   1.327 -34.592  1.00  0.00           H  
ATOM   1073  H22   G    34     -16.622   1.476 -35.783  1.00  0.00           H  
ATOM   1074  N3    G    34     -17.926   0.882 -37.783  1.00  0.00           N  
ATOM   1075  C4    G    34     -18.882   0.326 -38.582  1.00  0.00           C  
ATOM   1076  C3'   G    34     -17.557  -0.009 -42.776  1.00  0.00           C  
ATOM   1077  H3'   G    34     -18.309  -0.787 -42.645  1.00  0.00           H  
ATOM   1078  C2'   G    34     -16.800   0.190 -41.524  1.00  0.00           C  
ATOM   1079  H2'   G    34     -16.639  -0.714 -40.937  1.00  0.00           H  
ATOM   1080  O2'   G    34     -15.631   0.939 -41.596  1.00  0.00           O  
ATOM   1081 HO2'   G    34     -14.875   0.467 -41.953  1.00  0.00           H  
ATOM   1082  O3'   G    34     -16.737  -0.322 -43.832  1.00  0.00           O  
ATOM   1083  P     U    35     -17.179  -1.489 -44.882  1.00  0.00           P  
ATOM   1084  OP1   U    35     -16.259  -1.246 -46.010  1.00  0.00           O  
ATOM   1085  OP2   U    35     -18.670  -1.488 -45.059  1.00  0.00           O  
ATOM   1086  O5'   U    35     -16.719  -2.822 -44.330  1.00  0.00           O  
ATOM   1087  C5'   U    35     -15.354  -2.999 -44.001  1.00  0.00           C  
ATOM   1088  H5'   U    35     -15.123  -2.159 -43.345  1.00  0.00           H  
ATOM   1089 H5''   U    35     -14.826  -2.993 -44.954  1.00  0.00           H  
ATOM   1090  C4'   U    35     -15.171  -4.295 -43.218  1.00  0.00           C  
ATOM   1091  H4'   U    35     -14.087  -4.385 -43.143  1.00  0.00           H  
ATOM   1092  O4'   U    35     -15.849  -4.167 -41.971  1.00  0.00           O  
ATOM   1093  C1'   U    35     -16.600  -5.288 -41.693  1.00  0.00           C  
ATOM   1094  H1'   U    35     -15.844  -5.930 -41.242  1.00  0.00           H  
ATOM   1095  N1    U    35     -17.698  -5.077 -40.712  1.00  0.00           N  
ATOM   1096  C6    U    35     -18.839  -4.290 -41.055  1.00  0.00           C  
ATOM   1097  H6    U    35     -18.771  -3.785 -42.007  1.00  0.00           H  
ATOM   1098  C5    U    35     -19.853  -4.107 -40.180  1.00  0.00           C  
ATOM   1099  H5    U    35     -20.650  -3.439 -40.473  1.00  0.00           H  
ATOM   1100  C4    U    35     -19.911  -4.776 -38.920  1.00  0.00           C  
ATOM   1101  O4    U    35     -20.769  -4.694 -38.007  1.00  0.00           O  
ATOM   1102  N3    U    35     -18.875  -5.656 -38.726  1.00  0.00           N  
ATOM   1103  H3    U    35     -18.782  -6.054 -37.802  1.00  0.00           H  
ATOM   1104  C2    U    35     -17.776  -5.825 -39.492  1.00  0.00           C  
ATOM   1105  O2    U    35     -16.849  -6.450 -38.895  1.00  0.00           O  
ATOM   1106  C3'   U    35     -15.865  -5.453 -43.983  1.00  0.00           C  
ATOM   1107  H3'   U    35     -16.257  -5.207 -44.969  1.00  0.00           H  
ATOM   1108  C2'   U    35     -17.091  -5.827 -43.059  1.00  0.00           C  
ATOM   1109  H2'   U    35     -18.002  -5.299 -43.342  1.00  0.00           H  
ATOM   1110  O2'   U    35     -17.252  -7.247 -43.158  1.00  0.00           O  
ATOM   1111 HO2'   U    35     -16.359  -7.525 -43.373  1.00  0.00           H  
ATOM   1112  O3'   U    35     -15.094  -6.623 -44.074  1.00  0.00           O  
ATOM   1113  P     U    36     -14.187  -6.860 -45.307  1.00  0.00           P  
ATOM   1114  OP1   U    36     -12.882  -7.417 -44.920  1.00  0.00           O  
ATOM   1115  OP2   U    36     -14.133  -5.562 -45.996  1.00  0.00           O  
ATOM   1116  O5'   U    36     -15.038  -7.898 -46.118  1.00  0.00           O  
ATOM   1117  C5'   U    36     -16.244  -7.577 -46.822  1.00  0.00           C  
ATOM   1118  H5'   U    36     -15.997  -6.779 -47.522  1.00  0.00           H  
ATOM   1119 H5''   U    36     -16.889  -7.221 -46.018  1.00  0.00           H  
ATOM   1120  C4'   U    36     -16.899  -8.795 -47.425  1.00  0.00           C  
ATOM   1121  H4'   U    36     -17.925  -8.644 -47.763  1.00  0.00           H  
ATOM   1122  O4'   U    36     -16.172  -9.370 -48.515  1.00  0.00           O  
ATOM   1123  C1'   U    36     -15.604 -10.607 -48.062  1.00  0.00           C  
ATOM   1124  H1'   U    36     -16.092 -11.406 -48.619  1.00  0.00           H  
ATOM   1125  N1    U    36     -14.121 -10.586 -48.407  1.00  0.00           N  
ATOM   1126  C6    U    36     -13.194 -10.095 -47.519  1.00  0.00           C  
ATOM   1127  H6    U    36     -13.476  -9.643 -46.580  1.00  0.00           H  
ATOM   1128  C5    U    36     -11.865 -10.237 -47.779  1.00  0.00           C  
ATOM   1129  H5    U    36     -11.202  -9.806 -47.043  1.00  0.00           H  
ATOM   1130  C4    U    36     -11.400 -10.836 -48.977  1.00  0.00           C  
ATOM   1131  O4    U    36     -10.208 -11.054 -49.148  1.00  0.00           O  
ATOM   1132  N3    U    36     -12.372 -11.181 -49.856  1.00  0.00           N  
ATOM   1133  H3    U    36     -12.037 -11.585 -50.718  1.00  0.00           H  
ATOM   1134  C2    U    36     -13.749 -11.099 -49.704  1.00  0.00           C  
ATOM   1135  O2    U    36     -14.491 -11.625 -50.525  1.00  0.00           O  
ATOM   1136  C3'   U    36     -17.076  -9.811 -46.321  1.00  0.00           C  
ATOM   1137  H3'   U    36     -16.954  -9.345 -45.343  1.00  0.00           H  
ATOM   1138  C2'   U    36     -15.963 -10.784 -46.564  1.00  0.00           C  
ATOM   1139  H2'   U    36     -15.180 -10.674 -45.814  1.00  0.00           H  
ATOM   1140  O2'   U    36     -16.425 -12.106 -46.292  1.00  0.00           O  
ATOM   1141 HO2'   U    36     -17.310 -12.255 -46.635  1.00  0.00           H  
ATOM   1142  O3'   U    36     -18.375 -10.403 -46.479  1.00  0.00           O  
ATOM   1143  P     U    37     -19.606  -9.830 -45.704  1.00  0.00           P  
ATOM   1144  OP1   U    37     -20.756 -10.507 -46.219  1.00  0.00           O  
ATOM   1145  OP2   U    37     -19.638  -8.375 -45.733  1.00  0.00           O  
ATOM   1146  O5'   U    37     -19.247 -10.252 -44.138  1.00  0.00           O  
ATOM   1147  C5'   U    37     -19.645 -11.470 -43.680  1.00  0.00           C  
ATOM   1148  H5'   U    37     -19.162 -12.290 -44.211  1.00  0.00           H  
ATOM   1149 H5''   U    37     -20.667 -11.535 -44.054  1.00  0.00           H  
ATOM   1150  C4'   U    37     -19.630 -11.624 -42.150  1.00  0.00           C  
ATOM   1151  H4'   U    37     -20.087 -12.566 -41.847  1.00  0.00           H  
ATOM   1152  O4'   U    37     -18.284 -11.495 -41.786  1.00  0.00           O  
ATOM   1153  C1'   U    37     -18.028 -10.362 -40.928  1.00  0.00           C  
ATOM   1154  H1'   U    37     -18.241 -10.602 -39.887  1.00  0.00           H  
ATOM   1155  N1    U    37     -16.702  -9.829 -41.204  1.00  0.00           N  
ATOM   1156  C6    U    37     -16.184  -9.931 -42.473  1.00  0.00           C  
ATOM   1157  H6    U    37     -16.764 -10.452 -43.222  1.00  0.00           H  
ATOM   1158  C5    U    37     -14.960  -9.439 -42.832  1.00  0.00           C  
ATOM   1159  H5    U    37     -14.601  -9.519 -43.848  1.00  0.00           H  
ATOM   1160  C4    U    37     -14.097  -8.760 -41.890  1.00  0.00           C  
ATOM   1161  O4    U    37     -12.969  -8.342 -42.113  1.00  0.00           O  
ATOM   1162  N3    U    37     -14.693  -8.655 -40.672  1.00  0.00           N  
ATOM   1163  H3    U    37     -14.072  -8.250 -39.985  1.00  0.00           H  
ATOM   1164  C2    U    37     -15.892  -9.245 -40.247  1.00  0.00           C  
ATOM   1165  O2    U    37     -16.203  -9.267 -39.043  1.00  0.00           O  
ATOM   1166  C3'   U    37     -20.326 -10.369 -41.473  1.00  0.00           C  
ATOM   1167  H3'   U    37     -21.087 -10.020 -42.171  1.00  0.00           H  
ATOM   1168  C2'   U    37     -19.106  -9.351 -41.264  1.00  0.00           C  
ATOM   1169  H2'   U    37     -18.924  -8.817 -42.196  1.00  0.00           H  
ATOM   1170  O2'   U    37     -19.322  -8.580 -40.094  1.00  0.00           O  
ATOM   1171 HO2'   U    37     -20.272  -8.707 -40.051  1.00  0.00           H  
ATOM   1172  O3'   U    37     -20.812 -10.822 -40.230  1.00  0.00           O  
ATOM   1173  P     C    38     -22.330 -10.303 -39.781  1.00  0.00           P  
ATOM   1174  OP1   C    38     -23.342 -11.109 -40.535  1.00  0.00           O  
ATOM   1175  OP2   C    38     -22.275  -8.866 -40.019  1.00  0.00           O  
ATOM   1176  O5'   C    38     -22.272 -10.585 -38.198  1.00  0.00           O  
ATOM   1177  C5'   C    38     -22.680 -11.792 -37.751  1.00  0.00           C  
ATOM   1178  H5'   C    38     -22.414 -12.652 -38.365  1.00  0.00           H  
ATOM   1179 H5''   C    38     -23.754 -11.705 -37.583  1.00  0.00           H  
ATOM   1180  C4'   C    38     -22.085 -12.108 -36.354  1.00  0.00           C  
ATOM   1181  H4'   C    38     -22.526 -13.049 -36.026  1.00  0.00           H  
ATOM   1182  O4'   C    38     -20.693 -12.470 -36.460  1.00  0.00           O  
ATOM   1183  C1'   C    38     -20.067 -12.138 -35.209  1.00  0.00           C  
ATOM   1184  H1'   C    38     -19.613 -12.962 -34.659  1.00  0.00           H  
ATOM   1185  N1    C    38     -19.012 -11.141 -35.448  1.00  0.00           N  
ATOM   1186  C6    C    38     -19.080 -10.274 -36.489  1.00  0.00           C  
ATOM   1187  H6    C    38     -19.965 -10.205 -37.104  1.00  0.00           H  
ATOM   1188  C5    C    38     -18.064  -9.322 -36.705  1.00  0.00           C  
ATOM   1189  H5    C    38     -18.112  -8.535 -37.443  1.00  0.00           H  
ATOM   1190  C4    C    38     -17.045  -9.268 -35.750  1.00  0.00           C  
ATOM   1191  N4    C    38     -16.036  -8.448 -35.945  1.00  0.00           N  
ATOM   1192  H41   C    38     -15.314  -8.346 -35.246  1.00  0.00           H  
ATOM   1193  H42   C    38     -15.985  -7.972 -36.834  1.00  0.00           H  
ATOM   1194  N3    C    38     -16.941 -10.053 -34.728  1.00  0.00           N  
ATOM   1195  C2    C    38     -17.915 -11.020 -34.561  1.00  0.00           C  
ATOM   1196  O2    C    38     -17.931 -11.716 -33.554  1.00  0.00           O  
ATOM   1197  C3'   C    38     -22.261 -11.107 -35.222  1.00  0.00           C  
ATOM   1198  H3'   C    38     -22.077 -10.052 -35.426  1.00  0.00           H  
ATOM   1199  C2'   C    38     -21.179 -11.665 -34.211  1.00  0.00           C  
ATOM   1200  H2'   C    38     -20.784 -10.856 -33.597  1.00  0.00           H  
ATOM   1201  O2'   C    38     -21.599 -12.767 -33.441  1.00  0.00           O  
ATOM   1202 HO2'   C    38     -22.551 -12.684 -33.537  1.00  0.00           H  
ATOM   1203  O3'   C    38     -23.523 -11.327 -34.608  1.00  0.00           O  
ATOM   1204  P     U    39     -24.297 -10.131 -33.810  1.00  0.00           P  
ATOM   1205  OP1   U    39     -25.399 -10.693 -33.072  1.00  0.00           O  
ATOM   1206  OP2   U    39     -24.493  -9.087 -34.808  1.00  0.00           O  
ATOM   1207  O5'   U    39     -23.218  -9.633 -32.746  1.00  0.00           O  
ATOM   1208  C5'   U    39     -23.039 -10.271 -31.455  1.00  0.00           C  
ATOM   1209  H5'   U    39     -22.950 -11.353 -31.555  1.00  0.00           H  
ATOM   1210 H5''   U    39     -23.858  -9.897 -30.841  1.00  0.00           H  
ATOM   1211  C4'   U    39     -21.816  -9.748 -30.804  1.00  0.00           C  
ATOM   1212  H4'   U    39     -21.634 -10.275 -29.868  1.00  0.00           H  
ATOM   1213  O4'   U    39     -20.598  -9.775 -31.571  1.00  0.00           O  
ATOM   1214  C1'   U    39     -19.799  -8.737 -31.162  1.00  0.00           C  
ATOM   1215  H1'   U    39     -18.834  -9.080 -30.791  1.00  0.00           H  
ATOM   1216  N1    U    39     -19.636  -7.962 -32.412  1.00  0.00           N  
ATOM   1217  C6    U    39     -20.540  -7.848 -33.456  1.00  0.00           C  
ATOM   1218  H6    U    39     -21.544  -8.240 -33.387  1.00  0.00           H  
ATOM   1219  C5    U    39     -20.240  -7.156 -34.637  1.00  0.00           C  
ATOM   1220  H5    U    39     -20.945  -7.150 -35.456  1.00  0.00           H  
ATOM   1221  C4    U    39     -18.901  -6.690 -34.859  1.00  0.00           C  
ATOM   1222  O4    U    39     -18.479  -6.242 -35.941  1.00  0.00           O  
ATOM   1223  N3    U    39     -18.026  -6.733 -33.811  1.00  0.00           N  
ATOM   1224  H3    U    39     -17.087  -6.444 -34.043  1.00  0.00           H  
ATOM   1225  C2    U    39     -18.326  -7.286 -32.585  1.00  0.00           C  
ATOM   1226  O2    U    39     -17.437  -7.240 -31.740  1.00  0.00           O  
ATOM   1227  C3'   U    39     -21.955  -8.277 -30.410  1.00  0.00           C  
ATOM   1228  H3'   U    39     -22.224  -7.724 -31.310  1.00  0.00           H  
ATOM   1229  C2'   U    39     -20.477  -8.009 -30.066  1.00  0.00           C  
ATOM   1230  H2'   U    39     -20.323  -6.933 -30.144  1.00  0.00           H  
ATOM   1231  O2'   U    39     -20.180  -8.668 -28.826  1.00  0.00           O  
ATOM   1232 HO2'   U    39     -19.390  -8.317 -28.408  1.00  0.00           H  
ATOM   1233  O3'   U    39     -22.929  -7.892 -29.369  1.00  0.00           O  
ATOM   1234  P     A    40     -23.277  -6.356 -29.104  1.00  0.00           P  
ATOM   1235  OP1   A    40     -24.003  -6.311 -27.843  1.00  0.00           O  
ATOM   1236  OP2   A    40     -23.947  -5.646 -30.222  1.00  0.00           O  
ATOM   1237  O5'   A    40     -21.965  -5.524 -28.858  1.00  0.00           O  
ATOM   1238  C5'   A    40     -21.125  -5.810 -27.754  1.00  0.00           C  
ATOM   1239  H5'   A    40     -20.952  -6.874 -27.591  1.00  0.00           H  
ATOM   1240 H5''   A    40     -21.667  -5.380 -26.913  1.00  0.00           H  
ATOM   1241  C4'   A    40     -19.824  -4.948 -27.914  1.00  0.00           C  
ATOM   1242  H4'   A    40     -19.088  -5.077 -27.122  1.00  0.00           H  
ATOM   1243  O4'   A    40     -19.207  -5.223 -29.159  1.00  0.00           O  
ATOM   1244  C1'   A    40     -18.564  -4.017 -29.674  1.00  0.00           C  
ATOM   1245  H1'   A    40     -17.487  -4.150 -29.573  1.00  0.00           H  
ATOM   1246  N9    A    40     -19.131  -3.902 -31.003  1.00  0.00           N  
ATOM   1247  C8    A    40     -20.270  -4.521 -31.480  1.00  0.00           C  
ATOM   1248  H8    A    40     -20.888  -5.113 -30.820  1.00  0.00           H  
ATOM   1249  N7    A    40     -20.466  -4.399 -32.809  1.00  0.00           N  
ATOM   1250  C5    A    40     -19.424  -3.607 -33.173  1.00  0.00           C  
ATOM   1251  C6    A    40     -19.034  -3.120 -34.438  1.00  0.00           C  
ATOM   1252  N6    A    40     -19.651  -3.430 -35.525  1.00  0.00           N  
ATOM   1253  H61   A    40     -19.184  -3.219 -36.395  1.00  0.00           H  
ATOM   1254  H62   A    40     -20.179  -4.290 -35.565  1.00  0.00           H  
ATOM   1255  N1    A    40     -18.057  -2.292 -34.511  1.00  0.00           N  
ATOM   1256  C2    A    40     -17.426  -1.887 -33.449  1.00  0.00           C  
ATOM   1257  H2    A    40     -16.517  -1.319 -33.583  1.00  0.00           H  
ATOM   1258  N3    A    40     -17.669  -2.254 -32.178  1.00  0.00           N  
ATOM   1259  C4    A    40     -18.660  -3.148 -32.096  1.00  0.00           C  
ATOM   1260  C3'   A    40     -20.088  -3.412 -28.003  1.00  0.00           C  
ATOM   1261  H3'   A    40     -20.978  -3.185 -28.591  1.00  0.00           H  
ATOM   1262  C2'   A    40     -18.965  -2.847 -28.768  1.00  0.00           C  
ATOM   1263  H2'   A    40     -19.323  -2.038 -29.404  1.00  0.00           H  
ATOM   1264  O2'   A    40     -17.745  -2.481 -28.202  1.00  0.00           O  
ATOM   1265 HO2'   A    40     -17.663  -1.528 -28.287  1.00  0.00           H  
ATOM   1266  O3'   A    40     -20.152  -2.977 -26.691  1.00  0.00           O  
ATOM   1267  P     C    41     -20.888  -1.560 -26.373  1.00  0.00           P  
ATOM   1268  OP1   C    41     -20.762  -1.294 -24.915  1.00  0.00           O  
ATOM   1269  OP2   C    41     -22.196  -1.772 -27.029  1.00  0.00           O  
ATOM   1270  O5'   C    41     -20.081  -0.435 -27.249  1.00  0.00           O  
ATOM   1271  C5'   C    41     -18.980   0.204 -26.760  1.00  0.00           C  
ATOM   1272  H5'   C    41     -18.179  -0.483 -26.485  1.00  0.00           H  
ATOM   1273 H5''   C    41     -19.354   0.820 -25.942  1.00  0.00           H  
ATOM   1274  C4'   C    41     -18.438   1.188 -27.777  1.00  0.00           C  
ATOM   1275  H4'   C    41     -17.549   1.635 -27.333  1.00  0.00           H  
ATOM   1276  O4'   C    41     -18.213   0.364 -28.968  1.00  0.00           O  
ATOM   1277  C1'   C    41     -18.405   1.146 -30.192  1.00  0.00           C  
ATOM   1278  H1'   C    41     -17.491   1.122 -30.785  1.00  0.00           H  
ATOM   1279  N1    C    41     -19.458   0.578 -31.058  1.00  0.00           N  
ATOM   1280  C6    C    41     -20.672   0.034 -30.606  1.00  0.00           C  
ATOM   1281  H6    C    41     -20.968   0.037 -29.567  1.00  0.00           H  
ATOM   1282  C5    C    41     -21.579  -0.493 -31.454  1.00  0.00           C  
ATOM   1283  H5    C    41     -22.440  -0.959 -30.998  1.00  0.00           H  
ATOM   1284  C4    C    41     -21.239  -0.446 -32.798  1.00  0.00           C  
ATOM   1285  N4    C    41     -21.922  -1.100 -33.668  1.00  0.00           N  
ATOM   1286  H41   C    41     -21.525  -1.340 -34.566  1.00  0.00           H  
ATOM   1287  H42   C    41     -22.787  -1.579 -33.464  1.00  0.00           H  
ATOM   1288  N3    C    41     -20.115  -0.015 -33.290  1.00  0.00           N  
ATOM   1289  C2    C    41     -19.172   0.503 -32.405  1.00  0.00           C  
ATOM   1290  O2    C    41     -18.146   0.985 -32.848  1.00  0.00           O  
ATOM   1291  C3'   C    41     -19.436   2.241 -28.255  1.00  0.00           C  
ATOM   1292  H3'   C    41     -20.422   1.779 -28.304  1.00  0.00           H  
ATOM   1293  C2'   C    41     -18.781   2.613 -29.646  1.00  0.00           C  
ATOM   1294  H2'   C    41     -19.430   3.102 -30.372  1.00  0.00           H  
ATOM   1295  O2'   C    41     -17.647   3.411 -29.481  1.00  0.00           O  
ATOM   1296 HO2'   C    41     -17.783   3.871 -28.650  1.00  0.00           H  
ATOM   1297  O3'   C    41     -19.473   3.391 -27.488  1.00  0.00           O  
ATOM   1298  P     C    42     -20.598   3.696 -26.324  1.00  0.00           P  
ATOM   1299  OP1   C    42     -21.766   2.833 -26.560  1.00  0.00           O  
ATOM   1300  OP2   C    42     -20.772   5.154 -26.175  1.00  0.00           O  
ATOM   1301  O5'   C    42     -19.873   3.095 -25.041  1.00  0.00           O  
ATOM   1302  C5'   C    42     -18.791   3.813 -24.464  1.00  0.00           C  
ATOM   1303  H5'   C    42     -19.176   4.566 -23.777  1.00  0.00           H  
ATOM   1304 H5''   C    42     -18.312   4.216 -25.356  1.00  0.00           H  
ATOM   1305  C4'   C    42     -17.922   2.668 -23.834  1.00  0.00           C  
ATOM   1306  H4'   C    42     -18.550   1.916 -23.356  1.00  0.00           H  
ATOM   1307  O4'   C    42     -17.017   1.935 -24.740  1.00  0.00           O  
ATOM   1308  C1'   C    42     -15.633   1.808 -24.281  1.00  0.00           C  
ATOM   1309  H1'   C    42     -15.200   0.818 -24.422  1.00  0.00           H  
ATOM   1310  N1    C    42     -14.700   2.709 -25.078  1.00  0.00           N  
ATOM   1311  C6    C    42     -15.131   3.787 -25.752  1.00  0.00           C  
ATOM   1312  H6    C    42     -16.164   4.077 -25.629  1.00  0.00           H  
ATOM   1313  C5    C    42     -14.231   4.467 -26.469  1.00  0.00           C  
ATOM   1314  H5    C    42     -14.655   5.211 -27.127  1.00  0.00           H  
ATOM   1315  C4    C    42     -12.911   3.915 -26.574  1.00  0.00           C  
ATOM   1316  N4    C    42     -12.000   4.477 -27.381  1.00  0.00           N  
ATOM   1317  H41   C    42     -11.090   4.040 -27.374  1.00  0.00           H  
ATOM   1318  H42   C    42     -12.203   5.347 -27.852  1.00  0.00           H  
ATOM   1319  N3    C    42     -12.382   3.009 -25.820  1.00  0.00           N  
ATOM   1320  C2    C    42     -13.322   2.425 -25.001  1.00  0.00           C  
ATOM   1321  O2    C    42     -12.972   1.574 -24.183  1.00  0.00           O  
ATOM   1322  C3'   C    42     -16.956   3.188 -22.778  1.00  0.00           C  
ATOM   1323  H3'   C    42     -16.568   4.171 -23.046  1.00  0.00           H  
ATOM   1324  C2'   C    42     -15.724   2.256 -22.811  1.00  0.00           C  
ATOM   1325  H2'   C    42     -14.819   2.769 -22.485  1.00  0.00           H  
ATOM   1326  O2'   C    42     -16.029   0.967 -22.148  1.00  0.00           O  
ATOM   1327 HO2'   C    42     -16.446   1.133 -21.299  1.00  0.00           H  
ATOM   1328  O3'   C    42     -17.685   3.087 -21.467  1.00  0.00           O  
ATOM   1329  P     A    43     -17.306   3.999 -20.280  1.00  0.00           P  
ATOM   1330  OP1   A    43     -18.114   3.568 -19.138  1.00  0.00           O  
ATOM   1331  OP2   A    43     -17.424   5.359 -20.802  1.00  0.00           O  
ATOM   1332  O5'   A    43     -15.733   3.771 -20.018  1.00  0.00           O  
ATOM   1333  C5'   A    43     -15.235   2.706 -19.218  1.00  0.00           C  
ATOM   1334  H5'   A    43     -15.698   1.768 -19.525  1.00  0.00           H  
ATOM   1335 H5''   A    43     -15.389   2.840 -18.147  1.00  0.00           H  
ATOM   1336  C4'   A    43     -13.778   2.572 -19.355  1.00  0.00           C  
ATOM   1337  H4'   A    43     -13.458   1.703 -18.780  1.00  0.00           H  
ATOM   1338  O4'   A    43     -13.174   2.267 -20.587  1.00  0.00           O  
ATOM   1339  C1'   A    43     -11.883   2.890 -20.587  1.00  0.00           C  
ATOM   1340  H1'   A    43     -11.141   2.153 -20.893  1.00  0.00           H  
ATOM   1341  N9    A    43     -11.881   4.017 -21.483  1.00  0.00           N  
ATOM   1342  C8    A    43     -12.936   4.609 -22.086  1.00  0.00           C  
ATOM   1343  H8    A    43     -13.928   4.690 -21.667  1.00  0.00           H  
ATOM   1344  N7    A    43     -12.630   5.278 -23.187  1.00  0.00           N  
ATOM   1345  C5    A    43     -11.247   5.217 -23.184  1.00  0.00           C  
ATOM   1346  C6    A    43     -10.225   5.799 -23.989  1.00  0.00           C  
ATOM   1347  N6    A    43     -10.439   6.748 -24.870  1.00  0.00           N  
ATOM   1348  H61   A    43      -9.663   7.300 -25.206  1.00  0.00           H  
ATOM   1349  H62   A    43     -11.397   7.069 -24.881  1.00  0.00           H  
ATOM   1350  N1    A    43      -8.932   5.533 -23.759  1.00  0.00           N  
ATOM   1351  C2    A    43      -8.606   4.665 -22.729  1.00  0.00           C  
ATOM   1352  H2    A    43      -7.559   4.480 -22.541  1.00  0.00           H  
ATOM   1353  N3    A    43      -9.439   4.142 -21.916  1.00  0.00           N  
ATOM   1354  C4    A    43     -10.768   4.450 -22.181  1.00  0.00           C  
ATOM   1355  C3'   A    43     -13.062   3.818 -18.830  1.00  0.00           C  
ATOM   1356  H3'   A    43     -13.433   4.671 -19.397  1.00  0.00           H  
ATOM   1357  C2'   A    43     -11.630   3.417 -19.160  1.00  0.00           C  
ATOM   1358  H2'   A    43     -11.000   4.303 -19.231  1.00  0.00           H  
ATOM   1359  O2'   A    43     -11.104   2.440 -18.204  1.00  0.00           O  
ATOM   1360 HO2'   A    43     -11.712   2.540 -17.469  1.00  0.00           H  
ATOM   1361  O3'   A    43     -13.260   4.151 -17.439  1.00  0.00           O  
ATOM   1362  P     A    44     -12.849   5.579 -16.923  1.00  0.00           P  
ATOM   1363  OP1   A    44     -13.302   5.575 -15.540  1.00  0.00           O  
ATOM   1364  OP2   A    44     -13.430   6.580 -17.879  1.00  0.00           O  
ATOM   1365  O5'   A    44     -11.196   5.759 -16.941  1.00  0.00           O  
ATOM   1366  C5'   A    44     -10.517   4.943 -16.100  1.00  0.00           C  
ATOM   1367  H5'   A    44     -10.903   3.944 -16.300  1.00  0.00           H  
ATOM   1368 H5''   A    44     -10.739   5.200 -15.064  1.00  0.00           H  
ATOM   1369  C4'   A    44      -8.988   4.956 -16.352  1.00  0.00           C  
ATOM   1370  H4'   A    44      -8.527   4.259 -15.652  1.00  0.00           H  
ATOM   1371  O4'   A    44      -8.674   4.679 -17.727  1.00  0.00           O  
ATOM   1372  C1'   A    44      -7.488   5.396 -18.100  1.00  0.00           C  
ATOM   1373  H1'   A    44      -6.711   4.749 -18.509  1.00  0.00           H  
ATOM   1374  N9    A    44      -7.992   6.265 -19.181  1.00  0.00           N  
ATOM   1375  C8    A    44      -9.284   6.638 -19.543  1.00  0.00           C  
ATOM   1376  H8    A    44     -10.148   6.215 -19.051  1.00  0.00           H  
ATOM   1377  N7    A    44      -9.429   7.344 -20.635  1.00  0.00           N  
ATOM   1378  C5    A    44      -8.074   7.531 -21.006  1.00  0.00           C  
ATOM   1379  C6    A    44      -7.471   8.181 -22.138  1.00  0.00           C  
ATOM   1380  N6    A    44      -8.128   8.747 -23.096  1.00  0.00           N  
ATOM   1381  H61   A    44      -7.701   9.453 -23.679  1.00  0.00           H  
ATOM   1382  H62   A    44      -9.119   8.573 -23.186  1.00  0.00           H  
ATOM   1383  N1    A    44      -6.155   8.166 -22.236  1.00  0.00           N  
ATOM   1384  C2    A    44      -5.449   7.482 -21.350  1.00  0.00           C  
ATOM   1385  H2    A    44      -4.372   7.453 -21.433  1.00  0.00           H  
ATOM   1386  N3    A    44      -5.842   6.813 -20.284  1.00  0.00           N  
ATOM   1387  C4    A    44      -7.198   6.898 -20.171  1.00  0.00           C  
ATOM   1388  C3'   A    44      -8.479   6.321 -16.207  1.00  0.00           C  
ATOM   1389  H3'   A    44      -9.104   7.051 -16.720  1.00  0.00           H  
ATOM   1390  C2'   A    44      -7.116   6.252 -16.877  1.00  0.00           C  
ATOM   1391  H2'   A    44      -6.757   7.231 -17.195  1.00  0.00           H  
ATOM   1392  O2'   A    44      -6.198   5.521 -15.989  1.00  0.00           O  
ATOM   1393 HO2'   A    44      -5.321   5.538 -16.378  1.00  0.00           H  
ATOM   1394  O3'   A    44      -8.377   6.712 -14.822  1.00  0.00           O  
ATOM   1395  P     G    45      -8.479   8.203 -14.377  1.00  0.00           P  
ATOM   1396  OP1   G    45      -8.418   8.153 -12.933  1.00  0.00           O  
ATOM   1397  OP2   G    45      -9.598   8.865 -15.055  1.00  0.00           O  
ATOM   1398  O5'   G    45      -7.161   9.012 -14.887  1.00  0.00           O  
ATOM   1399  C5'   G    45      -5.848   8.742 -14.469  1.00  0.00           C  
ATOM   1400  H5'   G    45      -5.590   7.685 -14.402  1.00  0.00           H  
ATOM   1401 H5''   G    45      -5.660   9.232 -13.514  1.00  0.00           H  
ATOM   1402  C4'   G    45      -4.887   9.375 -15.418  1.00  0.00           C  
ATOM   1403  H4'   G    45      -3.892   9.115 -15.058  1.00  0.00           H  
ATOM   1404  O4'   G    45      -5.108   8.939 -16.697  1.00  0.00           O  
ATOM   1405  C1'   G    45      -4.636   9.885 -17.594  1.00  0.00           C  
ATOM   1406  H1'   G    45      -3.721   9.530 -18.067  1.00  0.00           H  
ATOM   1407  N9    G    45      -5.653  10.167 -18.625  1.00  0.00           N  
ATOM   1408  C8    G    45      -7.011   9.938 -18.603  1.00  0.00           C  
ATOM   1409  H8    G    45      -7.547   9.465 -17.793  1.00  0.00           H  
ATOM   1410  N7    G    45      -7.626  10.295 -19.670  1.00  0.00           N  
ATOM   1411  C5    G    45      -6.681  10.896 -20.458  1.00  0.00           C  
ATOM   1412  C6    G    45      -6.708  11.644 -21.699  1.00  0.00           C  
ATOM   1413  O6    G    45      -7.611  11.667 -22.523  1.00  0.00           O  
ATOM   1414  N1    G    45      -5.488  12.267 -22.036  1.00  0.00           N  
ATOM   1415  H1    G    45      -5.389  12.737 -22.924  1.00  0.00           H  
ATOM   1416  C2    G    45      -4.380  12.041 -21.383  1.00  0.00           C  
ATOM   1417  N2    G    45      -3.295  12.538 -21.939  1.00  0.00           N  
ATOM   1418  H21   G    45      -3.290  13.081 -22.790  1.00  0.00           H  
ATOM   1419  H22   G    45      -2.382  12.265 -21.603  1.00  0.00           H  
ATOM   1420  N3    G    45      -4.272  11.320 -20.219  1.00  0.00           N  
ATOM   1421  C4    G    45      -5.454  10.788 -19.827  1.00  0.00           C  
ATOM   1422  C3'   G    45      -4.999  10.921 -15.505  1.00  0.00           C  
ATOM   1423  H3'   G    45      -6.026  11.232 -15.695  1.00  0.00           H  
ATOM   1424  C2'   G    45      -4.251  11.157 -16.802  1.00  0.00           C  
ATOM   1425  H2'   G    45      -4.753  12.011 -17.255  1.00  0.00           H  
ATOM   1426  O2'   G    45      -2.845  11.252 -16.705  1.00  0.00           O  
ATOM   1427 HO2'   G    45      -2.482  11.137 -15.824  1.00  0.00           H  
ATOM   1428  O3'   G    45      -4.508  11.629 -14.425  1.00  0.00           O  
ATOM   1429  P     A    46      -4.863  13.197 -14.172  1.00  0.00           P  
ATOM   1430  OP1   A    46      -4.361  13.466 -12.827  1.00  0.00           O  
ATOM   1431  OP2   A    46      -6.271  13.350 -14.492  1.00  0.00           O  
ATOM   1432  O5'   A    46      -3.963  14.066 -15.194  1.00  0.00           O  
ATOM   1433  C5'   A    46      -2.546  14.179 -15.052  1.00  0.00           C  
ATOM   1434  H5'   A    46      -2.100  13.186 -15.099  1.00  0.00           H  
ATOM   1435 H5''   A    46      -2.307  14.718 -14.135  1.00  0.00           H  
ATOM   1436  C4'   A    46      -2.019  15.108 -16.265  1.00  0.00           C  
ATOM   1437  H4'   A    46      -1.006  15.381 -15.971  1.00  0.00           H  
ATOM   1438  O4'   A    46      -2.136  14.320 -17.440  1.00  0.00           O  
ATOM   1439  C1'   A    46      -2.498  15.218 -18.418  1.00  0.00           C  
ATOM   1440  H1'   A    46      -1.870  15.086 -19.299  1.00  0.00           H  
ATOM   1441  N9    A    46      -3.953  14.996 -18.828  1.00  0.00           N  
ATOM   1442  C8    A    46      -5.066  14.478 -18.148  1.00  0.00           C  
ATOM   1443  H8    A    46      -4.962  14.218 -17.105  1.00  0.00           H  
ATOM   1444  N7    A    46      -6.141  14.242 -18.912  1.00  0.00           N  
ATOM   1445  C5    A    46      -5.769  14.847 -20.101  1.00  0.00           C  
ATOM   1446  C6    A    46      -6.318  15.007 -21.426  1.00  0.00           C  
ATOM   1447  N6    A    46      -7.538  14.591 -21.673  1.00  0.00           N  
ATOM   1448  H61   A    46      -8.061  15.027 -22.419  1.00  0.00           H  
ATOM   1449  H62   A    46      -7.929  13.909 -21.039  1.00  0.00           H  
ATOM   1450  N1    A    46      -5.735  15.730 -22.313  1.00  0.00           N  
ATOM   1451  C2    A    46      -4.438  16.093 -22.111  1.00  0.00           C  
ATOM   1452  H2    A    46      -3.932  16.737 -22.816  1.00  0.00           H  
ATOM   1453  N3    A    46      -3.766  15.892 -21.018  1.00  0.00           N  
ATOM   1454  C4    A    46      -4.441  15.246 -20.062  1.00  0.00           C  
ATOM   1455  C3'   A    46      -2.749  16.440 -16.423  1.00  0.00           C  
ATOM   1456  H3'   A    46      -3.826  16.276 -16.454  1.00  0.00           H  
ATOM   1457  C2'   A    46      -2.262  16.636 -17.857  1.00  0.00           C  
ATOM   1458  H2'   A    46      -2.877  17.391 -18.347  1.00  0.00           H  
ATOM   1459  O2'   A    46      -0.856  16.909 -17.947  1.00  0.00           O  
ATOM   1460 HO2'   A    46      -0.780  17.748 -17.487  1.00  0.00           H  
ATOM   1461  O3'   A    46      -2.441  17.553 -15.648  1.00  0.00           O  
ATOM   1462  P     G    47      -3.476  18.770 -15.474  1.00  0.00           P  
ATOM   1463  OP1   G    47      -2.719  19.770 -14.683  1.00  0.00           O  
ATOM   1464  OP2   G    47      -4.806  18.388 -15.030  1.00  0.00           O  
ATOM   1465  O5'   G    47      -3.674  19.357 -16.992  1.00  0.00           O  
ATOM   1466  C5'   G    47      -2.691  20.237 -17.562  1.00  0.00           C  
ATOM   1467  H5'   G    47      -1.682  19.829 -17.490  1.00  0.00           H  
ATOM   1468 H5''   G    47      -2.680  21.243 -17.142  1.00  0.00           H  
ATOM   1469  C4'   G    47      -2.870  20.565 -19.006  1.00  0.00           C  
ATOM   1470  H4'   G    47      -1.931  20.915 -19.435  1.00  0.00           H  
ATOM   1471  O4'   G    47      -3.260  19.407 -19.808  1.00  0.00           O  
ATOM   1472  C1'   G    47      -4.065  19.756 -20.923  1.00  0.00           C  
ATOM   1473  H1'   G    47      -3.667  19.308 -21.833  1.00  0.00           H  
ATOM   1474  N9    G    47      -5.457  19.201 -20.785  1.00  0.00           N  
ATOM   1475  C8    G    47      -5.904  18.433 -19.732  1.00  0.00           C  
ATOM   1476  H8    G    47      -5.335  18.269 -18.829  1.00  0.00           H  
ATOM   1477  N7    G    47      -7.141  18.060 -19.828  1.00  0.00           N  
ATOM   1478  C5    G    47      -7.541  18.523 -21.102  1.00  0.00           C  
ATOM   1479  C6    G    47      -8.762  18.463 -21.861  1.00  0.00           C  
ATOM   1480  O6    G    47      -9.813  17.940 -21.524  1.00  0.00           O  
ATOM   1481  N1    G    47      -8.694  19.097 -23.094  1.00  0.00           N  
ATOM   1482  H1    G    47      -9.570  19.040 -23.594  1.00  0.00           H  
ATOM   1483  C2    G    47      -7.570  19.734 -23.609  1.00  0.00           C  
ATOM   1484  N2    G    47      -7.711  20.448 -24.651  1.00  0.00           N  
ATOM   1485  H21   G    47      -8.629  20.530 -25.063  1.00  0.00           H  
ATOM   1486  H22   G    47      -6.947  21.033 -24.960  1.00  0.00           H  
ATOM   1487  N3    G    47      -6.462  19.866 -22.912  1.00  0.00           N  
ATOM   1488  C4    G    47      -6.529  19.309 -21.624  1.00  0.00           C  
ATOM   1489  C3'   G    47      -3.880  21.585 -19.414  1.00  0.00           C  
ATOM   1490  H3'   G    47      -4.783  21.429 -18.824  1.00  0.00           H  
ATOM   1491  C2'   G    47      -4.134  21.264 -20.970  1.00  0.00           C  
ATOM   1492  H2'   G    47      -5.098  21.641 -21.314  1.00  0.00           H  
ATOM   1493  O2'   G    47      -3.098  21.786 -21.860  1.00  0.00           O  
ATOM   1494 HO2'   G    47      -3.559  22.003 -22.674  1.00  0.00           H  
ATOM   1495  O3'   G    47      -3.330  22.878 -19.231  1.00  0.00           O  
ATOM   1496  P     C    48      -4.228  24.143 -18.973  1.00  0.00           P  
ATOM   1497  OP1   C    48      -3.336  25.314 -19.150  1.00  0.00           O  
ATOM   1498  OP2   C    48      -4.828  23.947 -17.660  1.00  0.00           O  
ATOM   1499  O5'   C    48      -5.469  24.200 -20.081  1.00  0.00           O  
ATOM   1500  C5'   C    48      -5.248  24.624 -21.384  1.00  0.00           C  
ATOM   1501  H5'   C    48      -4.418  24.080 -21.835  1.00  0.00           H  
ATOM   1502 H5''   C    48      -5.139  25.706 -21.449  1.00  0.00           H  
ATOM   1503  C4'   C    48      -6.478  24.266 -22.240  1.00  0.00           C  
ATOM   1504  H4'   C    48      -6.279  24.509 -23.284  1.00  0.00           H  
ATOM   1505  O4'   C    48      -6.853  22.851 -22.086  1.00  0.00           O  
ATOM   1506  C1'   C    48      -8.223  22.688 -21.946  1.00  0.00           C  
ATOM   1507  H1'   C    48      -8.495  22.004 -22.750  1.00  0.00           H  
ATOM   1508  N1    C    48      -8.602  22.124 -20.620  1.00  0.00           N  
ATOM   1509  C6    C    48      -7.723  22.082 -19.572  1.00  0.00           C  
ATOM   1510  H6    C    48      -6.741  22.532 -19.566  1.00  0.00           H  
ATOM   1511  C5    C    48      -7.974  21.350 -18.462  1.00  0.00           C  
ATOM   1512  H5    C    48      -7.278  21.335 -17.636  1.00  0.00           H  
ATOM   1513  C4    C    48      -9.166  20.593 -18.486  1.00  0.00           C  
ATOM   1514  N4    C    48      -9.336  19.770 -17.493  1.00  0.00           N  
ATOM   1515  H41   C    48     -10.080  19.089 -17.445  1.00  0.00           H  
ATOM   1516  H42   C    48      -8.519  19.600 -16.923  1.00  0.00           H  
ATOM   1517  N3    C    48     -10.049  20.611 -19.466  1.00  0.00           N  
ATOM   1518  C2    C    48      -9.771  21.441 -20.510  1.00  0.00           C  
ATOM   1519  O2    C    48     -10.652  21.461 -21.359  1.00  0.00           O  
ATOM   1520  C3'   C    48      -7.792  24.986 -21.824  1.00  0.00           C  
ATOM   1521  H3'   C    48      -7.817  25.068 -20.737  1.00  0.00           H  
ATOM   1522  C2'   C    48      -8.891  24.092 -22.275  1.00  0.00           C  
ATOM   1523  H2'   C    48      -9.749  24.310 -21.639  1.00  0.00           H  
ATOM   1524  O2'   C    48      -9.254  24.149 -23.727  1.00  0.00           O  
ATOM   1525 HO2'   C    48      -9.785  23.361 -23.866  1.00  0.00           H  
ATOM   1526  O3'   C    48      -7.725  26.268 -22.465  1.00  0.00           O  
ATOM   1527  P     C    49      -8.337  27.559 -21.760  1.00  0.00           P  
ATOM   1528  OP1   C    49      -8.013  28.609 -22.737  1.00  0.00           O  
ATOM   1529  OP2   C    49      -7.790  27.551 -20.398  1.00  0.00           O  
ATOM   1530  O5'   C    49      -9.883  27.384 -21.652  1.00  0.00           O  
ATOM   1531  C5'   C    49     -10.734  27.423 -22.769  1.00  0.00           C  
ATOM   1532  H5'   C    49     -10.265  26.976 -23.646  1.00  0.00           H  
ATOM   1533 H5''   C    49     -10.827  28.444 -23.138  1.00  0.00           H  
ATOM   1534  C4'   C    49     -12.135  26.785 -22.555  1.00  0.00           C  
ATOM   1535  H4'   C    49     -12.662  26.738 -23.508  1.00  0.00           H  
ATOM   1536  O4'   C    49     -11.898  25.513 -22.016  1.00  0.00           O  
ATOM   1537  C1'   C    49     -12.872  25.223 -21.038  1.00  0.00           C  
ATOM   1538  H1'   C    49     -13.697  24.699 -21.521  1.00  0.00           H  
ATOM   1539  N1    C    49     -12.126  24.362 -20.077  1.00  0.00           N  
ATOM   1540  C6    C    49     -10.964  24.820 -19.485  1.00  0.00           C  
ATOM   1541  H6    C    49     -10.407  25.687 -19.810  1.00  0.00           H  
ATOM   1542  C5    C    49     -10.473  24.025 -18.519  1.00  0.00           C  
ATOM   1543  H5    C    49      -9.559  24.276 -18.002  1.00  0.00           H  
ATOM   1544  C4    C    49     -11.215  23.010 -18.001  1.00  0.00           C  
ATOM   1545  N4    C    49     -11.058  22.560 -16.744  1.00  0.00           N  
ATOM   1546  H41   C    49     -11.752  21.937 -16.356  1.00  0.00           H  
ATOM   1547  H42   C    49     -10.165  22.709 -16.297  1.00  0.00           H  
ATOM   1548  N3    C    49     -12.362  22.693 -18.449  1.00  0.00           N  
ATOM   1549  C2    C    49     -12.768  23.246 -19.587  1.00  0.00           C  
ATOM   1550  O2    C    49     -13.857  22.911 -20.045  1.00  0.00           O  
ATOM   1551  C3'   C    49     -13.037  27.529 -21.611  1.00  0.00           C  
ATOM   1552  H3'   C    49     -12.495  28.359 -21.157  1.00  0.00           H  
ATOM   1553  C2'   C    49     -13.438  26.558 -20.465  1.00  0.00           C  
ATOM   1554  H2'   C    49     -12.909  26.776 -19.537  1.00  0.00           H  
ATOM   1555  O2'   C    49     -14.826  26.326 -20.413  1.00  0.00           O  
ATOM   1556 HO2'   C    49     -15.208  26.955 -21.030  1.00  0.00           H  
ATOM   1557  O3'   C    49     -14.207  27.970 -22.254  1.00  0.00           O  
ATOM   1558  P     U    50     -14.304  29.344 -22.996  1.00  0.00           P  
ATOM   1559  OP1   U    50     -15.467  29.307 -23.912  1.00  0.00           O  
ATOM   1560  OP2   U    50     -12.970  29.711 -23.533  1.00  0.00           O  
ATOM   1561  O5'   U    50     -14.655  30.202 -21.688  1.00  0.00           O  
ATOM   1562  C5'   U    50     -15.794  29.996 -20.917  1.00  0.00           C  
ATOM   1563  H5'   U    50     -15.783  28.955 -20.593  1.00  0.00           H  
ATOM   1564 H5''   U    50     -16.630  30.112 -21.607  1.00  0.00           H  
ATOM   1565  C4'   U    50     -16.011  30.925 -19.676  1.00  0.00           C  
ATOM   1566  H4'   U    50     -16.979  30.645 -19.260  1.00  0.00           H  
ATOM   1567  O4'   U    50     -15.026  30.721 -18.715  1.00  0.00           O  
ATOM   1568  C1'   U    50     -14.204  31.806 -18.561  1.00  0.00           C  
ATOM   1569  H1'   U    50     -14.397  32.402 -17.669  1.00  0.00           H  
ATOM   1570  N1    U    50     -12.780  31.391 -18.352  1.00  0.00           N  
ATOM   1571  C6    U    50     -11.921  30.986 -19.385  1.00  0.00           C  
ATOM   1572  H6    U    50     -12.274  31.134 -20.395  1.00  0.00           H  
ATOM   1573  C5    U    50     -10.699  30.381 -19.091  1.00  0.00           C  
ATOM   1574  H5    U    50     -10.114  30.036 -19.930  1.00  0.00           H  
ATOM   1575  C4    U    50     -10.311  30.250 -17.740  1.00  0.00           C  
ATOM   1576  O4    U    50      -9.334  29.638 -17.356  1.00  0.00           O  
ATOM   1577  N3    U    50     -11.130  30.871 -16.797  1.00  0.00           N  
ATOM   1578  H3    U    50     -10.865  30.810 -15.824  1.00  0.00           H  
ATOM   1579  C2    U    50     -12.403  31.317 -16.984  1.00  0.00           C  
ATOM   1580  O2    U    50     -12.998  31.669 -15.982  1.00  0.00           O  
ATOM   1581  C3'   U    50     -15.982  32.422 -19.998  1.00  0.00           C  
ATOM   1582  H3'   U    50     -16.296  32.574 -21.030  1.00  0.00           H  
ATOM   1583  C2'   U    50     -14.460  32.661 -19.827  1.00  0.00           C  
ATOM   1584  H2'   U    50     -13.923  32.281 -20.696  1.00  0.00           H  
ATOM   1585  O2'   U    50     -14.184  34.031 -19.596  1.00  0.00           O  
ATOM   1586 HO2'   U    50     -15.046  34.452 -19.550  1.00  0.00           H  
ATOM   1587  O3'   U    50     -16.775  33.275 -19.150  1.00  0.00           O  
ATOM   1588  P     U    51     -18.284  33.397 -19.535  1.00  0.00           P  
ATOM   1589  OP1   U    51     -18.440  33.778 -20.939  1.00  0.00           O  
ATOM   1590  OP2   U    51     -18.855  34.232 -18.514  1.00  0.00           O  
ATOM   1591  O5'   U    51     -18.971  32.004 -19.312  1.00  0.00           O  
ATOM   1592  C5'   U    51     -19.570  31.282 -20.333  1.00  0.00           C  
ATOM   1593  H5'   U    51     -18.816  30.983 -21.061  1.00  0.00           H  
ATOM   1594 H5''   U    51     -20.215  31.883 -20.973  1.00  0.00           H  
ATOM   1595  C4'   U    51     -20.281  30.024 -19.720  1.00  0.00           C  
ATOM   1596  H4'   U    51     -20.654  29.403 -20.535  1.00  0.00           H  
ATOM   1597  O4'   U    51     -19.325  29.326 -18.918  1.00  0.00           O  
ATOM   1598  C1'   U    51     -19.693  29.335 -17.487  1.00  0.00           C  
ATOM   1599  H1'   U    51     -19.674  28.373 -16.975  1.00  0.00           H  
ATOM   1600  N1    U    51     -18.779  30.093 -16.648  1.00  0.00           N  
ATOM   1601  C6    U    51     -18.935  31.400 -16.426  1.00  0.00           C  
ATOM   1602  H6    U    51     -19.838  31.850 -16.812  1.00  0.00           H  
ATOM   1603  C5    U    51     -17.997  32.166 -15.755  1.00  0.00           C  
ATOM   1604  H5    U    51     -18.131  33.231 -15.631  1.00  0.00           H  
ATOM   1605  C4    U    51     -16.809  31.564 -15.155  1.00  0.00           C  
ATOM   1606  O4    U    51     -15.976  32.125 -14.508  1.00  0.00           O  
ATOM   1607  N3    U    51     -16.630  30.243 -15.511  1.00  0.00           N  
ATOM   1608  H3    U    51     -15.770  29.824 -15.186  1.00  0.00           H  
ATOM   1609  C2    U    51     -17.582  29.488 -16.214  1.00  0.00           C  
ATOM   1610  O2    U    51     -17.327  28.304 -16.537  1.00  0.00           O  
ATOM   1611  C3'   U    51     -21.546  30.383 -18.846  1.00  0.00           C  
ATOM   1612  H3'   U    51     -21.725  31.434 -18.622  1.00  0.00           H  
ATOM   1613  C2'   U    51     -21.211  29.752 -17.461  1.00  0.00           C  
ATOM   1614  H2'   U    51     -21.324  30.364 -16.566  1.00  0.00           H  
ATOM   1615  O2'   U    51     -21.928  28.521 -17.304  1.00  0.00           O  
ATOM   1616 HO2'   U    51     -22.420  28.560 -18.127  1.00  0.00           H  
ATOM   1617  O3'   U    51     -22.744  29.782 -19.282  1.00  0.00           O  
ATOM   1618  P     A    52     -23.591  30.428 -20.519  1.00  0.00           P  
ATOM   1619  OP1   A    52     -23.437  31.905 -20.404  1.00  0.00           O  
ATOM   1620  OP2   A    52     -25.004  29.859 -20.575  1.00  0.00           O  
ATOM   1621  O5'   A    52     -22.767  29.934 -21.849  1.00  0.00           O  
ATOM   1622  C5'   A    52     -22.360  30.826 -22.885  1.00  0.00           C  
ATOM   1623  H5'   A    52     -21.747  31.670 -22.570  1.00  0.00           H  
ATOM   1624 H5''   A    52     -23.288  31.165 -23.344  1.00  0.00           H  
ATOM   1625  C4'   A    52     -21.609  30.026 -23.918  1.00  0.00           C  
ATOM   1626  H4'   A    52     -21.408  30.648 -24.791  1.00  0.00           H  
ATOM   1627  O4'   A    52     -20.321  29.577 -23.421  1.00  0.00           O  
ATOM   1628  C1'   A    52     -20.126  28.204 -23.736  1.00  0.00           C  
ATOM   1629  H1'   A    52     -19.884  28.080 -24.791  1.00  0.00           H  
ATOM   1630  N9    A    52     -19.249  27.572 -22.732  1.00  0.00           N  
ATOM   1631  C8    A    52     -17.893  27.566 -22.798  1.00  0.00           C  
ATOM   1632  H8    A    52     -17.282  27.793 -23.659  1.00  0.00           H  
ATOM   1633  N7    A    52     -17.252  27.141 -21.716  1.00  0.00           N  
ATOM   1634  C5    A    52     -18.356  26.873 -20.850  1.00  0.00           C  
ATOM   1635  C6    A    52     -18.389  26.291 -19.549  1.00  0.00           C  
ATOM   1636  N6    A    52     -17.310  25.916 -18.924  1.00  0.00           N  
ATOM   1637  H61   A    52     -17.389  25.444 -18.035  1.00  0.00           H  
ATOM   1638  H62   A    52     -16.450  26.019 -19.443  1.00  0.00           H  
ATOM   1639  N1    A    52     -19.532  25.993 -18.969  1.00  0.00           N  
ATOM   1640  C2    A    52     -20.648  26.368 -19.637  1.00  0.00           C  
ATOM   1641  H2    A    52     -21.575  26.183 -19.116  1.00  0.00           H  
ATOM   1642  N3    A    52     -20.800  26.898 -20.813  1.00  0.00           N  
ATOM   1643  C4    A    52     -19.586  27.078 -21.453  1.00  0.00           C  
ATOM   1644  C3'   A    52     -22.341  28.735 -24.379  1.00  0.00           C  
ATOM   1645  H3'   A    52     -23.354  28.746 -23.976  1.00  0.00           H  
ATOM   1646  C2'   A    52     -21.519  27.652 -23.682  1.00  0.00           C  
ATOM   1647  H2'   A    52     -21.881  27.551 -22.659  1.00  0.00           H  
ATOM   1648  O2'   A    52     -21.613  26.452 -24.328  1.00  0.00           O  
ATOM   1649 HO2'   A    52     -21.887  26.585 -25.239  1.00  0.00           H  
ATOM   1650  O3'   A    52     -22.384  28.887 -25.827  1.00  0.00           O  
ATOM   1651  P     A    53     -23.274  27.987 -26.702  1.00  0.00           P  
ATOM   1652  OP1   A    53     -23.580  28.723 -27.956  1.00  0.00           O  
ATOM   1653  OP2   A    53     -24.362  27.357 -25.927  1.00  0.00           O  
ATOM   1654  O5'   A    53     -22.243  26.893 -26.890  1.00  0.00           O  
ATOM   1655  C5'   A    53     -21.136  27.037 -27.782  1.00  0.00           C  
ATOM   1656  H5'   A    53     -20.524  27.799 -27.301  1.00  0.00           H  
ATOM   1657 H5''   A    53     -21.371  27.360 -28.796  1.00  0.00           H  
ATOM   1658  C4'   A    53     -20.229  25.796 -27.892  1.00  0.00           C  
ATOM   1659  H4'   A    53     -19.567  26.086 -28.708  1.00  0.00           H  
ATOM   1660  O4'   A    53     -19.494  25.591 -26.682  1.00  0.00           O  
ATOM   1661  C1'   A    53     -19.644  24.272 -26.309  1.00  0.00           C  
ATOM   1662  H1'   A    53     -18.931  23.730 -26.930  1.00  0.00           H  
ATOM   1663  N9    A    53     -19.269  24.193 -24.857  1.00  0.00           N  
ATOM   1664  C8    A    53     -20.024  23.990 -23.746  1.00  0.00           C  
ATOM   1665  H8    A    53     -21.052  23.669 -23.828  1.00  0.00           H  
ATOM   1666  N7    A    53     -19.369  23.698 -22.648  1.00  0.00           N  
ATOM   1667  C5    A    53     -18.055  23.874 -23.031  1.00  0.00           C  
ATOM   1668  C6    A    53     -16.762  23.905 -22.430  1.00  0.00           C  
ATOM   1669  N6    A    53     -16.497  23.631 -21.155  1.00  0.00           N  
ATOM   1670  H61   A    53     -15.513  23.702 -20.939  1.00  0.00           H  
ATOM   1671  H62   A    53     -17.174  23.283 -20.491  1.00  0.00           H  
ATOM   1672  N1    A    53     -15.657  24.196 -23.124  1.00  0.00           N  
ATOM   1673  C2    A    53     -15.644  24.430 -24.384  1.00  0.00           C  
ATOM   1674  H2    A    53     -14.715  24.647 -24.890  1.00  0.00           H  
ATOM   1675  N3    A    53     -16.779  24.591 -25.068  1.00  0.00           N  
ATOM   1676  C4    A    53     -17.954  24.267 -24.345  1.00  0.00           C  
ATOM   1677  C3'   A    53     -20.991  24.424 -28.138  1.00  0.00           C  
ATOM   1678  H3'   A    53     -21.984  24.671 -28.516  1.00  0.00           H  
ATOM   1679  C2'   A    53     -21.043  23.895 -26.649  1.00  0.00           C  
ATOM   1680  H2'   A    53     -21.736  24.494 -26.058  1.00  0.00           H  
ATOM   1681  O2'   A    53     -21.432  22.541 -26.469  1.00  0.00           O  
ATOM   1682 HO2'   A    53     -21.175  22.009 -27.226  1.00  0.00           H  
ATOM   1683  O3'   A    53     -20.284  23.622 -29.082  1.00  0.00           O  
ATOM   1684  P     A    54     -20.993  22.752 -30.231  1.00  0.00           P  
ATOM   1685  OP1   A    54     -20.066  22.514 -31.344  1.00  0.00           O  
ATOM   1686  OP2   A    54     -22.345  23.313 -30.513  1.00  0.00           O  
ATOM   1687  O5'   A    54     -21.045  21.390 -29.411  1.00  0.00           O  
ATOM   1688  C5'   A    54     -20.053  20.389 -29.446  1.00  0.00           C  
ATOM   1689  H5'   A    54     -19.878  20.046 -30.465  1.00  0.00           H  
ATOM   1690 H5''   A    54     -20.460  19.563 -28.863  1.00  0.00           H  
ATOM   1691  C4'   A    54     -18.775  20.766 -28.788  1.00  0.00           C  
ATOM   1692  H4'   A    54     -18.331  21.553 -29.399  1.00  0.00           H  
ATOM   1693  O4'   A    54     -18.858  21.196 -27.454  1.00  0.00           O  
ATOM   1694  C1'   A    54     -17.614  21.280 -26.792  1.00  0.00           C  
ATOM   1695  H1'   A    54     -17.200  22.287 -26.845  1.00  0.00           H  
ATOM   1696  N9    A    54     -17.816  20.744 -25.452  1.00  0.00           N  
ATOM   1697  C8    A    54     -18.983  20.579 -24.785  1.00  0.00           C  
ATOM   1698  H8    A    54     -19.907  20.863 -25.269  1.00  0.00           H  
ATOM   1699  N7    A    54     -18.832  20.237 -23.538  1.00  0.00           N  
ATOM   1700  C5    A    54     -17.457  20.187 -23.310  1.00  0.00           C  
ATOM   1701  C6    A    54     -16.583  20.141 -22.196  1.00  0.00           C  
ATOM   1702  N6    A    54     -16.928  20.035 -20.923  1.00  0.00           N  
ATOM   1703  H61   A    54     -16.234  20.256 -20.223  1.00  0.00           H  
ATOM   1704  H62   A    54     -17.902  19.989 -20.659  1.00  0.00           H  
ATOM   1705  N1    A    54     -15.298  20.255 -22.295  1.00  0.00           N  
ATOM   1706  C2    A    54     -14.805  20.485 -23.511  1.00  0.00           C  
ATOM   1707  H2    A    54     -13.743  20.675 -23.553  1.00  0.00           H  
ATOM   1708  N3    A    54     -15.425  20.584 -24.613  1.00  0.00           N  
ATOM   1709  C4    A    54     -16.779  20.514 -24.471  1.00  0.00           C  
ATOM   1710  C3'   A    54     -17.729  19.606 -28.628  1.00  0.00           C  
ATOM   1711  H3'   A    54     -18.243  18.866 -28.015  1.00  0.00           H  
ATOM   1712  C2'   A    54     -16.739  20.354 -27.677  1.00  0.00           C  
ATOM   1713  H2'   A    54     -16.148  19.682 -27.055  1.00  0.00           H  
ATOM   1714  O2'   A    54     -15.788  21.152 -28.390  1.00  0.00           O  
ATOM   1715 HO2'   A    54     -15.243  20.417 -28.682  1.00  0.00           H  
ATOM   1716  O3'   A    54     -17.256  18.991 -29.723  1.00  0.00           O  
ATOM   1717  P     C    55     -16.257  17.789 -29.710  1.00  0.00           P  
ATOM   1718  OP1   C    55     -16.172  17.164 -31.021  1.00  0.00           O  
ATOM   1719  OP2   C    55     -16.436  17.061 -28.456  1.00  0.00           O  
ATOM   1720  O5'   C    55     -14.892  18.620 -29.515  1.00  0.00           O  
ATOM   1721  C5'   C    55     -14.387  19.466 -30.564  1.00  0.00           C  
ATOM   1722  H5'   C    55     -14.997  20.352 -30.737  1.00  0.00           H  
ATOM   1723 H5''   C    55     -14.250  18.878 -31.471  1.00  0.00           H  
ATOM   1724  C4'   C    55     -12.988  20.023 -30.156  1.00  0.00           C  
ATOM   1725  H4'   C    55     -12.669  20.777 -30.876  1.00  0.00           H  
ATOM   1726  O4'   C    55     -13.095  20.634 -28.840  1.00  0.00           O  
ATOM   1727  C1'   C    55     -11.942  20.339 -28.116  1.00  0.00           C  
ATOM   1728  H1'   C    55     -11.531  21.300 -27.805  1.00  0.00           H  
ATOM   1729  N1    C    55     -12.024  19.505 -26.881  1.00  0.00           N  
ATOM   1730  C6    C    55     -13.076  18.667 -26.625  1.00  0.00           C  
ATOM   1731  H6    C    55     -13.850  18.630 -27.377  1.00  0.00           H  
ATOM   1732  C5    C    55     -13.025  17.863 -25.523  1.00  0.00           C  
ATOM   1733  H5    C    55     -13.864  17.233 -25.265  1.00  0.00           H  
ATOM   1734  C4    C    55     -11.987  18.136 -24.602  1.00  0.00           C  
ATOM   1735  N4    C    55     -12.019  17.500 -23.464  1.00  0.00           N  
ATOM   1736  H41   C    55     -11.308  17.839 -22.832  1.00  0.00           H  
ATOM   1737  H42   C    55     -12.829  16.929 -23.270  1.00  0.00           H  
ATOM   1738  N3    C    55     -10.992  18.972 -24.737  1.00  0.00           N  
ATOM   1739  C2    C    55     -10.959  19.614 -25.956  1.00  0.00           C  
ATOM   1740  O2    C    55      -9.981  20.318 -26.256  1.00  0.00           O  
ATOM   1741  C3'   C    55     -11.872  18.974 -30.003  1.00  0.00           C  
ATOM   1742  H3'   C    55     -12.274  18.111 -29.472  1.00  0.00           H  
ATOM   1743  C2'   C    55     -10.938  19.634 -29.077  1.00  0.00           C  
ATOM   1744  H2'   C    55     -10.466  18.830 -28.512  1.00  0.00           H  
ATOM   1745  O2'   C    55     -10.120  20.673 -29.678  1.00  0.00           O  
ATOM   1746 HO2'   C    55      -9.924  20.337 -30.556  1.00  0.00           H  
ATOM   1747  O3'   C    55     -11.283  18.573 -31.268  1.00  0.00           O  
ATOM   1748  P     U    56     -10.504  17.214 -31.539  1.00  0.00           P  
ATOM   1749  OP1   U    56     -10.321  17.125 -32.986  1.00  0.00           O  
ATOM   1750  OP2   U    56     -11.251  16.146 -30.904  1.00  0.00           O  
ATOM   1751  O5'   U    56      -9.123  17.417 -30.786  1.00  0.00           O  
ATOM   1752  C5'   U    56      -8.085  18.202 -31.334  1.00  0.00           C  
ATOM   1753  H5'   U    56      -8.553  19.056 -31.825  1.00  0.00           H  
ATOM   1754 H5''   U    56      -7.646  17.560 -32.097  1.00  0.00           H  
ATOM   1755  C4'   U    56      -6.992  18.602 -30.306  1.00  0.00           C  
ATOM   1756  H4'   U    56      -6.474  19.480 -30.694  1.00  0.00           H  
ATOM   1757  O4'   U    56      -7.421  18.933 -28.948  1.00  0.00           O  
ATOM   1758  C1'   U    56      -6.399  18.544 -28.031  1.00  0.00           C  
ATOM   1759  H1'   U    56      -6.033  19.422 -27.499  1.00  0.00           H  
ATOM   1760  N1    U    56      -7.113  17.703 -27.029  1.00  0.00           N  
ATOM   1761  C6    U    56      -8.316  17.109 -27.353  1.00  0.00           C  
ATOM   1762  H6    U    56      -8.780  17.236 -28.320  1.00  0.00           H  
ATOM   1763  C5    U    56      -8.885  16.397 -26.396  1.00  0.00           C  
ATOM   1764  H5    U    56      -9.849  15.957 -26.603  1.00  0.00           H  
ATOM   1765  C4    U    56      -8.304  16.238 -25.062  1.00  0.00           C  
ATOM   1766  O4    U    56      -8.803  15.632 -24.150  1.00  0.00           O  
ATOM   1767  N3    U    56      -7.022  16.708 -24.954  1.00  0.00           N  
ATOM   1768  H3    U    56      -6.610  16.557 -24.044  1.00  0.00           H  
ATOM   1769  C2    U    56      -6.389  17.397 -25.886  1.00  0.00           C  
ATOM   1770  O2    U    56      -5.325  17.889 -25.642  1.00  0.00           O  
ATOM   1771  C3'   U    56      -6.055  17.461 -30.122  1.00  0.00           C  
ATOM   1772  H3'   U    56      -6.660  16.571 -29.949  1.00  0.00           H  
ATOM   1773  C2'   U    56      -5.289  17.961 -28.918  1.00  0.00           C  
ATOM   1774  H2'   U    56      -4.813  17.088 -28.471  1.00  0.00           H  
ATOM   1775  O2'   U    56      -4.248  18.959 -29.239  1.00  0.00           O  
ATOM   1776 HO2'   U    56      -4.149  18.805 -30.181  1.00  0.00           H  
ATOM   1777  O3'   U    56      -5.127  17.264 -31.188  1.00  0.00           O  
ATOM   1778  P     C    57      -4.602  15.764 -31.588  1.00  0.00           P  
ATOM   1779  OP1   C    57      -3.726  15.924 -32.753  1.00  0.00           O  
ATOM   1780  OP2   C    57      -5.769  14.898 -31.628  1.00  0.00           O  
ATOM   1781  O5'   C    57      -3.733  15.424 -30.325  1.00  0.00           O  
ATOM   1782  C5'   C    57      -2.399  16.008 -30.252  1.00  0.00           C  
ATOM   1783  H5'   C    57      -2.461  17.094 -30.322  1.00  0.00           H  
ATOM   1784 H5''   C    57      -1.774  15.690 -31.087  1.00  0.00           H  
ATOM   1785  C4'   C    57      -1.806  15.666 -28.906  1.00  0.00           C  
ATOM   1786  H4'   C    57      -0.790  16.061 -28.946  1.00  0.00           H  
ATOM   1787  O4'   C    57      -2.448  16.168 -27.684  1.00  0.00           O  
ATOM   1788  C1'   C    57      -2.400  15.238 -26.580  1.00  0.00           C  
ATOM   1789  H1'   C    57      -2.076  15.799 -25.704  1.00  0.00           H  
ATOM   1790  N1    C    57      -3.701  14.608 -26.258  1.00  0.00           N  
ATOM   1791  C6    C    57      -4.688  14.543 -27.240  1.00  0.00           C  
ATOM   1792  H6    C    57      -4.508  14.870 -28.253  1.00  0.00           H  
ATOM   1793  C5    C    57      -5.834  13.861 -26.940  1.00  0.00           C  
ATOM   1794  H5    C    57      -6.517  13.570 -27.724  1.00  0.00           H  
ATOM   1795  C4    C    57      -6.017  13.457 -25.566  1.00  0.00           C  
ATOM   1796  N4    C    57      -7.169  12.990 -25.173  1.00  0.00           N  
ATOM   1797  H41   C    57      -7.399  12.603 -24.269  1.00  0.00           H  
ATOM   1798  H42   C    57      -7.827  12.872 -25.930  1.00  0.00           H  
ATOM   1799  N3    C    57      -5.071  13.568 -24.680  1.00  0.00           N  
ATOM   1800  C2    C    57      -3.886  14.094 -24.980  1.00  0.00           C  
ATOM   1801  O2    C    57      -2.986  14.094 -24.122  1.00  0.00           O  
ATOM   1802  C3'   C    57      -1.645  14.163 -28.559  1.00  0.00           C  
ATOM   1803  H3'   C    57      -2.617  13.691 -28.703  1.00  0.00           H  
ATOM   1804  C2'   C    57      -1.414  14.090 -27.079  1.00  0.00           C  
ATOM   1805  H2'   C    57      -1.615  13.103 -26.661  1.00  0.00           H  
ATOM   1806  O2'   C    57      -0.083  14.531 -26.715  1.00  0.00           O  
ATOM   1807 HO2'   C    57       0.247  14.112 -25.916  1.00  0.00           H  
ATOM   1808  O3'   C    57      -0.649  13.495 -29.349  1.00  0.00           O  
ATOM   1809  P     U    58      -0.793  11.863 -29.674  1.00  0.00           P  
ATOM   1810  OP1   U    58       0.379  11.477 -30.466  1.00  0.00           O  
ATOM   1811  OP2   U    58      -2.120  11.516 -30.226  1.00  0.00           O  
ATOM   1812  O5'   U    58      -0.575  11.206 -28.243  1.00  0.00           O  
ATOM   1813  C5'   U    58       0.638  11.311 -27.536  1.00  0.00           C  
ATOM   1814  H5'   U    58       1.024  12.326 -27.435  1.00  0.00           H  
ATOM   1815 H5''   U    58       1.380  10.682 -28.027  1.00  0.00           H  
ATOM   1816  C4'   U    58       0.533  10.746 -26.129  1.00  0.00           C  
ATOM   1817  H4'   U    58       1.486  10.825 -25.605  1.00  0.00           H  
ATOM   1818  O4'   U    58      -0.456  11.404 -25.364  1.00  0.00           O  
ATOM   1819  C1'   U    58      -1.092  10.486 -24.466  1.00  0.00           C  
ATOM   1820  H1'   U    58      -1.051  10.839 -23.436  1.00  0.00           H  
ATOM   1821  N1    U    58      -2.498  10.190 -24.832  1.00  0.00           N  
ATOM   1822  C6    U    58      -3.007  10.546 -26.074  1.00  0.00           C  
ATOM   1823  H6    U    58      -2.408  11.028 -26.834  1.00  0.00           H  
ATOM   1824  C5    U    58      -4.317  10.387 -26.396  1.00  0.00           C  
ATOM   1825  H5    U    58      -4.744  10.590 -27.367  1.00  0.00           H  
ATOM   1826  C4    U    58      -5.253   9.899 -25.426  1.00  0.00           C  
ATOM   1827  O4    U    58      -6.495   9.855 -25.542  1.00  0.00           O  
ATOM   1828  N3    U    58      -4.670   9.505 -24.231  1.00  0.00           N  
ATOM   1829  H3    U    58      -5.313   9.045 -23.603  1.00  0.00           H  
ATOM   1830  C2    U    58      -3.295   9.629 -23.877  1.00  0.00           C  
ATOM   1831  O2    U    58      -2.928   9.354 -22.774  1.00  0.00           O  
ATOM   1832  C3'   U    58       0.172   9.278 -26.098  1.00  0.00           C  
ATOM   1833  H3'   U    58      -0.627   9.014 -26.790  1.00  0.00           H  
ATOM   1834  C2'   U    58      -0.258   9.203 -24.645  1.00  0.00           C  
ATOM   1835  H2'   U    58      -0.860   8.300 -24.544  1.00  0.00           H  
ATOM   1836  O2'   U    58       0.899   9.209 -23.699  1.00  0.00           O  
ATOM   1837 HO2'   U    58       1.668   9.134 -24.269  1.00  0.00           H  
ATOM   1838  O3'   U    58       1.300   8.535 -26.369  1.00  0.00           O  
ATOM   1839  P     U    59       1.234   7.071 -26.961  1.00  0.00           P  
ATOM   1840  OP1   U    59       2.546   6.465 -26.752  1.00  0.00           O  
ATOM   1841  OP2   U    59       0.623   7.151 -28.269  1.00  0.00           O  
ATOM   1842  O5'   U    59       0.287   6.184 -26.011  1.00  0.00           O  
ATOM   1843  C5'   U    59       0.753   5.794 -24.670  1.00  0.00           C  
ATOM   1844  H5'   U    59       0.998   6.699 -24.114  1.00  0.00           H  
ATOM   1845 H5''   U    59       1.584   5.103 -24.812  1.00  0.00           H  
ATOM   1846  C4'   U    59      -0.475   5.007 -24.101  1.00  0.00           C  
ATOM   1847  H4'   U    59      -0.055   4.648 -23.162  1.00  0.00           H  
ATOM   1848  O4'   U    59      -1.581   5.877 -23.815  1.00  0.00           O  
ATOM   1849  C1'   U    59      -2.704   5.084 -23.733  1.00  0.00           C  
ATOM   1850  H1'   U    59      -3.043   5.057 -22.698  1.00  0.00           H  
ATOM   1851  N1    U    59      -3.787   5.664 -24.619  1.00  0.00           N  
ATOM   1852  C6    U    59      -3.668   6.116 -25.927  1.00  0.00           C  
ATOM   1853  H6    U    59      -2.680   6.110 -26.363  1.00  0.00           H  
ATOM   1854  C5    U    59      -4.781   6.620 -26.650  1.00  0.00           C  
ATOM   1855  H5    U    59      -4.550   6.977 -27.643  1.00  0.00           H  
ATOM   1856  C4    U    59      -6.108   6.494 -26.059  1.00  0.00           C  
ATOM   1857  O4    U    59      -7.174   6.753 -26.600  1.00  0.00           O  
ATOM   1858  N3    U    59      -6.113   6.065 -24.836  1.00  0.00           N  
ATOM   1859  H3    U    59      -7.070   5.952 -24.534  1.00  0.00           H  
ATOM   1860  C2    U    59      -5.059   5.443 -24.186  1.00  0.00           C  
ATOM   1861  O2    U    59      -5.388   4.831 -23.160  1.00  0.00           O  
ATOM   1862  C3'   U    59      -1.044   3.790 -24.850  1.00  0.00           C  
ATOM   1863  H3'   U    59      -1.227   4.036 -25.896  1.00  0.00           H  
ATOM   1864  C2'   U    59      -2.318   3.632 -24.067  1.00  0.00           C  
ATOM   1865  H2'   U    59      -3.038   3.107 -24.695  1.00  0.00           H  
ATOM   1866  O2'   U    59      -2.209   3.018 -22.751  1.00  0.00           O  
ATOM   1867 HO2'   U    59      -1.509   2.369 -22.856  1.00  0.00           H  
ATOM   1868  O3'   U    59      -0.361   2.544 -24.774  1.00  0.00           O  
ATOM   1869  P     G    60      -0.532   1.382 -25.853  1.00  0.00           P  
ATOM   1870  OP1   G    60       0.523   0.378 -25.743  1.00  0.00           O  
ATOM   1871  OP2   G    60      -0.790   2.069 -27.114  1.00  0.00           O  
ATOM   1872  O5'   G    60      -1.877   0.590 -25.435  1.00  0.00           O  
ATOM   1873  C5'   G    60      -1.800  -0.243 -24.337  1.00  0.00           C  
ATOM   1874  H5'   G    60      -1.285   0.297 -23.542  1.00  0.00           H  
ATOM   1875 H5''   G    60      -1.238  -1.115 -24.672  1.00  0.00           H  
ATOM   1876  C4'   G    60      -3.243  -0.576 -23.821  1.00  0.00           C  
ATOM   1877  H4'   G    60      -3.075  -1.153 -22.911  1.00  0.00           H  
ATOM   1878  O4'   G    60      -3.861   0.622 -23.363  1.00  0.00           O  
ATOM   1879  C1'   G    60      -5.276   0.478 -23.604  1.00  0.00           C  
ATOM   1880  H1'   G    60      -5.851   0.498 -22.678  1.00  0.00           H  
ATOM   1881  N9    G    60      -5.879   1.457 -24.591  1.00  0.00           N  
ATOM   1882  C8    G    60      -5.385   2.001 -25.743  1.00  0.00           C  
ATOM   1883  H8    G    60      -4.339   1.849 -25.962  1.00  0.00           H  
ATOM   1884  N7    G    60      -6.211   2.640 -26.599  1.00  0.00           N  
ATOM   1885  C5    G    60      -7.416   2.492 -25.884  1.00  0.00           C  
ATOM   1886  C6    G    60      -8.732   2.990 -26.159  1.00  0.00           C  
ATOM   1887  O6    G    60      -9.255   3.631 -27.065  1.00  0.00           O  
ATOM   1888  N1    G    60      -9.701   2.552 -25.174  1.00  0.00           N  
ATOM   1889  H1    G    60     -10.659   2.818 -25.353  1.00  0.00           H  
ATOM   1890  C2    G    60      -9.386   1.799 -24.110  1.00  0.00           C  
ATOM   1891  N2    G    60     -10.357   1.378 -23.306  1.00  0.00           N  
ATOM   1892  H21   G    60     -11.294   1.641 -23.575  1.00  0.00           H  
ATOM   1893  H22   G    60     -10.128   0.682 -22.611  1.00  0.00           H  
ATOM   1894  N3    G    60      -8.190   1.371 -23.845  1.00  0.00           N  
ATOM   1895  C4    G    60      -7.211   1.828 -24.663  1.00  0.00           C  
ATOM   1896  C3'   G    60      -4.187  -1.236 -24.866  1.00  0.00           C  
ATOM   1897  H3'   G    60      -4.210  -0.654 -25.788  1.00  0.00           H  
ATOM   1898  C2'   G    60      -5.497  -0.952 -24.132  1.00  0.00           C  
ATOM   1899  H2'   G    60      -6.350  -0.991 -24.809  1.00  0.00           H  
ATOM   1900  O2'   G    60      -5.765  -1.725 -22.895  1.00  0.00           O  
ATOM   1901 HO2'   G    60      -5.154  -2.465 -22.919  1.00  0.00           H  
ATOM   1902  O3'   G    60      -3.997  -2.650 -24.984  1.00  0.00           O  
ATOM   1903  P     A    61      -4.565  -3.427 -26.263  1.00  0.00           P  
ATOM   1904  OP1   A    61      -3.846  -4.696 -26.319  1.00  0.00           O  
ATOM   1905  OP2   A    61      -4.474  -2.579 -27.470  1.00  0.00           O  
ATOM   1906  O5'   A    61      -6.139  -3.646 -25.951  1.00  0.00           O  
ATOM   1907  C5'   A    61      -6.606  -4.558 -25.005  1.00  0.00           C  
ATOM   1908  H5'   A    61      -6.748  -4.078 -24.037  1.00  0.00           H  
ATOM   1909 H5''   A    61      -5.916  -5.401 -24.957  1.00  0.00           H  
ATOM   1910  C4'   A    61      -7.818  -5.151 -25.572  1.00  0.00           C  
ATOM   1911  H4'   A    61      -8.156  -5.777 -24.746  1.00  0.00           H  
ATOM   1912  O4'   A    61      -8.815  -4.212 -25.888  1.00  0.00           O  
ATOM   1913  C1'   A    61      -9.528  -4.593 -27.028  1.00  0.00           C  
ATOM   1914  H1'   A    61     -10.585  -4.623 -26.765  1.00  0.00           H  
ATOM   1915  N9    A    61      -9.186  -3.688 -28.179  1.00  0.00           N  
ATOM   1916  C8    A    61      -7.980  -3.310 -28.597  1.00  0.00           C  
ATOM   1917  H8    A    61      -7.072  -3.652 -28.124  1.00  0.00           H  
ATOM   1918  N7    A    61      -8.007  -2.602 -29.706  1.00  0.00           N  
ATOM   1919  C5    A    61      -9.382  -2.402 -30.003  1.00  0.00           C  
ATOM   1920  C6    A    61     -10.104  -1.729 -31.009  1.00  0.00           C  
ATOM   1921  N6    A    61      -9.631  -1.034 -32.018  1.00  0.00           N  
ATOM   1922  H61   A    61     -10.131  -0.619 -32.791  1.00  0.00           H  
ATOM   1923  H62   A    61      -8.623  -1.033 -32.078  1.00  0.00           H  
ATOM   1924  N1    A    61     -11.418  -1.837 -30.928  1.00  0.00           N  
ATOM   1925  C2    A    61     -11.995  -2.559 -29.959  1.00  0.00           C  
ATOM   1926  H2    A    61     -13.060  -2.730 -30.010  1.00  0.00           H  
ATOM   1927  N3    A    61     -11.411  -3.197 -28.958  1.00  0.00           N  
ATOM   1928  C4    A    61     -10.101  -3.048 -28.971  1.00  0.00           C  
ATOM   1929  C3'   A    61      -7.686  -6.190 -26.741  1.00  0.00           C  
ATOM   1930  H3'   A    61      -6.896  -5.798 -27.381  1.00  0.00           H  
ATOM   1931  C2'   A    61      -9.098  -6.018 -27.377  1.00  0.00           C  
ATOM   1932  H2'   A    61      -9.092  -6.050 -28.466  1.00  0.00           H  
ATOM   1933  O2'   A    61     -10.131  -6.780 -26.867  1.00  0.00           O  
ATOM   1934 HO2'   A    61     -10.253  -7.577 -27.388  1.00  0.00           H  
ATOM   1935  O3'   A    61      -7.389  -7.529 -26.372  1.00  0.00           O  
ATOM   1936  P     U    62      -6.962  -8.589 -27.485  1.00  0.00           P  
ATOM   1937  OP1   U    62      -6.370  -9.767 -26.750  1.00  0.00           O  
ATOM   1938  OP2   U    62      -6.223  -7.898 -28.552  1.00  0.00           O  
ATOM   1939  O5'   U    62      -8.372  -9.003 -28.191  1.00  0.00           O  
ATOM   1940  C5'   U    62      -9.194  -9.934 -27.518  1.00  0.00           C  
ATOM   1941  H5'   U    62      -9.179  -9.608 -26.478  1.00  0.00           H  
ATOM   1942 H5''   U    62      -8.760 -10.934 -27.517  1.00  0.00           H  
ATOM   1943  C4'   U    62     -10.617  -9.999 -28.102  1.00  0.00           C  
ATOM   1944  H4'   U    62     -11.313 -10.598 -27.515  1.00  0.00           H  
ATOM   1945  O4'   U    62     -11.299  -8.747 -28.183  1.00  0.00           O  
ATOM   1946  C1'   U    62     -11.974  -8.561 -29.384  1.00  0.00           C  
ATOM   1947  H1'   U    62     -13.030  -8.399 -29.166  1.00  0.00           H  
ATOM   1948  N1    U    62     -11.486  -7.424 -30.218  1.00  0.00           N  
ATOM   1949  C6    U    62     -10.212  -7.328 -30.549  1.00  0.00           C  
ATOM   1950  H6    U    62      -9.525  -8.074 -30.179  1.00  0.00           H  
ATOM   1951  C5    U    62      -9.816  -6.241 -31.335  1.00  0.00           C  
ATOM   1952  H5    U    62      -8.751  -6.140 -31.488  1.00  0.00           H  
ATOM   1953  C4    U    62     -10.760  -5.275 -31.816  1.00  0.00           C  
ATOM   1954  O4    U    62     -10.475  -4.333 -32.596  1.00  0.00           O  
ATOM   1955  N3    U    62     -12.021  -5.467 -31.404  1.00  0.00           N  
ATOM   1956  H3    U    62     -12.626  -4.728 -31.733  1.00  0.00           H  
ATOM   1957  C2    U    62     -12.446  -6.472 -30.639  1.00  0.00           C  
ATOM   1958  O2    U    62     -13.585  -6.443 -30.338  1.00  0.00           O  
ATOM   1959  C3'   U    62     -10.552 -10.578 -29.534  1.00  0.00           C  
ATOM   1960  H3'   U    62      -9.653 -10.194 -30.017  1.00  0.00           H  
ATOM   1961  C2'   U    62     -11.842  -9.885 -30.124  1.00  0.00           C  
ATOM   1962  H2'   U    62     -11.854  -9.784 -31.209  1.00  0.00           H  
ATOM   1963  O2'   U    62     -12.996 -10.512 -29.618  1.00  0.00           O  
ATOM   1964 HO2'   U    62     -12.994 -11.453 -29.811  1.00  0.00           H  
ATOM   1965  O3'   U    62     -10.534 -11.997 -29.533  1.00  0.00           O  
ATOM   1966  P     U    63     -10.546 -12.812 -30.896  1.00  0.00           P  
ATOM   1967  OP1   U    63      -9.705 -14.020 -30.607  1.00  0.00           O  
ATOM   1968  OP2   U    63     -10.168 -11.897 -31.977  1.00  0.00           O  
ATOM   1969  O5'   U    63     -12.094 -13.156 -31.112  1.00  0.00           O  
ATOM   1970  C5'   U    63     -12.628 -14.336 -30.556  1.00  0.00           C  
ATOM   1971  H5'   U    63     -12.490 -14.380 -29.476  1.00  0.00           H  
ATOM   1972 H5''   U    63     -12.119 -15.155 -31.065  1.00  0.00           H  
ATOM   1973  C4'   U    63     -14.161 -14.429 -30.814  1.00  0.00           C  
ATOM   1974  H4'   U    63     -14.564 -15.234 -30.198  1.00  0.00           H  
ATOM   1975  O4'   U    63     -14.747 -13.199 -30.396  1.00  0.00           O  
ATOM   1976  C1'   U    63     -15.609 -12.715 -31.425  1.00  0.00           C  
ATOM   1977  H1'   U    63     -16.565 -12.397 -31.008  1.00  0.00           H  
ATOM   1978  N1    U    63     -15.082 -11.465 -32.105  1.00  0.00           N  
ATOM   1979  C6    U    63     -13.973 -11.495 -32.861  1.00  0.00           C  
ATOM   1980  H6    U    63     -13.383 -12.393 -32.970  1.00  0.00           H  
ATOM   1981  C5    U    63     -13.467 -10.382 -33.476  1.00  0.00           C  
ATOM   1982  H5    U    63     -12.563 -10.371 -34.067  1.00  0.00           H  
ATOM   1983  C4    U    63     -14.170  -9.111 -33.306  1.00  0.00           C  
ATOM   1984  O4    U    63     -13.783  -8.047 -33.813  1.00  0.00           O  
ATOM   1985  N3    U    63     -15.217  -9.123 -32.459  1.00  0.00           N  
ATOM   1986  H3    U    63     -15.622  -8.213 -32.291  1.00  0.00           H  
ATOM   1987  C2    U    63     -15.665 -10.230 -31.761  1.00  0.00           C  
ATOM   1988  O2    U    63     -16.542 -10.185 -30.890  1.00  0.00           O  
ATOM   1989  C3'   U    63     -14.582 -14.742 -32.237  1.00  0.00           C  
ATOM   1990  H3'   U    63     -13.712 -14.323 -32.741  1.00  0.00           H  
ATOM   1991  C2'   U    63     -15.805 -13.874 -32.414  1.00  0.00           C  
ATOM   1992  H2'   U    63     -15.786 -13.443 -33.415  1.00  0.00           H  
ATOM   1993  O2'   U    63     -17.100 -14.530 -32.112  1.00  0.00           O  
ATOM   1994 HO2'   U    63     -17.002 -15.469 -32.282  1.00  0.00           H  
ATOM   1995  O3'   U    63     -14.775 -16.101 -32.674  1.00  0.00           O  
ATOM   1996  P     A    64     -14.147 -16.578 -34.060  1.00  0.00           P  
ATOM   1997  OP1   A    64     -14.811 -17.826 -34.415  1.00  0.00           O  
ATOM   1998  OP2   A    64     -12.685 -16.490 -33.841  1.00  0.00           O  
ATOM   1999  O5'   A    64     -14.466 -15.509 -35.180  1.00  0.00           O  
ATOM   2000  C5'   A    64     -15.828 -15.246 -35.521  1.00  0.00           C  
ATOM   2001  H5'   A    64     -16.429 -15.196 -34.613  1.00  0.00           H  
ATOM   2002 H5''   A    64     -16.264 -16.107 -36.027  1.00  0.00           H  
ATOM   2003  C4'   A    64     -16.029 -13.921 -36.264  1.00  0.00           C  
ATOM   2004  H4'   A    64     -17.110 -13.779 -36.280  1.00  0.00           H  
ATOM   2005  O4'   A    64     -15.377 -12.764 -35.724  1.00  0.00           O  
ATOM   2006  C1'   A    64     -14.823 -11.991 -36.763  1.00  0.00           C  
ATOM   2007  H1'   A    64     -14.990 -10.933 -36.562  1.00  0.00           H  
ATOM   2008  N9    A    64     -13.399 -12.255 -36.779  1.00  0.00           N  
ATOM   2009  C8    A    64     -12.689 -12.898 -35.753  1.00  0.00           C  
ATOM   2010  H8    A    64     -13.130 -13.314 -34.859  1.00  0.00           H  
ATOM   2011  N7    A    64     -11.470 -13.083 -36.065  1.00  0.00           N  
ATOM   2012  C5    A    64     -11.297 -12.462 -37.299  1.00  0.00           C  
ATOM   2013  C6    A    64     -10.254 -12.246 -38.209  1.00  0.00           C  
ATOM   2014  N6    A    64      -9.046 -12.628 -38.065  1.00  0.00           N  
ATOM   2015  H61   A    64      -8.369 -12.322 -38.748  1.00  0.00           H  
ATOM   2016  H62   A    64      -8.748 -13.165 -37.263  1.00  0.00           H  
ATOM   2017  N1    A    64     -10.369 -11.519 -39.304  1.00  0.00           N  
ATOM   2018  C2    A    64     -11.583 -11.067 -39.593  1.00  0.00           C  
ATOM   2019  H2    A    64     -11.729 -10.460 -40.474  1.00  0.00           H  
ATOM   2020  N3    A    64     -12.702 -11.199 -38.854  1.00  0.00           N  
ATOM   2021  C4    A    64     -12.484 -11.888 -37.725  1.00  0.00           C  
ATOM   2022  C3'   A    64     -15.651 -14.022 -37.752  1.00  0.00           C  
ATOM   2023  H3'   A    64     -14.660 -14.453 -37.892  1.00  0.00           H  
ATOM   2024  C2'   A    64     -15.634 -12.526 -37.984  1.00  0.00           C  
ATOM   2025  H2'   A    64     -15.165 -12.165 -38.899  1.00  0.00           H  
ATOM   2026  O2'   A    64     -16.858 -11.823 -37.953  1.00  0.00           O  
ATOM   2027 HO2'   A    64     -16.706 -10.877 -38.014  1.00  0.00           H  
ATOM   2028  O3'   A    64     -16.633 -14.803 -38.328  1.00  0.00           O  
ATOM   2029  P     U    65     -16.408 -16.035 -39.318  1.00  0.00           P  
ATOM   2030  OP1   U    65     -17.692 -16.629 -39.653  1.00  0.00           O  
ATOM   2031  OP2   U    65     -15.367 -16.873 -38.770  1.00  0.00           O  
ATOM   2032  O5'   U    65     -15.805 -15.262 -40.547  1.00  0.00           O  
ATOM   2033  C5'   U    65     -16.570 -14.244 -41.257  1.00  0.00           C  
ATOM   2034  H5'   U    65     -17.127 -13.641 -40.540  1.00  0.00           H  
ATOM   2035 H5''   U    65     -17.333 -14.664 -41.911  1.00  0.00           H  
ATOM   2036  C4'   U    65     -15.574 -13.501 -42.117  1.00  0.00           C  
ATOM   2037  H4'   U    65     -16.245 -12.789 -42.598  1.00  0.00           H  
ATOM   2038  O4'   U    65     -14.501 -12.903 -41.453  1.00  0.00           O  
ATOM   2039  C1'   U    65     -13.275 -12.876 -42.142  1.00  0.00           C  
ATOM   2040  H1'   U    65     -12.845 -11.878 -42.055  1.00  0.00           H  
ATOM   2041  N1    U    65     -12.251 -13.835 -41.577  1.00  0.00           N  
ATOM   2042  C6    U    65     -12.470 -14.653 -40.481  1.00  0.00           C  
ATOM   2043  H6    U    65     -13.482 -14.801 -40.135  1.00  0.00           H  
ATOM   2044  C5    U    65     -11.482 -15.306 -39.832  1.00  0.00           C  
ATOM   2045  H5    U    65     -11.611 -15.802 -38.881  1.00  0.00           H  
ATOM   2046  C4    U    65     -10.075 -15.126 -40.215  1.00  0.00           C  
ATOM   2047  O4    U    65      -9.082 -15.556 -39.660  1.00  0.00           O  
ATOM   2048  N3    U    65      -9.991 -14.492 -41.376  1.00  0.00           N  
ATOM   2049  H3    U    65      -9.028 -14.278 -41.596  1.00  0.00           H  
ATOM   2050  C2    U    65     -10.926 -13.723 -42.076  1.00  0.00           C  
ATOM   2051  O2    U    65     -10.618 -12.869 -42.949  1.00  0.00           O  
ATOM   2052  C3'   U    65     -14.779 -14.265 -43.210  1.00  0.00           C  
ATOM   2053  H3'   U    65     -14.393 -15.219 -42.851  1.00  0.00           H  
ATOM   2054  C2'   U    65     -13.631 -13.374 -43.592  1.00  0.00           C  
ATOM   2055  H2'   U    65     -12.829 -13.923 -44.088  1.00  0.00           H  
ATOM   2056  O2'   U    65     -14.028 -12.251 -44.339  1.00  0.00           O  
ATOM   2057 HO2'   U    65     -14.684 -12.593 -44.950  1.00  0.00           H  
ATOM   2058  O3'   U    65     -15.551 -14.550 -44.321  1.00  0.00           O  
ATOM   2059  P     G    66     -15.232 -15.798 -45.244  1.00  0.00           P  
ATOM   2060  OP1   G    66     -16.449 -15.848 -46.106  1.00  0.00           O  
ATOM   2061  OP2   G    66     -14.972 -17.002 -44.438  1.00  0.00           O  
ATOM   2062  O5'   G    66     -13.937 -15.508 -46.134  1.00  0.00           O  
ATOM   2063  C5'   G    66     -13.950 -14.685 -47.277  1.00  0.00           C  
ATOM   2064  H5'   G    66     -14.480 -13.749 -47.102  1.00  0.00           H  
ATOM   2065 H5''   G    66     -14.501 -15.139 -48.100  1.00  0.00           H  
ATOM   2066  C4'   G    66     -12.512 -14.363 -47.697  1.00  0.00           C  
ATOM   2067  H4'   G    66     -12.577 -13.666 -48.533  1.00  0.00           H  
ATOM   2068  O4'   G    66     -11.693 -13.855 -46.658  1.00  0.00           O  
ATOM   2069  C1'   G    66     -10.347 -14.261 -46.873  1.00  0.00           C  
ATOM   2070  H1'   G    66      -9.774 -13.349 -47.041  1.00  0.00           H  
ATOM   2071  N9    G    66      -9.849 -15.062 -45.725  1.00  0.00           N  
ATOM   2072  C8    G    66     -10.734 -15.630 -44.855  1.00  0.00           C  
ATOM   2073  H8    G    66     -11.803 -15.547 -44.985  1.00  0.00           H  
ATOM   2074  N7    G    66     -10.052 -16.299 -43.907  1.00  0.00           N  
ATOM   2075  C5    G    66      -8.720 -16.113 -44.201  1.00  0.00           C  
ATOM   2076  C6    G    66      -7.475 -16.590 -43.527  1.00  0.00           C  
ATOM   2077  O6    G    66      -7.386 -17.269 -42.492  1.00  0.00           O  
ATOM   2078  N1    G    66      -6.357 -16.146 -44.155  1.00  0.00           N  
ATOM   2079  H1    G    66      -5.500 -16.353 -43.664  1.00  0.00           H  
ATOM   2080  C2    G    66      -6.353 -15.485 -45.364  1.00  0.00           C  
ATOM   2081  N2    G    66      -5.169 -15.235 -45.811  1.00  0.00           N  
ATOM   2082  H21   G    66      -4.334 -15.608 -45.382  1.00  0.00           H  
ATOM   2083  H22   G    66      -5.196 -14.900 -46.764  1.00  0.00           H  
ATOM   2084  N3    G    66      -7.462 -15.041 -45.951  1.00  0.00           N  
ATOM   2085  C4    G    66      -8.598 -15.376 -45.329  1.00  0.00           C  
ATOM   2086  C3'   G    66     -11.842 -15.661 -48.050  1.00  0.00           C  
ATOM   2087  H3'   G    66     -11.859 -16.361 -47.215  1.00  0.00           H  
ATOM   2088  C2'   G    66     -10.370 -15.112 -48.129  1.00  0.00           C  
ATOM   2089  H2'   G    66      -9.662 -15.898 -47.865  1.00  0.00           H  
ATOM   2090  O2'   G    66     -10.050 -14.385 -49.304  1.00  0.00           O  
ATOM   2091 HO2'   G    66      -9.120 -14.152 -49.351  1.00  0.00           H  
ATOM   2092  O3'   G    66     -12.179 -16.199 -49.276  1.00  0.00           O  
ATOM   2093  P     A    67     -11.961 -17.773 -49.505  1.00  0.00           P  
ATOM   2094  OP1   A    67     -12.583 -18.174 -50.776  1.00  0.00           O  
ATOM   2095  OP2   A    67     -12.315 -18.537 -48.286  1.00  0.00           O  
ATOM   2096  O5'   A    67     -10.346 -18.067 -49.550  1.00  0.00           O  
ATOM   2097  C5'   A    67      -9.466 -17.515 -50.574  1.00  0.00           C  
ATOM   2098  H5'   A    67      -9.617 -16.437 -50.619  1.00  0.00           H  
ATOM   2099 H5''   A    67      -9.701 -18.050 -51.495  1.00  0.00           H  
ATOM   2100  C4'   A    67      -7.989 -17.745 -50.128  1.00  0.00           C  
ATOM   2101  H4'   A    67      -7.319 -17.187 -50.782  1.00  0.00           H  
ATOM   2102  O4'   A    67      -7.889 -17.275 -48.759  1.00  0.00           O  
ATOM   2103  C1'   A    67      -6.929 -18.107 -48.064  1.00  0.00           C  
ATOM   2104  H1'   A    67      -6.093 -17.443 -47.840  1.00  0.00           H  
ATOM   2105  N9    A    67      -7.476 -18.696 -46.898  1.00  0.00           N  
ATOM   2106  C8    A    67      -8.743 -18.909 -46.514  1.00  0.00           C  
ATOM   2107  H8    A    67      -9.618 -18.641 -47.087  1.00  0.00           H  
ATOM   2108  N7    A    67      -8.916 -19.461 -45.350  1.00  0.00           N  
ATOM   2109  C5    A    67      -7.591 -19.674 -44.960  1.00  0.00           C  
ATOM   2110  C6    A    67      -6.909 -20.211 -43.853  1.00  0.00           C  
ATOM   2111  N6    A    67      -7.495 -20.775 -42.832  1.00  0.00           N  
ATOM   2112  H61   A    67      -6.918 -20.777 -42.003  1.00  0.00           H  
ATOM   2113  H62   A    67      -8.482 -20.990 -42.829  1.00  0.00           H  
ATOM   2114  N1    A    67      -5.587 -20.246 -43.747  1.00  0.00           N  
ATOM   2115  C2    A    67      -4.824 -19.676 -44.639  1.00  0.00           C  
ATOM   2116  H2    A    67      -3.762 -19.865 -44.591  1.00  0.00           H  
ATOM   2117  N3    A    67      -5.331 -19.158 -45.766  1.00  0.00           N  
ATOM   2118  C4    A    67      -6.704 -19.208 -45.867  1.00  0.00           C  
ATOM   2119  C3'   A    67      -7.678 -19.178 -50.044  1.00  0.00           C  
ATOM   2120  H3'   A    67      -8.531 -19.692 -49.602  1.00  0.00           H  
ATOM   2121  C2'   A    67      -6.446 -19.209 -49.070  1.00  0.00           C  
ATOM   2122  H2'   A    67      -6.317 -20.131 -48.504  1.00  0.00           H  
ATOM   2123  O2'   A    67      -5.221 -18.822 -49.684  1.00  0.00           O  
ATOM   2124 HO2'   A    67      -5.322 -19.040 -50.613  1.00  0.00           H  
ATOM   2125  O3'   A    67      -7.311 -19.786 -51.255  1.00  0.00           O  
ATOM   2126  P     A    68      -7.010 -21.324 -51.300  1.00  0.00           P  
ATOM   2127  OP1   A    68      -7.076 -21.723 -52.713  1.00  0.00           O  
ATOM   2128  OP2   A    68      -7.899 -21.954 -50.372  1.00  0.00           O  
ATOM   2129  O5'   A    68      -5.506 -21.644 -50.778  1.00  0.00           O  
ATOM   2130  C5'   A    68      -4.331 -21.394 -51.483  1.00  0.00           C  
ATOM   2131  H5'   A    68      -4.336 -20.374 -51.868  1.00  0.00           H  
ATOM   2132 H5''   A    68      -4.243 -21.977 -52.400  1.00  0.00           H  
ATOM   2133  C4'   A    68      -3.069 -21.878 -50.737  1.00  0.00           C  
ATOM   2134  H4'   A    68      -2.193 -21.650 -51.344  1.00  0.00           H  
ATOM   2135  O4'   A    68      -2.956 -21.090 -49.509  1.00  0.00           O  
ATOM   2136  C1'   A    68      -2.509 -21.986 -48.543  1.00  0.00           C  
ATOM   2137  H1'   A    68      -1.628 -21.693 -47.972  1.00  0.00           H  
ATOM   2138  N9    A    68      -3.548 -22.352 -47.517  1.00  0.00           N  
ATOM   2139  C8    A    68      -4.926 -22.275 -47.591  1.00  0.00           C  
ATOM   2140  H8    A    68      -5.352 -21.988 -48.541  1.00  0.00           H  
ATOM   2141  N7    A    68      -5.614 -22.641 -46.535  1.00  0.00           N  
ATOM   2142  C5    A    68      -4.541 -22.829 -45.639  1.00  0.00           C  
ATOM   2143  C6    A    68      -4.526 -23.269 -44.296  1.00  0.00           C  
ATOM   2144  N6    A    68      -5.618 -23.506 -43.607  1.00  0.00           N  
ATOM   2145  H61   A    68      -5.574 -23.568 -42.600  1.00  0.00           H  
ATOM   2146  H62   A    68      -6.454 -23.102 -44.005  1.00  0.00           H  
ATOM   2147  N1    A    68      -3.355 -23.633 -43.702  1.00  0.00           N  
ATOM   2148  C2    A    68      -2.224 -23.528 -44.379  1.00  0.00           C  
ATOM   2149  H2    A    68      -1.323 -23.872 -43.893  1.00  0.00           H  
ATOM   2150  N3    A    68      -2.074 -23.088 -45.663  1.00  0.00           N  
ATOM   2151  C4    A    68      -3.305 -22.755 -46.236  1.00  0.00           C  
ATOM   2152  C3'   A    68      -2.920 -23.334 -50.405  1.00  0.00           C  
ATOM   2153  H3'   A    68      -3.873 -23.609 -49.952  1.00  0.00           H  
ATOM   2154  C2'   A    68      -2.035 -23.328 -49.156  1.00  0.00           C  
ATOM   2155  H2'   A    68      -2.385 -24.163 -48.547  1.00  0.00           H  
ATOM   2156  O2'   A    68      -0.630 -23.197 -49.479  1.00  0.00           O  
ATOM   2157 HO2'   A    68      -0.120 -23.536 -48.740  1.00  0.00           H  
ATOM   2158  O3'   A    68      -2.705 -24.231 -51.477  1.00  0.00           O  
ATOM   2159  P     G    69      -3.324 -25.637 -51.471  1.00  0.00           P  
ATOM   2160  OP1   G    69      -2.986 -26.410 -52.681  1.00  0.00           O  
ATOM   2161  OP2   G    69      -4.712 -25.380 -51.181  1.00  0.00           O  
ATOM   2162  O5'   G    69      -2.702 -26.317 -50.161  1.00  0.00           O  
ATOM   2163  C5'   G    69      -1.439 -26.836 -50.253  1.00  0.00           C  
ATOM   2164  H5'   G    69      -0.691 -26.088 -50.514  1.00  0.00           H  
ATOM   2165 H5''   G    69      -1.401 -27.655 -50.971  1.00  0.00           H  
ATOM   2166  C4'   G    69      -0.992 -27.388 -48.945  1.00  0.00           C  
ATOM   2167  H4'   G    69       0.075 -27.612 -48.940  1.00  0.00           H  
ATOM   2168  O4'   G    69      -1.293 -26.392 -47.959  1.00  0.00           O  
ATOM   2169  C1'   G    69      -1.630 -27.057 -46.722  1.00  0.00           C  
ATOM   2170  H1'   G    69      -0.858 -26.724 -46.028  1.00  0.00           H  
ATOM   2171  N9    G    69      -3.039 -26.742 -46.306  1.00  0.00           N  
ATOM   2172  C8    G    69      -4.076 -26.169 -47.014  1.00  0.00           C  
ATOM   2173  H8    G    69      -4.174 -26.003 -48.077  1.00  0.00           H  
ATOM   2174  N7    G    69      -5.226 -26.073 -46.380  1.00  0.00           N  
ATOM   2175  C5    G    69      -4.903 -26.499 -45.066  1.00  0.00           C  
ATOM   2176  C6    G    69      -5.756 -26.553 -43.935  1.00  0.00           C  
ATOM   2177  O6    G    69      -6.962 -26.351 -43.802  1.00  0.00           O  
ATOM   2178  N1    G    69      -5.150 -27.103 -42.823  1.00  0.00           N  
ATOM   2179  H1    G    69      -5.762 -27.450 -42.098  1.00  0.00           H  
ATOM   2180  C2    G    69      -3.905 -27.675 -42.927  1.00  0.00           C  
ATOM   2181  N2    G    69      -3.478 -28.393 -41.889  1.00  0.00           N  
ATOM   2182  H21   G    69      -4.068 -28.567 -41.088  1.00  0.00           H  
ATOM   2183  H22   G    69      -2.567 -28.820 -41.799  1.00  0.00           H  
ATOM   2184  N3    G    69      -3.101 -27.603 -43.951  1.00  0.00           N  
ATOM   2185  C4    G    69      -3.599 -26.942 -45.027  1.00  0.00           C  
ATOM   2186  C3'   G    69      -1.809 -28.599 -48.551  1.00  0.00           C  
ATOM   2187  H3'   G    69      -2.866 -28.379 -48.696  1.00  0.00           H  
ATOM   2188  C2'   G    69      -1.497 -28.542 -47.024  1.00  0.00           C  
ATOM   2189  H2'   G    69      -2.224 -29.099 -46.433  1.00  0.00           H  
ATOM   2190  O2'   G    69      -0.150 -28.969 -46.891  1.00  0.00           O  
ATOM   2191 HO2'   G    69      -0.109 -29.762 -47.430  1.00  0.00           H  
ATOM   2192  O3'   G    69      -1.297 -29.805 -49.204  1.00  0.00           O  
ATOM   2193  P     U    70      -2.210 -30.797 -49.974  1.00  0.00           P  
ATOM   2194  OP1   U    70      -1.344 -31.629 -50.847  1.00  0.00           O  
ATOM   2195  OP2   U    70      -3.239 -29.941 -50.615  1.00  0.00           O  
ATOM   2196  O5'   U    70      -2.869 -31.576 -48.821  1.00  0.00           O  
ATOM   2197  C5'   U    70      -2.155 -32.482 -48.068  1.00  0.00           C  
ATOM   2198  H5'   U    70      -1.149 -32.075 -47.964  1.00  0.00           H  
ATOM   2199 H5''   U    70      -1.933 -33.424 -48.569  1.00  0.00           H  
ATOM   2200  C4'   U    70      -2.762 -32.715 -46.727  1.00  0.00           C  
ATOM   2201  H4'   U    70      -2.146 -33.299 -46.043  1.00  0.00           H  
ATOM   2202  O4'   U    70      -3.020 -31.539 -46.007  1.00  0.00           O  
ATOM   2203  C1'   U    70      -4.213 -31.670 -45.242  1.00  0.00           C  
ATOM   2204  H1'   U    70      -3.826 -31.564 -44.229  1.00  0.00           H  
ATOM   2205  N1    U    70      -5.266 -30.688 -45.535  1.00  0.00           N  
ATOM   2206  C6    U    70      -5.377 -30.074 -46.790  1.00  0.00           C  
ATOM   2207  H6    U    70      -4.730 -30.391 -47.594  1.00  0.00           H  
ATOM   2208  C5    U    70      -6.394 -29.210 -47.030  1.00  0.00           C  
ATOM   2209  H5    U    70      -6.526 -28.848 -48.039  1.00  0.00           H  
ATOM   2210  C4    U    70      -7.311 -28.760 -45.977  1.00  0.00           C  
ATOM   2211  O4    U    70      -8.215 -28.026 -46.073  1.00  0.00           O  
ATOM   2212  N3    U    70      -7.136 -29.398 -44.761  1.00  0.00           N  
ATOM   2213  H3    U    70      -7.706 -29.181 -43.956  1.00  0.00           H  
ATOM   2214  C2    U    70      -6.076 -30.265 -44.480  1.00  0.00           C  
ATOM   2215  O2    U    70      -5.812 -30.454 -43.276  1.00  0.00           O  
ATOM   2216  C3'   U    70      -4.059 -33.427 -46.808  1.00  0.00           C  
ATOM   2217  H3'   U    70      -4.545 -33.045 -47.705  1.00  0.00           H  
ATOM   2218  C2'   U    70      -4.826 -33.001 -45.581  1.00  0.00           C  
ATOM   2219  H2'   U    70      -5.860 -32.890 -45.908  1.00  0.00           H  
ATOM   2220  O2'   U    70      -4.866 -33.906 -44.571  1.00  0.00           O  
ATOM   2221 HO2'   U    70      -5.670 -34.430 -44.588  1.00  0.00           H  
ATOM   2222  O3'   U    70      -3.923 -34.773 -46.964  1.00  0.00           O  
ATOM   2223  P    G3    71      -5.141 -35.726 -47.358  1.00  0.00           P  
ATOM   2224  OP1  G3    71      -4.535 -37.066 -47.593  1.00  0.00           O  
ATOM   2225  OP2  G3    71      -5.803 -35.072 -48.486  1.00  0.00           O  
ATOM   2226  O5'  G3    71      -6.232 -35.921 -46.208  1.00  0.00           O  
ATOM   2227  C5'  G3    71      -5.907 -36.753 -45.110  1.00  0.00           C  
ATOM   2228  H5'  G3    71      -4.967 -36.352 -44.730  1.00  0.00           H  
ATOM   2229 H5''  G3    71      -5.666 -37.734 -45.521  1.00  0.00           H  
ATOM   2230  C4'  G3    71      -6.942 -36.900 -43.980  1.00  0.00           C  
ATOM   2231  H4'  G3    71      -6.577 -37.697 -43.332  1.00  0.00           H  
ATOM   2232  O4'  G3    71      -6.886 -35.639 -43.259  1.00  0.00           O  
ATOM   2233  C1'  G3    71      -8.204 -35.336 -42.848  1.00  0.00           C  
ATOM   2234  H1'  G3    71      -8.287 -35.065 -41.796  1.00  0.00           H  
ATOM   2235  N9   G3    71      -8.711 -34.138 -43.573  1.00  0.00           N  
ATOM   2236  C8   G3    71      -8.596 -33.771 -44.903  1.00  0.00           C  
ATOM   2237  H8   G3    71      -8.113 -34.369 -45.662  1.00  0.00           H  
ATOM   2238  N7   G3    71      -9.310 -32.726 -45.186  1.00  0.00           N  
ATOM   2239  C5   G3    71      -9.978 -32.343 -44.036  1.00  0.00           C  
ATOM   2240  C6   G3    71     -10.832 -31.212 -43.693  1.00  0.00           C  
ATOM   2241  O6   G3    71     -11.307 -30.327 -44.403  1.00  0.00           O  
ATOM   2242  N1   G3    71     -11.305 -31.290 -42.430  1.00  0.00           N  
ATOM   2243  H1   G3    71     -11.970 -30.586 -42.143  1.00  0.00           H  
ATOM   2244  C2   G3    71     -10.887 -32.204 -41.570  1.00  0.00           C  
ATOM   2245  N2   G3    71     -11.452 -32.101 -40.422  1.00  0.00           N  
ATOM   2246  H21  G3    71     -12.106 -31.341 -40.300  1.00  0.00           H  
ATOM   2247  H22  G3    71     -11.352 -32.940 -39.868  1.00  0.00           H  
ATOM   2248  N3   G3    71      -9.969 -33.098 -41.765  1.00  0.00           N  
ATOM   2249  C4   G3    71      -9.558 -33.198 -43.075  1.00  0.00           C  
ATOM   2250  C3'  G3    71      -8.406 -37.272 -44.249  1.00  0.00           C  
ATOM   2251  H3'  G3    71      -8.775 -36.783 -45.150  1.00  0.00           H  
ATOM   2252  C2'  G3    71      -9.093 -36.577 -43.096  1.00  0.00           C  
ATOM   2253  H2'  G3    71     -10.093 -36.269 -43.404  1.00  0.00           H  
ATOM   2254  O2'  G3    71      -9.085 -37.433 -41.849  1.00  0.00           O  
ATOM   2255 HO2'  G3    71      -9.701 -37.063 -41.212  1.00  0.00           H  
ATOM   2256  O3'  G3    71      -8.695 -38.646 -44.444  1.00  0.00           O  
ATOM   2257 HO3'  G3    71      -9.643 -38.789 -44.483  1.00  0.00           H  
TER    2258       G3    71 
ATOM   2258  N9  ADE    72     -15.464  -5.591 -36.273  1.00  0.00           N  
ATOM   2259  C8  ADE    72     -14.586  -5.136 -37.226  1.00  0.00           C  
ATOM   2260  N7  ADE    72     -13.601  -4.398 -36.694  1.00  0.00           N  
ATOM   2261  C5  ADE    72     -13.927  -4.323 -35.375  1.00  0.00           C  
ATOM   2262  C6  ADE    72     -13.339  -3.720 -34.273  1.00  0.00           C  
ATOM   2263  N6  ADE    72     -12.159  -3.049 -34.280  1.00  0.00           N  
ATOM   2264  N1  ADE    72     -13.770  -3.786 -33.025  1.00  0.00           N  
ATOM   2265  C2  ADE    72     -14.970  -4.338 -32.930  1.00  0.00           C  
ATOM   2266  N3  ADE    72     -15.616  -5.026 -33.913  1.00  0.00           N  
ATOM   2267  C4  ADE    72     -15.078  -4.957 -35.130  1.00  0.00           C  
ATOM   2268  H1  ADE    72     -16.315  -6.104 -36.456  1.00  0.00           H  
ATOM   2269  H2  ADE    72     -14.776  -5.306 -38.278  1.00  0.00           H  
ATOM   2270  H3  ADE    72     -11.865  -2.913 -35.239  1.00  0.00           H  
ATOM   2271  H4  ADE    72     -11.554  -3.354 -33.528  1.00  0.00           H  
ATOM   2272  H5  ADE    72     -15.404  -4.414 -31.935  1.00  0.00           H  
TER    2273      ADE    72 
ATOM   2273  K+   K+    73     -22.445   3.248 -17.575  1.00  0.00           K  
TER    2274       K+    73 
ATOM   2274  K+   K+    74      -4.031  -2.666 -29.974  1.00  0.00           K  
TER    2275       K+    74 
ATOM   2275  K+   K+    75      -8.420   5.639 -28.762  1.00  0.00           K  
TER    2276       K+    75 
ATOM   2276  K+   K+    76     -17.530  18.596 -32.665  1.00  0.00           K  
TER    2277       K+    76 
ATOM   2277  K+   K+    77     -16.771  26.537 -14.660  1.00  0.00           K  
TER    2278       K+    77 
ATOM   2278  K+   K+    78     -12.151  15.411 -33.975  1.00  0.00           K  
TER    2279       K+    78 
ATOM   2279  K+   K+    79      -9.181  31.772  10.315  1.00  0.00           K  
TER    2280       K+    79 
ATOM   2280  K+   K+    80      23.766 -35.956  18.503  1.00  0.00           K  
TER    2281       K+    80 
ATOM   2281  K+   K+    81     -41.237 -24.158  10.607  1.00  0.00           K  
TER    2282       K+    81 
ATOM   2282  K+   K+    82     -23.496  -0.247 -38.124  1.00  0.00           K  
TER    2283       K+    82 
ATOM   2283  K+   K+    83      -5.564  18.030 -12.398  1.00  0.00           K  
TER    2284       K+    83 
ATOM   2284  K+   K+    84       5.618 -44.475  26.075  1.00  0.00           K  
TER    2285       K+    84 
ATOM   2285  K+   K+    85      20.496  24.228  16.130  1.00  0.00           K  
TER    2286       K+    85 
ATOM   2286  K+   K+    86      -5.205  14.739 -34.754  1.00  0.00           K  
TER    2287       K+    86 
ATOM   2287  K+   K+    87     -15.643  10.657 -27.631  1.00  0.00           K  
TER    2288       K+    87 
ATOM   2288  K+   K+    88     -12.650  -5.132 -21.966  1.00  0.00           K  
TER    2289       K+    88 
ATOM   2289  K+   K+    89     -13.402  -0.971 -32.950  1.00  0.00           K  
TER    2290       K+    89 
ATOM   2290  K+   K+    90     -29.962  -3.383 -18.662  1.00  0.00           K  
TER    2291       K+    90 
ATOM   2291  K+   K+    91      -8.489  16.208 -18.609  1.00  0.00           K  
TER    2292       K+    91 
ATOM   2292  K+   K+    92      25.785 -16.362  39.290  1.00  0.00           K  
TER    2293       K+    92 
ATOM   2293  K+   K+    93     -26.601  26.314 -25.344  1.00  0.00           K  
TER    2294       K+    93 
ATOM   2294  K+   K+    94      -4.480   1.871 -30.311  1.00  0.00           K  
TER    2295       K+    94 
ATOM   2295  K+   K+    95     -17.579   7.704 -15.987  1.00  0.00           K  
TER    2296       K+    95 
ATOM   2296  K+   K+    96      25.464  -9.322  15.472  1.00  0.00           K  
TER    2297       K+    96 
ATOM   2297  K+   K+    97      13.700  22.842  15.723  1.00  0.00           K  
TER    2298       K+    97 
ATOM   2298  K+   K+    98     -20.987  10.536 -30.921  1.00  0.00           K  
TER    2299       K+    98 
ATOM   2299  K+   K+    99     -12.919  15.760 -14.072  1.00  0.00           K  
TER    2300       K+    99 
ATOM   2300  K+   K+   100     -12.636  10.008 -23.755  1.00  0.00           K  
TER    2301       K+   100 
ATOM   2301  K+   K+   101      27.029 -20.424  37.648  1.00  0.00           K  
TER    2302       K+   101 
ATOM   2302  K+   K+   102      10.321  14.935  40.683  1.00  0.00           K  
TER    2303       K+   102 
ATOM   2303  K+   K+   103      26.450   4.631 -18.726  1.00  0.00           K  
TER    2304       K+   103 
ATOM   2304  K+   K+   104      -0.943  -0.395  47.048  1.00  0.00           K  
TER    2305       K+   104 
ATOM   2305  K+   K+   105       4.249 -39.665  10.289  1.00  0.00           K  
TER    2306       K+   105 
ATOM   2306  K+   K+   106      18.804  14.207  29.707  1.00  0.00           K  
TER    2307       K+   106 
ATOM   2307  K+   K+   107     -27.657  -2.527 -22.412  1.00  0.00           K  
TER    2308       K+   107 
ATOM   2308  K+   K+   108     -22.717  19.434 -35.032  1.00  0.00           K  
TER    2309       K+   108 
ATOM   2309  K+   K+   109       5.309  38.480  27.327  1.00  0.00           K  
TER    2310       K+   109 
ATOM   2310  K+   K+   110     -24.509  12.782 -29.738  1.00  0.00           K  
TER    2311       K+   110 
ATOM   2311  K+   K+   111     -17.907 -25.768  18.221  1.00  0.00           K  
TER    2312       K+   111 
ATOM   2312  K+   K+   112       9.106  12.289 -20.648  1.00  0.00           K  
TER    2313       K+   112 
ATOM   2313  K+   K+   113     -25.102  -6.430 -34.406  1.00  0.00           K  
TER    2314       K+   113 
ATOM   2314  K+   K+   114      -4.960 -12.666 -30.717  1.00  0.00           K  
TER    2315       K+   114 
ATOM   2315  K+   K+   115     -24.071   2.623 -32.896  1.00  0.00           K  
TER    2316       K+   115 
ATOM   2316  K+   K+   116       2.574  21.668 -16.000  1.00  0.00           K  
TER    2317       K+   116 
ATOM   2317  K+   K+   117     -32.101  13.804  11.595  1.00  0.00           K  
TER    2318       K+   117 
ATOM   2318  K+   K+   118      -4.716 -24.286  -6.722  1.00  0.00           K  
TER    2319       K+   118 
ATOM   2319  K+   K+   119     -28.326  -4.817  -5.007  1.00  0.00           K  
TER    2320       K+   119 
ATOM   2320  K+   K+   120     -10.081 -11.316   4.213  1.00  0.00           K  
TER    2321       K+   120 
ATOM   2321  K+   K+   121      -0.612  20.035 -12.905  1.00  0.00           K  
TER    2322       K+   121 
ATOM   2322  K+   K+   122      -8.781  -5.502 -35.257  1.00  0.00           K  
TER    2323       K+   122 
ATOM   2323  K+   K+   123       2.057 -27.402 -31.452  1.00  0.00           K  
TER    2324       K+   123 
ATOM   2324  K+   K+   124     -38.229   3.291 -18.060  1.00  0.00           K  
TER    2325       K+   124 
ATOM   2325  K+   K+   125     -10.462  10.309 -20.073  1.00  0.00           K  
TER    2326       K+   125 
ATOM   2326  K+   K+   126      18.096  22.452  28.214  1.00  0.00           K  
TER    2327       K+   126 
ATOM   2327  K+   K+   127     -10.891  -8.084 -43.588  1.00  0.00           K  
TER    2328       K+   127 
ATOM   2328  K+   K+   128     -25.896 -16.275 -29.848  1.00  0.00           K  
TER    2329       K+   128 
ATOM   2329  K+   K+   129     -27.238   4.918 -30.369  1.00  0.00           K  
TER    2330       K+   129 
ATOM   2330  K+   K+   130     -16.780  26.424 -27.470  1.00  0.00           K  
TER    2331       K+   130 
ATOM   2331  K+   K+   131      -7.852 -17.037 -37.539  1.00  0.00           K  
TER    2332       K+   131 
ATOM   2332  K+   K+   132     -26.204  20.626 -26.295  1.00  0.00           K  
TER    2333       K+   132 
ATOM   2333  K+   K+   133      15.698  50.675  16.185  1.00  0.00           K  
TER    2334       K+   133 
ATOM   2334  K+   K+   134      12.182  40.421  22.452  1.00  0.00           K  
TER    2335       K+   134 
ATOM   2335  K+   K+   135      24.186  24.071 -19.764  1.00  0.00           K  
TER    2336       K+   135 
ATOM   2336  K+   K+   136      21.561  16.555  24.556  1.00  0.00           K  
TER    2337       K+   136 
ATOM   2337  K+   K+   137       6.610 -31.449  29.648  1.00  0.00           K  
TER    2338       K+   137 
ATOM   2338  K+   K+   138      -3.677  -2.095 -41.127  1.00  0.00           K  
TER    2339       K+   138 
ATOM   2339  K+   K+   139     -23.081  12.026 -11.155  1.00  0.00           K  
TER    2340       K+   139 
ATOM   2340  K+   K+   140      -7.500   1.151 -39.733  1.00  0.00           K  
TER    2341       K+   140 
ATOM   2341  K+   K+   141      -1.878  36.607 -10.300  1.00  0.00           K  
TER    2342       K+   141 
ATOM   2342  K+   K+   142      12.748  19.985  22.977  1.00  0.00           K  
TER    2343       K+   142 
ATOM   2343  O   WAT   143      13.508  -5.363  48.395  1.00  0.00           O  
ATOM   2344  H1  WAT   143      14.288  -5.529  48.926  1.00  0.00           H  
ATOM   2345  H2  WAT   143      12.865  -5.021  49.016  1.00  0.00           H  
TER    2346      WAT   143 
ATOM   2346  O   WAT   144      -0.608  36.223 -20.110  1.00  0.00           O  
ATOM   2347  H1  WAT   144      -0.599  35.266 -20.135  1.00  0.00           H  
ATOM   2348  H2  WAT   144      -1.299  36.439 -19.484  1.00  0.00           H  
TER    2349      WAT   144 
ATOM   2349  O   WAT   145     -16.736  24.034 -29.342  1.00  0.00           O  
ATOM   2350  H1  WAT   145     -16.816  23.979 -30.294  1.00  0.00           H  
ATOM   2351  H2  WAT   145     -15.793  24.086 -29.184  1.00  0.00           H  
TER    2352      WAT   145 
ATOM   2352  O   WAT   146       2.690  11.796 -19.205  1.00  0.00           O  
ATOM   2353  H1  WAT   146       2.447  11.834 -20.131  1.00  0.00           H  
ATOM   2354  H2  WAT   146       3.535  12.243 -19.160  1.00  0.00           H  
TER    2355      WAT   146 
ATOM   2355  O   WAT   147       0.111  16.102  40.236  1.00  0.00           O  
ATOM   2356  H1  WAT   147       0.952  16.560  40.222  1.00  0.00           H  
ATOM   2357  H2  WAT   147      -0.201  16.146  39.332  1.00  0.00           H  
TER    2358      WAT   147 
ATOM   2358  O   WAT   148      36.952  -6.618 -28.564  1.00  0.00           O  
ATOM   2359  H1  WAT   148      36.209  -6.821 -27.995  1.00  0.00           H  
ATOM   2360  H2  WAT   148      36.564  -6.156 -29.307  1.00  0.00           H  
TER    2361      WAT   148 
ATOM   2361  O   WAT   149     -27.359   0.690  26.671  1.00  0.00           O  
ATOM   2362  H1  WAT   149     -27.753  -0.096  27.051  1.00  0.00           H  
ATOM   2363  H2  WAT   149     -28.019   1.017  26.060  1.00  0.00           H  
TER    2364      WAT   149 
ATOM   2364  O   WAT   150      -8.774 -40.009  20.476  1.00  0.00           O  
ATOM   2365  H1  WAT   150      -8.923 -39.188  20.946  1.00  0.00           H  
ATOM   2366  H2  WAT   150      -9.564 -40.524  20.638  1.00  0.00           H  
TER    2367      WAT   150 
ATOM   2367  O   WAT   151      35.494 -11.610   4.232  1.00  0.00           O  
ATOM   2368  H1  WAT   151      36.215 -12.210   4.038  1.00  0.00           H  
ATOM   2369  H2  WAT   151      34.722 -12.173   4.284  1.00  0.00           H  
TER    2370      WAT   151 
ATOM   2370  O   WAT   152     -19.309  -3.609  35.913  1.00  0.00           O  
ATOM   2371  H1  WAT   152     -19.694  -3.113  35.191  1.00  0.00           H  
ATOM   2372  H2  WAT   152     -19.310  -2.998  36.650  1.00  0.00           H  
TER    2373      WAT   152 
ATOM   2373  O   WAT   153      23.453  -4.322  11.508  1.00  0.00           O  
ATOM   2374  H1  WAT   153      22.872  -4.273  12.267  1.00  0.00           H  
ATOM   2375  H2  WAT   153      23.935  -3.495  11.521  1.00  0.00           H  
TER    2376      WAT   153 
ATOM   2376  O   WAT   154      -2.290  -8.619  16.092  1.00  0.00           O  
ATOM   2377  H1  WAT   154      -1.773  -8.435  16.876  1.00  0.00           H  
ATOM   2378  H2  WAT   154      -1.646  -8.900  15.441  1.00  0.00           H  
TER    2379      WAT   154 
ATOM   2379  O   WAT   155     -22.935 -13.541  16.860  1.00  0.00           O  
ATOM   2380  H1  WAT   155     -23.201 -12.745  16.399  1.00  0.00           H  
ATOM   2381  H2  WAT   155     -22.205 -13.264  17.413  1.00  0.00           H  
TER    2382      WAT   155 
ATOM   2382  O   WAT   156     -19.802 -32.455   8.929  1.00  0.00           O  
ATOM   2383  H1  WAT   156     -19.498 -32.945   9.694  1.00  0.00           H  
ATOM   2384  H2  WAT   156     -19.883 -33.114   8.240  1.00  0.00           H  
TER    2385      WAT   156 
ATOM   2385  O   WAT   157      -0.922 -41.220  22.949  1.00  0.00           O  
ATOM   2386  H1  WAT   157      -1.426 -41.788  23.532  1.00  0.00           H  
ATOM   2387  H2  WAT   157      -0.078 -41.114  23.388  1.00  0.00           H  
TER    2388      WAT   157 
ATOM   2388  O   WAT   158      -8.423  41.287  22.411  1.00  0.00           O  
ATOM   2389  H1  WAT   158      -8.547  41.937  21.719  1.00  0.00           H  
ATOM   2390  H2  WAT   158      -8.163  40.491  21.948  1.00  0.00           H  
TER    2391      WAT   158 
ATOM   2391  O   WAT   159      36.998  -7.138  23.525  1.00  0.00           O  
ATOM   2392  H1  WAT   159      36.692  -7.524  22.705  1.00  0.00           H  
ATOM   2393  H2  WAT   159      36.303  -6.529  23.776  1.00  0.00           H  
TER    2394      WAT   159 
ATOM   2394  O   WAT   160      -8.451   1.875  14.694  1.00  0.00           O  
ATOM   2395  H1  WAT   160      -8.992   2.311  14.035  1.00  0.00           H  
ATOM   2396  H2  WAT   160      -8.143   1.079  14.263  1.00  0.00           H  
TER    2397      WAT   160 
ATOM   2397  O   WAT   161      21.734 -20.246 -18.300  1.00  0.00           O  
ATOM   2398  H1  WAT   161      21.707 -19.314 -18.517  1.00  0.00           H  
ATOM   2399  H2  WAT   161      21.490 -20.688 -19.113  1.00  0.00           H  
TER    2400      WAT   161 
ATOM   2400  O   WAT   162      30.421  -2.344  -5.126  1.00  0.00           O  
ATOM   2401  H1  WAT   162      30.202  -2.378  -4.194  1.00  0.00           H  
ATOM   2402  H2  WAT   162      30.893  -3.160  -5.290  1.00  0.00           H  
TER    2403      WAT   162 
ATOM   2403  O   WAT   163      16.730  -2.974  22.361  1.00  0.00           O  
ATOM   2404  H1  WAT   163      17.348  -2.891  23.088  1.00  0.00           H  
ATOM   2405  H2  WAT   163      16.043  -2.337  22.557  1.00  0.00           H  
TER    2406      WAT   163 
ATOM   2406  O   WAT   164      12.550  15.600 -17.837  1.00  0.00           O  
ATOM   2407  H1  WAT   164      12.406  16.425 -18.301  1.00  0.00           H  
ATOM   2408  H2  WAT   164      13.181  15.128 -18.381  1.00  0.00           H  
TER    2409      WAT   164 
ATOM   2409  O   WAT   165       2.452 -10.443 -20.158  1.00  0.00           O  
ATOM   2410  H1  WAT   165       2.838  -9.982 -19.413  1.00  0.00           H  
ATOM   2411  H2  WAT   165       3.046 -10.262 -20.886  1.00  0.00           H  
TER    2412      WAT   165 
ATOM   2412  O   WAT   166      -0.866  35.922 -27.239  1.00  0.00           O  
ATOM   2413  H1  WAT   166      -0.615  36.763 -27.619  1.00  0.00           H  
ATOM   2414  H2  WAT   166      -1.823  35.945 -27.218  1.00  0.00           H  
TER    2415      WAT   166 
ATOM   2415  O   WAT   167     -41.265  31.596  18.055  1.00  0.00           O  
ATOM   2416  H1  WAT   167     -41.879  31.815  17.353  1.00  0.00           H  
ATOM   2417  H2  WAT   167     -40.747  30.873  17.702  1.00  0.00           H  
TER    2418      WAT   167 
ATOM   2418  O   WAT   168      32.264 -10.146  37.759  1.00  0.00           O  
ATOM   2419  H1  WAT   168      31.579 -10.070  37.095  1.00  0.00           H  
ATOM   2420  H2  WAT   168      33.077  -9.973  37.285  1.00  0.00           H  
TER    2421      WAT   168 
ATOM   2421  O   WAT   169      34.308  -3.183 -16.631  1.00  0.00           O  
ATOM   2422  H1  WAT   169      33.739  -2.936 -15.902  1.00  0.00           H  
ATOM   2423  H2  WAT   169      34.762  -3.968 -16.326  1.00  0.00           H  
TER    2424      WAT   169 
ATOM   2424  O   WAT   170       0.510 -29.475 -34.125  1.00  0.00           O  
ATOM   2425  H1  WAT   170      -0.001 -28.742 -33.783  1.00  0.00           H  
ATOM   2426  H2  WAT   170       1.319 -29.075 -34.444  1.00  0.00           H  
TER    2427      WAT   170 
ATOM   2427  O   WAT   171      35.827 -10.309  20.390  1.00  0.00           O  
ATOM   2428  H1  WAT   171      35.082  -9.714  20.297  1.00  0.00           H  
ATOM   2429  H2  WAT   171      35.468 -11.175  20.198  1.00  0.00           H  
TER    2430      WAT   171 
ATOM   2430  O   WAT   172       3.609  -9.839 -22.571  1.00  0.00           O  
ATOM   2431  H1  WAT   172       3.010  -9.121 -22.777  1.00  0.00           H  
ATOM   2432  H2  WAT   172       3.538 -10.433 -23.318  1.00  0.00           H  
TER    2433      WAT   172 
ATOM   2433  O   WAT   173      16.081 -22.236   7.607  1.00  0.00           O  
ATOM   2434  H1  WAT   173      16.620 -21.816   6.937  1.00  0.00           H  
ATOM   2435  H2  WAT   173      15.207 -22.279   7.219  1.00  0.00           H  
TER    2436      WAT   173 
ATOM   2436  O   WAT   174     -13.164  12.294 -48.044  1.00  0.00           O  
ATOM   2437  H1  WAT   174     -12.669  12.015 -48.815  1.00  0.00           H  
ATOM   2438  H2  WAT   174     -13.061  13.246 -48.026  1.00  0.00           H  
TER    2439      WAT   174 
ATOM   2439  O   WAT   175      38.216  13.189  14.060  1.00  0.00           O  
ATOM   2440  H1  WAT   175      38.877  13.811  13.754  1.00  0.00           H  
ATOM   2441  H2  WAT   175      38.637  12.333  13.979  1.00  0.00           H  
TER    2442      WAT   175 
ATOM   2442  O   WAT   176      24.110  18.416 -23.954  1.00  0.00           O  
ATOM   2443  H1  WAT   176      24.988  18.154 -24.232  1.00  0.00           H  
ATOM   2444  H2  WAT   176      23.788  18.969 -24.666  1.00  0.00           H  
TER    2445      WAT   176 
ATOM   2445  O   WAT   177      24.323  17.025  -5.421  1.00  0.00           O  
ATOM   2446  H1  WAT   177      24.839  16.877  -6.213  1.00  0.00           H  
ATOM   2447  H2  WAT   177      24.187  17.973  -5.397  1.00  0.00           H  
TER    2448      WAT   177 
ATOM   2448  O   WAT   178      15.189  40.448   6.731  1.00  0.00           O  
ATOM   2449  H1  WAT   178      15.767  39.740   7.014  1.00  0.00           H  
ATOM   2450  H2  WAT   178      14.330  40.210   7.081  1.00  0.00           H  
TER    2451      WAT   178 
ATOM   2451  O   WAT   179     -42.754  11.120  18.898  1.00  0.00           O  
ATOM   2452  H1  WAT   179     -42.137  11.065  19.627  1.00  0.00           H  
ATOM   2453  H2  WAT   179     -43.616  11.048  19.307  1.00  0.00           H  
TER    2454      WAT   179 
ATOM   2454  O   WAT   180      35.803  32.022  16.473  1.00  0.00           O  
ATOM   2455  H1  WAT   180      36.070  31.238  16.952  1.00  0.00           H  
ATOM   2456  H2  WAT   180      35.150  32.437  17.038  1.00  0.00           H  
TER    2457      WAT   180 
ATOM   2457  O   WAT   181       2.325   4.144   4.373  1.00  0.00           O  
ATOM   2458  H1  WAT   181       1.752   3.380   4.312  1.00  0.00           H  
ATOM   2459  H2  WAT   181       3.033   3.962   3.755  1.00  0.00           H  
TER    2460      WAT   181 
ATOM   2460  O   WAT   182      39.063 -28.988 -21.382  1.00  0.00           O  
ATOM   2461  H1  WAT   182      39.687 -28.834 -20.673  1.00  0.00           H  
ATOM   2462  H2  WAT   182      38.353 -29.482 -20.973  1.00  0.00           H  
TER    2463      WAT   182 
ATOM   2463  O   WAT   183      16.777  -5.283  15.187  1.00  0.00           O  
ATOM   2464  H1  WAT   183      16.102  -4.998  14.572  1.00  0.00           H  
ATOM   2465  H2  WAT   183      16.896  -4.537  15.775  1.00  0.00           H  
TER    2466      WAT   183 
ATOM   2466  O   WAT   184     -19.281 -34.052  15.486  1.00  0.00           O  
ATOM   2467  H1  WAT   184     -20.143 -34.154  15.888  1.00  0.00           H  
ATOM   2468  H2  WAT   184     -19.266 -34.701  14.783  1.00  0.00           H  
TER    2469      WAT   184 
ATOM   2469  O   WAT   185     -22.926 -42.380  14.563  1.00  0.00           O  
ATOM   2470  H1  WAT   185     -23.758 -41.988  14.829  1.00  0.00           H  
ATOM   2471  H2  WAT   185     -22.890 -43.211  15.037  1.00  0.00           H  
TER    2472      WAT   185 
ATOM   2472  O   WAT   186      21.644  46.823  15.622  1.00  0.00           O  
ATOM   2473  H1  WAT   186      20.962  46.551  15.008  1.00  0.00           H  
ATOM   2474  H2  WAT   186      22.104  46.014  15.843  1.00  0.00           H  
TER    2475      WAT   186 
ATOM   2475  O   WAT   187     -34.737  10.477 -11.462  1.00  0.00           O  
ATOM   2476  H1  WAT   187     -34.837   9.678 -11.981  1.00  0.00           H  
ATOM   2477  H2  WAT   187     -34.010  10.941 -11.876  1.00  0.00           H  
TER    2478      WAT   187 
ATOM   2478  O   WAT   188      30.209  -4.981   1.133  1.00  0.00           O  
ATOM   2479  H1  WAT   188      30.805  -5.091   0.392  1.00  0.00           H  
ATOM   2480  H2  WAT   188      30.051  -5.871   1.448  1.00  0.00           H  
TER    2481      WAT   188 
ATOM   2481  O   WAT   189      36.544  -8.591  11.332  1.00  0.00           O  
ATOM   2482  H1  WAT   189      35.949  -9.060  11.917  1.00  0.00           H  
ATOM   2483  H2  WAT   189      37.400  -8.660  11.756  1.00  0.00           H  
TER    2484      WAT   189 
ATOM   2484  O   WAT   190       2.796  -6.003  20.412  1.00  0.00           O  
ATOM   2485  H1  WAT   190       2.390  -6.695  19.890  1.00  0.00           H  
ATOM   2486  H2  WAT   190       2.741  -5.223  19.859  1.00  0.00           H  
TER    2487      WAT   190 
ATOM   2487  O   WAT   191      -2.369  29.333  15.441  1.00  0.00           O  
ATOM   2488  H1  WAT   191      -1.849  30.000  14.993  1.00  0.00           H  
ATOM   2489  H2  WAT   191      -3.224  29.743  15.571  1.00  0.00           H  
TER    2490      WAT   191 
ATOM   2490  O   WAT   192      14.984  -2.548  31.257  1.00  0.00           O  
ATOM   2491  H1  WAT   192      15.478  -2.509  30.439  1.00  0.00           H  
ATOM   2492  H2  WAT   192      14.183  -3.021  31.032  1.00  0.00           H  
TER    2493      WAT   192 
ATOM   2493  O   WAT   193     -14.730 -21.861 -13.893  1.00  0.00           O  
ATOM   2494  H1  WAT   193     -13.889 -22.000 -14.327  1.00  0.00           H  
ATOM   2495  H2  WAT   193     -14.985 -20.974 -14.144  1.00  0.00           H  
TER    2496      WAT   193 
ATOM   2496  O   WAT   194      12.420  24.089  13.490  1.00  0.00           O  
ATOM   2497  H1  WAT   194      13.097  24.444  12.913  1.00  0.00           H  
ATOM   2498  H2  WAT   194      11.606  24.202  13.001  1.00  0.00           H  
TER    2499      WAT   194 
ATOM   2499  O   WAT   195     -21.330   3.235 -32.140  1.00  0.00           O  
ATOM   2500  H1  WAT   195     -21.073   3.980 -31.597  1.00  0.00           H  
ATOM   2501  H2  WAT   195     -20.517   2.952 -32.559  1.00  0.00           H  
TER    2502      WAT   195 
ATOM   2502  O   WAT   196       6.033  27.871   7.254  1.00  0.00           O  
ATOM   2503  H1  WAT   196       5.973  26.927   7.399  1.00  0.00           H  
ATOM   2504  H2  WAT   196       5.737  27.995   6.352  1.00  0.00           H  
TER    2505      WAT   196 
ATOM   2505  O   WAT   197      24.220  10.715   0.757  1.00  0.00           O  
ATOM   2506  H1  WAT   197      24.755  11.199   1.386  1.00  0.00           H  
ATOM   2507  H2  WAT   197      24.813  10.057   0.394  1.00  0.00           H  
TER    2508      WAT   197 
ATOM   2508  O   WAT   198      18.707 -12.140  45.804  1.00  0.00           O  
ATOM   2509  H1  WAT   198      19.530 -11.656  45.745  1.00  0.00           H  
ATOM   2510  H2  WAT   198      18.808 -12.860  45.181  1.00  0.00           H  
TER    2511      WAT   198 
ATOM   2511  O   WAT   199      11.881 -36.107  -9.160  1.00  0.00           O  
ATOM   2512  H1  WAT   199      11.443 -35.264  -9.273  1.00  0.00           H  
ATOM   2513  H2  WAT   199      11.525 -36.658  -9.857  1.00  0.00           H  
TER    2514      WAT   199 
ATOM   2514  O   WAT   200     -26.698 -35.002   4.841  1.00  0.00           O  
ATOM   2515  H1  WAT   200     -26.884 -34.285   4.235  1.00  0.00           H  
ATOM   2516  H2  WAT   200     -27.443 -35.008   5.442  1.00  0.00           H  
TER    2517      WAT   200 
ATOM   2517  O   WAT   201      33.361 -13.943  35.572  1.00  0.00           O  
ATOM   2518  H1  WAT   201      32.639 -13.403  35.253  1.00  0.00           H  
ATOM   2519  H2  WAT   201      33.310 -13.874  36.525  1.00  0.00           H  
TER    2520      WAT   201 
ATOM   2520  O   WAT   202      28.522  16.575 -23.238  1.00  0.00           O  
ATOM   2521  H1  WAT   202      28.048  17.383 -23.041  1.00  0.00           H  
ATOM   2522  H2  WAT   202      28.012  15.887 -22.810  1.00  0.00           H  
TER    2523      WAT   202 
ATOM   2523  O   WAT   203     -26.258  35.526 -26.238  1.00  0.00           O  
ATOM   2524  H1  WAT   203     -25.798  34.689 -26.301  1.00  0.00           H  
ATOM   2525  H2  WAT   203     -26.916  35.386 -25.557  1.00  0.00           H  
TER    2526      WAT   203 
ATOM   2526  O   WAT   204      33.037  -7.337  -8.672  1.00  0.00           O  
ATOM   2527  H1  WAT   204      32.889  -6.660  -9.332  1.00  0.00           H  
ATOM   2528  H2  WAT   204      32.158  -7.604  -8.403  1.00  0.00           H  
TER    2529      WAT   204 
ATOM   2529  O   WAT   205       0.130   4.200  27.550  1.00  0.00           O  
ATOM   2530  H1  WAT   205      -0.660   4.456  28.025  1.00  0.00           H  
ATOM   2531  H2  WAT   205       0.471   3.450  28.037  1.00  0.00           H  
TER    2532      WAT   205 
ATOM   2532  O   WAT   206     -15.257  36.212  -4.988  1.00  0.00           O  
ATOM   2533  H1  WAT   206     -16.206  36.296  -5.086  1.00  0.00           H  
ATOM   2534  H2  WAT   206     -15.058  36.684  -4.179  1.00  0.00           H  
TER    2535      WAT   206 
ATOM   2535  O   WAT   207      18.451 -17.168 -35.834  1.00  0.00           O  
ATOM   2536  H1  WAT   207      17.614 -17.488 -35.497  1.00  0.00           H  
ATOM   2537  H2  WAT   207      18.645 -17.742 -36.575  1.00  0.00           H  
TER    2538      WAT   207 
ATOM   2538  O   WAT   208     -36.655 -13.529 -22.735  1.00  0.00           O  
ATOM   2539  H1  WAT   208     -36.171 -12.797 -22.353  1.00  0.00           H  
ATOM   2540  H2  WAT   208     -37.220 -13.839 -22.026  1.00  0.00           H  
TER    2541      WAT   208 
ATOM   2541  O   WAT   209      18.402 -13.955  11.752  1.00  0.00           O  
ATOM   2542  H1  WAT   209      17.723 -14.622  11.648  1.00  0.00           H  
ATOM   2543  H2  WAT   209      17.964 -13.132  11.536  1.00  0.00           H  
TER    2544      WAT   209 
ATOM   2544  O   WAT   210      -7.780   7.981   0.884  1.00  0.00           O  
ATOM   2545  H1  WAT   210      -7.765   8.419   0.033  1.00  0.00           H  
ATOM   2546  H2  WAT   210      -7.676   8.689   1.519  1.00  0.00           H  
TER    2547      WAT   210 
ATOM   2547  O   WAT   211     -14.840   0.802  36.678  1.00  0.00           O  
ATOM   2548  H1  WAT   211     -15.578   1.341  36.395  1.00  0.00           H  
ATOM   2549  H2  WAT   211     -15.141  -0.098  36.559  1.00  0.00           H  
TER    2550      WAT   211 
ATOM   2550  O   WAT   212     -13.904  -3.880 -14.468  1.00  0.00           O  
ATOM   2551  H1  WAT   212     -14.274  -3.552 -15.287  1.00  0.00           H  
ATOM   2552  H2  WAT   212     -13.060  -3.435 -14.391  1.00  0.00           H  
TER    2553      WAT   212 
ATOM   2553  O   WAT   213     -25.492  36.463   0.360  1.00  0.00           O  
ATOM   2554  H1  WAT   213     -24.603  36.202   0.602  1.00  0.00           H  
ATOM   2555  H2  WAT   213     -25.889  35.665   0.010  1.00  0.00           H  
TER    2556      WAT   213 
ATOM   2556  O   WAT   214     -32.505   5.424  29.833  1.00  0.00           O  
ATOM   2557  H1  WAT   214     -31.937   6.180  29.981  1.00  0.00           H  
ATOM   2558  H2  WAT   214     -32.053   4.912  29.164  1.00  0.00           H  
TER    2559      WAT   214 
ATOM   2559  O   WAT   215      36.272  11.068  -2.241  1.00  0.00           O  
ATOM   2560  H1  WAT   215      35.663  11.777  -2.037  1.00  0.00           H  
ATOM   2561  H2  WAT   215      35.916  10.667  -3.035  1.00  0.00           H  
TER    2562      WAT   215 
ATOM   2562  O   WAT   216      18.011  -9.995 -15.401  1.00  0.00           O  
ATOM   2563  H1  WAT   216      18.600 -10.476 -14.820  1.00  0.00           H  
ATOM   2564  H2  WAT   216      18.047  -9.092 -15.086  1.00  0.00           H  
TER    2565      WAT   216 
ATOM   2565  O   WAT   217       6.145 -39.677  14.484  1.00  0.00           O  
ATOM   2566  H1  WAT   217       7.041 -39.862  14.767  1.00  0.00           H  
ATOM   2567  H2  WAT   217       6.005 -40.260  13.738  1.00  0.00           H  
TER    2568      WAT   217 
ATOM   2568  O   WAT   218      -9.813 -35.540 -22.215  1.00  0.00           O  
ATOM   2569  H1  WAT   218      -8.978 -35.586 -22.681  1.00  0.00           H  
ATOM   2570  H2  WAT   218      -9.724 -36.171 -21.500  1.00  0.00           H  
TER    2571      WAT   218 
ATOM   2571  O   WAT   219      11.513 -25.059 -27.442  1.00  0.00           O  
ATOM   2572  H1  WAT   219      12.191 -24.383 -27.447  1.00  0.00           H  
ATOM   2573  H2  WAT   219      10.776 -24.655 -26.983  1.00  0.00           H  
TER    2574      WAT   219 
ATOM   2574  O   WAT   220      10.845  17.844 -26.272  1.00  0.00           O  
ATOM   2575  H1  WAT   220      11.003  16.905 -26.174  1.00  0.00           H  
ATOM   2576  H2  WAT   220      10.826  17.986 -27.218  1.00  0.00           H  
TER    2577      WAT   220 
ATOM   2577  O   WAT   221      18.461 -30.157 -14.692  1.00  0.00           O  
ATOM   2578  H1  WAT   221      18.604 -29.881 -15.597  1.00  0.00           H  
ATOM   2579  H2  WAT   221      18.018 -29.414 -14.282  1.00  0.00           H  
TER    2580      WAT   221 
ATOM   2580  O   WAT   222       6.592 -13.582 -11.630  1.00  0.00           O  
ATOM   2581  H1  WAT   222       5.688 -13.728 -11.351  1.00  0.00           H  
ATOM   2582  H2  WAT   222       7.122 -14.007 -10.955  1.00  0.00           H  
TER    2583      WAT   222 
ATOM   2583  O   WAT   223       4.856  40.153 -24.985  1.00  0.00           O  
ATOM   2584  H1  WAT   223       3.947  40.227 -25.276  1.00  0.00           H  
ATOM   2585  H2  WAT   223       4.806  40.196 -24.030  1.00  0.00           H  
TER    2586      WAT   223 
ATOM   2586  O   WAT   224     -11.513   8.459   6.000  1.00  0.00           O  
ATOM   2587  H1  WAT   224     -10.855   8.325   5.317  1.00  0.00           H  
ATOM   2588  H2  WAT   224     -11.372   9.358   6.295  1.00  0.00           H  
TER    2589      WAT   224 
ATOM   2589  O   WAT   225      20.856 -16.949 -27.908  1.00  0.00           O  
ATOM   2590  H1  WAT   225      20.375 -16.879 -28.732  1.00  0.00           H  
ATOM   2591  H2  WAT   225      21.612 -16.374 -28.023  1.00  0.00           H  
TER    2592      WAT   225 
ATOM   2592  O   WAT   226      -2.556  32.288  20.534  1.00  0.00           O  
ATOM   2593  H1  WAT   226      -2.159  31.654  21.131  1.00  0.00           H  
ATOM   2594  H2  WAT   226      -1.823  32.624  20.019  1.00  0.00           H  
TER    2595      WAT   226 
ATOM   2595  O   WAT   227      -1.583 -21.297 -21.235  1.00  0.00           O  
ATOM   2596  H1  WAT   227      -1.413 -21.040 -22.141  1.00  0.00           H  
ATOM   2597  H2  WAT   227      -1.486 -20.487 -20.734  1.00  0.00           H  
TER    2598      WAT   227 
ATOM   2598  O   WAT   228      -7.200  16.089  19.224  1.00  0.00           O  
ATOM   2599  H1  WAT   228      -6.292  16.048  18.925  1.00  0.00           H  
ATOM   2600  H2  WAT   228      -7.461  15.174  19.324  1.00  0.00           H  
TER    2601      WAT   228 
ATOM   2601  O   WAT   229     -26.815  -0.509   6.356  1.00  0.00           O  
ATOM   2602  H1  WAT   229     -27.764  -0.516   6.483  1.00  0.00           H  
ATOM   2603  H2  WAT   229     -26.683   0.029   5.575  1.00  0.00           H  
TER    2604      WAT   229 
ATOM   2604  O   WAT   230     -26.495  30.587  30.423  1.00  0.00           O  
ATOM   2605  H1  WAT   230     -25.539  30.605  30.469  1.00  0.00           H  
ATOM   2606  H2  WAT   230     -26.693  29.868  29.824  1.00  0.00           H  
TER    2607      WAT   230 
ATOM   2607  O   WAT   231     -22.446  33.773 -30.198  1.00  0.00           O  
ATOM   2608  H1  WAT   231     -23.295  33.502 -30.547  1.00  0.00           H  
ATOM   2609  H2  WAT   231     -21.806  33.300 -30.730  1.00  0.00           H  
TER    2610      WAT   231 
ATOM   2610  O   WAT   232     -37.232  -3.472  32.099  1.00  0.00           O  
ATOM   2611  H1  WAT   232     -36.620  -2.877  31.666  1.00  0.00           H  
ATOM   2612  H2  WAT   232     -36.722  -4.265  32.261  1.00  0.00           H  
TER    2613      WAT   232 
ATOM   2613  O   WAT   233       2.277  39.837  12.839  1.00  0.00           O  
ATOM   2614  H1  WAT   233       1.389  39.774  12.486  1.00  0.00           H  
ATOM   2615  H2  WAT   233       2.297  39.201  13.554  1.00  0.00           H  
TER    2616      WAT   233 
ATOM   2616  O   WAT   234     -19.289 -23.387  12.781  1.00  0.00           O  
ATOM   2617  H1  WAT   234     -19.442 -24.311  12.976  1.00  0.00           H  
ATOM   2618  H2  WAT   234     -20.142 -22.971  12.907  1.00  0.00           H  
TER    2619      WAT   234 
ATOM   2619  O   WAT   235     -12.288  -0.575  36.354  1.00  0.00           O  
ATOM   2620  H1  WAT   235     -11.482  -0.488  36.862  1.00  0.00           H  
ATOM   2621  H2  WAT   235     -12.988  -0.503  37.003  1.00  0.00           H  
TER    2622      WAT   235 
ATOM   2622  O   WAT   236      -3.679  -6.884  -7.972  1.00  0.00           O  
ATOM   2623  H1  WAT   236      -3.169  -6.747  -7.174  1.00  0.00           H  
ATOM   2624  H2  WAT   236      -4.591  -6.832  -7.686  1.00  0.00           H  
TER    2625      WAT   236 
ATOM   2625  O   WAT   237      -2.857  32.921  17.649  1.00  0.00           O  
ATOM   2626  H1  WAT   237      -3.497  33.406  17.129  1.00  0.00           H  
ATOM   2627  H2  WAT   237      -2.007  33.218  17.322  1.00  0.00           H  
TER    2628      WAT   237 
ATOM   2628  O   WAT   238       3.645 -42.819   6.255  1.00  0.00           O  
ATOM   2629  H1  WAT   238       3.450 -43.517   6.880  1.00  0.00           H  
ATOM   2630  H2  WAT   238       2.786 -42.512   5.964  1.00  0.00           H  
TER    2631      WAT   238 
ATOM   2631  O   WAT   239       4.714 -16.791  14.414  1.00  0.00           O  
ATOM   2632  H1  WAT   239       3.811 -16.880  14.721  1.00  0.00           H  
ATOM   2633  H2  WAT   239       4.861 -17.569  13.876  1.00  0.00           H  
TER    2634      WAT   239 
ATOM   2634  O   WAT   240      26.702  39.196  -9.443  1.00  0.00           O  
ATOM   2635  H1  WAT   240      27.588  38.871  -9.603  1.00  0.00           H  
ATOM   2636  H2  WAT   240      26.360  38.628  -8.752  1.00  0.00           H  
TER    2637      WAT   240 
ATOM   2637  O   WAT   241       5.390   0.657  28.162  1.00  0.00           O  
ATOM   2638  H1  WAT   241       5.225   0.887  29.076  1.00  0.00           H  
ATOM   2639  H2  WAT   241       6.110   0.027  28.200  1.00  0.00           H  
TER    2640      WAT   241 
ATOM   2640  O   WAT   242     -35.343 -20.800 -23.415  1.00  0.00           O  
ATOM   2641  H1  WAT   242     -35.495 -20.013 -23.939  1.00  0.00           H  
ATOM   2642  H2  WAT   242     -34.959 -20.474 -22.601  1.00  0.00           H  
TER    2643      WAT   242 
ATOM   2643  O   WAT   243      22.591  -8.464 -32.100  1.00  0.00           O  
ATOM   2644  H1  WAT   243      22.907  -8.070 -32.913  1.00  0.00           H  
ATOM   2645  H2  WAT   243      23.385  -8.654 -31.601  1.00  0.00           H  
TER    2646      WAT   243 
ATOM   2646  O   WAT   244     -18.692  -5.733  17.724  1.00  0.00           O  
ATOM   2647  H1  WAT   244     -18.845  -5.116  17.008  1.00  0.00           H  
ATOM   2648  H2  WAT   244     -17.985  -6.296  17.409  1.00  0.00           H  
TER    2649      WAT   244 
ATOM   2649  O   WAT   245      -4.132 -35.478  -4.961  1.00  0.00           O  
ATOM   2650  H1  WAT   245      -5.029 -35.201  -4.777  1.00  0.00           H  
ATOM   2651  H2  WAT   245      -3.693 -34.684  -5.266  1.00  0.00           H  
TER    2652      WAT   245 
ATOM   2652  O   WAT   246       7.626   7.907  10.249  1.00  0.00           O  
ATOM   2653  H1  WAT   246       8.316   7.351   9.886  1.00  0.00           H  
ATOM   2654  H2  WAT   246       8.096   8.597  10.718  1.00  0.00           H  
TER    2655      WAT   246 
ATOM   2655  O   WAT   247      25.322 -33.852 -27.511  1.00  0.00           O  
ATOM   2656  H1  WAT   247      24.365 -33.833 -27.517  1.00  0.00           H  
ATOM   2657  H2  WAT   247      25.556 -34.356 -28.291  1.00  0.00           H  
TER    2658      WAT   247 
ATOM   2658  O   WAT   248     -20.787 -43.829 -18.397  1.00  0.00           O  
ATOM   2659  H1  WAT   248     -21.439 -43.336 -17.900  1.00  0.00           H  
ATOM   2660  H2  WAT   248     -19.951 -43.594 -17.995  1.00  0.00           H  
TER    2661      WAT   248 
ATOM   2661  O   WAT   249     -25.563   6.811  23.202  1.00  0.00           O  
ATOM   2662  H1  WAT   249     -25.841   7.592  22.724  1.00  0.00           H  
ATOM   2663  H2  WAT   249     -25.875   6.079  22.669  1.00  0.00           H  
TER    2664      WAT   249 
ATOM   2664  O   WAT   250      30.332  -5.498 -16.595  1.00  0.00           O  
ATOM   2665  H1  WAT   250      29.952  -5.903 -15.815  1.00  0.00           H  
ATOM   2666  H2  WAT   250      31.277  -5.540 -16.450  1.00  0.00           H  
TER    2667      WAT   250 
ATOM   2667  O   WAT   251     -36.102   5.395  28.226  1.00  0.00           O  
ATOM   2668  H1  WAT   251     -36.211   6.069  28.896  1.00  0.00           H  
ATOM   2669  H2  WAT   251     -36.351   5.826  27.409  1.00  0.00           H  
TER    2670      WAT   251 
ATOM   2670  O   WAT   252      33.201 -17.312 -18.931  1.00  0.00           O  
ATOM   2671  H1  WAT   252      33.057 -16.643 -19.600  1.00  0.00           H  
ATOM   2672  H2  WAT   252      33.876 -17.880 -19.302  1.00  0.00           H  
TER    2673      WAT   252 
ATOM   2673  O   WAT   253      -9.011  34.550  20.277  1.00  0.00           O  
ATOM   2674  H1  WAT   253      -8.245  34.894  20.737  1.00  0.00           H  
ATOM   2675  H2  WAT   253      -9.552  34.166  20.967  1.00  0.00           H  
TER    2676      WAT   253 
ATOM   2676  O   WAT   254       5.415  28.392  13.290  1.00  0.00           O  
ATOM   2677  H1  WAT   254       5.593  27.791  14.013  1.00  0.00           H  
ATOM   2678  H2  WAT   254       5.637  29.256  13.636  1.00  0.00           H  
TER    2679      WAT   254 
ATOM   2679  O   WAT   255      26.765  37.503  -2.500  1.00  0.00           O  
ATOM   2680  H1  WAT   255      25.934  37.977  -2.463  1.00  0.00           H  
ATOM   2681  H2  WAT   255      26.530  36.593  -2.319  1.00  0.00           H  
TER    2682      WAT   255 
ATOM   2682  O   WAT   256      39.281  -6.271  -3.316  1.00  0.00           O  
ATOM   2683  H1  WAT   256      39.617  -7.039  -3.778  1.00  0.00           H  
ATOM   2684  H2  WAT   256      38.486  -6.033  -3.793  1.00  0.00           H  
TER    2685      WAT   256 
ATOM   2685  O   WAT   257      18.024  17.367  10.263  1.00  0.00           O  
ATOM   2686  H1  WAT   257      18.443  16.758  10.871  1.00  0.00           H  
ATOM   2687  H2  WAT   257      17.116  17.417  10.562  1.00  0.00           H  
TER    2688      WAT   257 
ATOM   2688  O   WAT   258      30.089 -31.979  20.065  1.00  0.00           O  
ATOM   2689  H1  WAT   258      30.108 -32.349  19.183  1.00  0.00           H  
ATOM   2690  H2  WAT   258      29.453 -32.516  20.537  1.00  0.00           H  
TER    2691      WAT   258 
ATOM   2691  O   WAT   259     -41.998  14.315  12.707  1.00  0.00           O  
ATOM   2692  H1  WAT   259     -42.148  13.646  13.376  1.00  0.00           H  
ATOM   2693  H2  WAT   259     -41.086  14.189  12.443  1.00  0.00           H  
TER    2694      WAT   259 
ATOM   2694  O   WAT   260      11.058 -19.473  11.688  1.00  0.00           O  
ATOM   2695  H1  WAT   260      10.312 -19.103  11.217  1.00  0.00           H  
ATOM   2696  H2  WAT   260      11.156 -18.914  12.458  1.00  0.00           H  
TER    2697      WAT   260 
ATOM   2697  O   WAT   261     -19.053 -40.818   3.945  1.00  0.00           O  
ATOM   2698  H1  WAT   261     -19.599 -41.408   3.425  1.00  0.00           H  
ATOM   2699  H2  WAT   261     -19.666 -40.390   4.544  1.00  0.00           H  
TER    2700      WAT   261 
ATOM   2700  O   WAT   262     -20.993 -19.446  27.771  1.00  0.00           O  
ATOM   2701  H1  WAT   262     -21.335 -19.324  28.657  1.00  0.00           H  
ATOM   2702  H2  WAT   262     -20.786 -18.561  27.471  1.00  0.00           H  
TER    2703      WAT   262 
ATOM   2703  O   WAT   263      24.575   1.670  13.121  1.00  0.00           O  
ATOM   2704  H1  WAT   263      25.109   0.924  12.845  1.00  0.00           H  
ATOM   2705  H2  WAT   263      25.006   1.993  13.912  1.00  0.00           H  
TER    2706      WAT   263 
ATOM   2706  O   WAT   264      43.958   2.155 -16.562  1.00  0.00           O  
ATOM   2707  H1  WAT   264      43.144   2.020 -16.076  1.00  0.00           H  
ATOM   2708  H2  WAT   264      44.182   3.072 -16.402  1.00  0.00           H  
TER    2709      WAT   264 
ATOM   2709  O   WAT   265       8.727 -20.688 -36.279  1.00  0.00           O  
ATOM   2710  H1  WAT   265       9.626 -20.991 -36.403  1.00  0.00           H  
ATOM   2711  H2  WAT   265       8.185 -21.436 -36.531  1.00  0.00           H  
TER    2712      WAT   265 
ATOM   2712  O   WAT   266     -14.713  11.359  36.128  1.00  0.00           O  
ATOM   2713  H1  WAT   266     -14.957  11.894  36.883  1.00  0.00           H  
ATOM   2714  H2  WAT   266     -13.802  11.595  35.952  1.00  0.00           H  
TER    2715      WAT   266 
ATOM   2715  O   WAT   267     -25.573  -1.869  -1.899  1.00  0.00           O  
ATOM   2716  H1  WAT   267     -25.170  -1.006  -1.808  1.00  0.00           H  
ATOM   2717  H2  WAT   267     -26.189  -1.925  -1.169  1.00  0.00           H  
TER    2718      WAT   267 
ATOM   2718  O   WAT   268     -11.553  -2.172  31.551  1.00  0.00           O  
ATOM   2719  H1  WAT   268     -11.785  -2.164  32.480  1.00  0.00           H  
ATOM   2720  H2  WAT   268     -10.611  -2.005  31.539  1.00  0.00           H  
TER    2721      WAT   268 
ATOM   2721  O   WAT   269     -18.254   5.240  -9.201  1.00  0.00           O  
ATOM   2722  H1  WAT   269     -17.660   5.395  -9.935  1.00  0.00           H  
ATOM   2723  H2  WAT   269     -18.038   5.927  -8.570  1.00  0.00           H  
TER    2724      WAT   269 
ATOM   2724  O   WAT   270      -6.231  12.564 -33.660  1.00  0.00           O  
ATOM   2725  H1  WAT   270      -6.865  12.366 -32.971  1.00  0.00           H  
ATOM   2726  H2  WAT   270      -5.839  11.718 -33.875  1.00  0.00           H  
TER    2727      WAT   270 
ATOM   2727  O   WAT   271     -16.441 -22.668  33.762  1.00  0.00           O  
ATOM   2728  H1  WAT   271     -15.865 -22.396  34.477  1.00  0.00           H  
ATOM   2729  H2  WAT   271     -15.915 -22.546  32.971  1.00  0.00           H  
TER    2730      WAT   271 
ATOM   2730  O   WAT   272      10.104  38.556   8.620  1.00  0.00           O  
ATOM   2731  H1  WAT   272       9.394  38.414   9.247  1.00  0.00           H  
ATOM   2732  H2  WAT   272      10.856  38.797   9.161  1.00  0.00           H  
TER    2733      WAT   272 
ATOM   2733  O   WAT   273       4.464  30.970  -6.324  1.00  0.00           O  
ATOM   2734  H1  WAT   273       4.011  30.133  -6.230  1.00  0.00           H  
ATOM   2735  H2  WAT   273       5.056  31.008  -5.573  1.00  0.00           H  
TER    2736      WAT   273 
ATOM   2736  O   WAT   274       2.488  32.268 -16.535  1.00  0.00           O  
ATOM   2737  H1  WAT   274       1.969  32.339 -17.336  1.00  0.00           H  
ATOM   2738  H2  WAT   274       3.368  32.044 -16.840  1.00  0.00           H  
TER    2739      WAT   274 
ATOM   2739  O   WAT   275      14.372  -5.881 -17.435  1.00  0.00           O  
ATOM   2740  H1  WAT   275      14.950  -6.644 -17.436  1.00  0.00           H  
ATOM   2741  H2  WAT   275      14.545  -5.448 -18.270  1.00  0.00           H  
TER    2742      WAT   275 
ATOM   2742  O   WAT   276      22.469  44.282  16.139  1.00  0.00           O  
ATOM   2743  H1  WAT   276      22.324  43.910  15.269  1.00  0.00           H  
ATOM   2744  H2  WAT   276      23.255  43.839  16.461  1.00  0.00           H  
TER    2745      WAT   276 
ATOM   2745  O   WAT   277      16.987 -25.478 -42.707  1.00  0.00           O  
ATOM   2746  H1  WAT   277      16.767 -24.570 -42.500  1.00  0.00           H  
ATOM   2747  H2  WAT   277      17.803 -25.420 -43.202  1.00  0.00           H  
TER    2748      WAT   277 
ATOM   2748  O   WAT   278      -0.093 -29.514   0.145  1.00  0.00           O  
ATOM   2749  H1  WAT   278       0.863 -29.549   0.170  1.00  0.00           H  
ATOM   2750  H2  WAT   278      -0.359 -30.394  -0.121  1.00  0.00           H  
TER    2751      WAT   278 
ATOM   2751  O   WAT   279       6.314   7.466  33.385  1.00  0.00           O  
ATOM   2752  H1  WAT   279       6.059   6.596  33.078  1.00  0.00           H  
ATOM   2753  H2  WAT   279       5.530   7.808  33.814  1.00  0.00           H  
TER    2754      WAT   279 
ATOM   2754  O   WAT   280     -38.555 -34.414   0.458  1.00  0.00           O  
ATOM   2755  H1  WAT   280     -37.968 -34.573  -0.281  1.00  0.00           H  
ATOM   2756  H2  WAT   280     -38.596 -33.460   0.530  1.00  0.00           H  
TER    2757      WAT   280 
ATOM   2757  O   WAT   281      32.433  16.340  26.024  1.00  0.00           O  
ATOM   2758  H1  WAT   281      33.040  16.727  26.655  1.00  0.00           H  
ATOM   2759  H2  WAT   281      32.998  15.953  25.355  1.00  0.00           H  
TER    2760      WAT   281 
ATOM   2760  O   WAT   282     -35.742 -19.328   4.398  1.00  0.00           O  
ATOM   2761  H1  WAT   282     -36.259 -19.099   5.171  1.00  0.00           H  
ATOM   2762  H2  WAT   282     -35.301 -20.143   4.638  1.00  0.00           H  
TER    2763      WAT   282 
ATOM   2763  O   WAT   283       9.179  42.561  12.714  1.00  0.00           O  
ATOM   2764  H1  WAT   283       9.166  42.717  11.770  1.00  0.00           H  
ATOM   2765  H2  WAT   283      10.107  42.582  12.947  1.00  0.00           H  
TER    2766      WAT   283 
ATOM   2766  O   WAT   284     -10.666  21.210  45.510  1.00  0.00           O  
ATOM   2767  H1  WAT   284      -9.837  21.110  45.041  1.00  0.00           H  
ATOM   2768  H2  WAT   284     -10.488  20.867  46.386  1.00  0.00           H  
TER    2769      WAT   284 
ATOM   2769  O   WAT   285     -10.325  42.192 -28.556  1.00  0.00           O  
ATOM   2770  H1  WAT   285     -11.031  41.587 -28.328  1.00  0.00           H  
ATOM   2771  H2  WAT   285     -10.754  43.044 -28.629  1.00  0.00           H  
TER    2772      WAT   285 
ATOM   2772  O   WAT   286       4.581  45.189 -16.356  1.00  0.00           O  
ATOM   2773  H1  WAT   286       4.905  45.778 -15.675  1.00  0.00           H  
ATOM   2774  H2  WAT   286       5.234  44.491 -16.399  1.00  0.00           H  
TER    2775      WAT   286 
ATOM   2775  O   WAT   287     -27.724  31.845 -11.161  1.00  0.00           O  
ATOM   2776  H1  WAT   287     -27.069  31.154 -11.261  1.00  0.00           H  
ATOM   2777  H2  WAT   287     -27.693  32.326 -11.988  1.00  0.00           H  
TER    2778      WAT   287 
ATOM   2778  O   WAT   288      -0.983  34.733  -0.659  1.00  0.00           O  
ATOM   2779  H1  WAT   288      -1.574  34.442   0.035  1.00  0.00           H  
ATOM   2780  H2  WAT   288      -1.442  35.462  -1.075  1.00  0.00           H  
TER    2781      WAT   288 
ATOM   2781  O   WAT   289      -8.693 -12.368  15.191  1.00  0.00           O  
ATOM   2782  H1  WAT   289      -8.770 -12.372  14.237  1.00  0.00           H  
ATOM   2783  H2  WAT   289      -9.260 -11.651  15.475  1.00  0.00           H  
TER    2784      WAT   289 
ATOM   2784  O   WAT   290       8.774  11.748  37.189  1.00  0.00           O  
ATOM   2785  H1  WAT   290       9.652  11.367  37.150  1.00  0.00           H  
ATOM   2786  H2  WAT   290       8.526  11.871  36.273  1.00  0.00           H  
TER    2787      WAT   290 
ATOM   2787  O   WAT   291      11.598  42.663  23.925  1.00  0.00           O  
ATOM   2788  H1  WAT   291      10.776  42.462  24.372  1.00  0.00           H  
ATOM   2789  H2  WAT   291      11.548  43.601  23.743  1.00  0.00           H  
TER    2790      WAT   291 
ATOM   2790  O   WAT   292      15.024 -26.181 -40.760  1.00  0.00           O  
ATOM   2791  H1  WAT   292      15.113 -25.859 -39.863  1.00  0.00           H  
ATOM   2792  H2  WAT   292      15.832 -25.906 -41.194  1.00  0.00           H  
TER    2793      WAT   292 
ATOM   2793  O   WAT   293      -0.038  45.993  16.692  1.00  0.00           O  
ATOM   2794  H1  WAT   293       0.853  46.309  16.838  1.00  0.00           H  
ATOM   2795  H2  WAT   293      -0.179  45.345  17.382  1.00  0.00           H  
TER    2796      WAT   293 
ATOM   2796  O   WAT   294     -15.641 -45.223   9.580  1.00  0.00           O  
ATOM   2797  H1  WAT   294     -15.826 -45.749   8.802  1.00  0.00           H  
ATOM   2798  H2  WAT   294     -15.029 -45.756  10.089  1.00  0.00           H  
TER    2799      WAT   294 
ATOM   2799  O   WAT   295      17.969  15.893 -25.462  1.00  0.00           O  
ATOM   2800  H1  WAT   295      18.371  15.271 -24.856  1.00  0.00           H  
ATOM   2801  H2  WAT   295      18.363  15.690 -26.310  1.00  0.00           H  
TER    2802      WAT   295 
ATOM   2802  O   WAT   296     -37.812  14.529 -22.294  1.00  0.00           O  
ATOM   2803  H1  WAT   296     -37.877  15.438 -22.000  1.00  0.00           H  
ATOM   2804  H2  WAT   296     -37.493  14.590 -23.194  1.00  0.00           H  
TER    2805      WAT   296 
ATOM   2805  O   WAT   297       8.527 -27.282  38.643  1.00  0.00           O  
ATOM   2806  H1  WAT   297       7.924 -26.693  39.097  1.00  0.00           H  
ATOM   2807  H2  WAT   297       7.980 -28.015  38.361  1.00  0.00           H  
TER    2808      WAT   297 
ATOM   2808  O   WAT   298      -0.020  23.622  21.084  1.00  0.00           O  
ATOM   2809  H1  WAT   298       0.243  24.063  21.892  1.00  0.00           H  
ATOM   2810  H2  WAT   298       0.643  22.944  20.955  1.00  0.00           H  
TER    2811      WAT   298 
ATOM   2811  O   WAT   299       2.062  -8.464 -26.833  1.00  0.00           O  
ATOM   2812  H1  WAT   299       2.522  -8.634 -27.655  1.00  0.00           H  
ATOM   2813  H2  WAT   299       1.288  -9.027 -26.872  1.00  0.00           H  
TER    2814      WAT   299 
ATOM   2814  O   WAT   300      15.758 -34.187  26.520  1.00  0.00           O  
ATOM   2815  H1  WAT   300      14.905 -34.215  26.954  1.00  0.00           H  
ATOM   2816  H2  WAT   300      16.034 -35.103  26.475  1.00  0.00           H  
TER    2817      WAT   300 
ATOM   2817  O   WAT   301     -22.925 -29.965  -7.738  1.00  0.00           O  
ATOM   2818  H1  WAT   301     -22.500 -29.537  -6.995  1.00  0.00           H  
ATOM   2819  H2  WAT   301     -23.652 -29.384  -7.965  1.00  0.00           H  
TER    2820      WAT   301 
ATOM   2820  O   WAT   302      38.037  14.666 -12.711  1.00  0.00           O  
ATOM   2821  H1  WAT   302      38.297  15.308 -13.371  1.00  0.00           H  
ATOM   2822  H2  WAT   302      37.330  15.092 -12.227  1.00  0.00           H  
TER    2823      WAT   302 
ATOM   2823  O   WAT   303     -20.840 -39.049  -9.605  1.00  0.00           O  
ATOM   2824  H1  WAT   303     -20.283 -38.916  -8.838  1.00  0.00           H  
ATOM   2825  H2  WAT   303     -20.252 -39.410 -10.268  1.00  0.00           H  
TER    2826      WAT   303 
ATOM   2826  O   WAT   304       6.189 -43.987  10.580  1.00  0.00           O  
ATOM   2827  H1  WAT   304       5.657 -43.372  10.075  1.00  0.00           H  
ATOM   2828  H2  WAT   304       5.722 -44.820  10.513  1.00  0.00           H  
TER    2829      WAT   304 
ATOM   2829  O   WAT   305       3.465   0.049  22.585  1.00  0.00           O  
ATOM   2830  H1  WAT   305       3.056  -0.815  22.639  1.00  0.00           H  
ATOM   2831  H2  WAT   305       3.917   0.153  23.422  1.00  0.00           H  
TER    2832      WAT   305 
ATOM   2832  O   WAT   306      21.966  34.963  20.831  1.00  0.00           O  
ATOM   2833  H1  WAT   306      21.401  34.231  21.079  1.00  0.00           H  
ATOM   2834  H2  WAT   306      22.421  34.659  20.046  1.00  0.00           H  
TER    2835      WAT   306 
ATOM   2835  O   WAT   307      -2.407   4.271  11.243  1.00  0.00           O  
ATOM   2836  H1  WAT   307      -2.610   5.067  10.751  1.00  0.00           H  
ATOM   2837  H2  WAT   307      -3.259   3.948  11.539  1.00  0.00           H  
TER    2838      WAT   307 
ATOM   2838  O   WAT   308      31.871  33.051  -9.363  1.00  0.00           O  
ATOM   2839  H1  WAT   308      32.385  33.017 -10.170  1.00  0.00           H  
ATOM   2840  H2  WAT   308      31.977  33.949  -9.049  1.00  0.00           H  
TER    2841      WAT   308 
ATOM   2841  O   WAT   309      -0.829   0.672 -51.364  1.00  0.00           O  
ATOM   2842  H1  WAT   309       0.066   0.647 -51.701  1.00  0.00           H  
ATOM   2843  H2  WAT   309      -0.736   0.975 -50.461  1.00  0.00           H  
TER    2844      WAT   309 
ATOM   2844  O   WAT   310       9.196 -15.121 -24.452  1.00  0.00           O  
ATOM   2845  H1  WAT   310       9.403 -15.883 -24.993  1.00  0.00           H  
ATOM   2846  H2  WAT   310       8.565 -14.622 -24.971  1.00  0.00           H  
TER    2847      WAT   310 
ATOM   2847  O   WAT   311      -5.819  31.410  20.850  1.00  0.00           O  
ATOM   2848  H1  WAT   311      -5.520  30.766  20.208  1.00  0.00           H  
ATOM   2849  H2  WAT   311      -5.244  32.164  20.717  1.00  0.00           H  
TER    2850      WAT   311 
ATOM   2850  O   WAT   312       2.317 -43.107 -29.002  1.00  0.00           O  
ATOM   2851  H1  WAT   312       3.066 -42.649 -29.382  1.00  0.00           H  
ATOM   2852  H2  WAT   312       1.558 -42.591 -29.272  1.00  0.00           H  
TER    2853      WAT   312 
ATOM   2853  O   WAT   313       8.496 -24.506  -0.602  1.00  0.00           O  
ATOM   2854  H1  WAT   313       7.654 -24.057  -0.681  1.00  0.00           H  
ATOM   2855  H2  WAT   313       8.275 -25.370  -0.254  1.00  0.00           H  
TER    2856      WAT   313 
ATOM   2856  O   WAT   314     -29.724  13.522   7.337  1.00  0.00           O  
ATOM   2857  H1  WAT   314     -29.171  12.752   7.203  1.00  0.00           H  
ATOM   2858  H2  WAT   314     -29.187  14.113   7.866  1.00  0.00           H  
TER    2859      WAT   314 
ATOM   2859  O   WAT   315      38.653   1.241  -2.447  1.00  0.00           O  
ATOM   2860  H1  WAT   315      38.059   1.952  -2.208  1.00  0.00           H  
ATOM   2861  H2  WAT   315      39.123   1.039  -1.638  1.00  0.00           H  
TER    2862      WAT   315 
ATOM   2862  O   WAT   316     -38.205  14.805 -19.284  1.00  0.00           O  
ATOM   2863  H1  WAT   316     -37.982  14.972 -20.200  1.00  0.00           H  
ATOM   2864  H2  WAT   316     -38.845  15.482 -19.066  1.00  0.00           H  
TER    2865      WAT   316 
ATOM   2865  O   WAT   317     -26.229 -11.559  14.949  1.00  0.00           O  
ATOM   2866  H1  WAT   317     -26.071 -12.246  14.301  1.00  0.00           H  
ATOM   2867  H2  WAT   317     -25.610 -10.866  14.720  1.00  0.00           H  
TER    2868      WAT   317 
ATOM   2868  O   WAT   318      13.689 -14.617  10.505  1.00  0.00           O  
ATOM   2869  H1  WAT   318      13.982 -15.212   9.815  1.00  0.00           H  
ATOM   2870  H2  WAT   318      14.058 -13.768  10.262  1.00  0.00           H  
TER    2871      WAT   318 
ATOM   2871  O   WAT   319     -36.354 -26.839  -9.064  1.00  0.00           O  
ATOM   2872  H1  WAT   319     -36.843 -26.973  -9.876  1.00  0.00           H  
ATOM   2873  H2  WAT   319     -35.689 -26.189  -9.290  1.00  0.00           H  
TER    2874      WAT   319 
ATOM   2874  O   WAT   320     -16.289 -13.389 -28.133  1.00  0.00           O  
ATOM   2875  H1  WAT   320     -17.091 -13.004 -27.779  1.00  0.00           H  
ATOM   2876  H2  WAT   320     -15.938 -12.716 -28.717  1.00  0.00           H  
TER    2877      WAT   320 
ATOM   2877  O   WAT   321     -12.707   9.544  17.426  1.00  0.00           O  
ATOM   2878  H1  WAT   321     -12.946   8.771  16.914  1.00  0.00           H  
ATOM   2879  H2  WAT   321     -13.023  10.283  16.906  1.00  0.00           H  
TER    2880      WAT   321 
ATOM   2880  O   WAT   322      37.737  18.377  26.136  1.00  0.00           O  
ATOM   2881  H1  WAT   322      38.197  18.270  26.969  1.00  0.00           H  
ATOM   2882  H2  WAT   322      37.800  17.519  25.716  1.00  0.00           H  
TER    2883      WAT   322 
ATOM   2883  O   WAT   323      24.975 -13.198  -8.058  1.00  0.00           O  
ATOM   2884  H1  WAT   323      24.366 -13.716  -7.533  1.00  0.00           H  
ATOM   2885  H2  WAT   323      25.708 -13.790  -8.230  1.00  0.00           H  
TER    2886      WAT   323 
ATOM   2886  O   WAT   324       9.709  45.784   9.659  1.00  0.00           O  
ATOM   2887  H1  WAT   324       8.797  46.041   9.797  1.00  0.00           H  
ATOM   2888  H2  WAT   324       9.903  46.061   8.764  1.00  0.00           H  
TER    2889      WAT   324 
ATOM   2889  O   WAT   325     -13.843  19.721  36.341  1.00  0.00           O  
ATOM   2890  H1  WAT   325     -13.091  20.240  36.624  1.00  0.00           H  
ATOM   2891  H2  WAT   325     -13.489  18.843  36.200  1.00  0.00           H  
TER    2892      WAT   325 
ATOM   2892  O   WAT   326      -6.260  -6.425  -7.024  1.00  0.00           O  
ATOM   2893  H1  WAT   326      -6.487  -7.339  -6.852  1.00  0.00           H  
ATOM   2894  H2  WAT   326      -6.478  -5.967  -6.212  1.00  0.00           H  
TER    2895      WAT   326 
ATOM   2895  O   WAT   327     -18.557  26.470  36.302  1.00  0.00           O  
ATOM   2896  H1  WAT   327     -18.309  25.613  36.647  1.00  0.00           H  
ATOM   2897  H2  WAT   327     -18.110  27.096  36.872  1.00  0.00           H  
TER    2898      WAT   327 
ATOM   2898  O   WAT   328      19.348 -11.464 -26.083  1.00  0.00           O  
ATOM   2899  H1  WAT   328      18.870 -11.716 -26.873  1.00  0.00           H  
ATOM   2900  H2  WAT   328      19.341 -10.506 -26.094  1.00  0.00           H  
TER    2901      WAT   328 
ATOM   2901  O   WAT   329     -12.279  32.786  25.438  1.00  0.00           O  
ATOM   2902  H1  WAT   329     -12.622  32.494  24.594  1.00  0.00           H  
ATOM   2903  H2  WAT   329     -13.009  32.671  26.046  1.00  0.00           H  
TER    2904      WAT   329 
ATOM   2904  O   WAT   330      18.300  40.412   1.945  1.00  0.00           O  
ATOM   2905  H1  WAT   330      17.869  40.815   2.699  1.00  0.00           H  
ATOM   2906  H2  WAT   330      18.580  39.553   2.261  1.00  0.00           H  
TER    2907      WAT   330 
ATOM   2907  O   WAT   331      28.275   1.862 -15.019  1.00  0.00           O  
ATOM   2908  H1  WAT   331      28.945   2.296 -14.492  1.00  0.00           H  
ATOM   2909  H2  WAT   331      28.767   1.298 -15.616  1.00  0.00           H  
TER    2910      WAT   331 
ATOM   2910  O   WAT   332      14.054 -26.977 -21.179  1.00  0.00           O  
ATOM   2911  H1  WAT   332      13.685 -26.490 -21.916  1.00  0.00           H  
ATOM   2912  H2  WAT   332      13.445 -27.703 -21.043  1.00  0.00           H  
TER    2913      WAT   332 
ATOM   2913  O   WAT   333     -14.104 -17.864 -30.784  1.00  0.00           O  
ATOM   2914  H1  WAT   333     -14.409 -17.107 -31.282  1.00  0.00           H  
ATOM   2915  H2  WAT   333     -13.581 -17.490 -30.074  1.00  0.00           H  
TER    2916      WAT   333 
ATOM   2916  O   WAT   334      -5.232  15.839  -4.723  1.00  0.00           O  
ATOM   2917  H1  WAT   334      -4.785  16.338  -4.040  1.00  0.00           H  
ATOM   2918  H2  WAT   334      -4.978  14.930  -4.561  1.00  0.00           H  
TER    2919      WAT   334 
ATOM   2919  O   WAT   335      41.918 -13.478 -23.343  1.00  0.00           O  
ATOM   2920  H1  WAT   335      42.527 -13.702 -24.046  1.00  0.00           H  
ATOM   2921  H2  WAT   335      41.984 -14.208 -22.727  1.00  0.00           H  
TER    2922      WAT   335 
ATOM   2922  O   WAT   336       9.830   1.809 -29.206  1.00  0.00           O  
ATOM   2923  H1  WAT   336       9.563   2.029 -30.098  1.00  0.00           H  
ATOM   2924  H2  WAT   336      10.677   1.376 -29.310  1.00  0.00           H  
TER    2925      WAT   336 
ATOM   2925  O   WAT   337      26.722  -6.379   4.921  1.00  0.00           O  
ATOM   2926  H1  WAT   337      27.223  -7.104   5.296  1.00  0.00           H  
ATOM   2927  H2  WAT   337      26.195  -6.050   5.649  1.00  0.00           H  
TER    2928      WAT   337 
ATOM   2928  O   WAT   338      25.784  -3.770  28.712  1.00  0.00           O  
ATOM   2929  H1  WAT   338      26.581  -3.696  29.237  1.00  0.00           H  
ATOM   2930  H2  WAT   338      26.093  -3.767  27.806  1.00  0.00           H  
TER    2931      WAT   338 
ATOM   2931  O   WAT   339     -11.797   8.049 -21.914  1.00  0.00           O  
ATOM   2932  H1  WAT   339     -10.978   7.719 -21.544  1.00  0.00           H  
ATOM   2933  H2  WAT   339     -12.480   7.560 -21.457  1.00  0.00           H  
TER    2934      WAT   339 
ATOM   2934  O   WAT   340      -1.196  -6.383 -48.991  1.00  0.00           O  
ATOM   2935  H1  WAT   340      -1.031  -6.784 -49.845  1.00  0.00           H  
ATOM   2936  H2  WAT   340      -1.504  -7.104 -48.443  1.00  0.00           H  
TER    2937      WAT   340 
ATOM   2937  O   WAT   341     -19.475   7.226 -25.029  1.00  0.00           O  
ATOM   2938  H1  WAT   341     -19.883   6.450 -25.411  1.00  0.00           H  
ATOM   2939  H2  WAT   341     -19.544   7.092 -24.083  1.00  0.00           H  
TER    2940      WAT   341 
ATOM   2940  O   WAT   342      29.254  -3.376  41.207  1.00  0.00           O  
ATOM   2941  H1  WAT   342      28.985  -2.510  41.512  1.00  0.00           H  
ATOM   2942  H2  WAT   342      29.800  -3.201  40.440  1.00  0.00           H  
TER    2943      WAT   342 
ATOM   2943  O   WAT   343      -9.936  21.337 -32.894  1.00  0.00           O  
ATOM   2944  H1  WAT   343     -10.548  21.039 -33.567  1.00  0.00           H  
ATOM   2945  H2  WAT   343     -10.133  22.267 -32.786  1.00  0.00           H  
TER    2946      WAT   343 
ATOM   2946  O   WAT   344      39.907 -29.130  16.082  1.00  0.00           O  
ATOM   2947  H1  WAT   344      40.470 -29.657  15.515  1.00  0.00           H  
ATOM   2948  H2  WAT   344      40.010 -28.235  15.758  1.00  0.00           H  
TER    2949      WAT   344 
ATOM   2949  O   WAT   345      17.302 -33.595 -37.301  1.00  0.00           O  
ATOM   2950  H1  WAT   345      16.668 -33.268 -37.939  1.00  0.00           H  
ATOM   2951  H2  WAT   345      16.936 -33.348 -36.452  1.00  0.00           H  
TER    2952      WAT   345 
ATOM   2952  O   WAT   346      41.642 -16.315  16.159  1.00  0.00           O  
ATOM   2953  H1  WAT   346      41.795 -15.534  15.627  1.00  0.00           H  
ATOM   2954  H2  WAT   346      41.576 -17.028  15.524  1.00  0.00           H  
TER    2955      WAT   346 
ATOM   2955  O   WAT   347     -22.015 -31.027   8.222  1.00  0.00           O  
ATOM   2956  H1  WAT   347     -22.639 -31.741   8.354  1.00  0.00           H  
ATOM   2957  H2  WAT   347     -21.183 -31.373   8.544  1.00  0.00           H  
TER    2958      WAT   347 
ATOM   2958  O   WAT   348     -33.958   4.160  40.244  1.00  0.00           O  
ATOM   2959  H1  WAT   348     -34.429   3.473  40.715  1.00  0.00           H  
ATOM   2960  H2  WAT   348     -34.604   4.520  39.636  1.00  0.00           H  
TER    2961      WAT   348 
ATOM   2961  O   WAT   349       9.812 -29.714  20.510  1.00  0.00           O  
ATOM   2962  H1  WAT   349      10.275 -29.870  19.687  1.00  0.00           H  
ATOM   2963  H2  WAT   349       9.639 -28.773  20.512  1.00  0.00           H  
TER    2964      WAT   349 
ATOM   2964  O   WAT   350      27.909  -9.617 -18.433  1.00  0.00           O  
ATOM   2965  H1  WAT   350      27.332  -9.065 -18.961  1.00  0.00           H  
ATOM   2966  H2  WAT   350      28.643  -9.047 -18.204  1.00  0.00           H  
TER    2967      WAT   350 
ATOM   2967  O   WAT   351      23.252 -12.286  -1.900  1.00  0.00           O  
ATOM   2968  H1  WAT   351      22.713 -11.522  -2.108  1.00  0.00           H  
ATOM   2969  H2  WAT   351      23.648 -12.077  -1.054  1.00  0.00           H  
TER    2970      WAT   351 
ATOM   2970  O   WAT   352     -16.334  30.482 -32.087  1.00  0.00           O  
ATOM   2971  H1  WAT   352     -16.917  30.658 -31.348  1.00  0.00           H  
ATOM   2972  H2  WAT   352     -16.852  29.933 -32.675  1.00  0.00           H  
TER    2973      WAT   352 
ATOM   2973  O   WAT   353      -6.903  19.828   1.232  1.00  0.00           O  
ATOM   2974  H1  WAT   353      -6.433  19.819   0.399  1.00  0.00           H  
ATOM   2975  H2  WAT   353      -6.819  20.728   1.545  1.00  0.00           H  
TER    2976      WAT   353 
ATOM   2976  O   WAT   354     -22.192 -23.050  16.478  1.00  0.00           O  
ATOM   2977  H1  WAT   354     -21.394 -22.673  16.106  1.00  0.00           H  
ATOM   2978  H2  WAT   354     -22.091 -22.937  17.424  1.00  0.00           H  
TER    2979      WAT   354 
ATOM   2979  O   WAT   355       6.804 -39.192  19.313  1.00  0.00           O  
ATOM   2980  H1  WAT   355       6.609 -39.642  18.492  1.00  0.00           H  
ATOM   2981  H2  WAT   355       7.683 -39.491  19.547  1.00  0.00           H  
TER    2982      WAT   355 
ATOM   2982  O   WAT   356     -18.078  -4.636 -23.903  1.00  0.00           O  
ATOM   2983  H1  WAT   356     -17.857  -4.162 -23.102  1.00  0.00           H  
ATOM   2984  H2  WAT   356     -17.854  -4.029 -24.609  1.00  0.00           H  
TER    2985      WAT   356 
ATOM   2985  O   WAT   357     -41.671  26.290  19.883  1.00  0.00           O  
ATOM   2986  H1  WAT   357     -40.863  26.704  20.186  1.00  0.00           H  
ATOM   2987  H2  WAT   357     -41.876  26.738  19.062  1.00  0.00           H  
TER    2988      WAT   357 
ATOM   2988  O   WAT   358      41.672 -14.807  13.867  1.00  0.00           O  
ATOM   2989  H1  WAT   358      41.683 -13.874  13.654  1.00  0.00           H  
ATOM   2990  H2  WAT   358      41.542 -15.244  13.025  1.00  0.00           H  
TER    2991      WAT   358 
ATOM   2991  O   WAT   359      20.555 -18.504 -23.928  1.00  0.00           O  
ATOM   2992  H1  WAT   359      20.734 -18.502 -24.868  1.00  0.00           H  
ATOM   2993  H2  WAT   359      21.276 -18.003 -23.546  1.00  0.00           H  
TER    2994      WAT   359 
ATOM   2994  O   WAT   360     -17.933 -13.931  10.211  1.00  0.00           O  
ATOM   2995  H1  WAT   360     -17.069 -14.254   9.955  1.00  0.00           H  
ATOM   2996  H2  WAT   360     -18.482 -14.714  10.241  1.00  0.00           H  
TER    2997      WAT   360 
ATOM   2997  O   WAT   361      17.881  -8.703  11.208  1.00  0.00           O  
ATOM   2998  H1  WAT   361      17.473  -8.412  12.023  1.00  0.00           H  
ATOM   2999  H2  WAT   361      18.796  -8.860  11.440  1.00  0.00           H  
TER    3000      WAT   361 
ATOM   3000  O   WAT   362       6.775 -30.596   9.186  1.00  0.00           O  
ATOM   3001  H1  WAT   362       7.266 -30.006   8.614  1.00  0.00           H  
ATOM   3002  H2  WAT   362       6.662 -30.103   9.998  1.00  0.00           H  
TER    3003      WAT   362 
ATOM   3003  O   WAT   363     -12.298 -47.358 -10.865  1.00  0.00           O  
ATOM   3004  H1  WAT   363     -13.075 -46.858 -11.114  1.00  0.00           H  
ATOM   3005  H2  WAT   363     -11.783 -46.751 -10.332  1.00  0.00           H  
TER    3006      WAT   363 
ATOM   3006  O   WAT   364     -35.980  10.740   1.580  1.00  0.00           O  
ATOM   3007  H1  WAT   364     -36.559  11.407   1.212  1.00  0.00           H  
ATOM   3008  H2  WAT   364     -36.415  10.463   2.387  1.00  0.00           H  
TER    3009      WAT   364 
ATOM   3009  O   WAT   365      -3.415 -25.380 -16.772  1.00  0.00           O  
ATOM   3010  H1  WAT   365      -2.500 -25.462 -17.040  1.00  0.00           H  
ATOM   3011  H2  WAT   365      -3.552 -24.438 -16.672  1.00  0.00           H  
TER    3012      WAT   365 
ATOM   3012  O   WAT   366       0.925 -24.961  -6.715  1.00  0.00           O  
ATOM   3013  H1  WAT   366       0.331 -24.876  -7.460  1.00  0.00           H  
ATOM   3014  H2  WAT   366       0.421 -25.442  -6.059  1.00  0.00           H  
TER    3015      WAT   366 
ATOM   3015  O   WAT   367      32.561  36.294   8.047  1.00  0.00           O  
ATOM   3016  H1  WAT   367      32.751  36.821   8.822  1.00  0.00           H  
ATOM   3017  H2  WAT   367      33.361  35.789   7.899  1.00  0.00           H  
TER    3018      WAT   367 
ATOM   3018  O   WAT   368     -22.316 -22.666 -23.234  1.00  0.00           O  
ATOM   3019  H1  WAT   368     -21.582 -22.669 -23.849  1.00  0.00           H  
ATOM   3020  H2  WAT   368     -22.896 -21.976 -23.557  1.00  0.00           H  
TER    3021      WAT   368 
ATOM   3021  O   WAT   369     -27.680   9.311 -40.025  1.00  0.00           O  
ATOM   3022  H1  WAT   369     -27.228   9.571 -39.223  1.00  0.00           H  
ATOM   3023  H2  WAT   369     -28.562   9.074 -39.737  1.00  0.00           H  
TER    3024      WAT   369 
ATOM   3024  O   WAT   370     -28.082  20.070 -30.613  1.00  0.00           O  
ATOM   3025  H1  WAT   370     -28.525  19.711 -29.845  1.00  0.00           H  
ATOM   3026  H2  WAT   370     -27.764  19.302 -31.087  1.00  0.00           H  
TER    3027      WAT   370 
ATOM   3027  O   WAT   371      21.277  16.343 -30.890  1.00  0.00           O  
ATOM   3028  H1  WAT   371      21.348  16.240 -29.941  1.00  0.00           H  
ATOM   3029  H2  WAT   371      22.139  16.656 -31.163  1.00  0.00           H  
TER    3030      WAT   371 
ATOM   3030  O   WAT   372     -36.874  27.916  11.837  1.00  0.00           O  
ATOM   3031  H1  WAT   372     -37.470  28.442  12.370  1.00  0.00           H  
ATOM   3032  H2  WAT   372     -36.937  27.035  12.204  1.00  0.00           H  
TER    3033      WAT   372 
ATOM   3033  O   WAT   373      13.588 -14.142  36.447  1.00  0.00           O  
ATOM   3034  H1  WAT   373      13.977 -13.771  35.654  1.00  0.00           H  
ATOM   3035  H2  WAT   373      14.335 -14.462  36.953  1.00  0.00           H  
TER    3036      WAT   373 
ATOM   3036  O   WAT   374     -10.706   9.616  15.534  1.00  0.00           O  
ATOM   3037  H1  WAT   374     -10.720  10.573  15.532  1.00  0.00           H  
ATOM   3038  H2  WAT   374     -11.223   9.372  16.303  1.00  0.00           H  
TER    3039      WAT   374 
ATOM   3039  O   WAT   375     -11.558  12.029  -8.376  1.00  0.00           O  
ATOM   3040  H1  WAT   375     -11.936  11.699  -7.561  1.00  0.00           H  
ATOM   3041  H2  WAT   375     -10.701  11.608  -8.431  1.00  0.00           H  
TER    3042      WAT   375 
ATOM   3042  O   WAT   376     -21.173 -11.010  25.552  1.00  0.00           O  
ATOM   3043  H1  WAT   376     -21.527 -11.642  24.926  1.00  0.00           H  
ATOM   3044  H2  WAT   376     -20.229 -11.018  25.391  1.00  0.00           H  
TER    3045      WAT   376 
ATOM   3045  O   WAT   377     -15.260  30.007  39.361  1.00  0.00           O  
ATOM   3046  H1  WAT   377     -15.862  30.435  39.970  1.00  0.00           H  
ATOM   3047  H2  WAT   377     -15.383  29.071  39.521  1.00  0.00           H  
TER    3048      WAT   377 
ATOM   3048  O   WAT   378     -13.583  18.614 -44.290  1.00  0.00           O  
ATOM   3049  H1  WAT   378     -13.274  17.985 -44.942  1.00  0.00           H  
ATOM   3050  H2  WAT   378     -14.349  18.196 -43.898  1.00  0.00           H  
TER    3051      WAT   378 
ATOM   3051  O   WAT   379     -12.502 -49.278   8.252  1.00  0.00           O  
ATOM   3052  H1  WAT   379     -13.372 -49.676   8.286  1.00  0.00           H  
ATOM   3053  H2  WAT   379     -11.907 -50.013   8.106  1.00  0.00           H  
TER    3054      WAT   379 
ATOM   3054  O   WAT   380       2.565   3.362  -4.945  1.00  0.00           O  
ATOM   3055  H1  WAT   380       2.215   2.500  -5.170  1.00  0.00           H  
ATOM   3056  H2  WAT   380       3.460   3.352  -5.284  1.00  0.00           H  
TER    3057      WAT   380 
ATOM   3057  O   WAT   381      -7.380   4.050  26.055  1.00  0.00           O  
ATOM   3058  H1  WAT   381      -8.218   3.589  26.083  1.00  0.00           H  
ATOM   3059  H2  WAT   381      -7.036   3.868  25.181  1.00  0.00           H  
TER    3060      WAT   381 
ATOM   3060  O   WAT   382     -21.812   3.073  26.362  1.00  0.00           O  
ATOM   3061  H1  WAT   382     -22.633   2.591  26.456  1.00  0.00           H  
ATOM   3062  H2  WAT   382     -21.234   2.472  25.892  1.00  0.00           H  
TER    3063      WAT   382 
ATOM   3063  O   WAT   383     -19.321  -0.926  16.840  1.00  0.00           O  
ATOM   3064  H1  WAT   383     -20.066  -0.653  16.305  1.00  0.00           H  
ATOM   3065  H2  WAT   383     -18.773  -1.438  16.245  1.00  0.00           H  
TER    3066      WAT   383 
ATOM   3066  O   WAT   384     -41.134  25.552 -21.028  1.00  0.00           O  
ATOM   3067  H1  WAT   384     -41.774  25.193 -21.643  1.00  0.00           H  
ATOM   3068  H2  WAT   384     -41.070  26.478 -21.263  1.00  0.00           H  
TER    3069      WAT   384 
ATOM   3069  O   WAT   385      19.415  26.380 -12.203  1.00  0.00           O  
ATOM   3070  H1  WAT   385      18.747  26.503 -11.528  1.00  0.00           H  
ATOM   3071  H2  WAT   385      19.101  25.637 -12.718  1.00  0.00           H  
TER    3072      WAT   385 
ATOM   3072  O   WAT   386     -21.524 -29.916  20.206  1.00  0.00           O  
ATOM   3073  H1  WAT   386     -21.607 -29.148  20.771  1.00  0.00           H  
ATOM   3074  H2  WAT   386     -20.598 -30.152  20.258  1.00  0.00           H  
TER    3075      WAT   386 
ATOM   3075  O   WAT   387      -3.231 -11.143 -29.269  1.00  0.00           O  
ATOM   3076  H1  WAT   387      -2.882 -10.374 -28.817  1.00  0.00           H  
ATOM   3077  H2  WAT   387      -2.631 -11.282 -30.002  1.00  0.00           H  
TER    3078      WAT   387 
ATOM   3078  O   WAT   388      -2.715   1.522  51.612  1.00  0.00           O  
ATOM   3079  H1  WAT   388      -3.368   1.279  52.269  1.00  0.00           H  
ATOM   3080  H2  WAT   388      -2.345   2.344  51.934  1.00  0.00           H  
TER    3081      WAT   388 
ATOM   3081  O   WAT   389     -26.690   8.697 -15.322  1.00  0.00           O  
ATOM   3082  H1  WAT   389     -26.541   9.601 -15.602  1.00  0.00           H  
ATOM   3083  H2  WAT   389     -27.538   8.466 -15.701  1.00  0.00           H  
TER    3084      WAT   389 
ATOM   3084  O   WAT   390     -24.084  -3.443  29.098  1.00  0.00           O  
ATOM   3085  H1  WAT   390     -23.743  -2.841  29.759  1.00  0.00           H  
ATOM   3086  H2  WAT   390     -25.028  -3.457  29.250  1.00  0.00           H  
TER    3087      WAT   390 
ATOM   3087  O   WAT   391       6.616  12.642  26.946  1.00  0.00           O  
ATOM   3088  H1  WAT   391       5.952  11.955  27.014  1.00  0.00           H  
ATOM   3089  H2  WAT   391       6.873  12.818  27.851  1.00  0.00           H  
TER    3090      WAT   391 
ATOM   3090  O   WAT   392      14.358 -30.444  26.209  1.00  0.00           O  
ATOM   3091  H1  WAT   392      14.525 -29.572  26.566  1.00  0.00           H  
ATOM   3092  H2  WAT   392      15.181 -30.916  26.335  1.00  0.00           H  
TER    3093      WAT   392 
ATOM   3093  O   WAT   393      26.616 -11.517  -3.506  1.00  0.00           O  
ATOM   3094  H1  WAT   393      25.937 -10.886  -3.270  1.00  0.00           H  
ATOM   3095  H2  WAT   393      26.526 -12.218  -2.860  1.00  0.00           H  
TER    3096      WAT   393 
ATOM   3096  O   WAT   394      13.894   1.327  -7.900  1.00  0.00           O  
ATOM   3097  H1  WAT   394      13.324   1.642  -7.198  1.00  0.00           H  
ATOM   3098  H2  WAT   394      13.463   0.536  -8.222  1.00  0.00           H  
TER    3099      WAT   394 
ATOM   3099  O   WAT   395      -2.016   1.311   9.848  1.00  0.00           O  
ATOM   3100  H1  WAT   395      -2.213   2.248   9.867  1.00  0.00           H  
ATOM   3101  H2  WAT   395      -2.873   0.887   9.807  1.00  0.00           H  
TER    3102      WAT   395 
ATOM   3102  O   WAT   396     -36.212  32.615  12.620  1.00  0.00           O  
ATOM   3103  H1  WAT   396     -35.934  31.776  12.252  1.00  0.00           H  
ATOM   3104  H2  WAT   396     -37.038  32.809  12.177  1.00  0.00           H  
TER    3105      WAT   396 
ATOM   3105  O   WAT   397      18.190 -19.234 -16.179  1.00  0.00           O  
ATOM   3106  H1  WAT   397      18.197 -19.088 -15.233  1.00  0.00           H  
ATOM   3107  H2  WAT   397      18.768 -19.986 -16.310  1.00  0.00           H  
TER    3108      WAT   397 
ATOM   3108  O   WAT   398      -7.925  38.804  -4.867  1.00  0.00           O  
ATOM   3109  H1  WAT   398      -7.986  37.872  -4.658  1.00  0.00           H  
ATOM   3110  H2  WAT   398      -8.467  39.234  -4.206  1.00  0.00           H  
TER    3111      WAT   398 
ATOM   3111  O   WAT   399       1.161  22.027   5.301  1.00  0.00           O  
ATOM   3112  H1  WAT   399       0.575  22.231   6.029  1.00  0.00           H  
ATOM   3113  H2  WAT   399       1.625  21.238   5.581  1.00  0.00           H  
TER    3114      WAT   399 
ATOM   3114  O   WAT   400       8.151  12.423  -4.255  1.00  0.00           O  
ATOM   3115  H1  WAT   400       8.097  12.144  -3.341  1.00  0.00           H  
ATOM   3116  H2  WAT   400       7.980  13.364  -4.228  1.00  0.00           H  
TER    3117      WAT   400 
ATOM   3117  O   WAT   401      -1.517  16.260   6.041  1.00  0.00           O  
ATOM   3118  H1  WAT   401      -1.255  17.180   6.076  1.00  0.00           H  
ATOM   3119  H2  WAT   401      -1.946  16.165   5.191  1.00  0.00           H  
TER    3120      WAT   401 
ATOM   3120  O   WAT   402      19.422  17.256  15.622  1.00  0.00           O  
ATOM   3121  H1  WAT   402      20.259  16.855  15.855  1.00  0.00           H  
ATOM   3122  H2  WAT   402      18.775  16.569  15.781  1.00  0.00           H  
TER    3123      WAT   402 
ATOM   3123  O   WAT   403      -3.590 -23.102   0.193  1.00  0.00           O  
ATOM   3124  H1  WAT   403      -2.919 -23.307  -0.458  1.00  0.00           H  
ATOM   3125  H2  WAT   403      -4.242 -22.592  -0.287  1.00  0.00           H  
TER    3126      WAT   403 
ATOM   3126  O   WAT   404     -16.142 -31.879  13.079  1.00  0.00           O  
ATOM   3127  H1  WAT   404     -16.066 -30.970  12.789  1.00  0.00           H  
ATOM   3128  H2  WAT   404     -15.438 -31.986  13.719  1.00  0.00           H  
TER    3129      WAT   404 
ATOM   3129  O   WAT   405      -5.591 -34.016 -11.375  1.00  0.00           O  
ATOM   3130  H1  WAT   405      -6.401 -33.702 -11.777  1.00  0.00           H  
ATOM   3131  H2  WAT   405      -4.898 -33.708 -11.959  1.00  0.00           H  
TER    3132      WAT   405 
ATOM   3132  O   WAT   406     -32.002 -27.775 -17.530  1.00  0.00           O  
ATOM   3133  H1  WAT   406     -31.984 -26.831 -17.368  1.00  0.00           H  
ATOM   3134  H2  WAT   406     -32.291 -27.856 -18.439  1.00  0.00           H  
TER    3135      WAT   406 
ATOM   3135  O   WAT   407     -10.129 -13.284  -8.501  1.00  0.00           O  
ATOM   3136  H1  WAT   407     -11.038 -13.573  -8.413  1.00  0.00           H  
ATOM   3137  H2  WAT   407     -10.192 -12.409  -8.884  1.00  0.00           H  
TER    3138      WAT   407 
ATOM   3138  O   WAT   408      10.707  42.325  21.038  1.00  0.00           O  
ATOM   3139  H1  WAT   408      10.601  43.276  20.996  1.00  0.00           H  
ATOM   3140  H2  WAT   408      10.050  41.984  20.431  1.00  0.00           H  
TER    3141      WAT   408 
ATOM   3141  O   WAT   409      22.062   8.937 -10.982  1.00  0.00           O  
ATOM   3142  H1  WAT   409      21.438   9.085 -10.271  1.00  0.00           H  
ATOM   3143  H2  WAT   409      21.531   8.588 -11.698  1.00  0.00           H  
TER    3144      WAT   409 
ATOM   3144  O   WAT   410      26.412  -4.020  14.968  1.00  0.00           O  
ATOM   3145  H1  WAT   410      26.878  -3.717  15.747  1.00  0.00           H  
ATOM   3146  H2  WAT   410      25.899  -3.263  14.686  1.00  0.00           H  
TER    3147      WAT   410 
ATOM   3147  O   WAT   411     -23.766   3.155  33.484  1.00  0.00           O  
ATOM   3148  H1  WAT   411     -23.567   2.238  33.671  1.00  0.00           H  
ATOM   3149  H2  WAT   411     -23.730   3.217  32.529  1.00  0.00           H  
TER    3150      WAT   411 
ATOM   3150  O   WAT   412      12.676  13.004 -28.496  1.00  0.00           O  
ATOM   3151  H1  WAT   412      13.112  12.485 -29.172  1.00  0.00           H  
ATOM   3152  H2  WAT   412      12.665  12.435 -27.727  1.00  0.00           H  
TER    3153      WAT   412 
ATOM   3153  O   WAT   413      28.628  -7.706  35.445  1.00  0.00           O  
ATOM   3154  H1  WAT   413      28.269  -6.893  35.802  1.00  0.00           H  
ATOM   3155  H2  WAT   413      27.995  -7.976  34.780  1.00  0.00           H  
TER    3156      WAT   413 
ATOM   3156  O   WAT   414     -18.941 -19.924 -18.398  1.00  0.00           O  
ATOM   3157  H1  WAT   414     -19.665 -19.691 -18.980  1.00  0.00           H  
ATOM   3158  H2  WAT   414     -19.019 -20.871 -18.286  1.00  0.00           H  
TER    3159      WAT   414 
ATOM   3159  O   WAT   415      10.812   8.507 -36.002  1.00  0.00           O  
ATOM   3160  H1  WAT   415      10.475   8.901 -35.197  1.00  0.00           H  
ATOM   3161  H2  WAT   415      10.963   9.250 -36.586  1.00  0.00           H  
TER    3162      WAT   415 
ATOM   3162  O   WAT   416      -1.824  13.578  39.772  1.00  0.00           O  
ATOM   3163  H1  WAT   416      -2.265  12.839  39.353  1.00  0.00           H  
ATOM   3164  H2  WAT   416      -1.041  13.723  39.240  1.00  0.00           H  
TER    3165      WAT   416 
ATOM   3165  O   WAT   417      33.424 -16.280  32.057  1.00  0.00           O  
ATOM   3166  H1  WAT   417      33.260 -16.087  31.135  1.00  0.00           H  
ATOM   3167  H2  WAT   417      34.057 -16.998  32.043  1.00  0.00           H  
TER    3168      WAT   417 
ATOM   3168  O   WAT   418      32.343 -31.355   3.400  1.00  0.00           O  
ATOM   3169  H1  WAT   418      31.728 -31.331   4.133  1.00  0.00           H  
ATOM   3170  H2  WAT   418      33.122 -30.905   3.726  1.00  0.00           H  
TER    3171      WAT   418 
ATOM   3171  O   WAT   419      40.996 -10.094 -11.672  1.00  0.00           O  
ATOM   3172  H1  WAT   419      40.062  -9.920 -11.791  1.00  0.00           H  
ATOM   3173  H2  WAT   419      41.073 -11.046 -11.739  1.00  0.00           H  
TER    3174      WAT   419 
ATOM   3174  O   WAT   420      21.794  -1.075  23.584  1.00  0.00           O  
ATOM   3175  H1  WAT   420      21.990  -0.444  22.891  1.00  0.00           H  
ATOM   3176  H2  WAT   420      22.439  -0.890  24.266  1.00  0.00           H  
TER    3177      WAT   420 
ATOM   3177  O   WAT   421       3.191 -11.369  35.746  1.00  0.00           O  
ATOM   3178  H1  WAT   421       2.811 -10.763  35.110  1.00  0.00           H  
ATOM   3179  H2  WAT   421       3.643 -12.023  35.213  1.00  0.00           H  
TER    3180      WAT   421 
ATOM   3180  O   WAT   422      11.573  21.861 -31.412  1.00  0.00           O  
ATOM   3181  H1  WAT   422      10.684  21.802 -31.762  1.00  0.00           H  
ATOM   3182  H2  WAT   422      11.536  21.383 -30.584  1.00  0.00           H  
TER    3183      WAT   422 
ATOM   3183  O   WAT   423      -7.531  -5.616   5.021  1.00  0.00           O  
ATOM   3184  H1  WAT   423      -8.045  -6.159   5.618  1.00  0.00           H  
ATOM   3185  H2  WAT   423      -7.917  -4.743   5.099  1.00  0.00           H  
TER    3186      WAT   423 
ATOM   3186  O   WAT   424      20.626 -27.960   7.879  1.00  0.00           O  
ATOM   3187  H1  WAT   424      21.377 -28.460   8.199  1.00  0.00           H  
ATOM   3188  H2  WAT   424      19.935 -28.131   8.518  1.00  0.00           H  
TER    3189      WAT   424 
ATOM   3189  O   WAT   425      36.842  13.954   7.675  1.00  0.00           O  
ATOM   3190  H1  WAT   425      37.489  13.734   7.005  1.00  0.00           H  
ATOM   3191  H2  WAT   425      36.004  13.687   7.296  1.00  0.00           H  
TER    3192      WAT   425 
ATOM   3192  O   WAT   426      -6.351 -35.137  18.525  1.00  0.00           O  
ATOM   3193  H1  WAT   426      -5.934 -35.912  18.149  1.00  0.00           H  
ATOM   3194  H2  WAT   426      -5.622 -34.561  18.756  1.00  0.00           H  
TER    3195      WAT   426 
ATOM   3195  O   WAT   427     -10.720 -14.299  -5.012  1.00  0.00           O  
ATOM   3196  H1  WAT   427     -10.629 -13.657  -4.308  1.00  0.00           H  
ATOM   3197  H2  WAT   427     -11.599 -14.150  -5.360  1.00  0.00           H  
TER    3198      WAT   427 
ATOM   3198  O   WAT   428     -30.649 -26.615 -14.953  1.00  0.00           O  
ATOM   3199  H1  WAT   428     -29.785 -26.541 -15.358  1.00  0.00           H  
ATOM   3200  H2  WAT   428     -31.102 -27.276 -15.476  1.00  0.00           H  
TER    3201      WAT   428 
ATOM   3201  O   WAT   429      34.858  -4.466  15.993  1.00  0.00           O  
ATOM   3202  H1  WAT   429      34.414  -5.185  15.542  1.00  0.00           H  
ATOM   3203  H2  WAT   429      34.373  -4.360  16.811  1.00  0.00           H  
TER    3204      WAT   429 
ATOM   3204  O   WAT   430      35.618  20.244  25.787  1.00  0.00           O  
ATOM   3205  H1  WAT   430      36.174  21.005  25.616  1.00  0.00           H  
ATOM   3206  H2  WAT   430      36.234  19.534  25.970  1.00  0.00           H  
TER    3207      WAT   430 
ATOM   3207  O   WAT   431     -38.280 -14.514   3.007  1.00  0.00           O  
ATOM   3208  H1  WAT   431     -37.752 -13.982   2.412  1.00  0.00           H  
ATOM   3209  H2  WAT   431     -39.175 -14.423   2.680  1.00  0.00           H  
TER    3210      WAT   431 
ATOM   3210  O   WAT   432     -28.696 -27.209  17.591  1.00  0.00           O  
ATOM   3211  H1  WAT   432     -28.084 -27.746  18.093  1.00  0.00           H  
ATOM   3212  H2  WAT   432     -28.309 -26.334  17.597  1.00  0.00           H  
TER    3213      WAT   432 
ATOM   3213  O   WAT   433      -0.084   4.331 -42.371  1.00  0.00           O  
ATOM   3214  H1  WAT   433      -0.040   5.070 -41.765  1.00  0.00           H  
ATOM   3215  H2  WAT   433       0.724   4.390 -42.880  1.00  0.00           H  
TER    3216      WAT   433 
ATOM   3216  O   WAT   434      -6.831  -2.586   3.963  1.00  0.00           O  
ATOM   3217  H1  WAT   434      -6.039  -3.109   4.085  1.00  0.00           H  
ATOM   3218  H2  WAT   434      -6.570  -1.697   4.202  1.00  0.00           H  
TER    3219      WAT   434 
ATOM   3219  O   WAT   435      27.463  29.840 -16.814  1.00  0.00           O  
ATOM   3220  H1  WAT   435      27.400  29.552 -17.725  1.00  0.00           H  
ATOM   3221  H2  WAT   435      26.576  30.119 -16.589  1.00  0.00           H  
TER    3222      WAT   435 
ATOM   3222  O   WAT   436      16.754 -39.286 -20.984  1.00  0.00           O  
ATOM   3223  H1  WAT   436      17.600 -39.676 -21.201  1.00  0.00           H  
ATOM   3224  H2  WAT   436      16.690 -39.364 -20.033  1.00  0.00           H  
TER    3225      WAT   436 
ATOM   3225  O   WAT   437     -17.047 -37.122  14.121  1.00  0.00           O  
ATOM   3226  H1  WAT   437     -17.080 -37.699  13.358  1.00  0.00           H  
ATOM   3227  H2  WAT   437     -17.809 -36.551  14.023  1.00  0.00           H  
TER    3228      WAT   437 
ATOM   3228  O   WAT   438     -22.110   2.010  22.503  1.00  0.00           O  
ATOM   3229  H1  WAT   438     -21.225   2.359  22.402  1.00  0.00           H  
ATOM   3230  H2  WAT   438     -21.981   1.125  22.845  1.00  0.00           H  
TER    3231      WAT   438 
ATOM   3231  O   WAT   439       5.364  15.396  15.665  1.00  0.00           O  
ATOM   3232  H1  WAT   439       5.670  14.499  15.796  1.00  0.00           H  
ATOM   3233  H2  WAT   439       4.756  15.336  14.928  1.00  0.00           H  
TER    3234      WAT   439 
ATOM   3234  O   WAT   440      41.203  23.158 -16.700  1.00  0.00           O  
ATOM   3235  H1  WAT   440      41.783  22.416 -16.528  1.00  0.00           H  
ATOM   3236  H2  WAT   440      41.229  23.268 -17.650  1.00  0.00           H  
TER    3237      WAT   440 
ATOM   3237  O   WAT   441      23.473  -6.694  24.686  1.00  0.00           O  
ATOM   3238  H1  WAT   441      23.814  -5.805  24.791  1.00  0.00           H  
ATOM   3239  H2  WAT   441      22.833  -6.623  23.979  1.00  0.00           H  
TER    3240      WAT   441 
ATOM   3240  O   WAT   442      40.134 -10.790  12.315  1.00  0.00           O  
ATOM   3241  H1  WAT   442      39.695  -9.940  12.289  1.00  0.00           H  
ATOM   3242  H2  WAT   442      40.006 -11.153  11.438  1.00  0.00           H  
TER    3243      WAT   442 
ATOM   3243  O   WAT   443      25.105 -35.185  -3.686  1.00  0.00           O  
ATOM   3244  H1  WAT   443      25.602 -35.663  -3.022  1.00  0.00           H  
ATOM   3245  H2  WAT   443      25.767 -34.876  -4.304  1.00  0.00           H  
TER    3246      WAT   443 
ATOM   3246  O   WAT   444      -2.921  -8.997  25.166  1.00  0.00           O  
ATOM   3247  H1  WAT   444      -2.760  -9.806  24.681  1.00  0.00           H  
ATOM   3248  H2  WAT   444      -3.703  -8.625  24.759  1.00  0.00           H  
TER    3249      WAT   444 
ATOM   3249  O   WAT   445     -25.844 -33.483 -22.630  1.00  0.00           O  
ATOM   3250  H1  WAT   445     -26.564 -33.982 -22.244  1.00  0.00           H  
ATOM   3251  H2  WAT   445     -26.270 -32.746 -23.068  1.00  0.00           H  
TER    3252      WAT   445 
ATOM   3252  O   WAT   446     -22.280  14.909  15.617  1.00  0.00           O  
ATOM   3253  H1  WAT   446     -21.640  15.441  16.089  1.00  0.00           H  
ATOM   3254  H2  WAT   446     -22.901  14.628  16.290  1.00  0.00           H  
TER    3255      WAT   446 
ATOM   3255  O   WAT   447      -5.702  21.059 -43.553  1.00  0.00           O  
ATOM   3256  H1  WAT   447      -5.816  22.008 -43.599  1.00  0.00           H  
ATOM   3257  H2  WAT   447      -6.224  20.792 -42.796  1.00  0.00           H  
TER    3258      WAT   447 
ATOM   3258  O   WAT   448      33.420 -13.646 -33.632  1.00  0.00           O  
ATOM   3259  H1  WAT   448      34.314 -13.712 -33.967  1.00  0.00           H  
ATOM   3260  H2  WAT   448      33.313 -12.719 -33.418  1.00  0.00           H  
TER    3261      WAT   448 
ATOM   3261  O   WAT   449      16.089  49.377 -10.235  1.00  0.00           O  
ATOM   3262  H1  WAT   449      16.174  50.058  -9.568  1.00  0.00           H  
ATOM   3263  H2  WAT   449      16.451  48.592  -9.823  1.00  0.00           H  
TER    3264      WAT   449 
ATOM   3264  O   WAT   450     -14.328  30.024 -11.914  1.00  0.00           O  
ATOM   3265  H1  WAT   450     -13.465  30.032 -11.500  1.00  0.00           H  
ATOM   3266  H2  WAT   450     -14.169  29.681 -12.794  1.00  0.00           H  
TER    3267      WAT   450 
ATOM   3267  O   WAT   451      24.162   2.022 -28.234  1.00  0.00           O  
ATOM   3268  H1  WAT   451      24.541   2.188 -27.371  1.00  0.00           H  
ATOM   3269  H2  WAT   451      24.709   1.330 -28.606  1.00  0.00           H  
TER    3270      WAT   451 
ATOM   3270  O   WAT   452       1.674 -42.161 -20.065  1.00  0.00           O  
ATOM   3271  H1  WAT   452       1.686 -42.946 -20.612  1.00  0.00           H  
ATOM   3272  H2  WAT   452       1.282 -41.488 -20.621  1.00  0.00           H  
TER    3273      WAT   452 
ATOM   3273  O   WAT   453     -41.899  24.051   3.377  1.00  0.00           O  
ATOM   3274  H1  WAT   453     -41.787  24.651   4.115  1.00  0.00           H  
ATOM   3275  H2  WAT   453     -42.823  24.131   3.141  1.00  0.00           H  
TER    3276      WAT   453 
ATOM   3276  O   WAT   454      10.782 -28.278  40.109  1.00  0.00           O  
ATOM   3277  H1  WAT   454      10.121 -27.858  39.558  1.00  0.00           H  
ATOM   3278  H2  WAT   454      10.408 -29.132  40.324  1.00  0.00           H  
TER    3279      WAT   454 
ATOM   3279  O   WAT   455      -5.436 -21.891   6.773  1.00  0.00           O  
ATOM   3280  H1  WAT   455      -6.375 -21.727   6.855  1.00  0.00           H  
ATOM   3281  H2  WAT   455      -5.115 -21.903   7.674  1.00  0.00           H  
TER    3282      WAT   455 
ATOM   3282  O   WAT   456      26.451 -20.906 -16.136  1.00  0.00           O  
ATOM   3283  H1  WAT   456      26.248 -20.507 -15.290  1.00  0.00           H  
ATOM   3284  H2  WAT   456      27.145 -20.357 -16.500  1.00  0.00           H  
TER    3285      WAT   456 
ATOM   3285  O   WAT   457      15.721  25.359 -18.034  1.00  0.00           O  
ATOM   3286  H1  WAT   457      16.121  26.228 -18.055  1.00  0.00           H  
ATOM   3287  H2  WAT   457      14.895  25.486 -17.567  1.00  0.00           H  
TER    3288      WAT   457 
ATOM   3288  O   WAT   458      41.628 -30.795 -18.936  1.00  0.00           O  
ATOM   3289  H1  WAT   458      42.191 -30.997 -19.683  1.00  0.00           H  
ATOM   3290  H2  WAT   458      42.180 -30.955 -18.170  1.00  0.00           H  
TER    3291      WAT   458 
ATOM   3291  O   WAT   459       3.911  -0.586 -24.899  1.00  0.00           O  
ATOM   3292  H1  WAT   459       3.658   0.333 -24.816  1.00  0.00           H  
ATOM   3293  H2  WAT   459       4.349  -0.638 -25.749  1.00  0.00           H  
TER    3294      WAT   459 
ATOM   3294  O   WAT   460      26.469   5.624  -6.435  1.00  0.00           O  
ATOM   3295  H1  WAT   460      27.425   5.591  -6.391  1.00  0.00           H  
ATOM   3296  H2  WAT   460      26.279   6.415  -6.938  1.00  0.00           H  
TER    3297      WAT   460 
ATOM   3297  O   WAT   461      41.052 -22.954 -17.838  1.00  0.00           O  
ATOM   3298  H1  WAT   461      40.325 -23.502 -18.135  1.00  0.00           H  
ATOM   3299  H2  WAT   461      41.041 -22.201 -18.429  1.00  0.00           H  
TER    3300      WAT   461 
ATOM   3300  O   WAT   462      -9.951  -0.745  28.295  1.00  0.00           O  
ATOM   3301  H1  WAT   462     -10.382  -0.194  28.949  1.00  0.00           H  
ATOM   3302  H2  WAT   462      -9.453  -0.131  27.756  1.00  0.00           H  
TER    3303      WAT   462 
ATOM   3303  O   WAT   463      -4.569 -42.157  24.874  1.00  0.00           O  
ATOM   3304  H1  WAT   463      -4.611 -42.768  25.610  1.00  0.00           H  
ATOM   3305  H2  WAT   463      -3.796 -42.430  24.380  1.00  0.00           H  
TER    3306      WAT   463 
ATOM   3306  O   WAT   464      -1.292 -21.343  -8.256  1.00  0.00           O  
ATOM   3307  H1  WAT   464      -0.861 -20.490  -8.302  1.00  0.00           H  
ATOM   3308  H2  WAT   464      -1.607 -21.501  -9.147  1.00  0.00           H  
TER    3309      WAT   464 
ATOM   3309  O   WAT   465     -26.514 -35.769 -19.027  1.00  0.00           O  
ATOM   3310  H1  WAT   465     -26.465 -35.012 -18.444  1.00  0.00           H  
ATOM   3311  H2  WAT   465     -26.845 -36.476 -18.473  1.00  0.00           H  
TER    3312      WAT   465 
ATOM   3312  O   WAT   466     -21.657 -29.382 -15.717  1.00  0.00           O  
ATOM   3313  H1  WAT   466     -21.773 -30.026 -15.018  1.00  0.00           H  
ATOM   3314  H2  WAT   466     -20.724 -29.423 -15.928  1.00  0.00           H  
TER    3315      WAT   466 
ATOM   3315  O   WAT   467       0.860 -34.993  22.141  1.00  0.00           O  
ATOM   3316  H1  WAT   467       0.531 -34.369  21.494  1.00  0.00           H  
ATOM   3317  H2  WAT   467       0.835 -35.838  21.694  1.00  0.00           H  
TER    3318      WAT   467 
ATOM   3318  O   WAT   468     -18.358 -18.618  -6.336  1.00  0.00           O  
ATOM   3319  H1  WAT   468     -18.630 -18.058  -7.062  1.00  0.00           H  
ATOM   3320  H2  WAT   468     -18.859 -18.298  -5.585  1.00  0.00           H  
TER    3321      WAT   468 
ATOM   3321  O   WAT   469      12.152  -7.976 -25.425  1.00  0.00           O  
ATOM   3322  H1  WAT   469      12.441  -7.910 -26.335  1.00  0.00           H  
ATOM   3323  H2  WAT   469      11.197  -7.929 -25.472  1.00  0.00           H  
TER    3324      WAT   469 
ATOM   3324  O   WAT   470     -19.012   6.695  27.444  1.00  0.00           O  
ATOM   3325  H1  WAT   470     -19.874   6.298  27.568  1.00  0.00           H  
ATOM   3326  H2  WAT   470     -18.767   6.460  26.549  1.00  0.00           H  
TER    3327      WAT   470 
ATOM   3327  O   WAT   471      -8.837 -10.248  20.229  1.00  0.00           O  
ATOM   3328  H1  WAT   471      -7.932 -10.121  19.944  1.00  0.00           H  
ATOM   3329  H2  WAT   471      -8.834 -11.102  20.660  1.00  0.00           H  
TER    3330      WAT   471 
ATOM   3330  O   WAT   472     -15.334  23.743 -43.319  1.00  0.00           O  
ATOM   3331  H1  WAT   472     -15.193  22.927 -42.839  1.00  0.00           H  
ATOM   3332  H2  WAT   472     -14.454  24.092 -43.462  1.00  0.00           H  
TER    3333      WAT   472 
ATOM   3333  O   WAT   473      27.323 -28.055  -0.784  1.00  0.00           O  
ATOM   3334  H1  WAT   473      27.947 -28.366  -0.128  1.00  0.00           H  
ATOM   3335  H2  WAT   473      27.777 -27.336  -1.224  1.00  0.00           H  
TER    3336      WAT   473 
ATOM   3336  O   WAT   474      -1.785  17.915  -6.715  1.00  0.00           O  
ATOM   3337  H1  WAT   474      -1.647  17.135  -6.178  1.00  0.00           H  
ATOM   3338  H2  WAT   474      -2.726  18.081  -6.660  1.00  0.00           H  
TER    3339      WAT   474 
ATOM   3339  O   WAT   475      38.580  18.227   8.216  1.00  0.00           O  
ATOM   3340  H1  WAT   475      37.633  18.094   8.241  1.00  0.00           H  
ATOM   3341  H2  WAT   475      38.759  18.816   8.949  1.00  0.00           H  
TER    3342      WAT   475 
ATOM   3342  O   WAT   476      -7.910  30.860  35.894  1.00  0.00           O  
ATOM   3343  H1  WAT   476      -7.101  31.065  36.363  1.00  0.00           H  
ATOM   3344  H2  WAT   476      -7.659  30.859  34.971  1.00  0.00           H  
TER    3345      WAT   476 
ATOM   3345  O   WAT   477      34.371   5.055 -37.015  1.00  0.00           O  
ATOM   3346  H1  WAT   477      33.951   4.644 -36.260  1.00  0.00           H  
ATOM   3347  H2  WAT   477      34.793   4.331 -37.478  1.00  0.00           H  
TER    3348      WAT   477 
ATOM   3348  O   WAT   478      22.065  -0.377 -16.092  1.00  0.00           O  
ATOM   3349  H1  WAT   478      22.521   0.199 -16.706  1.00  0.00           H  
ATOM   3350  H2  WAT   478      21.148  -0.107 -16.146  1.00  0.00           H  
TER    3351      WAT   478 
ATOM   3351  O   WAT   479      -0.634  41.450   1.257  1.00  0.00           O  
ATOM   3352  H1  WAT   479      -1.240  40.944   0.716  1.00  0.00           H  
ATOM   3353  H2  WAT   479      -1.128  42.233   1.501  1.00  0.00           H  
TER    3354      WAT   479 
ATOM   3354  O   WAT   480     -17.918 -11.008  35.485  1.00  0.00           O  
ATOM   3355  H1  WAT   480     -18.803 -11.258  35.751  1.00  0.00           H  
ATOM   3356  H2  WAT   480     -17.353 -11.675  35.876  1.00  0.00           H  
TER    3357      WAT   480 
ATOM   3357  O   WAT   481      31.322 -23.251  -1.661  1.00  0.00           O  
ATOM   3358  H1  WAT   481      30.500 -22.762  -1.615  1.00  0.00           H  
ATOM   3359  H2  WAT   481      32.001 -22.590  -1.519  1.00  0.00           H  
TER    3360      WAT   481 
ATOM   3360  O   WAT   482      24.803 -34.072   6.570  1.00  0.00           O  
ATOM   3361  H1  WAT   482      25.706 -33.990   6.264  1.00  0.00           H  
ATOM   3362  H2  WAT   482      24.281 -34.115   5.769  1.00  0.00           H  
TER    3363      WAT   482 
ATOM   3363  O   WAT   483     -19.558 -16.761 -34.669  1.00  0.00           O  
ATOM   3364  H1  WAT   483     -18.752 -17.270 -34.752  1.00  0.00           H  
ATOM   3365  H2  WAT   483     -19.648 -16.316 -35.512  1.00  0.00           H  
TER    3366      WAT   483 
ATOM   3366  O   WAT   484      26.826 -25.565 -27.882  1.00  0.00           O  
ATOM   3367  H1  WAT   484      26.263 -25.883 -27.177  1.00  0.00           H  
ATOM   3368  H2  WAT   484      26.238 -25.069 -28.452  1.00  0.00           H  
TER    3369      WAT   484 
ATOM   3369  O   WAT   485       3.241 -31.811   3.136  1.00  0.00           O  
ATOM   3370  H1  WAT   485       2.680 -31.303   3.723  1.00  0.00           H  
ATOM   3371  H2  WAT   485       4.011 -32.022   3.664  1.00  0.00           H  
TER    3372      WAT   485 
ATOM   3372  O   WAT   486      17.252 -20.309  43.135  1.00  0.00           O  
ATOM   3373  H1  WAT   486      18.040 -19.899  43.490  1.00  0.00           H  
ATOM   3374  H2  WAT   486      16.691 -20.453  43.897  1.00  0.00           H  
TER    3375      WAT   486 
ATOM   3375  O   WAT   487      -5.319  19.328   4.037  1.00  0.00           O  
ATOM   3376  H1  WAT   487      -5.821  19.616   3.274  1.00  0.00           H  
ATOM   3377  H2  WAT   487      -4.861  20.115   4.333  1.00  0.00           H  
TER    3378      WAT   487 
ATOM   3378  O   WAT   488      16.442 -14.626  37.467  1.00  0.00           O  
ATOM   3379  H1  WAT   488      16.385 -13.675  37.380  1.00  0.00           H  
ATOM   3380  H2  WAT   488      17.159 -14.767  38.086  1.00  0.00           H  
TER    3381      WAT   488 
ATOM   3381  O   WAT   489      38.775   7.063  30.971  1.00  0.00           O  
ATOM   3382  H1  WAT   489      38.582   6.125  30.980  1.00  0.00           H  
ATOM   3383  H2  WAT   489      38.325   7.392  30.193  1.00  0.00           H  
TER    3384      WAT   489 
ATOM   3384  O   WAT   490      -3.087 -35.310  22.565  1.00  0.00           O  
ATOM   3385  H1  WAT   490      -2.624 -35.840  23.214  1.00  0.00           H  
ATOM   3386  H2  WAT   490      -3.205 -34.461  22.989  1.00  0.00           H  
TER    3387      WAT   490 
ATOM   3387  O   WAT   491     -31.895  23.478  -4.394  1.00  0.00           O  
ATOM   3388  H1  WAT   491     -31.167  22.891  -4.596  1.00  0.00           H  
ATOM   3389  H2  WAT   491     -32.337  23.064  -3.652  1.00  0.00           H  
TER    3390      WAT   491 
ATOM   3390  O   WAT   492       2.723  -1.893  41.547  1.00  0.00           O  
ATOM   3391  H1  WAT   492       3.536  -1.490  41.244  1.00  0.00           H  
ATOM   3392  H2  WAT   492       3.004  -2.694  41.991  1.00  0.00           H  
TER    3393      WAT   492 
ATOM   3393  O   WAT   493      37.508  11.769   9.409  1.00  0.00           O  
ATOM   3394  H1  WAT   493      38.320  12.266   9.310  1.00  0.00           H  
ATOM   3395  H2  WAT   493      37.108  12.119  10.205  1.00  0.00           H  
TER    3396      WAT   493 
ATOM   3396  O   WAT   494       2.558 -19.655  39.275  1.00  0.00           O  
ATOM   3397  H1  WAT   494       2.224 -19.597  40.171  1.00  0.00           H  
ATOM   3398  H2  WAT   494       3.176 -20.386  39.298  1.00  0.00           H  
TER    3399      WAT   494 
ATOM   3399  O   WAT   495     -19.014   7.382  35.180  1.00  0.00           O  
ATOM   3400  H1  WAT   495     -18.651   8.249  34.999  1.00  0.00           H  
ATOM   3401  H2  WAT   495     -19.181   7.007  34.316  1.00  0.00           H  
TER    3402      WAT   495 
ATOM   3402  O   WAT   496      21.814 -38.417  -7.468  1.00  0.00           O  
ATOM   3403  H1  WAT   496      21.789 -37.684  -6.853  1.00  0.00           H  
ATOM   3404  H2  WAT   496      22.616 -38.279  -7.972  1.00  0.00           H  
TER    3405      WAT   496 
ATOM   3405  O   WAT   497     -25.799 -28.248 -18.885  1.00  0.00           O  
ATOM   3406  H1  WAT   497     -25.188 -27.537 -19.081  1.00  0.00           H  
ATOM   3407  H2  WAT   497     -25.249 -28.943 -18.524  1.00  0.00           H  
TER    3408      WAT   497 
ATOM   3408  O   WAT   498      -3.430  16.930  31.050  1.00  0.00           O  
ATOM   3409  H1  WAT   498      -4.088  16.884  31.744  1.00  0.00           H  
ATOM   3410  H2  WAT   498      -3.511  16.096  30.588  1.00  0.00           H  
TER    3411      WAT   498 
ATOM   3411  O   WAT   499      -5.603  29.933 -23.145  1.00  0.00           O  
ATOM   3412  H1  WAT   499      -6.043  29.370 -22.507  1.00  0.00           H  
ATOM   3413  H2  WAT   499      -5.736  29.493 -23.984  1.00  0.00           H  
TER    3414      WAT   499 
ATOM   3414  O   WAT   500      -1.830  -5.887 -29.382  1.00  0.00           O  
ATOM   3415  H1  WAT   500      -2.624  -6.078 -28.882  1.00  0.00           H  
ATOM   3416  H2  WAT   500      -1.154  -5.760 -28.717  1.00  0.00           H  
TER    3417      WAT   500 
ATOM   3417  O   WAT   501      25.671  42.236 -17.417  1.00  0.00           O  
ATOM   3418  H1  WAT   501      26.286  42.776 -16.920  1.00  0.00           H  
ATOM   3419  H2  WAT   501      25.214  41.721 -16.752  1.00  0.00           H  
TER    3420      WAT   501 
ATOM   3420  O   WAT   502      19.346 -11.694  -3.623  1.00  0.00           O  
ATOM   3421  H1  WAT   502      18.852 -12.146  -2.939  1.00  0.00           H  
ATOM   3422  H2  WAT   502      19.731 -10.938  -3.180  1.00  0.00           H  
TER    3423      WAT   502 
ATOM   3423  O   WAT   503      -6.625  30.016 -18.650  1.00  0.00           O  
ATOM   3424  H1  WAT   503      -6.302  29.263 -19.146  1.00  0.00           H  
ATOM   3425  H2  WAT   503      -7.296  29.652 -18.073  1.00  0.00           H  
TER    3426      WAT   503 
ATOM   3426  O   WAT   504     -29.462 -13.050 -22.423  1.00  0.00           O  
ATOM   3427  H1  WAT   504     -28.950 -12.481 -21.848  1.00  0.00           H  
ATOM   3428  H2  WAT   504     -29.609 -13.842 -21.906  1.00  0.00           H  
TER    3429      WAT   504 
ATOM   3429  O   WAT   505       0.697  28.399 -13.643  1.00  0.00           O  
ATOM   3430  H1  WAT   505      -0.133  28.533 -13.185  1.00  0.00           H  
ATOM   3431  H2  WAT   505       0.573  28.821 -14.493  1.00  0.00           H  
TER    3432      WAT   505 
ATOM   3432  O   WAT   506      -3.813   4.008  -7.097  1.00  0.00           O  
ATOM   3433  H1  WAT   506      -4.406   4.190  -7.826  1.00  0.00           H  
ATOM   3434  H2  WAT   506      -3.631   3.071  -7.165  1.00  0.00           H  
TER    3435      WAT   506 
ATOM   3435  O   WAT   507      -6.817   0.458  34.564  1.00  0.00           O  
ATOM   3436  H1  WAT   507      -7.741   0.221  34.475  1.00  0.00           H  
ATOM   3437  H2  WAT   507      -6.784   0.998  35.353  1.00  0.00           H  
TER    3438      WAT   507 
ATOM   3438  O   WAT   508      10.857  33.499 -28.540  1.00  0.00           O  
ATOM   3439  H1  WAT   508      11.372  34.293 -28.394  1.00  0.00           H  
ATOM   3440  H2  WAT   508      10.480  33.299 -27.683  1.00  0.00           H  
TER    3441      WAT   508 
ATOM   3441  O   WAT   509     -23.343  -2.957 -29.456  1.00  0.00           O  
ATOM   3442  H1  WAT   509     -23.337  -3.899 -29.285  1.00  0.00           H  
ATOM   3443  H2  WAT   509     -23.015  -2.564 -28.647  1.00  0.00           H  
TER    3444      WAT   509 
ATOM   3444  O   WAT   510      -4.898   7.269 -43.030  1.00  0.00           O  
ATOM   3445  H1  WAT   510      -4.371   7.751 -43.667  1.00  0.00           H  
ATOM   3446  H2  WAT   510      -4.616   7.607 -42.181  1.00  0.00           H  
TER    3447      WAT   510 
ATOM   3447  O   WAT   511     -29.337   2.432   2.477  1.00  0.00           O  
ATOM   3448  H1  WAT   511     -30.071   2.731   1.940  1.00  0.00           H  
ATOM   3449  H2  WAT   511     -29.589   1.552   2.758  1.00  0.00           H  
TER    3450      WAT   511 
ATOM   3450  O   WAT   512     -35.822  18.484 -11.771  1.00  0.00           O  
ATOM   3451  H1  WAT   512     -35.505  19.230 -12.282  1.00  0.00           H  
ATOM   3452  H2  WAT   512     -36.155  18.873 -10.963  1.00  0.00           H  
TER    3453      WAT   512 
ATOM   3453  O   WAT   513     -20.462  13.730 -11.199  1.00  0.00           O  
ATOM   3454  H1  WAT   513     -20.011  13.580 -12.030  1.00  0.00           H  
ATOM   3455  H2  WAT   513     -20.932  14.554 -11.326  1.00  0.00           H  
TER    3456      WAT   513 
ATOM   3456  O   WAT   514       0.096  25.915 -30.720  1.00  0.00           O  
ATOM   3457  H1  WAT   514      -0.607  25.359 -31.056  1.00  0.00           H  
ATOM   3458  H2  WAT   514      -0.036  26.757 -31.154  1.00  0.00           H  
TER    3459      WAT   514 
ATOM   3459  O   WAT   515     -22.528   5.972 -24.038  1.00  0.00           O  
ATOM   3460  H1  WAT   515     -22.027   5.779 -24.830  1.00  0.00           H  
ATOM   3461  H2  WAT   515     -21.864   6.098 -23.360  1.00  0.00           H  
TER    3462      WAT   515 
ATOM   3462  O   WAT   516      -1.302  -6.920  -9.564  1.00  0.00           O  
ATOM   3463  H1  WAT   516      -0.680  -7.155  -8.876  1.00  0.00           H  
ATOM   3464  H2  WAT   516      -2.148  -6.880  -9.118  1.00  0.00           H  
TER    3465      WAT   516 
ATOM   3465  O   WAT   517      19.168  18.228 -24.897  1.00  0.00           O  
ATOM   3466  H1  WAT   517      19.689  18.021 -24.121  1.00  0.00           H  
ATOM   3467  H2  WAT   517      18.571  17.486 -24.989  1.00  0.00           H  
TER    3468      WAT   517 
ATOM   3468  O   WAT   518     -34.811  -0.962 -16.080  1.00  0.00           O  
ATOM   3469  H1  WAT   518     -35.399  -0.723 -15.363  1.00  0.00           H  
ATOM   3470  H2  WAT   518     -34.840  -0.213 -16.674  1.00  0.00           H  
TER    3471      WAT   518 
ATOM   3471  O   WAT   519     -40.999  12.081   1.239  1.00  0.00           O  
ATOM   3472  H1  WAT   519     -41.793  12.263   0.737  1.00  0.00           H  
ATOM   3473  H2  WAT   519     -40.845  12.880   1.743  1.00  0.00           H  
TER    3474      WAT   519 
ATOM   3474  O   WAT   520      26.264 -19.230   2.765  1.00  0.00           O  
ATOM   3475  H1  WAT   520      27.020 -19.503   2.245  1.00  0.00           H  
ATOM   3476  H2  WAT   520      25.602 -19.900   2.595  1.00  0.00           H  
TER    3477      WAT   520 
ATOM   3477  O   WAT   521      -1.759   7.899  11.679  1.00  0.00           O  
ATOM   3478  H1  WAT   521      -2.681   7.711  11.502  1.00  0.00           H  
ATOM   3479  H2  WAT   521      -1.486   7.209  12.284  1.00  0.00           H  
TER    3480      WAT   521 
ATOM   3480  O   WAT   522      34.195  28.974 -14.328  1.00  0.00           O  
ATOM   3481  H1  WAT   522      33.704  28.174 -14.141  1.00  0.00           H  
ATOM   3482  H2  WAT   522      34.274  28.989 -15.282  1.00  0.00           H  
TER    3483      WAT   522 
ATOM   3483  O   WAT   523      31.403 -24.531  27.209  1.00  0.00           O  
ATOM   3484  H1  WAT   523      31.709 -24.326  26.325  1.00  0.00           H  
ATOM   3485  H2  WAT   523      30.976 -25.383  27.122  1.00  0.00           H  
TER    3486      WAT   523 
ATOM   3486  O   WAT   524     -26.938   1.701  31.546  1.00  0.00           O  
ATOM   3487  H1  WAT   524     -27.513   1.061  31.965  1.00  0.00           H  
ATOM   3488  H2  WAT   524     -26.575   1.239  30.790  1.00  0.00           H  
TER    3489      WAT   524 
ATOM   3489  O   WAT   525      15.531   9.291   0.731  1.00  0.00           O  
ATOM   3490  H1  WAT   525      16.020  10.111   0.792  1.00  0.00           H  
ATOM   3491  H2  WAT   525      15.542   8.939   1.621  1.00  0.00           H  
TER    3492      WAT   525 
ATOM   3492  O   WAT   526      39.641   5.255 -27.997  1.00  0.00           O  
ATOM   3493  H1  WAT   526      40.520   4.875 -28.007  1.00  0.00           H  
ATOM   3494  H2  WAT   526      39.080   4.552 -27.670  1.00  0.00           H  
TER    3495      WAT   526 
ATOM   3495  O   WAT   527      27.742 -30.044 -26.923  1.00  0.00           O  
ATOM   3496  H1  WAT   527      28.565 -29.791 -26.505  1.00  0.00           H  
ATOM   3497  H2  WAT   527      27.859 -29.810 -27.844  1.00  0.00           H  
TER    3498      WAT   527 
ATOM   3498  O   WAT   528      17.043  10.150  40.238  1.00  0.00           O  
ATOM   3499  H1  WAT   528      17.105   9.612  41.027  1.00  0.00           H  
ATOM   3500  H2  WAT   528      16.134  10.053  39.953  1.00  0.00           H  
TER    3501      WAT   528 
ATOM   3501  O   WAT   529     -27.560   8.376  -8.059  1.00  0.00           O  
ATOM   3502  H1  WAT   529     -26.938   8.554  -8.765  1.00  0.00           H  
ATOM   3503  H2  WAT   529     -27.688   9.224  -7.634  1.00  0.00           H  
TER    3504      WAT   529 
ATOM   3504  O   WAT   530     -23.223 -23.956  -3.705  1.00  0.00           O  
ATOM   3505  H1  WAT   530     -22.352 -23.574  -3.809  1.00  0.00           H  
ATOM   3506  H2  WAT   530     -23.505 -24.157  -4.597  1.00  0.00           H  
TER    3507      WAT   530 
ATOM   3507  O   WAT   531     -34.958   0.088  23.983  1.00  0.00           O  
ATOM   3508  H1  WAT   531     -34.330   0.577  24.515  1.00  0.00           H  
ATOM   3509  H2  WAT   531     -34.427  -0.315  23.296  1.00  0.00           H  
TER    3510      WAT   531 
ATOM   3510  O   WAT   532      -4.101   9.372  38.499  1.00  0.00           O  
ATOM   3511  H1  WAT   532      -3.464   8.662  38.573  1.00  0.00           H  
ATOM   3512  H2  WAT   532      -3.579  10.139  38.263  1.00  0.00           H  
TER    3513      WAT   532 
ATOM   3513  O   WAT   533      12.571  48.712   4.590  1.00  0.00           O  
ATOM   3514  H1  WAT   533      13.099  47.957   4.849  1.00  0.00           H  
ATOM   3515  H2  WAT   533      12.067  48.404   3.836  1.00  0.00           H  
TER    3516      WAT   533 
ATOM   3516  O   WAT   534     -12.030 -29.994  -2.186  1.00  0.00           O  
ATOM   3517  H1  WAT   534     -11.961 -29.336  -2.878  1.00  0.00           H  
ATOM   3518  H2  WAT   534     -12.300 -30.792  -2.641  1.00  0.00           H  
TER    3519      WAT   534 
ATOM   3519  O   WAT   535     -10.018  -0.079 -17.473  1.00  0.00           O  
ATOM   3520  H1  WAT   535      -9.538  -0.128 -18.300  1.00  0.00           H  
ATOM   3521  H2  WAT   535     -10.519   0.734 -17.535  1.00  0.00           H  
TER    3522      WAT   535 
ATOM   3522  O   WAT   536     -23.602  17.347  -1.788  1.00  0.00           O  
ATOM   3523  H1  WAT   536     -23.164  17.124  -2.609  1.00  0.00           H  
ATOM   3524  H2  WAT   536     -22.922  17.258  -1.121  1.00  0.00           H  
TER    3525      WAT   536 
ATOM   3525  O   WAT   537     -12.882 -16.551 -18.762  1.00  0.00           O  
ATOM   3526  H1  WAT   537     -13.694 -16.285 -18.330  1.00  0.00           H  
ATOM   3527  H2  WAT   537     -12.455 -15.727 -18.998  1.00  0.00           H  
TER    3528      WAT   537 
ATOM   3528  O   WAT   538      31.580 -20.893 -15.242  1.00  0.00           O  
ATOM   3529  H1  WAT   538      31.599 -21.726 -14.770  1.00  0.00           H  
ATOM   3530  H2  WAT   538      31.592 -21.142 -16.166  1.00  0.00           H  
TER    3531      WAT   538 
ATOM   3531  O   WAT   539       1.717  12.005 -35.879  1.00  0.00           O  
ATOM   3532  H1  WAT   539       2.295  12.756 -36.017  1.00  0.00           H  
ATOM   3533  H2  WAT   539       0.993  12.352 -35.357  1.00  0.00           H  
TER    3534      WAT   539 
ATOM   3534  O   WAT   540     -17.159 -35.730   3.874  1.00  0.00           O  
ATOM   3535  H1  WAT   540     -18.099 -35.569   3.949  1.00  0.00           H  
ATOM   3536  H2  WAT   540     -17.085 -36.679   3.774  1.00  0.00           H  
TER    3537      WAT   540 
ATOM   3537  O   WAT   541     -10.556   0.872  17.574  1.00  0.00           O  
ATOM   3538  H1  WAT   541     -10.827   0.845  18.492  1.00  0.00           H  
ATOM   3539  H2  WAT   541      -9.846   1.514  17.552  1.00  0.00           H  
TER    3540      WAT   541 
ATOM   3540  O   WAT   542      -1.213 -29.788  11.077  1.00  0.00           O  
ATOM   3541  H1  WAT   542      -1.159 -29.833  10.122  1.00  0.00           H  
ATOM   3542  H2  WAT   542      -1.033 -30.682  11.369  1.00  0.00           H  
TER    3543      WAT   542 
ATOM   3543  O   WAT   543      -7.294 -11.788  -2.923  1.00  0.00           O  
ATOM   3544  H1  WAT   543      -6.564 -12.293  -3.281  1.00  0.00           H  
ATOM   3545  H2  WAT   543      -7.049 -11.624  -2.013  1.00  0.00           H  
TER    3546      WAT   543 
ATOM   3546  O   WAT   544       8.757 -21.930  -4.937  1.00  0.00           O  
ATOM   3547  H1  WAT   544       9.308 -22.254  -4.225  1.00  0.00           H  
ATOM   3548  H2  WAT   544       8.260 -22.696  -5.224  1.00  0.00           H  
TER    3549      WAT   544 
ATOM   3549  O   WAT   545     -42.563 -29.526  10.040  1.00  0.00           O  
ATOM   3550  H1  WAT   545     -43.049 -30.214  10.495  1.00  0.00           H  
ATOM   3551  H2  WAT   545     -42.204 -29.957   9.265  1.00  0.00           H  
TER    3552      WAT   545 
ATOM   3552  O   WAT   546       8.588   9.056 -19.229  1.00  0.00           O  
ATOM   3553  H1  WAT   546       7.799   9.146 -18.695  1.00  0.00           H  
ATOM   3554  H2  WAT   546       9.302   9.321 -18.649  1.00  0.00           H  
TER    3555      WAT   546 
ATOM   3555  O   WAT   547     -26.511  36.202   3.131  1.00  0.00           O  
ATOM   3556  H1  WAT   547     -25.827  36.769   2.775  1.00  0.00           H  
ATOM   3557  H2  WAT   547     -26.163  35.905   3.972  1.00  0.00           H  
TER    3558      WAT   547 
ATOM   3558  O   WAT   548     -11.270 -18.427   7.970  1.00  0.00           O  
ATOM   3559  H1  WAT   548     -10.436 -18.503   7.505  1.00  0.00           H  
ATOM   3560  H2  WAT   548     -11.871 -18.986   7.477  1.00  0.00           H  
TER    3561      WAT   548 
ATOM   3561  O   WAT   549      -4.938  16.626  42.640  1.00  0.00           O  
ATOM   3562  H1  WAT   549      -5.861  16.393  42.536  1.00  0.00           H  
ATOM   3563  H2  WAT   549      -4.461  15.886  42.266  1.00  0.00           H  
TER    3564      WAT   549 
ATOM   3564  O   WAT   550       2.194   0.349  33.001  1.00  0.00           O  
ATOM   3565  H1  WAT   550       1.736   0.299  33.840  1.00  0.00           H  
ATOM   3566  H2  WAT   550       2.128  -0.534  32.638  1.00  0.00           H  
TER    3567      WAT   550 
ATOM   3567  O   WAT   551       0.859 -19.318  31.017  1.00  0.00           O  
ATOM   3568  H1  WAT   551       1.452 -18.567  31.048  1.00  0.00           H  
ATOM   3569  H2  WAT   551       0.727 -19.558  31.934  1.00  0.00           H  
TER    3570      WAT   551 
ATOM   3570  O   WAT   552      42.920   4.679 -13.299  1.00  0.00           O  
ATOM   3571  H1  WAT   552      42.732   5.358 -12.650  1.00  0.00           H  
ATOM   3572  H2  WAT   552      43.662   4.198 -12.934  1.00  0.00           H  
TER    3573      WAT   552 
ATOM   3573  O   WAT   553      -1.313 -13.414  15.520  1.00  0.00           O  
ATOM   3574  H1  WAT   553      -0.821 -13.396  16.341  1.00  0.00           H  
ATOM   3575  H2  WAT   553      -2.220 -13.560  15.787  1.00  0.00           H  
TER    3576      WAT   553 
ATOM   3576  O   WAT   554       4.133   9.663  37.704  1.00  0.00           O  
ATOM   3577  H1  WAT   554       4.628   9.849  38.502  1.00  0.00           H  
ATOM   3578  H2  WAT   554       4.234  10.452  37.170  1.00  0.00           H  
TER    3579      WAT   554 
ATOM   3579  O   WAT   555     -12.563 -44.801  -2.428  1.00  0.00           O  
ATOM   3580  H1  WAT   555     -11.893 -44.223  -2.794  1.00  0.00           H  
ATOM   3581  H2  WAT   555     -13.363 -44.571  -2.901  1.00  0.00           H  
TER    3582      WAT   555 
ATOM   3582  O   WAT   556     -33.579  29.364  -6.307  1.00  0.00           O  
ATOM   3583  H1  WAT   556     -32.671  29.115  -6.136  1.00  0.00           H  
ATOM   3584  H2  WAT   556     -34.076  28.554  -6.192  1.00  0.00           H  
TER    3585      WAT   556 
ATOM   3585  O   WAT   557       4.596 -14.650  -2.965  1.00  0.00           O  
ATOM   3586  H1  WAT   557       5.236 -14.733  -3.672  1.00  0.00           H  
ATOM   3587  H2  WAT   557       5.020 -14.079  -2.324  1.00  0.00           H  
TER    3588      WAT   557 
ATOM   3588  O   WAT   558     -23.839  -2.822 -32.197  1.00  0.00           O  
ATOM   3589  H1  WAT   558     -23.384  -2.739 -31.359  1.00  0.00           H  
ATOM   3590  H2  WAT   558     -23.816  -3.759 -32.390  1.00  0.00           H  
TER    3591      WAT   558 
ATOM   3591  O   WAT   559     -15.791  13.828  30.462  1.00  0.00           O  
ATOM   3592  H1  WAT   559     -16.287  14.555  30.839  1.00  0.00           H  
ATOM   3593  H2  WAT   559     -16.291  13.048  30.701  1.00  0.00           H  
TER    3594      WAT   559 
ATOM   3594  O   WAT   560      22.915   2.353 -34.805  1.00  0.00           O  
ATOM   3595  H1  WAT   560      22.175   2.516 -35.389  1.00  0.00           H  
ATOM   3596  H2  WAT   560      23.225   1.480 -35.048  1.00  0.00           H  
TER    3597      WAT   560 
ATOM   3597  O   WAT   561     -34.692 -14.099   4.155  1.00  0.00           O  
ATOM   3598  H1  WAT   561     -35.276 -14.660   3.646  1.00  0.00           H  
ATOM   3599  H2  WAT   561     -35.207 -13.310   4.327  1.00  0.00           H  
TER    3600      WAT   561 
ATOM   3600  O   WAT   562     -15.515 -20.445 -11.026  1.00  0.00           O  
ATOM   3601  H1  WAT   562     -15.528 -19.587 -10.603  1.00  0.00           H  
ATOM   3602  H2  WAT   562     -16.428 -20.733 -11.012  1.00  0.00           H  
TER    3603      WAT   562 
ATOM   3603  O   WAT   563      19.384  43.123  -7.935  1.00  0.00           O  
ATOM   3604  H1  WAT   563      19.457  43.298  -8.874  1.00  0.00           H  
ATOM   3605  H2  WAT   563      19.054  42.226  -7.884  1.00  0.00           H  
TER    3606      WAT   563 
ATOM   3606  O   WAT   564     -28.093   0.307 -13.598  1.00  0.00           O  
ATOM   3607  H1  WAT   564     -28.978   0.616 -13.790  1.00  0.00           H  
ATOM   3608  H2  WAT   564     -27.519   0.945 -14.022  1.00  0.00           H  
TER    3609      WAT   564 
ATOM   3609  O   WAT   565      35.898 -18.675 -10.279  1.00  0.00           O  
ATOM   3610  H1  WAT   565      36.265 -19.556 -10.348  1.00  0.00           H  
ATOM   3611  H2  WAT   565      35.804 -18.527  -9.338  1.00  0.00           H  
TER    3612      WAT   565 
ATOM   3612  O   WAT   566     -35.673  20.662 -25.344  1.00  0.00           O  
ATOM   3613  H1  WAT   566     -34.945  20.650 -25.966  1.00  0.00           H  
ATOM   3614  H2  WAT   566     -35.963  19.750 -25.298  1.00  0.00           H  
TER    3615      WAT   566 
ATOM   3615  O   WAT   567     -42.646  -7.913 -31.439  1.00  0.00           O  
ATOM   3616  H1  WAT   567     -42.374  -7.102 -31.868  1.00  0.00           H  
ATOM   3617  H2  WAT   567     -43.544  -7.744 -31.155  1.00  0.00           H  
TER    3618      WAT   567 
ATOM   3618  O   WAT   568       7.938 -35.859  30.160  1.00  0.00           O  
ATOM   3619  H1  WAT   568       8.455 -36.464  29.628  1.00  0.00           H  
ATOM   3620  H2  WAT   568       7.507 -36.418  30.807  1.00  0.00           H  
TER    3621      WAT   568 
ATOM   3621  O   WAT   569       4.319  -5.318  27.037  1.00  0.00           O  
ATOM   3622  H1  WAT   569       5.160  -5.474  27.467  1.00  0.00           H  
ATOM   3623  H2  WAT   569       3.682  -5.313  27.752  1.00  0.00           H  
TER    3624      WAT   569 
ATOM   3624  O   WAT   570       5.668  -6.365 -26.437  1.00  0.00           O  
ATOM   3625  H1  WAT   570       5.074  -5.975 -27.078  1.00  0.00           H  
ATOM   3626  H2  WAT   570       5.123  -6.512 -25.663  1.00  0.00           H  
TER    3627      WAT   570 
ATOM   3627  O   WAT   571       1.984  30.857 -25.689  1.00  0.00           O  
ATOM   3628  H1  WAT   571       2.127  31.202 -26.570  1.00  0.00           H  
ATOM   3629  H2  WAT   571       2.787  31.071 -25.214  1.00  0.00           H  
TER    3630      WAT   571 
ATOM   3630  O   WAT   572     -15.536  -1.454 -24.005  1.00  0.00           O  
ATOM   3631  H1  WAT   572     -14.692  -1.132 -23.686  1.00  0.00           H  
ATOM   3632  H2  WAT   572     -15.954  -1.836 -23.233  1.00  0.00           H  
TER    3633      WAT   572 
ATOM   3633  O   WAT   573      26.927  -9.649  22.227  1.00  0.00           O  
ATOM   3634  H1  WAT   573      26.887 -10.606  22.226  1.00  0.00           H  
ATOM   3635  H2  WAT   573      26.047  -9.372  21.971  1.00  0.00           H  
TER    3636      WAT   573 
ATOM   3636  O   WAT   574      39.739  -0.470   3.549  1.00  0.00           O  
ATOM   3637  H1  WAT   574      39.927  -1.389   3.362  1.00  0.00           H  
ATOM   3638  H2  WAT   574      40.182  -0.299   4.380  1.00  0.00           H  
TER    3639      WAT   574 
ATOM   3639  O   WAT   575      -8.315  28.631 -37.882  1.00  0.00           O  
ATOM   3640  H1  WAT   575      -8.793  27.825 -37.690  1.00  0.00           H  
ATOM   3641  H2  WAT   575      -7.880  28.460 -38.718  1.00  0.00           H  
TER    3642      WAT   575 
ATOM   3642  O   WAT   576     -24.484  15.019  35.086  1.00  0.00           O  
ATOM   3643  H1  WAT   576     -24.413  14.069  34.992  1.00  0.00           H  
ATOM   3644  H2  WAT   576     -24.409  15.353  34.192  1.00  0.00           H  
TER    3645      WAT   576 
ATOM   3645  O   WAT   577      19.089 -37.560  -7.875  1.00  0.00           O  
ATOM   3646  H1  WAT   577      19.528 -37.109  -8.596  1.00  0.00           H  
ATOM   3647  H2  WAT   577      19.795 -38.001  -7.402  1.00  0.00           H  
TER    3648      WAT   577 
ATOM   3648  O   WAT   578      17.328  -7.189  33.281  1.00  0.00           O  
ATOM   3649  H1  WAT   578      17.245  -6.830  34.164  1.00  0.00           H  
ATOM   3650  H2  WAT   578      18.237  -7.016  33.036  1.00  0.00           H  
TER    3651      WAT   578 
ATOM   3651  O   WAT   579      30.513 -24.896  -3.841  1.00  0.00           O  
ATOM   3652  H1  WAT   579      30.801 -24.316  -3.136  1.00  0.00           H  
ATOM   3653  H2  WAT   579      31.232 -25.519  -3.947  1.00  0.00           H  
TER    3654      WAT   579 
ATOM   3654  O   WAT   580     -25.777  37.557  -8.105  1.00  0.00           O  
ATOM   3655  H1  WAT   580     -26.473  37.593  -7.449  1.00  0.00           H  
ATOM   3656  H2  WAT   580     -25.365  36.703  -7.970  1.00  0.00           H  
TER    3657      WAT   580 
ATOM   3657  O   WAT   581     -14.998  15.244 -12.488  1.00  0.00           O  
ATOM   3658  H1  WAT   581     -15.599  14.631 -12.064  1.00  0.00           H  
ATOM   3659  H2  WAT   581     -14.437  15.557 -11.778  1.00  0.00           H  
TER    3660      WAT   581 
ATOM   3660  O   WAT   582     -18.169 -22.669  18.945  1.00  0.00           O  
ATOM   3661  H1  WAT   582     -17.431 -22.103  19.172  1.00  0.00           H  
ATOM   3662  H2  WAT   582     -18.692 -22.713  19.746  1.00  0.00           H  
TER    3663      WAT   582 
ATOM   3663  O   WAT   583       7.905   9.785  29.015  1.00  0.00           O  
ATOM   3664  H1  WAT   583       8.826   9.695  29.259  1.00  0.00           H  
ATOM   3665  H2  WAT   583       7.613  10.576  29.468  1.00  0.00           H  
TER    3666      WAT   583 
ATOM   3666  O   WAT   584     -33.741  -9.584  27.586  1.00  0.00           O  
ATOM   3667  H1  WAT   584     -32.874  -9.654  27.984  1.00  0.00           H  
ATOM   3668  H2  WAT   584     -33.567  -9.370  26.669  1.00  0.00           H  
TER    3669      WAT   584 
ATOM   3669  O   WAT   585      31.102   9.443 -16.929  1.00  0.00           O  
ATOM   3670  H1  WAT   585      32.002   9.658 -17.174  1.00  0.00           H  
ATOM   3671  H2  WAT   585      31.048   8.492 -17.027  1.00  0.00           H  
TER    3672      WAT   585 
ATOM   3672  O   WAT   586      -5.779 -22.879  34.175  1.00  0.00           O  
ATOM   3673  H1  WAT   586      -6.136 -23.450  33.494  1.00  0.00           H  
ATOM   3674  H2  WAT   586      -6.076 -23.271  34.996  1.00  0.00           H  
TER    3675      WAT   586 
ATOM   3675  O   WAT   587      25.404 -16.542 -20.910  1.00  0.00           O  
ATOM   3676  H1  WAT   587      25.798 -16.226 -20.097  1.00  0.00           H  
ATOM   3677  H2  WAT   587      25.399 -15.777 -21.486  1.00  0.00           H  
TER    3678      WAT   587 
ATOM   3678  O   WAT   588      34.147 -31.294   7.711  1.00  0.00           O  
ATOM   3679  H1  WAT   588      33.533 -30.560   7.750  1.00  0.00           H  
ATOM   3680  H2  WAT   588      34.980 -30.896   7.459  1.00  0.00           H  
TER    3681      WAT   588 
ATOM   3681  O   WAT   589       9.582 -35.431  33.302  1.00  0.00           O  
ATOM   3682  H1  WAT   589       9.136 -35.491  34.146  1.00  0.00           H  
ATOM   3683  H2  WAT   589       9.228 -36.160  32.792  1.00  0.00           H  
TER    3684      WAT   589 
ATOM   3684  O   WAT   590     -34.749   4.957 -15.674  1.00  0.00           O  
ATOM   3685  H1  WAT   590     -35.634   5.313 -15.594  1.00  0.00           H  
ATOM   3686  H2  WAT   590     -34.726   4.230 -15.052  1.00  0.00           H  
TER    3687      WAT   590 
ATOM   3687  O   WAT   591      30.450 -29.198 -26.415  1.00  0.00           O  
ATOM   3688  H1  WAT   591      31.375 -28.984 -26.536  1.00  0.00           H  
ATOM   3689  H2  WAT   591      29.992 -28.370 -26.559  1.00  0.00           H  
TER    3690      WAT   591 
ATOM   3690  O   WAT   592      -5.234 -26.482 -30.332  1.00  0.00           O  
ATOM   3691  H1  WAT   592      -5.964 -26.788 -29.794  1.00  0.00           H  
ATOM   3692  H2  WAT   592      -4.921 -27.268 -30.780  1.00  0.00           H  
TER    3693      WAT   592 
ATOM   3693  O   WAT   593       6.831  15.283 -11.061  1.00  0.00           O  
ATOM   3694  H1  WAT   593       7.385  15.869 -10.545  1.00  0.00           H  
ATOM   3695  H2  WAT   593       7.094  15.442 -11.967  1.00  0.00           H  
TER    3696      WAT   593 
ATOM   3696  O   WAT   594      -4.644  43.069  -2.619  1.00  0.00           O  
ATOM   3697  H1  WAT   594      -4.677  43.605  -3.412  1.00  0.00           H  
ATOM   3698  H2  WAT   594      -4.477  43.694  -1.914  1.00  0.00           H  
TER    3699      WAT   594 
ATOM   3699  O   WAT   595     -25.711 -13.627  12.554  1.00  0.00           O  
ATOM   3700  H1  WAT   595     -26.098 -13.602  11.679  1.00  0.00           H  
ATOM   3701  H2  WAT   595     -26.264 -14.238  13.042  1.00  0.00           H  
TER    3702      WAT   595 
ATOM   3702  O   WAT   596      26.827  20.761 -24.860  1.00  0.00           O  
ATOM   3703  H1  WAT   596      27.619  20.467 -25.309  1.00  0.00           H  
ATOM   3704  H2  WAT   596      26.306  21.182 -25.544  1.00  0.00           H  
TER    3705      WAT   596 
ATOM   3705  O   WAT   597      42.164   9.485 -23.472  1.00  0.00           O  
ATOM   3706  H1  WAT   597      42.676  10.052 -22.895  1.00  0.00           H  
ATOM   3707  H2  WAT   597      42.669   8.674 -23.522  1.00  0.00           H  
TER    3708      WAT   597 
ATOM   3708  O   WAT   598      24.359 -12.507  32.424  1.00  0.00           O  
ATOM   3709  H1  WAT   598      24.271 -13.290  31.880  1.00  0.00           H  
ATOM   3710  H2  WAT   598      23.564 -12.003  32.249  1.00  0.00           H  
TER    3711      WAT   598 
ATOM   3711  O   WAT   599      15.895 -29.432 -23.392  1.00  0.00           O  
ATOM   3712  H1  WAT   599      15.568 -30.212 -23.841  1.00  0.00           H  
ATOM   3713  H2  WAT   599      15.259 -28.749 -23.605  1.00  0.00           H  
TER    3714      WAT   599 
ATOM   3714  O   WAT   600      32.410   3.701   7.856  1.00  0.00           O  
ATOM   3715  H1  WAT   600      32.735   4.137   7.068  1.00  0.00           H  
ATOM   3716  H2  WAT   600      32.793   4.197   8.579  1.00  0.00           H  
TER    3717      WAT   600 
ATOM   3717  O   WAT   601     -15.831  22.649  22.327  1.00  0.00           O  
ATOM   3718  H1  WAT   601     -16.399  21.913  22.556  1.00  0.00           H  
ATOM   3719  H2  WAT   601     -15.642  22.526  21.397  1.00  0.00           H  
TER    3720      WAT   601 
ATOM   3720  O   WAT   602     -23.978  -1.574 -25.183  1.00  0.00           O  
ATOM   3721  H1  WAT   602     -23.369  -1.369 -25.893  1.00  0.00           H  
ATOM   3722  H2  WAT   602     -23.438  -2.007 -24.522  1.00  0.00           H  
TER    3723      WAT   602 
ATOM   3723  O   WAT   603       2.240  34.254  28.111  1.00  0.00           O  
ATOM   3724  H1  WAT   603       1.798  33.501  28.503  1.00  0.00           H  
ATOM   3725  H2  WAT   603       3.097  33.919  27.848  1.00  0.00           H  
TER    3726      WAT   603 
ATOM   3726  O   WAT   604      39.616  13.260   9.475  1.00  0.00           O  
ATOM   3727  H1  WAT   604      39.510  14.189   9.271  1.00  0.00           H  
ATOM   3728  H2  WAT   604      40.544  13.167   9.693  1.00  0.00           H  
TER    3729      WAT   604 
ATOM   3729  O   WAT   605      35.133   8.806  16.078  1.00  0.00           O  
ATOM   3730  H1  WAT   605      35.225   8.133  16.752  1.00  0.00           H  
ATOM   3731  H2  WAT   605      34.231   9.113  16.168  1.00  0.00           H  
TER    3732      WAT   605 
ATOM   3732  O   WAT   606      35.914  -0.446  -8.616  1.00  0.00           O  
ATOM   3733  H1  WAT   606      36.320  -0.441  -9.483  1.00  0.00           H  
ATOM   3734  H2  WAT   606      36.631  -0.243  -8.015  1.00  0.00           H  
TER    3735      WAT   606 
ATOM   3735  O   WAT   607     -15.028  -3.340  38.125  1.00  0.00           O  
ATOM   3736  H1  WAT   607     -15.610  -3.840  38.698  1.00  0.00           H  
ATOM   3737  H2  WAT   607     -14.600  -4.002  37.583  1.00  0.00           H  
TER    3738      WAT   607 
ATOM   3738  O   WAT   608       8.161 -17.481  -6.160  1.00  0.00           O  
ATOM   3739  H1  WAT   608       7.886 -18.272  -5.698  1.00  0.00           H  
ATOM   3740  H2  WAT   608       7.746 -17.549  -7.020  1.00  0.00           H  
TER    3741      WAT   608 
ATOM   3741  O   WAT   609      25.318  20.297  -1.537  1.00  0.00           O  
ATOM   3742  H1  WAT   609      25.587  21.152  -1.873  1.00  0.00           H  
ATOM   3743  H2  WAT   609      24.603  20.491  -0.932  1.00  0.00           H  
TER    3744      WAT   609 
ATOM   3744  O   WAT   610       8.523 -35.133 -24.727  1.00  0.00           O  
ATOM   3745  H1  WAT   610       8.187 -34.475 -24.119  1.00  0.00           H  
ATOM   3746  H2  WAT   610       9.089 -35.688 -24.192  1.00  0.00           H  
TER    3747      WAT   610 
ATOM   3747  O   WAT   611      -7.188  27.287 -32.540  1.00  0.00           O  
ATOM   3748  H1  WAT   611      -7.320  27.062 -31.619  1.00  0.00           H  
ATOM   3749  H2  WAT   611      -6.261  27.519 -32.599  1.00  0.00           H  
TER    3750      WAT   611 
ATOM   3750  O   WAT   612     -13.034  12.800  21.420  1.00  0.00           O  
ATOM   3751  H1  WAT   612     -13.775  12.664  22.010  1.00  0.00           H  
ATOM   3752  H2  WAT   612     -12.752  11.917  21.182  1.00  0.00           H  
TER    3753      WAT   612 
ATOM   3753  O   WAT   613       5.094  14.580 -20.140  1.00  0.00           O  
ATOM   3754  H1  WAT   613       5.218  14.111 -19.315  1.00  0.00           H  
ATOM   3755  H2  WAT   613       4.612  15.370 -19.897  1.00  0.00           H  
TER    3756      WAT   613 
ATOM   3756  O   WAT   614     -11.781 -22.633 -28.631  1.00  0.00           O  
ATOM   3757  H1  WAT   614     -11.489 -23.524 -28.436  1.00  0.00           H  
ATOM   3758  H2  WAT   614     -12.275 -22.368 -27.855  1.00  0.00           H  
TER    3759      WAT   614 
ATOM   3759  O   WAT   615     -13.946  -6.500  -0.063  1.00  0.00           O  
ATOM   3760  H1  WAT   615     -13.748  -6.224   0.832  1.00  0.00           H  
ATOM   3761  H2  WAT   615     -13.659  -7.413  -0.101  1.00  0.00           H  
TER    3762      WAT   615 
ATOM   3762  O   WAT   616      14.556  27.434  -4.967  1.00  0.00           O  
ATOM   3763  H1  WAT   616      15.318  27.387  -5.544  1.00  0.00           H  
ATOM   3764  H2  WAT   616      14.332  26.520  -4.790  1.00  0.00           H  
TER    3765      WAT   616 
ATOM   3765  O   WAT   617      23.033  44.705 -14.104  1.00  0.00           O  
ATOM   3766  H1  WAT   617      23.689  44.872 -14.781  1.00  0.00           H  
ATOM   3767  H2  WAT   617      22.694  45.571 -13.880  1.00  0.00           H  
TER    3768      WAT   617 
ATOM   3768  O   WAT   618     -31.519  30.553  15.859  1.00  0.00           O  
ATOM   3769  H1  WAT   618     -31.773  30.481  14.939  1.00  0.00           H  
ATOM   3770  H2  WAT   618     -30.582  30.745  15.834  1.00  0.00           H  
TER    3771      WAT   618 
ATOM   3771  O   WAT   619     -27.234  -9.504 -15.927  1.00  0.00           O  
ATOM   3772  H1  WAT   619     -28.053  -9.868 -15.591  1.00  0.00           H  
ATOM   3773  H2  WAT   619     -27.503  -8.925 -16.640  1.00  0.00           H  
TER    3774      WAT   619 
ATOM   3774  O   WAT   620       0.333 -46.070  -0.479  1.00  0.00           O  
ATOM   3775  H1  WAT   620       0.823 -46.063  -1.301  1.00  0.00           H  
ATOM   3776  H2  WAT   620      -0.429 -46.621  -0.659  1.00  0.00           H  
TER    3777      WAT   620 
ATOM   3777  O   WAT   621       8.053   3.797 -35.603  1.00  0.00           O  
ATOM   3778  H1  WAT   621       8.884   4.237 -35.780  1.00  0.00           H  
ATOM   3779  H2  WAT   621       7.731   4.209 -34.801  1.00  0.00           H  
TER    3780      WAT   621 
ATOM   3780  O   WAT   622     -30.601  10.559  -9.237  1.00  0.00           O  
ATOM   3781  H1  WAT   622     -30.513   9.650  -9.526  1.00  0.00           H  
ATOM   3782  H2  WAT   622     -30.024  11.053  -9.820  1.00  0.00           H  
TER    3783      WAT   622 
ATOM   3783  O   WAT   623      -7.071  -8.681 -31.103  1.00  0.00           O  
ATOM   3784  H1  WAT   623      -6.251  -8.955 -31.514  1.00  0.00           H  
ATOM   3785  H2  WAT   623      -6.822  -8.436 -30.212  1.00  0.00           H  
TER    3786      WAT   623 
ATOM   3786  O   WAT   624      34.703  -2.640  26.602  1.00  0.00           O  
ATOM   3787  H1  WAT   624      34.115  -2.277  27.263  1.00  0.00           H  
ATOM   3788  H2  WAT   624      34.655  -3.587  26.732  1.00  0.00           H  
TER    3789      WAT   624 
ATOM   3789  O   WAT   625      33.545   2.741  26.613  1.00  0.00           O  
ATOM   3790  H1  WAT   625      34.187   2.914  27.302  1.00  0.00           H  
ATOM   3791  H2  WAT   625      32.697   2.847  27.044  1.00  0.00           H  
TER    3792      WAT   625 
ATOM   3792  O   WAT   626      12.567 -33.540 -16.847  1.00  0.00           O  
ATOM   3793  H1  WAT   626      11.831 -32.932 -16.785  1.00  0.00           H  
ATOM   3794  H2  WAT   626      12.685 -33.866 -15.955  1.00  0.00           H  
TER    3795      WAT   626 
ATOM   3795  O   WAT   627     -37.104   6.592   1.910  1.00  0.00           O  
ATOM   3796  H1  WAT   627     -38.057   6.665   1.853  1.00  0.00           H  
ATOM   3797  H2  WAT   627     -36.900   6.825   2.816  1.00  0.00           H  
TER    3798      WAT   627 
ATOM   3798  O   WAT   628       2.054  41.267 -21.045  1.00  0.00           O  
ATOM   3799  H1  WAT   628       1.994  40.333 -20.844  1.00  0.00           H  
ATOM   3800  H2  WAT   628       1.200  41.488 -21.415  1.00  0.00           H  
TER    3801      WAT   628 
ATOM   3801  O   WAT   629     -37.853   0.046 -21.450  1.00  0.00           O  
ATOM   3802  H1  WAT   629     -37.468   0.519 -22.188  1.00  0.00           H  
ATOM   3803  H2  WAT   629     -37.907  -0.861 -21.748  1.00  0.00           H  
TER    3804      WAT   629 
ATOM   3804  O   WAT   630       9.802  33.137   7.021  1.00  0.00           O  
ATOM   3805  H1  WAT   630      10.632  33.466   6.676  1.00  0.00           H  
ATOM   3806  H2  WAT   630      10.005  32.255   7.333  1.00  0.00           H  
TER    3807      WAT   630 
ATOM   3807  O   WAT   631      38.815   2.828  30.685  1.00  0.00           O  
ATOM   3808  H1  WAT   631      38.405   1.978  30.849  1.00  0.00           H  
ATOM   3809  H2  WAT   631      38.722   3.301  31.512  1.00  0.00           H  
TER    3810      WAT   631 
ATOM   3810  O   WAT   632       0.752  17.262  33.214  1.00  0.00           O  
ATOM   3811  H1  WAT   632       0.746  18.200  33.403  1.00  0.00           H  
ATOM   3812  H2  WAT   632       1.548  16.938  33.635  1.00  0.00           H  
TER    3813      WAT   632 
ATOM   3813  O   WAT   633      -4.885 -31.404  25.696  1.00  0.00           O  
ATOM   3814  H1  WAT   633      -5.196 -30.832  24.994  1.00  0.00           H  
ATOM   3815  H2  WAT   633      -5.672 -31.852  26.006  1.00  0.00           H  
TER    3816      WAT   633 
ATOM   3816  O   WAT   634      10.724  -7.322 -18.565  1.00  0.00           O  
ATOM   3817  H1  WAT   634      11.449  -7.162 -17.962  1.00  0.00           H  
ATOM   3818  H2  WAT   634      10.801  -6.629 -19.222  1.00  0.00           H  
TER    3819      WAT   634 
ATOM   3819  O   WAT   635      19.112  13.477  -7.877  1.00  0.00           O  
ATOM   3820  H1  WAT   635      19.319  13.206  -6.983  1.00  0.00           H  
ATOM   3821  H2  WAT   635      18.259  13.082  -8.056  1.00  0.00           H  
TER    3822      WAT   635 
ATOM   3822  O   WAT   636      -4.039 -39.602  17.704  1.00  0.00           O  
ATOM   3823  H1  WAT   636      -4.710 -40.109  18.161  1.00  0.00           H  
ATOM   3824  H2  WAT   636      -3.254 -40.148  17.750  1.00  0.00           H  
TER    3825      WAT   636 
ATOM   3825  O   WAT   637     -29.043 -23.879   5.754  1.00  0.00           O  
ATOM   3826  H1  WAT   637     -29.214 -24.789   5.510  1.00  0.00           H  
ATOM   3827  H2  WAT   637     -28.089 -23.819   5.802  1.00  0.00           H  
TER    3828      WAT   637 
ATOM   3828  O   WAT   638      15.676   7.813 -15.043  1.00  0.00           O  
ATOM   3829  H1  WAT   638      16.082   8.069 -15.871  1.00  0.00           H  
ATOM   3830  H2  WAT   638      16.403   7.486 -14.512  1.00  0.00           H  
TER    3831      WAT   638 
ATOM   3831  O   WAT   639      21.735 -34.591   1.622  1.00  0.00           O  
ATOM   3832  H1  WAT   639      20.870 -34.661   1.217  1.00  0.00           H  
ATOM   3833  H2  WAT   639      21.672 -35.125   2.414  1.00  0.00           H  
TER    3834      WAT   639 
ATOM   3834  O   WAT   640     -22.289   5.536 -15.978  1.00  0.00           O  
ATOM   3835  H1  WAT   640     -22.106   5.977 -16.807  1.00  0.00           H  
ATOM   3836  H2  WAT   640     -22.822   6.161 -15.487  1.00  0.00           H  
TER    3837      WAT   640 
ATOM   3837  O   WAT   641       4.988 -16.010  34.081  1.00  0.00           O  
ATOM   3838  H1  WAT   641       4.338 -16.628  34.417  1.00  0.00           H  
ATOM   3839  H2  WAT   641       5.328 -16.427  33.290  1.00  0.00           H  
TER    3840      WAT   641 
ATOM   3840  O   WAT   642      11.727  30.208 -17.628  1.00  0.00           O  
ATOM   3841  H1  WAT   642      11.635  29.291 -17.890  1.00  0.00           H  
ATOM   3842  H2  WAT   642      12.155  30.171 -16.773  1.00  0.00           H  
TER    3843      WAT   642 
ATOM   3843  O   WAT   643       4.960 -35.630 -16.858  1.00  0.00           O  
ATOM   3844  H1  WAT   643       4.433 -35.439 -16.082  1.00  0.00           H  
ATOM   3845  H2  WAT   643       5.848 -35.751 -16.521  1.00  0.00           H  
TER    3846      WAT   643 
ATOM   3846  O   WAT   644      39.163  -2.928  -1.971  1.00  0.00           O  
ATOM   3847  H1  WAT   644      38.229  -2.755  -2.086  1.00  0.00           H  
ATOM   3848  H2  WAT   644      39.206  -3.847  -1.709  1.00  0.00           H  
TER    3849      WAT   644 
ATOM   3849  O   WAT   645     -39.751  30.337  -3.856  1.00  0.00           O  
ATOM   3850  H1  WAT   645     -39.941  29.412  -4.013  1.00  0.00           H  
ATOM   3851  H2  WAT   645     -39.202  30.598  -4.595  1.00  0.00           H  
TER    3852      WAT   645 
ATOM   3852  O   WAT   646      23.453 -22.097  -7.905  1.00  0.00           O  
ATOM   3853  H1  WAT   646      23.157 -21.192  -7.807  1.00  0.00           H  
ATOM   3854  H2  WAT   646      23.416 -22.459  -7.020  1.00  0.00           H  
TER    3855      WAT   646 
ATOM   3855  O   WAT   647       7.293  -3.610  -0.783  1.00  0.00           O  
ATOM   3856  H1  WAT   647       8.198  -3.311  -0.871  1.00  0.00           H  
ATOM   3857  H2  WAT   647       6.768  -2.894  -1.139  1.00  0.00           H  
TER    3858      WAT   647 
ATOM   3858  O   WAT   648      25.362  12.203  11.494  1.00  0.00           O  
ATOM   3859  H1  WAT   648      25.087  12.260  10.579  1.00  0.00           H  
ATOM   3860  H2  WAT   648      24.841  11.487  11.857  1.00  0.00           H  
TER    3861      WAT   648 
ATOM   3861  O   WAT   649      22.840 -22.677 -23.603  1.00  0.00           O  
ATOM   3862  H1  WAT   649      21.981 -23.089 -23.509  1.00  0.00           H  
ATOM   3863  H2  WAT   649      22.738 -22.076 -24.342  1.00  0.00           H  
TER    3864      WAT   649 
ATOM   3864  O   WAT   650       8.988  38.451   4.141  1.00  0.00           O  
ATOM   3865  H1  WAT   650       9.832  38.296   3.719  1.00  0.00           H  
ATOM   3866  H2  WAT   650       8.719  37.590   4.463  1.00  0.00           H  
TER    3867      WAT   650 
ATOM   3867  O   WAT   651      26.694  27.752  11.225  1.00  0.00           O  
ATOM   3868  H1  WAT   651      27.368  27.406  10.640  1.00  0.00           H  
ATOM   3869  H2  WAT   651      25.868  27.463  10.838  1.00  0.00           H  
TER    3870      WAT   651 
ATOM   3870  O   WAT   652     -13.501 -16.866 -21.964  1.00  0.00           O  
ATOM   3871  H1  WAT   652     -13.242 -17.217 -21.112  1.00  0.00           H  
ATOM   3872  H2  WAT   652     -14.445 -16.726 -21.888  1.00  0.00           H  
TER    3873      WAT   652 
ATOM   3873  O   WAT   653     -42.219   0.945 -19.897  1.00  0.00           O  
ATOM   3874  H1  WAT   653     -43.023   0.712 -19.432  1.00  0.00           H  
ATOM   3875  H2  WAT   653     -42.402   0.735 -20.812  1.00  0.00           H  
TER    3876      WAT   653 
ATOM   3876  O   WAT   654      34.573   2.716  -2.585  1.00  0.00           O  
ATOM   3877  H1  WAT   654      33.698   2.997  -2.853  1.00  0.00           H  
ATOM   3878  H2  WAT   654      35.134   3.466  -2.779  1.00  0.00           H  
TER    3879      WAT   654 
ATOM   3879  O   WAT   655      37.571 -13.528 -13.533  1.00  0.00           O  
ATOM   3880  H1  WAT   655      38.172 -13.225 -12.852  1.00  0.00           H  
ATOM   3881  H2  WAT   655      36.700 -13.337 -13.186  1.00  0.00           H  
TER    3882      WAT   655 
ATOM   3882  O   WAT   656      -4.182 -14.939  20.374  1.00  0.00           O  
ATOM   3883  H1  WAT   656      -3.802 -15.598  20.955  1.00  0.00           H  
ATOM   3884  H2  WAT   656      -5.047 -14.764  20.744  1.00  0.00           H  
TER    3885      WAT   656 
ATOM   3885  O   WAT   657      -9.647 -30.085   6.216  1.00  0.00           O  
ATOM   3886  H1  WAT   657     -10.442 -29.598   6.000  1.00  0.00           H  
ATOM   3887  H2  WAT   657      -9.758 -30.930   5.780  1.00  0.00           H  
TER    3888      WAT   657 
ATOM   3888  O   WAT   658      39.382  15.271 -18.146  1.00  0.00           O  
ATOM   3889  H1  WAT   658      39.757  15.570 -18.974  1.00  0.00           H  
ATOM   3890  H2  WAT   658      39.764  15.852 -17.487  1.00  0.00           H  
TER    3891      WAT   658 
ATOM   3891  O   WAT   659      41.961  27.513  13.337  1.00  0.00           O  
ATOM   3892  H1  WAT   659      42.127  27.790  12.436  1.00  0.00           H  
ATOM   3893  H2  WAT   659      41.347  26.783  13.253  1.00  0.00           H  
TER    3894      WAT   659 
ATOM   3894  O   WAT   660      26.266  14.602 -25.069  1.00  0.00           O  
ATOM   3895  H1  WAT   660      26.756  13.837 -24.767  1.00  0.00           H  
ATOM   3896  H2  WAT   660      25.503  14.640 -24.492  1.00  0.00           H  
TER    3897      WAT   660 
ATOM   3897  O   WAT   661     -13.044  16.269   4.821  1.00  0.00           O  
ATOM   3898  H1  WAT   661     -13.652  15.533   4.894  1.00  0.00           H  
ATOM   3899  H2  WAT   661     -13.567  17.035   5.059  1.00  0.00           H  
TER    3900      WAT   661 
ATOM   3900  O   WAT   662      13.339 -16.529  42.156  1.00  0.00           O  
ATOM   3901  H1  WAT   662      12.398 -16.521  41.982  1.00  0.00           H  
ATOM   3902  H2  WAT   662      13.638 -15.658  41.895  1.00  0.00           H  
TER    3903      WAT   662 
ATOM   3903  O   WAT   663      14.340  40.402  17.620  1.00  0.00           O  
ATOM   3904  H1  WAT   663      14.877  40.482  16.832  1.00  0.00           H  
ATOM   3905  H2  WAT   663      13.814  39.616  17.473  1.00  0.00           H  
TER    3906      WAT   663 
ATOM   3906  O   WAT   664       0.817  37.581 -25.357  1.00  0.00           O  
ATOM   3907  H1  WAT   664       0.430  36.853 -25.844  1.00  0.00           H  
ATOM   3908  H2  WAT   664       0.548  37.432 -24.451  1.00  0.00           H  
TER    3909      WAT   664 
ATOM   3909  O   WAT   665     -20.984 -41.752   0.687  1.00  0.00           O  
ATOM   3910  H1  WAT   665     -20.895 -42.340  -0.063  1.00  0.00           H  
ATOM   3911  H2  WAT   665     -21.438 -42.275   1.348  1.00  0.00           H  
TER    3912      WAT   665 
ATOM   3912  O   WAT   666      21.253  46.719   6.884  1.00  0.00           O  
ATOM   3913  H1  WAT   666      21.177  46.458   7.802  1.00  0.00           H  
ATOM   3914  H2  WAT   666      20.398  46.515   6.506  1.00  0.00           H  
TER    3915      WAT   666 
ATOM   3915  O   WAT   667     -41.400  24.089 -10.772  1.00  0.00           O  
ATOM   3916  H1  WAT   667     -41.684  23.269 -11.177  1.00  0.00           H  
ATOM   3917  H2  WAT   667     -40.924  24.547 -11.465  1.00  0.00           H  
TER    3918      WAT   667 
ATOM   3918  O   WAT   668     -19.073 -23.944 -26.546  1.00  0.00           O  
ATOM   3919  H1  WAT   668     -18.315 -24.418 -26.203  1.00  0.00           H  
ATOM   3920  H2  WAT   668     -19.485 -24.558 -27.154  1.00  0.00           H  
TER    3921      WAT   668 
ATOM   3921  O   WAT   669      -4.102 -38.553  12.363  1.00  0.00           O  
ATOM   3922  H1  WAT   669      -3.967 -39.062  13.162  1.00  0.00           H  
ATOM   3923  H2  WAT   669      -3.577 -37.763  12.490  1.00  0.00           H  
TER    3924      WAT   669 
ATOM   3924  O   WAT   670     -23.753  33.308  -5.027  1.00  0.00           O  
ATOM   3925  H1  WAT   670     -24.515  33.740  -5.413  1.00  0.00           H  
ATOM   3926  H2  WAT   670     -23.115  34.011  -4.904  1.00  0.00           H  
TER    3927      WAT   670 
ATOM   3927  O   WAT   671      -8.921  35.929 -19.941  1.00  0.00           O  
ATOM   3928  H1  WAT   671      -8.566  36.563 -20.564  1.00  0.00           H  
ATOM   3929  H2  WAT   671      -9.695  35.573 -20.377  1.00  0.00           H  
TER    3930      WAT   671 
ATOM   3930  O   WAT   672      20.120   9.139 -21.617  1.00  0.00           O  
ATOM   3931  H1  WAT   672      20.674   9.820 -21.999  1.00  0.00           H  
ATOM   3932  H2  WAT   672      19.296   9.201 -22.101  1.00  0.00           H  
TER    3933      WAT   672 
ATOM   3933  O   WAT   673       3.018  -6.375  23.003  1.00  0.00           O  
ATOM   3934  H1  WAT   673       2.864  -6.145  22.086  1.00  0.00           H  
ATOM   3935  H2  WAT   673       3.644  -5.721  23.313  1.00  0.00           H  
TER    3936      WAT   673 
ATOM   3936  O   WAT   674     -23.029 -11.586 -19.794  1.00  0.00           O  
ATOM   3937  H1  WAT   674     -22.722 -12.354 -19.313  1.00  0.00           H  
ATOM   3938  H2  WAT   674     -23.248 -11.919 -20.664  1.00  0.00           H  
TER    3939      WAT   674 
ATOM   3939  O   WAT   675      33.002   8.891 -33.881  1.00  0.00           O  
ATOM   3940  H1  WAT   675      32.168   9.318 -33.689  1.00  0.00           H  
ATOM   3941  H2  WAT   675      33.055   8.887 -34.837  1.00  0.00           H  
TER    3942      WAT   675 
ATOM   3942  O   WAT   676       1.178   4.493  -7.471  1.00  0.00           O  
ATOM   3943  H1  WAT   676       1.771   5.152  -7.832  1.00  0.00           H  
ATOM   3944  H2  WAT   676       0.353   4.959  -7.338  1.00  0.00           H  
TER    3945      WAT   676 
ATOM   3945  O   WAT   677       9.078  20.220 -22.741  1.00  0.00           O  
ATOM   3946  H1  WAT   677       8.993  21.086 -23.139  1.00  0.00           H  
ATOM   3947  H2  WAT   677       8.788  19.613 -23.422  1.00  0.00           H  
TER    3948      WAT   677 
ATOM   3948  O   WAT   678      18.844  -9.350 -47.373  1.00  0.00           O  
ATOM   3949  H1  WAT   678      19.458  -9.884 -46.869  1.00  0.00           H  
ATOM   3950  H2  WAT   678      18.464  -8.750 -46.731  1.00  0.00           H  
TER    3951      WAT   678 
ATOM   3951  O   WAT   679      15.711 -19.718  16.756  1.00  0.00           O  
ATOM   3952  H1  WAT   679      15.194 -20.483  16.505  1.00  0.00           H  
ATOM   3953  H2  WAT   679      15.755 -19.762  17.711  1.00  0.00           H  
TER    3954      WAT   679 
ATOM   3954  O   WAT   680     -33.505  14.782 -13.289  1.00  0.00           O  
ATOM   3955  H1  WAT   680     -33.411  15.697 -13.552  1.00  0.00           H  
ATOM   3956  H2  WAT   680     -34.066  14.812 -12.514  1.00  0.00           H  
TER    3957      WAT   680 
ATOM   3957  O   WAT   681     -40.098   3.292  26.137  1.00  0.00           O  
ATOM   3958  H1  WAT   681     -40.109   3.843  26.920  1.00  0.00           H  
ATOM   3959  H2  WAT   681     -39.231   3.433  25.757  1.00  0.00           H  
TER    3960      WAT   681 
ATOM   3960  O   WAT   682      -3.853 -42.061  -1.959  1.00  0.00           O  
ATOM   3961  H1  WAT   682      -4.594 -42.610  -2.216  1.00  0.00           H  
ATOM   3962  H2  WAT   682      -3.105 -42.658  -1.951  1.00  0.00           H  
TER    3963      WAT   682 
ATOM   3963  O   WAT   683      19.496  25.533  -3.345  1.00  0.00           O  
ATOM   3964  H1  WAT   683      19.181  24.675  -3.063  1.00  0.00           H  
ATOM   3965  H2  WAT   683      19.878  25.376  -4.209  1.00  0.00           H  
TER    3966      WAT   683 
ATOM   3966  O   WAT   684      24.766   6.388   1.570  1.00  0.00           O  
ATOM   3967  H1  WAT   684      24.520   7.167   2.069  1.00  0.00           H  
ATOM   3968  H2  WAT   684      24.229   5.687   1.940  1.00  0.00           H  
TER    3969      WAT   684 
ATOM   3969  O   WAT   685      20.950  40.592 -18.914  1.00  0.00           O  
ATOM   3970  H1  WAT   685      21.364  40.850 -19.738  1.00  0.00           H  
ATOM   3971  H2  WAT   685      20.688  39.681 -19.052  1.00  0.00           H  
TER    3972      WAT   685 
ATOM   3972  O   WAT   686      38.231 -29.380  11.042  1.00  0.00           O  
ATOM   3973  H1  WAT   686      37.668 -29.196  11.794  1.00  0.00           H  
ATOM   3974  H2  WAT   686      38.108 -30.315  10.875  1.00  0.00           H  
TER    3975      WAT   686 
ATOM   3975  O   WAT   687     -10.119 -28.814  15.715  1.00  0.00           O  
ATOM   3976  H1  WAT   687     -10.258 -27.872  15.619  1.00  0.00           H  
ATOM   3977  H2  WAT   687     -11.001 -29.186  15.727  1.00  0.00           H  
TER    3978      WAT   687 
ATOM   3978  O   WAT   688       5.299  44.942  -0.004  1.00  0.00           O  
ATOM   3979  H1  WAT   688       5.224  45.306  -0.887  1.00  0.00           H  
ATOM   3980  H2  WAT   688       5.042  44.025  -0.101  1.00  0.00           H  
TER    3981      WAT   688 
ATOM   3981  O   WAT   689      31.502   6.438 -19.868  1.00  0.00           O  
ATOM   3982  H1  WAT   689      32.399   6.600 -19.578  1.00  0.00           H  
ATOM   3983  H2  WAT   689      31.465   6.806 -20.751  1.00  0.00           H  
TER    3984      WAT   689 
ATOM   3984  O   WAT   690       4.021 -18.284   7.981  1.00  0.00           O  
ATOM   3985  H1  WAT   690       3.764 -17.452   8.379  1.00  0.00           H  
ATOM   3986  H2  WAT   690       3.563 -18.947   8.498  1.00  0.00           H  
TER    3987      WAT   690 
ATOM   3987  O   WAT   691      -0.082 -17.713 -18.129  1.00  0.00           O  
ATOM   3988  H1  WAT   691       0.558 -17.001 -18.119  1.00  0.00           H  
ATOM   3989  H2  WAT   691      -0.919 -17.285 -17.950  1.00  0.00           H  
TER    3990      WAT   691 
ATOM   3990  O   WAT   692      -7.199   7.266 -30.498  1.00  0.00           O  
ATOM   3991  H1  WAT   692      -7.252   7.143 -31.445  1.00  0.00           H  
ATOM   3992  H2  WAT   692      -6.909   8.172 -30.390  1.00  0.00           H  
TER    3993      WAT   692 
ATOM   3993  O   WAT   693       0.578   7.955 -35.828  1.00  0.00           O  
ATOM   3994  H1  WAT   693       0.957   7.135 -36.144  1.00  0.00           H  
ATOM   3995  H2  WAT   693       1.224   8.622 -36.059  1.00  0.00           H  
TER    3996      WAT   693 
ATOM   3996  O   WAT   694      41.009  14.451  -7.294  1.00  0.00           O  
ATOM   3997  H1  WAT   694      40.853  15.060  -6.572  1.00  0.00           H  
ATOM   3998  H2  WAT   694      40.715  14.923  -8.073  1.00  0.00           H  
TER    3999      WAT   694 
ATOM   3999  O   WAT   695      -7.373  38.513   8.707  1.00  0.00           O  
ATOM   4000  H1  WAT   695      -8.071  38.518   8.052  1.00  0.00           H  
ATOM   4001  H2  WAT   695      -7.717  37.974   9.419  1.00  0.00           H  
TER    4002      WAT   695 
ATOM   4002  O   WAT   696      24.531  13.855 -22.987  1.00  0.00           O  
ATOM   4003  H1  WAT   696      23.885  13.181 -22.776  1.00  0.00           H  
ATOM   4004  H2  WAT   696      24.154  14.665 -22.644  1.00  0.00           H  
TER    4005      WAT   696 
ATOM   4005  O   WAT   697     -39.655 -29.132   6.574  1.00  0.00           O  
ATOM   4006  H1  WAT   697     -39.058 -29.565   5.964  1.00  0.00           H  
ATOM   4007  H2  WAT   697     -40.100 -29.850   7.025  1.00  0.00           H  
TER    4008      WAT   697 
ATOM   4008  O   WAT   698     -21.127 -16.235  20.366  1.00  0.00           O  
ATOM   4009  H1  WAT   698     -20.867 -16.731  19.590  1.00  0.00           H  
ATOM   4010  H2  WAT   698     -21.954 -15.821  20.119  1.00  0.00           H  
TER    4011      WAT   698 
ATOM   4011  O   WAT   699      33.519 -13.824  -3.185  1.00  0.00           O  
ATOM   4012  H1  WAT   699      34.235 -13.781  -3.819  1.00  0.00           H  
ATOM   4013  H2  WAT   699      33.255 -14.745  -3.184  1.00  0.00           H  
TER    4014      WAT   699 
ATOM   4014  O   WAT   700      15.159  46.181   8.826  1.00  0.00           O  
ATOM   4015  H1  WAT   700      15.957  46.217   8.300  1.00  0.00           H  
ATOM   4016  H2  WAT   700      15.188  45.322   9.247  1.00  0.00           H  
TER    4017      WAT   700 
ATOM   4017  O   WAT   701      29.977 -12.050 -27.609  1.00  0.00           O  
ATOM   4018  H1  WAT   701      29.330 -11.388 -27.854  1.00  0.00           H  
ATOM   4019  H2  WAT   701      29.485 -12.871 -27.595  1.00  0.00           H  
TER    4020      WAT   701 
ATOM   4020  O   WAT   702     -32.828   5.920 -17.276  1.00  0.00           O  
ATOM   4021  H1  WAT   702     -33.499   5.411 -16.821  1.00  0.00           H  
ATOM   4022  H2  WAT   702     -32.027   5.761 -16.776  1.00  0.00           H  
TER    4023      WAT   702 
ATOM   4023  O   WAT   703       9.621 -11.158  30.525  1.00  0.00           O  
ATOM   4024  H1  WAT   703      10.050 -10.471  31.036  1.00  0.00           H  
ATOM   4025  H2  WAT   703      10.271 -11.408  29.868  1.00  0.00           H  
TER    4026      WAT   703 
ATOM   4026  O   WAT   704       7.306  16.021 -27.418  1.00  0.00           O  
ATOM   4027  H1  WAT   704       7.423  15.464 -28.188  1.00  0.00           H  
ATOM   4028  H2  WAT   704       6.359  16.153 -27.360  1.00  0.00           H  
TER    4029      WAT   704 
ATOM   4029  O   WAT   705      38.364  12.776  18.958  1.00  0.00           O  
ATOM   4030  H1  WAT   705      38.305  13.394  19.687  1.00  0.00           H  
ATOM   4031  H2  WAT   705      38.854  13.246  18.284  1.00  0.00           H  
TER    4032      WAT   705 
ATOM   4032  O   WAT   706       2.870  22.100  23.964  1.00  0.00           O  
ATOM   4033  H1  WAT   706       3.597  22.172  24.583  1.00  0.00           H  
ATOM   4034  H2  WAT   706       3.292  22.020  23.108  1.00  0.00           H  
TER    4035      WAT   706 
ATOM   4035  O   WAT   707     -39.538  21.591   4.755  1.00  0.00           O  
ATOM   4036  H1  WAT   707     -39.839  22.456   5.035  1.00  0.00           H  
ATOM   4037  H2  WAT   707     -40.169  21.322   4.088  1.00  0.00           H  
TER    4038      WAT   707 
ATOM   4038  O   WAT   708     -17.619 -15.738 -24.467  1.00  0.00           O  
ATOM   4039  H1  WAT   708     -17.796 -14.812 -24.300  1.00  0.00           H  
ATOM   4040  H2  WAT   708     -18.285 -15.998 -25.104  1.00  0.00           H  
TER    4041      WAT   708 
ATOM   4041  O   WAT   709      39.712   7.642 -32.029  1.00  0.00           O  
ATOM   4042  H1  WAT   709      40.398   7.482 -32.677  1.00  0.00           H  
ATOM   4043  H2  WAT   709      39.803   8.570 -31.809  1.00  0.00           H  
TER    4044      WAT   709 
ATOM   4044  O   WAT   710     -22.231 -14.024 -18.476  1.00  0.00           O  
ATOM   4045  H1  WAT   710     -22.317 -13.629 -17.608  1.00  0.00           H  
ATOM   4046  H2  WAT   710     -21.349 -14.396 -18.483  1.00  0.00           H  
TER    4047      WAT   710 
ATOM   4047  O   WAT   711      29.126  16.981 -14.056  1.00  0.00           O  
ATOM   4048  H1  WAT   711      30.083  17.019 -14.059  1.00  0.00           H  
ATOM   4049  H2  WAT   711      28.850  17.889 -14.179  1.00  0.00           H  
TER    4050      WAT   711 
ATOM   4050  O   WAT   712      20.629  -3.193  -6.473  1.00  0.00           O  
ATOM   4051  H1  WAT   712      20.562  -2.435  -7.054  1.00  0.00           H  
ATOM   4052  H2  WAT   712      21.050  -3.867  -7.006  1.00  0.00           H  
TER    4053      WAT   712 
ATOM   4053  O   WAT   713     -10.583  35.055  25.612  1.00  0.00           O  
ATOM   4054  H1  WAT   713      -9.785  34.876  25.116  1.00  0.00           H  
ATOM   4055  H2  WAT   713     -11.146  34.300  25.442  1.00  0.00           H  
TER    4056      WAT   713 
ATOM   4056  O   WAT   714      24.626 -28.724 -11.041  1.00  0.00           O  
ATOM   4057  H1  WAT   714      25.414 -29.201 -10.778  1.00  0.00           H  
ATOM   4058  H2  WAT   714      23.980 -28.938 -10.368  1.00  0.00           H  
TER    4059      WAT   714 
ATOM   4059  O   WAT   715      33.911  28.354   8.535  1.00  0.00           O  
ATOM   4060  H1  WAT   715      33.357  28.294   9.312  1.00  0.00           H  
ATOM   4061  H2  WAT   715      33.311  28.599   7.830  1.00  0.00           H  
TER    4062      WAT   715 
ATOM   4062  O   WAT   716     -22.380  20.676  -7.363  1.00  0.00           O  
ATOM   4063  H1  WAT   716     -21.629  20.948  -6.835  1.00  0.00           H  
ATOM   4064  H2  WAT   716     -22.264  21.131  -8.197  1.00  0.00           H  
TER    4065      WAT   716 
ATOM   4065  O   WAT   717     -23.195 -39.859  -7.570  1.00  0.00           O  
ATOM   4066  H1  WAT   717     -22.828 -40.548  -8.123  1.00  0.00           H  
ATOM   4067  H2  WAT   717     -23.412 -39.153  -8.179  1.00  0.00           H  
TER    4068      WAT   717 
ATOM   4068  O   WAT   718      -9.276 -20.772  -7.154  1.00  0.00           O  
ATOM   4069  H1  WAT   718      -9.071 -21.494  -6.561  1.00  0.00           H  
ATOM   4070  H2  WAT   718      -8.624 -20.101  -6.949  1.00  0.00           H  
TER    4071      WAT   718 
ATOM   4071  O   WAT   719       2.036  30.840  27.996  1.00  0.00           O  
ATOM   4072  H1  WAT   719       2.836  30.776  28.518  1.00  0.00           H  
ATOM   4073  H2  WAT   719       1.362  31.105  28.621  1.00  0.00           H  
TER    4074      WAT   719 
ATOM   4074  O   WAT   720     -42.298  29.395  -7.940  1.00  0.00           O  
ATOM   4075  H1  WAT   720     -42.203  28.638  -7.362  1.00  0.00           H  
ATOM   4076  H2  WAT   720     -41.824  29.150  -8.735  1.00  0.00           H  
TER    4077      WAT   720 
ATOM   4077  O   WAT   721     -16.104 -30.763 -21.877  1.00  0.00           O  
ATOM   4078  H1  WAT   721     -16.817 -31.380 -22.042  1.00  0.00           H  
ATOM   4079  H2  WAT   721     -15.317 -31.307 -21.852  1.00  0.00           H  
TER    4080      WAT   721 
ATOM   4080  O   WAT   722       2.265 -37.696   9.095  1.00  0.00           O  
ATOM   4081  H1  WAT   722       2.540 -36.908   8.625  1.00  0.00           H  
ATOM   4082  H2  WAT   722       2.421 -38.410   8.477  1.00  0.00           H  
TER    4083      WAT   722 
ATOM   4083  O   WAT   723      39.935 -20.499   0.467  1.00  0.00           O  
ATOM   4084  H1  WAT   723      40.589 -19.802   0.516  1.00  0.00           H  
ATOM   4085  H2  WAT   723      40.397 -21.282   0.766  1.00  0.00           H  
TER    4086      WAT   723 
ATOM   4086  O   WAT   724      30.363  -7.324  12.380  1.00  0.00           O  
ATOM   4087  H1  WAT   724      29.498  -6.921  12.460  1.00  0.00           H  
ATOM   4088  H2  WAT   724      30.233  -8.050  11.770  1.00  0.00           H  
TER    4089      WAT   724 
ATOM   4089  O   WAT   725     -28.827  13.915  -2.324  1.00  0.00           O  
ATOM   4090  H1  WAT   725     -28.147  14.588  -2.342  1.00  0.00           H  
ATOM   4091  H2  WAT   725     -29.323  14.097  -1.526  1.00  0.00           H  
TER    4092      WAT   725 
ATOM   4092  O   WAT   726      29.246 -19.027  17.748  1.00  0.00           O  
ATOM   4093  H1  WAT   726      28.689 -19.132  16.977  1.00  0.00           H  
ATOM   4094  H2  WAT   726      28.697 -19.308  18.480  1.00  0.00           H  
TER    4095      WAT   726 
ATOM   4095  O   WAT   727     -12.801  34.039   3.234  1.00  0.00           O  
ATOM   4096  H1  WAT   727     -11.993  33.999   3.745  1.00  0.00           H  
ATOM   4097  H2  WAT   727     -13.410  33.470   3.705  1.00  0.00           H  
TER    4098      WAT   727 
ATOM   4098  O   WAT   728      -9.756  11.634 -15.019  1.00  0.00           O  
ATOM   4099  H1  WAT   728      -9.087  11.895 -14.386  1.00  0.00           H  
ATOM   4100  H2  WAT   728      -9.505  10.748 -15.281  1.00  0.00           H  
TER    4101      WAT   728 
ATOM   4101  O   WAT   729     -30.014 -39.056  14.138  1.00  0.00           O  
ATOM   4102  H1  WAT   729     -29.639 -38.205  13.908  1.00  0.00           H  
ATOM   4103  H2  WAT   729     -30.913 -39.018  13.810  1.00  0.00           H  
TER    4104      WAT   729 
ATOM   4104  O   WAT   730     -25.759  30.174 -14.819  1.00  0.00           O  
ATOM   4105  H1  WAT   730     -25.232  30.899 -15.154  1.00  0.00           H  
ATOM   4106  H2  WAT   730     -25.613  30.190 -13.873  1.00  0.00           H  
TER    4107      WAT   730 
ATOM   4107  O   WAT   731     -24.266 -25.205 -22.684  1.00  0.00           O  
ATOM   4108  H1  WAT   731     -23.411 -24.845 -22.919  1.00  0.00           H  
ATOM   4109  H2  WAT   731     -24.065 -26.028 -22.238  1.00  0.00           H  
TER    4110      WAT   731 
ATOM   4110  O   WAT   732      16.193  40.321  15.305  1.00  0.00           O  
ATOM   4111  H1  WAT   732      15.814  39.680  14.704  1.00  0.00           H  
ATOM   4112  H2  WAT   732      17.016  39.923  15.590  1.00  0.00           H  
TER    4113      WAT   732 
ATOM   4113  O   WAT   733      10.265   1.521 -26.285  1.00  0.00           O  
ATOM   4114  H1  WAT   733      10.141   1.556 -27.234  1.00  0.00           H  
ATOM   4115  H2  WAT   733       9.487   1.069 -25.959  1.00  0.00           H  
TER    4116      WAT   733 
ATOM   4116  O   WAT   734      21.924  -1.088 -10.993  1.00  0.00           O  
ATOM   4117  H1  WAT   734      22.650  -1.071 -11.617  1.00  0.00           H  
ATOM   4118  H2  WAT   734      21.401  -1.845 -11.255  1.00  0.00           H  
TER    4119      WAT   734 
ATOM   4119  O   WAT   735     -13.930  27.413  -5.511  1.00  0.00           O  
ATOM   4120  H1  WAT   735     -13.169  27.268  -6.073  1.00  0.00           H  
ATOM   4121  H2  WAT   735     -13.952  28.360  -5.377  1.00  0.00           H  
TER    4122      WAT   735 
ATOM   4122  O   WAT   736     -37.404 -22.769 -13.573  1.00  0.00           O  
ATOM   4123  H1  WAT   736     -37.667 -23.574 -13.126  1.00  0.00           H  
ATOM   4124  H2  WAT   736     -36.448 -22.775 -13.534  1.00  0.00           H  
TER    4125      WAT   736 
ATOM   4125  O   WAT   737      16.607 -28.033  25.174  1.00  0.00           O  
ATOM   4126  H1  WAT   737      15.657 -28.151  25.189  1.00  0.00           H  
ATOM   4127  H2  WAT   737      16.812 -27.632  26.019  1.00  0.00           H  
TER    4128      WAT   737 
ATOM   4128  O   WAT   738     -17.663 -27.189  -5.011  1.00  0.00           O  
ATOM   4129  H1  WAT   738     -17.291 -27.169  -5.893  1.00  0.00           H  
ATOM   4130  H2  WAT   738     -16.923 -27.409  -4.444  1.00  0.00           H  
TER    4131      WAT   738 
ATOM   4131  O   WAT   739      18.399  30.039   9.722  1.00  0.00           O  
ATOM   4132  H1  WAT   739      19.162  30.603   9.598  1.00  0.00           H  
ATOM   4133  H2  WAT   739      18.554  29.295   9.140  1.00  0.00           H  
TER    4134      WAT   739 
ATOM   4134  O   WAT   740     -32.378 -16.593 -29.078  1.00  0.00           O  
ATOM   4135  H1  WAT   740     -31.945 -17.419 -29.293  1.00  0.00           H  
ATOM   4136  H2  WAT   740     -32.815 -16.762 -28.243  1.00  0.00           H  
TER    4137      WAT   740 
ATOM   4137  O   WAT   741      -5.438 -16.768  30.541  1.00  0.00           O  
ATOM   4138  H1  WAT   741      -5.340 -16.243  29.746  1.00  0.00           H  
ATOM   4139  H2  WAT   741      -6.375 -16.742  30.732  1.00  0.00           H  
TER    4140      WAT   741 
ATOM   4140  O   WAT   742       5.122   4.985  45.557  1.00  0.00           O  
ATOM   4141  H1  WAT   742       5.948   4.753  45.133  1.00  0.00           H  
ATOM   4142  H2  WAT   742       5.163   4.557  46.412  1.00  0.00           H  
TER    4143      WAT   742 
ATOM   4143  O   WAT   743     -17.184 -18.224  17.832  1.00  0.00           O  
ATOM   4144  H1  WAT   743     -17.155 -17.770  16.989  1.00  0.00           H  
ATOM   4145  H2  WAT   743     -16.375 -17.962  18.272  1.00  0.00           H  
TER    4146      WAT   743 
ATOM   4146  O   WAT   744      14.580  21.952 -33.230  1.00  0.00           O  
ATOM   4147  H1  WAT   744      14.058  22.098 -32.441  1.00  0.00           H  
ATOM   4148  H2  WAT   744      14.252  21.126 -33.585  1.00  0.00           H  
TER    4149      WAT   744 
ATOM   4149  O   WAT   745      -8.496  13.209  47.132  1.00  0.00           O  
ATOM   4150  H1  WAT   745      -7.636  12.881  46.869  1.00  0.00           H  
ATOM   4151  H2  WAT   745      -9.068  12.442  47.090  1.00  0.00           H  
TER    4152      WAT   745 
ATOM   4152  O   WAT   746     -43.450  16.473  -7.870  1.00  0.00           O  
ATOM   4153  H1  WAT   746     -42.669  16.483  -8.424  1.00  0.00           H  
ATOM   4154  H2  WAT   746     -43.440  15.609  -7.457  1.00  0.00           H  
TER    4155      WAT   746 
ATOM   4155  O   WAT   747      21.497 -28.650  12.557  1.00  0.00           O  
ATOM   4156  H1  WAT   747      22.051 -29.418  12.695  1.00  0.00           H  
ATOM   4157  H2  WAT   747      20.656 -28.888  12.947  1.00  0.00           H  
TER    4158      WAT   747 
ATOM   4158  O   WAT   748      38.162  -8.551  35.504  1.00  0.00           O  
ATOM   4159  H1  WAT   748      38.577  -8.658  34.648  1.00  0.00           H  
ATOM   4160  H2  WAT   748      37.402  -9.132  35.476  1.00  0.00           H  
TER    4161      WAT   748 
ATOM   4161  O   WAT   749      11.650 -12.684  -7.636  1.00  0.00           O  
ATOM   4162  H1  WAT   749      12.028 -12.146  -8.331  1.00  0.00           H  
ATOM   4163  H2  WAT   749      11.765 -12.164  -6.840  1.00  0.00           H  
TER    4164      WAT   749 
ATOM   4164  O   WAT   750       2.684 -23.130  32.423  1.00  0.00           O  
ATOM   4165  H1  WAT   750       2.121 -23.723  32.921  1.00  0.00           H  
ATOM   4166  H2  WAT   750       2.657 -22.307  32.911  1.00  0.00           H  
TER    4167      WAT   750 
ATOM   4167  O   WAT   751     -13.795  35.185 -36.396  1.00  0.00           O  
ATOM   4168  H1  WAT   751     -12.876  35.179 -36.127  1.00  0.00           H  
ATOM   4169  H2  WAT   751     -14.218  34.554 -35.815  1.00  0.00           H  
TER    4170      WAT   751 
ATOM   4170  O   WAT   752      -4.910 -47.262  17.468  1.00  0.00           O  
ATOM   4171  H1  WAT   752      -5.659 -47.491  16.918  1.00  0.00           H  
ATOM   4172  H2  WAT   752      -5.286 -47.119  18.337  1.00  0.00           H  
TER    4173      WAT   752 
ATOM   4173  O   WAT   753     -12.868 -10.194 -25.314  1.00  0.00           O  
ATOM   4174  H1  WAT   753     -12.019 -10.629 -25.230  1.00  0.00           H  
ATOM   4175  H2  WAT   753     -12.651  -9.275 -25.474  1.00  0.00           H  
TER    4176      WAT   753 
ATOM   4176  O   WAT   754      -9.275  39.681  15.665  1.00  0.00           O  
ATOM   4177  H1  WAT   754      -8.445  39.803  16.125  1.00  0.00           H  
ATOM   4178  H2  WAT   754      -9.657  38.899  16.063  1.00  0.00           H  
TER    4179      WAT   754 
ATOM   4179  O   WAT   755      -0.949   9.427 -32.389  1.00  0.00           O  
ATOM   4180  H1  WAT   755      -0.614   9.714 -31.540  1.00  0.00           H  
ATOM   4181  H2  WAT   755      -1.241  10.233 -32.816  1.00  0.00           H  
TER    4182      WAT   755 
ATOM   4182  O   WAT   756      19.779   1.440 -17.204  1.00  0.00           O  
ATOM   4183  H1  WAT   756      19.901   1.598 -16.268  1.00  0.00           H  
ATOM   4184  H2  WAT   756      20.403   2.028 -17.629  1.00  0.00           H  
TER    4185      WAT   756 
ATOM   4185  O   WAT   757      21.740 -13.929  34.755  1.00  0.00           O  
ATOM   4186  H1  WAT   757      22.657 -13.679  34.870  1.00  0.00           H  
ATOM   4187  H2  WAT   757      21.587 -14.595  35.426  1.00  0.00           H  
TER    4188      WAT   757 
ATOM   4188  O   WAT   758       9.530 -21.143 -20.026  1.00  0.00           O  
ATOM   4189  H1  WAT   758      10.203 -21.160 -19.345  1.00  0.00           H  
ATOM   4190  H2  WAT   758       9.657 -21.959 -20.509  1.00  0.00           H  
TER    4191      WAT   758 
ATOM   4191  O   WAT   759     -27.984  -1.541   3.016  1.00  0.00           O  
ATOM   4192  H1  WAT   759     -28.186  -2.452   3.231  1.00  0.00           H  
ATOM   4193  H2  WAT   759     -28.818  -1.082   3.113  1.00  0.00           H  
TER    4194      WAT   759 
ATOM   4194  O   WAT   760     -14.050  33.243   1.081  1.00  0.00           O  
ATOM   4195  H1  WAT   760     -13.285  32.950   0.587  1.00  0.00           H  
ATOM   4196  H2  WAT   760     -13.690  33.579   1.903  1.00  0.00           H  
TER    4197      WAT   760 
ATOM   4197  O   WAT   761      -8.211 -39.978  23.551  1.00  0.00           O  
ATOM   4198  H1  WAT   761      -8.269 -39.317  22.861  1.00  0.00           H  
ATOM   4199  H2  WAT   761      -7.923 -39.492  24.324  1.00  0.00           H  
TER    4200      WAT   761 
ATOM   4200  O   WAT   762      -5.579   6.522  36.710  1.00  0.00           O  
ATOM   4201  H1  WAT   762      -6.068   7.142  37.251  1.00  0.00           H  
ATOM   4202  H2  WAT   762      -5.302   7.034  35.950  1.00  0.00           H  
TER    4203      WAT   762 
ATOM   4203  O   WAT   763      12.736  42.674  18.624  1.00  0.00           O  
ATOM   4204  H1  WAT   763      13.161  42.637  19.481  1.00  0.00           H  
ATOM   4205  H2  WAT   763      13.148  41.970  18.123  1.00  0.00           H  
TER    4206      WAT   763 
ATOM   4206  O   WAT   764      40.580  10.189   8.784  1.00  0.00           O  
ATOM   4207  H1  WAT   764      40.638  10.197   7.828  1.00  0.00           H  
ATOM   4208  H2  WAT   764      40.279  11.068   9.013  1.00  0.00           H  
TER    4209      WAT   764 
ATOM   4209  O   WAT   765      -4.043   5.625 -30.976  1.00  0.00           O  
ATOM   4210  H1  WAT   765      -3.377   5.998 -30.398  1.00  0.00           H  
ATOM   4211  H2  WAT   765      -4.634   5.155 -30.389  1.00  0.00           H  
TER    4212      WAT   765 
ATOM   4212  O   WAT   766      37.685 -10.649  -7.927  1.00  0.00           O  
ATOM   4213  H1  WAT   766      37.064 -11.305  -7.610  1.00  0.00           H  
ATOM   4214  H2  WAT   766      37.818 -10.065  -7.180  1.00  0.00           H  
TER    4215      WAT   766 
ATOM   4215  O   WAT   767     -13.726 -17.490  32.702  1.00  0.00           O  
ATOM   4216  H1  WAT   767     -13.501 -17.153  31.835  1.00  0.00           H  
ATOM   4217  H2  WAT   767     -13.032 -18.117  32.903  1.00  0.00           H  
TER    4218      WAT   767 
ATOM   4218  O   WAT   768      -2.132 -40.674  27.380  1.00  0.00           O  
ATOM   4219  H1  WAT   768      -1.756 -41.495  27.063  1.00  0.00           H  
ATOM   4220  H2  WAT   768      -2.104 -40.751  28.334  1.00  0.00           H  
TER    4221      WAT   768 
ATOM   4221  O   WAT   769     -16.479 -20.451  31.418  1.00  0.00           O  
ATOM   4222  H1  WAT   769     -17.062 -19.790  31.791  1.00  0.00           H  
ATOM   4223  H2  WAT   769     -15.623 -20.260  31.802  1.00  0.00           H  
TER    4224      WAT   769 
ATOM   4224  O   WAT   770       7.019  24.380   6.137  1.00  0.00           O  
ATOM   4225  H1  WAT   770       7.812  24.098   6.592  1.00  0.00           H  
ATOM   4226  H2  WAT   770       6.323  24.284   6.787  1.00  0.00           H  
TER    4227      WAT   770 
ATOM   4227  O   WAT   771      31.669  14.266  11.407  1.00  0.00           O  
ATOM   4228  H1  WAT   771      32.280  13.584  11.686  1.00  0.00           H  
ATOM   4229  H2  WAT   771      32.218  14.917  10.971  1.00  0.00           H  
TER    4230      WAT   771 
ATOM   4230  O   WAT   772      -6.490  39.824  16.791  1.00  0.00           O  
ATOM   4231  H1  WAT   772      -6.264  38.900  16.899  1.00  0.00           H  
ATOM   4232  H2  WAT   772      -5.667  40.291  16.936  1.00  0.00           H  
TER    4233      WAT   772 
ATOM   4233  O   WAT   773     -29.822   9.594   7.026  1.00  0.00           O  
ATOM   4234  H1  WAT   773     -30.679   9.747   7.425  1.00  0.00           H  
ATOM   4235  H2  WAT   773     -29.885   8.714   6.654  1.00  0.00           H  
TER    4236      WAT   773 
ATOM   4236  O   WAT   774      25.426  42.896   4.107  1.00  0.00           O  
ATOM   4237  H1  WAT   774      24.557  42.498   4.158  1.00  0.00           H  
ATOM   4238  H2  WAT   774      25.417  43.386   3.285  1.00  0.00           H  
TER    4239      WAT   774 
ATOM   4239  O   WAT   775     -41.325  -1.141 -30.033  1.00  0.00           O  
ATOM   4240  H1  WAT   775     -41.742  -0.593 -29.368  1.00  0.00           H  
ATOM   4241  H2  WAT   775     -40.498  -0.699 -30.224  1.00  0.00           H  
TER    4242      WAT   775 
ATOM   4242  O   WAT   776     -38.040 -23.111 -22.157  1.00  0.00           O  
ATOM   4243  H1  WAT   776     -38.807 -23.329 -21.628  1.00  0.00           H  
ATOM   4244  H2  WAT   776     -37.322 -23.596 -21.750  1.00  0.00           H  
TER    4245      WAT   776 
ATOM   4245  O   WAT   777      38.757   8.495 -12.410  1.00  0.00           O  
ATOM   4246  H1  WAT   777      37.886   8.808 -12.654  1.00  0.00           H  
ATOM   4247  H2  WAT   777      38.815   8.659 -11.468  1.00  0.00           H  
TER    4248      WAT   777 
ATOM   4248  O   WAT   778       5.761 -43.869  29.991  1.00  0.00           O  
ATOM   4249  H1  WAT   778       6.116 -44.610  29.500  1.00  0.00           H  
ATOM   4250  H2  WAT   778       4.849 -44.107  30.158  1.00  0.00           H  
TER    4251      WAT   778 
ATOM   4251  O   WAT   779      10.069 -10.564 -39.407  1.00  0.00           O  
ATOM   4252  H1  WAT   779       9.807 -11.287 -39.977  1.00  0.00           H  
ATOM   4253  H2  WAT   779       9.244 -10.197 -39.091  1.00  0.00           H  
TER    4254      WAT   779 
ATOM   4254  O   WAT   780     -17.051  13.195  36.324  1.00  0.00           O  
ATOM   4255  H1  WAT   780     -16.130  13.450  36.266  1.00  0.00           H  
ATOM   4256  H2  WAT   780     -17.520  13.887  35.858  1.00  0.00           H  
TER    4257      WAT   780 
ATOM   4257  O   WAT   781     -21.207   8.952 -40.541  1.00  0.00           O  
ATOM   4258  H1  WAT   781     -21.237   8.474 -39.712  1.00  0.00           H  
ATOM   4259  H2  WAT   781     -22.054   8.775 -40.951  1.00  0.00           H  
TER    4260      WAT   781 
ATOM   4260  O   WAT   782      -8.737  27.302   8.528  1.00  0.00           O  
ATOM   4261  H1  WAT   782      -8.561  26.377   8.697  1.00  0.00           H  
ATOM   4262  H2  WAT   782      -9.340  27.563   9.224  1.00  0.00           H  
TER    4263      WAT   782 
ATOM   4263  O   WAT   783      -3.166  -2.936   2.167  1.00  0.00           O  
ATOM   4264  H1  WAT   783      -3.056  -2.111   2.641  1.00  0.00           H  
ATOM   4265  H2  WAT   783      -3.681  -3.485   2.758  1.00  0.00           H  
TER    4266      WAT   783 
ATOM   4266  O   WAT   784     -29.175 -29.676   8.586  1.00  0.00           O  
ATOM   4267  H1  WAT   784     -28.809 -28.928   8.114  1.00  0.00           H  
ATOM   4268  H2  WAT   784     -29.519 -29.303   9.397  1.00  0.00           H  
TER    4269      WAT   784 
ATOM   4269  O   WAT   785       2.573 -39.099 -29.520  1.00  0.00           O  
ATOM   4270  H1  WAT   785       3.081 -39.900 -29.648  1.00  0.00           H  
ATOM   4271  H2  WAT   785       3.069 -38.424 -29.982  1.00  0.00           H  
TER    4272      WAT   785 
ATOM   4272  O   WAT   786      32.984 -25.640 -15.346  1.00  0.00           O  
ATOM   4273  H1  WAT   786      33.169 -25.121 -16.128  1.00  0.00           H  
ATOM   4274  H2  WAT   786      33.641 -26.335 -15.359  1.00  0.00           H  
TER    4275      WAT   786 
ATOM   4275  O   WAT   787     -26.365  22.646 -16.071  1.00  0.00           O  
ATOM   4276  H1  WAT   787     -27.046  22.340 -15.473  1.00  0.00           H  
ATOM   4277  H2  WAT   787     -25.668  22.965 -15.498  1.00  0.00           H  
TER    4278      WAT   787 
ATOM   4278  O   WAT   788       4.402  15.443 -16.711  1.00  0.00           O  
ATOM   4279  H1  WAT   788       3.903  15.700 -15.935  1.00  0.00           H  
ATOM   4280  H2  WAT   788       3.981  15.910 -17.432  1.00  0.00           H  
TER    4281      WAT   788 
ATOM   4281  O   WAT   789     -28.844  -4.069  17.186  1.00  0.00           O  
ATOM   4282  H1  WAT   789     -28.757  -3.861  18.116  1.00  0.00           H  
ATOM   4283  H2  WAT   789     -28.320  -3.403  16.741  1.00  0.00           H  
TER    4284      WAT   789 
ATOM   4284  O   WAT   790      27.126  -2.028  36.394  1.00  0.00           O  
ATOM   4285  H1  WAT   790      26.696  -2.807  36.747  1.00  0.00           H  
ATOM   4286  H2  WAT   790      27.941  -1.959  36.892  1.00  0.00           H  
TER    4287      WAT   790 
ATOM   4287  O   WAT   791      16.637  20.426 -24.587  1.00  0.00           O  
ATOM   4288  H1  WAT   791      17.519  20.586 -24.922  1.00  0.00           H  
ATOM   4289  H2  WAT   791      16.487  19.494 -24.746  1.00  0.00           H  
TER    4290      WAT   791 
ATOM   4290  O   WAT   792      -1.199   5.755 -38.664  1.00  0.00           O  
ATOM   4291  H1  WAT   792      -0.825   6.101 -39.474  1.00  0.00           H  
ATOM   4292  H2  WAT   792      -0.486   5.811 -38.028  1.00  0.00           H  
TER    4293      WAT   792 
ATOM   4293  O   WAT   793      29.443  22.488 -20.400  1.00  0.00           O  
ATOM   4294  H1  WAT   793      29.612  23.084 -19.671  1.00  0.00           H  
ATOM   4295  H2  WAT   793      28.841  21.836 -20.042  1.00  0.00           H  
TER    4296      WAT   793 
ATOM   4296  O   WAT   794     -16.832  -4.733  24.722  1.00  0.00           O  
ATOM   4297  H1  WAT   794     -17.218  -4.508  23.875  1.00  0.00           H  
ATOM   4298  H2  WAT   794     -17.576  -4.764  25.323  1.00  0.00           H  
TER    4299      WAT   794 
ATOM   4299  O   WAT   795     -19.813 -23.877   3.803  1.00  0.00           O  
ATOM   4300  H1  WAT   795     -20.578 -24.003   3.242  1.00  0.00           H  
ATOM   4301  H2  WAT   795     -19.920 -24.521   4.503  1.00  0.00           H  
TER    4302      WAT   795 
ATOM   4302  O   WAT   796     -41.967  -0.180 -22.617  1.00  0.00           O  
ATOM   4303  H1  WAT   796     -42.727  -0.592 -23.027  1.00  0.00           H  
ATOM   4304  H2  WAT   796     -41.296  -0.862 -22.615  1.00  0.00           H  
TER    4305      WAT   796 
ATOM   4305  O   WAT   797     -19.831 -27.503 -13.506  1.00  0.00           O  
ATOM   4306  H1  WAT   797     -19.294 -26.901 -12.991  1.00  0.00           H  
ATOM   4307  H2  WAT   797     -20.526 -26.953 -13.868  1.00  0.00           H  
TER    4308      WAT   797 
ATOM   4308  O   WAT   798      21.923  20.147 -18.924  1.00  0.00           O  
ATOM   4309  H1  WAT   798      22.007  19.199 -19.022  1.00  0.00           H  
ATOM   4310  H2  WAT   798      22.824  20.461 -18.851  1.00  0.00           H  
TER    4311      WAT   798 
ATOM   4311  O   WAT   799      -0.574  20.867  22.434  1.00  0.00           O  
ATOM   4312  H1  WAT   799      -0.983  21.628  22.847  1.00  0.00           H  
ATOM   4313  H2  WAT   799       0.132  21.233  21.901  1.00  0.00           H  
TER    4314      WAT   799 
ATOM   4314  O   WAT   800      -1.201 -19.171  -4.716  1.00  0.00           O  
ATOM   4315  H1  WAT   800      -0.414 -19.709  -4.624  1.00  0.00           H  
ATOM   4316  H2  WAT   800      -1.198 -18.609  -3.941  1.00  0.00           H  
TER    4317      WAT   800 
ATOM   4317  O   WAT   801      -1.056  19.670 -42.406  1.00  0.00           O  
ATOM   4318  H1  WAT   801      -1.326  18.932 -42.953  1.00  0.00           H  
ATOM   4319  H2  WAT   801      -1.056  19.320 -41.515  1.00  0.00           H  
TER    4320      WAT   801 
ATOM   4320  O   WAT   802      24.324  13.009  -8.763  1.00  0.00           O  
ATOM   4321  H1  WAT   802      24.562  13.727  -8.175  1.00  0.00           H  
ATOM   4322  H2  WAT   802      24.187  12.260  -8.183  1.00  0.00           H  
TER    4323      WAT   802 
ATOM   4323  O   WAT   803     -27.046  35.537   8.404  1.00  0.00           O  
ATOM   4324  H1  WAT   803     -27.943  35.692   8.109  1.00  0.00           H  
ATOM   4325  H2  WAT   803     -27.143  35.146   9.272  1.00  0.00           H  
TER    4326      WAT   803 
ATOM   4326  O   WAT   804     -16.637 -15.579   7.109  1.00  0.00           O  
ATOM   4327  H1  WAT   804     -16.908 -14.915   6.475  1.00  0.00           H  
ATOM   4328  H2  WAT   804     -16.067 -15.111   7.719  1.00  0.00           H  
TER    4329      WAT   804 
ATOM   4329  O   WAT   805     -33.048  -4.195 -14.185  1.00  0.00           O  
ATOM   4330  H1  WAT   805     -32.877  -4.759 -13.430  1.00  0.00           H  
ATOM   4331  H2  WAT   805     -32.423  -3.476 -14.092  1.00  0.00           H  
TER    4332      WAT   805 
ATOM   4332  O   WAT   806      36.618  26.943  19.667  1.00  0.00           O  
ATOM   4333  H1  WAT   806      36.688  26.840  18.718  1.00  0.00           H  
ATOM   4334  H2  WAT   806      36.555  26.049  20.002  1.00  0.00           H  
TER    4335      WAT   806 
ATOM   4335  O   WAT   807     -17.716 -21.291  26.303  1.00  0.00           O  
ATOM   4336  H1  WAT   807     -18.206 -21.193  25.486  1.00  0.00           H  
ATOM   4337  H2  WAT   807     -17.611 -20.397  26.628  1.00  0.00           H  
TER    4338      WAT   807 
ATOM   4338  O   WAT   808     -14.931 -42.930 -14.589  1.00  0.00           O  
ATOM   4339  H1  WAT   808     -14.954 -43.245 -15.492  1.00  0.00           H  
ATOM   4340  H2  WAT   808     -15.743 -42.434 -14.487  1.00  0.00           H  
TER    4341      WAT   808 
ATOM   4341  O   WAT   809     -27.248 -35.179  -6.199  1.00  0.00           O  
ATOM   4342  H1  WAT   809     -26.667 -35.001  -6.939  1.00  0.00           H  
ATOM   4343  H2  WAT   809     -28.096 -34.827  -6.470  1.00  0.00           H  
TER    4344      WAT   809 
ATOM   4344  O   WAT   810     -30.255   1.625   9.870  1.00  0.00           O  
ATOM   4345  H1  WAT   810     -30.329   0.673   9.805  1.00  0.00           H  
ATOM   4346  H2  WAT   810     -29.892   1.779  10.742  1.00  0.00           H  
TER    4347      WAT   810 
ATOM   4347  O   WAT   811      36.573 -32.093   3.802  1.00  0.00           O  
ATOM   4348  H1  WAT   811      37.068 -32.665   3.216  1.00  0.00           H  
ATOM   4349  H2  WAT   811      36.391 -32.636   4.569  1.00  0.00           H  
TER    4350      WAT   811 
ATOM   4350  O   WAT   812      32.310 -28.663  -5.136  1.00  0.00           O  
ATOM   4351  H1  WAT   812      32.395 -29.441  -4.585  1.00  0.00           H  
ATOM   4352  H2  WAT   812      31.580 -28.176  -4.752  1.00  0.00           H  
TER    4353      WAT   812 
ATOM   4353  O   WAT   813      26.774 -23.508 -25.914  1.00  0.00           O  
ATOM   4354  H1  WAT   813      25.935 -23.535 -26.374  1.00  0.00           H  
ATOM   4355  H2  WAT   813      26.644 -22.865 -25.217  1.00  0.00           H  
TER    4356      WAT   813 
ATOM   4356  O   WAT   814      35.207  19.390 -13.860  1.00  0.00           O  
ATOM   4357  H1  WAT   814      35.366  18.919 -13.042  1.00  0.00           H  
ATOM   4358  H2  WAT   814      34.777  18.749 -14.426  1.00  0.00           H  
TER    4359      WAT   814 
ATOM   4359  O   WAT   815     -23.235 -26.632 -17.110  1.00  0.00           O  
ATOM   4360  H1  WAT   815     -23.609 -27.005 -16.312  1.00  0.00           H  
ATOM   4361  H2  WAT   815     -22.610 -25.977 -16.797  1.00  0.00           H  
TER    4362      WAT   815 
ATOM   4362  O   WAT   816       8.917  22.228  33.831  1.00  0.00           O  
ATOM   4363  H1  WAT   816       8.892  22.874  33.126  1.00  0.00           H  
ATOM   4364  H2  WAT   816       9.840  22.185  34.084  1.00  0.00           H  
TER    4365      WAT   816 
ATOM   4365  O   WAT   817     -29.450 -21.304  14.983  1.00  0.00           O  
ATOM   4366  H1  WAT   817     -30.242 -20.815  15.207  1.00  0.00           H  
ATOM   4367  H2  WAT   817     -29.083 -20.835  14.234  1.00  0.00           H  
TER    4368      WAT   817 
ATOM   4368  O   WAT   818      22.216 -30.508 -22.784  1.00  0.00           O  
ATOM   4369  H1  WAT   818      21.270 -30.401 -22.880  1.00  0.00           H  
ATOM   4370  H2  WAT   818      22.344 -31.454 -22.712  1.00  0.00           H  
TER    4371      WAT   818 
ATOM   4371  O   WAT   819     -15.317  11.439   4.013  1.00  0.00           O  
ATOM   4372  H1  WAT   819     -15.757  11.062   4.775  1.00  0.00           H  
ATOM   4373  H2  WAT   819     -15.784  11.073   3.262  1.00  0.00           H  
TER    4374      WAT   819 
ATOM   4374  O   WAT   820     -20.059 -23.933  25.507  1.00  0.00           O  
ATOM   4375  H1  WAT   820     -20.393 -23.058  25.702  1.00  0.00           H  
ATOM   4376  H2  WAT   820     -20.473 -24.167  24.676  1.00  0.00           H  
TER    4377      WAT   820 
ATOM   4377  O   WAT   821      12.573  -3.685  31.053  1.00  0.00           O  
ATOM   4378  H1  WAT   821      11.944  -2.964  31.008  1.00  0.00           H  
ATOM   4379  H2  WAT   821      12.710  -3.941  30.141  1.00  0.00           H  
TER    4380      WAT   821 
ATOM   4380  O   WAT   822       5.635   9.721 -31.767  1.00  0.00           O  
ATOM   4381  H1  WAT   822       5.701  10.351 -32.484  1.00  0.00           H  
ATOM   4382  H2  WAT   822       4.709   9.480 -31.743  1.00  0.00           H  
TER    4383      WAT   822 
ATOM   4383  O   WAT   823     -39.381  -9.310 -18.145  1.00  0.00           O  
ATOM   4384  H1  WAT   823     -39.401  -8.876 -18.998  1.00  0.00           H  
ATOM   4385  H2  WAT   823     -39.222  -8.603 -17.520  1.00  0.00           H  
TER    4386      WAT   823 
ATOM   4386  O   WAT   824     -27.824  27.993  21.001  1.00  0.00           O  
ATOM   4387  H1  WAT   824     -28.341  27.661  20.267  1.00  0.00           H  
ATOM   4388  H2  WAT   824     -28.460  28.444  21.557  1.00  0.00           H  
TER    4389      WAT   824 
ATOM   4389  O   WAT   825     -11.493 -19.849  25.189  1.00  0.00           O  
ATOM   4390  H1  WAT   825     -11.834 -19.016  24.866  1.00  0.00           H  
ATOM   4391  H2  WAT   825     -11.120 -19.639  26.045  1.00  0.00           H  
TER    4392      WAT   825 
ATOM   4392  O   WAT   826       2.827 -16.212   9.223  1.00  0.00           O  
ATOM   4393  H1  WAT   826       2.016 -16.039   9.700  1.00  0.00           H  
ATOM   4394  H2  WAT   826       3.520 -15.914   9.812  1.00  0.00           H  
TER    4395      WAT   826 
ATOM   4395  O   WAT   827      31.511 -18.367  -5.844  1.00  0.00           O  
ATOM   4396  H1  WAT   827      31.120 -17.848  -5.141  1.00  0.00           H  
ATOM   4397  H2  WAT   827      31.538 -19.258  -5.496  1.00  0.00           H  
TER    4398      WAT   827 
ATOM   4398  O   WAT   828      27.604  25.695  -7.558  1.00  0.00           O  
ATOM   4399  H1  WAT   828      26.945  25.410  -8.191  1.00  0.00           H  
ATOM   4400  H2  WAT   828      27.146  26.325  -7.002  1.00  0.00           H  
TER    4401      WAT   828 
ATOM   4401  O   WAT   829      21.288  37.664  15.343  1.00  0.00           O  
ATOM   4402  H1  WAT   829      20.969  38.484  14.965  1.00  0.00           H  
ATOM   4403  H2  WAT   829      20.783  36.983  14.899  1.00  0.00           H  
TER    4404      WAT   829 
ATOM   4404  O   WAT   830      11.681  22.422  33.738  1.00  0.00           O  
ATOM   4405  H1  WAT   830      12.152  21.678  33.364  1.00  0.00           H  
ATOM   4406  H2  WAT   830      11.740  23.104  33.069  1.00  0.00           H  
TER    4407      WAT   830 
ATOM   4407  O   WAT   831      -5.169 -18.279  27.493  1.00  0.00           O  
ATOM   4408  H1  WAT   831      -5.216 -18.817  28.284  1.00  0.00           H  
ATOM   4409  H2  WAT   831      -6.081 -18.177  27.219  1.00  0.00           H  
TER    4410      WAT   831 
ATOM   4410  O   WAT   832     -23.123  30.421  -1.016  1.00  0.00           O  
ATOM   4411  H1  WAT   832     -23.216  30.319  -1.964  1.00  0.00           H  
ATOM   4412  H2  WAT   832     -23.340  29.559  -0.660  1.00  0.00           H  
TER    4413      WAT   832 
ATOM   4413  O   WAT   833     -24.318  18.709 -39.578  1.00  0.00           O  
ATOM   4414  H1  WAT   833     -24.541  17.909 -39.101  1.00  0.00           H  
ATOM   4415  H2  WAT   833     -23.481  18.511 -39.999  1.00  0.00           H  
TER    4416      WAT   833 
ATOM   4416  O   WAT   834      35.411  26.848  12.959  1.00  0.00           O  
ATOM   4417  H1  WAT   834      35.111  26.341  12.205  1.00  0.00           H  
ATOM   4418  H2  WAT   834      35.946  27.546  12.581  1.00  0.00           H  
TER    4419      WAT   834 
ATOM   4419  O   WAT   835     -23.307 -13.640 -26.343  1.00  0.00           O  
ATOM   4420  H1  WAT   835     -24.174 -13.608 -26.747  1.00  0.00           H  
ATOM   4421  H2  WAT   835     -23.483 -13.722 -25.405  1.00  0.00           H  
TER    4422      WAT   835 
ATOM   4422  O   WAT   836     -22.705  28.325 -30.636  1.00  0.00           O  
ATOM   4423  H1  WAT   836     -23.151  28.488 -29.805  1.00  0.00           H  
ATOM   4424  H2  WAT   836     -23.398  28.379 -31.294  1.00  0.00           H  
TER    4425      WAT   836 
ATOM   4425  O   WAT   837     -34.554   6.653 -35.869  1.00  0.00           O  
ATOM   4426  H1  WAT   837     -33.834   6.429 -36.459  1.00  0.00           H  
ATOM   4427  H2  WAT   837     -35.264   6.925 -36.450  1.00  0.00           H  
TER    4428      WAT   837 
ATOM   4428  O   WAT   838     -25.216 -23.304  11.562  1.00  0.00           O  
ATOM   4429  H1  WAT   838     -24.643 -24.046  11.368  1.00  0.00           H  
ATOM   4430  H2  WAT   838     -26.033 -23.704  11.861  1.00  0.00           H  
TER    4431      WAT   838 
ATOM   4431  O   WAT   839     -19.738  19.243  21.617  1.00  0.00           O  
ATOM   4432  H1  WAT   839     -19.819  19.142  20.669  1.00  0.00           H  
ATOM   4433  H2  WAT   839     -20.454  19.832  21.857  1.00  0.00           H  
TER    4434      WAT   839 
ATOM   4434  O   WAT   840       2.090  26.621   8.147  1.00  0.00           O  
ATOM   4435  H1  WAT   840       1.591  27.180   8.743  1.00  0.00           H  
ATOM   4436  H2  WAT   840       1.458  25.968   7.847  1.00  0.00           H  
TER    4437      WAT   840 
ATOM   4437  O   WAT   841      25.003 -25.731   2.513  1.00  0.00           O  
ATOM   4438  H1  WAT   841      24.548 -26.560   2.368  1.00  0.00           H  
ATOM   4439  H2  WAT   841      24.869 -25.239   1.703  1.00  0.00           H  
TER    4440      WAT   841 
ATOM   4440  O   WAT   842      37.068 -17.874 -16.566  1.00  0.00           O  
ATOM   4441  H1  WAT   842      36.906 -17.428 -17.398  1.00  0.00           H  
ATOM   4442  H2  WAT   842      36.934 -17.198 -15.902  1.00  0.00           H  
TER    4443      WAT   842 
ATOM   4443  O   WAT   843      -0.407 -39.274   1.722  1.00  0.00           O  
ATOM   4444  H1  WAT   843      -0.758 -40.116   2.013  1.00  0.00           H  
ATOM   4445  H2  WAT   843       0.422 -39.184   2.193  1.00  0.00           H  
TER    4446      WAT   843 
ATOM   4446  O   WAT   844       3.201  46.671 -14.008  1.00  0.00           O  
ATOM   4447  H1  WAT   844       2.578  46.080 -14.431  1.00  0.00           H  
ATOM   4448  H2  WAT   844       4.005  46.578 -14.520  1.00  0.00           H  
TER    4449      WAT   844 
ATOM   4449  O   WAT   845      11.818 -35.432  -2.648  1.00  0.00           O  
ATOM   4450  H1  WAT   845      11.177 -35.023  -3.229  1.00  0.00           H  
ATOM   4451  H2  WAT   845      11.401 -35.421  -1.786  1.00  0.00           H  
TER    4452      WAT   845 
ATOM   4452  O   WAT   846      19.071  -3.531 -42.137  1.00  0.00           O  
ATOM   4453  H1  WAT   846      18.956  -3.907 -43.009  1.00  0.00           H  
ATOM   4454  H2  WAT   846      19.846  -2.975 -42.216  1.00  0.00           H  
TER    4455      WAT   846 
ATOM   4455  O   WAT   847      18.484 -33.979 -25.172  1.00  0.00           O  
ATOM   4456  H1  WAT   847      17.687 -33.912 -25.698  1.00  0.00           H  
ATOM   4457  H2  WAT   847      18.243 -34.551 -24.444  1.00  0.00           H  
TER    4458      WAT   847 
ATOM   4458  O   WAT   848     -13.275  -0.802  29.220  1.00  0.00           O  
ATOM   4459  H1  WAT   848     -12.822  -1.035  30.030  1.00  0.00           H  
ATOM   4460  H2  WAT   848     -12.903  -1.388  28.560  1.00  0.00           H  
TER    4461      WAT   848 
ATOM   4461  O   WAT   849      20.939 -11.696  27.802  1.00  0.00           O  
ATOM   4462  H1  WAT   849      21.098 -11.540  26.871  1.00  0.00           H  
ATOM   4463  H2  WAT   849      20.269 -12.380  27.819  1.00  0.00           H  
TER    4464      WAT   849 
ATOM   4464  O   WAT   850      28.841 -27.408  18.629  1.00  0.00           O  
ATOM   4465  H1  WAT   850      29.405 -27.765  19.316  1.00  0.00           H  
ATOM   4466  H2  WAT   850      28.274 -28.139  18.382  1.00  0.00           H  
TER    4467      WAT   850 
ATOM   4467  O   WAT   851     -38.776 -25.013   1.968  1.00  0.00           O  
ATOM   4468  H1  WAT   851     -39.388 -25.633   2.365  1.00  0.00           H  
ATOM   4469  H2  WAT   851     -38.980 -24.175   2.384  1.00  0.00           H  
TER    4470      WAT   851 
ATOM   4470  O   WAT   852      22.474  29.026   6.090  1.00  0.00           O  
ATOM   4471  H1  WAT   852      21.528  29.083   5.951  1.00  0.00           H  
ATOM   4472  H2  WAT   852      22.592  29.223   7.019  1.00  0.00           H  
TER    4473      WAT   852 
ATOM   4473  O   WAT   853     -15.927   7.138  29.385  1.00  0.00           O  
ATOM   4474  H1  WAT   853     -15.812   6.718  28.532  1.00  0.00           H  
ATOM   4475  H2  WAT   853     -15.239   6.760  29.933  1.00  0.00           H  
TER    4476      WAT   853 
ATOM   4476  O   WAT   854     -35.542   4.605 -23.546  1.00  0.00           O  
ATOM   4477  H1  WAT   854     -36.072   5.152 -24.125  1.00  0.00           H  
ATOM   4478  H2  WAT   854     -34.791   5.153 -23.319  1.00  0.00           H  
TER    4479      WAT   854 
ATOM   4479  O   WAT   855      -9.111  17.849 -44.562  1.00  0.00           O  
ATOM   4480  H1  WAT   855      -9.075  17.788 -43.607  1.00  0.00           H  
ATOM   4481  H2  WAT   855      -8.696  18.688 -44.764  1.00  0.00           H  
TER    4482      WAT   855 
ATOM   4482  O   WAT   856      24.227  -5.422   4.479  1.00  0.00           O  
ATOM   4483  H1  WAT   856      25.082  -5.606   4.089  1.00  0.00           H  
ATOM   4484  H2  WAT   856      24.125  -4.474   4.395  1.00  0.00           H  
TER    4485      WAT   856 
ATOM   4485  O   WAT   857      38.524  15.601  -8.493  1.00  0.00           O  
ATOM   4486  H1  WAT   857      37.569  15.643  -8.441  1.00  0.00           H  
ATOM   4487  H2  WAT   857      38.752  16.210  -9.196  1.00  0.00           H  
TER    4488      WAT   857 
ATOM   4488  O   WAT   858     -15.918 -40.882 -21.184  1.00  0.00           O  
ATOM   4489  H1  WAT   858     -15.562 -40.216 -20.596  1.00  0.00           H  
ATOM   4490  H2  WAT   858     -16.388 -40.385 -21.853  1.00  0.00           H  
TER    4491      WAT   858 
ATOM   4491  O   WAT   859     -28.148 -32.342  21.992  1.00  0.00           O  
ATOM   4492  H1  WAT   859     -28.584 -32.023  22.783  1.00  0.00           H  
ATOM   4493  H2  WAT   859     -27.458 -31.700  21.825  1.00  0.00           H  
TER    4494      WAT   859 
ATOM   4494  O   WAT   860     -20.891  13.637  -6.574  1.00  0.00           O  
ATOM   4495  H1  WAT   860     -20.579  14.332  -7.154  1.00  0.00           H  
ATOM   4496  H2  WAT   860     -21.672  13.295  -7.010  1.00  0.00           H  
TER    4497      WAT   860 
ATOM   4497  O   WAT   861      26.755  -6.185   1.557  1.00  0.00           O  
ATOM   4498  H1  WAT   861      27.025  -5.380   1.116  1.00  0.00           H  
ATOM   4499  H2  WAT   861      26.739  -5.955   2.486  1.00  0.00           H  
TER    4500      WAT   861 
ATOM   4500  O   WAT   862     -37.371   7.489  20.651  1.00  0.00           O  
ATOM   4501  H1  WAT   862     -38.247   7.870  20.586  1.00  0.00           H  
ATOM   4502  H2  WAT   862     -36.964   7.678  19.806  1.00  0.00           H  
TER    4503      WAT   862 
ATOM   4503  O   WAT   863      13.113  23.345   9.216  1.00  0.00           O  
ATOM   4504  H1  WAT   863      12.514  22.869   9.792  1.00  0.00           H  
ATOM   4505  H2  WAT   863      12.699  24.200   9.093  1.00  0.00           H  
TER    4506      WAT   863 
ATOM   4506  O   WAT   864      23.560 -15.187  18.425  1.00  0.00           O  
ATOM   4507  H1  WAT   864      23.473 -16.124  18.251  1.00  0.00           H  
ATOM   4508  H2  WAT   864      22.709 -14.819  18.186  1.00  0.00           H  
TER    4509      WAT   864 
ATOM   4509  O   WAT   865      29.227 -15.101   2.957  1.00  0.00           O  
ATOM   4510  H1  WAT   865      28.432 -15.360   2.489  1.00  0.00           H  
ATOM   4511  H2  WAT   865      29.943 -15.390   2.391  1.00  0.00           H  
TER    4512      WAT   865 
ATOM   4512  O   WAT   866       4.329 -25.077  15.574  1.00  0.00           O  
ATOM   4513  H1  WAT   866       3.599 -24.579  15.941  1.00  0.00           H  
ATOM   4514  H2  WAT   866       4.105 -25.184  14.649  1.00  0.00           H  
TER    4515      WAT   866 
ATOM   4515  O   WAT   867      -4.111 -42.992 -11.222  1.00  0.00           O  
ATOM   4516  H1  WAT   867      -5.011 -43.221 -10.989  1.00  0.00           H  
ATOM   4517  H2  WAT   867      -4.097 -42.035 -11.212  1.00  0.00           H  
TER    4518      WAT   867 
ATOM   4518  O   WAT   868     -28.845  22.184  28.585  1.00  0.00           O  
ATOM   4519  H1  WAT   868     -28.385  21.375  28.359  1.00  0.00           H  
ATOM   4520  H2  WAT   868     -28.478  22.439  29.432  1.00  0.00           H  
TER    4521      WAT   868 
ATOM   4521  O   WAT   869     -20.980 -43.407   3.398  1.00  0.00           O  
ATOM   4522  H1  WAT   869     -21.869 -43.604   3.105  1.00  0.00           H  
ATOM   4523  H2  WAT   869     -20.828 -44.010   4.125  1.00  0.00           H  
TER    4524      WAT   869 
ATOM   4524  O   WAT   870      -5.289  -3.867  41.459  1.00  0.00           O  
ATOM   4525  H1  WAT   870      -4.432  -3.923  41.036  1.00  0.00           H  
ATOM   4526  H2  WAT   870      -5.783  -3.250  40.918  1.00  0.00           H  
TER    4527      WAT   870 
ATOM   4527  O   WAT   871     -14.867   8.086  43.158  1.00  0.00           O  
ATOM   4528  H1  WAT   871     -14.981   8.031  44.107  1.00  0.00           H  
ATOM   4529  H2  WAT   871     -14.642   7.194  42.892  1.00  0.00           H  
TER    4530      WAT   871 
ATOM   4530  O   WAT   872      -1.517  -2.428  23.493  1.00  0.00           O  
ATOM   4531  H1  WAT   872      -1.749  -1.500  23.544  1.00  0.00           H  
ATOM   4532  H2  WAT   872      -0.860  -2.548  24.179  1.00  0.00           H  
TER    4533      WAT   872 
ATOM   4533  O   WAT   873       4.356  10.398 -26.837  1.00  0.00           O  
ATOM   4534  H1  WAT   873       3.745   9.678 -26.679  1.00  0.00           H  
ATOM   4535  H2  WAT   873       4.776  10.178 -27.668  1.00  0.00           H  
TER    4536      WAT   873 
ATOM   4536  O   WAT   874      21.894   1.367  12.678  1.00  0.00           O  
ATOM   4537  H1  WAT   874      22.830   1.530  12.796  1.00  0.00           H  
ATOM   4538  H2  WAT   874      21.800   1.174  11.746  1.00  0.00           H  
TER    4539      WAT   874 
ATOM   4539  O   WAT   875       3.041  -0.228 -14.584  1.00  0.00           O  
ATOM   4540  H1  WAT   875       3.017  -0.099 -13.636  1.00  0.00           H  
ATOM   4541  H2  WAT   875       3.164  -1.171 -14.694  1.00  0.00           H  
TER    4542      WAT   875 
ATOM   4542  O   WAT   876     -18.482   4.026  -4.523  1.00  0.00           O  
ATOM   4543  H1  WAT   876     -18.079   4.855  -4.266  1.00  0.00           H  
ATOM   4544  H2  WAT   876     -18.263   3.931  -5.450  1.00  0.00           H  
TER    4545      WAT   876 
ATOM   4545  O   WAT   877      28.334 -33.048 -13.544  1.00  0.00           O  
ATOM   4546  H1  WAT   877      28.413 -32.471 -14.303  1.00  0.00           H  
ATOM   4547  H2  WAT   877      29.236 -33.285 -13.328  1.00  0.00           H  
TER    4548      WAT   877 
ATOM   4548  O   WAT   878     -36.671  -4.363 -24.421  1.00  0.00           O  
ATOM   4549  H1  WAT   878     -35.822  -4.314 -24.861  1.00  0.00           H  
ATOM   4550  H2  WAT   878     -37.296  -4.537 -25.124  1.00  0.00           H  
TER    4551      WAT   878 
ATOM   4551  O   WAT   879     -33.556  18.369   7.312  1.00  0.00           O  
ATOM   4552  H1  WAT   879     -34.140  17.715   7.697  1.00  0.00           H  
ATOM   4553  H2  WAT   879     -34.141  18.966   6.844  1.00  0.00           H  
TER    4554      WAT   879 
ATOM   4554  O   WAT   880       4.438 -38.342 -31.667  1.00  0.00           O  
ATOM   4555  H1  WAT   880       4.647 -37.514 -32.100  1.00  0.00           H  
ATOM   4556  H2  WAT   880       5.288 -38.702 -31.415  1.00  0.00           H  
TER    4557      WAT   880 
ATOM   4557  O   WAT   881       2.750   3.306  44.182  1.00  0.00           O  
ATOM   4558  H1  WAT   881       3.519   2.938  44.618  1.00  0.00           H  
ATOM   4559  H2  WAT   881       2.472   4.024  44.751  1.00  0.00           H  
TER    4560      WAT   881 
ATOM   4560  O   WAT   882       4.052  15.128 -35.147  1.00  0.00           O  
ATOM   4561  H1  WAT   882       4.537  15.949 -35.069  1.00  0.00           H  
ATOM   4562  H2  WAT   882       3.819  14.901 -34.247  1.00  0.00           H  
TER    4563      WAT   882 
ATOM   4563  O   WAT   883     -10.053  42.659   7.014  1.00  0.00           O  
ATOM   4564  H1  WAT   883      -9.109  42.802   6.950  1.00  0.00           H  
ATOM   4565  H2  WAT   883     -10.375  42.787   6.121  1.00  0.00           H  
TER    4566      WAT   883 
ATOM   4566  O   WAT   884     -29.548  -6.022 -19.595  1.00  0.00           O  
ATOM   4567  H1  WAT   884     -29.939  -5.893 -20.459  1.00  0.00           H  
ATOM   4568  H2  WAT   884     -30.258  -6.379 -19.061  1.00  0.00           H  
TER    4569      WAT   884 
ATOM   4569  O   WAT   885     -34.354 -14.891 -22.929  1.00  0.00           O  
ATOM   4570  H1  WAT   885     -33.790 -14.775 -23.694  1.00  0.00           H  
ATOM   4571  H2  WAT   885     -35.145 -14.394 -23.138  1.00  0.00           H  
TER    4572      WAT   885 
ATOM   4572  O   WAT   886     -12.838  36.697  26.228  1.00  0.00           O  
ATOM   4573  H1  WAT   886     -12.614  37.623  26.131  1.00  0.00           H  
ATOM   4574  H2  WAT   886     -12.046  36.230  25.960  1.00  0.00           H  
TER    4575      WAT   886 
ATOM   4575  O   WAT   887      18.784   7.038   9.346  1.00  0.00           O  
ATOM   4576  H1  WAT   887      19.562   6.955   8.795  1.00  0.00           H  
ATOM   4577  H2  WAT   887      18.664   7.982   9.449  1.00  0.00           H  
TER    4578      WAT   887 
ATOM   4578  O   WAT   888     -27.657 -41.332 -14.385  1.00  0.00           O  
ATOM   4579  H1  WAT   888     -26.856 -41.783 -14.652  1.00  0.00           H  
ATOM   4580  H2  WAT   888     -28.312 -41.608 -15.025  1.00  0.00           H  
TER    4581      WAT   888 
ATOM   4581  O   WAT   889      -3.817  36.655  19.830  1.00  0.00           O  
ATOM   4582  H1  WAT   889      -2.976  36.496  20.259  1.00  0.00           H  
ATOM   4583  H2  WAT   889      -4.263  35.808  19.858  1.00  0.00           H  
TER    4584      WAT   889 
ATOM   4584  O   WAT   890       5.755  17.156  -7.803  1.00  0.00           O  
ATOM   4585  H1  WAT   890       6.509  17.566  -8.226  1.00  0.00           H  
ATOM   4586  H2  WAT   890       5.766  17.497  -6.909  1.00  0.00           H  
TER    4587      WAT   890 
ATOM   4587  O   WAT   891       6.286  -6.559  -0.367  1.00  0.00           O  
ATOM   4588  H1  WAT   891       7.030  -6.622   0.231  1.00  0.00           H  
ATOM   4589  H2  WAT   891       6.424  -5.737  -0.837  1.00  0.00           H  
TER    4590      WAT   891 
ATOM   4590  O   WAT   892     -39.065  23.795 -23.587  1.00  0.00           O  
ATOM   4591  H1  WAT   892     -39.082  23.729 -22.632  1.00  0.00           H  
ATOM   4592  H2  WAT   892     -38.135  23.815 -23.809  1.00  0.00           H  
TER    4593      WAT   892 
ATOM   4593  O   WAT   893       3.447  -1.285 -42.670  1.00  0.00           O  
ATOM   4594  H1  WAT   893       2.712  -0.684 -42.788  1.00  0.00           H  
ATOM   4595  H2  WAT   893       4.213  -0.783 -42.949  1.00  0.00           H  
TER    4596      WAT   893 
ATOM   4596  O   WAT   894     -20.530  -2.599 -43.315  1.00  0.00           O  
ATOM   4597  H1  WAT   894     -19.855  -2.411 -43.968  1.00  0.00           H  
ATOM   4598  H2  WAT   894     -21.111  -1.838 -43.345  1.00  0.00           H  
TER    4599      WAT   894 
ATOM   4599  O   WAT   895     -27.745 -13.001  32.739  1.00  0.00           O  
ATOM   4600  H1  WAT   895     -27.060 -12.355  32.911  1.00  0.00           H  
ATOM   4601  H2  WAT   895     -27.384 -13.553  32.045  1.00  0.00           H  
TER    4602      WAT   895 
ATOM   4602  O   WAT   896     -15.448  15.314 -24.596  1.00  0.00           O  
ATOM   4603  H1  WAT   896     -14.922  15.923 -24.078  1.00  0.00           H  
ATOM   4604  H2  WAT   896     -15.535  14.540 -24.039  1.00  0.00           H  
TER    4605      WAT   896 
ATOM   4605  O   WAT   897     -30.436 -37.754 -18.714  1.00  0.00           O  
ATOM   4606  H1  WAT   897     -29.794 -37.796 -18.005  1.00  0.00           H  
ATOM   4607  H2  WAT   897     -30.514 -36.820 -18.911  1.00  0.00           H  
TER    4608      WAT   897 
ATOM   4608  O   WAT   898      24.733  31.155 -16.101  1.00  0.00           O  
ATOM   4609  H1  WAT   898      23.891  30.975 -16.518  1.00  0.00           H  
ATOM   4610  H2  WAT   898      24.592  31.967 -15.615  1.00  0.00           H  
TER    4611      WAT   898 
ATOM   4611  O   WAT   899      -5.319 -18.820  23.945  1.00  0.00           O  
ATOM   4612  H1  WAT   899      -4.601 -19.439  23.808  1.00  0.00           H  
ATOM   4613  H2  WAT   899      -4.933 -18.117  24.467  1.00  0.00           H  
TER    4614      WAT   899 
ATOM   4614  O   WAT   900     -24.912  13.669 -16.343  1.00  0.00           O  
ATOM   4615  H1  WAT   900     -24.027  13.346 -16.174  1.00  0.00           H  
ATOM   4616  H2  WAT   900     -24.782  14.474 -16.843  1.00  0.00           H  
TER    4617      WAT   900 
ATOM   4617  O   WAT   901      15.727  35.722  -1.644  1.00  0.00           O  
ATOM   4618  H1  WAT   901      15.976  35.166  -2.382  1.00  0.00           H  
ATOM   4619  H2  WAT   901      14.868  35.395  -1.378  1.00  0.00           H  
TER    4620      WAT   901 
ATOM   4620  O   WAT   902      18.391  37.509  -6.511  1.00  0.00           O  
ATOM   4621  H1  WAT   902      18.487  37.793  -5.602  1.00  0.00           H  
ATOM   4622  H2  WAT   902      17.464  37.642  -6.707  1.00  0.00           H  
TER    4623      WAT   902 
ATOM   4623  O   WAT   903       4.744  46.770 -23.956  1.00  0.00           O  
ATOM   4624  H1  WAT   903       4.727  47.456 -24.624  1.00  0.00           H  
ATOM   4625  H2  WAT   903       4.516  45.970 -24.429  1.00  0.00           H  
TER    4626      WAT   903 
ATOM   4626  O   WAT   904     -31.544  -8.691  23.412  1.00  0.00           O  
ATOM   4627  H1  WAT   904     -31.260  -9.275  24.115  1.00  0.00           H  
ATOM   4628  H2  WAT   904     -30.735  -8.288  23.095  1.00  0.00           H  
TER    4629      WAT   904 
ATOM   4629  O   WAT   905      -1.625   4.951 -17.119  1.00  0.00           O  
ATOM   4630  H1  WAT   905      -2.209   5.706 -17.189  1.00  0.00           H  
ATOM   4631  H2  WAT   905      -2.214   4.204 -17.002  1.00  0.00           H  
TER    4632      WAT   905 
ATOM   4632  O   WAT   906      25.512  -5.310 -34.270  1.00  0.00           O  
ATOM   4633  H1  WAT   906      26.367  -5.582 -34.604  1.00  0.00           H  
ATOM   4634  H2  WAT   906      25.471  -4.371 -34.454  1.00  0.00           H  
TER    4635      WAT   906 
ATOM   4635  O   WAT   907      17.462 -38.307  16.080  1.00  0.00           O  
ATOM   4636  H1  WAT   907      18.262 -37.938  16.455  1.00  0.00           H  
ATOM   4637  H2  WAT   907      16.964 -37.546  15.782  1.00  0.00           H  
TER    4638      WAT   907 
ATOM   4638  O   WAT   908       7.478  34.783 -28.671  1.00  0.00           O  
ATOM   4639  H1  WAT   908       6.637  35.187 -28.886  1.00  0.00           H  
ATOM   4640  H2  WAT   908       7.515  34.801 -27.715  1.00  0.00           H  
TER    4641      WAT   908 
ATOM   4641  O   WAT   909      24.971  16.016 -16.595  1.00  0.00           O  
ATOM   4642  H1  WAT   909      25.127  16.960 -16.605  1.00  0.00           H  
ATOM   4643  H2  WAT   909      25.795  15.640 -16.285  1.00  0.00           H  
TER    4644      WAT   909 
ATOM   4644  O   WAT   910     -10.767  16.583  19.714  1.00  0.00           O  
ATOM   4645  H1  WAT   910     -10.349  17.443  19.762  1.00  0.00           H  
ATOM   4646  H2  WAT   910     -10.464  16.125  20.498  1.00  0.00           H  
TER    4647      WAT   910 
ATOM   4647  O   WAT   911     -31.033 -17.296  12.814  1.00  0.00           O
[truncated: 4,243,245 more chars]
