# Supplementary material for: Potential effects of metal ion induced two-state allostery on the regulatory mechanism of add adenine riboswitch
Source: Commun Biol. 2022 Oct 22;5:1120. doi: 10.1038/s42003-022-04096-z (PMC9588036; doi:10.1038/s42003-022-04096-z)
Supplement: Supplementary file 4 — Supplementary Data 1 [file 42003_2022_4096_MOESM4_ESM.zip › Supplementary Data 1/final_kb_2.pdb]

CRYST1   87.628   87.628   87.628 109.47 109.47 109.47               1
ATOM      1 HO5'  C5     1     -14.827 -25.092 -30.305  1.00  0.00           H  
ATOM      2  O5'  C5     1     -15.224 -25.488 -31.084  1.00  0.00           O  
ATOM      3  C5'  C5     1     -14.507 -25.173 -32.251  1.00  0.00           C  
ATOM      4  H5'  C5     1     -13.462 -24.946 -32.036  1.00  0.00           H  
ATOM      5 H5''  C5     1     -14.938 -24.269 -32.682  1.00  0.00           H  
ATOM      6  C4'  C5     1     -14.547 -26.213 -33.354  1.00  0.00           C  
ATOM      7  H4'  C5     1     -14.164 -25.810 -34.291  1.00  0.00           H  
ATOM      8  O4'  C5     1     -13.735 -27.352 -32.967  1.00  0.00           O  
ATOM      9  C1'  C5     1     -14.615 -28.502 -32.826  1.00  0.00           C  
ATOM     10  H1'  C5     1     -14.514 -29.122 -33.717  1.00  0.00           H  
ATOM     11  N1   C5     1     -14.302 -29.270 -31.612  1.00  0.00           N  
ATOM     12  C6   C5     1     -13.723 -28.766 -30.458  1.00  0.00           C  
ATOM     13  H6   C5     1     -13.199 -27.822 -30.475  1.00  0.00           H  
ATOM     14  C5   C5     1     -13.696 -29.466 -29.343  1.00  0.00           C  
ATOM     15  H5   C5     1     -13.109 -29.140 -28.497  1.00  0.00           H  
ATOM     16  C4   C5     1     -14.205 -30.774 -29.433  1.00  0.00           C  
ATOM     17  N4   C5     1     -14.034 -31.615 -28.465  1.00  0.00           N  
ATOM     18  H41  C5     1     -14.226 -32.596 -28.605  1.00  0.00           H  
ATOM     19  H42  C5     1     -13.519 -31.300 -27.655  1.00  0.00           H  
ATOM     20  N3   C5     1     -14.691 -31.356 -30.540  1.00  0.00           N  
ATOM     21  C2   C5     1     -14.680 -30.587 -31.601  1.00  0.00           C  
ATOM     22  O2   C5     1     -14.955 -31.156 -32.607  1.00  0.00           O  
ATOM     23  C3'  C5     1     -15.928 -26.753 -33.664  1.00  0.00           C  
ATOM     24  H3'  C5     1     -16.574 -25.954 -33.301  1.00  0.00           H  
ATOM     25  C2'  C5     1     -15.988 -27.991 -32.779  1.00  0.00           C  
ATOM     26  H2'  C5     1     -16.258 -27.605 -31.796  1.00  0.00           H  
ATOM     27  O2'  C5     1     -16.890 -28.982 -33.272  1.00  0.00           O  
ATOM     28 HO2'  C5     1     -17.483 -29.055 -32.521  1.00  0.00           H  
ATOM     29  O3'  C5     1     -16.133 -26.956 -35.074  1.00  0.00           O  
ATOM     30  P     G     2     -17.226 -26.141 -35.946  1.00  0.00           P  
ATOM     31  OP1   G     2     -18.551 -26.383 -35.277  1.00  0.00           O  
ATOM     32  OP2   G     2     -17.086 -26.526 -37.333  1.00  0.00           O  
ATOM     33  O5'   G     2     -16.803 -24.625 -35.793  1.00  0.00           O  
ATOM     34  C5'   G     2     -15.863 -24.055 -36.664  1.00  0.00           C  
ATOM     35  H5'   G     2     -16.037 -24.340 -37.701  1.00  0.00           H  
ATOM     36 H5''   G     2     -14.867 -24.447 -36.460  1.00  0.00           H  
ATOM     37  C4'   G     2     -15.778 -22.500 -36.488  1.00  0.00           C  
ATOM     38  H4'   G     2     -14.787 -22.254 -36.870  1.00  0.00           H  
ATOM     39  O4'   G     2     -16.827 -21.871 -37.193  1.00  0.00           O  
ATOM     40  C1'   G     2     -17.846 -21.406 -36.298  1.00  0.00           C  
ATOM     41  H1'   G     2     -18.276 -20.463 -36.636  1.00  0.00           H  
ATOM     42  N9    G     2     -18.922 -22.415 -35.937  1.00  0.00           N  
ATOM     43  C8    G     2     -19.353 -23.277 -36.893  1.00  0.00           C  
ATOM     44  H8    G     2     -18.677 -23.604 -37.669  1.00  0.00           H  
ATOM     45  N7    G     2     -20.566 -23.751 -36.681  1.00  0.00           N  
ATOM     46  C5    G     2     -21.022 -23.030 -35.594  1.00  0.00           C  
ATOM     47  C6    G     2     -22.350 -22.824 -34.975  1.00  0.00           C  
ATOM     48  O6    G     2     -23.329 -23.442 -35.263  1.00  0.00           O  
ATOM     49  N1    G     2     -22.446 -21.843 -34.021  1.00  0.00           N  
ATOM     50  H1    G     2     -23.310 -21.760 -33.506  1.00  0.00           H  
ATOM     51  C2    G     2     -21.387 -21.131 -33.594  1.00  0.00           C  
ATOM     52  N2    G     2     -21.592 -20.115 -32.796  1.00  0.00           N  
ATOM     53  H21   G     2     -22.538 -19.760 -32.805  1.00  0.00           H  
ATOM     54  H22   G     2     -20.776 -19.557 -32.591  1.00  0.00           H  
ATOM     55  N3    G     2     -20.160 -21.225 -34.180  1.00  0.00           N  
ATOM     56  C4    G     2     -20.036 -22.218 -35.148  1.00  0.00           C  
ATOM     57  C3'   G     2     -15.845 -21.892 -35.098  1.00  0.00           C  
ATOM     58  H3'   G     2     -15.973 -22.735 -34.419  1.00  0.00           H  
ATOM     59  C2'   G     2     -17.079 -21.081 -34.994  1.00  0.00           C  
ATOM     60  H2'   G     2     -17.698 -21.434 -34.169  1.00  0.00           H  
ATOM     61  O2'   G     2     -16.791 -19.693 -34.894  1.00  0.00           O  
ATOM     62 HO2'   G     2     -15.892 -19.651 -34.560  1.00  0.00           H  
ATOM     63  O3'   G     2     -14.669 -21.186 -34.787  1.00  0.00           O  
ATOM     64  P     C     3     -13.722 -21.626 -33.631  1.00  0.00           P  
ATOM     65  OP1   C     3     -12.838 -20.426 -33.487  1.00  0.00           O  
ATOM     66  OP2   C     3     -13.080 -22.902 -33.934  1.00  0.00           O  
ATOM     67  O5'   C     3     -14.689 -21.749 -32.394  1.00  0.00           O  
ATOM     68  C5'   C     3     -14.912 -20.526 -31.696  1.00  0.00           C  
ATOM     69  H5'   C     3     -15.279 -19.763 -32.384  1.00  0.00           H  
ATOM     70 H5''   C     3     -13.969 -20.280 -31.208  1.00  0.00           H  
ATOM     71  C4'   C     3     -15.982 -20.541 -30.573  1.00  0.00           C  
ATOM     72  H4'   C     3     -15.782 -19.685 -29.927  1.00  0.00           H  
ATOM     73  O4'   C     3     -17.228 -20.447 -31.123  1.00  0.00           O  
ATOM     74  C1'   C     3     -18.145 -21.242 -30.364  1.00  0.00           C  
ATOM     75  H1'   C     3     -19.045 -20.703 -30.069  1.00  0.00           H  
ATOM     76  N1    C     3     -18.717 -22.398 -31.044  1.00  0.00           N  
ATOM     77  C6    C     3     -18.028 -23.033 -32.121  1.00  0.00           C  
ATOM     78  H6    C     3     -17.041 -22.740 -32.448  1.00  0.00           H  
ATOM     79  C5    C     3     -18.606 -24.028 -32.788  1.00  0.00           C  
ATOM     80  H5    C     3     -18.142 -24.507 -33.638  1.00  0.00           H  
ATOM     81  C4    C     3     -19.857 -24.478 -32.290  1.00  0.00           C  
ATOM     82  N4    C     3     -20.676 -25.244 -32.907  1.00  0.00           N  
ATOM     83  H41   C     3     -21.588 -25.352 -32.487  1.00  0.00           H  
ATOM     84  H42   C     3     -20.315 -25.609 -33.777  1.00  0.00           H  
ATOM     85  N3    C     3     -20.493 -23.926 -31.230  1.00  0.00           N  
ATOM     86  C2    C     3     -19.897 -22.936 -30.557  1.00  0.00           C  
ATOM     87  O2    C     3     -20.387 -22.600 -29.463  1.00  0.00           O  
ATOM     88  C3'   C     3     -15.929 -21.745 -29.668  1.00  0.00           C  
ATOM     89  H3'   C     3     -15.839 -22.600 -30.338  1.00  0.00           H  
ATOM     90  C2'   C     3     -17.348 -21.663 -29.153  1.00  0.00           C  
ATOM     91  H2'   C     3     -17.618 -22.686 -28.890  1.00  0.00           H  
ATOM     92  O2'   C     3     -17.543 -20.752 -28.085  1.00  0.00           O  
ATOM     93 HO2'   C     3     -16.666 -20.647 -27.709  1.00  0.00           H  
ATOM     94  O3'   C     3     -14.873 -21.720 -28.657  1.00  0.00           O  
ATOM     95  P     U     4     -14.440 -23.068 -27.907  1.00  0.00           P  
ATOM     96  OP1   U     4     -13.412 -22.755 -26.876  1.00  0.00           O  
ATOM     97  OP2   U     4     -14.136 -24.020 -28.952  1.00  0.00           O  
ATOM     98  O5'   U     4     -15.672 -23.504 -27.132  1.00  0.00           O  
ATOM     99  C5'   U     4     -16.139 -22.929 -25.880  1.00  0.00           C  
ATOM    100  H5'   U     4     -16.505 -21.903 -25.857  1.00  0.00           H  
ATOM    101 H5''   U     4     -15.264 -22.900 -25.231  1.00  0.00           H  
ATOM    102  C4'   U     4     -17.359 -23.801 -25.260  1.00  0.00           C  
ATOM    103  H4'   U     4     -17.680 -23.352 -24.321  1.00  0.00           H  
ATOM    104  O4'   U     4     -18.423 -23.861 -26.291  1.00  0.00           O  
ATOM    105  C1'   U     4     -19.127 -25.082 -26.074  1.00  0.00           C  
ATOM    106  H1'   U     4     -20.159 -24.928 -25.759  1.00  0.00           H  
ATOM    107  N1    U     4     -19.030 -25.846 -27.415  1.00  0.00           N  
ATOM    108  C6    U     4     -18.226 -25.389 -28.447  1.00  0.00           C  
ATOM    109  H6    U     4     -17.500 -24.638 -28.170  1.00  0.00           H  
ATOM    110  C5    U     4     -18.293 -25.907 -29.693  1.00  0.00           C  
ATOM    111  H5    U     4     -17.531 -25.698 -30.430  1.00  0.00           H  
ATOM    112  C4    U     4     -19.357 -26.808 -30.031  1.00  0.00           C  
ATOM    113  O4    U     4     -19.513 -27.265 -31.182  1.00  0.00           O  
ATOM    114  N3    U     4     -20.224 -27.204 -28.999  1.00  0.00           N  
ATOM    115  H3    U     4     -20.832 -27.987 -29.193  1.00  0.00           H  
ATOM    116  C2    U     4     -20.012 -26.841 -27.683  1.00  0.00           C  
ATOM    117  O2    U     4     -20.676 -27.250 -26.759  1.00  0.00           O  
ATOM    118  C3'   U     4     -16.871 -25.241 -25.012  1.00  0.00           C  
ATOM    119  H3'   U     4     -16.256 -25.590 -25.842  1.00  0.00           H  
ATOM    120  C2'   U     4     -18.289 -25.916 -24.985  1.00  0.00           C  
ATOM    121  H2'   U     4     -18.154 -26.971 -25.221  1.00  0.00           H  
ATOM    122  O2'   U     4     -19.002 -25.773 -23.815  1.00  0.00           O  
ATOM    123 HO2'   U     4     -18.342 -25.588 -23.142  1.00  0.00           H  
ATOM    124  O3'   U     4     -16.350 -25.363 -23.630  1.00  0.00           O  
ATOM    125  P     U     5     -15.250 -26.461 -23.366  1.00  0.00           P  
ATOM    126  OP1   U     5     -14.734 -26.424 -21.979  1.00  0.00           O  
ATOM    127  OP2   U     5     -14.292 -26.250 -24.471  1.00  0.00           O  
ATOM    128  O5'   U     5     -16.051 -27.746 -23.621  1.00  0.00           O  
ATOM    129  C5'   U     5     -16.835 -28.442 -22.739  1.00  0.00           C  
ATOM    130  H5'   U     5     -17.417 -27.686 -22.211  1.00  0.00           H  
ATOM    131 H5''   U     5     -16.293 -28.909 -21.917  1.00  0.00           H  
ATOM    132  C4'   U     5     -17.836 -29.427 -23.294  1.00  0.00           C  
ATOM    133  H4'   U     5     -18.543 -29.704 -22.512  1.00  0.00           H  
ATOM    134  O4'   U     5     -18.512 -29.023 -24.477  1.00  0.00           O  
ATOM    135  C1'   U     5     -18.920 -30.121 -25.221  1.00  0.00           C  
ATOM    136  H1'   U     5     -19.987 -30.220 -25.016  1.00  0.00           H  
ATOM    137  N1    U     5     -18.617 -30.042 -26.673  1.00  0.00           N  
ATOM    138  C6    U     5     -17.530 -29.330 -27.084  1.00  0.00           C  
ATOM    139  H6    U     5     -16.933 -28.757 -26.390  1.00  0.00           H  
ATOM    140  C5    U     5     -17.185 -29.207 -28.387  1.00  0.00           C  
ATOM    141  H5    U     5     -16.379 -28.557 -28.694  1.00  0.00           H  
ATOM    142  C4    U     5     -17.995 -29.841 -29.460  1.00  0.00           C  
ATOM    143  O4    U     5     -17.788 -29.644 -30.644  1.00  0.00           O  
ATOM    144  N3    U     5     -19.052 -30.499 -28.963  1.00  0.00           N  
ATOM    145  H3    U     5     -19.593 -30.987 -29.662  1.00  0.00           H  
ATOM    146  C2    U     5     -19.364 -30.739 -27.665  1.00  0.00           C  
ATOM    147  O2    U     5     -20.385 -31.383 -27.381  1.00  0.00           O  
ATOM    148  C3'   U     5     -17.087 -30.683 -23.744  1.00  0.00           C  
ATOM    149  H3'   U     5     -16.227 -30.242 -24.249  1.00  0.00           H  
ATOM    150  C2'   U     5     -18.194 -31.279 -24.670  1.00  0.00           C  
ATOM    151  H2'   U     5     -17.771 -31.749 -25.558  1.00  0.00           H  
ATOM    152  O2'   U     5     -19.056 -32.197 -23.957  1.00  0.00           O  
ATOM    153 HO2'   U     5     -18.766 -33.094 -24.138  1.00  0.00           H  
ATOM    154  O3'   U     5     -16.760 -31.458 -22.656  1.00  0.00           O  
ATOM    155  P     C     6     -15.814 -32.717 -22.922  1.00  0.00           P  
ATOM    156  OP1   C     6     -15.370 -33.049 -21.541  1.00  0.00           O  
ATOM    157  OP2   C     6     -14.790 -32.340 -23.935  1.00  0.00           O  
ATOM    158  O5'   C     6     -16.600 -33.905 -23.639  1.00  0.00           O  
ATOM    159  C5'   C     6     -17.505 -34.722 -22.906  1.00  0.00           C  
ATOM    160  H5'   C     6     -18.146 -34.111 -22.272  1.00  0.00           H  
ATOM    161 H5''   C     6     -16.880 -35.349 -22.270  1.00  0.00           H  
ATOM    162  C4'   C     6     -18.360 -35.587 -23.780  1.00  0.00           C  
ATOM    163  H4'   C     6     -19.165 -36.034 -23.196  1.00  0.00           H  
ATOM    164  O4'   C     6     -19.044 -34.767 -24.738  1.00  0.00           O  
ATOM    165  C1'   C     6     -19.271 -35.416 -25.996  1.00  0.00           C  
ATOM    166  H1'   C     6     -20.328 -35.439 -26.260  1.00  0.00           H  
ATOM    167  N1    C     6     -18.415 -34.935 -27.122  1.00  0.00           N  
ATOM    168  C6    C     6     -17.399 -34.005 -26.998  1.00  0.00           C  
ATOM    169  H6    C     6     -17.082 -33.809 -25.985  1.00  0.00           H  
ATOM    170  C5    C     6     -16.878 -33.476 -28.107  1.00  0.00           C  
ATOM    171  H5    C     6     -16.017 -32.855 -27.910  1.00  0.00           H  
ATOM    172  C4    C     6     -17.423 -33.800 -29.324  1.00  0.00           C  
ATOM    173  N4    C     6     -17.093 -33.089 -30.328  1.00  0.00           N  
ATOM    174  H41   C     6     -17.622 -33.283 -31.166  1.00  0.00           H  
ATOM    175  H42   C     6     -16.468 -32.300 -30.241  1.00  0.00           H  
ATOM    176  N3    C     6     -18.345 -34.741 -29.462  1.00  0.00           N  
ATOM    177  C2    C     6     -18.821 -35.393 -28.391  1.00  0.00           C  
ATOM    178  O2    C     6     -19.718 -36.192 -28.486  1.00  0.00           O  
ATOM    179  C3'   C     6     -17.769 -36.677 -24.584  1.00  0.00           C  
ATOM    180  H3'   C     6     -16.839 -36.291 -25.001  1.00  0.00           H  
ATOM    181  C2'   C     6     -18.817 -36.861 -25.646  1.00  0.00           C  
ATOM    182  H2'   C     6     -18.402 -37.297 -26.555  1.00  0.00           H  
ATOM    183  O2'   C     6     -19.927 -37.635 -25.169  1.00  0.00           O  
ATOM    184 HO2'   C     6     -19.433 -38.015 -24.438  1.00  0.00           H  
ATOM    185  O3'   C     6     -17.552 -37.938 -23.940  1.00  0.00           O  
ATOM    186  P     A     7     -16.458 -39.022 -24.432  1.00  0.00           P  
ATOM    187  OP1   A     7     -16.355 -40.004 -23.405  1.00  0.00           O  
ATOM    188  OP2   A     7     -15.228 -38.274 -24.834  1.00  0.00           O  
ATOM    189  O5'   A     7     -17.150 -39.693 -25.714  1.00  0.00           O  
ATOM    190  C5'   A     7     -18.251 -40.552 -25.630  1.00  0.00           C  
ATOM    191  H5'   A     7     -19.056 -40.065 -25.080  1.00  0.00           H  
ATOM    192 H5''   A     7     -17.896 -41.438 -25.105  1.00  0.00           H  
ATOM    193  C4'   A     7     -18.774 -41.049 -27.013  1.00  0.00           C  
ATOM    194  H4'   A     7     -19.644 -41.693 -26.885  1.00  0.00           H  
ATOM    195  O4'   A     7     -19.191 -40.018 -27.900  1.00  0.00           O  
ATOM    196  C1'   A     7     -18.615 -40.180 -29.180  1.00  0.00           C  
ATOM    197  H1'   A     7     -19.470 -40.084 -29.849  1.00  0.00           H  
ATOM    198  N9    A     7     -17.632 -39.067 -29.473  1.00  0.00           N  
ATOM    199  C8    A     7     -16.853 -38.343 -28.595  1.00  0.00           C  
ATOM    200  H8    A     7     -16.983 -38.535 -27.540  1.00  0.00           H  
ATOM    201  N7    A     7     -16.325 -37.320 -29.099  1.00  0.00           N  
ATOM    202  C5    A     7     -16.713 -37.372 -30.488  1.00  0.00           C  
ATOM    203  C6    A     7     -16.444 -36.606 -31.644  1.00  0.00           C  
ATOM    204  N6    A     7     -15.730 -35.467 -31.737  1.00  0.00           N  
ATOM    205  H61   A     7     -15.711 -34.977 -32.620  1.00  0.00           H  
ATOM    206  H62   A     7     -15.244 -35.124 -30.921  1.00  0.00           H  
ATOM    207  N1    A     7     -16.940 -36.984 -32.804  1.00  0.00           N  
ATOM    208  C2    A     7     -17.535 -38.169 -32.900  1.00  0.00           C  
ATOM    209  H2    A     7     -17.835 -38.466 -33.894  1.00  0.00           H  
ATOM    210  N3    A     7     -17.852 -38.972 -31.928  1.00  0.00           N  
ATOM    211  C4    A     7     -17.432 -38.480 -30.734  1.00  0.00           C  
ATOM    212  C3'   A     7     -17.748 -41.927 -27.812  1.00  0.00           C  
ATOM    213  H3'   A     7     -16.789 -41.501 -27.515  1.00  0.00           H  
ATOM    214  C2'   A     7     -17.985 -41.587 -29.302  1.00  0.00           C  
ATOM    215  H2'   A     7     -17.050 -41.540 -29.860  1.00  0.00           H  
ATOM    216  O2'   A     7     -19.137 -42.279 -29.886  1.00  0.00           O  
ATOM    217 HO2'   A     7     -19.254 -42.079 -30.818  1.00  0.00           H  
ATOM    218  O3'   A     7     -17.939 -43.308 -27.460  1.00  0.00           O  
ATOM    219  P     U     8     -16.685 -44.259 -27.286  1.00  0.00           P  
ATOM    220  OP1   U     8     -17.106 -45.575 -26.754  1.00  0.00           O  
ATOM    221  OP2   U     8     -15.608 -43.492 -26.590  1.00  0.00           O  
ATOM    222  O5'   U     8     -16.137 -44.415 -28.759  1.00  0.00           O  
ATOM    223  C5'   U     8     -16.723 -45.037 -29.769  1.00  0.00           C  
ATOM    224  H5'   U     8     -17.705 -44.577 -29.883  1.00  0.00           H  
ATOM    225 H5''   U     8     -16.813 -46.082 -29.473  1.00  0.00           H  
ATOM    226  C4'   U     8     -15.934 -44.918 -31.074  1.00  0.00           C  
ATOM    227  H4'   U     8     -16.385 -45.589 -31.806  1.00  0.00           H  
ATOM    228  O4'   U     8     -16.179 -43.599 -31.631  1.00  0.00           O  
ATOM    229  C1'   U     8     -14.975 -43.235 -32.253  1.00  0.00           C  
ATOM    230  H1'   U     8     -15.068 -43.057 -33.324  1.00  0.00           H  
ATOM    231  N1    U     8     -14.483 -41.916 -31.709  1.00  0.00           N  
ATOM    232  C6    U     8     -14.589 -41.646 -30.409  1.00  0.00           C  
ATOM    233  H6    U     8     -14.874 -42.354 -29.645  1.00  0.00           H  
ATOM    234  C5    U     8     -14.270 -40.445 -29.933  1.00  0.00           C  
ATOM    235  H5    U     8     -14.314 -40.300 -28.864  1.00  0.00           H  
ATOM    236  C4    U     8     -13.956 -39.342 -30.840  1.00  0.00           C  
ATOM    237  O4    U     8     -13.670 -38.191 -30.411  1.00  0.00           O  
ATOM    238  N3    U     8     -13.836 -39.699 -32.157  1.00  0.00           N  
ATOM    239  H3    U     8     -13.798 -38.953 -32.836  1.00  0.00           H  
ATOM    240  C2    U     8     -14.031 -40.974 -32.588  1.00  0.00           C  
ATOM    241  O2    U     8     -13.908 -41.269 -33.756  1.00  0.00           O  
ATOM    242  C3'   U     8     -14.429 -45.019 -30.808  1.00  0.00           C  
ATOM    243  H3'   U     8     -14.188 -44.411 -29.936  1.00  0.00           H  
ATOM    244  C2'   U     8     -13.811 -44.311 -32.052  1.00  0.00           C  
ATOM    245  H2'   U     8     -12.888 -43.809 -31.762  1.00  0.00           H  
ATOM    246  O2'   U     8     -13.637 -45.188 -33.173  1.00  0.00           O  
ATOM    247 HO2'   U     8     -13.665 -46.093 -32.854  1.00  0.00           H  
ATOM    248  O3'   U     8     -13.975 -46.392 -30.659  1.00  0.00           O  
ATOM    249  P     A     9     -12.622 -46.586 -29.893  1.00  0.00           P  
ATOM    250  OP1   A     9     -12.326 -48.040 -29.902  1.00  0.00           O  
ATOM    251  OP2   A     9     -12.703 -45.924 -28.558  1.00  0.00           O  
ATOM    252  O5'   A     9     -11.525 -45.823 -30.798  1.00  0.00           O  
ATOM    253  C5'   A     9     -10.917 -46.400 -31.880  1.00  0.00           C  
ATOM    254  H5'   A     9     -11.704 -46.563 -32.616  1.00  0.00           H  
ATOM    255 H5''   A     9     -10.366 -47.275 -31.536  1.00  0.00           H  
ATOM    256  C4'   A     9      -9.884 -45.511 -32.582  1.00  0.00           C  
ATOM    257  H4'   A     9      -9.431 -46.206 -33.289  1.00  0.00           H  
ATOM    258  O4'   A     9     -10.433 -44.382 -33.131  1.00  0.00           O  
ATOM    259  C1'   A     9      -9.493 -43.335 -33.152  1.00  0.00           C  
ATOM    260  H1'   A     9      -9.198 -43.037 -34.158  1.00  0.00           H  
ATOM    261  N9    A     9     -10.091 -42.185 -32.423  1.00  0.00           N  
ATOM    262  C8    A     9     -10.553 -42.104 -31.146  1.00  0.00           C  
ATOM    263  H8    A     9     -10.750 -43.028 -30.624  1.00  0.00           H  
ATOM    264  N7    A     9     -10.567 -40.924 -30.664  1.00  0.00           N  
ATOM    265  C5    A     9     -10.168 -40.157 -31.770  1.00  0.00           C  
ATOM    266  C6    A     9      -9.981 -38.801 -32.046  1.00  0.00           C  
ATOM    267  N6    A     9     -10.317 -37.947 -31.106  1.00  0.00           N  
ATOM    268  H61   A     9     -10.292 -36.966 -31.344  1.00  0.00           H  
ATOM    269  H62   A     9     -10.607 -38.321 -30.214  1.00  0.00           H  
ATOM    270  N1    A     9      -9.624 -38.342 -33.223  1.00  0.00           N  
ATOM    271  C2    A     9      -9.475 -39.163 -34.203  1.00  0.00           C  
ATOM    272  H2    A     9      -9.163 -38.707 -35.131  1.00  0.00           H  
ATOM    273  N3    A     9      -9.684 -40.461 -34.169  1.00  0.00           N  
ATOM    274  C4    A     9      -9.997 -40.876 -32.918  1.00  0.00           C  
ATOM    275  C3'   A     9      -8.843 -45.023 -31.551  1.00  0.00           C  
ATOM    276  H3'   A     9      -9.104 -44.680 -30.550  1.00  0.00           H  
ATOM    277  C2'   A     9      -8.325 -43.772 -32.322  1.00  0.00           C  
ATOM    278  H2'   A     9      -7.969 -42.932 -31.726  1.00  0.00           H  
ATOM    279  O2'   A     9      -7.312 -44.114 -33.227  1.00  0.00           O  
ATOM    280 HO2'   A     9      -6.782 -44.808 -32.828  1.00  0.00           H  
ATOM    281  O3'   A     9      -7.803 -46.062 -31.469  1.00  0.00           O  
ATOM    282  P     U    10      -7.264 -46.481 -30.077  1.00  0.00           P  
ATOM    283  OP1   U    10      -6.155 -47.441 -30.328  1.00  0.00           O  
ATOM    284  OP2   U    10      -8.469 -46.829 -29.309  1.00  0.00           O  
ATOM    285  O5'   U    10      -6.666 -45.201 -29.456  1.00  0.00           O  
ATOM    286  C5'   U    10      -6.515 -45.087 -27.994  1.00  0.00           C  
ATOM    287  H5'   U    10      -5.788 -45.814 -27.631  1.00  0.00           H  
ATOM    288 H5''   U    10      -7.430 -45.276 -27.433  1.00  0.00           H  
ATOM    289  C4'   U    10      -5.947 -43.620 -27.659  1.00  0.00           C  
ATOM    290  H4'   U    10      -5.579 -43.614 -26.633  1.00  0.00           H  
ATOM    291  O4'   U    10      -4.717 -43.450 -28.371  1.00  0.00           O  
ATOM    292  C1'   U    10      -4.761 -42.243 -29.113  1.00  0.00           C  
ATOM    293  H1'   U    10      -4.333 -41.428 -28.529  1.00  0.00           H  
ATOM    294  N1    U    10      -4.061 -42.410 -30.512  1.00  0.00           N  
ATOM    295  C6    U    10      -3.985 -43.615 -31.161  1.00  0.00           C  
ATOM    296  H6    U    10      -4.391 -44.472 -30.644  1.00  0.00           H  
ATOM    297  C5    U    10      -3.389 -43.647 -32.428  1.00  0.00           C  
ATOM    298  H5    U    10      -3.262 -44.587 -32.945  1.00  0.00           H  
ATOM    299  C4    U    10      -2.770 -42.488 -32.961  1.00  0.00           C  
ATOM    300  O4    U    10      -2.301 -42.371 -34.078  1.00  0.00           O  
ATOM    301  N3    U    10      -2.934 -41.321 -32.215  1.00  0.00           N  
ATOM    302  H3    U    10      -2.553 -40.523 -32.704  1.00  0.00           H  
ATOM    303  C2    U    10      -3.560 -41.224 -31.070  1.00  0.00           C  
ATOM    304  O2    U    10      -3.719 -40.109 -30.585  1.00  0.00           O  
ATOM    305  C3'   U    10      -6.860 -42.348 -27.976  1.00  0.00           C  
ATOM    306  H3'   U    10      -7.871 -42.638 -28.261  1.00  0.00           H  
ATOM    307  C2'   U    10      -6.213 -41.929 -29.266  1.00  0.00           C  
ATOM    308  H2'   U    10      -6.575 -42.572 -30.069  1.00  0.00           H  
ATOM    309  O2'   U    10      -6.532 -40.561 -29.557  1.00  0.00           O  
ATOM    310 HO2'   U    10      -6.384 -40.420 -30.495  1.00  0.00           H  
ATOM    311  O3'   U    10      -6.897 -41.366 -26.946  1.00  0.00           O  
ATOM    312  P     A    11      -7.548 -41.621 -25.566  1.00  0.00           P  
ATOM    313  OP1   A    11      -8.689 -42.527 -25.740  1.00  0.00           O  
ATOM    314  OP2   A    11      -7.730 -40.275 -24.966  1.00  0.00           O  
ATOM    315  O5'   A    11      -6.342 -42.369 -24.865  1.00  0.00           O  
ATOM    316  C5'   A    11      -5.140 -41.554 -24.432  1.00  0.00           C  
ATOM    317  H5'   A    11      -5.395 -40.872 -23.621  1.00  0.00           H  
ATOM    318 H5''   A    11      -4.814 -40.954 -25.282  1.00  0.00           H  
ATOM    319  C4'   A    11      -3.873 -42.307 -24.069  1.00  0.00           C  
ATOM    320  H4'   A    11      -4.078 -42.628 -23.047  1.00  0.00           H  
ATOM    321  O4'   A    11      -3.565 -43.321 -24.994  1.00  0.00           O  
ATOM    322  C1'   A    11      -2.190 -43.708 -24.865  1.00  0.00           C  
ATOM    323  H1'   A    11      -2.054 -44.620 -24.284  1.00  0.00           H  
ATOM    324  N9    A    11      -1.692 -44.073 -26.231  1.00  0.00           N  
ATOM    325  C8    A    11      -1.313 -45.321 -26.736  1.00  0.00           C  
ATOM    326  H8    A    11      -1.500 -46.225 -26.176  1.00  0.00           H  
ATOM    327  N7    A    11      -0.943 -45.350 -27.970  1.00  0.00           N  
ATOM    328  C5    A    11      -1.015 -44.027 -28.350  1.00  0.00           C  
ATOM    329  C6    A    11      -0.655 -43.339 -29.501  1.00  0.00           C  
ATOM    330  N6    A    11      -0.107 -43.968 -30.490  1.00  0.00           N  
ATOM    331  H61   A    11       0.125 -43.474 -31.340  1.00  0.00           H  
ATOM    332  H62   A    11       0.044 -44.965 -30.450  1.00  0.00           H  
ATOM    333  N1    A    11      -0.884 -42.053 -29.603  1.00  0.00           N  
ATOM    334  C2    A    11      -1.515 -41.427 -28.603  1.00  0.00           C  
ATOM    335  H2    A    11      -1.700 -40.367 -28.702  1.00  0.00           H  
ATOM    336  N3    A    11      -1.804 -41.932 -27.427  1.00  0.00           N  
ATOM    337  C4    A    11      -1.543 -43.288 -27.334  1.00  0.00           C  
ATOM    338  C3'   A    11      -2.550 -41.471 -24.100  1.00  0.00           C  
ATOM    339  H3'   A    11      -2.474 -40.940 -25.049  1.00  0.00           H  
ATOM    340  C2'   A    11      -1.500 -42.505 -24.290  1.00  0.00           C  
ATOM    341  H2'   A    11      -0.651 -42.220 -24.911  1.00  0.00           H  
ATOM    342  O2'   A    11      -1.033 -42.951 -23.012  1.00  0.00           O  
ATOM    343 HO2'   A    11      -0.773 -42.147 -22.556  1.00  0.00           H  
ATOM    344  O3'   A    11      -2.421 -40.590 -22.993  1.00  0.00           O  
ATOM    345  P     A    12      -2.625 -39.008 -23.072  1.00  0.00           P  
ATOM    346  OP1   A    12      -2.502 -38.432 -21.740  1.00  0.00           O  
ATOM    347  OP2   A    12      -3.800 -38.696 -23.940  1.00  0.00           O  
ATOM    348  O5'   A    12      -1.360 -38.581 -23.854  1.00  0.00           O  
ATOM    349  C5'   A    12      -1.216 -38.932 -25.212  1.00  0.00           C  
ATOM    350  H5'   A    12      -2.161 -39.190 -25.690  1.00  0.00           H  
ATOM    351 H5''   A    12      -0.620 -39.838 -25.322  1.00  0.00           H  
ATOM    352  C4'   A    12      -0.662 -37.820 -26.185  1.00  0.00           C  
ATOM    353  H4'   A    12      -0.567 -38.275 -27.171  1.00  0.00           H  
ATOM    354  O4'   A    12      -1.685 -36.882 -26.311  1.00  0.00           O  
ATOM    355  C1'   A    12      -1.206 -35.638 -26.607  1.00  0.00           C  
ATOM    356  H1'   A    12      -1.449 -35.271 -27.604  1.00  0.00           H  
ATOM    357  N9    A    12      -1.813 -34.822 -25.471  1.00  0.00           N  
ATOM    358  C8    A    12      -2.620 -35.210 -24.410  1.00  0.00           C  
ATOM    359  H8    A    12      -2.864 -36.226 -24.135  1.00  0.00           H  
ATOM    360  N7    A    12      -3.101 -34.158 -23.719  1.00  0.00           N  
ATOM    361  C5    A    12      -2.661 -33.067 -24.403  1.00  0.00           C  
ATOM    362  C6    A    12      -2.794 -31.641 -24.308  1.00  0.00           C  
ATOM    363  N6    A    12      -3.642 -31.051 -23.521  1.00  0.00           N  
ATOM    364  H61   A    12      -3.835 -30.060 -23.491  1.00  0.00           H  
ATOM    365  H62   A    12      -4.328 -31.642 -23.075  1.00  0.00           H  
ATOM    366  N1    A    12      -2.133 -30.795 -25.129  1.00  0.00           N  
ATOM    367  C2    A    12      -1.308 -31.403 -25.932  1.00  0.00           C  
ATOM    368  H2    A    12      -0.972 -30.819 -26.776  1.00  0.00           H  
ATOM    369  N3    A    12      -1.130 -32.664 -26.233  1.00  0.00           N  
ATOM    370  C4    A    12      -1.801 -33.499 -25.382  1.00  0.00           C  
ATOM    371  C3'   A    12       0.575 -37.041 -25.789  1.00  0.00           C  
ATOM    372  H3'   A    12       0.526 -36.762 -24.736  1.00  0.00           H  
ATOM    373  C2'   A    12       0.371 -35.711 -26.548  1.00  0.00           C  
ATOM    374  H2'   A    12       0.810 -34.889 -25.984  1.00  0.00           H  
ATOM    375  O2'   A    12       0.872 -35.731 -27.877  1.00  0.00           O  
ATOM    376 HO2'   A    12       1.797 -35.476 -27.887  1.00  0.00           H  
ATOM    377  O3'   A    12       1.804 -37.655 -26.096  1.00  0.00           O  
ATOM    378  P     U    13       3.096 -37.659 -25.168  1.00  0.00           P  
ATOM    379  OP1   U    13       2.839 -37.163 -23.822  1.00  0.00           O  
ATOM    380  OP2   U    13       4.311 -37.189 -25.816  1.00  0.00           O  
ATOM    381  O5'   U    13       3.250 -39.260 -25.012  1.00  0.00           O  
ATOM    382  C5'   U    13       2.380 -40.009 -24.208  1.00  0.00           C  
ATOM    383  H5'   U    13       1.462 -39.438 -24.075  1.00  0.00           H  
ATOM    384 H5''   U    13       2.792 -40.211 -23.219  1.00  0.00           H  
ATOM    385  C4'   U    13       1.951 -41.422 -24.671  1.00  0.00           C  
ATOM    386  H4'   U    13       1.345 -41.914 -23.910  1.00  0.00           H  
ATOM    387  O4'   U    13       1.282 -41.276 -25.924  1.00  0.00           O  
ATOM    388  C1'   U    13       1.734 -42.319 -26.786  1.00  0.00           C  
ATOM    389  H1'   U    13       0.873 -42.920 -27.080  1.00  0.00           H  
ATOM    390  N1    U    13       2.536 -41.784 -28.018  1.00  0.00           N  
ATOM    391  C6    U    13       2.720 -40.415 -28.258  1.00  0.00           C  
ATOM    392  H6    U    13       2.385 -39.705 -27.516  1.00  0.00           H  
ATOM    393  C5    U    13       3.129 -39.895 -29.429  1.00  0.00           C  
ATOM    394  H5    U    13       3.122 -38.817 -29.495  1.00  0.00           H  
ATOM    395  C4    U    13       3.565 -40.859 -30.440  1.00  0.00           C  
ATOM    396  O4    U    13       3.872 -40.481 -31.593  1.00  0.00           O  
ATOM    397  N3    U    13       3.474 -42.178 -30.172  1.00  0.00           N  
ATOM    398  H3    U    13       3.740 -42.780 -30.938  1.00  0.00           H  
ATOM    399  C2    U    13       2.898 -42.697 -29.007  1.00  0.00           C  
ATOM    400  O2    U    13       3.048 -43.959 -28.955  1.00  0.00           O  
ATOM    401  C3'   U    13       3.140 -42.290 -25.009  1.00  0.00           C  
ATOM    402  H3'   U    13       3.930 -41.641 -25.387  1.00  0.00           H  
ATOM    403  C2'   U    13       2.622 -43.303 -25.965  1.00  0.00           C  
ATOM    404  H2'   U    13       3.459 -43.783 -26.473  1.00  0.00           H  
ATOM    405  O2'   U    13       1.818 -44.280 -25.372  1.00  0.00           O  
ATOM    406 HO2'   U    13       1.889 -44.140 -24.425  1.00  0.00           H  
ATOM    407  O3'   U    13       3.612 -42.829 -23.896  1.00  0.00           O  
ATOM    408  P     C    14       5.181 -42.889 -23.524  1.00  0.00           P  
ATOM    409  OP1   C    14       5.394 -43.270 -22.102  1.00  0.00           O  
ATOM    410  OP2   C    14       5.955 -41.774 -24.072  1.00  0.00           O  
ATOM    411  O5'   C    14       5.626 -44.150 -24.417  1.00  0.00           O  
ATOM    412  C5'   C    14       5.257 -45.593 -24.314  1.00  0.00           C  
ATOM    413  H5'   C    14       4.175 -45.658 -24.198  1.00  0.00           H  
ATOM    414 H5''   C    14       5.593 -46.106 -23.412  1.00  0.00           H  
ATOM    415  C4'   C    14       5.469 -46.395 -25.515  1.00  0.00           C  
ATOM    416  H4'   C    14       5.079 -47.404 -25.381  1.00  0.00           H  
ATOM    417  O4'   C    14       4.951 -45.711 -26.637  1.00  0.00           O  
ATOM    418  C1'   C    14       5.702 -45.932 -27.786  1.00  0.00           C  
ATOM    419  H1'   C    14       5.189 -46.585 -28.492  1.00  0.00           H  
ATOM    420  N1    C    14       6.106 -44.703 -28.459  1.00  0.00           N  
ATOM    421  C6    C    14       6.049 -43.525 -27.776  1.00  0.00           C  
ATOM    422  H6    C    14       5.692 -43.545 -26.757  1.00  0.00           H  
ATOM    423  C5    C    14       6.476 -42.354 -28.387  1.00  0.00           C  
ATOM    424  H5    C    14       6.384 -41.413 -27.865  1.00  0.00           H  
ATOM    425  C4    C    14       6.922 -42.463 -29.726  1.00  0.00           C  
ATOM    426  N4    C    14       7.338 -41.380 -30.331  1.00  0.00           N  
ATOM    427  H41   C    14       7.745 -41.430 -31.254  1.00  0.00           H  
ATOM    428  H42   C    14       7.289 -40.463 -29.912  1.00  0.00           H  
ATOM    429  N3    C    14       7.045 -43.629 -30.339  1.00  0.00           N  
ATOM    430  C2    C    14       6.616 -44.772 -29.729  1.00  0.00           C  
ATOM    431  O2    C    14       6.764 -45.866 -30.348  1.00  0.00           O  
ATOM    432  C3'   C    14       6.993 -46.559 -25.811  1.00  0.00           C  
ATOM    433  H3'   C    14       7.514 -45.659 -25.485  1.00  0.00           H  
ATOM    434  C2'   C    14       6.979 -46.755 -27.327  1.00  0.00           C  
ATOM    435  H2'   C    14       7.914 -46.379 -27.742  1.00  0.00           H  
ATOM    436  O2'   C    14       6.931 -48.096 -27.701  1.00  0.00           O  
ATOM    437 HO2'   C    14       7.783 -48.423 -27.401  1.00  0.00           H  
ATOM    438  O3'   C    14       7.430 -47.757 -25.073  1.00  0.00           O  
ATOM    439  P     C    15       8.917 -48.112 -24.755  1.00  0.00           P  
ATOM    440  OP1   C    15       8.854 -49.450 -24.107  1.00  0.00           O  
ATOM    441  OP2   C    15       9.624 -47.004 -24.048  1.00  0.00           O  
ATOM    442  O5'   C    15       9.664 -48.288 -26.243  1.00  0.00           O  
ATOM    443  C5'   C    15       9.797 -49.624 -26.720  1.00  0.00           C  
ATOM    444  H5'   C    15       8.847 -50.157 -26.733  1.00  0.00           H  
ATOM    445 H5''   C    15      10.592 -50.084 -26.133  1.00  0.00           H  
ATOM    446  C4'   C    15      10.447 -49.587 -28.088  1.00  0.00           C  
ATOM    447  H4'   C    15      10.241 -50.481 -28.677  1.00  0.00           H  
ATOM    448  O4'   C    15       9.773 -48.595 -28.833  1.00  0.00           O  
ATOM    449  C1'   C    15      10.755 -48.070 -29.804  1.00  0.00           C  
ATOM    450  H1'   C    15      10.469 -48.462 -30.780  1.00  0.00           H  
ATOM    451  N1    C    15      10.891 -46.581 -29.813  1.00  0.00           N  
ATOM    452  C6    C    15      10.471 -45.887 -28.750  1.00  0.00           C  
ATOM    453  H6    C    15      10.338 -46.385 -27.800  1.00  0.00           H  
ATOM    454  C5    C    15      10.263 -44.558 -28.835  1.00  0.00           C  
ATOM    455  H5    C    15       9.908 -43.928 -28.033  1.00  0.00           H  
ATOM    456  C4    C    15      10.493 -43.977 -30.059  1.00  0.00           C  
ATOM    457  N4    C    15      10.297 -42.725 -30.419  1.00  0.00           N  
ATOM    458  H41   C    15      10.323 -42.463 -31.394  1.00  0.00           H  
ATOM    459  H42   C    15      10.125 -42.100 -29.644  1.00  0.00           H  
ATOM    460  N3    C    15      11.016 -44.528 -31.103  1.00  0.00           N  
ATOM    461  C2    C    15      11.242 -45.892 -31.009  1.00  0.00           C  
ATOM    462  O2    C    15      11.853 -46.488 -31.906  1.00  0.00           O  
ATOM    463  C3'   C    15      11.914 -49.230 -28.077  1.00  0.00           C  
ATOM    464  H3'   C    15      12.048 -48.366 -27.426  1.00  0.00           H  
ATOM    465  C2'   C    15      12.096 -48.768 -29.497  1.00  0.00           C  
ATOM    466  H2'   C    15      12.929 -48.071 -29.587  1.00  0.00           H  
ATOM    467  O2'   C    15      12.261 -49.883 -30.353  1.00  0.00           O  
ATOM    468 HO2'   C    15      12.613 -49.506 -31.162  1.00  0.00           H  
ATOM    469  O3'   C    15      12.865 -50.180 -27.660  1.00  0.00           O  
ATOM    470  P     U    16      14.266 -49.745 -27.148  1.00  0.00           P  
ATOM    471  OP1   U    16      14.976 -51.006 -27.136  1.00  0.00           O  
ATOM    472  OP2   U    16      14.258 -49.024 -25.901  1.00  0.00           O  
ATOM    473  O5'   U    16      14.925 -48.865 -28.383  1.00  0.00           O  
ATOM    474  C5'   U    16      15.477 -49.373 -29.625  1.00  0.00           C  
ATOM    475  H5'   U    16      14.920 -50.156 -30.140  1.00  0.00           H  
ATOM    476 H5''   U    16      16.405 -49.866 -29.335  1.00  0.00           H  
ATOM    477  C4'   U    16      15.791 -48.278 -30.739  1.00  0.00           C  
ATOM    478  H4'   U    16      16.165 -48.720 -31.663  1.00  0.00           H  
ATOM    479  O4'   U    16      14.665 -47.552 -31.195  1.00  0.00           O  
ATOM    480  C1'   U    16      15.112 -46.213 -31.529  1.00  0.00           C  
ATOM    481  H1'   U    16      14.976 -45.995 -32.589  1.00  0.00           H  
ATOM    482  N1    U    16      14.522 -45.116 -30.667  1.00  0.00           N  
ATOM    483  C6    U    16      14.019 -45.256 -29.404  1.00  0.00           C  
ATOM    484  H6    U    16      14.149 -46.191 -28.879  1.00  0.00           H  
ATOM    485  C5    U    16      13.668 -44.145 -28.777  1.00  0.00           C  
ATOM    486  H5    U    16      13.334 -44.159 -27.750  1.00  0.00           H  
ATOM    487  C4    U    16      13.595 -42.855 -29.363  1.00  0.00           C  
ATOM    488  O4    U    16      13.246 -41.831 -28.785  1.00  0.00           O  
ATOM    489  N3    U    16      14.053 -42.801 -30.615  1.00  0.00           N  
ATOM    490  H3    U    16      13.928 -41.899 -31.053  1.00  0.00           H  
ATOM    491  C2    U    16      14.574 -43.886 -31.292  1.00  0.00           C  
ATOM    492  O2    U    16      15.061 -43.650 -32.386  1.00  0.00           O  
ATOM    493  C3'   U    16      16.861 -47.244 -30.296  1.00  0.00           C  
ATOM    494  H3'   U    16      16.709 -46.902 -29.272  1.00  0.00           H  
ATOM    495  C2'   U    16      16.599 -46.141 -31.335  1.00  0.00           C  
ATOM    496  H2'   U    16      16.803 -45.107 -31.056  1.00  0.00           H  
ATOM    497  O2'   U    16      17.172 -46.372 -32.636  1.00  0.00           O  
ATOM    498 HO2'   U    16      18.115 -46.467 -32.482  1.00  0.00           H  
ATOM    499  O3'   U    16      18.077 -47.988 -30.413  1.00  0.00           O  
ATOM    500  P     A    17      19.475 -47.288 -30.030  1.00  0.00           P  
ATOM    501  OP1   A    17      20.595 -48.216 -29.856  1.00  0.00           O  
ATOM    502  OP2   A    17      19.135 -46.446 -28.898  1.00  0.00           O  
ATOM    503  O5'   A    17      19.710 -46.277 -31.185  1.00  0.00           O  
ATOM    504  C5'   A    17      20.476 -46.792 -32.247  1.00  0.00           C  
ATOM    505  H5'   A    17      19.955 -47.547 -32.835  1.00  0.00           H  
ATOM    506 H5''   A    17      21.436 -47.172 -31.898  1.00  0.00           H  
ATOM    507  C4'   A    17      20.824 -45.590 -33.126  1.00  0.00           C  
ATOM    508  H4'   A    17      21.289 -46.121 -33.957  1.00  0.00           H  
ATOM    509  O4'   A    17      19.821 -44.793 -33.703  1.00  0.00           O  
ATOM    510  C1'   A    17      20.182 -43.423 -33.737  1.00  0.00           C  
ATOM    511  H1'   A    17      20.073 -43.082 -34.766  1.00  0.00           H  
ATOM    512  N9    A    17      19.499 -42.608 -32.736  1.00  0.00           N  
ATOM    513  C8    A    17      18.817 -42.977 -31.586  1.00  0.00           C  
ATOM    514  H8    A    17      18.813 -44.033 -31.359  1.00  0.00           H  
ATOM    515  N7    A    17      18.227 -42.058 -30.907  1.00  0.00           N  
ATOM    516  C5    A    17      18.499 -40.968 -31.642  1.00  0.00           C  
ATOM    517  C6    A    17      18.255 -39.544 -31.451  1.00  0.00           C  
ATOM    518  N6    A    17      17.554 -38.989 -30.519  1.00  0.00           N  
ATOM    519  H61   A    17      17.489 -37.997 -30.336  1.00  0.00           H  
ATOM    520  H62   A    17      17.226 -39.607 -29.791  1.00  0.00           H  
ATOM    521  N1    A    17      18.621 -38.676 -32.386  1.00  0.00           N  
ATOM    522  C2    A    17      19.226 -39.091 -33.408  1.00  0.00           C  
ATOM    523  H2    A    17      19.437 -38.370 -34.184  1.00  0.00           H  
ATOM    524  N3    A    17      19.643 -40.351 -33.632  1.00  0.00           N  
ATOM    525  C4    A    17      19.223 -41.255 -32.754  1.00  0.00           C  
ATOM    526  C3'   A    17      21.837 -44.585 -32.550  1.00  0.00           C  
ATOM    527  H3'   A    17      21.372 -44.276 -31.614  1.00  0.00           H  
ATOM    528  C2'   A    17      21.723 -43.388 -33.489  1.00  0.00           C  
ATOM    529  H2'   A    17      21.902 -42.410 -33.042  1.00  0.00           H  
ATOM    530  O2'   A    17      22.453 -43.591 -34.696  1.00  0.00           O  
ATOM    531 HO2'   A    17      23.279 -44.010 -34.441  1.00  0.00           H  
ATOM    532  O3'   A    17      23.221 -45.061 -32.503  1.00  0.00           O  
ATOM    533  P     A    18      24.241 -44.403 -31.433  1.00  0.00           P  
ATOM    534  OP1   A    18      25.532 -45.148 -31.494  1.00  0.00           O  
ATOM    535  OP2   A    18      23.592 -44.291 -30.131  1.00  0.00           O  
ATOM    536  O5'   A    18      24.471 -42.904 -31.904  1.00  0.00           O  
ATOM    537  C5'   A    18      25.300 -42.464 -33.021  1.00  0.00           C  
ATOM    538  H5'   A    18      24.888 -43.011 -33.870  1.00  0.00           H  
ATOM    539 H5''   A    18      26.367 -42.631 -32.872  1.00  0.00           H  
ATOM    540  C4'   A    18      25.054 -41.053 -33.388  1.00  0.00           C  
ATOM    541  H4'   A    18      25.606 -40.891 -34.314  1.00  0.00           H  
ATOM    542  O4'   A    18      23.672 -40.787 -33.560  1.00  0.00           O  
ATOM    543  C1'   A    18      23.421 -39.404 -33.311  1.00  0.00           C  
ATOM    544  H1'   A    18      22.930 -38.846 -34.108  1.00  0.00           H  
ATOM    545  N9    A    18      22.526 -39.334 -32.122  1.00  0.00           N  
ATOM    546  C8    A    18      22.016 -40.318 -31.335  1.00  0.00           C  
ATOM    547  H8    A    18      22.412 -41.302 -31.538  1.00  0.00           H  
ATOM    548  N7    A    18      21.308 -39.987 -30.312  1.00  0.00           N  
ATOM    549  C5    A    18      21.290 -38.631 -30.496  1.00  0.00           C  
ATOM    550  C6    A    18      20.699 -37.501 -29.902  1.00  0.00           C  
ATOM    551  N6    A    18      19.890 -37.593 -28.861  1.00  0.00           N  
ATOM    552  H61   A    18      19.396 -36.801 -28.476  1.00  0.00           H  
ATOM    553  H62   A    18      19.828 -38.496 -28.412  1.00  0.00           H  
ATOM    554  N1    A    18      20.793 -36.271 -30.348  1.00  0.00           N  
ATOM    555  C2    A    18      21.395 -36.195 -31.502  1.00  0.00           C  
ATOM    556  H2    A    18      21.511 -35.189 -31.877  1.00  0.00           H  
ATOM    557  N3    A    18      22.102 -37.011 -32.202  1.00  0.00           N  
ATOM    558  C4    A    18      21.996 -38.228 -31.642  1.00  0.00           C  
ATOM    559  C3'   A    18      25.477 -39.918 -32.387  1.00  0.00           C  
ATOM    560  H3'   A    18      25.249 -40.182 -31.354  1.00  0.00           H  
ATOM    561  C2'   A    18      24.729 -38.769 -33.039  1.00  0.00           C  
ATOM    562  H2'   A    18      24.542 -37.948 -32.348  1.00  0.00           H  
ATOM    563  O2'   A    18      25.192 -38.276 -34.293  1.00  0.00           O  
ATOM    564 HO2'   A    18      26.134 -38.107 -34.221  1.00  0.00           H  
ATOM    565  O3'   A    18      26.886 -39.694 -32.293  1.00  0.00           O  
ATOM    566  P     U    19      27.592 -39.118 -30.958  1.00  0.00           P  
ATOM    567  OP1   U    19      29.039 -38.634 -31.226  1.00  0.00           O  
ATOM    568  OP2   U    19      27.221 -40.013 -29.819  1.00  0.00           O  
ATOM    569  O5'   U    19      26.765 -37.835 -30.591  1.00  0.00           O  
ATOM    570  C5'   U    19      26.962 -36.617 -31.360  1.00  0.00           C  
ATOM    571  H5'   U    19      26.708 -36.726 -32.415  1.00  0.00           H  
ATOM    572 H5''   U    19      27.990 -36.263 -31.435  1.00  0.00           H  
ATOM    573  C4'   U    19      26.161 -35.524 -30.687  1.00  0.00           C  
ATOM    574  H4'   U    19      26.253 -34.621 -31.291  1.00  0.00           H  
ATOM    575  O4'   U    19      24.750 -35.775 -30.792  1.00  0.00           O  
ATOM    576  C1'   U    19      24.160 -35.206 -29.668  1.00  0.00           C  
ATOM    577  H1'   U    19      23.340 -34.521 -29.883  1.00  0.00           H  
ATOM    578  N1    U    19      23.654 -36.225 -28.779  1.00  0.00           N  
ATOM    579  C6    U    19      23.921 -37.595 -28.883  1.00  0.00           C  
ATOM    580  H6    U    19      24.642 -37.976 -29.591  1.00  0.00           H  
ATOM    581  C5    U    19      23.366 -38.523 -28.052  1.00  0.00           C  
ATOM    582  H5    U    19      23.730 -39.535 -28.155  1.00  0.00           H  
ATOM    583  C4    U    19      22.438 -38.139 -27.027  1.00  0.00           C  
ATOM    584  O4    U    19      21.924 -38.970 -26.219  1.00  0.00           O  
ATOM    585  N3    U    19      22.150 -36.822 -27.027  1.00  0.00           N  
ATOM    586  H3    U    19      21.570 -36.467 -26.280  1.00  0.00           H  
ATOM    587  C2    U    19      22.766 -35.853 -27.761  1.00  0.00           C  
ATOM    588  O2    U    19      22.579 -34.669 -27.507  1.00  0.00           O  
ATOM    589  C3'   U    19      26.449 -35.249 -29.252  1.00  0.00           C  
ATOM    590  H3'   U    19      26.308 -36.194 -28.728  1.00  0.00           H  
ATOM    591  C2'   U    19      25.276 -34.313 -29.048  1.00  0.00           C  
ATOM    592  H2'   U    19      25.223 -34.262 -27.961  1.00  0.00           H  
ATOM    593  O2'   U    19      25.291 -33.007 -29.433  1.00  0.00           O  
ATOM    594 HO2'   U    19      24.525 -32.588 -29.034  1.00  0.00           H  
ATOM    595  O3'   U    19      27.776 -34.710 -29.059  1.00  0.00           O  
ATOM    596  P     G    20      28.363 -34.836 -27.601  1.00  0.00           P  
ATOM    597  OP1   G    20      29.728 -34.361 -27.664  1.00  0.00           O  
ATOM    598  OP2   G    20      28.213 -36.227 -27.188  1.00  0.00           O  
ATOM    599  O5'   G    20      27.650 -33.914 -26.477  1.00  0.00           O  
ATOM    600  C5'   G    20      27.752 -32.494 -26.446  1.00  0.00           C  
ATOM    601  H5'   G    20      27.472 -32.048 -27.400  1.00  0.00           H  
ATOM    602 H5''   G    20      28.655 -32.198 -25.912  1.00  0.00           H  
ATOM    603  C4'   G    20      26.645 -32.134 -25.448  1.00  0.00           C  
ATOM    604  H4'   G    20      26.591 -31.049 -25.357  1.00  0.00           H  
ATOM    605  O4'   G    20      25.375 -32.851 -25.658  1.00  0.00           O  
ATOM    606  C1'   G    20      24.803 -32.865 -24.376  1.00  0.00           C  
ATOM    607  H1'   G    20      23.947 -32.190 -24.357  1.00  0.00           H  
ATOM    608  N9    G    20      24.312 -34.257 -24.070  1.00  0.00           N  
ATOM    609  C8    G    20      24.647 -35.443 -24.673  1.00  0.00           C  
ATOM    610  H8    G    20      25.336 -35.558 -25.497  1.00  0.00           H  
ATOM    611  N7    G    20      23.971 -36.475 -24.163  1.00  0.00           N  
ATOM    612  C5    G    20      23.181 -35.932 -23.101  1.00  0.00           C  
ATOM    613  C6    G    20      22.213 -36.576 -22.225  1.00  0.00           C  
ATOM    614  O6    G    20      21.819 -37.754 -22.239  1.00  0.00           O  
ATOM    615  N1    G    20      21.468 -35.639 -21.469  1.00  0.00           N  
ATOM    616  H1    G    20      20.578 -35.913 -21.077  1.00  0.00           H  
ATOM    617  C2    G    20      21.646 -34.243 -21.668  1.00  0.00           C  
ATOM    618  N2    G    20      21.028 -33.413 -20.878  1.00  0.00           N  
ATOM    619  H21   G    20      20.140 -33.609 -20.437  1.00  0.00           H  
ATOM    620  H22   G    20      21.262 -32.442 -21.029  1.00  0.00           H  
ATOM    621  N3    G    20      22.564 -33.661 -22.429  1.00  0.00           N  
ATOM    622  C4    G    20      23.351 -34.559 -23.105  1.00  0.00           C  
ATOM    623  C3'   G    20      27.076 -32.689 -24.095  1.00  0.00           C  
ATOM    624  H3'   G    20      27.367 -33.740 -24.090  1.00  0.00           H  
ATOM    625  C2'   G    20      25.787 -32.433 -23.286  1.00  0.00           C  
ATOM    626  H2'   G    20      25.749 -33.095 -22.422  1.00  0.00           H  
ATOM    627  O2'   G    20      25.605 -31.047 -23.075  1.00  0.00           O  
ATOM    628 HO2'   G    20      25.543 -30.823 -22.143  1.00  0.00           H  
ATOM    629  O3'   G    20      28.217 -32.016 -23.528  1.00  0.00           O  
ATOM    630  P     A    21      28.768 -32.374 -22.061  1.00  0.00           P  
ATOM    631  OP1   A    21      30.060 -31.660 -21.890  1.00  0.00           O  
ATOM    632  OP2   A    21      28.718 -33.862 -21.902  1.00  0.00           O  
ATOM    633  O5'   A    21      27.729 -31.822 -21.048  1.00  0.00           O  
ATOM    634  C5'   A    21      27.583 -30.407 -20.923  1.00  0.00           C  
ATOM    635  H5'   A    21      27.229 -30.066 -21.896  1.00  0.00           H  
ATOM    636 H5''   A    21      28.542 -29.992 -20.615  1.00  0.00           H  
ATOM    637  C4'   A    21      26.467 -30.137 -19.925  1.00  0.00           C  
ATOM    638  H4'   A    21      26.296 -29.063 -19.852  1.00  0.00           H  
ATOM    639  O4'   A    21      25.152 -30.686 -20.277  1.00  0.00           O  
ATOM    640  C1'   A    21      24.479 -31.083 -19.065  1.00  0.00           C  
ATOM    641  H1'   A    21      23.542 -30.534 -18.977  1.00  0.00           H  
ATOM    642  N9    A    21      24.243 -32.508 -19.018  1.00  0.00           N  
ATOM    643  C8    A    21      25.022 -33.539 -19.537  1.00  0.00           C  
ATOM    644  H8    A    21      25.940 -33.378 -20.083  1.00  0.00           H  
ATOM    645  N7    A    21      24.568 -34.765 -19.459  1.00  0.00           N  
ATOM    646  C5    A    21      23.464 -34.511 -18.537  1.00  0.00           C  
ATOM    647  C6    A    21      22.528 -35.364 -17.923  1.00  0.00           C  
ATOM    648  N6    A    21      22.593 -36.678 -17.781  1.00  0.00           N  
ATOM    649  H61   A    21      21.946 -37.115 -17.141  1.00  0.00           H  
ATOM    650  H62   A    21      23.421 -37.231 -17.949  1.00  0.00           H  
ATOM    651  N1    A    21      21.553 -34.853 -17.145  1.00  0.00           N  
ATOM    652  C2    A    21      21.417 -33.491 -17.108  1.00  0.00           C  
ATOM    653  H2    A    21      20.555 -33.168 -16.543  1.00  0.00           H  
ATOM    654  N3    A    21      22.136 -32.579 -17.702  1.00  0.00           N  
ATOM    655  C4    A    21      23.245 -33.154 -18.359  1.00  0.00           C  
ATOM    656  C3'   A    21      26.908 -30.718 -18.546  1.00  0.00           C  
ATOM    657  H3'   A    21      27.219 -31.763 -18.543  1.00  0.00           H  
ATOM    658  C2'   A    21      25.524 -30.790 -17.930  1.00  0.00           C  
ATOM    659  H2'   A    21      25.504 -31.465 -17.075  1.00  0.00           H  
ATOM    660  O2'   A    21      25.213 -29.485 -17.449  1.00  0.00           O  
ATOM    661 HO2'   A    21      24.792 -29.523 -16.587  1.00  0.00           H  
ATOM    662  O3'   A    21      27.868 -29.969 -17.936  1.00  0.00           O  
ATOM    663  P     U    22      28.553 -30.455 -16.587  1.00  0.00           P  
ATOM    664  OP1   U    22      29.459 -29.426 -16.181  1.00  0.00           O  
ATOM    665  OP2   U    22      29.134 -31.848 -16.769  1.00  0.00           O  
ATOM    666  O5'   U    22      27.426 -30.593 -15.507  1.00  0.00           O  
ATOM    667  C5'   U    22      26.783 -29.569 -14.834  1.00  0.00           C  
ATOM    668  H5'   U    22      26.587 -28.751 -15.527  1.00  0.00           H  
ATOM    669 H5''   U    22      27.517 -29.183 -14.126  1.00  0.00           H  
ATOM    670  C4'   U    22      25.575 -30.080 -14.040  1.00  0.00           C  
ATOM    671  H4'   U    22      24.866 -29.315 -13.723  1.00  0.00           H  
ATOM    672  O4'   U    22      24.830 -31.056 -14.742  1.00  0.00           O  
ATOM    673  C1'   U    22      24.805 -32.319 -14.043  1.00  0.00           C  
ATOM    674  H1'   U    22      23.882 -32.297 -13.463  1.00  0.00           H  
ATOM    675  N1    U    22      24.834 -33.531 -15.003  1.00  0.00           N  
ATOM    676  C6    U    22      25.879 -33.659 -15.797  1.00  0.00           C  
ATOM    677  H6    U    22      26.552 -32.816 -15.866  1.00  0.00           H  
ATOM    678  C5    U    22      26.122 -34.794 -16.486  1.00  0.00           C  
ATOM    679  H5    U    22      26.913 -34.833 -17.220  1.00  0.00           H  
ATOM    680  C4    U    22      25.432 -36.004 -16.133  1.00  0.00           C  
ATOM    681  O4    U    22      25.668 -37.123 -16.614  1.00  0.00           O  
ATOM    682  N3    U    22      24.344 -35.819 -15.319  1.00  0.00           N  
ATOM    683  H3    U    22      23.702 -36.569 -15.104  1.00  0.00           H  
ATOM    684  C2    U    22      23.996 -34.618 -14.741  1.00  0.00           C  
ATOM    685  O2    U    22      23.015 -34.501 -14.060  1.00  0.00           O  
ATOM    686  C3'   U    22      26.053 -30.701 -12.738  1.00  0.00           C  
ATOM    687  H3'   U    22      27.065 -30.376 -12.494  1.00  0.00           H  
ATOM    688  C2'   U    22      26.029 -32.236 -13.022  1.00  0.00           C  
ATOM    689  H2'   U    22      26.924 -32.608 -13.519  1.00  0.00           H  
ATOM    690  O2'   U    22      25.765 -32.999 -11.923  1.00  0.00           O  
ATOM    691 HO2'   U    22      25.772 -33.917 -12.203  1.00  0.00           H  
ATOM    692  O3'   U    22      25.083 -30.407 -11.798  1.00  0.00           O  
ATOM    693  P     A    23      25.021 -29.066 -11.003  1.00  0.00           P  
ATOM    694  OP1   A    23      25.276 -27.865 -11.756  1.00  0.00           O  
ATOM    695  OP2   A    23      25.915 -29.263  -9.858  1.00  0.00           O  
ATOM    696  O5'   A    23      23.500 -29.106 -10.582  1.00  0.00           O  
ATOM    697  C5'   A    23      22.503 -28.144 -11.002  1.00  0.00           C  
ATOM    698  H5'   A    23      22.439 -28.166 -12.090  1.00  0.00           H  
ATOM    699 H5''   A    23      22.825 -27.202 -10.558  1.00  0.00           H  
ATOM    700  C4'   A    23      21.191 -28.480 -10.268  1.00  0.00           C  
ATOM    701  H4'   A    23      20.422 -27.738 -10.481  1.00  0.00           H  
ATOM    702  O4'   A    23      20.850 -29.804 -10.695  1.00  0.00           O  
ATOM    703  C1'   A    23      20.457 -30.542  -9.545  1.00  0.00           C  
ATOM    704  H1'   A    23      19.465 -30.940  -9.759  1.00  0.00           H  
ATOM    705  N9    A    23      21.334 -31.732  -9.313  1.00  0.00           N  
ATOM    706  C8    A    23      22.448 -32.256 -10.058  1.00  0.00           C  
ATOM    707  H8    A    23      22.763 -31.910 -11.031  1.00  0.00           H  
ATOM    708  N7    A    23      23.123 -33.196  -9.514  1.00  0.00           N  
ATOM    709  C5    A    23      22.454 -33.336  -8.228  1.00  0.00           C  
ATOM    710  C6    A    23      22.634 -34.306  -7.198  1.00  0.00           C  
ATOM    711  N6    A    23      23.584 -35.229  -7.185  1.00  0.00           N  
ATOM    712  H61   A    23      23.742 -35.783  -6.355  1.00  0.00           H  
ATOM    713  H62   A    23      24.241 -35.217  -7.952  1.00  0.00           H  
ATOM    714  N1    A    23      21.705 -34.400  -6.191  1.00  0.00           N  
ATOM    715  C2    A    23      20.744 -33.482  -6.187  1.00  0.00           C  
ATOM    716  H2    A    23      20.109 -33.524  -5.314  1.00  0.00           H  
ATOM    717  N3    A    23      20.447 -32.550  -7.139  1.00  0.00           N  
ATOM    718  C4    A    23      21.347 -32.536  -8.147  1.00  0.00           C  
ATOM    719  C3'   A    23      21.292 -28.510  -8.778  1.00  0.00           C  
ATOM    720  H3'   A    23      22.254 -28.838  -8.384  1.00  0.00           H  
ATOM    721  C2'   A    23      20.374 -29.591  -8.376  1.00  0.00           C  
ATOM    722  H2'   A    23      20.564 -30.044  -7.403  1.00  0.00           H  
ATOM    723  O2'   A    23      19.085 -29.052  -8.318  1.00  0.00           O  
ATOM    724 HO2'   A    23      19.154 -28.104  -8.184  1.00  0.00           H  
ATOM    725  O3'   A    23      20.998 -27.282  -8.235  1.00  0.00           O  
ATOM    726  P     U    24      22.052 -26.158  -7.906  1.00  0.00           P  
ATOM    727  OP1   U    24      23.292 -26.902  -7.644  1.00  0.00           O  
ATOM    728  OP2   U    24      21.509 -25.186  -6.947  1.00  0.00           O  
ATOM    729  O5'   U    24      22.310 -25.300  -9.274  1.00  0.00           O  
ATOM    730  C5'   U    24      21.267 -24.473  -9.818  1.00  0.00           C  
ATOM    731  H5'   U    24      20.849 -23.945  -8.961  1.00  0.00           H  
ATOM    732 H5''   U    24      20.536 -25.116 -10.309  1.00  0.00           H  
ATOM    733  C4'   U    24      21.655 -23.453 -10.887  1.00  0.00           C  
ATOM    734  H4'   U    24      20.711 -23.065 -11.269  1.00  0.00           H  
ATOM    735  O4'   U    24      22.297 -22.273 -10.376  1.00  0.00           O  
ATOM    736  C1'   U    24      23.617 -22.315 -10.769  1.00  0.00           C  
ATOM    737  H1'   U    24      23.636 -21.432 -11.408  1.00  0.00           H  
ATOM    738  N1    U    24      24.513 -22.001  -9.644  1.00  0.00           N  
ATOM    739  C6    U    24      24.259 -22.614  -8.410  1.00  0.00           C  
ATOM    740  H6    U    24      23.451 -23.331  -8.424  1.00  0.00           H  
ATOM    741  C5    U    24      25.004 -22.452  -7.278  1.00  0.00           C  
ATOM    742  H5    U    24      24.860 -23.038  -6.382  1.00  0.00           H  
ATOM    743  C4    U    24      26.105 -21.499  -7.394  1.00  0.00           C  
ATOM    744  O4    U    24      26.947 -21.389  -6.515  1.00  0.00           O  
ATOM    745  N3    U    24      26.256 -20.854  -8.575  1.00  0.00           N  
ATOM    746  H3    U    24      27.101 -20.310  -8.678  1.00  0.00           H  
ATOM    747  C2    U    24      25.516 -21.051  -9.714  1.00  0.00           C  
ATOM    748  O2    U    24      25.837 -20.418 -10.777  1.00  0.00           O  
ATOM    749  C3'   U    24      22.502 -24.012 -12.055  1.00  0.00           C  
ATOM    750  H3'   U    24      22.386 -25.093 -12.124  1.00  0.00           H  
ATOM    751  C2'   U    24      23.878 -23.626 -11.526  1.00  0.00           C  
ATOM    752  H2'   U    24      24.108 -24.387 -10.780  1.00  0.00           H  
ATOM    753  O2'   U    24      24.998 -23.664 -12.463  1.00  0.00           O  
ATOM    754 HO2'   U    24      25.098 -24.538 -12.848  1.00  0.00           H  
ATOM    755  O3'   U    24      22.237 -23.384 -13.291  1.00  0.00           O  
ATOM    756  P     G    25      20.988 -23.768 -14.185  1.00  0.00           P  
ATOM    757  OP1   G    25      21.028 -22.930 -15.420  1.00  0.00           O  
ATOM    758  OP2   G    25      19.851 -23.807 -13.305  1.00  0.00           O  
ATOM    759  O5'   G    25      21.236 -25.260 -14.611  1.00  0.00           O  
ATOM    760  C5'   G    25      22.202 -25.540 -15.678  1.00  0.00           C  
ATOM    761  H5'   G    25      23.210 -25.227 -15.406  1.00  0.00           H  
ATOM    762 H5''   G    25      21.857 -25.057 -16.592  1.00  0.00           H  
ATOM    763  C4'   G    25      22.236 -27.028 -16.056  1.00  0.00           C  
ATOM    764  H4'   G    25      23.134 -27.119 -16.668  1.00  0.00           H  
ATOM    765  O4'   G    25      22.335 -27.894 -14.923  1.00  0.00           O  
ATOM    766  C1'   G    25      21.644 -29.116 -15.125  1.00  0.00           C  
ATOM    767  H1'   G    25      22.242 -29.995 -14.884  1.00  0.00           H  
ATOM    768  N9    G    25      20.590 -29.139 -14.135  1.00  0.00           N  
ATOM    769  C8    G    25      19.916 -28.159 -13.536  1.00  0.00           C  
ATOM    770  H8    G    25      20.210 -27.130 -13.683  1.00  0.00           H  
ATOM    771  N7    G    25      18.858 -28.544 -12.856  1.00  0.00           N  
ATOM    772  C5    G    25      19.035 -29.940 -12.832  1.00  0.00           C  
ATOM    773  C6    G    25      18.468 -30.971 -12.035  1.00  0.00           C  
ATOM    774  O6    G    25      17.518 -30.892 -11.252  1.00  0.00           O  
ATOM    775  N1    G    25      19.070 -32.215 -12.171  1.00  0.00           N  
ATOM    776  H1    G    25      18.731 -32.941 -11.555  1.00  0.00           H  
ATOM    777  C2    G    25      19.995 -32.475 -13.152  1.00  0.00           C  
ATOM    778  N2    G    25      20.455 -33.701 -13.108  1.00  0.00           N  
ATOM    779  H21   G    25      20.152 -34.320 -12.371  1.00  0.00           H  
ATOM    780  H22   G    25      21.371 -33.830 -13.514  1.00  0.00           H  
ATOM    781  N3    G    25      20.612 -31.592 -13.822  1.00  0.00           N  
ATOM    782  C4    G    25      20.086 -30.318 -13.646  1.00  0.00           C  
ATOM    783  C3'   G    25      21.032 -27.544 -16.827  1.00  0.00           C  
ATOM    784  H3'   G    25      20.105 -27.189 -16.377  1.00  0.00           H  
ATOM    785  C2'   G    25      21.255 -29.034 -16.552  1.00  0.00           C  
ATOM    786  H2'   G    25      20.299 -29.542 -16.679  1.00  0.00           H  
ATOM    787  O2'   G    25      22.336 -29.580 -17.302  1.00  0.00           O  
ATOM    788 HO2'   G    25      22.278 -30.539 -17.301  1.00  0.00           H  
ATOM    789  O3'   G    25      21.025 -27.315 -18.257  1.00  0.00           O  
ATOM    790  P     G    26      19.555 -27.438 -19.017  1.00  0.00           P  
ATOM    791  OP1   G    26      19.735 -27.098 -20.451  1.00  0.00           O  
ATOM    792  OP2   G    26      18.684 -26.546 -18.235  1.00  0.00           O  
ATOM    793  O5'   G    26      18.950 -28.899 -18.839  1.00  0.00           O  
ATOM    794  C5'   G    26      19.474 -30.100 -19.383  1.00  0.00           C  
ATOM    795  H5'   G    26      20.458 -30.310 -18.965  1.00  0.00           H  
ATOM    796 H5''   G    26      19.620 -29.989 -20.457  1.00  0.00           H  
ATOM    797  C4'   G    26      18.665 -31.291 -18.929  1.00  0.00           C  
ATOM    798  H4'   G    26      19.037 -32.191 -19.418  1.00  0.00           H  
ATOM    799  O4'   G    26      18.777 -31.609 -17.561  1.00  0.00           O  
ATOM    800  C1'   G    26      17.569 -32.222 -17.233  1.00  0.00           C  
ATOM    801  H1'   G    26      17.766 -33.272 -17.017  1.00  0.00           H  
ATOM    802  N9    G    26      17.068 -31.590 -16.003  1.00  0.00           N  
ATOM    803  C8    G    26      16.856 -30.227 -15.733  1.00  0.00           C  
ATOM    804  H8    G    26      17.261 -29.453 -16.368  1.00  0.00           H  
ATOM    805  N7    G    26      16.180 -30.080 -14.608  1.00  0.00           N  
ATOM    806  C5    G    26      15.918 -31.363 -14.187  1.00  0.00           C  
ATOM    807  C6    G    26      15.171 -31.815 -12.974  1.00  0.00           C  
ATOM    808  O6    G    26      14.671 -31.086 -12.076  1.00  0.00           O  
ATOM    809  N1    G    26      15.393 -33.161 -12.696  1.00  0.00           N  
ATOM    810  H1    G    26      15.288 -33.510 -11.755  1.00  0.00           H  
ATOM    811  C2    G    26      16.173 -33.933 -13.412  1.00  0.00           C  
ATOM    812  N2    G    26      16.394 -35.136 -12.908  1.00  0.00           N  
ATOM    813  H21   G    26      15.843 -35.437 -12.116  1.00  0.00           H  
ATOM    814  H22   G    26      16.910 -35.786 -13.483  1.00  0.00           H  
ATOM    815  N3    G    26      16.729 -33.610 -14.545  1.00  0.00           N  
ATOM    816  C4    G    26      16.552 -32.290 -14.900  1.00  0.00           C  
ATOM    817  C3'   G    26      17.189 -31.215 -19.422  1.00  0.00           C  
ATOM    818  H3'   G    26      16.738 -30.224 -19.374  1.00  0.00           H  
ATOM    819  C2'   G    26      16.585 -32.073 -18.339  1.00  0.00           C  
ATOM    820  H2'   G    26      15.674 -31.529 -18.090  1.00  0.00           H  
ATOM    821  O2'   G    26      16.349 -33.422 -18.764  1.00  0.00           O  
ATOM    822 HO2'   G    26      16.986 -33.540 -19.473  1.00  0.00           H  
ATOM    823  O3'   G    26      17.078 -31.820 -20.724  1.00  0.00           O  
ATOM    824  P     U    27      15.881 -31.450 -21.671  1.00  0.00           P  
ATOM    825  OP1   U    27      14.754 -30.848 -20.879  1.00  0.00           O  
ATOM    826  OP2   U    27      15.567 -32.652 -22.458  1.00  0.00           O  
ATOM    827  O5'   U    27      16.409 -30.466 -22.772  1.00  0.00           O  
ATOM    828  C5'   U    27      17.132 -29.285 -22.438  1.00  0.00           C  
ATOM    829  H5'   U    27      17.450 -29.357 -21.398  1.00  0.00           H  
ATOM    830 H5''   U    27      16.381 -28.496 -22.463  1.00  0.00           H  
ATOM    831  C4'   U    27      18.322 -29.118 -23.321  1.00  0.00           C  
ATOM    832  H4'   U    27      18.632 -28.114 -23.031  1.00  0.00           H  
ATOM    833  O4'   U    27      19.391 -30.009 -22.911  1.00  0.00           O  
ATOM    834  C1'   U    27      20.102 -30.369 -24.059  1.00  0.00           C  
ATOM    835  H1'   U    27      21.166 -30.237 -23.858  1.00  0.00           H  
ATOM    836  N1    U    27      19.946 -31.799 -24.440  1.00  0.00           N  
ATOM    837  C6    U    27      18.972 -32.634 -23.887  1.00  0.00           C  
ATOM    838  H6    U    27      18.117 -32.226 -23.369  1.00  0.00           H  
ATOM    839  C5    U    27      19.005 -33.941 -24.117  1.00  0.00           C  
ATOM    840  H5    U    27      18.152 -34.431 -23.670  1.00  0.00           H  
ATOM    841  C4    U    27      20.084 -34.624 -24.738  1.00  0.00           C  
ATOM    842  O4    U    27      20.125 -35.819 -24.948  1.00  0.00           O  
ATOM    843  N3    U    27      21.081 -33.771 -25.222  1.00  0.00           N  
ATOM    844  H3    U    27      21.741 -34.287 -25.787  1.00  0.00           H  
ATOM    845  C2    U    27      21.034 -32.385 -25.166  1.00  0.00           C  
ATOM    846  O2    U    27      21.848 -31.670 -25.808  1.00  0.00           O  
ATOM    847  C3'   U    27      18.223 -29.196 -24.828  1.00  0.00           C  
ATOM    848  H3'   U    27      17.568 -30.050 -25.002  1.00  0.00           H  
ATOM    849  C2'   U    27      19.686 -29.437 -25.215  1.00  0.00           C  
ATOM    850  H2'   U    27      19.841 -29.907 -26.186  1.00  0.00           H  
ATOM    851  O2'   U    27      20.455 -28.342 -25.097  1.00  0.00           O  
ATOM    852 HO2'   U    27      19.878 -27.578 -25.162  1.00  0.00           H  
ATOM    853  O3'   U    27      17.655 -27.979 -25.218  1.00  0.00           O  
ATOM    854  P     U    28      16.507 -27.825 -26.303  1.00  0.00           P  
ATOM    855  OP1   U    28      16.025 -26.430 -26.407  1.00  0.00           O  
ATOM    856  OP2   U    28      15.540 -28.857 -26.031  1.00  0.00           O  
ATOM    857  O5'   U    28      17.358 -28.371 -27.613  1.00  0.00           O  
ATOM    858  C5'   U    28      18.328 -27.544 -28.187  1.00  0.00           C  
ATOM    859  H5'   U    28      19.035 -27.143 -27.460  1.00  0.00           H  
ATOM    860 H5''   U    28      17.826 -26.828 -28.838  1.00  0.00           H  
ATOM    861  C4'   U    28      19.113 -28.372 -29.173  1.00  0.00           C  
ATOM    862  H4'   U    28      19.803 -27.800 -29.794  1.00  0.00           H  
ATOM    863  O4'   U    28      19.816 -29.417 -28.542  1.00  0.00           O  
ATOM    864  C1'   U    28      20.052 -30.432 -29.524  1.00  0.00           C  
ATOM    865  H1'   U    28      21.104 -30.272 -29.763  1.00  0.00           H  
ATOM    866  N1    U    28      19.618 -31.813 -28.983  1.00  0.00           N  
ATOM    867  C6    U    28      18.694 -31.869 -27.909  1.00  0.00           C  
ATOM    868  H6    U    28      18.351 -30.953 -27.450  1.00  0.00           H  
ATOM    869  C5    U    28      18.227 -33.040 -27.439  1.00  0.00           C  
ATOM    870  H5    U    28      17.491 -33.073 -26.649  1.00  0.00           H  
ATOM    871  C4    U    28      18.682 -34.288 -28.043  1.00  0.00           C  
ATOM    872  O4    U    28      18.368 -35.378 -27.755  1.00  0.00           O  
ATOM    873  N3    U    28      19.577 -34.193 -29.082  1.00  0.00           N  
ATOM    874  H3    U    28      20.133 -34.999 -29.329  1.00  0.00           H  
ATOM    875  C2    U    28      20.111 -32.988 -29.557  1.00  0.00           C  
ATOM    876  O2    U    28      20.867 -33.026 -30.514  1.00  0.00           O  
ATOM    877  C3'   U    28      18.245 -29.037 -30.191  1.00  0.00           C  
ATOM    878  H3'   U    28      17.438 -29.524 -29.643  1.00  0.00           H  
ATOM    879  C2'   U    28      19.136 -30.089 -30.752  1.00  0.00           C  
ATOM    880  H2'   U    28      18.535 -30.973 -30.965  1.00  0.00           H  
ATOM    881  O2'   U    28      20.013 -29.786 -31.821  1.00  0.00           O  
ATOM    882 HO2'   U    28      20.287 -30.523 -32.372  1.00  0.00           H  
ATOM    883  O3'   U    28      17.628 -28.166 -31.159  1.00  0.00           O  
ATOM    884  P     U    29      16.264 -28.619 -31.814  1.00  0.00           P  
ATOM    885  OP1   U    29      15.840 -27.496 -32.624  1.00  0.00           O  
ATOM    886  OP2   U    29      15.448 -29.227 -30.759  1.00  0.00           O  
ATOM    887  O5'   U    29      16.669 -29.805 -32.781  1.00  0.00           O  
ATOM    888  C5'   U    29      17.378 -29.571 -33.938  1.00  0.00           C  
ATOM    889  H5'   U    29      18.226 -28.922 -33.718  1.00  0.00           H  
ATOM    890 H5''   U    29      16.769 -29.013 -34.650  1.00  0.00           H  
ATOM    891  C4'   U    29      17.943 -30.851 -34.539  1.00  0.00           C  
ATOM    892  H4'   U    29      18.538 -30.601 -35.418  1.00  0.00           H  
ATOM    893  O4'   U    29      18.723 -31.597 -33.721  1.00  0.00           O  
ATOM    894  C1'   U    29      18.619 -33.029 -34.053  1.00  0.00           C  
ATOM    895  H1'   U    29      19.550 -33.422 -34.461  1.00  0.00           H  
ATOM    896  N1    U    29      18.118 -33.753 -32.856  1.00  0.00           N  
ATOM    897  C6    U    29      17.156 -33.234 -32.020  1.00  0.00           C  
ATOM    898  H6    U    29      17.010 -32.164 -32.010  1.00  0.00           H  
ATOM    899  C5    U    29      16.499 -34.020 -31.108  1.00  0.00           C  
ATOM    900  H5    U    29      15.826 -33.507 -30.437  1.00  0.00           H  
ATOM    901  C4    U    29      16.746 -35.488 -31.036  1.00  0.00           C  
ATOM    902  O4    U    29      16.289 -36.245 -30.201  1.00  0.00           O  
ATOM    903  N3    U    29      17.626 -35.987 -32.042  1.00  0.00           N  
ATOM    904  H3    U    29      17.618 -36.982 -32.216  1.00  0.00           H  
ATOM    905  C2    U    29      18.323 -35.133 -32.864  1.00  0.00           C  
ATOM    906  O2    U    29      19.239 -35.683 -33.541  1.00  0.00           O  
ATOM    907  C3'   U    29      16.872 -31.810 -35.111  1.00  0.00           C  
ATOM    908  H3'   U    29      16.166 -31.956 -34.293  1.00  0.00           H  
ATOM    909  C2'   U    29      17.613 -33.104 -35.175  1.00  0.00           C  
ATOM    910  H2'   U    29      17.000 -33.983 -34.975  1.00  0.00           H  
ATOM    911  O2'   U    29      18.420 -33.312 -36.405  1.00  0.00           O  
ATOM    912 HO2'   U    29      18.154 -34.136 -36.821  1.00  0.00           H  
ATOM    913  O3'   U    29      16.128 -31.528 -36.295  1.00  0.00           O  
ATOM    914  P     G    30      14.736 -32.136 -36.641  1.00  0.00           P  
ATOM    915  OP1   G    30      14.309 -31.406 -37.875  1.00  0.00           O  
ATOM    916  OP2   G    30      13.913 -32.034 -35.419  1.00  0.00           O  
ATOM    917  O5'   G    30      15.025 -33.662 -36.978  1.00  0.00           O  
ATOM    918  C5'   G    30      15.846 -33.990 -38.116  1.00  0.00           C  
ATOM    919  H5'   G    30      16.714 -33.333 -38.163  1.00  0.00           H  
ATOM    920 H5''   G    30      15.331 -33.806 -39.060  1.00  0.00           H  
ATOM    921  C4'   G    30      16.411 -35.420 -38.117  1.00  0.00           C  
ATOM    922  H4'   G    30      17.161 -35.468 -38.906  1.00  0.00           H  
ATOM    923  O4'   G    30      16.913 -35.744 -36.831  1.00  0.00           O  
ATOM    924  C1'   G    30      16.974 -37.161 -36.681  1.00  0.00           C  
ATOM    925  H1'   G    30      17.977 -37.583 -36.753  1.00  0.00           H  
ATOM    926  N9    G    30      16.265 -37.560 -35.377  1.00  0.00           N  
ATOM    927  C8    G    30      15.585 -36.829 -34.475  1.00  0.00           C  
ATOM    928  H8    G    30      15.584 -35.749 -34.478  1.00  0.00           H  
ATOM    929  N7    G    30      15.161 -37.492 -33.431  1.00  0.00           N  
ATOM    930  C5    G    30      15.498 -38.805 -33.763  1.00  0.00           C  
ATOM    931  C6    G    30      15.185 -40.022 -33.069  1.00  0.00           C  
ATOM    932  O6    G    30      14.608 -40.215 -32.048  1.00  0.00           O  
ATOM    933  N1    G    30      15.617 -41.140 -33.707  1.00  0.00           N  
ATOM    934  H1    G    30      15.549 -42.006 -33.192  1.00  0.00           H  
ATOM    935  C2    G    30      16.258 -41.047 -34.929  1.00  0.00           C  
ATOM    936  N2    G    30      16.612 -42.217 -35.345  1.00  0.00           N  
ATOM    937  H21   G    30      16.224 -43.089 -35.013  1.00  0.00           H  
ATOM    938  H22   G    30      17.264 -42.317 -36.110  1.00  0.00           H  
ATOM    939  N3    G    30      16.659 -39.994 -35.569  1.00  0.00           N  
ATOM    940  C4    G    30      16.169 -38.842 -34.981  1.00  0.00           C  
ATOM    941  C3'   G    30      15.363 -36.506 -38.301  1.00  0.00           C  
ATOM    942  H3'   G    30      14.502 -36.412 -37.639  1.00  0.00           H  
ATOM    943  C2'   G    30      16.110 -37.763 -37.842  1.00  0.00           C  
ATOM    944  H2'   G    30      15.426 -38.549 -37.521  1.00  0.00           H  
ATOM    945  O2'   G    30      17.035 -38.233 -38.841  1.00  0.00           O  
ATOM    946 HO2'   G    30      17.128 -39.178 -38.698  1.00  0.00           H  
ATOM    947  O3'   G    30      14.889 -36.669 -39.639  1.00  0.00           O  
ATOM    948  P     G    31      13.421 -37.277 -39.946  1.00  0.00           P  
ATOM    949  OP1   G    31      13.090 -36.917 -41.319  1.00  0.00           O  
ATOM    950  OP2   G    31      12.484 -36.837 -38.907  1.00  0.00           O  
ATOM    951  O5'   G    31      13.521 -38.835 -39.739  1.00  0.00           O  
ATOM    952  C5'   G    31      14.248 -39.641 -40.579  1.00  0.00           C  
ATOM    953  H5'   G    31      15.263 -39.246 -40.519  1.00  0.00           H  
ATOM    954 H5''   G    31      13.825 -39.602 -41.582  1.00  0.00           H  
ATOM    955  C4'   G    31      14.210 -41.037 -40.038  1.00  0.00           C  
ATOM    956  H4'   G    31      14.723 -41.668 -40.764  1.00  0.00           H  
ATOM    957  O4'   G    31      14.871 -41.227 -38.779  1.00  0.00           O  
ATOM    958  C1'   G    31      14.208 -42.188 -38.005  1.00  0.00           C  
ATOM    959  H1'   G    31      14.918 -42.989 -37.797  1.00  0.00           H  
ATOM    960  N9    G    31      13.468 -41.742 -36.789  1.00  0.00           N  
ATOM    961  C8    G    31      13.175 -40.430 -36.402  1.00  0.00           C  
ATOM    962  H8    G    31      13.407 -39.520 -36.935  1.00  0.00           H  
ATOM    963  N7    G    31      12.584 -40.315 -35.259  1.00  0.00           N  
ATOM    964  C5    G    31      12.483 -41.663 -34.858  1.00  0.00           C  
ATOM    965  C6    G    31      11.786 -42.240 -33.726  1.00  0.00           C  
ATOM    966  O6    G    31      11.131 -41.660 -32.872  1.00  0.00           O  
ATOM    967  N1    G    31      11.970 -43.548 -33.651  1.00  0.00           N  
ATOM    968  H1    G    31      11.622 -44.002 -32.818  1.00  0.00           H  
ATOM    969  C2    G    31      12.660 -44.333 -34.533  1.00  0.00           C  
ATOM    970  N2    G    31      12.825 -45.620 -34.290  1.00  0.00           N  
ATOM    971  H21   G    31      12.447 -45.987 -33.428  1.00  0.00           H  
ATOM    972  H22   G    31      13.458 -46.123 -34.895  1.00  0.00           H  
ATOM    973  N3    G    31      13.181 -43.889 -35.649  1.00  0.00           N  
ATOM    974  C4    G    31      13.071 -42.537 -35.763  1.00  0.00           C  
ATOM    975  C3'   G    31      12.759 -41.658 -39.924  1.00  0.00           C  
ATOM    976  H3'   G    31      12.137 -40.938 -39.391  1.00  0.00           H  
ATOM    977  C2'   G    31      13.098 -42.819 -38.923  1.00  0.00           C  
ATOM    978  H2'   G    31      12.251 -43.183 -38.341  1.00  0.00           H  
ATOM    979  O2'   G    31      13.579 -43.912 -39.611  1.00  0.00           O  
ATOM    980 HO2'   G    31      13.307 -44.657 -39.069  1.00  0.00           H  
ATOM    981  O3'   G    31      12.161 -41.991 -41.135  1.00  0.00           O  
ATOM    982  P     G    32      10.532 -42.056 -41.230  1.00  0.00           P  
ATOM    983  OP1   G    32      10.243 -42.241 -42.652  1.00  0.00           O  
ATOM    984  OP2   G    32       9.983 -40.858 -40.516  1.00  0.00           O  
ATOM    985  O5'   G    32      10.049 -43.387 -40.433  1.00  0.00           O  
ATOM    986  C5'   G    32      10.627 -44.600 -40.790  1.00  0.00           C  
ATOM    987  H5'   G    32      11.705 -44.502 -40.918  1.00  0.00           H  
ATOM    988 H5''   G    32      10.193 -45.019 -41.698  1.00  0.00           H  
ATOM    989  C4'   G    32      10.457 -45.667 -39.675  1.00  0.00           C  
ATOM    990  H4'   G    32      10.903 -46.609 -39.995  1.00  0.00           H  
ATOM    991  O4'   G    32      11.150 -45.397 -38.524  1.00  0.00           O  
ATOM    992  C1'   G    32      10.397 -45.806 -37.319  1.00  0.00           C  
ATOM    993  H1'   G    32      10.982 -46.330 -36.563  1.00  0.00           H  
ATOM    994  N9    G    32       9.875 -44.600 -36.588  1.00  0.00           N  
ATOM    995  C8    G    32       9.688 -43.290 -36.991  1.00  0.00           C  
ATOM    996  H8    G    32      10.026 -42.982 -37.969  1.00  0.00           H  
ATOM    997  N7    G    32       9.093 -42.430 -36.171  1.00  0.00           N  
ATOM    998  C5    G    32       8.892 -43.276 -35.085  1.00  0.00           C  
ATOM    999  C6    G    32       8.358 -43.003 -33.780  1.00  0.00           C  
ATOM   1000  O6    G    32       7.909 -41.887 -33.335  1.00  0.00           O  
ATOM   1001  N1    G    32       8.239 -44.100 -33.009  1.00  0.00           N  
ATOM   1002  H1    G    32       7.881 -43.925 -32.081  1.00  0.00           H  
ATOM   1003  C2    G    32       8.770 -45.338 -33.364  1.00  0.00           C  
ATOM   1004  N2    G    32       8.398 -46.300 -32.549  1.00  0.00           N  
ATOM   1005  H21   G    32       7.750 -46.145 -31.790  1.00  0.00           H  
ATOM   1006  H22   G    32       8.485 -47.221 -32.955  1.00  0.00           H  
ATOM   1007  N3    G    32       9.325 -45.642 -34.497  1.00  0.00           N  
ATOM   1008  C4    G    32       9.335 -44.569 -35.326  1.00  0.00           C  
ATOM   1009  C3'   G    32       9.055 -46.137 -39.222  1.00  0.00           C  
ATOM   1010  H3'   G    32       8.390 -45.274 -39.249  1.00  0.00           H  
ATOM   1011  C2'   G    32       9.282 -46.653 -37.811  1.00  0.00           C  
ATOM   1012  H2'   G    32       8.333 -46.644 -37.276  1.00  0.00           H  
ATOM   1013  O2'   G    32       9.712 -47.977 -37.628  1.00  0.00           O  
ATOM   1014 HO2'   G    32      10.348 -48.123 -38.332  1.00  0.00           H  
ATOM   1015  O3'   G    32       8.503 -47.131 -40.051  1.00  0.00           O  
ATOM   1016  P     A    33       6.909 -47.277 -40.172  1.00  0.00           P  
ATOM   1017  OP1   A    33       6.635 -48.333 -41.170  1.00  0.00           O  
ATOM   1018  OP2   A    33       6.275 -45.978 -40.425  1.00  0.00           O  
ATOM   1019  O5'   A    33       6.313 -47.757 -38.773  1.00  0.00           O  
ATOM   1020  C5'   A    33       6.511 -49.165 -38.410  1.00  0.00           C  
ATOM   1021  H5'   A    33       7.553 -49.462 -38.296  1.00  0.00           H  
ATOM   1022 H5''   A    33       5.948 -49.859 -39.034  1.00  0.00           H  
ATOM   1023  C4'   A    33       5.998 -49.378 -36.976  1.00  0.00           C  
ATOM   1024  H4'   A    33       6.218 -50.414 -36.717  1.00  0.00           H  
ATOM   1025  O4'   A    33       6.765 -48.568 -36.066  1.00  0.00           O  
ATOM   1026  C1'   A    33       5.903 -48.149 -35.010  1.00  0.00           C  
ATOM   1027  H1'   A    33       6.301 -48.389 -34.024  1.00  0.00           H  
ATOM   1028  N9    A    33       5.784 -46.648 -35.085  1.00  0.00           N  
ATOM   1029  C8    A    33       6.026 -45.814 -36.114  1.00  0.00           C  
ATOM   1030  H8    A    33       6.395 -46.109 -37.086  1.00  0.00           H  
ATOM   1031  N7    A    33       5.798 -44.573 -35.856  1.00  0.00           N  
ATOM   1032  C5    A    33       5.321 -44.615 -34.547  1.00  0.00           C  
ATOM   1033  C6    A    33       4.852 -43.604 -33.611  1.00  0.00           C  
ATOM   1034  N6    A    33       4.783 -42.328 -33.922  1.00  0.00           N  
ATOM   1035  H61   A    33       4.264 -41.716 -33.309  1.00  0.00           H  
ATOM   1036  H62   A    33       5.194 -41.971 -34.773  1.00  0.00           H  
ATOM   1037  N1    A    33       4.392 -44.016 -32.396  1.00  0.00           N  
ATOM   1038  C2    A    33       4.572 -45.258 -32.116  1.00  0.00           C  
ATOM   1039  H2    A    33       4.357 -45.554 -31.100  1.00  0.00           H  
ATOM   1040  N3    A    33       4.872 -46.338 -32.864  1.00  0.00           N  
ATOM   1041  C4    A    33       5.245 -45.862 -34.056  1.00  0.00           C  
ATOM   1042  C3'   A    33       4.485 -48.966 -36.743  1.00  0.00           C  
ATOM   1043  H3'   A    33       4.280 -48.134 -37.417  1.00  0.00           H  
ATOM   1044  C2'   A    33       4.542 -48.709 -35.212  1.00  0.00           C  
ATOM   1045  H2'   A    33       3.690 -48.074 -34.969  1.00  0.00           H  
ATOM   1046  O2'   A    33       4.497 -50.018 -34.648  1.00  0.00           O  
ATOM   1047 HO2'   A    33       3.861 -50.459 -35.215  1.00  0.00           H  
ATOM   1048  O3'   A    33       3.586 -50.042 -36.974  1.00  0.00           O  
ATOM   1049  P     G    34       2.158 -49.684 -37.537  1.00  0.00           P  
ATOM   1050  OP1   G    34       1.361 -50.887 -37.524  1.00  0.00           O  
ATOM   1051  OP2   G    34       2.427 -49.040 -38.829  1.00  0.00           O  
ATOM   1052  O5'   G    34       1.512 -48.613 -36.494  1.00  0.00           O  
ATOM   1053  C5'   G    34       0.853 -49.081 -35.286  1.00  0.00           C  
ATOM   1054  H5'   G    34       1.597 -49.617 -34.698  1.00  0.00           H  
ATOM   1055 H5''   G    34      -0.001 -49.676 -35.608  1.00  0.00           H  
ATOM   1056  C4'   G    34       0.209 -48.078 -34.379  1.00  0.00           C  
ATOM   1057  H4'   G    34      -0.328 -48.555 -33.559  1.00  0.00           H  
ATOM   1058  O4'   G    34       1.148 -47.177 -33.807  1.00  0.00           O  
ATOM   1059  C1'   G    34       0.482 -45.927 -33.579  1.00  0.00           C  
ATOM   1060  H1'   G    34       0.651 -45.562 -32.566  1.00  0.00           H  
ATOM   1061  N9    G    34       1.241 -44.921 -34.419  1.00  0.00           N  
ATOM   1062  C8    G    34       1.788 -45.123 -35.691  1.00  0.00           C  
ATOM   1063  H8    G    34       1.842 -46.075 -36.198  1.00  0.00           H  
ATOM   1064  N7    G    34       2.067 -44.022 -36.345  1.00  0.00           N  
ATOM   1065  C5    G    34       1.820 -43.077 -35.341  1.00  0.00           C  
ATOM   1066  C6    G    34       1.992 -41.611 -35.385  1.00  0.00           C  
ATOM   1067  O6    G    34       2.392 -40.974 -36.340  1.00  0.00           O  
ATOM   1068  N1    G    34       1.651 -40.997 -34.221  1.00  0.00           N  
ATOM   1069  H1    G    34       1.554 -39.991 -34.206  1.00  0.00           H  
ATOM   1070  C2    G    34       0.967 -41.596 -33.199  1.00  0.00           C  
ATOM   1071  N2    G    34       0.525 -40.859 -32.201  1.00  0.00           N  
ATOM   1072  H21   G    34       0.924 -39.948 -32.028  1.00  0.00           H  
ATOM   1073  H22   G    34       0.269 -41.334 -31.346  1.00  0.00           H  
ATOM   1074  N3    G    34       0.811 -42.941 -33.092  1.00  0.00           N  
ATOM   1075  C4    G    34       1.146 -43.606 -34.206  1.00  0.00           C  
ATOM   1076  C3'   G    34      -0.869 -47.201 -35.019  1.00  0.00           C  
ATOM   1077  H3'   G    34      -0.460 -46.856 -35.969  1.00  0.00           H  
ATOM   1078  C2'   G    34      -0.959 -46.092 -34.008  1.00  0.00           C  
ATOM   1079  H2'   G    34      -1.387 -45.235 -34.527  1.00  0.00           H  
ATOM   1080  O2'   G    34      -1.734 -46.528 -32.807  1.00  0.00           O  
ATOM   1081 HO2'   G    34      -2.420 -47.118 -33.129  1.00  0.00           H  
ATOM   1082  O3'   G    34      -2.135 -47.718 -35.140  1.00  0.00           O  
ATOM   1083  P     U    35      -2.531 -48.651 -36.382  1.00  0.00           P  
ATOM   1084  OP1   U    35      -2.836 -50.042 -35.963  1.00  0.00           O  
ATOM   1085  OP2   U    35      -1.595 -48.364 -37.534  1.00  0.00           O  
ATOM   1086  O5'   U    35      -3.862 -47.939 -36.721  1.00  0.00           O  
ATOM   1087  C5'   U    35      -4.986 -47.991 -35.888  1.00  0.00           C  
ATOM   1088  H5'   U    35      -4.612 -48.242 -34.895  1.00  0.00           H  
ATOM   1089 H5''   U    35      -5.646 -48.805 -36.188  1.00  0.00           H  
ATOM   1090  C4'   U    35      -5.770 -46.787 -35.905  1.00  0.00           C  
ATOM   1091  H4'   U    35      -6.690 -46.970 -35.350  1.00  0.00           H  
ATOM   1092  O4'   U    35      -5.100 -45.765 -35.194  1.00  0.00           O  
ATOM   1093  C1'   U    35      -5.422 -44.584 -35.882  1.00  0.00           C  
ATOM   1094  H1'   U    35      -6.042 -44.064 -35.152  1.00  0.00           H  
ATOM   1095  N1    U    35      -4.183 -43.770 -36.335  1.00  0.00           N  
ATOM   1096  C6    U    35      -3.023 -44.459 -36.690  1.00  0.00           C  
ATOM   1097  H6    U    35      -3.049 -45.538 -36.677  1.00  0.00           H  
ATOM   1098  C5    U    35      -1.906 -43.775 -37.136  1.00  0.00           C  
ATOM   1099  H5    U    35      -0.957 -44.282 -37.224  1.00  0.00           H  
ATOM   1100  C4    U    35      -1.842 -42.321 -37.074  1.00  0.00           C  
ATOM   1101  O4    U    35      -0.875 -41.676 -37.321  1.00  0.00           O  
ATOM   1102  N3    U    35      -3.098 -41.779 -36.796  1.00  0.00           N  
ATOM   1103  H3    U    35      -3.124 -40.769 -36.771  1.00  0.00           H  
ATOM   1104  C2    U    35      -4.307 -42.423 -36.487  1.00  0.00           C  
ATOM   1105  O2    U    35      -5.361 -41.729 -36.425  1.00  0.00           O  
ATOM   1106  C3'   U    35      -6.013 -46.344 -37.346  1.00  0.00           C  
ATOM   1107  H3'   U    35      -5.086 -46.327 -37.919  1.00  0.00           H  
ATOM   1108  C2'   U    35      -6.290 -44.838 -37.072  1.00  0.00           C  
ATOM   1109  H2'   U    35      -6.045 -44.274 -37.972  1.00  0.00           H  
ATOM   1110  O2'   U    35      -7.647 -44.539 -36.590  1.00  0.00           O  
ATOM   1111 HO2'   U    35      -7.840 -43.603 -36.680  1.00  0.00           H  
ATOM   1112  O3'   U    35      -7.127 -46.959 -38.049  1.00  0.00           O  
ATOM   1113  P     U    36      -7.001 -47.434 -39.535  1.00  0.00           P  
ATOM   1114  OP1   U    36      -8.370 -47.921 -39.933  1.00  0.00           O  
ATOM   1115  OP2   U    36      -5.856 -48.340 -39.607  1.00  0.00           O  
ATOM   1116  O5'   U    36      -6.737 -46.144 -40.470  1.00  0.00           O  
ATOM   1117  C5'   U    36      -7.680 -45.127 -40.504  1.00  0.00           C  
ATOM   1118  H5'   U    36      -8.140 -44.872 -39.550  1.00  0.00           H  
ATOM   1119 H5''   U    36      -8.524 -45.446 -41.116  1.00  0.00           H  
ATOM   1120  C4'   U    36      -7.153 -43.701 -40.860  1.00  0.00           C  
ATOM   1121  H4'   U    36      -8.010 -43.030 -40.895  1.00  0.00           H  
ATOM   1122  O4'   U    36      -6.160 -43.189 -40.032  1.00  0.00           O  
ATOM   1123  C1'   U    36      -5.424 -42.277 -40.806  1.00  0.00           C  
ATOM   1124  H1'   U    36      -5.495 -41.263 -40.410  1.00  0.00           H  
ATOM   1125  N1    U    36      -3.960 -42.521 -40.797  1.00  0.00           N  
ATOM   1126  C6    U    36      -3.502 -43.799 -40.932  1.00  0.00           C  
ATOM   1127  H6    U    36      -4.207 -44.610 -41.045  1.00  0.00           H  
ATOM   1128  C5    U    36      -2.125 -44.007 -40.850  1.00  0.00           C  
ATOM   1129  H5    U    36      -1.670 -44.981 -40.959  1.00  0.00           H  
ATOM   1130  C4    U    36      -1.258 -42.879 -40.638  1.00  0.00           C  
ATOM   1131  O4    U    36      -0.048 -42.932 -40.467  1.00  0.00           O  
ATOM   1132  N3    U    36      -1.825 -41.649 -40.627  1.00  0.00           N  
ATOM   1133  H3    U    36      -1.215 -40.844 -40.600  1.00  0.00           H  
ATOM   1134  C2    U    36      -3.145 -41.417 -40.724  1.00  0.00           C  
ATOM   1135  O2    U    36      -3.539 -40.280 -40.700  1.00  0.00           O  
ATOM   1136  C3'   U    36      -6.574 -43.626 -42.221  1.00  0.00           C  
ATOM   1137  H3'   U    36      -5.761 -44.342 -42.338  1.00  0.00           H  
ATOM   1138  C2'   U    36      -5.951 -42.283 -42.182  1.00  0.00           C  
ATOM   1139  H2'   U    36      -5.070 -42.250 -42.823  1.00  0.00           H  
ATOM   1140  O2'   U    36      -6.865 -41.201 -42.299  1.00  0.00           O  
ATOM   1141 HO2'   U    36      -7.348 -41.457 -43.088  1.00  0.00           H  
ATOM   1142  O3'   U    36      -7.533 -43.647 -43.318  1.00  0.00           O  
ATOM   1143  P     U    37      -7.063 -43.669 -44.854  1.00  0.00           P  
ATOM   1144  OP1   U    37      -8.091 -44.397 -45.662  1.00  0.00           O  
ATOM   1145  OP2   U    37      -5.693 -44.234 -44.891  1.00  0.00           O  
ATOM   1146  O5'   U    37      -6.957 -42.147 -45.277  1.00  0.00           O  
ATOM   1147  C5'   U    37      -7.220 -41.732 -46.565  1.00  0.00           C  
ATOM   1148  H5'   U    37      -8.056 -42.346 -46.900  1.00  0.00           H  
ATOM   1149 H5''   U    37      -6.381 -42.085 -47.165  1.00  0.00           H  
ATOM   1150  C4'   U    37      -7.470 -40.251 -46.791  1.00  0.00           C  
ATOM   1151  H4'   U    37      -7.342 -40.178 -47.871  1.00  0.00           H  
ATOM   1152  O4'   U    37      -8.798 -39.824 -46.455  1.00  0.00           O  
ATOM   1153  C1'   U    37      -8.781 -38.814 -45.530  1.00  0.00           C  
ATOM   1154  H1'   U    37      -9.611 -38.122 -45.672  1.00  0.00           H  
ATOM   1155  N1    U    37      -8.979 -39.378 -44.107  1.00  0.00           N  
ATOM   1156  C6    U    37      -9.391 -40.670 -43.970  1.00  0.00           C  
ATOM   1157  H6    U    37      -9.624 -41.319 -44.801  1.00  0.00           H  
ATOM   1158  C5    U    37      -9.753 -41.113 -42.745  1.00  0.00           C  
ATOM   1159  H5    U    37     -10.091 -42.137 -42.674  1.00  0.00           H  
ATOM   1160  C4    U    37      -9.730 -40.249 -41.551  1.00  0.00           C  
ATOM   1161  O4    U    37     -10.027 -40.655 -40.457  1.00  0.00           O  
ATOM   1162  N3    U    37      -9.361 -38.930 -41.768  1.00  0.00           N  
ATOM   1163  H3    U    37      -9.435 -38.284 -40.995  1.00  0.00           H  
ATOM   1164  C2    U    37      -9.040 -38.455 -43.016  1.00  0.00           C  
ATOM   1165  O2    U    37      -9.029 -37.246 -43.206  1.00  0.00           O  
ATOM   1166  C3'   U    37      -6.602 -39.239 -46.000  1.00  0.00           C  
ATOM   1167  H3'   U    37      -6.236 -39.635 -45.053  1.00  0.00           H  
ATOM   1168  C2'   U    37      -7.535 -38.045 -45.716  1.00  0.00           C  
ATOM   1169  H2'   U    37      -7.211 -37.532 -44.810  1.00  0.00           H  
ATOM   1170  O2'   U    37      -7.632 -37.185 -46.789  1.00  0.00           O  
ATOM   1171 HO2'   U    37      -6.761 -37.064 -47.173  1.00  0.00           H  
ATOM   1172  O3'   U    37      -5.463 -38.816 -46.744  1.00  0.00           O  
ATOM   1173  P     C    38      -4.176 -39.697 -46.653  1.00  0.00           P  
ATOM   1174  OP1   C    38      -3.101 -38.876 -47.248  1.00  0.00           O  
ATOM   1175  OP2   C    38      -4.375 -41.028 -47.344  1.00  0.00           O  
ATOM   1176  O5'   C    38      -3.911 -39.933 -45.166  1.00  0.00           O  
ATOM   1177  C5'   C    38      -3.311 -39.009 -44.253  1.00  0.00           C  
ATOM   1178  H5'   C    38      -2.246 -38.958 -44.483  1.00  0.00           H  
ATOM   1179 H5''   C    38      -3.313 -39.459 -43.260  1.00  0.00           H  
ATOM   1180  C4'   C    38      -3.889 -37.522 -44.196  1.00  0.00           C  
ATOM   1181  H4'   C    38      -3.810 -37.017 -45.159  1.00  0.00           H  
ATOM   1182  O4'   C    38      -5.215 -37.465 -43.722  1.00  0.00           O  
ATOM   1183  C1'   C    38      -5.476 -36.355 -42.885  1.00  0.00           C  
ATOM   1184  H1'   C    38      -6.221 -35.680 -43.304  1.00  0.00           H  
ATOM   1185  N1    C    38      -5.824 -36.754 -41.499  1.00  0.00           N  
ATOM   1186  C6    C    38      -5.818 -38.056 -41.121  1.00  0.00           C  
ATOM   1187  H6    C    38      -5.373 -38.798 -41.767  1.00  0.00           H  
ATOM   1188  C5    C    38      -6.447 -38.405 -40.007  1.00  0.00           C  
ATOM   1189  H5    C    38      -6.483 -39.440 -39.700  1.00  0.00           H  
ATOM   1190  C4    C    38      -6.899 -37.350 -39.085  1.00  0.00           C  
ATOM   1191  N4    C    38      -7.468 -37.585 -37.958  1.00  0.00           N  
ATOM   1192  H41   C    38      -7.622 -36.805 -37.335  1.00  0.00           H  
ATOM   1193  H42   C    38      -7.837 -38.494 -37.717  1.00  0.00           H  
ATOM   1194  N3    C    38      -6.809 -36.131 -39.357  1.00  0.00           N  
ATOM   1195  C2    C    38      -6.332 -35.787 -40.634  1.00  0.00           C  
ATOM   1196  O2    C    38      -6.461 -34.648 -41.046  1.00  0.00           O  
ATOM   1197  C3'   C    38      -3.219 -36.707 -43.114  1.00  0.00           C  
ATOM   1198  H3'   C    38      -3.064 -37.371 -42.264  1.00  0.00           H  
ATOM   1199  C2'   C    38      -4.185 -35.567 -42.810  1.00  0.00           C  
ATOM   1200  H2'   C    38      -4.027 -35.012 -41.886  1.00  0.00           H  
ATOM   1201  O2'   C    38      -4.268 -34.566 -43.858  1.00  0.00           O  
ATOM   1202 HO2'   C    38      -3.449 -34.067 -43.894  1.00  0.00           H  
ATOM   1203  O3'   C    38      -2.050 -36.031 -43.575  1.00  0.00           O  
ATOM   1204  P     U    39      -0.784 -35.776 -42.636  1.00  0.00           P  
ATOM   1205  OP1   U    39       0.257 -35.102 -43.454  1.00  0.00           O  
ATOM   1206  OP2   U    39      -0.511 -37.089 -41.968  1.00  0.00           O  
ATOM   1207  O5'   U    39      -1.204 -34.829 -41.462  1.00  0.00           O  
ATOM   1208  C5'   U    39      -1.389 -33.429 -41.560  1.00  0.00           C  
ATOM   1209  H5'   U    39      -2.058 -33.160 -42.378  1.00  0.00           H  
ATOM   1210 H5''   U    39      -0.419 -32.941 -41.656  1.00  0.00           H  
ATOM   1211  C4'   U    39      -2.067 -32.911 -40.327  1.00  0.00           C  
ATOM   1212  H4'   U    39      -2.134 -31.824 -40.374  1.00  0.00           H  
ATOM   1213  O4'   U    39      -3.353 -33.546 -40.035  1.00  0.00           O  
ATOM   1214  C1'   U    39      -3.547 -33.871 -38.644  1.00  0.00           C  
ATOM   1215  H1'   U    39      -4.462 -33.367 -38.334  1.00  0.00           H  
ATOM   1216  N1    U    39      -3.654 -35.293 -38.147  1.00  0.00           N  
ATOM   1217  C6    U    39      -3.244 -36.308 -38.937  1.00  0.00           C  
ATOM   1218  H6    U    39      -2.847 -36.079 -39.915  1.00  0.00           H  
ATOM   1219  C5    U    39      -3.256 -37.627 -38.513  1.00  0.00           C  
ATOM   1220  H5    U    39      -3.019 -38.479 -39.132  1.00  0.00           H  
ATOM   1221  C4    U    39      -3.681 -37.958 -37.151  1.00  0.00           C  
ATOM   1222  O4    U    39      -3.731 -39.095 -36.597  1.00  0.00           O  
ATOM   1223  N3    U    39      -4.125 -36.880 -36.404  1.00  0.00           N  
ATOM   1224  H3    U    39      -4.526 -37.026 -35.489  1.00  0.00           H  
ATOM   1225  C2    U    39      -4.047 -35.515 -36.826  1.00  0.00           C  
ATOM   1226  O2    U    39      -4.352 -34.564 -36.065  1.00  0.00           O  
ATOM   1227  C3'   U    39      -1.311 -33.214 -39.079  1.00  0.00           C  
ATOM   1228  H3'   U    39      -0.794 -34.171 -39.158  1.00  0.00           H  
ATOM   1229  C2'   U    39      -2.334 -33.211 -37.954  1.00  0.00           C  
ATOM   1230  H2'   U    39      -2.041 -33.788 -37.077  1.00  0.00           H  
ATOM   1231  O2'   U    39      -2.893 -31.974 -37.432  1.00  0.00           O  
ATOM   1232 HO2'   U    39      -2.837 -32.048 -36.476  1.00  0.00           H  
ATOM   1233  O3'   U    39      -0.307 -32.115 -39.050  1.00  0.00           O  
ATOM   1234  P     A    40       1.060 -32.355 -38.398  1.00  0.00           P  
ATOM   1235  OP1   A    40       1.958 -31.175 -38.592  1.00  0.00           O  
ATOM   1236  OP2   A    40       1.606 -33.674 -38.756  1.00  0.00           O  
ATOM   1237  O5'   A    40       0.724 -32.495 -36.856  1.00  0.00           O  
ATOM   1238  C5'   A    40       0.144 -31.451 -36.083  1.00  0.00           C  
ATOM   1239  H5'   A    40      -0.802 -31.143 -36.528  1.00  0.00           H  
ATOM   1240 H5''   A    40       0.809 -30.589 -36.021  1.00  0.00           H  
ATOM   1241  C4'   A    40      -0.060 -32.011 -34.615  1.00  0.00           C  
ATOM   1242  H4'   A    40      -0.282 -31.121 -34.027  1.00  0.00           H  
ATOM   1243  O4'   A    40      -1.100 -32.910 -34.651  1.00  0.00           O  
ATOM   1244  C1'   A    40      -0.799 -33.843 -33.661  1.00  0.00           C  
ATOM   1245  H1'   A    40      -1.700 -33.923 -33.052  1.00  0.00           H  
ATOM   1246  N9    A    40      -0.687 -35.089 -34.375  1.00  0.00           N  
ATOM   1247  C8    A    40      -0.170 -35.325 -35.645  1.00  0.00           C  
ATOM   1248  H8    A    40       0.143 -34.550 -36.329  1.00  0.00           H  
ATOM   1249  N7    A    40      -0.216 -36.584 -35.898  1.00  0.00           N  
ATOM   1250  C5    A    40      -0.725 -37.204 -34.754  1.00  0.00           C  
ATOM   1251  C6    A    40      -1.061 -38.543 -34.416  1.00  0.00           C  
ATOM   1252  N6    A    40      -0.794 -39.610 -35.091  1.00  0.00           N  
ATOM   1253  H61   A    40      -1.176 -40.444 -34.670  1.00  0.00           H  
ATOM   1254  H62   A    40      -0.584 -39.656 -36.078  1.00  0.00           H  
ATOM   1255  N1    A    40      -1.584 -38.870 -33.172  1.00  0.00           N  
ATOM   1256  C2    A    40      -1.949 -37.823 -32.387  1.00  0.00           C  
ATOM   1257  H2    A    40      -2.452 -38.138 -31.484  1.00  0.00           H  
ATOM   1258  N3    A    40      -1.671 -36.534 -32.600  1.00  0.00           N  
ATOM   1259  C4    A    40      -1.013 -36.308 -33.805  1.00  0.00           C  
ATOM   1260  C3'   A    40       1.153 -32.679 -33.992  1.00  0.00           C  
ATOM   1261  H3'   A    40       1.514 -33.504 -34.605  1.00  0.00           H  
ATOM   1262  C2'   A    40       0.403 -33.470 -32.887  1.00  0.00           C  
ATOM   1263  H2'   A    40       0.926 -34.388 -32.618  1.00  0.00           H  
ATOM   1264  O2'   A    40       0.073 -32.635 -31.751  1.00  0.00           O  
ATOM   1265 HO2'   A    40      -0.063 -33.339 -31.112  1.00  0.00           H  
ATOM   1266  O3'   A    40       2.089 -31.808 -33.470  1.00  0.00           O  
ATOM   1267  P     C    41       3.640 -31.995 -33.573  1.00  0.00           P  
ATOM   1268  OP1   C    41       4.275 -30.686 -33.261  1.00  0.00           O  
ATOM   1269  OP2   C    41       4.040 -32.705 -34.829  1.00  0.00           O  
ATOM   1270  O5'   C    41       3.921 -33.019 -32.333  1.00  0.00           O  
ATOM   1271  C5'   C    41       3.568 -32.710 -31.036  1.00  0.00           C  
ATOM   1272  H5'   C    41       2.592 -32.226 -31.032  1.00  0.00           H  
ATOM   1273 H5''   C    41       4.307 -31.992 -30.680  1.00  0.00           H  
ATOM   1274  C4'   C    41       3.408 -33.907 -30.112  1.00  0.00           C  
ATOM   1275  H4'   C    41       3.007 -33.589 -29.150  1.00  0.00           H  
ATOM   1276  O4'   C    41       2.354 -34.737 -30.649  1.00  0.00           O  
ATOM   1277  C1'   C    41       2.743 -36.134 -30.595  1.00  0.00           C  
ATOM   1278  H1'   C    41       2.013 -36.722 -30.039  1.00  0.00           H  
ATOM   1279  N1    C    41       2.959 -36.716 -31.987  1.00  0.00           N  
ATOM   1280  C6    C    41       3.799 -36.171 -32.919  1.00  0.00           C  
ATOM   1281  H6    C    41       4.363 -35.293 -32.642  1.00  0.00           H  
ATOM   1282  C5    C    41       3.900 -36.681 -34.159  1.00  0.00           C  
ATOM   1283  H5    C    41       4.631 -36.215 -34.802  1.00  0.00           H  
ATOM   1284  C4    C    41       3.014 -37.674 -34.489  1.00  0.00           C  
ATOM   1285  N4    C    41       3.171 -38.318 -35.593  1.00  0.00           N  
ATOM   1286  H41   C    41       2.736 -39.230 -35.593  1.00  0.00           H  
ATOM   1287  H42   C    41       3.969 -38.126 -36.182  1.00  0.00           H  
ATOM   1288  N3    C    41       2.212 -38.301 -33.602  1.00  0.00           N  
ATOM   1289  C2    C    41       2.149 -37.811 -32.348  1.00  0.00           C  
ATOM   1290  O2    C    41       1.417 -38.320 -31.553  1.00  0.00           O  
ATOM   1291  C3'   C    41       4.600 -34.796 -29.797  1.00  0.00           C  
ATOM   1292  H3'   C    41       5.290 -34.830 -30.640  1.00  0.00           H  
ATOM   1293  C2'   C    41       3.964 -36.152 -29.630  1.00  0.00           C  
ATOM   1294  H2'   C    41       4.678 -36.911 -29.949  1.00  0.00           H  
ATOM   1295  O2'   C    41       3.467 -36.336 -28.312  1.00  0.00           O  
ATOM   1296 HO2'   C    41       4.131 -35.962 -27.729  1.00  0.00           H  
ATOM   1297  O3'   C    41       5.311 -34.435 -28.631  1.00  0.00           O  
ATOM   1298  P     C    42       6.827 -34.042 -28.602  1.00  0.00           P  
ATOM   1299  OP1   C    42       7.393 -34.128 -29.961  1.00  0.00           O  
ATOM   1300  OP2   C    42       7.456 -34.865 -27.552  1.00  0.00           O  
ATOM   1301  O5'   C    42       6.818 -32.500 -28.137  1.00  0.00           O  
ATOM   1302  C5'   C    42       6.490 -31.297 -28.891  1.00  0.00           C  
ATOM   1303  H5'   C    42       6.078 -31.584 -29.859  1.00  0.00           H  
ATOM   1304 H5''   C    42       7.406 -30.717 -28.998  1.00  0.00           H  
ATOM   1305  C4'   C    42       5.435 -30.355 -28.166  1.00  0.00           C  
ATOM   1306  H4'   C    42       5.274 -29.529 -28.860  1.00  0.00           H  
ATOM   1307  O4'   C    42       4.172 -31.009 -28.001  1.00  0.00           O  
ATOM   1308  C1'   C    42       3.585 -30.500 -26.745  1.00  0.00           C  
ATOM   1309  H1'   C    42       2.600 -30.083 -26.953  1.00  0.00           H  
ATOM   1310  N1    C    42       3.333 -31.580 -25.758  1.00  0.00           N  
ATOM   1311  C6    C    42       3.970 -32.814 -25.800  1.00  0.00           C  
ATOM   1312  H6    C    42       4.820 -32.995 -26.440  1.00  0.00           H  
ATOM   1313  C5    C    42       3.595 -33.762 -25.007  1.00  0.00           C  
ATOM   1314  H5    C    42       4.086 -34.724 -25.015  1.00  0.00           H  
ATOM   1315  C4    C    42       2.474 -33.524 -24.145  1.00  0.00           C  
ATOM   1316  N4    C    42       2.045 -34.415 -23.306  1.00  0.00           N  
ATOM   1317  H41   C    42       1.245 -34.186 -22.734  1.00  0.00           H  
ATOM   1318  H42   C    42       2.392 -35.358 -23.411  1.00  0.00           H  
ATOM   1319  N3    C    42       1.932 -32.346 -23.992  1.00  0.00           N  
ATOM   1320  C2    C    42       2.380 -31.306 -24.775  1.00  0.00           C  
ATOM   1321  O2    C    42       1.818 -30.216 -24.753  1.00  0.00           O  
ATOM   1322  C3'   C    42       5.866 -29.984 -26.724  1.00  0.00           C  
ATOM   1323  H3'   C    42       6.127 -30.873 -26.151  1.00  0.00           H  
ATOM   1324  C2'   C    42       4.518 -29.427 -26.222  1.00  0.00           C  
ATOM   1325  H2'   C    42       4.528 -29.438 -25.132  1.00  0.00           H  
ATOM   1326  O2'   C    42       4.305 -28.155 -26.769  1.00  0.00           O  
ATOM   1327 HO2'   C    42       5.163 -27.783 -26.984  1.00  0.00           H  
ATOM   1328  O3'   C    42       6.853 -28.917 -26.712  1.00  0.00           O  
ATOM   1329  P     A    43       7.766 -28.620 -25.484  1.00  0.00           P  
ATOM   1330  OP1   A    43       8.804 -27.650 -25.825  1.00  0.00           O  
ATOM   1331  OP2   A    43       8.245 -29.883 -24.908  1.00  0.00           O  
ATOM   1332  O5'   A    43       6.792 -27.930 -24.467  1.00  0.00           O  
ATOM   1333  C5'   A    43       6.497 -26.515 -24.543  1.00  0.00           C  
ATOM   1334  H5'   A    43       6.422 -26.125 -25.558  1.00  0.00           H  
ATOM   1335 H5''   A    43       7.354 -25.940 -24.192  1.00  0.00           H  
ATOM   1336  C4'   A    43       5.236 -26.190 -23.839  1.00  0.00           C  
ATOM   1337  H4'   A    43       4.948 -25.224 -24.253  1.00  0.00           H  
ATOM   1338  O4'   A    43       4.286 -27.161 -24.043  1.00  0.00           O  
ATOM   1339  C1'   A    43       3.564 -27.334 -22.828  1.00  0.00           C  
ATOM   1340  H1'   A    43       2.501 -27.150 -22.983  1.00  0.00           H  
ATOM   1341  N9    A    43       3.761 -28.621 -22.219  1.00  0.00           N  
ATOM   1342  C8    A    43       4.540 -29.709 -22.596  1.00  0.00           C  
ATOM   1343  H8    A    43       5.373 -29.570 -23.269  1.00  0.00           H  
ATOM   1344  N7    A    43       4.363 -30.801 -21.925  1.00  0.00           N  
ATOM   1345  C5    A    43       3.284 -30.443 -21.104  1.00  0.00           C  
ATOM   1346  C6    A    43       2.370 -31.179 -20.267  1.00  0.00           C  
ATOM   1347  N6    A    43       2.578 -32.447 -20.009  1.00  0.00           N  
ATOM   1348  H61   A    43       2.039 -32.972 -19.336  1.00  0.00           H  
ATOM   1349  H62   A    43       3.420 -32.787 -20.451  1.00  0.00           H  
ATOM   1350  N1    A    43       1.389 -30.584 -19.593  1.00  0.00           N  
ATOM   1351  C2    A    43       1.215 -29.321 -19.851  1.00  0.00           C  
ATOM   1352  H2    A    43       0.297 -28.919 -19.447  1.00  0.00           H  
ATOM   1353  N3    A    43       1.908 -28.476 -20.614  1.00  0.00           N  
ATOM   1354  C4    A    43       2.973 -29.120 -21.231  1.00  0.00           C  
ATOM   1355  C3'   A    43       5.478 -26.108 -22.376  1.00  0.00           C  
ATOM   1356  H3'   A    43       6.093 -26.923 -21.995  1.00  0.00           H  
ATOM   1357  C2'   A    43       4.064 -26.253 -21.839  1.00  0.00           C  
ATOM   1358  H2'   A    43       3.885 -26.621 -20.829  1.00  0.00           H  
ATOM   1359  O2'   A    43       3.184 -25.174 -22.043  1.00  0.00           O  
ATOM   1360 HO2'   A    43       3.455 -24.393 -21.555  1.00  0.00           H  
ATOM   1361  O3'   A    43       6.071 -24.874 -22.036  1.00  0.00           O  
ATOM   1362  P     A    44       7.079 -24.825 -20.760  1.00  0.00           P  
ATOM   1363  OP1   A    44       7.825 -23.558 -20.710  1.00  0.00           O  
ATOM   1364  OP2   A    44       7.773 -26.174 -20.763  1.00  0.00           O  
ATOM   1365  O5'   A    44       6.044 -24.786 -19.557  1.00  0.00           O  
ATOM   1366  C5'   A    44       5.177 -23.781 -19.336  1.00  0.00           C  
ATOM   1367  H5'   A    44       4.714 -23.536 -20.292  1.00  0.00           H  
ATOM   1368 H5''   A    44       5.697 -22.878 -19.015  1.00  0.00           H  
ATOM   1369  C4'   A    44       4.137 -24.197 -18.331  1.00  0.00           C  
ATOM   1370  H4'   A    44       3.506 -23.354 -18.050  1.00  0.00           H  
ATOM   1371  O4'   A    44       3.310 -25.268 -18.810  1.00  0.00           O  
ATOM   1372  C1'   A    44       2.941 -26.035 -17.655  1.00  0.00           C  
ATOM   1373  H1'   A    44       1.854 -26.089 -17.595  1.00  0.00           H  
ATOM   1374  N9    A    44       3.493 -27.400 -17.868  1.00  0.00           N  
ATOM   1375  C8    A    44       4.643 -27.772 -18.491  1.00  0.00           C  
ATOM   1376  H8    A    44       5.231 -27.126 -19.126  1.00  0.00           H  
ATOM   1377  N7    A    44       4.941 -29.037 -18.484  1.00  0.00           N  
ATOM   1378  C5    A    44       3.978 -29.569 -17.603  1.00  0.00           C  
ATOM   1379  C6    A    44       3.769 -30.805 -17.041  1.00  0.00           C  
ATOM   1380  N6    A    44       4.327 -31.936 -17.237  1.00  0.00           N  
ATOM   1381  H61   A    44       3.982 -32.691 -16.662  1.00  0.00           H  
ATOM   1382  H62   A    44       5.059 -31.970 -17.932  1.00  0.00           H  
ATOM   1383  N1    A    44       2.793 -30.970 -16.149  1.00  0.00           N  
ATOM   1384  C2    A    44       2.060 -29.905 -15.806  1.00  0.00           C  
ATOM   1385  H2    A    44       1.455 -30.121 -14.937  1.00  0.00           H  
ATOM   1386  N3    A    44       2.254 -28.653 -16.198  1.00  0.00           N  
ATOM   1387  C4    A    44       3.161 -28.545 -17.193  1.00  0.00           C  
ATOM   1388  C3'   A    44       4.759 -24.679 -17.057  1.00  0.00           C  
ATOM   1389  H3'   A    44       5.466 -25.461 -17.335  1.00  0.00           H  
ATOM   1390  C2'   A    44       3.510 -25.322 -16.405  1.00  0.00           C  
ATOM   1391  H2'   A    44       3.834 -26.062 -15.673  1.00  0.00           H  
ATOM   1392  O2'   A    44       2.657 -24.378 -15.748  1.00  0.00           O  
ATOM   1393 HO2'   A    44       2.287 -24.769 -14.953  1.00  0.00           H  
ATOM   1394  O3'   A    44       5.308 -23.605 -16.291  1.00  0.00           O  
ATOM   1395  P     G    45       6.716 -23.933 -15.544  1.00  0.00           P  
ATOM   1396  OP1   G    45       7.167 -22.710 -14.835  1.00  0.00           O  
ATOM   1397  OP2   G    45       7.682 -24.580 -16.474  1.00  0.00           O  
ATOM   1398  O5'   G    45       6.202 -24.956 -14.394  1.00  0.00           O  
ATOM   1399  C5'   G    45       5.664 -24.383 -13.157  1.00  0.00           C  
ATOM   1400  H5'   G    45       4.851 -23.687 -13.365  1.00  0.00           H  
ATOM   1401 H5''   G    45       6.484 -23.997 -12.552  1.00  0.00           H  
ATOM   1402  C4'   G    45       5.024 -25.419 -12.287  1.00  0.00           C  
ATOM   1403  H4'   G    45       4.360 -25.008 -11.526  1.00  0.00           H  
ATOM   1404  O4'   G    45       4.198 -26.442 -12.934  1.00  0.00           O  
ATOM   1405  C1'   G    45       4.302 -27.689 -12.321  1.00  0.00           C  
ATOM   1406  H1'   G    45       3.319 -28.108 -12.104  1.00  0.00           H  
ATOM   1407  N9    G    45       4.964 -28.645 -13.283  1.00  0.00           N  
ATOM   1408  C8    G    45       5.708 -28.410 -14.433  1.00  0.00           C  
ATOM   1409  H8    G    45       5.818 -27.482 -14.974  1.00  0.00           H  
ATOM   1410  N7    G    45       6.339 -29.479 -14.844  1.00  0.00           N  
ATOM   1411  C5    G    45       5.985 -30.441 -13.886  1.00  0.00           C  
ATOM   1412  C6    G    45       6.224 -31.929 -13.857  1.00  0.00           C  
ATOM   1413  O6    G    45       6.784 -32.649 -14.676  1.00  0.00           O  
ATOM   1414  N1    G    45       5.656 -32.626 -12.845  1.00  0.00           N  
ATOM   1415  H1    G    45       5.802 -33.624 -12.894  1.00  0.00           H  
ATOM   1416  C2    G    45       4.821 -31.986 -11.961  1.00  0.00           C  
ATOM   1417  N2    G    45       4.256 -32.723 -11.030  1.00  0.00           N  
ATOM   1418  H21   G    45       4.519 -33.693 -10.935  1.00  0.00           H  
ATOM   1419  H22   G    45       3.777 -32.248 -10.277  1.00  0.00           H  
ATOM   1420  N3    G    45       4.418 -30.678 -12.006  1.00  0.00           N  
ATOM   1421  C4    G    45       5.100 -29.986 -12.958  1.00  0.00           C  
ATOM   1422  C3'   G    45       6.108 -26.197 -11.559  1.00  0.00           C  
ATOM   1423  H3'   G    45       6.857 -26.439 -12.313  1.00  0.00           H  
ATOM   1424  C2'   G    45       5.354 -27.458 -11.114  1.00  0.00           C  
ATOM   1425  H2'   G    45       5.958 -28.351 -10.950  1.00  0.00           H  
ATOM   1426  O2'   G    45       4.408 -27.179 -10.053  1.00  0.00           O  
ATOM   1427 HO2'   G    45       4.915 -26.603  -9.476  1.00  0.00           H  
ATOM   1428  O3'   G    45       6.472 -25.466 -10.386  1.00  0.00           O  
ATOM   1429  P     A    46       7.832 -25.709  -9.582  1.00  0.00           P  
ATOM   1430  OP1   A    46       7.781 -24.807  -8.436  1.00  0.00           O  
ATOM   1431  OP2   A    46       8.946 -25.527 -10.526  1.00  0.00           O  
ATOM   1432  O5'   A    46       7.810 -27.175  -9.069  1.00  0.00           O  
ATOM   1433  C5'   A    46       7.154 -27.454  -7.802  1.00  0.00           C  
ATOM   1434  H5'   A    46       6.141 -27.053  -7.780  1.00  0.00           H  
ATOM   1435 H5''   A    46       7.642 -26.911  -6.992  1.00  0.00           H  
ATOM   1436  C4'   A    46       6.985 -28.945  -7.447  1.00  0.00           C  
ATOM   1437  H4'   A    46       6.347 -28.987  -6.565  1.00  0.00           H  
ATOM   1438  O4'   A    46       6.348 -29.551  -8.604  1.00  0.00           O  
ATOM   1439  C1'   A    46       6.776 -30.937  -8.647  1.00  0.00           C  
ATOM   1440  H1'   A    46       5.915 -31.605  -8.609  1.00  0.00           H  
ATOM   1441  N9    A    46       7.577 -31.212  -9.862  1.00  0.00           N  
ATOM   1442  C8    A    46       8.201 -30.388 -10.771  1.00  0.00           C  
ATOM   1443  H8    A    46       8.313 -29.324 -10.622  1.00  0.00           H  
ATOM   1444  N7    A    46       8.624 -30.952 -11.897  1.00  0.00           N  
ATOM   1445  C5    A    46       8.463 -32.280 -11.618  1.00  0.00           C  
ATOM   1446  C6    A    46       8.782 -33.476 -12.294  1.00  0.00           C  
ATOM   1447  N6    A    46       9.196 -33.643 -13.534  1.00  0.00           N  
ATOM   1448  H61   A    46       9.125 -34.544 -13.985  1.00  0.00           H  
ATOM   1449  H62   A    46       9.605 -32.852 -14.010  1.00  0.00           H  
ATOM   1450  N1    A    46       8.358 -34.647 -11.793  1.00  0.00           N  
ATOM   1451  C2    A    46       7.687 -34.662 -10.597  1.00  0.00           C  
ATOM   1452  H2    A    46       7.363 -35.633 -10.250  1.00  0.00           H  
ATOM   1453  N3    A    46       7.310 -33.578  -9.826  1.00  0.00           N  
ATOM   1454  C4    A    46       7.791 -32.429 -10.375  1.00  0.00           C  
ATOM   1455  C3'   A    46       8.226 -29.782  -7.183  1.00  0.00           C  
ATOM   1456  H3'   A    46       8.933 -29.508  -7.965  1.00  0.00           H  
ATOM   1457  C2'   A    46       7.716 -31.184  -7.494  1.00  0.00           C  
ATOM   1458  H2'   A    46       8.462 -31.934  -7.755  1.00  0.00           H  
ATOM   1459  O2'   A    46       6.971 -31.754  -6.451  1.00  0.00           O  
ATOM   1460 HO2'   A    46       7.212 -32.680  -6.378  1.00  0.00           H  
ATOM   1461  O3'   A    46       8.810 -29.625  -5.919  1.00  0.00           O  
ATOM   1462  P     G    47      10.332 -29.865  -5.538  1.00  0.00           P  
ATOM   1463  OP1   G    47      10.527 -29.534  -4.089  1.00  0.00           O  
ATOM   1464  OP2   G    47      11.301 -29.251  -6.445  1.00  0.00           O  
ATOM   1465  O5'   G    47      10.415 -31.454  -5.696  1.00  0.00           O  
ATOM   1466  C5'   G    47       9.816 -32.296  -4.754  1.00  0.00           C  
ATOM   1467  H5'   G    47       8.850 -31.923  -4.412  1.00  0.00           H  
ATOM   1468 H5''   G    47      10.495 -32.259  -3.902  1.00  0.00           H  
ATOM   1469  C4'   G    47       9.650 -33.789  -5.139  1.00  0.00           C  
ATOM   1470  H4'   G    47       9.053 -34.328  -4.403  1.00  0.00           H  
ATOM   1471  O4'   G    47       9.115 -33.867  -6.425  1.00  0.00           O  
ATOM   1472  C1'   G    47       9.757 -34.851  -7.161  1.00  0.00           C  
ATOM   1473  H1'   G    47       8.966 -35.493  -7.549  1.00  0.00           H  
ATOM   1474  N9    G    47      10.409 -34.374  -8.430  1.00  0.00           N  
ATOM   1475  C8    G    47      10.630 -33.120  -8.962  1.00  0.00           C  
ATOM   1476  H8    G    47      10.507 -32.270  -8.308  1.00  0.00           H  
ATOM   1477  N7    G    47      11.111 -33.124 -10.180  1.00  0.00           N  
ATOM   1478  C5    G    47      11.209 -34.491 -10.485  1.00  0.00           C  
ATOM   1479  C6    G    47      11.677 -35.173 -11.670  1.00  0.00           C  
ATOM   1480  O6    G    47      12.141 -34.751 -12.697  1.00  0.00           O  
ATOM   1481  N1    G    47      11.589 -36.524 -11.553  1.00  0.00           N  
ATOM   1482  H1    G    47      11.930 -37.095 -12.314  1.00  0.00           H  
ATOM   1483  C2    G    47      11.271 -37.200 -10.422  1.00  0.00           C  
ATOM   1484  N2    G    47      11.501 -38.458 -10.417  1.00  0.00           N  
ATOM   1485  H21   G    47      11.901 -38.980 -11.185  1.00  0.00           H  
ATOM   1486  H22   G    47      11.235 -38.922  -9.560  1.00  0.00           H  
ATOM   1487  N3    G    47      10.778 -36.629  -9.342  1.00  0.00           N  
ATOM   1488  C4    G    47      10.744 -35.242  -9.441  1.00  0.00           C  
ATOM   1489  C3'   G    47      10.955 -34.556  -5.122  1.00  0.00           C  
ATOM   1490  H3'   G    47      11.678 -33.753  -5.267  1.00  0.00           H  
ATOM   1491  C2'   G    47      10.703 -35.558  -6.237  1.00  0.00           C  
ATOM   1492  H2'   G    47      11.598 -35.807  -6.806  1.00  0.00           H  
ATOM   1493  O2'   G    47      10.116 -36.744  -5.762  1.00  0.00           O  
ATOM   1494 HO2'   G    47       9.970 -36.649  -4.818  1.00  0.00           H  
ATOM   1495  O3'   G    47      11.245 -35.255  -3.934  1.00  0.00           O  
ATOM   1496  P     C    48      12.716 -35.667  -3.520  1.00  0.00           P  
ATOM   1497  OP1   C    48      12.508 -36.633  -2.454  1.00  0.00           O  
ATOM   1498  OP2   C    48      13.515 -34.448  -3.284  1.00  0.00           O  
ATOM   1499  O5'   C    48      13.334 -36.527  -4.687  1.00  0.00           O  
ATOM   1500  C5'   C    48      13.049 -37.903  -4.916  1.00  0.00           C  
ATOM   1501  H5'   C    48      11.968 -38.004  -5.011  1.00  0.00           H  
ATOM   1502 H5''   C    48      13.369 -38.557  -4.104  1.00  0.00           H  
ATOM   1503  C4'   C    48      13.763 -38.438  -6.145  1.00  0.00           C  
ATOM   1504  H4'   C    48      13.583 -39.507  -6.256  1.00  0.00           H  
ATOM   1505  O4'   C    48      13.351 -37.791  -7.296  1.00  0.00           O  
ATOM   1506  C1'   C    48      14.390 -37.447  -8.231  1.00  0.00           C  
ATOM   1507  H1'   C    48      14.174 -37.929  -9.185  1.00  0.00           H  
ATOM   1508  N1    C    48      14.571 -35.974  -8.458  1.00  0.00           N  
ATOM   1509  C6    C    48      14.120 -35.116  -7.515  1.00  0.00           C  
ATOM   1510  H6    C    48      13.991 -35.449  -6.495  1.00  0.00           H  
ATOM   1511  C5    C    48      13.953 -33.795  -7.757  1.00  0.00           C  
ATOM   1512  H5    C    48      13.516 -33.206  -6.964  1.00  0.00           H  
ATOM   1513  C4    C    48      14.295 -33.321  -9.085  1.00  0.00           C  
ATOM   1514  N4    C    48      14.120 -32.149  -9.417  1.00  0.00           N  
ATOM   1515  H41   C    48      14.498 -31.890 -10.317  1.00  0.00           H  
ATOM   1516  H42   C    48      13.727 -31.542  -8.712  1.00  0.00           H  
ATOM   1517  N3    C    48      14.789 -34.142 -10.002  1.00  0.00           N  
ATOM   1518  C2    C    48      14.894 -35.429  -9.710  1.00  0.00           C  
ATOM   1519  O2    C    48      15.404 -36.194 -10.566  1.00  0.00           O  
ATOM   1520  C3'   C    48      15.281 -38.204  -6.105  1.00  0.00           C  
ATOM   1521  H3'   C    48      15.602 -37.243  -5.704  1.00  0.00           H  
ATOM   1522  C2'   C    48      15.599 -38.092  -7.594  1.00  0.00           C  
ATOM   1523  H2'   C    48      16.514 -37.524  -7.760  1.00  0.00           H  
ATOM   1524  O2'   C    48      15.647 -39.344  -8.239  1.00  0.00           O  
ATOM   1525 HO2'   C    48      15.945 -40.042  -7.651  1.00  0.00           H  
ATOM   1526  O3'   C    48      16.047 -39.227  -5.512  1.00  0.00           O  
ATOM   1527  P     C    49      17.543 -39.025  -4.960  1.00  0.00           P  
ATOM   1528  OP1   C    49      17.952 -40.302  -4.333  1.00  0.00           O  
ATOM   1529  OP2   C    49      17.556 -37.793  -4.141  1.00  0.00           O  
ATOM   1530  O5'   C    49      18.362 -38.821  -6.278  1.00  0.00           O  
ATOM   1531  C5'   C    49      18.686 -39.851  -7.173  1.00  0.00           C  
ATOM   1532  H5'   C    49      17.777 -40.336  -7.529  1.00  0.00           H  
ATOM   1533 H5''   C    49      19.317 -40.553  -6.627  1.00  0.00           H  
ATOM   1534  C4'   C    49      19.449 -39.413  -8.438  1.00  0.00           C  
ATOM   1535  H4'   C    49      19.583 -40.291  -9.069  1.00  0.00           H  
ATOM   1536  O4'   C    49      18.733 -38.411  -9.158  1.00  0.00           O  
ATOM   1537  C1'   C    49      19.512 -37.233  -9.356  1.00  0.00           C  
ATOM   1538  H1'   C    49      19.787 -37.196 -10.410  1.00  0.00           H  
ATOM   1539  N1    C    49      18.787 -35.953  -9.061  1.00  0.00           N  
ATOM   1540  C6    C    49      18.358 -35.606  -7.764  1.00  0.00           C  
ATOM   1541  H6    C    49      18.564 -36.269  -6.937  1.00  0.00           H  
ATOM   1542  C5    C    49      17.737 -34.374  -7.624  1.00  0.00           C  
ATOM   1543  H5    C    49      17.438 -33.986  -6.661  1.00  0.00           H  
ATOM   1544  C4    C    49      17.694 -33.548  -8.803  1.00  0.00           C  
ATOM   1545  N4    C    49      17.298 -32.310  -8.712  1.00  0.00           N  
ATOM   1546  H41   C    49      17.004 -31.886  -9.580  1.00  0.00           H  
ATOM   1547  H42   C    49      16.954 -31.920  -7.846  1.00  0.00           H  
ATOM   1548  N3    C    49      18.109 -33.874  -9.974  1.00  0.00           N  
ATOM   1549  C2    C    49      18.755 -35.069 -10.078  1.00  0.00           C  
ATOM   1550  O2    C    49      19.330 -35.304 -11.156  1.00  0.00           O  
ATOM   1551  C3'   C    49      20.849 -38.857  -8.122  1.00  0.00           C  
ATOM   1552  H3'   C    49      21.029 -38.911  -7.048  1.00  0.00           H  
ATOM   1553  C2'   C    49      20.774 -37.365  -8.544  1.00  0.00           C  
ATOM   1554  H2'   C    49      20.734 -36.721  -7.665  1.00  0.00           H  
ATOM   1555  O2'   C    49      21.979 -37.074  -9.323  1.00  0.00           O  
ATOM   1556 HO2'   C    49      22.234 -37.877  -9.785  1.00  0.00           H  
ATOM   1557  O3'   C    49      21.814 -39.598  -8.808  1.00  0.00           O  
ATOM   1558  P     U    50      22.685 -40.671  -8.068  1.00  0.00           P  
ATOM   1559  OP1   U    50      23.274 -41.528  -9.112  1.00  0.00           O  
ATOM   1560  OP2   U    50      21.728 -41.335  -7.122  1.00  0.00           O  
ATOM   1561  O5'   U    50      23.816 -39.823  -7.272  1.00  0.00           O  
ATOM   1562  C5'   U    50      24.882 -39.068  -7.957  1.00  0.00           C  
ATOM   1563  H5'   U    50      24.390 -38.237  -8.462  1.00  0.00           H  
ATOM   1564 H5''   U    50      25.417 -39.740  -8.627  1.00  0.00           H  
ATOM   1565  C4'   U    50      25.804 -38.374  -6.857  1.00  0.00           C  
ATOM   1566  H4'   U    50      26.708 -37.889  -7.226  1.00  0.00           H  
ATOM   1567  O4'   U    50      25.025 -37.388  -6.180  1.00  0.00           O  
ATOM   1568  C1'   U    50      24.834 -37.596  -4.806  1.00  0.00           C  
ATOM   1569  H1'   U    50      25.605 -37.027  -4.286  1.00  0.00           H  
ATOM   1570  N1    U    50      23.511 -37.128  -4.397  1.00  0.00           N  
ATOM   1571  C6    U    50      22.398 -37.796  -4.776  1.00  0.00           C  
ATOM   1572  H6    U    50      22.448 -38.563  -5.535  1.00  0.00           H  
ATOM   1573  C5    U    50      21.279 -37.230  -4.360  1.00  0.00           C  
ATOM   1574  H5    U    50      20.359 -37.539  -4.834  1.00  0.00           H  
ATOM   1575  C4    U    50      21.139 -36.081  -3.466  1.00  0.00           C  
ATOM   1576  O4    U    50      20.164 -35.587  -2.987  1.00  0.00           O  
ATOM   1577  N3    U    50      22.308 -35.492  -3.119  1.00  0.00           N  
ATOM   1578  H3    U    50      22.341 -34.742  -2.443  1.00  0.00           H  
ATOM   1579  C2    U    50      23.509 -35.893  -3.593  1.00  0.00           C  
ATOM   1580  O2    U    50      24.593 -35.303  -3.275  1.00  0.00           O  
ATOM   1581  C3'   U    50      26.281 -39.294  -5.764  1.00  0.00           C  
ATOM   1582  H3'   U    50      26.340 -40.271  -6.244  1.00  0.00           H  
ATOM   1583  C2'   U    50      25.188 -39.095  -4.724  1.00  0.00           C  
ATOM   1584  H2'   U    50      24.327 -39.722  -4.960  1.00  0.00           H  
ATOM   1585  O2'   U    50      25.647 -39.411  -3.354  1.00  0.00           O  
ATOM   1586 HO2'   U    50      26.573 -39.633  -3.475  1.00  0.00           H  
ATOM   1587  O3'   U    50      27.486 -38.866  -5.314  1.00  0.00           O  
ATOM   1588  P     U    51      28.894 -39.382  -5.982  1.00  0.00           P  
ATOM   1589  OP1   U    51      28.886 -40.767  -6.286  1.00  0.00           O  
ATOM   1590  OP2   U    51      29.902 -38.880  -4.962  1.00  0.00           O  
ATOM   1591  O5'   U    51      29.143 -38.553  -7.318  1.00  0.00           O  
ATOM   1592  C5'   U    51      28.676 -38.986  -8.552  1.00  0.00           C  
ATOM   1593  H5'   U    51      27.631 -39.264  -8.415  1.00  0.00           H  
ATOM   1594 H5''   U    51      29.146 -39.911  -8.887  1.00  0.00           H  
ATOM   1595  C4'   U    51      28.738 -37.899  -9.560  1.00  0.00           C  
ATOM   1596  H4'   U    51      28.594 -38.291 -10.566  1.00  0.00           H  
ATOM   1597  O4'   U    51      27.661 -36.960  -9.346  1.00  0.00           O  
ATOM   1598  C1'   U    51      28.184 -35.647  -9.014  1.00  0.00           C  
ATOM   1599  H1'   U    51      27.716 -34.777  -9.474  1.00  0.00           H  
ATOM   1600  N1    U    51      28.070 -35.407  -7.547  1.00  0.00           N  
ATOM   1601  C6    U    51      29.048 -35.851  -6.600  1.00  0.00           C  
ATOM   1602  H6    U    51      29.963 -36.313  -6.939  1.00  0.00           H  
ATOM   1603  C5    U    51      28.825 -35.563  -5.269  1.00  0.00           C  
ATOM   1604  H5    U    51      29.572 -35.776  -4.519  1.00  0.00           H  
ATOM   1605  C4    U    51      27.684 -34.805  -4.802  1.00  0.00           C  
ATOM   1606  O4    U    51      27.450 -34.506  -3.624  1.00  0.00           O  
ATOM   1607  N3    U    51      26.761 -34.582  -5.795  1.00  0.00           N  
ATOM   1608  H3    U    51      25.923 -34.135  -5.453  1.00  0.00           H  
ATOM   1609  C2    U    51      26.913 -34.779  -7.114  1.00  0.00           C  
ATOM   1610  O2    U    51      26.149 -34.255  -7.906  1.00  0.00           O  
ATOM   1611  C3'   U    51      30.055 -37.068  -9.660  1.00  0.00           C  
ATOM   1612  H3'   U    51      30.746 -37.343  -8.864  1.00  0.00           H  
ATOM   1613  C2'   U    51      29.582 -35.602  -9.599  1.00  0.00           C  
ATOM   1614  H2'   U    51      30.314 -35.085  -8.979  1.00  0.00           H  
ATOM   1615  O2'   U    51      29.642 -35.049 -10.927  1.00  0.00           O  
ATOM   1616 HO2'   U    51      30.108 -35.758 -11.377  1.00  0.00           H  
ATOM   1617  O3'   U    51      30.668 -37.289 -10.944  1.00  0.00           O  
ATOM   1618  P     A    52      31.608 -38.512 -11.298  1.00  0.00           P  
ATOM   1619  OP1   A    52      32.506 -38.832 -10.209  1.00  0.00           O  
ATOM   1620  OP2   A    52      32.166 -38.193 -12.625  1.00  0.00           O  
ATOM   1621  O5'   A    52      30.690 -39.785 -11.536  1.00  0.00           O  
ATOM   1622  C5'   A    52      30.204 -40.079 -12.834  1.00  0.00           C  
ATOM   1623  H5'   A    52      31.033 -40.423 -13.454  1.00  0.00           H  
ATOM   1624 H5''   A    52      29.930 -39.163 -13.357  1.00  0.00           H  
ATOM   1625  C4'   A    52      29.084 -41.106 -12.790  1.00  0.00           C  
ATOM   1626  H4'   A    52      29.561 -42.000 -12.386  1.00  0.00           H  
ATOM   1627  O4'   A    52      27.966 -40.636 -11.991  1.00  0.00           O  
ATOM   1628  C1'   A    52      26.673 -40.696 -12.713  1.00  0.00           C  
ATOM   1629  H1'   A    52      26.164 -41.626 -12.459  1.00  0.00           H  
ATOM   1630  N9    A    52      25.740 -39.656 -12.252  1.00  0.00           N  
ATOM   1631  C8    A    52      24.562 -39.816 -11.554  1.00  0.00           C  
ATOM   1632  H8    A    52      24.186 -40.777 -11.236  1.00  0.00           H  
ATOM   1633  N7    A    52      23.985 -38.750 -11.213  1.00  0.00           N  
ATOM   1634  C5    A    52      24.740 -37.718 -11.813  1.00  0.00           C  
ATOM   1635  C6    A    52      24.813 -36.238 -11.675  1.00  0.00           C  
ATOM   1636  N6    A    52      23.988 -35.612 -10.884  1.00  0.00           N  
ATOM   1637  H61   A    52      24.052 -34.606 -10.956  1.00  0.00           H  
ATOM   1638  H62   A    52      23.189 -36.146 -10.574  1.00  0.00           H  
ATOM   1639  N1    A    52      25.871 -35.621 -12.240  1.00  0.00           N  
ATOM   1640  C2    A    52      26.850 -36.248 -12.811  1.00  0.00           C  
ATOM   1641  H2    A    52      27.604 -35.608 -13.244  1.00  0.00           H  
ATOM   1642  N3    A    52      26.899 -37.585 -12.954  1.00  0.00           N  
ATOM   1643  C4    A    52      25.870 -38.287 -12.405  1.00  0.00           C  
ATOM   1644  C3'   A    52      28.461 -41.548 -14.107  1.00  0.00           C  
ATOM   1645  H3'   A    52      29.152 -41.262 -14.899  1.00  0.00           H  
ATOM   1646  C2'   A    52      27.147 -40.654 -14.164  1.00  0.00           C  
ATOM   1647  H2'   A    52      27.520 -39.634 -14.264  1.00  0.00           H  
ATOM   1648  O2'   A    52      26.256 -40.985 -15.250  1.00  0.00           O  
ATOM   1649 HO2'   A    52      26.304 -41.920 -15.462  1.00  0.00           H  
ATOM   1650  O3'   A    52      28.175 -42.965 -14.087  1.00  0.00           O  
ATOM   1651  P     A    53      27.893 -43.842 -15.380  1.00  0.00           P  
ATOM   1652  OP1   A    53      28.250 -45.260 -15.107  1.00  0.00           O  
ATOM   1653  OP2   A    53      28.546 -43.192 -16.522  1.00  0.00           O  
ATOM   1654  O5'   A    53      26.320 -43.680 -15.687  1.00  0.00           O  
ATOM   1655  C5'   A    53      25.392 -44.303 -14.829  1.00  0.00           C  
ATOM   1656  H5'   A    53      25.589 -43.812 -13.876  1.00  0.00           H  
ATOM   1657 H5''   A    53      25.487 -45.387 -14.761  1.00  0.00           H  
ATOM   1658  C4'   A    53      24.009 -43.984 -15.288  1.00  0.00           C  
ATOM   1659  H4'   A    53      23.511 -44.907 -14.990  1.00  0.00           H  
ATOM   1660  O4'   A    53      23.549 -42.787 -14.634  1.00  0.00           O  
ATOM   1661  C1'   A    53      22.973 -41.995 -15.654  1.00  0.00           C  
ATOM   1662  H1'   A    53      21.953 -42.363 -15.765  1.00  0.00           H  
ATOM   1663  N9    A    53      22.853 -40.535 -15.117  1.00  0.00           N  
ATOM   1664  C8    A    53      23.554 -39.471 -15.565  1.00  0.00           C  
ATOM   1665  H8    A    53      24.238 -39.631 -16.385  1.00  0.00           H  
ATOM   1666  N7    A    53      23.197 -38.346 -14.987  1.00  0.00           N  
ATOM   1667  C5    A    53      22.190 -38.813 -14.114  1.00  0.00           C  
ATOM   1668  C6    A    53      21.235 -38.119 -13.289  1.00  0.00           C  
ATOM   1669  N6    A    53      21.271 -36.756 -13.152  1.00  0.00           N  
ATOM   1670  H61   A    53      20.412 -36.314 -12.857  1.00  0.00           H  
ATOM   1671  H62   A    53      21.999 -36.211 -13.590  1.00  0.00           H  
ATOM   1672  N1    A    53      20.388 -38.813 -12.535  1.00  0.00           N  
ATOM   1673  C2    A    53      20.409 -40.136 -12.595  1.00  0.00           C  
ATOM   1674  H2    A    53      19.609 -40.618 -12.053  1.00  0.00           H  
ATOM   1675  N3    A    53      21.010 -40.847 -13.522  1.00  0.00           N  
ATOM   1676  C4    A    53      21.959 -40.129 -14.170  1.00  0.00           C  
ATOM   1677  C3'   A    53      23.712 -43.720 -16.792  1.00  0.00           C  
ATOM   1678  H3'   A    53      24.470 -44.067 -17.495  1.00  0.00           H  
ATOM   1679  C2'   A    53      23.770 -42.233 -16.891  1.00  0.00           C  
ATOM   1680  H2'   A    53      24.795 -41.916 -16.701  1.00  0.00           H  
ATOM   1681  O2'   A    53      23.096 -41.639 -17.988  1.00  0.00           O  
ATOM   1682 HO2'   A    53      22.560 -42.312 -18.414  1.00  0.00           H  
ATOM   1683  O3'   A    53      22.474 -44.255 -17.107  1.00  0.00           O  
ATOM   1684  P     A    54      22.087 -44.911 -18.540  1.00  0.00           P  
ATOM   1685  OP1   A    54      21.184 -46.057 -18.309  1.00  0.00           O  
ATOM   1686  OP2   A    54      23.257 -45.176 -19.375  1.00  0.00           O  
ATOM   1687  O5'   A    54      21.389 -43.699 -19.296  1.00  0.00           O  
ATOM   1688  C5'   A    54      20.001 -43.491 -19.427  1.00  0.00           C  
ATOM   1689  H5'   A    54      19.554 -44.227 -20.095  1.00  0.00           H  
ATOM   1690 H5''   A    54      19.971 -42.534 -19.948  1.00  0.00           H  
ATOM   1691  C4'   A    54      19.230 -43.359 -18.079  1.00  0.00           C  
ATOM   1692  H4'   A    54      19.101 -44.389 -17.747  1.00  0.00           H  
ATOM   1693  O4'   A    54      19.924 -42.525 -17.228  1.00  0.00           O  
ATOM   1694  C1'   A    54      19.038 -41.728 -16.435  1.00  0.00           C  
ATOM   1695  H1'   A    54      19.250 -41.967 -15.393  1.00  0.00           H  
ATOM   1696  N9    A    54      19.290 -40.306 -16.625  1.00  0.00           N  
ATOM   1697  C8    A    54      20.244 -39.637 -17.334  1.00  0.00           C  
ATOM   1698  H8    A    54      20.886 -40.207 -17.989  1.00  0.00           H  
ATOM   1699  N7    A    54      20.318 -38.373 -17.144  1.00  0.00           N  
ATOM   1700  C5    A    54      19.364 -38.172 -16.150  1.00  0.00           C  
ATOM   1701  C6    A    54      18.859 -37.012 -15.440  1.00  0.00           C  
ATOM   1702  N6    A    54      19.205 -35.727 -15.582  1.00  0.00           N  
ATOM   1703  H61   A    54      18.732 -35.021 -15.037  1.00  0.00           H  
ATOM   1704  H62   A    54      20.037 -35.486 -16.101  1.00  0.00           H  
ATOM   1705  N1    A    54      17.840 -37.133 -14.629  1.00  0.00           N  
ATOM   1706  C2    A    54      17.352 -38.352 -14.362  1.00  0.00           C  
ATOM   1707  H2    A    54      16.585 -38.518 -13.620  1.00  0.00           H  
ATOM   1708  N3    A    54      17.754 -39.477 -14.944  1.00  0.00           N  
ATOM   1709  C4    A    54      18.720 -39.322 -15.871  1.00  0.00           C  
ATOM   1710  C3'   A    54      17.826 -42.699 -18.151  1.00  0.00           C  
ATOM   1711  H3'   A    54      17.907 -41.817 -18.786  1.00  0.00           H  
ATOM   1712  C2'   A    54      17.577 -42.233 -16.711  1.00  0.00           C  
ATOM   1713  H2'   A    54      16.844 -41.428 -16.663  1.00  0.00           H  
ATOM   1714  O2'   A    54      17.282 -43.285 -15.735  1.00  0.00           O  
ATOM   1715 HO2'   A    54      16.395 -43.553 -15.987  1.00  0.00           H  
ATOM   1716  O3'   A    54      16.941 -43.688 -18.737  1.00  0.00           O  
ATOM   1717  P     C    55      15.451 -43.470 -19.072  1.00  0.00           P  
ATOM   1718  OP1   C    55      14.785 -44.644 -19.627  1.00  0.00           O  
ATOM   1719  OP2   C    55      15.439 -42.172 -19.787  1.00  0.00           O  
ATOM   1720  O5'   C    55      14.785 -43.193 -17.665  1.00  0.00           O  
ATOM   1721  C5'   C    55      14.478 -44.250 -16.787  1.00  0.00           C  
ATOM   1722  H5'   C    55      15.257 -44.939 -16.462  1.00  0.00           H  
ATOM   1723 H5''   C    55      13.702 -44.865 -17.242  1.00  0.00           H  
ATOM   1724  C4'   C    55      13.866 -43.655 -15.472  1.00  0.00           C  
ATOM   1725  H4'   C    55      13.816 -44.489 -14.772  1.00  0.00           H  
ATOM   1726  O4'   C    55      14.667 -42.663 -14.847  1.00  0.00           O  
ATOM   1727  C1'   C    55      13.774 -41.829 -14.088  1.00  0.00           C  
ATOM   1728  H1'   C    55      13.826 -41.979 -13.010  1.00  0.00           H  
ATOM   1729  N1    C    55      13.861 -40.356 -14.291  1.00  0.00           N  
ATOM   1730  C6    C    55      14.518 -39.762 -15.386  1.00  0.00           C  
ATOM   1731  H6    C    55      15.065 -40.433 -16.032  1.00  0.00           H  
ATOM   1732  C5    C    55      14.364 -38.434 -15.645  1.00  0.00           C  
ATOM   1733  H5    C    55      14.826 -38.056 -16.545  1.00  0.00           H  
ATOM   1734  C4    C    55      13.729 -37.711 -14.694  1.00  0.00           C  
ATOM   1735  N4    C    55      13.629 -36.432 -14.749  1.00  0.00           N  
ATOM   1736  H41   C    55      13.278 -35.919 -13.954  1.00  0.00           H  
ATOM   1737  H42   C    55      13.620 -35.986 -15.656  1.00  0.00           H  
ATOM   1738  N3    C    55      13.190 -38.216 -13.541  1.00  0.00           N  
ATOM   1739  C2    C    55      13.205 -39.583 -13.406  1.00  0.00           C  
ATOM   1740  O2    C    55      12.532 -40.040 -12.476  1.00  0.00           O  
ATOM   1741  C3'   C    55      12.451 -43.042 -15.654  1.00  0.00           C  
ATOM   1742  H3'   C    55      12.343 -42.515 -16.602  1.00  0.00           H  
ATOM   1743  C2'   C    55      12.357 -42.332 -14.352  1.00  0.00           C  
ATOM   1744  H2'   C    55      11.676 -41.494 -14.505  1.00  0.00           H  
ATOM   1745  O2'   C    55      11.932 -43.271 -13.337  1.00  0.00           O  
ATOM   1746 HO2'   C    55      11.222 -43.831 -13.661  1.00  0.00           H  
ATOM   1747  O3'   C    55      11.564 -44.182 -15.901  1.00  0.00           O  
ATOM   1748  P     U    56      10.070 -43.990 -16.284  1.00  0.00           P  
ATOM   1749  OP1   U    56       9.509 -45.363 -16.498  1.00  0.00           O  
ATOM   1750  OP2   U    56       9.900 -42.978 -17.337  1.00  0.00           O  
ATOM   1751  O5'   U    56       9.278 -43.309 -15.077  1.00  0.00           O  
ATOM   1752  C5'   U    56       8.966 -44.135 -13.988  1.00  0.00           C  
ATOM   1753  H5'   U    56       9.906 -44.598 -13.689  1.00  0.00           H  
ATOM   1754 H5''   U    56       8.395 -45.021 -14.267  1.00  0.00           H  
ATOM   1755  C4'   U    56       8.278 -43.299 -12.910  1.00  0.00           C  
ATOM   1756  H4'   U    56       8.242 -43.880 -11.989  1.00  0.00           H  
ATOM   1757  O4'   U    56       9.173 -42.183 -12.821  1.00  0.00           O  
ATOM   1758  C1'   U    56       8.458 -41.022 -12.355  1.00  0.00           C  
ATOM   1759  H1'   U    56       8.564 -40.849 -11.284  1.00  0.00           H  
ATOM   1760  N1    U    56       8.786 -39.768 -13.123  1.00  0.00           N  
ATOM   1761  C6    U    56       9.486 -39.739 -14.276  1.00  0.00           C  
ATOM   1762  H6    U    56       9.682 -40.676 -14.777  1.00  0.00           H  
ATOM   1763  C5    U    56       9.973 -38.547 -14.863  1.00  0.00           C  
ATOM   1764  H5    U    56      10.606 -38.656 -15.732  1.00  0.00           H  
ATOM   1765  C4    U    56       9.752 -37.232 -14.363  1.00  0.00           C  
ATOM   1766  O4    U    56      10.068 -36.181 -14.826  1.00  0.00           O  
ATOM   1767  N3    U    56       8.893 -37.329 -13.273  1.00  0.00           N  
ATOM   1768  H3    U    56       8.717 -36.447 -12.812  1.00  0.00           H  
ATOM   1769  C2    U    56       8.469 -38.476 -12.618  1.00  0.00           C  
ATOM   1770  O2    U    56       7.874 -38.408 -11.544  1.00  0.00           O  
ATOM   1771  C3'   U    56       6.918 -42.697 -13.288  1.00  0.00           C  
ATOM   1772  H3'   U    56       6.884 -42.563 -14.369  1.00  0.00           H  
ATOM   1773  C2'   U    56       7.007 -41.360 -12.490  1.00  0.00           C  
ATOM   1774  H2'   U    56       6.395 -40.683 -13.085  1.00  0.00           H  
ATOM   1775  O2'   U    56       6.463 -41.561 -11.181  1.00  0.00           O  
ATOM   1776 HO2'   U    56       5.635 -41.080 -11.120  1.00  0.00           H  
ATOM   1777  O3'   U    56       5.875 -43.565 -12.885  1.00  0.00           O  
ATOM   1778  P     C    57       4.367 -43.288 -13.281  1.00  0.00           P  
ATOM   1779  OP1   C    57       3.535 -44.480 -12.880  1.00  0.00           O  
ATOM   1780  OP2   C    57       4.336 -42.900 -14.679  1.00  0.00           O  
ATOM   1781  O5'   C    57       3.841 -41.906 -12.547  1.00  0.00           O  
ATOM   1782  C5'   C    57       3.405 -41.879 -11.208  1.00  0.00           C  
ATOM   1783  H5'   C    57       4.137 -42.419 -10.608  1.00  0.00           H  
ATOM   1784 H5''   C    57       2.436 -42.365 -11.093  1.00  0.00           H  
ATOM   1785  C4'   C    57       3.242 -40.472 -10.655  1.00  0.00           C  
ATOM   1786  H4'   C    57       3.097 -40.524  -9.576  1.00  0.00           H  
ATOM   1787  O4'   C    57       4.427 -39.744 -10.963  1.00  0.00           O  
ATOM   1788  C1'   C    57       4.132 -38.299 -10.928  1.00  0.00           C  
ATOM   1789  H1'   C    57       4.542 -37.887 -10.007  1.00  0.00           H  
ATOM   1790  N1    C    57       4.695 -37.512 -12.136  1.00  0.00           N  
ATOM   1791  C6    C    57       5.086 -38.128 -13.242  1.00  0.00           C  
ATOM   1792  H6    C    57       4.947 -39.196 -13.324  1.00  0.00           H  
ATOM   1793  C5    C    57       5.629 -37.460 -14.283  1.00  0.00           C  
ATOM   1794  H5    C    57       5.926 -37.945 -15.201  1.00  0.00           H  
ATOM   1795  C4    C    57       5.824 -36.087 -14.123  1.00  0.00           C  
ATOM   1796  N4    C    57       6.284 -35.372 -15.059  1.00  0.00           N  
ATOM   1797  H41   C    57       6.607 -34.424 -14.929  1.00  0.00           H  
ATOM   1798  H42   C    57       6.234 -35.681 -16.020  1.00  0.00           H  
ATOM   1799  N3    C    57       5.382 -35.473 -13.054  1.00  0.00           N  
ATOM   1800  C2    C    57       4.884 -36.158 -12.005  1.00  0.00           C  
ATOM   1801  O2    C    57       4.479 -35.556 -11.015  1.00  0.00           O  
ATOM   1802  C3'   C    57       2.181 -39.588 -11.304  1.00  0.00           C  
ATOM   1803  H3'   C    57       2.365 -39.604 -12.378  1.00  0.00           H  
ATOM   1804  C2'   C    57       2.619 -38.175 -10.788  1.00  0.00           C  
ATOM   1805  H2'   C    57       2.208 -37.371 -11.399  1.00  0.00           H  
ATOM   1806  O2'   C    57       2.168 -38.039  -9.481  1.00  0.00           O  
ATOM   1807 HO2'   C    57       2.503 -37.171  -9.245  1.00  0.00           H  
ATOM   1808  O3'   C    57       0.791 -39.996 -11.110  1.00  0.00           O  
ATOM   1809  P     U    58      -0.402 -39.532 -11.998  1.00  0.00           P  
ATOM   1810  OP1   U    58      -1.648 -40.137 -11.531  1.00  0.00           O  
ATOM   1811  OP2   U    58       0.018 -39.811 -13.370  1.00  0.00           O  
ATOM   1812  O5'   U    58      -0.404 -37.942 -11.856  1.00  0.00           O  
ATOM   1813  C5'   U    58      -0.845 -37.393 -10.601  1.00  0.00           C  
ATOM   1814  H5'   U    58      -0.258 -37.905  -9.839  1.00  0.00           H  
ATOM   1815 H5''   U    58      -1.909 -37.595 -10.479  1.00  0.00           H  
ATOM   1816  C4'   U    58      -0.653 -35.824 -10.583  1.00  0.00           C  
ATOM   1817  H4'   U    58      -0.936 -35.433  -9.606  1.00  0.00           H  
ATOM   1818  O4'   U    58       0.700 -35.526 -10.889  1.00  0.00           O  
ATOM   1819  C1'   U    58       0.781 -34.332 -11.571  1.00  0.00           C  
ATOM   1820  H1'   U    58       1.257 -33.570 -10.954  1.00  0.00           H  
ATOM   1821  N1    U    58       1.378 -34.442 -12.954  1.00  0.00           N  
ATOM   1822  C6    U    58       1.590 -35.683 -13.554  1.00  0.00           C  
ATOM   1823  H6    U    58       1.182 -36.590 -13.135  1.00  0.00           H  
ATOM   1824  C5    U    58       2.378 -35.777 -14.704  1.00  0.00           C  
ATOM   1825  H5    U    58       2.626 -36.764 -15.066  1.00  0.00           H  
ATOM   1826  C4    U    58       2.941 -34.685 -15.346  1.00  0.00           C  
ATOM   1827  O4    U    58       3.620 -34.761 -16.391  1.00  0.00           O  
ATOM   1828  N3    U    58       2.663 -33.498 -14.661  1.00  0.00           N  
ATOM   1829  H3    U    58       2.927 -32.654 -15.150  1.00  0.00           H  
ATOM   1830  C2    U    58       1.782 -33.300 -13.635  1.00  0.00           C  
ATOM   1831  O2    U    58       1.469 -32.123 -13.246  1.00  0.00           O  
ATOM   1832  C3'   U    58      -1.436 -35.092 -11.647  1.00  0.00           C  
ATOM   1833  H3'   U    58      -1.288 -35.645 -12.575  1.00  0.00           H  
ATOM   1834  C2'   U    58      -0.687 -33.828 -11.723  1.00  0.00           C  
ATOM   1835  H2'   U    58      -0.635 -33.381 -12.716  1.00  0.00           H  
ATOM   1836  O2'   U    58      -1.094 -32.850 -10.730  1.00  0.00           O  
ATOM   1837 HO2'   U    58      -1.747 -32.187 -10.969  1.00  0.00           H  
ATOM   1838  O3'   U    58      -2.829 -35.096 -11.280  1.00  0.00           O  
ATOM   1839  P     U    59      -3.973 -35.026 -12.403  1.00  0.00           P  
ATOM   1840  OP1   U    59      -5.215 -35.084 -11.678  1.00  0.00           O  
ATOM   1841  OP2   U    59      -3.646 -36.061 -13.462  1.00  0.00           O  
ATOM   1842  O5'   U    59      -3.855 -33.603 -13.068  1.00  0.00           O  
ATOM   1843  C5'   U    59      -4.326 -32.466 -12.337  1.00  0.00           C  
ATOM   1844  H5'   U    59      -3.801 -32.391 -11.385  1.00  0.00           H  
ATOM   1845 H5''   U    59      -5.389 -32.614 -12.145  1.00  0.00           H  
ATOM   1846  C4'   U    59      -4.053 -31.157 -13.129  1.00  0.00           C  
ATOM   1847  H4'   U    59      -4.486 -30.316 -12.588  1.00  0.00           H  
ATOM   1848  O4'   U    59      -2.679 -31.110 -13.560  1.00  0.00           O  
ATOM   1849  C1'   U    59      -2.473 -30.540 -14.802  1.00  0.00           C  
ATOM   1850  H1'   U    59      -2.041 -29.562 -14.591  1.00  0.00           H  
ATOM   1851  N1    U    59      -1.626 -31.365 -15.620  1.00  0.00           N  
ATOM   1852  C6    U    59      -1.363 -32.649 -15.302  1.00  0.00           C  
ATOM   1853  H6    U    59      -1.852 -33.086 -14.443  1.00  0.00           H  
ATOM   1854  C5    U    59      -0.598 -33.420 -16.128  1.00  0.00           C  
ATOM   1855  H5    U    59      -0.354 -34.422 -15.806  1.00  0.00           H  
ATOM   1856  C4    U    59       0.064 -32.892 -17.314  1.00  0.00           C  
ATOM   1857  O4    U    59       0.870 -33.434 -18.090  1.00  0.00           O  
ATOM   1858  N3    U    59      -0.337 -31.624 -17.535  1.00  0.00           N  
ATOM   1859  H3    U    59       0.200 -31.183 -18.268  1.00  0.00           H  
ATOM   1860  C2    U    59      -1.080 -30.820 -16.802  1.00  0.00           C  
ATOM   1861  O2    U    59      -1.044 -29.598 -16.970  1.00  0.00           O  
ATOM   1862  C3'   U    59      -4.768 -31.270 -14.424  1.00  0.00           C  
ATOM   1863  H3'   U    59      -4.733 -32.333 -14.666  1.00  0.00           H  
ATOM   1864  C2'   U    59      -3.938 -30.356 -15.359  1.00  0.00           C  
ATOM   1865  H2'   U    59      -4.112 -30.724 -16.370  1.00  0.00           H  
ATOM   1866  O2'   U    59      -4.312 -29.038 -15.162  1.00  0.00           O  
ATOM   1867 HO2'   U    59      -4.818 -28.685 -15.896  1.00  0.00           H  
ATOM   1868  O3'   U    59      -6.153 -30.929 -14.284  1.00  0.00           O  
ATOM   1869  P     G    60      -7.081 -31.423 -15.502  1.00  0.00           P  
ATOM   1870  OP1   G    60      -8.436 -30.950 -15.209  1.00  0.00           O  
ATOM   1871  OP2   G    60      -6.876 -32.940 -15.653  1.00  0.00           O  
ATOM   1872  O5'   G    60      -6.645 -30.833 -16.915  1.00  0.00           O  
ATOM   1873  C5'   G    60      -6.804 -29.460 -17.268  1.00  0.00           C  
ATOM   1874  H5'   G    60      -6.440 -28.908 -16.401  1.00  0.00           H  
ATOM   1875 H5''   G    60      -7.881 -29.294 -17.307  1.00  0.00           H  
ATOM   1876  C4'   G    60      -6.008 -28.999 -18.545  1.00  0.00           C  
ATOM   1877  H4'   G    60      -6.239 -27.962 -18.787  1.00  0.00           H  
ATOM   1878  O4'   G    60      -4.552 -29.099 -18.479  1.00  0.00           O  
ATOM   1879  C1'   G    60      -4.008 -29.402 -19.801  1.00  0.00           C  
ATOM   1880  H1'   G    60      -3.285 -28.643 -20.098  1.00  0.00           H  
ATOM   1881  N9    G    60      -3.215 -30.633 -19.801  1.00  0.00           N  
ATOM   1882  C8    G    60      -3.382 -31.852 -19.217  1.00  0.00           C  
ATOM   1883  H8    G    60      -4.110 -31.952 -18.425  1.00  0.00           H  
ATOM   1884  N7    G    60      -2.564 -32.820 -19.697  1.00  0.00           N  
ATOM   1885  C5    G    60      -1.804 -32.133 -20.617  1.00  0.00           C  
ATOM   1886  C6    G    60      -0.655 -32.541 -21.471  1.00  0.00           C  
ATOM   1887  O6    G    60      -0.024 -33.621 -21.567  1.00  0.00           O  
ATOM   1888  N1    G    60      -0.173 -31.492 -22.293  1.00  0.00           N  
ATOM   1889  H1    G    60       0.714 -31.608 -22.762  1.00  0.00           H  
ATOM   1890  C2    G    60      -0.642 -30.215 -22.189  1.00  0.00           C  
ATOM   1891  N2    G    60       0.044 -29.284 -22.802  1.00  0.00           N  
ATOM   1892  H21   G    60       0.641 -29.496 -23.590  1.00  0.00           H  
ATOM   1893  H22   G    60      -0.376 -28.368 -22.737  1.00  0.00           H  
ATOM   1894  N3    G    60      -1.590 -29.801 -21.337  1.00  0.00           N  
ATOM   1895  C4    G    60      -2.158 -30.817 -20.621  1.00  0.00           C  
ATOM   1896  C3'   G    60      -6.458 -29.812 -19.743  1.00  0.00           C  
ATOM   1897  H3'   G    60      -6.523 -30.867 -19.479  1.00  0.00           H  
ATOM   1898  C2'   G    60      -5.253 -29.602 -20.685  1.00  0.00           C  
ATOM   1899  H2'   G    60      -5.146 -30.336 -21.484  1.00  0.00           H  
ATOM   1900  O2'   G    60      -5.341 -28.330 -21.336  1.00  0.00           O  
ATOM   1901 HO2'   G    60      -6.104 -28.367 -21.917  1.00  0.00           H  
ATOM   1902  O3'   G    60      -7.675 -29.346 -20.204  1.00  0.00           O  
ATOM   1903  P     A    61      -8.382 -29.979 -21.573  1.00  0.00           P  
ATOM   1904  OP1   A    61      -9.740 -29.370 -21.488  1.00  0.00           O  
ATOM   1905  OP2   A    61      -8.241 -31.457 -21.600  1.00  0.00           O  
ATOM   1906  O5'   A    61      -7.590 -29.330 -22.823  1.00  0.00           O  
ATOM   1907  C5'   A    61      -8.144 -29.261 -24.205  1.00  0.00           C  
ATOM   1908  H5'   A    61      -9.049 -28.655 -24.205  1.00  0.00           H  
ATOM   1909 H5''   A    61      -8.495 -30.276 -24.389  1.00  0.00           H  
ATOM   1910  C4'   A    61      -6.969 -28.771 -25.136  1.00  0.00           C  
ATOM   1911  H4'   A    61      -6.687 -27.758 -24.847  1.00  0.00           H  
ATOM   1912  O4'   A    61      -5.824 -29.630 -24.957  1.00  0.00           O  
ATOM   1913  C1'   A    61      -5.227 -29.958 -26.228  1.00  0.00           C  
ATOM   1914  H1'   A    61      -4.162 -29.727 -26.239  1.00  0.00           H  
ATOM   1915  N9    A    61      -5.477 -31.445 -26.454  1.00  0.00           N  
ATOM   1916  C8    A    61      -6.398 -32.261 -25.834  1.00  0.00           C  
ATOM   1917  H8    A    61      -7.088 -31.837 -25.120  1.00  0.00           H  
ATOM   1918  N7    A    61      -6.222 -33.539 -26.200  1.00  0.00           N  
ATOM   1919  C5    A    61      -5.159 -33.492 -27.133  1.00  0.00           C  
ATOM   1920  C6    A    61      -4.576 -34.442 -28.012  1.00  0.00           C  
ATOM   1921  N6    A    61      -4.867 -35.702 -27.941  1.00  0.00           N  
ATOM   1922  H61   A    61      -4.196 -36.264 -28.446  1.00  0.00           H  
ATOM   1923  H62   A    61      -5.454 -35.948 -27.157  1.00  0.00           H  
ATOM   1924  N1    A    61      -3.618 -34.120 -28.903  1.00  0.00           N  
ATOM   1925  C2    A    61      -3.306 -32.842 -28.996  1.00  0.00           C  
ATOM   1926  H2    A    61      -2.522 -32.657 -29.714  1.00  0.00           H  
ATOM   1927  N3    A    61      -3.777 -31.747 -28.231  1.00  0.00           N  
ATOM   1928  C4    A    61      -4.759 -32.176 -27.360  1.00  0.00           C  
ATOM   1929  C3'   A    61      -7.240 -28.881 -26.675  1.00  0.00           C  
ATOM   1930  H3'   A    61      -7.892 -29.717 -26.927  1.00  0.00           H  
ATOM   1931  C2'   A    61      -5.840 -29.035 -27.291  1.00  0.00           C  
ATOM   1932  H2'   A    61      -5.827 -29.436 -28.304  1.00  0.00           H  
ATOM   1933  O2'   A    61      -5.002 -27.907 -27.175  1.00  0.00           O  
ATOM   1934 HO2'   A    61      -5.472 -27.103 -27.407  1.00  0.00           H  
ATOM   1935  O3'   A    61      -7.803 -27.696 -27.136  1.00  0.00           O  
ATOM   1936  P     U    62      -8.889 -27.685 -28.293  1.00  0.00           P  
ATOM   1937  OP1   U    62      -9.339 -26.283 -28.434  1.00  0.00           O  
ATOM   1938  OP2   U    62      -9.841 -28.711 -27.954  1.00  0.00           O  
ATOM   1939  O5'   U    62      -8.149 -28.160 -29.610  1.00  0.00           O  
ATOM   1940  C5'   U    62      -7.180 -27.322 -30.289  1.00  0.00           C  
ATOM   1941  H5'   U    62      -6.496 -26.788 -29.629  1.00  0.00           H  
ATOM   1942 H5''   U    62      -7.792 -26.639 -30.877  1.00  0.00           H  
ATOM   1943  C4'   U    62      -6.375 -28.181 -31.324  1.00  0.00           C  
ATOM   1944  H4'   U    62      -5.716 -27.504 -31.867  1.00  0.00           H  
ATOM   1945  O4'   U    62      -5.556 -29.223 -30.698  1.00  0.00           O  
ATOM   1946  C1'   U    62      -5.583 -30.383 -31.496  1.00  0.00           C  
ATOM   1947  H1'   U    62      -4.544 -30.659 -31.675  1.00  0.00           H  
ATOM   1948  N1    U    62      -6.237 -31.638 -30.849  1.00  0.00           N  
ATOM   1949  C6    U    62      -7.258 -31.557 -29.913  1.00  0.00           C  
ATOM   1950  H6    U    62      -7.692 -30.602 -29.657  1.00  0.00           H  
ATOM   1951  C5    U    62      -7.731 -32.667 -29.360  1.00  0.00           C  
ATOM   1952  H5    U    62      -8.519 -32.593 -28.624  1.00  0.00           H  
ATOM   1953  C4    U    62      -7.322 -33.950 -29.803  1.00  0.00           C  
ATOM   1954  O4    U    62      -7.789 -35.030 -29.453  1.00  0.00           O  
ATOM   1955  N3    U    62      -6.284 -33.974 -30.712  1.00  0.00           N  
ATOM   1956  H3    U    62      -6.112 -34.907 -31.058  1.00  0.00           H  
ATOM   1957  C2    U    62      -5.829 -32.900 -31.356  1.00  0.00           C  
ATOM   1958  O2    U    62      -5.080 -33.081 -32.312  1.00  0.00           O  
ATOM   1959  C3'   U    62      -7.230 -28.909 -32.384  1.00  0.00           C  
ATOM   1960  H3'   U    62      -8.029 -29.353 -31.790  1.00  0.00           H  
ATOM   1961  C2'   U    62      -6.210 -29.944 -32.814  1.00  0.00           C  
ATOM   1962  H2'   U    62      -6.732 -30.798 -33.247  1.00  0.00           H  
ATOM   1963  O2'   U    62      -5.176 -29.439 -33.753  1.00  0.00           O  
ATOM   1964 HO2'   U    62      -5.536 -28.580 -33.984  1.00  0.00           H  
ATOM   1965  O3'   U    62      -7.543 -28.071 -33.505  1.00  0.00           O  
ATOM   1966  P     U    63      -8.712 -28.262 -34.612  1.00  0.00           P  
ATOM   1967  OP1   U    63      -8.417 -27.163 -35.540  1.00  0.00           O  
ATOM   1968  OP2   U    63     -10.013 -28.396 -33.942  1.00  0.00           O  
ATOM   1969  O5'   U    63      -8.337 -29.672 -35.407  1.00  0.00           O  
ATOM   1970  C5'   U    63      -7.298 -29.658 -36.279  1.00  0.00           C  
ATOM   1971  H5'   U    63      -6.397 -29.298 -35.782  1.00  0.00           H  
ATOM   1972 H5''   U    63      -7.579 -29.035 -37.128  1.00  0.00           H  
ATOM   1973  C4'   U    63      -7.051 -31.150 -36.694  1.00  0.00           C  
ATOM   1974  H4'   U    63      -6.253 -31.188 -37.436  1.00  0.00           H  
ATOM   1975  O4'   U    63      -6.705 -31.976 -35.572  1.00  0.00           O  
ATOM   1976  C1'   U    63      -7.282 -33.267 -35.875  1.00  0.00           C  
ATOM   1977  H1'   U    63      -6.447 -33.966 -35.850  1.00  0.00           H  
ATOM   1978  N1    U    63      -8.317 -33.698 -34.898  1.00  0.00           N  
ATOM   1979  C6    U    63      -8.817 -32.771 -33.964  1.00  0.00           C  
ATOM   1980  H6    U    63      -8.733 -31.714 -34.172  1.00  0.00           H  
ATOM   1981  C5    U    63      -9.603 -33.290 -32.973  1.00  0.00           C  
ATOM   1982  H5    U    63     -10.044 -32.628 -32.242  1.00  0.00           H  
ATOM   1983  C4    U    63      -9.585 -34.654 -32.634  1.00  0.00           C  
ATOM   1984  O4    U    63     -10.146 -35.221 -31.693  1.00  0.00           O  
ATOM   1985  N3    U    63      -8.975 -35.467 -33.516  1.00  0.00           N  
ATOM   1986  H3    U    63      -9.147 -36.445 -33.333  1.00  0.00           H  
ATOM   1987  C2    U    63      -8.389 -35.052 -34.705  1.00  0.00           C  
ATOM   1988  O2    U    63      -7.951 -35.861 -35.523  1.00  0.00           O  
ATOM   1989  C3'   U    63      -8.262 -31.789 -37.319  1.00  0.00           C  
ATOM   1990  H3'   U    63      -9.113 -31.581 -36.670  1.00  0.00           H  
ATOM   1991  C2'   U    63      -7.824 -33.252 -37.273  1.00  0.00           C  
ATOM   1992  H2'   U    63      -8.647 -33.945 -37.446  1.00  0.00           H  
ATOM   1993  O2'   U    63      -6.773 -33.559 -38.233  1.00  0.00           O  
ATOM   1994 HO2'   U    63      -6.805 -34.509 -38.367  1.00  0.00           H  
ATOM   1995  O3'   U    63      -8.598 -31.416 -38.703  1.00  0.00           O  
ATOM   1996  P     A    64     -10.147 -31.407 -39.225  1.00  0.00           P  
ATOM   1997  OP1   A    64     -10.255 -30.809 -40.521  1.00  0.00           O  
ATOM   1998  OP2   A    64     -10.972 -30.902 -38.142  1.00  0.00           O  
ATOM   1999  O5'   A    64     -10.346 -33.018 -39.312  1.00  0.00           O  
ATOM   2000  C5'   A    64      -9.846 -33.744 -40.416  1.00  0.00           C  
ATOM   2001  H5'   A    64      -8.765 -33.605 -40.414  1.00  0.00           H  
ATOM   2002 H5''   A    64     -10.275 -33.341 -41.334  1.00  0.00           H  
ATOM   2003  C4'   A    64     -10.246 -35.245 -40.285  1.00  0.00           C  
ATOM   2004  H4'   A    64      -9.893 -35.926 -41.060  1.00  0.00           H  
ATOM   2005  O4'   A    64      -9.856 -35.774 -39.007  1.00  0.00           O  
ATOM   2006  C1'   A    64     -10.874 -36.533 -38.432  1.00  0.00           C  
ATOM   2007  H1'   A    64     -10.499 -37.553 -38.350  1.00  0.00           H  
ATOM   2008  N9    A    64     -11.347 -35.961 -37.155  1.00  0.00           N  
ATOM   2009  C8    A    64     -11.061 -34.783 -36.521  1.00  0.00           C  
ATOM   2010  H8    A    64     -10.554 -34.008 -37.076  1.00  0.00           H  
ATOM   2011  N7    A    64     -11.626 -34.666 -35.332  1.00  0.00           N  
ATOM   2012  C5    A    64     -12.210 -35.884 -35.093  1.00  0.00           C  
ATOM   2013  C6    A    64     -12.811 -36.536 -33.977  1.00  0.00           C  
ATOM   2014  N6    A    64     -12.828 -36.090 -32.763  1.00  0.00           N  
ATOM   2015  H61   A    64     -13.222 -36.619 -31.998  1.00  0.00           H  
ATOM   2016  H62   A    64     -12.294 -35.242 -32.635  1.00  0.00           H  
ATOM   2017  N1    A    64     -13.336 -37.772 -34.152  1.00  0.00           N  
ATOM   2018  C2    A    64     -13.226 -38.387 -35.272  1.00  0.00           C  
ATOM   2019  H2    A    64     -13.700 -39.350 -35.391  1.00  0.00           H  
ATOM   2020  N3    A    64     -12.600 -37.899 -36.373  1.00  0.00           N  
ATOM   2021  C4    A    64     -12.088 -36.684 -36.215  1.00  0.00           C  
ATOM   2022  C3'   A    64     -11.715 -35.350 -40.377  1.00  0.00           C  
ATOM   2023  H3'   A    64     -12.185 -34.507 -39.869  1.00  0.00           H  
ATOM   2024  C2'   A    64     -11.937 -36.650 -39.530  1.00  0.00           C  
ATOM   2025  H2'   A    64     -12.988 -36.661 -39.243  1.00  0.00           H  
ATOM   2026  O2'   A    64     -11.753 -37.885 -40.267  1.00  0.00           O  
ATOM   2027 HO2'   A    64     -12.163 -37.754 -41.126  1.00  0.00           H  
ATOM   2028  O3'   A    64     -12.181 -35.466 -41.693  1.00  0.00           O  
ATOM   2029  P     U    65     -13.506 -34.767 -42.299  1.00  0.00           P  
ATOM   2030  OP1   U    65     -13.590 -35.095 -43.719  1.00  0.00           O  
ATOM   2031  OP2   U    65     -13.416 -33.386 -41.821  1.00  0.00           O  
ATOM   2032  O5'   U    65     -14.735 -35.537 -41.580  1.00  0.00           O  
ATOM   2033  C5'   U    65     -15.414 -36.695 -42.127  1.00  0.00           C  
ATOM   2034  H5'   U    65     -14.737 -37.405 -42.601  1.00  0.00           H  
ATOM   2035 H5''   U    65     -16.057 -36.320 -42.924  1.00  0.00           H  
ATOM   2036  C4'   U    65     -16.165 -37.460 -41.010  1.00  0.00           C  
ATOM   2037  H4'   U    65     -16.561 -38.366 -41.469  1.00  0.00           H  
ATOM   2038  O4'   U    65     -15.397 -37.754 -39.907  1.00  0.00           O  
ATOM   2039  C1'   U    65     -16.157 -37.786 -38.708  1.00  0.00           C  
ATOM   2040  H1'   U    65     -16.069 -38.735 -38.179  1.00  0.00           H  
ATOM   2041  N1    U    65     -15.833 -36.768 -37.672  1.00  0.00           N  
ATOM   2042  C6    U    65     -15.289 -35.526 -37.955  1.00  0.00           C  
ATOM   2043  H6    U    65     -15.102 -35.336 -39.002  1.00  0.00           H  
ATOM   2044  C5    U    65     -15.239 -34.590 -37.003  1.00  0.00           C  
ATOM   2045  H5    U    65     -14.812 -33.632 -37.261  1.00  0.00           H  
ATOM   2046  C4    U    65     -15.431 -34.911 -35.632  1.00  0.00           C  
ATOM   2047  O4    U    65     -15.124 -34.175 -34.704  1.00  0.00           O  
ATOM   2048  N3    U    65     -16.033 -36.116 -35.420  1.00  0.00           N  
ATOM   2049  H3    U    65     -16.231 -36.277 -34.443  1.00  0.00           H  
ATOM   2050  C2    U    65     -16.090 -37.141 -36.364  1.00  0.00           C  
ATOM   2051  O2    U    65     -16.565 -38.243 -36.059  1.00  0.00           O  
ATOM   2052  C3'   U    65     -17.388 -36.752 -40.457  1.00  0.00           C  
ATOM   2053  H3'   U    65     -17.225 -35.718 -40.152  1.00  0.00           H  
ATOM   2054  C2'   U    65     -17.600 -37.629 -39.241  1.00  0.00           C  
ATOM   2055  H2'   U    65     -18.226 -37.126 -38.505  1.00  0.00           H  
ATOM   2056  O2'   U    65     -18.086 -38.954 -39.443  1.00  0.00           O  
ATOM   2057 HO2'   U    65     -19.005 -39.011 -39.174  1.00  0.00           H  
ATOM   2058  O3'   U    65     -18.392 -36.991 -41.405  1.00  0.00           O  
ATOM   2059  P     G    66     -19.522 -35.899 -41.589  1.00  0.00           P  
ATOM   2060  OP1   G    66     -20.189 -36.301 -42.823  1.00  0.00           O  
ATOM   2061  OP2   G    66     -18.937 -34.503 -41.460  1.00  0.00           O  
ATOM   2062  O5'   G    66     -20.436 -36.175 -40.304  1.00  0.00           O  
ATOM   2063  C5'   G    66     -21.115 -37.454 -40.174  1.00  0.00           C  
ATOM   2064  H5'   G    66     -20.557 -38.256 -40.657  1.00  0.00           H  
ATOM   2065 H5''   G    66     -22.073 -37.374 -40.688  1.00  0.00           H  
ATOM   2066  C4'   G    66     -21.558 -37.847 -38.714  1.00  0.00           C  
ATOM   2067  H4'   G    66     -21.961 -38.857 -38.631  1.00  0.00           H  
ATOM   2068  O4'   G    66     -20.397 -37.881 -37.849  1.00  0.00           O  
ATOM   2069  C1'   G    66     -20.776 -37.540 -36.540  1.00  0.00           C  
ATOM   2070  H1'   G    66     -20.530 -38.276 -35.774  1.00  0.00           H  
ATOM   2071  N9    G    66     -20.249 -36.208 -36.017  1.00  0.00           N  
ATOM   2072  C8    G    66     -19.572 -35.174 -36.670  1.00  0.00           C  
ATOM   2073  H8    G    66     -19.430 -35.081 -37.737  1.00  0.00           H  
ATOM   2074  N7    G    66     -18.971 -34.303 -35.914  1.00  0.00           N  
ATOM   2075  C5    G    66     -19.307 -34.736 -34.591  1.00  0.00           C  
ATOM   2076  C6    G    66     -18.845 -34.284 -33.342  1.00  0.00           C  
ATOM   2077  O6    G    66     -18.096 -33.341 -33.161  1.00  0.00           O  
ATOM   2078  N1    G    66     -19.248 -35.066 -32.286  1.00  0.00           N  
ATOM   2079  H1    G    66     -18.795 -34.869 -31.405  1.00  0.00           H  
ATOM   2080  C2    G    66     -20.129 -36.005 -32.359  1.00  0.00           C  
ATOM   2081  N2    G    66     -20.571 -36.587 -31.215  1.00  0.00           N  
ATOM   2082  H21   G    66     -20.201 -36.371 -30.300  1.00  0.00           H  
ATOM   2083  H22   G    66     -21.227 -37.328 -31.417  1.00  0.00           H  
ATOM   2084  N3    G    66     -20.615 -36.524 -33.524  1.00  0.00           N  
ATOM   2085  C4    G    66     -20.156 -35.830 -34.629  1.00  0.00           C  
ATOM   2086  C3'   G    66     -22.482 -36.827 -37.994  1.00  0.00           C  
ATOM   2087  H3'   G    66     -22.004 -35.854 -38.104  1.00  0.00           H  
ATOM   2088  C2'   G    66     -22.222 -37.447 -36.562  1.00  0.00           C  
ATOM   2089  H2'   G    66     -22.571 -36.895 -35.689  1.00  0.00           H  
ATOM   2090  O2'   G    66     -22.675 -38.810 -36.375  1.00  0.00           O  
ATOM   2091 HO2'   G    66     -23.384 -38.943 -37.009  1.00  0.00           H  
ATOM   2092  O3'   G    66     -23.776 -36.843 -38.542  1.00  0.00           O  
ATOM   2093  P     A    67     -24.846 -35.699 -38.537  1.00  0.00           P  
ATOM   2094  OP1   A    67     -26.066 -36.229 -39.156  1.00  0.00           O  
ATOM   2095  OP2   A    67     -24.262 -34.537 -39.152  1.00  0.00           O  
ATOM   2096  O5'   A    67     -25.008 -35.389 -36.980  1.00  0.00           O  
ATOM   2097  C5'   A    67     -25.928 -36.175 -36.247  1.00  0.00           C  
ATOM   2098  H5'   A    67     -25.728 -37.242 -36.338  1.00  0.00           H  
ATOM   2099 H5''   A    67     -26.940 -35.940 -36.579  1.00  0.00           H  
ATOM   2100  C4'   A    67     -25.760 -35.813 -34.746  1.00  0.00           C  
ATOM   2101  H4'   A    67     -26.117 -36.623 -34.109  1.00  0.00           H  
ATOM   2102  O4'   A    67     -24.416 -35.556 -34.439  1.00  0.00           O  
ATOM   2103  C1'   A    67     -24.364 -34.697 -33.281  1.00  0.00           C  
ATOM   2104  H1'   A    67     -24.159 -35.278 -32.381  1.00  0.00           H  
ATOM   2105  N9    A    67     -23.397 -33.502 -33.441  1.00  0.00           N  
ATOM   2106  C8    A    67     -23.007 -32.909 -34.677  1.00  0.00           C  
ATOM   2107  H8    A    67     -23.344 -33.178 -35.668  1.00  0.00           H  
ATOM   2108  N7    A    67     -22.047 -32.023 -34.501  1.00  0.00           N  
ATOM   2109  C5    A    67     -21.694 -32.126 -33.121  1.00  0.00           C  
ATOM   2110  C6    A    67     -20.731 -31.495 -32.320  1.00  0.00           C  
ATOM   2111  N6    A    67     -19.727 -30.796 -32.685  1.00  0.00           N  
ATOM   2112  H61   A    67     -19.114 -30.502 -31.937  1.00  0.00           H  
ATOM   2113  H62   A    67     -19.832 -30.395 -33.606  1.00  0.00           H  
ATOM   2114  N1    A    67     -20.567 -31.802 -31.027  1.00  0.00           N  
ATOM   2115  C2    A    67     -21.457 -32.758 -30.565  1.00  0.00           C  
ATOM   2116  H2    A    67     -21.398 -32.972 -29.508  1.00  0.00           H  
ATOM   2117  N3    A    67     -22.413 -33.454 -31.235  1.00  0.00           N  
ATOM   2118  C4    A    67     -22.541 -32.978 -32.469  1.00  0.00           C  
ATOM   2119  C3'   A    67     -26.472 -34.535 -34.381  1.00  0.00           C  
ATOM   2120  H3'   A    67     -26.380 -33.782 -35.163  1.00  0.00           H  
ATOM   2121  C2'   A    67     -25.760 -34.161 -33.077  1.00  0.00           C  
ATOM   2122  H2'   A    67     -25.803 -33.084 -32.916  1.00  0.00           H  
ATOM   2123  O2'   A    67     -26.479 -34.921 -32.110  1.00  0.00           O  
ATOM   2124 HO2'   A    67     -27.405 -34.734 -32.278  1.00  0.00           H  
ATOM   2125  O3'   A    67     -27.881 -34.874 -34.216  1.00  0.00           O  
ATOM   2126  P     A    68     -28.945 -33.744 -34.057  1.00  0.00           P  
ATOM   2127  OP1   A    68     -30.242 -34.342 -33.952  1.00  0.00           O  
ATOM   2128  OP2   A    68     -28.720 -32.701 -35.074  1.00  0.00           O  
ATOM   2129  O5'   A    68     -28.735 -32.979 -32.621  1.00  0.00           O  
ATOM   2130  C5'   A    68     -29.202 -33.510 -31.354  1.00  0.00           C  
ATOM   2131  H5'   A    68     -28.977 -34.576 -31.362  1.00  0.00           H  
ATOM   2132 H5''   A    68     -30.291 -33.467 -31.333  1.00  0.00           H  
ATOM   2133  C4'   A    68     -28.577 -32.769 -30.119  1.00  0.00           C  
ATOM   2134  H4'   A    68     -28.973 -33.154 -29.180  1.00  0.00           H  
ATOM   2135  O4'   A    68     -27.142 -32.847 -30.158  1.00  0.00           O  
ATOM   2136  C1'   A    68     -26.677 -31.715 -29.405  1.00  0.00           C  
ATOM   2137  H1'   A    68     -26.049 -31.932 -28.541  1.00  0.00           H  
ATOM   2138  N9    A    68     -25.762 -30.882 -30.300  1.00  0.00           N  
ATOM   2139  C8    A    68     -25.831 -30.667 -31.700  1.00  0.00           C  
ATOM   2140  H8    A    68     -26.594 -31.133 -32.306  1.00  0.00           H  
ATOM   2141  N7    A    68     -24.791 -30.034 -32.181  1.00  0.00           N  
ATOM   2142  C5    A    68     -24.029 -29.751 -31.036  1.00  0.00           C  
ATOM   2143  C6    A    68     -22.741 -29.223 -30.747  1.00  0.00           C  
ATOM   2144  N6    A    68     -21.980 -28.617 -31.661  1.00  0.00           N  
ATOM   2145  H61   A    68     -21.064 -28.253 -31.443  1.00  0.00           H  
ATOM   2146  H62   A    68     -22.262 -28.629 -32.631  1.00  0.00           H  
ATOM   2147  N1    A    68     -22.326 -29.055 -29.467  1.00  0.00           N  
ATOM   2148  C2    A    68     -23.059 -29.480 -28.489  1.00  0.00           C  
ATOM   2149  H2    A    68     -22.812 -29.232 -27.467  1.00  0.00           H  
ATOM   2150  N3    A    68     -24.186 -30.159 -28.582  1.00  0.00           N  
ATOM   2151  C4    A    68     -24.621 -30.219 -29.887  1.00  0.00           C  
ATOM   2152  C3'   A    68     -28.842 -31.249 -30.023  1.00  0.00           C  
ATOM   2153  H3'   A    68     -28.628 -30.878 -31.025  1.00  0.00           H  
ATOM   2154  C2'   A    68     -27.861 -30.922 -28.804  1.00  0.00           C  
ATOM   2155  H2'   A    68     -27.662 -29.859 -28.667  1.00  0.00           H  
ATOM   2156  O2'   A    68     -28.363 -31.515 -27.589  1.00  0.00           O  
ATOM   2157 HO2'   A    68     -29.321 -31.498 -27.649  1.00  0.00           H  
ATOM   2158  O3'   A    68     -30.198 -30.983 -29.703  1.00  0.00           O  
ATOM   2159  P     G    69     -30.821 -29.530 -29.930  1.00  0.00           P  
ATOM   2160  OP1   G    69     -32.208 -29.624 -29.404  1.00  0.00           O  
ATOM   2161  OP2   G    69     -30.600 -29.223 -31.346  1.00  0.00           O  
ATOM   2162  O5'   G    69     -30.115 -28.418 -29.115  1.00  0.00           O  
ATOM   2163  C5'   G    69     -30.263 -28.240 -27.705  1.00  0.00           C  
ATOM   2164  H5'   G    69     -29.999 -29.213 -27.289  1.00  0.00           H  
ATOM   2165 H5''   G    69     -31.270 -27.871 -27.511  1.00  0.00           H  
ATOM   2166  C4'   G    69     -29.202 -27.260 -27.229  1.00  0.00           C  
ATOM   2167  H4'   G    69     -29.231 -27.110 -26.150  1.00  0.00           H  
ATOM   2168  O4'   G    69     -27.883 -27.640 -27.557  1.00  0.00           O  
ATOM   2169  C1'   G    69     -27.047 -26.488 -27.695  1.00  0.00           C  
ATOM   2170  H1'   G    69     -26.229 -26.509 -26.975  1.00  0.00           H  
ATOM   2171  N9    G    69     -26.391 -26.494 -28.966  1.00  0.00           N  
ATOM   2172  C8    G    69     -26.741 -26.915 -30.226  1.00  0.00           C  
ATOM   2173  H8    G    69     -27.739 -27.281 -30.419  1.00  0.00           H  
ATOM   2174  N7    G    69     -25.855 -26.748 -31.171  1.00  0.00           N  
ATOM   2175  C5    G    69     -24.882 -25.962 -30.467  1.00  0.00           C  
ATOM   2176  C6    G    69     -23.661 -25.465 -31.039  1.00  0.00           C  
ATOM   2177  O6    G    69     -23.351 -25.464 -32.211  1.00  0.00           O  
ATOM   2178  N1    G    69     -22.844 -24.969 -30.040  1.00  0.00           N  
ATOM   2179  H1    G    69     -22.147 -24.381 -30.474  1.00  0.00           H  
ATOM   2180  C2    G    69     -23.299 -24.769 -28.773  1.00  0.00           C  
ATOM   2181  N2    G    69     -22.495 -23.981 -28.084  1.00  0.00           N  
ATOM   2182  H21   G    69     -21.709 -23.580 -28.576  1.00  0.00           H  
ATOM   2183  H22   G    69     -22.572 -24.042 -27.079  1.00  0.00           H  
ATOM   2184  N3    G    69     -24.443 -25.199 -28.237  1.00  0.00           N  
ATOM   2185  C4    G    69     -25.183 -25.879 -29.138  1.00  0.00           C  
ATOM   2186  C3'   G    69     -29.325 -25.911 -27.874  1.00  0.00           C  
ATOM   2187  H3'   G    69     -29.354 -26.000 -28.960  1.00  0.00           H  
ATOM   2188  C2'   G    69     -28.013 -25.283 -27.402  1.00  0.00           C  
ATOM   2189  H2'   G    69     -27.848 -24.511 -28.154  1.00  0.00           H  
ATOM   2190  O2'   G    69     -27.959 -24.876 -26.089  1.00  0.00           O  
ATOM   2191 HO2'   G    69     -28.825 -24.549 -25.837  1.00  0.00           H  
ATOM   2192  O3'   G    69     -30.447 -25.193 -27.387  1.00  0.00           O  
ATOM   2193  P     U    70     -31.230 -24.192 -28.302  1.00  0.00           P  
ATOM   2194  OP1   U    70     -32.025 -23.497 -27.279  1.00  0.00           O  
ATOM   2195  OP2   U    70     -32.016 -24.910 -29.369  1.00  0.00           O  
ATOM   2196  O5'   U    70     -30.144 -23.300 -28.941  1.00  0.00           O  
ATOM   2197  C5'   U    70     -29.686 -22.138 -28.300  1.00  0.00           C  
ATOM   2198  H5'   U    70     -29.434 -22.415 -27.276  1.00  0.00           H  
ATOM   2199 H5''   U    70     -30.505 -21.428 -28.411  1.00  0.00           H  
ATOM   2200  C4'   U    70     -28.591 -21.480 -29.062  1.00  0.00           C  
ATOM   2201  H4'   U    70     -28.144 -20.767 -28.368  1.00  0.00           H  
ATOM   2202  O4'   U    70     -27.583 -22.417 -29.403  1.00  0.00           O  
ATOM   2203  C1'   U    70     -26.710 -21.977 -30.348  1.00  0.00           C  
ATOM   2204  H1'   U    70     -25.720 -21.812 -29.922  1.00  0.00           H  
ATOM   2205  N1    U    70     -26.703 -22.945 -31.497  1.00  0.00           N  
ATOM   2206  C6    U    70     -27.740 -23.785 -31.822  1.00  0.00           C  
ATOM   2207  H6    U    70     -28.607 -23.802 -31.179  1.00  0.00           H  
ATOM   2208  C5    U    70     -27.576 -24.667 -32.897  1.00  0.00           C  
ATOM   2209  H5    U    70     -28.359 -25.377 -33.120  1.00  0.00           H  
ATOM   2210  C4    U    70     -26.351 -24.776 -33.655  1.00  0.00           C  
ATOM   2211  O4    U    70     -26.127 -25.582 -34.468  1.00  0.00           O  
ATOM   2212  N3    U    70     -25.499 -23.749 -33.400  1.00  0.00           N  
ATOM   2213  H3    U    70     -24.656 -23.663 -33.949  1.00  0.00           H  
ATOM   2214  C2    U    70     -25.524 -22.919 -32.303  1.00  0.00           C  
ATOM   2215  O2    U    70     -24.586 -22.117 -32.189  1.00  0.00           O  
ATOM   2216  C3'   U    70     -28.876 -20.712 -30.383  1.00  0.00           C  
ATOM   2217  H3'   U    70     -29.372 -21.470 -30.990  1.00  0.00           H  
ATOM   2218  C2'   U    70     -27.393 -20.589 -30.772  1.00  0.00           C  
ATOM   2219  H2'   U    70     -27.263 -20.426 -31.842  1.00  0.00           H  
ATOM   2220  O2'   U    70     -26.771 -19.571 -30.060  1.00  0.00           O  
ATOM   2221 HO2'   U    70     -27.325 -18.792 -30.150  1.00  0.00           H  
ATOM   2222  O3'   U    70     -29.484 -19.481 -30.259  1.00  0.00           O  
ATOM   2223  P    G3    71     -30.019 -18.884 -31.620  1.00  0.00           P  
ATOM   2224  OP1  G3    71     -28.870 -18.523 -32.512  1.00  0.00           O  
ATOM   2225  OP2  G3    71     -31.008 -17.834 -31.312  1.00  0.00           O  
ATOM   2226  O5'  G3    71     -30.859 -20.112 -32.192  1.00  0.00           O  
ATOM   2227  C5'  G3    71     -32.273 -20.284 -32.031  1.00  0.00           C  
ATOM   2228  H5'  G3    71     -32.815 -19.414 -32.403  1.00  0.00           H  
ATOM   2229 H5''  G3    71     -32.510 -20.198 -30.971  1.00  0.00           H  
ATOM   2230  C4'  G3    71     -32.930 -21.610 -32.549  1.00  0.00           C  
ATOM   2231  H4'  G3    71     -34.012 -21.479 -32.527  1.00  0.00           H  
ATOM   2232  O4'  G3    71     -32.410 -21.876 -33.897  1.00  0.00           O  
ATOM   2233  C1'  G3    71     -31.642 -23.122 -33.816  1.00  0.00           C  
ATOM   2234  H1'  G3    71     -32.176 -23.983 -34.218  1.00  0.00           H  
ATOM   2235  N9   G3    71     -30.408 -22.973 -34.575  1.00  0.00           N  
ATOM   2236  C8   G3    71     -29.645 -21.875 -34.676  1.00  0.00           C  
ATOM   2237  H8   G3    71     -29.915 -20.949 -34.189  1.00  0.00           H  
ATOM   2238  N7   G3    71     -28.491 -22.003 -35.310  1.00  0.00           N  
ATOM   2239  C5   G3    71     -28.588 -23.310 -35.766  1.00  0.00           C  
ATOM   2240  C6   G3    71     -27.687 -24.118 -36.531  1.00  0.00           C  
ATOM   2241  O6   G3    71     -26.524 -23.853 -36.943  1.00  0.00           O  
ATOM   2242  N1   G3    71     -28.159 -25.365 -36.806  1.00  0.00           N  
ATOM   2243  H1   G3    71     -27.504 -26.053 -37.150  1.00  0.00           H  
ATOM   2244  C2   G3    71     -29.339 -25.846 -36.310  1.00  0.00           C  
ATOM   2245  N2   G3    71     -29.632 -27.065 -36.448  1.00  0.00           N  
ATOM   2246  H21  G3    71     -29.031 -27.670 -36.989  1.00  0.00           H  
ATOM   2247  H22  G3    71     -30.528 -27.377 -36.104  1.00  0.00           H  
ATOM   2248  N3   G3    71     -30.232 -25.169 -35.579  1.00  0.00           N  
ATOM   2249  C4   G3    71     -29.795 -23.855 -35.380  1.00  0.00           C  
ATOM   2250  C3'  G3    71     -32.566 -22.814 -31.666  1.00  0.00           C  
ATOM   2251  H3'  G3    71     -32.306 -22.364 -30.707  1.00  0.00           H  
ATOM   2252  C2'  G3    71     -31.349 -23.410 -32.334  1.00  0.00           C  
ATOM   2253  H2'  G3    71     -30.592 -22.693 -32.015  1.00  0.00           H  
ATOM   2254  O2'  G3    71     -30.940 -24.726 -32.000  1.00  0.00           O  
ATOM   2255 HO2'  G3    71     -31.356 -24.955 -31.166  1.00  0.00           H  
ATOM   2256  O3'  G3    71     -33.611 -23.762 -31.410  1.00  0.00           O  
ATOM   2257 HO3'  G3    71     -33.379 -24.287 -30.640  1.00  0.00           H  
TER    2258       G3    71 
ATOM   2258  N9  ADE    72      23.791   1.466  37.389  1.00  0.00           N  
ATOM   2259  C8  ADE    72      22.846   0.659  38.039  1.00  0.00           C  
ATOM   2260  N7  ADE    72      22.401   1.228  39.192  1.00  0.00           N  
ATOM   2261  C5  ADE    72      22.920   2.476  39.163  1.00  0.00           C  
ATOM   2262  C6  ADE    72      22.713   3.583  39.918  1.00  0.00           C  
ATOM   2263  N6  ADE    72      21.731   3.805  40.832  1.00  0.00           N  
ATOM   2264  N1  ADE    72      23.390   4.727  39.706  1.00  0.00           N  
ATOM   2265  C2  ADE    72      24.094   4.814  38.588  1.00  0.00           C  
ATOM   2266  N3  ADE    72      24.303   3.849  37.740  1.00  0.00           N  
ATOM   2267  C4  ADE    72      23.723   2.709  38.028  1.00  0.00           C  
ATOM   2268  H1  ADE    72      24.332   1.341  36.546  1.00  0.00           H  
ATOM   2269  H2  ADE    72      22.474  -0.285  37.664  1.00  0.00           H  
ATOM   2270  H3  ADE    72      20.861   3.481  40.427  1.00  0.00           H  
ATOM   2271  H4  ADE    72      21.716   4.712  41.281  1.00  0.00           H  
ATOM   2272  H5  ADE    72      24.772   5.658  38.479  1.00  0.00           H  
TER    2273      ADE    72 
ATOM   2273  K+   K+    73      16.493   8.984  37.049  1.00  0.00           K  
TER    2274       K+    73 
ATOM   2274  K+   K+    74     -10.313  40.208 -28.002  1.00  0.00           K  
TER    2275       K+    74 
ATOM   2275  K+   K+    75     -37.860   9.168  34.014  1.00  0.00           K  
TER    2276       K+    75 
ATOM   2276  K+   K+    76       8.967   9.614  34.911  1.00  0.00           K  
TER    2277       K+    76 
ATOM   2277  K+   K+    77      30.473  -0.149  32.841  1.00  0.00           K  
TER    2278       K+    77 
ATOM   2278  K+   K+    78     -38.463   0.872  -4.868  1.00  0.00           K  
TER    2279       K+    78 
ATOM   2279  K+   K+    79      -4.459 -34.704 -21.211  1.00  0.00           K  
TER    2280       K+    79 
ATOM   2280  K+   K+    80       8.460 -32.481  -0.287  1.00  0.00           K  
TER    2281       K+    80 
ATOM   2281  K+   K+    81       9.701  30.314  18.033  1.00  0.00           K  
TER    2282       K+    81 
ATOM   2282  K+   K+    82       0.774 -35.579 -19.867  1.00  0.00           K  
TER    2283       K+    82 
ATOM   2283  K+   K+    83      27.477  -6.082  41.437  1.00  0.00           K  
TER    2284       K+    83 
ATOM   2284  K+   K+    84     -10.481  -8.765 -14.711  1.00  0.00           K  
TER    2285       K+    84 
ATOM   2285  K+   K+    85       3.947  46.158 -23.979  1.00  0.00           K  
TER    2286       K+    85 
ATOM   2286  K+   K+    86      12.297 -24.549 -14.812  1.00  0.00           K  
TER    2287       K+    86 
ATOM   2287  K+   K+    87      19.106  37.122  -3.919  1.00  0.00           K  
TER    2288       K+    87 
ATOM   2288  K+   K+    88      32.925   7.892  31.179  1.00  0.00           K  
TER    2289       K+    88 
ATOM   2289  K+   K+    89      33.225   8.085  13.082  1.00  0.00           K  
TER    2290       K+    89 
ATOM   2290  K+   K+    90      38.211 -13.771  27.697  1.00  0.00           K  
TER    2291       K+    90 
ATOM   2291  K+   K+    91     -26.281 -19.750  -6.203  1.00  0.00           K  
TER    2292       K+    91 
ATOM   2292  K+   K+    92      10.368 -30.869 -23.388  1.00  0.00           K  
TER    2293       K+    92 
ATOM   2293  K+   K+    93       0.378 -42.852 -16.637  1.00  0.00           K  
TER    2294       K+    93 
ATOM   2294  K+   K+    94     -31.818  29.788 -23.348  1.00  0.00           K  
TER    2295       K+    94 
ATOM   2295  K+   K+    95     -11.244 -25.254 -29.869  1.00  0.00           K  
TER    2296       K+    95 
ATOM   2296  K+   K+    96      41.835   6.292  25.740  1.00  0.00           K  
TER    2297       K+    96 
ATOM   2297  K+   K+    97      -7.263 -38.660 -27.355  1.00  0.00           K  
TER    2298       K+    97 
ATOM   2298  K+   K+    98      -7.833 -28.149   8.024  1.00  0.00           K  
TER    2299       K+    98 
ATOM   2299  K+   K+    99      -9.624  37.898 -24.351  1.00  0.00           K  
TER    2300       K+    99 
ATOM   2300  K+   K+   100     -24.774  37.005 -15.482  1.00  0.00           K  
TER    2301       K+   100 
ATOM   2301  K+   K+   101      20.911 -24.867 -20.939  1.00  0.00           K  
TER    2302       K+   101 
ATOM   2302  K+   K+   102      -5.109 -23.327 -30.157  1.00  0.00           K  
TER    2303       K+   102 
ATOM   2303  K+   K+   103      11.914 -37.778 -33.663  1.00  0.00           K  
TER    2304       K+   103 
ATOM   2304  K+   K+   104       3.766 -37.452   7.982  1.00  0.00           K  
TER    2305       K+   104 
ATOM   2305  K+   K+   105      24.685  -0.754  15.746  1.00  0.00           K  
TER    2306       K+   105 
ATOM   2306  K+   K+   106      12.107 -30.628 -11.320  1.00  0.00           K  
TER    2307       K+   106 
ATOM   2307  K+   K+   107      27.957  20.092 -17.994  1.00  0.00           K  
TER    2308       K+   107 
ATOM   2308  K+   K+   108     -10.798 -25.898 -26.241  1.00  0.00           K  
TER    2309       K+   108 
ATOM   2309  K+   K+   109       3.340  13.120  37.760  1.00  0.00           K  
TER    2310       K+   109 
ATOM   2310  K+   K+   110      27.727 -20.943  21.508  1.00  0.00           K  
TER    2311       K+   110 
ATOM   2311  K+   K+   111      -5.800  35.516  -8.559  1.00  0.00           K  
TER    2312       K+   111 
ATOM   2312  K+   K+   112      -1.802 -17.307 -10.662  1.00  0.00           K  
TER    2313       K+   112 
ATOM   2313  K+   K+   113      22.175 -24.242   1.988  1.00  0.00           K  
TER    2314       K+   113 
ATOM   2314  K+   K+   114      11.464 -28.532 -35.446  1.00  0.00           K  
TER    2315       K+   114 
ATOM   2315  K+   K+   115     -12.707 -21.357  -2.606  1.00  0.00           K  
TER    2316       K+   115 
ATOM   2316  K+   K+   116     -29.695   9.727  15.593  1.00  0.00           K  
TER    2317       K+   116 
ATOM   2317  K+   K+   117     -25.486  17.572  -1.095  1.00  0.00           K  
TER    2318       K+   117 
ATOM   2318  K+   K+   118      -3.957  11.388  39.205  1.00  0.00           K  
TER    2319       K+   118 
ATOM   2319  K+   K+   119      33.685  -0.811  30.355  1.00  0.00           K  
TER    2320       K+   119 
ATOM   2320  K+   K+   120     -37.199 -29.641 -19.927  1.00  0.00           K  
TER    2321       K+   120 
ATOM   2321  K+   K+   121      19.283 -24.216 -17.048  1.00  0.00           K  
TER    2322       K+   121 
ATOM   2322  K+   K+   122     -31.886 -25.145 -24.999  1.00  0.00           K  
TER    2323       K+   122 
ATOM   2323  K+   K+   123      -2.095  44.278 -18.622  1.00  0.00           K  
TER    2324       K+   123 
ATOM   2324  K+   K+   124     -11.479   0.180  30.662  1.00  0.00           K  
TER    2325       K+   124 
ATOM   2325  K+   K+   125     -15.238 -29.478 -16.103  1.00  0.00           K  
TER    2326       K+   125 
ATOM   2326  K+   K+   126      31.622 -21.650   2.822  1.00  0.00           K  
TER    2327       K+   126 
ATOM   2327  K+   K+   127      22.853   9.302  31.181  1.00  0.00           K  
TER    2328       K+   127 
ATOM   2328  K+   K+   128      30.986 -26.193  -0.009  1.00  0.00           K  
TER    2329       K+   128 
ATOM   2329  K+   K+   129      13.836 -37.546 -29.977  1.00  0.00           K  
TER    2330       K+   129 
ATOM   2330  K+   K+   130      12.709   9.465  36.858  1.00  0.00           K  
TER    2331       K+   130 
ATOM   2331  K+   K+   131       1.203  -9.625  46.576  1.00  0.00           K  
TER    2332       K+   131 
ATOM   2332  K+   K+   132       8.331 -31.325 -38.379  1.00  0.00           K  
TER    2333       K+   132 
ATOM   2333  K+   K+   133     -15.528  32.188 -22.850  1.00  0.00           K  
TER    2334       K+   133 
ATOM   2334  K+   K+   134     -13.056 -39.839 -23.976  1.00  0.00           K  
TER    2335       K+   134 
ATOM   2335  K+   K+   135      15.984 -28.729 -12.013  1.00  0.00           K  
TER    2336       K+   135 
ATOM   2336  K+   K+   136      24.728  10.139 -28.992  1.00  0.00           K  
TER    2337       K+   136 
ATOM   2337  K+   K+   137      25.612 -32.009  -9.419  1.00  0.00           K  
TER    2338       K+   137 
ATOM   2338  K+   K+   138      14.046 -11.332 -31.601  1.00  0.00           K  
TER    2339       K+   138 
ATOM   2339  K+   K+   139      -8.554  39.091  13.158  1.00  0.00           K  
TER    2340       K+   139 
ATOM   2340  K+   K+   140       7.847 -42.414 -22.072  1.00  0.00           K  
TER    2341       K+   140 
ATOM   2341  K+   K+   141       9.094  13.572   7.436  1.00  0.00           K  
TER    2342       K+   141 
ATOM   2342  K+   K+   142       9.308 -34.867 -25.623  1.00  0.00           K  
TER    2343       K+   142 
ATOM   2343  O   WAT   143      18.687 -13.746  30.179  1.00  0.00           O  
ATOM   2344  H1  WAT   143      18.346 -12.873  30.374  1.00  0.00           H  
ATOM   2345  H2  WAT   143      17.977 -14.181  29.707  1.00  0.00           H  
TER    2346      WAT   143 
ATOM   2346  O   WAT   144      24.443  -6.647 -16.512  1.00  0.00           O  
ATOM   2347  H1  WAT   144      23.931  -6.542 -15.710  1.00  0.00           H  
ATOM   2348  H2  WAT   144      23.797  -6.874 -17.181  1.00  0.00           H  
TER    2349      WAT   144 
ATOM   2349  O   WAT   145      42.346  27.883   1.807  1.00  0.00           O  
ATOM   2350  H1  WAT   145      42.168  27.573   0.919  1.00  0.00           H  
ATOM   2351  H2  WAT   145      42.290  27.097   2.351  1.00  0.00           H  
TER    2352      WAT   145 
ATOM   2352  O   WAT   146      22.484 -27.022  26.242  1.00  0.00           O  
ATOM   2353  H1  WAT   146      23.418 -27.145  26.071  1.00  0.00           H  
ATOM   2354  H2  WAT   146      22.454 -26.505  27.047  1.00  0.00           H  
TER    2355      WAT   146 
ATOM   2355  O   WAT   147      -9.796  -3.022  -9.020  1.00  0.00           O  
ATOM   2356  H1  WAT   147      -9.510  -3.653  -9.680  1.00  0.00           H  
ATOM   2357  H2  WAT   147     -10.329  -3.535  -8.413  1.00  0.00           H  
TER    2358      WAT   147 
ATOM   2358  O   WAT   148       1.863  16.719 -27.862  1.00  0.00           O  
ATOM   2359  H1  WAT   148       1.307  17.096 -28.544  1.00  0.00           H  
ATOM   2360  H2  WAT   148       1.636  15.789 -27.855  1.00  0.00           H  
TER    2361      WAT   148 
ATOM   2361  O   WAT   149      38.101  27.276  -9.339  1.00  0.00           O  
ATOM   2362  H1  WAT   149      38.908  27.013  -9.781  1.00  0.00           H  
ATOM   2363  H2  WAT   149      38.007  28.206  -9.544  1.00  0.00           H  
TER    2364      WAT   149 
ATOM   2364  O   WAT   150     -31.293 -24.364 -16.830  1.00  0.00           O  
ATOM   2365  H1  WAT   150     -31.447 -25.210 -17.251  1.00  0.00           H  
ATOM   2366  H2  WAT   150     -30.341 -24.310 -16.744  1.00  0.00           H  
TER    2367      WAT   150 
ATOM   2367  O   WAT   151      -0.125  28.788 -18.914  1.00  0.00           O  
ATOM   2368  H1  WAT   151      -0.642  28.271 -18.297  1.00  0.00           H  
ATOM   2369  H2  WAT   151      -0.774  29.204 -19.481  1.00  0.00           H  
TER    2370      WAT   151 
ATOM   2370  O   WAT   152       8.384 -22.896  25.972  1.00  0.00           O  
ATOM   2371  H1  WAT   152       9.202 -22.521  25.646  1.00  0.00           H  
ATOM   2372  H2  WAT   152       8.407 -23.808  25.682  1.00  0.00           H  
TER    2373      WAT   152 
ATOM   2373  O   WAT   153      -8.645  16.948  22.773  1.00  0.00           O  
ATOM   2374  H1  WAT   153      -8.973  17.806  22.502  1.00  0.00           H  
ATOM   2375  H2  WAT   153      -8.071  16.674  22.058  1.00  0.00           H  
TER    2376      WAT   153 
ATOM   2376  O   WAT   154      -5.323  18.310   6.448  1.00  0.00           O  
ATOM   2377  H1  WAT   154      -5.965  18.309   5.737  1.00  0.00           H  
ATOM   2378  H2  WAT   154      -4.903  17.452   6.393  1.00  0.00           H  
TER    2379      WAT   154 
ATOM   2379  O   WAT   155     -21.047  17.470 -43.288  1.00  0.00           O  
ATOM   2380  H1  WAT   155     -20.410  17.224 -43.959  1.00  0.00           H  
ATOM   2381  H2  WAT   155     -20.928  18.413 -43.178  1.00  0.00           H  
TER    2382      WAT   155 
ATOM   2382  O   WAT   156     -13.276 -40.408  23.539  1.00  0.00           O  
ATOM   2383  H1  WAT   156     -13.079 -41.127  22.939  1.00  0.00           H  
ATOM   2384  H2  WAT   156     -12.776 -40.612  24.330  1.00  0.00           H  
TER    2385      WAT   156 
ATOM   2385  O   WAT   157      20.654 -12.323   2.639  1.00  0.00           O  
ATOM   2386  H1  WAT   157      20.176 -11.673   3.156  1.00  0.00           H  
ATOM   2387  H2  WAT   157      21.313 -12.669   3.241  1.00  0.00           H  
TER    2388      WAT   157 
ATOM   2388  O   WAT   158     -26.390 -15.376   3.117  1.00  0.00           O  
ATOM   2389  H1  WAT   158     -26.410 -14.773   3.860  1.00  0.00           H  
ATOM   2390  H2  WAT   158     -25.815 -14.953   2.480  1.00  0.00           H  
TER    2391      WAT   158 
ATOM   2391  O   WAT   159      -8.077   7.512  42.470  1.00  0.00           O  
ATOM   2392  H1  WAT   159      -8.917   7.947  42.330  1.00  0.00           H  
ATOM   2393  H2  WAT   159      -8.308   6.654  42.826  1.00  0.00           H  
TER    2394      WAT   159 
ATOM   2394  O   WAT   160     -36.397   5.073  21.881  1.00  0.00           O  
ATOM   2395  H1  WAT   160     -35.889   5.187  22.685  1.00  0.00           H  
ATOM   2396  H2  WAT   160     -36.103   4.232  21.530  1.00  0.00           H  
TER    2397      WAT   160 
ATOM   2397  O   WAT   161      -1.977 -24.643  24.325  1.00  0.00           O  
ATOM   2398  H1  WAT   161      -2.539 -24.257  23.654  1.00  0.00           H  
ATOM   2399  H2  WAT   161      -1.086 -24.440  24.038  1.00  0.00           H  
TER    2400      WAT   161 
ATOM   2400  O   WAT   162     -18.513 -16.206  29.377  1.00  0.00           O  
ATOM   2401  H1  WAT   162     -17.937 -15.512  29.056  1.00  0.00           H  
ATOM   2402  H2  WAT   162     -18.327 -16.259  30.314  1.00  0.00           H  
TER    2403      WAT   162 
ATOM   2403  O   WAT   163       5.174  19.273   9.168  1.00  0.00           O  
ATOM   2404  H1  WAT   163       6.120  19.337   9.038  1.00  0.00           H  
ATOM   2405  H2  WAT   163       4.884  20.180   9.265  1.00  0.00           H  
TER    2406      WAT   163 
ATOM   2406  O   WAT   164      14.379   9.960 -24.560  1.00  0.00           O  
ATOM   2407  H1  WAT   164      14.139  10.250 -23.680  1.00  0.00           H  
ATOM   2408  H2  WAT   164      14.943  10.657 -24.896  1.00  0.00           H  
TER    2409      WAT   164 
ATOM   2409  O   WAT   165      -6.055  29.875 -26.137  1.00  0.00           O  
ATOM   2410  H1  WAT   165      -5.515  29.797 -25.351  1.00  0.00           H  
ATOM   2411  H2  WAT   165      -6.874  29.435 -25.910  1.00  0.00           H  
TER    2412      WAT   165 
ATOM   2412  O   WAT   166     -18.845  12.963  42.485  1.00  0.00           O  
ATOM   2413  H1  WAT   166     -18.200  12.662  41.845  1.00  0.00           H  
ATOM   2414  H2  WAT   166     -18.791  12.327  43.198  1.00  0.00           H  
TER    2415      WAT   166 
ATOM   2415  O   WAT   167      31.789  14.132  28.859  1.00  0.00           O  
ATOM   2416  H1  WAT   167      32.080  14.961  28.479  1.00  0.00           H  
ATOM   2417  H2  WAT   167      31.708  14.313  29.795  1.00  0.00           H  
TER    2418      WAT   167 
ATOM   2418  O   WAT   168      16.178  13.993   7.385  1.00  0.00           O  
ATOM   2419  H1  WAT   168      16.972  13.462   7.332  1.00  0.00           H  
ATOM   2420  H2  WAT   168      16.229  14.578   6.629  1.00  0.00           H  
TER    2421      WAT   168 
ATOM   2421  O   WAT   169     -23.966 -20.207  23.604  1.00  0.00           O  
ATOM   2422  H1  WAT   169     -24.079 -19.697  24.406  1.00  0.00           H  
ATOM   2423  H2  WAT   169     -23.658 -21.062  23.906  1.00  0.00           H  
TER    2424      WAT   169 
ATOM   2424  O   WAT   170      -0.886  25.644 -26.505  1.00  0.00           O  
ATOM   2425  H1  WAT   170      -0.130  26.225 -26.588  1.00  0.00           H  
ATOM   2426  H2  WAT   170      -1.314  25.684 -27.360  1.00  0.00           H  
TER    2427      WAT   170 
ATOM   2427  O   WAT   171     -34.140 -14.365  22.182  1.00  0.00           O  
ATOM   2428  H1  WAT   171     -33.925 -14.411  21.251  1.00  0.00           H  
ATOM   2429  H2  WAT   171     -34.142 -15.277  22.473  1.00  0.00           H  
TER    2430      WAT   171 
ATOM   2430  O   WAT   172      31.205 -10.424   9.456  1.00  0.00           O  
ATOM   2431  H1  WAT   172      30.278 -10.280   9.647  1.00  0.00           H  
ATOM   2432  H2  WAT   172      31.544  -9.554   9.245  1.00  0.00           H  
TER    2433      WAT   172 
ATOM   2433  O   WAT   173      -3.887 -13.229 -21.342  1.00  0.00           O  
ATOM   2434  H1  WAT   173      -3.144 -12.882 -20.849  1.00  0.00           H  
ATOM   2435  H2  WAT   173      -4.391 -12.455 -21.594  1.00  0.00           H  
TER    2436      WAT   173 
ATOM   2436  O   WAT   174      22.884 -21.584   1.871  1.00  0.00           O  
ATOM   2437  H1  WAT   174      23.608 -22.166   1.637  1.00  0.00           H  
ATOM   2438  H2  WAT   174      23.310 -20.789   2.191  1.00  0.00           H  
TER    2439      WAT   174 
ATOM   2439  O   WAT   175      10.484  31.526  15.430  1.00  0.00           O  
ATOM   2440  H1  WAT   175      10.819  32.408  15.269  1.00  0.00           H  
ATOM   2441  H2  WAT   175      10.627  31.061  14.606  1.00  0.00           H  
TER    2442      WAT   175 
ATOM   2442  O   WAT   176      -5.205  38.587  32.309  1.00  0.00           O  
ATOM   2443  H1  WAT   176      -5.481  38.543  33.225  1.00  0.00           H  
ATOM   2444  H2  WAT   176      -5.576  37.800  31.910  1.00  0.00           H  
TER    2445      WAT   176 
ATOM   2445  O   WAT   177      -5.082  -2.357 -12.609  1.00  0.00           O  
ATOM   2446  H1  WAT   177      -5.125  -1.863 -13.428  1.00  0.00           H  
ATOM   2447  H2  WAT   177      -4.730  -1.735 -11.972  1.00  0.00           H  
TER    2448      WAT   177 
ATOM   2448  O   WAT   178     -21.296 -21.057   7.966  1.00  0.00           O  
ATOM   2449  H1  WAT   178     -20.473 -21.543   8.023  1.00  0.00           H  
ATOM   2450  H2  WAT   178     -21.419 -20.691   8.841  1.00  0.00           H  
TER    2451      WAT   178 
ATOM   2451  O   WAT   179     -12.953 -20.396 -12.489  1.00  0.00           O  
ATOM   2452  H1  WAT   179     -13.727 -20.444 -13.049  1.00  0.00           H  
ATOM   2453  H2  WAT   179     -12.899 -19.475 -12.233  1.00  0.00           H  
TER    2454      WAT   179 
ATOM   2454  O   WAT   180       8.183  -4.738 -23.329  1.00  0.00           O  
ATOM   2455  H1  WAT   180       8.816  -5.135 -22.730  1.00  0.00           H  
ATOM   2456  H2  WAT   180       8.217  -5.289 -24.112  1.00  0.00           H  
TER    2457      WAT   180 
ATOM   2457  O   WAT   181     -34.272 -18.626   1.902  1.00  0.00           O  
ATOM   2458  H1  WAT   181     -34.713 -18.054   2.531  1.00  0.00           H  
ATOM   2459  H2  WAT   181     -33.340 -18.455   2.036  1.00  0.00           H  
TER    2460      WAT   181 
ATOM   2460  O   WAT   182      19.193  27.761   3.815  1.00  0.00           O  
ATOM   2461  H1  WAT   182      19.090  27.602   2.877  1.00  0.00           H  
ATOM   2462  H2  WAT   182      19.167  26.889   4.210  1.00  0.00           H  
TER    2463      WAT   182 
ATOM   2463  O   WAT   183      26.893  -4.102 -41.871  1.00  0.00           O  
ATOM   2464  H1  WAT   183      27.404  -4.877 -42.104  1.00  0.00           H  
ATOM   2465  H2  WAT   183      27.544  -3.409 -41.763  1.00  0.00           H  
TER    2466      WAT   183 
ATOM   2466  O   WAT   184     -18.905 -23.098  -2.724  1.00  0.00           O  
ATOM   2467  H1  WAT   184     -19.249 -23.987  -2.806  1.00  0.00           H  
ATOM   2468  H2  WAT   184     -18.458 -23.090  -1.877  1.00  0.00           H  
TER    2469      WAT   184 
ATOM   2469  O   WAT   185      31.906  26.024  -0.348  1.00  0.00           O  
ATOM   2470  H1  WAT   185      30.994  25.813  -0.549  1.00  0.00           H  
ATOM   2471  H2  WAT   185      32.223  26.485  -1.124  1.00  0.00           H  
TER    2472      WAT   185 
ATOM   2472  O   WAT   186     -24.542 -39.988  18.361  1.00  0.00           O  
ATOM   2473  H1  WAT   186     -24.830 -39.171  18.768  1.00  0.00           H  
ATOM   2474  H2  WAT   186     -23.718 -39.763  17.929  1.00  0.00           H  
TER    2475      WAT   186 
ATOM   2475  O   WAT   187     -39.066 -17.097   3.746  1.00  0.00           O  
ATOM   2476  H1  WAT   187     -38.975 -17.604   4.553  1.00  0.00           H  
ATOM   2477  H2  WAT   187     -38.490 -17.536   3.121  1.00  0.00           H  
TER    2478      WAT   187 
ATOM   2478  O   WAT   188     -12.004 -29.368  30.839  1.00  0.00           O  
ATOM   2479  H1  WAT   188     -11.172 -29.210  30.393  1.00  0.00           H  
ATOM   2480  H2  WAT   188     -11.783 -29.356  31.770  1.00  0.00           H  
TER    2481      WAT   188 
ATOM   2481  O   WAT   189      13.917 -11.735  -2.664  1.00  0.00           O  
ATOM   2482  H1  WAT   189      13.840 -12.469  -3.273  1.00  0.00           H  
ATOM   2483  H2  WAT   189      13.124 -11.783  -2.129  1.00  0.00           H  
TER    2484      WAT   189 
ATOM   2484  O   WAT   190      10.889  37.143   4.680  1.00  0.00           O  
ATOM   2485  H1  WAT   190      11.846  37.152   4.714  1.00  0.00           H  
ATOM   2486  H2  WAT   190      10.676  37.510   3.822  1.00  0.00           H  
TER    2487      WAT   190 
ATOM   2487  O   WAT   191     -16.175 -10.214 -25.721  1.00  0.00           O  
ATOM   2488  H1  WAT   191     -16.274  -9.787 -24.870  1.00  0.00           H  
ATOM   2489  H2  WAT   191     -15.233 -10.363 -25.807  1.00  0.00           H  
TER    2490      WAT   191 
ATOM   2490  O   WAT   192     -21.134   7.418  -1.780  1.00  0.00           O  
ATOM   2491  H1  WAT   192     -20.932   6.585  -2.206  1.00  0.00           H  
ATOM   2492  H2  WAT   192     -20.579   8.057  -2.227  1.00  0.00           H  
TER    2493      WAT   192 
ATOM   2493  O   WAT   193      24.068  -1.417 -39.086  1.00  0.00           O  
ATOM   2494  H1  WAT   193      24.018  -2.205 -38.545  1.00  0.00           H  
ATOM   2495  H2  WAT   193      24.990  -1.164 -39.057  1.00  0.00           H  
TER    2496      WAT   193 
ATOM   2496  O   WAT   194      36.746 -27.791  13.984  1.00  0.00           O  
ATOM   2497  H1  WAT   194      35.952 -28.327  13.983  1.00  0.00           H  
ATOM   2498  H2  WAT   194      37.375 -28.294  13.466  1.00  0.00           H  
TER    2499      WAT   194 
ATOM   2499  O   WAT   195      43.262  22.026   0.803  1.00  0.00           O  
ATOM   2500  H1  WAT   195      42.376  21.734   0.590  1.00  0.00           H  
ATOM   2501  H2  WAT   195      43.774  21.219   0.860  1.00  0.00           H  
TER    2502      WAT   195 
ATOM   2502  O   WAT   196      23.104  21.355  21.676  1.00  0.00           O  
ATOM   2503  H1  WAT   196      22.301  21.084  22.120  1.00  0.00           H  
ATOM   2504  H2  WAT   196      23.782  20.785  22.038  1.00  0.00           H  
TER    2505      WAT   196 
ATOM   2505  O   WAT   197     -13.205   6.128 -44.360  1.00  0.00           O  
ATOM   2506  H1  WAT   197     -12.499   6.289 -43.734  1.00  0.00           H  
ATOM   2507  H2  WAT   197     -13.012   6.712 -45.094  1.00  0.00           H  
TER    2508      WAT   197 
ATOM   2508  O   WAT   198     -22.493  35.241 -12.102  1.00  0.00           O  
ATOM   2509  H1  WAT   198     -21.925  35.634 -11.440  1.00  0.00           H  
ATOM   2510  H2  WAT   198     -23.355  35.204 -11.688  1.00  0.00           H  
TER    2511      WAT   198 
ATOM   2511  O   WAT   199     -11.550  32.404 -18.503  1.00  0.00           O  
ATOM   2512  H1  WAT   199     -11.292  33.325 -18.447  1.00  0.00           H  
ATOM   2513  H2  WAT   199     -11.201  32.109 -19.344  1.00  0.00           H  
TER    2514      WAT   199 
ATOM   2514  O   WAT   200      39.049  17.513   1.973  1.00  0.00           O  
ATOM   2515  H1  WAT   200      39.459  16.657   1.852  1.00  0.00           H  
ATOM   2516  H2  WAT   200      38.579  17.672   1.155  1.00  0.00           H  
TER    2517      WAT   200 
ATOM   2517  O   WAT   201      -2.253  26.068  22.513  1.00  0.00           O  
ATOM   2518  H1  WAT   201      -2.814  25.317  22.708  1.00  0.00           H  
ATOM   2519  H2  WAT   201      -2.016  25.958  21.592  1.00  0.00           H  
TER    2520      WAT   201 
ATOM   2520  O   WAT   202     -10.554  12.012  30.452  1.00  0.00           O  
ATOM   2521  H1  WAT   202     -10.694  12.942  30.632  1.00  0.00           H  
ATOM   2522  H2  WAT   202      -9.639  11.957  30.176  1.00  0.00           H  
TER    2523      WAT   202 
ATOM   2523  O   WAT   203      22.858  42.880  -1.917  1.00  0.00           O  
ATOM   2524  H1  WAT   203      23.632  43.420  -2.075  1.00  0.00           H  
ATOM   2525  H2  WAT   203      22.755  42.882  -0.965  1.00  0.00           H  
TER    2526      WAT   203 
ATOM   2526  O   WAT   204     -26.928   0.785  24.835  1.00  0.00           O  
ATOM   2527  H1  WAT   204     -26.369   1.493  25.155  1.00  0.00           H  
ATOM   2528  H2  WAT   204     -27.523   0.602  25.562  1.00  0.00           H  
TER    2529      WAT   204 
ATOM   2529  O   WAT   205      10.056 -18.541 -11.973  1.00  0.00           O  
ATOM   2530  H1  WAT   205       9.503 -18.930 -12.650  1.00  0.00           H  
ATOM   2531  H2  WAT   205      10.665 -17.980 -12.454  1.00  0.00           H  
TER    2532      WAT   205 
ATOM   2532  O   WAT   206      21.794   8.863  11.269  1.00  0.00           O  
ATOM   2533  H1  WAT   206      21.526   9.339  10.483  1.00  0.00           H  
ATOM   2534  H2  WAT   206      22.497   8.285  10.972  1.00  0.00           H  
TER    2535      WAT   206 
ATOM   2535  O   WAT   207      40.804 -20.932  16.266  1.00  0.00           O  
ATOM   2536  H1  WAT   207      40.641 -21.698  16.818  1.00  0.00           H  
ATOM   2537  H2  WAT   207      40.122 -20.970  15.596  1.00  0.00           H  
TER    2538      WAT   207 
ATOM   2538  O   WAT   208      -0.602 -34.039  -5.566  1.00  0.00           O  
ATOM   2539  H1  WAT   208      -0.304 -33.623  -6.374  1.00  0.00           H  
ATOM   2540  H2  WAT   208      -1.443 -34.435  -5.795  1.00  0.00           H  
TER    2541      WAT   208 
ATOM   2541  O   WAT   209       2.771  32.484 -20.596  1.00  0.00           O  
ATOM   2542  H1  WAT   209       1.937  32.018 -20.651  1.00  0.00           H  
ATOM   2543  H2  WAT   209       2.972  32.505 -19.660  1.00  0.00           H  
TER    2544      WAT   209 
ATOM   2544  O   WAT   210       8.208  16.114  -8.536  1.00  0.00           O  
ATOM   2545  H1  WAT   210       8.833  15.483  -8.893  1.00  0.00           H  
ATOM   2546  H2  WAT   210       7.387  15.921  -8.987  1.00  0.00           H  
TER    2547      WAT   210 
ATOM   2547  O   WAT   211     -31.242  14.177   5.682  1.00  0.00           O  
ATOM   2548  H1  WAT   211     -32.135  14.051   5.358  1.00  0.00           H  
ATOM   2549  H2  WAT   211     -31.289  14.973   6.211  1.00  0.00           H  
TER    2550      WAT   211 
ATOM   2550  O   WAT   212      12.606  -7.045  11.652  1.00  0.00           O  
ATOM   2551  H1  WAT   212      12.504  -7.629  10.900  1.00  0.00           H  
ATOM   2552  H2  WAT   212      13.011  -7.591  12.326  1.00  0.00           H  
TER    2553      WAT   212 
ATOM   2553  O   WAT   213      30.137  34.881 -13.057  1.00  0.00           O  
ATOM   2554  H1  WAT   213      30.838  35.187 -12.481  1.00  0.00           H  
ATOM   2555  H2  WAT   213      29.820  35.673 -13.490  1.00  0.00           H  
TER    2556      WAT   213 
ATOM   2556  O   WAT   214      27.512 -14.040  22.231  1.00  0.00           O  
ATOM   2557  H1  WAT   214      26.681 -13.597  22.059  1.00  0.00           H  
ATOM   2558  H2  WAT   214      27.416 -14.396  23.114  1.00  0.00           H  
TER    2559      WAT   214 
ATOM   2559  O   WAT   215      36.322  27.636   9.990  1.00  0.00           O  
ATOM   2560  H1  WAT   215      36.793  27.906  10.778  1.00  0.00           H  
ATOM   2561  H2  WAT   215      35.528  27.214  10.318  1.00  0.00           H  
TER    2562      WAT   215 
ATOM   2562  O   WAT   216     -39.096 -26.024  -9.985  1.00  0.00           O  
ATOM   2563  H1  WAT   216     -39.363 -25.611 -10.807  1.00  0.00           H  
ATOM   2564  H2  WAT   216     -38.144 -26.091 -10.049  1.00  0.00           H  
TER    2565      WAT   216 
ATOM   2565  O   WAT   217       5.600 -20.654 -43.360  1.00  0.00           O  
ATOM   2566  H1  WAT   217       5.905 -20.055 -44.041  1.00  0.00           H  
ATOM   2567  H2  WAT   217       4.674 -20.438 -43.248  1.00  0.00           H  
TER    2568      WAT   217 
ATOM   2568  O   WAT   218     -32.136  23.072  11.630  1.00  0.00           O  
ATOM   2569  H1  WAT   218     -32.994  22.871  12.003  1.00  0.00           H  
ATOM   2570  H2  WAT   218     -31.744  23.688  12.249  1.00  0.00           H  
TER    2571      WAT   218 
ATOM   2571  O   WAT   219       0.052  21.738  34.672  1.00  0.00           O  
ATOM   2572  H1  WAT   219      -0.241  21.843  33.767  1.00  0.00           H  
ATOM   2573  H2  WAT   219       0.561  20.927  34.667  1.00  0.00           H  
TER    2574      WAT   219 
ATOM   2574  O   WAT   220      21.717  -5.591  25.914  1.00  0.00           O  
ATOM   2575  H1  WAT   220      21.459  -4.673  25.996  1.00  0.00           H  
ATOM   2576  H2  WAT   220      21.951  -5.854  26.804  1.00  0.00           H  
TER    2577      WAT   220 
ATOM   2577  O   WAT   221     -19.347 -43.901  -8.764  1.00  0.00           O  
ATOM   2578  H1  WAT   221     -19.519 -43.393  -7.971  1.00  0.00           H  
ATOM   2579  H2  WAT   221     -18.442 -43.691  -8.992  1.00  0.00           H  
TER    2580      WAT   221 
ATOM   2580  O   WAT   222     -13.939  19.410  -5.598  1.00  0.00           O  
ATOM   2581  H1  WAT   222     -13.915  20.294  -5.233  1.00  0.00           H  
ATOM   2582  H2  WAT   222     -14.468  19.492  -6.391  1.00  0.00           H  
TER    2583      WAT   222 
ATOM   2583  O   WAT   223      14.593  -7.848 -18.603  1.00  0.00           O  
ATOM   2584  H1  WAT   223      14.445  -8.168 -19.493  1.00  0.00           H  
ATOM   2585  H2  WAT   223      14.808  -6.922 -18.715  1.00  0.00           H  
TER    2586      WAT   223 
ATOM   2586  O   WAT   224      -1.862  34.095  19.285  1.00  0.00           O  
ATOM   2587  H1  WAT   224      -2.781  33.880  19.446  1.00  0.00           H  
ATOM   2588  H2  WAT   224      -1.884  34.981  18.923  1.00  0.00           H  
TER    2589      WAT   224 
ATOM   2589  O   WAT   225      -0.977   1.464 -24.823  1.00  0.00           O  
ATOM   2590  H1  WAT   225      -0.581   0.878 -25.469  1.00  0.00           H  
ATOM   2591  H2  WAT   225      -0.644   1.152 -23.981  1.00  0.00           H  
TER    2592      WAT   225 
ATOM   2592  O   WAT   226       5.552  38.484  19.095  1.00  0.00           O  
ATOM   2593  H1  WAT   226       6.050  39.298  19.018  1.00  0.00           H  
ATOM   2594  H2  WAT   226       5.543  38.125  18.208  1.00  0.00           H  
TER    2595      WAT   226 
ATOM   2595  O   WAT   227      16.237  -6.068 -31.876  1.00  0.00           O  
ATOM   2596  H1  WAT   227      16.343  -5.155 -31.609  1.00  0.00           H  
ATOM   2597  H2  WAT   227      16.811  -6.164 -32.636  1.00  0.00           H  
TER    2598      WAT   227 
ATOM   2598  O   WAT   228     -32.056   3.859 -24.818  1.00  0.00           O  
ATOM   2599  H1  WAT   228     -32.586   3.109 -24.547  1.00  0.00           H  
ATOM   2600  H2  WAT   228     -32.086   4.457 -24.071  1.00  0.00           H  
TER    2601      WAT   228 
ATOM   2601  O   WAT   229     -12.504   3.986  47.009  1.00  0.00           O  
ATOM   2602  H1  WAT   229     -12.785   4.362  46.175  1.00  0.00           H  
ATOM   2603  H2  WAT   229     -13.079   4.388  47.660  1.00  0.00           H  
TER    2604      WAT   229 
ATOM   2604  O   WAT   230       1.763  34.900  28.773  1.00  0.00           O  
ATOM   2605  H1  WAT   230       1.788  35.527  28.050  1.00  0.00           H  
ATOM   2606  H2  WAT   230       1.142  34.230  28.487  1.00  0.00           H  
TER    2607      WAT   230 
ATOM   2607  O   WAT   231     -28.365 -15.127   1.092  1.00  0.00           O  
ATOM   2608  H1  WAT   231     -28.471 -14.240   1.436  1.00  0.00           H  
ATOM   2609  H2  WAT   231     -27.946 -15.612   1.803  1.00  0.00           H  
TER    2610      WAT   231 
ATOM   2610  O   WAT   232      -0.920  23.722 -30.800  1.00  0.00           O  
ATOM   2611  H1  WAT   232      -0.465  23.084 -31.350  1.00  0.00           H  
ATOM   2612  H2  WAT   232      -1.776  23.327 -30.633  1.00  0.00           H  
TER    2613      WAT   232 
ATOM   2613  O   WAT   233      14.028  -7.522 -42.879  1.00  0.00           O  
ATOM   2614  H1  WAT   233      13.208  -7.130 -42.581  1.00  0.00           H  
ATOM   2615  H2  WAT   233      14.643  -7.364 -42.162  1.00  0.00           H  
TER    2616      WAT   233 
ATOM   2616  O   WAT   234      33.424  -3.140 -11.102  1.00  0.00           O  
ATOM   2617  H1  WAT   234      32.657  -3.689 -11.264  1.00  0.00           H  
ATOM   2618  H2  WAT   234      33.117  -2.247 -11.261  1.00  0.00           H  
TER    2619      WAT   234 
ATOM   2619  O   WAT   235       2.729  19.929  -6.212  1.00  0.00           O  
ATOM   2620  H1  WAT   235       3.256  20.353  -5.534  1.00  0.00           H  
ATOM   2621  H2  WAT   235       2.017  20.545  -6.382  1.00  0.00           H  
TER    2622      WAT   235 
ATOM   2622  O   WAT   236     -12.967 -23.814  11.736  1.00  0.00           O  
ATOM   2623  H1  WAT   236     -12.895 -23.628  12.673  1.00  0.00           H  
ATOM   2624  H2  WAT   236     -12.177 -23.431  11.355  1.00  0.00           H  
TER    2625      WAT   236 
ATOM   2625  O   WAT   237      16.922  15.621   5.237  1.00  0.00           O  
ATOM   2626  H1  WAT   237      17.584  15.598   4.546  1.00  0.00           H  
ATOM   2627  H2  WAT   237      16.190  16.103   4.851  1.00  0.00           H  
TER    2628      WAT   237 
ATOM   2628  O   WAT   238       5.710  12.216  -6.773  1.00  0.00           O  
ATOM   2629  H1  WAT   238       5.435  12.564  -7.621  1.00  0.00           H  
ATOM   2630  H2  WAT   238       6.659  12.342  -6.758  1.00  0.00           H  
TER    2631      WAT   238 
ATOM   2631  O   WAT   239     -10.731  22.989  40.299  1.00  0.00           O  
ATOM   2632  H1  WAT   239     -10.472  22.104  40.554  1.00  0.00           H  
ATOM   2633  H2  WAT   239     -11.412  23.230  40.927  1.00  0.00           H  
TER    2634      WAT   239 
ATOM   2634  O   WAT   240      18.412  38.979 -19.534  1.00  0.00           O  
ATOM   2635  H1  WAT   240      18.946  38.466 -18.927  1.00  0.00           H  
ATOM   2636  H2  WAT   240      18.914  38.983 -20.349  1.00  0.00           H  
TER    2637      WAT   240 
ATOM   2637  O   WAT   241       7.120  -7.973  -3.716  1.00  0.00           O  
ATOM   2638  H1  WAT   241       7.832  -7.610  -4.243  1.00  0.00           H  
ATOM   2639  H2  WAT   241       7.013  -7.350  -2.997  1.00  0.00           H  
TER    2640      WAT   241 
ATOM   2640  O   WAT   242     -27.825   0.629  29.644  1.00  0.00           O  
ATOM   2641  H1  WAT   242     -26.977   0.810  30.049  1.00  0.00           H  
ATOM   2642  H2  WAT   242     -28.084   1.462  29.249  1.00  0.00           H  
TER    2643      WAT   242 
ATOM   2643  O   WAT   243      34.865  10.219   2.405  1.00  0.00           O  
ATOM   2644  H1  WAT   243      34.045  10.346   1.929  1.00  0.00           H  
ATOM   2645  H2  WAT   243      35.084  11.088   2.743  1.00  0.00           H  
TER    2646      WAT   243 
ATOM   2646  O   WAT   244       2.433  -2.390  27.130  1.00  0.00           O  
ATOM   2647  H1  WAT   244       1.524  -2.339  27.426  1.00  0.00           H  
ATOM   2648  H2  WAT   244       2.801  -3.130  27.613  1.00  0.00           H  
TER    2649      WAT   244 
ATOM   2649  O   WAT   245      26.400  -3.307 -13.428  1.00  0.00           O  
ATOM   2650  H1  WAT   245      26.811  -2.451 -13.307  1.00  0.00           H  
ATOM   2651  H2  WAT   245      25.519  -3.107 -13.745  1.00  0.00           H  
TER    2652      WAT   245 
ATOM   2652  O   WAT   246     -24.950   4.452  30.362  1.00  0.00           O  
ATOM   2653  H1  WAT   246     -24.148   4.969  30.428  1.00  0.00           H  
ATOM   2654  H2  WAT   246     -25.431   4.654  31.165  1.00  0.00           H  
TER    2655      WAT   246 
ATOM   2655  O   WAT   247       2.376   2.301   4.469  1.00  0.00           O  
ATOM   2656  H1  WAT   247       1.941   3.148   4.564  1.00  0.00           H  
ATOM   2657  H2  WAT   247       2.532   2.010   5.368  1.00  0.00           H  
TER    2658      WAT   247 
ATOM   2658  O   WAT   248       5.941   5.296  20.614  1.00  0.00           O  
ATOM   2659  H1  WAT   248       6.291   5.355  19.725  1.00  0.00           H  
ATOM   2660  H2  WAT   248       6.712   5.352  21.179  1.00  0.00           H  
TER    2661      WAT   248 
ATOM   2661  O   WAT   249      12.730 -23.469 -43.840  1.00  0.00           O  
ATOM   2662  H1  WAT   249      12.968 -24.155 -43.217  1.00  0.00           H  
ATOM   2663  H2  WAT   249      12.811 -22.655 -43.343  1.00  0.00           H  
TER    2664      WAT   249 
ATOM   2664  O   WAT   250     -25.775 -17.559   4.421  1.00  0.00           O  
ATOM   2665  H1  WAT   250     -26.152 -16.892   3.847  1.00  0.00           H  
ATOM   2666  H2  WAT   250     -26.505 -18.146   4.617  1.00  0.00           H  
TER    2667      WAT   250 
ATOM   2667  O   WAT   251      23.870  30.124 -25.559  1.00  0.00           O  
ATOM   2668  H1  WAT   251      24.201  29.236 -25.693  1.00  0.00           H  
ATOM   2669  H2  WAT   251      24.262  30.403 -24.732  1.00  0.00           H  
TER    2670      WAT   251 
ATOM   2670  O   WAT   252      15.872 -16.443  15.614  1.00  0.00           O  
ATOM   2671  H1  WAT   252      15.658 -17.164  15.023  1.00  0.00           H  
ATOM   2672  H2  WAT   252      15.531 -16.721  16.464  1.00  0.00           H  
TER    2673      WAT   252 
ATOM   2673  O   WAT   253       9.803 -21.808   1.518  1.00  0.00           O  
ATOM   2674  H1  WAT   253      10.120 -22.322   2.260  1.00  0.00           H  
ATOM   2675  H2  WAT   253       8.950 -22.190   1.309  1.00  0.00           H  
TER    2676      WAT   253 
ATOM   2676  O   WAT   254     -24.398  16.028  -5.679  1.00  0.00           O  
ATOM   2677  H1  WAT   254     -24.178  15.681  -6.543  1.00  0.00           H  
ATOM   2678  H2  WAT   254     -23.579  16.402  -5.355  1.00  0.00           H  
TER    2679      WAT   254 
ATOM   2679  O   WAT   255     -27.241 -30.381 -23.076  1.00  0.00           O  
ATOM   2680  H1  WAT   255     -26.439 -30.121 -22.622  1.00  0.00           H  
ATOM   2681  H2  WAT   255     -26.995 -31.164 -23.567  1.00  0.00           H  
TER    2682      WAT   255 
ATOM   2682  O   WAT   256      -6.344 -27.319  28.851  1.00  0.00           O  
ATOM   2683  H1  WAT   256      -5.730 -27.081  28.156  1.00  0.00           H  
ATOM   2684  H2  WAT   256      -6.427 -26.525  29.379  1.00  0.00           H  
TER    2685      WAT   256 
ATOM   2685  O   WAT   257      25.180   3.361  -4.692  1.00  0.00           O  
ATOM   2686  H1  WAT   257      24.678   2.934  -3.997  1.00  0.00           H  
ATOM   2687  H2  WAT   257      24.781   4.227  -4.779  1.00  0.00           H  
TER    2688      WAT   257 
ATOM   2688  O   WAT   258      -0.905 -44.213   1.813  1.00  0.00           O  
ATOM   2689  H1  WAT   258      -0.054 -44.218   1.374  1.00  0.00           H  
ATOM   2690  H2  WAT   258      -0.810 -43.565   2.511  1.00  0.00           H  
TER    2691      WAT   258 
ATOM   2691  O   WAT   259     -11.592 -49.968   2.856  1.00  0.00           O  
ATOM   2692  H1  WAT   259     -11.061 -49.252   3.203  1.00  0.00           H  
ATOM   2693  H2  WAT   259     -11.562 -50.640   3.538  1.00  0.00           H  
TER    2694      WAT   259 
ATOM   2694  O   WAT   260     -35.495  21.782  -8.068  1.00  0.00           O  
ATOM   2695  H1  WAT   260     -34.728  21.364  -7.676  1.00  0.00           H  
ATOM   2696  H2  WAT   260     -35.983  22.134  -7.323  1.00  0.00           H  
TER    2697      WAT   260 
ATOM   2697  O   WAT   261      35.588 -28.191 -24.311  1.00  0.00           O  
ATOM   2698  H1  WAT   261      35.614 -28.974 -24.862  1.00  0.00           H  
ATOM   2699  H2  WAT   261      34.836 -28.330 -23.734  1.00  0.00           H  
TER    2700      WAT   261 
ATOM   2700  O   WAT   262     -24.906 -17.997  17.413  1.00  0.00           O  
ATOM   2701  H1  WAT   262     -25.381 -18.824  17.327  1.00  0.00           H  
ATOM   2702  H2  WAT   262     -25.276 -17.589  18.196  1.00  0.00           H  
TER    2703      WAT   262 
ATOM   2703  O   WAT   263       0.728  -9.996  33.534  1.00  0.00           O  
ATOM   2704  H1  WAT   263       1.445 -10.473  33.116  1.00  0.00           H  
ATOM   2705  H2  WAT   263       1.020  -9.868  34.436  1.00  0.00           H  
TER    2706      WAT   263 
ATOM   2706  O   WAT   264     -40.368  21.750 -10.469  1.00  0.00           O  
ATOM   2707  H1  WAT   264     -41.195  22.144 -10.188  1.00  0.00           H  
ATOM   2708  H2  WAT   264     -39.762  21.929  -9.750  1.00  0.00           H  
TER    2709      WAT   264 
ATOM   2709  O   WAT   265       5.511  30.431  32.174  1.00  0.00           O  
ATOM   2710  H1  WAT   265       5.218  31.304  31.913  1.00  0.00           H  
ATOM   2711  H2  WAT   265       4.738  30.029  32.572  1.00  0.00           H  
TER    2712      WAT   265 
ATOM   2712  O   WAT   266     -17.794  21.080  42.648  1.00  0.00           O  
ATOM   2713  H1  WAT   266     -18.109  21.106  41.745  1.00  0.00           H  
ATOM   2714  H2  WAT   266     -17.794  21.995  42.928  1.00  0.00           H  
TER    2715      WAT   266 
ATOM   2715  O   WAT   267      43.488 -16.946 -14.976  1.00  0.00           O  
ATOM   2716  H1  WAT   267      42.549 -16.915 -15.159  1.00  0.00           H  
ATOM   2717  H2  WAT   267      43.901 -16.729 -15.812  1.00  0.00           H  
TER    2718      WAT   267 
ATOM   2718  O   WAT   268      10.269  -7.543  32.947  1.00  0.00           O  
ATOM   2719  H1  WAT   268       9.317  -7.633  32.909  1.00  0.00           H  
ATOM   2720  H2  WAT   268      10.439  -7.157  33.807  1.00  0.00           H  
TER    2721      WAT   268 
ATOM   2721  O   WAT   269      -9.807 -26.475  24.909  1.00  0.00           O  
ATOM   2722  H1  WAT   269      -9.071 -26.942  25.306  1.00  0.00           H  
ATOM   2723  H2  WAT   269      -9.724 -25.578  25.232  1.00  0.00           H  
TER    2724      WAT   269 
ATOM   2724  O   WAT   270      -6.928  42.367 -24.026  1.00  0.00           O  
ATOM   2725  H1  WAT   270      -7.089  43.037 -24.690  1.00  0.00           H  
ATOM   2726  H2  WAT   270      -6.438  42.822 -23.341  1.00  0.00           H  
TER    2727      WAT   270 
ATOM   2727  O   WAT   271      12.292  28.754  -0.216  1.00  0.00           O  
ATOM   2728  H1  WAT   271      11.417  28.680   0.164  1.00  0.00           H  
ATOM   2729  H2  WAT   271      12.282  29.592  -0.678  1.00  0.00           H  
TER    2730      WAT   271 
ATOM   2730  O   WAT   272      30.328  11.768  29.339  1.00  0.00           O  
ATOM   2731  H1  WAT   272      30.631  12.634  29.065  1.00  0.00           H  
ATOM   2732  H2  WAT   272      30.492  11.206  28.582  1.00  0.00           H  
TER    2733      WAT   272 
ATOM   2733  O   WAT   273      11.744 -26.319 -30.568  1.00  0.00           O  
ATOM   2734  H1  WAT   273      11.373 -26.121 -29.708  1.00  0.00           H  
ATOM   2735  H2  WAT   273      12.193 -27.156 -30.448  1.00  0.00           H  
TER    2736      WAT   273 
ATOM   2736  O   WAT   274     -32.766 -29.832 -14.435  1.00  0.00           O  
ATOM   2737  H1  WAT   274     -32.216 -29.401 -13.781  1.00  0.00           H  
ATOM   2738  H2  WAT   274     -33.127 -29.114 -14.954  1.00  0.00           H  
TER    2739      WAT   274 
ATOM   2739  O   WAT   275      10.420  10.056  24.950  1.00  0.00           O  
ATOM   2740  H1  WAT   275      10.351  10.053  25.904  1.00  0.00           H  
ATOM   2741  H2  WAT   275       9.556   9.777  24.646  1.00  0.00           H  
TER    2742      WAT   275 
ATOM   2742  O   WAT   276     -17.514 -46.870 -16.318  1.00  0.00           O  
ATOM   2743  H1  WAT   276     -17.381 -46.454 -15.466  1.00  0.00           H  
ATOM   2744  H2  WAT   276     -18.463 -46.975 -16.389  1.00  0.00           H  
TER    2745      WAT   276 
ATOM   2745  O   WAT   277      25.011 -18.465  25.071  1.00  0.00           O  
ATOM   2746  H1  WAT   277      25.265 -18.443  25.993  1.00  0.00           H  
ATOM   2747  H2  WAT   277      24.498 -17.667  24.944  1.00  0.00           H  
TER    2748      WAT   277 
ATOM   2748  O   WAT   278      28.206 -12.393  -6.095  1.00  0.00           O  
ATOM   2749  H1  WAT   278      27.471 -12.145  -5.533  1.00  0.00           H  
ATOM   2750  H2  WAT   278      28.135 -11.811  -6.852  1.00  0.00           H  
TER    2751      WAT   278 
ATOM   2751  O   WAT   279     -14.181   0.684 -14.124  1.00  0.00           O  
ATOM   2752  H1  WAT   279     -14.700   0.757 -13.323  1.00  0.00           H  
ATOM   2753  H2  WAT   279     -13.435   1.266 -13.981  1.00  0.00           H  
TER    2754      WAT   279 
ATOM   2754  O   WAT   280       7.868  47.186   2.969  1.00  0.00           O  
ATOM   2755  H1  WAT   280       6.986  47.552   3.028  1.00  0.00           H  
ATOM   2756  H2  WAT   280       7.877  46.716   2.135  1.00  0.00           H  
TER    2757      WAT   280 
ATOM   2757  O   WAT   281      32.287 -31.126   3.076  1.00  0.00           O  
ATOM   2758  H1  WAT   281      31.537 -31.720   3.027  1.00  0.00           H  
ATOM   2759  H2  WAT   281      32.912 -31.478   2.442  1.00  0.00           H  
TER    2760      WAT   281 
ATOM   2760  O   WAT   282      -9.779 -16.630 -21.618  1.00  0.00           O  
ATOM   2761  H1  WAT   282      -9.463 -17.450 -21.997  1.00  0.00           H  
ATOM   2762  H2  WAT   282      -8.991 -16.205 -21.277  1.00  0.00           H  
TER    2763      WAT   282 
ATOM   2763  O   WAT   283      -6.655  26.781 -38.524  1.00  0.00           O  
ATOM   2764  H1  WAT   283      -6.448  25.847 -38.519  1.00  0.00           H  
ATOM   2765  H2  WAT   283      -5.872  27.203 -38.171  1.00  0.00           H  
TER    2766      WAT   283 
ATOM   2766  O   WAT   284     -14.775  24.272  -5.525  1.00  0.00           O  
ATOM   2767  H1  WAT   284     -14.169  23.687  -5.981  1.00  0.00           H  
ATOM   2768  H2  WAT   284     -15.402  24.539  -6.197  1.00  0.00           H  
TER    2769      WAT   284 
ATOM   2769  O   WAT   285      28.585  28.335   0.942  1.00  0.00           O  
ATOM   2770  H1  WAT   285      28.348  27.983   0.084  1.00  0.00           H  
ATOM   2771  H2  WAT   285      28.547  27.581   1.529  1.00  0.00           H  
TER    2772      WAT   285 
ATOM   2772  O   WAT   286      28.716   7.336   2.882  1.00  0.00           O  
ATOM   2773  H1  WAT   286      28.141   6.979   3.559  1.00  0.00           H  
ATOM   2774  H2  WAT   286      28.904   8.228   3.173  1.00  0.00           H  
TER    2775      WAT   286 
ATOM   2775  O   WAT   287      29.993   9.750   3.597  1.00  0.00           O  
ATOM   2776  H1  WAT   287      30.833  10.169   3.785  1.00  0.00           H  
ATOM   2777  H2  WAT   287      29.675  10.194   2.811  1.00  0.00           H  
TER    2778      WAT   287 
ATOM   2778  O   WAT   288     -18.279  -2.024  42.616  1.00  0.00           O  
ATOM   2779  H1  WAT   288     -18.397  -2.342  43.511  1.00  0.00           H  
ATOM   2780  H2  WAT   288     -17.331  -1.947  42.512  1.00  0.00           H  
TER    2781      WAT   288 
ATOM   2781  O   WAT   289      -4.515  24.699   3.624  1.00  0.00           O  
ATOM   2782  H1  WAT   289      -4.116  24.087   4.244  1.00  0.00           H  
ATOM   2783  H2  WAT   289      -4.084  24.511   2.791  1.00  0.00           H  
TER    2784      WAT   289 
ATOM   2784  O   WAT   290       3.732  39.032  20.959  1.00  0.00           O  
ATOM   2785  H1  WAT   290       4.258  38.885  20.174  1.00  0.00           H  
ATOM   2786  H2  WAT   290       3.848  38.237  21.478  1.00  0.00           H  
TER    2787      WAT   290 
ATOM   2787  O   WAT   291     -19.213   6.093 -39.590  1.00  0.00           O  
ATOM   2788  H1  WAT   291     -18.760   5.251 -39.541  1.00  0.00           H  
ATOM   2789  H2  WAT   291     -18.582   6.725 -39.245  1.00  0.00           H  
TER    2790      WAT   291 
ATOM   2790  O   WAT   292      28.657  13.816  -4.953  1.00  0.00           O  
ATOM   2791  H1  WAT   292      28.142  13.429  -5.661  1.00  0.00           H  
ATOM   2792  H2  WAT   292      28.033  14.359  -4.472  1.00  0.00           H  
TER    2793      WAT   292 
ATOM   2793  O   WAT   293     -26.256   9.628   7.965  1.00  0.00           O  
ATOM   2794  H1  WAT   293     -26.151  10.167   7.181  1.00  0.00           H  
ATOM   2795  H2  WAT   293     -25.662   8.889   7.829  1.00  0.00           H  
TER    2796      WAT   293 
ATOM   2796  O   WAT   294      40.642  -1.625 -34.849  1.00  0.00           O  
ATOM   2797  H1  WAT   294      41.545  -1.551 -34.542  1.00  0.00           H  
ATOM   2798  H2  WAT   294      40.218  -2.198 -34.210  1.00  0.00           H  
TER    2799      WAT   294 
ATOM   2799  O   WAT   295     -14.381 -16.318 -25.595  1.00  0.00           O  
ATOM   2800  H1  WAT   295     -14.287 -16.384 -24.645  1.00  0.00           H  
ATOM   2801  H2  WAT   295     -15.270 -15.988 -25.726  1.00  0.00           H  
TER    2802      WAT   295 
ATOM   2802  O   WAT   296      23.598 -11.825  26.541  1.00  0.00           O  
ATOM   2803  H1  WAT   296      23.015 -12.140  27.233  1.00  0.00           H  
ATOM   2804  H2  WAT   296      24.479 -12.005  26.869  1.00  0.00           H  
TER    2805      WAT   296 
ATOM   2805  O   WAT   297      17.671 -23.400  33.046  1.00  0.00           O  
ATOM   2806  H1  WAT   297      17.820 -22.656  32.463  1.00  0.00           H  
ATOM   2807  H2  WAT   297      16.886 -23.164  33.540  1.00  0.00           H  
TER    2808      WAT   297 
ATOM   2808  O   WAT   298     -19.599  -8.030  -2.035  1.00  0.00           O  
ATOM   2809  H1  WAT   298     -18.842  -8.111  -1.455  1.00  0.00           H  
ATOM   2810  H2  WAT   298     -19.306  -8.405  -2.865  1.00  0.00           H  
TER    2811      WAT   298 
ATOM   2811  O   WAT   299      42.923  -4.256   1.979  1.00  0.00           O  
ATOM   2812  H1  WAT   299      43.557  -3.614   1.660  1.00  0.00           H  
ATOM   2813  H2  WAT   299      42.136  -3.743   2.165  1.00  0.00           H  
TER    2814      WAT   299 
ATOM   2814  O   WAT   300       8.808 -28.314  13.465  1.00  0.00           O  
ATOM   2815  H1  WAT   300       9.739 -28.431  13.658  1.00  0.00           H  
ATOM   2816  H2  WAT   300       8.718 -27.378  13.284  1.00  0.00           H  
TER    2817      WAT   300 
ATOM   2817  O   WAT   301     -31.481   9.584  17.767  1.00  0.00           O  
ATOM   2818  H1  WAT   301     -32.052   9.011  18.279  1.00  0.00           H  
ATOM   2819  H2  WAT   301     -31.876  10.452  17.850  1.00  0.00           H  
TER    2820      WAT   301 
ATOM   2820  O   WAT   302     -16.162 -20.766 -18.510  1.00  0.00           O  
ATOM   2821  H1  WAT   302     -15.992 -19.911 -18.115  1.00  0.00           H  
ATOM   2822  H2  WAT   302     -16.315 -21.348 -17.765  1.00  0.00           H  
TER    2823      WAT   302 
ATOM   2823  O   WAT   303       8.141   7.358  17.044  1.00  0.00           O  
ATOM   2824  H1  WAT   303       7.747   8.168  16.720  1.00  0.00           H  
ATOM   2825  H2  WAT   303       8.888   7.207  16.465  1.00  0.00           H  
TER    2826      WAT   303 
ATOM   2826  O   WAT   304     -37.639  -8.044 -31.030  1.00  0.00           O  
ATOM   2827  H1  WAT   304     -37.401  -8.963 -30.904  1.00  0.00           H  
ATOM   2828  H2  WAT   304     -38.501  -8.074 -31.445  1.00  0.00           H  
TER    2829      WAT   304 
ATOM   2829  O   WAT   305      22.540  45.007  14.024  1.00  0.00           O  
ATOM   2830  H1  WAT   305      22.052  44.202  14.201  1.00  0.00           H  
ATOM   2831  H2  WAT   305      22.113  45.670  14.566  1.00  0.00           H  
TER    2832      WAT   305 
ATOM   2832  O   WAT   306       0.742  33.985  -0.070  1.00  0.00           O  
ATOM   2833  H1  WAT   306       1.352  33.875   0.659  1.00  0.00           H  
ATOM   2834  H2  WAT   306       0.040  34.531   0.285  1.00  0.00           H  
TER    2835      WAT   306 
ATOM   2835  O   WAT   307      -9.186   6.571  18.932  1.00  0.00           O  
ATOM   2836  H1  WAT   307      -8.249   6.694  18.782  1.00  0.00           H  
ATOM   2837  H2  WAT   307      -9.263   5.668  19.242  1.00  0.00           H  
TER    2838      WAT   307 
ATOM   2838  O   WAT   308     -38.484  -2.728 -26.508  1.00  0.00           O  
ATOM   2839  H1  WAT   308     -39.395  -2.557 -26.269  1.00  0.00           H  
ATOM   2840  H2  WAT   308     -38.472  -2.665 -27.464  1.00  0.00           H  
TER    2841      WAT   308 
ATOM   2841  O   WAT   309      19.634  22.055 -28.529  1.00  0.00           O  
ATOM   2842  H1  WAT   309      20.362  21.433 -28.534  1.00  0.00           H  
ATOM   2843  H2  WAT   309      19.897  22.726 -27.900  1.00  0.00           H  
TER    2844      WAT   309 
ATOM   2844  O   WAT   310       3.751  22.243 -36.028  1.00  0.00           O  
ATOM   2845  H1  WAT   310       4.632  22.547 -35.811  1.00  0.00           H  
ATOM   2846  H2  WAT   310       3.337  22.084 -35.180  1.00  0.00           H  
TER    2847      WAT   310 
ATOM   2847  O   WAT   311      22.470 -25.735   7.921  1.00  0.00           O  
ATOM   2848  H1  WAT   311      21.820 -25.064   7.714  1.00  0.00           H  
ATOM   2849  H2  WAT   311      23.211 -25.248   8.282  1.00  0.00           H  
TER    2850      WAT   311 
ATOM   2850  O   WAT   312     -32.683   2.965  11.457  1.00  0.00           O  
ATOM   2851  H1  WAT   312     -32.882   2.606  12.322  1.00  0.00           H  
ATOM   2852  H2  WAT   312     -33.537   3.186  11.086  1.00  0.00           H  
TER    2853      WAT   312 
ATOM   2853  O   WAT   313      20.591  19.082  20.505  1.00  0.00           O  
ATOM   2854  H1  WAT   313      19.760  18.624  20.376  1.00  0.00           H  
ATOM   2855  H2  WAT   313      20.432  19.662  21.250  1.00  0.00           H  
TER    2856      WAT   313 
ATOM   2856  O   WAT   314      18.178  23.928 -25.990  1.00  0.00           O  
ATOM   2857  H1  WAT   314      18.747  23.951 -25.221  1.00  0.00           H  
ATOM   2858  H2  WAT   314      17.725  23.087 -25.929  1.00  0.00           H  
TER    2859      WAT   314 
ATOM   2859  O   WAT   315      20.349  -9.909 -37.021  1.00  0.00           O  
ATOM   2860  H1  WAT   315      21.172 -10.168 -36.607  1.00  0.00           H  
ATOM   2861  H2  WAT   315      19.672 -10.340 -36.499  1.00  0.00           H  
TER    2862      WAT   315 
ATOM   2862  O   WAT   316     -35.753  21.626  10.116  1.00  0.00           O  
ATOM   2863  H1  WAT   316     -36.656  21.403   9.887  1.00  0.00           H  
ATOM   2864  H2  WAT   316     -35.231  21.290   9.388  1.00  0.00           H  
TER    2865      WAT   316 
ATOM   2865  O   WAT   317      36.010  -9.764 -30.976  1.00  0.00           O  
ATOM   2866  H1  WAT   317      36.866 -10.072 -31.273  1.00  0.00           H  
ATOM   2867  H2  WAT   317      35.888 -10.181 -30.123  1.00  0.00           H  
TER    2868      WAT   317 
ATOM   2868  O   WAT   318      20.708  -3.182 -24.156  1.00  0.00           O  
ATOM   2869  H1  WAT   318      20.677  -2.391 -24.692  1.00  0.00           H  
ATOM   2870  H2  WAT   318      19.800  -3.482 -24.119  1.00  0.00           H  
TER    2871      WAT   318 
ATOM   2871  O   WAT   319     -12.933  -9.312  16.877  1.00  0.00           O  
ATOM   2872  H1  WAT   319     -13.505 -10.026  16.595  1.00  0.00           H  
ATOM   2873  H2  WAT   319     -12.374  -9.704  17.548  1.00  0.00           H  
TER    2874      WAT   319 
ATOM   2874  O   WAT   320       1.458  27.244 -26.488  1.00  0.00           O  
ATOM   2875  H1  WAT   320       2.209  26.938 -26.996  1.00  0.00           H  
ATOM   2876  H2  WAT   320       1.764  28.051 -26.072  1.00  0.00           H  
TER    2877      WAT   320 
ATOM   2877  O   WAT   321      12.019 -13.628  17.625  1.00  0.00           O  
ATOM   2878  H1  WAT   321      12.144 -13.102  16.835  1.00  0.00           H  
ATOM   2879  H2  WAT   321      11.182 -13.330  17.981  1.00  0.00           H  
TER    2880      WAT   321 
ATOM   2880  O   WAT   322     -32.418  -3.241 -22.200  1.00  0.00           O  
ATOM   2881  H1  WAT   322     -31.518  -3.221 -21.875  1.00  0.00           H  
ATOM   2882  H2  WAT   322     -32.329  -3.270 -23.153  1.00  0.00           H  
TER    2883      WAT   322 
ATOM   2883  O   WAT   323       6.121 -34.412  -7.399  1.00  0.00           O  
ATOM   2884  H1  WAT   323       6.723 -34.109  -8.079  1.00  0.00           H  
ATOM   2885  H2  WAT   323       6.522 -35.214  -7.064  1.00  0.00           H  
TER    2886      WAT   323 
ATOM   2886  O   WAT   324     -15.622  28.556   8.415  1.00  0.00           O  
ATOM   2887  H1  WAT   324     -15.238  27.890   8.986  1.00  0.00           H  
ATOM   2888  H2  WAT   324     -14.936  28.747   7.775  1.00  0.00           H  
TER    2889      WAT   324 
ATOM   2889  O   WAT   325     -33.235  -6.049  20.484  1.00  0.00           O  
ATOM   2890  H1  WAT   325     -33.942  -6.437  19.967  1.00  0.00           H  
ATOM   2891  H2  WAT   325     -32.507  -6.665  20.395  1.00  0.00           H  
TER    2892      WAT   325 
ATOM   2892  O   WAT   326       1.435  33.250  16.022  1.00  0.00           O  
ATOM   2893  H1  WAT   326       0.941  32.435  16.112  1.00  0.00           H  
ATOM   2894  H2  WAT   326       1.476  33.605  16.910  1.00  0.00           H  
TER    2895      WAT   326 
ATOM   2895  O   WAT   327     -11.230  21.832 -31.601  1.00  0.00           O  
ATOM   2896  H1  WAT   327     -11.955  21.955 -30.988  1.00  0.00           H  
ATOM   2897  H2  WAT   327     -11.037  20.896 -31.558  1.00  0.00           H  
TER    2898      WAT   327 
ATOM   2898  O   WAT   328     -28.370  20.394  26.118  1.00  0.00           O  
ATOM   2899  H1  WAT   328     -29.138  20.197  25.583  1.00  0.00           H  
ATOM   2900  H2  WAT   328     -28.707  20.438  27.013  1.00  0.00           H  
TER    2901      WAT   328 
ATOM   2901  O   WAT   329      42.527  22.301 -22.994  1.00  0.00           O  
ATOM   2902  H1  WAT   329      42.357  21.800 -22.197  1.00  0.00           H  
ATOM   2903  H2  WAT   329      43.280  21.865 -23.394  1.00  0.00           H  
TER    2904      WAT   329 
ATOM   2904  O   WAT   330      -3.745   0.528  -7.648  1.00  0.00           O  
ATOM   2905  H1  WAT   330      -4.200  -0.305  -7.519  1.00  0.00           H  
ATOM   2906  H2  WAT   330      -4.436   1.142  -7.897  1.00  0.00           H  
TER    2907      WAT   330 
ATOM   2907  O   WAT   331     -17.299  38.258  28.067  1.00  0.00           O  
ATOM   2908  H1  WAT   331     -16.972  39.010  28.561  1.00  0.00           H  
ATOM   2909  H2  WAT   331     -16.617  38.081  27.420  1.00  0.00           H  
TER    2910      WAT   331 
ATOM   2910  O   WAT   332       6.341 -17.013  33.535  1.00  0.00           O  
ATOM   2911  H1  WAT   332       7.129 -17.192  33.022  1.00  0.00           H  
ATOM   2912  H2  WAT   332       6.522 -17.396  34.393  1.00  0.00           H  
TER    2913      WAT   332 
ATOM   2913  O   WAT   333     -10.427 -43.040   8.484  1.00  0.00           O  
ATOM   2914  H1  WAT   333     -11.269 -42.729   8.818  1.00  0.00           H  
ATOM   2915  H2  WAT   333     -10.546 -43.078   7.535  1.00  0.00           H  
TER    2916      WAT   333 
ATOM   2916  O   WAT   334      -9.614 -48.602  -1.740  1.00  0.00           O  
ATOM   2917  H1  WAT   334      -9.433 -48.160  -2.569  1.00  0.00           H  
ATOM   2918  H2  WAT   334      -8.895 -49.225  -1.639  1.00  0.00           H  
TER    2919      WAT   334 
ATOM   2919  O   WAT   335      40.719   5.370 -26.835  1.00  0.00           O  
ATOM   2920  H1  WAT   335      41.285   5.352 -27.607  1.00  0.00           H  
ATOM   2921  H2  WAT   335      40.147   4.609 -26.940  1.00  0.00           H  
TER    2922      WAT   335 
ATOM   2922  O   WAT   336      -6.640  36.254   6.926  1.00  0.00           O  
ATOM   2923  H1  WAT   336      -6.522  35.833   7.778  1.00  0.00           H  
ATOM   2924  H2  WAT   336      -5.765  36.559   6.686  1.00  0.00           H  
TER    2925      WAT   336 
ATOM   2925  O   WAT   337      13.145 -21.180   2.874  1.00  0.00           O  
ATOM   2926  H1  WAT   337      14.017 -21.310   2.501  1.00  0.00           H  
ATOM   2927  H2  WAT   337      12.605 -21.853   2.460  1.00  0.00           H  
TER    2928      WAT   337 
ATOM   2928  O   WAT   338      35.037  -9.935 -11.581  1.00  0.00           O  
ATOM   2929  H1  WAT   338      34.644  -9.907 -12.453  1.00  0.00           H  
ATOM   2930  H2  WAT   338      35.686  -9.232 -11.587  1.00  0.00           H  
TER    2931      WAT   338 
ATOM   2931  O   WAT   339       6.119  13.183  26.771  1.00  0.00           O  
ATOM   2932  H1  WAT   339       5.406  13.272  26.138  1.00  0.00           H  
ATOM   2933  H2  WAT   339       5.745  13.490  27.597  1.00  0.00           H  
TER    2934      WAT   339 
ATOM   2934  O   WAT   340     -32.264  -7.325  -8.093  1.00  0.00           O  
ATOM   2935  H1  WAT   340     -32.414  -7.420  -7.153  1.00  0.00           H  
ATOM   2936  H2  WAT   340     -31.980  -6.417  -8.200  1.00  0.00           H  
TER    2937      WAT   340 
ATOM   2937  O   WAT   341      -9.376 -22.389  -5.759  1.00  0.00           O  
ATOM   2938  H1  WAT   341      -9.098 -21.823  -6.480  1.00  0.00           H  
ATOM   2939  H2  WAT   341      -9.619 -23.213  -6.182  1.00  0.00           H  
TER    2940      WAT   341 
ATOM   2940  O   WAT   342     -24.507 -23.744  -5.524  1.00  0.00           O  
ATOM   2941  H1  WAT   342     -23.598 -23.645  -5.240  1.00  0.00           H  
ATOM   2942  H2  WAT   342     -24.697 -24.674  -5.398  1.00  0.00           H  
TER    2943      WAT   342 
ATOM   2943  O   WAT   343      39.498 -24.163 -22.387  1.00  0.00           O  
ATOM   2944  H1  WAT   343      39.824 -24.945 -21.943  1.00  0.00           H  
ATOM   2945  H2  WAT   343      39.603 -24.356 -23.319  1.00  0.00           H  
TER    2946      WAT   343 
ATOM   2946  O   WAT   344      -8.078  26.618  23.566  1.00  0.00           O  
ATOM   2947  H1  WAT   344      -8.158  27.366  22.975  1.00  0.00           H  
ATOM   2948  H2  WAT   344      -8.958  26.497  23.922  1.00  0.00           H  
TER    2949      WAT   344 
ATOM   2949  O   WAT   345     -10.674 -35.237 -26.864  1.00  0.00           O  
ATOM   2950  H1  WAT   345     -11.213 -35.232 -26.073  1.00  0.00           H  
ATOM   2951  H2  WAT   345     -11.035 -35.946 -27.396  1.00  0.00           H  
TER    2952      WAT   345 
ATOM   2952  O   WAT   346      26.107  -9.876  37.892  1.00  0.00           O  
ATOM   2953  H1  WAT   346      26.135  -9.383  37.072  1.00  0.00           H  
ATOM   2954  H2  WAT   346      25.214  -9.754  38.215  1.00  0.00           H  
TER    2955      WAT   346 
ATOM   2955  O   WAT   347      35.141  -0.175 -29.786  1.00  0.00           O  
ATOM   2956  H1  WAT   347      35.042   0.777 -29.763  1.00  0.00           H  
ATOM   2957  H2  WAT   347      35.180  -0.389 -30.718  1.00  0.00           H  
TER    2958      WAT   347 
ATOM   2958  O   WAT   348      21.058 -17.895  18.283  1.00  0.00           O  
ATOM   2959  H1  WAT   348      21.607 -17.129  18.449  1.00  0.00           H  
ATOM   2960  H2  WAT   348      20.336 -17.811  18.906  1.00  0.00           H  
TER    2961      WAT   348 
ATOM   2961  O   WAT   349      18.345  -3.950  29.072  1.00  0.00           O  
ATOM   2962  H1  WAT   349      18.341  -3.939  30.029  1.00  0.00           H  
ATOM   2963  H2  WAT   349      18.802  -4.760  28.844  1.00  0.00           H  
TER    2964      WAT   349 
ATOM   2964  O   WAT   350     -28.846  17.531  14.009  1.00  0.00           O  
ATOM   2965  H1  WAT   350     -29.223  17.096  14.773  1.00  0.00           H  
ATOM   2966  H2  WAT   350     -29.302  17.141  13.263  1.00  0.00           H  
TER    2967      WAT   350 
ATOM   2967  O   WAT   351     -24.843  13.786  19.645  1.00  0.00           O  
ATOM   2968  H1  WAT   351     -24.332  12.997  19.825  1.00  0.00           H  
ATOM   2969  H2  WAT   351     -25.400  13.546  18.904  1.00  0.00           H  
TER    2970      WAT   351 
ATOM   2970  O   WAT   352       4.893  -8.826  21.873  1.00  0.00           O  
ATOM   2971  H1  WAT   352       5.424  -8.493  21.149  1.00  0.00           H  
ATOM   2972  H2  WAT   352       5.476  -8.795  22.632  1.00  0.00           H  
TER    2973      WAT   352 
ATOM   2973  O   WAT   353       1.683 -20.719  -6.056  1.00  0.00           O  
ATOM   2974  H1  WAT   353       1.058 -21.397  -6.313  1.00  0.00           H  
ATOM   2975  H2  WAT   353       2.540 -21.133  -6.155  1.00  0.00           H  
TER    2976      WAT   353 
ATOM   2976  O   WAT   354      -4.782   0.032 -49.762  1.00  0.00           O  
ATOM   2977  H1  WAT   354      -3.963  -0.330 -50.100  1.00  0.00           H  
ATOM   2978  H2  WAT   354      -4.784  -0.206 -48.835  1.00  0.00           H  
TER    2979      WAT   354 
ATOM   2979  O   WAT   355      40.904 -17.487 -15.971  1.00  0.00           O  
ATOM   2980  H1  WAT   355      40.375 -17.237 -15.213  1.00  0.00           H  
ATOM   2981  H2  WAT   355      40.661 -18.397 -16.142  1.00  0.00           H  
TER    2982      WAT   355 
ATOM   2982  O   WAT   356      32.905 -29.738 -26.318  1.00  0.00           O  
ATOM   2983  H1  WAT   356      33.609 -30.297 -26.648  1.00  0.00           H  
ATOM   2984  H2  WAT   356      32.776 -30.024 -25.414  1.00  0.00           H  
TER    2985      WAT   356 
ATOM   2985  O   WAT   357      17.333  23.118  22.068  1.00  0.00           O  
ATOM   2986  H1  WAT   357      17.456  22.181  21.911  1.00  0.00           H  
ATOM   2987  H2  WAT   357      16.504  23.326  21.637  1.00  0.00           H  
TER    2988      WAT   357 
ATOM   2988  O   WAT   358      11.809  33.213 -20.561  1.00  0.00           O  
ATOM   2989  H1  WAT   358      11.656  33.960 -21.140  1.00  0.00           H  
ATOM   2990  H2  WAT   358      11.832  32.456 -21.147  1.00  0.00           H  
TER    2991      WAT   358 
ATOM   2991  O   WAT   359     -13.879   7.372  38.509  1.00  0.00           O  
ATOM   2992  H1  WAT   359     -13.019   6.952  38.512  1.00  0.00           H  
ATOM   2993  H2  WAT   359     -14.440   6.765  38.026  1.00  0.00           H  
TER    2994      WAT   359 
ATOM   2994  O   WAT   360      31.179   3.296  30.296  1.00  0.00           O  
ATOM   2995  H1  WAT   360      31.331   3.620  31.184  1.00  0.00           H  
ATOM   2996  H2  WAT   360      30.379   3.738  30.013  1.00  0.00           H  
TER    2997      WAT   360 
ATOM   2997  O   WAT   361      13.933 -26.052  43.241  1.00  0.00           O  
ATOM   2998  H1  WAT   361      14.228 -26.760  43.815  1.00  0.00           H  
ATOM   2999  H2  WAT   361      14.309 -26.264  42.387  1.00  0.00           H  
TER    3000      WAT   361 
ATOM   3000  O   WAT   362      -1.481  10.824  -0.539  1.00  0.00           O  
ATOM   3001  H1  WAT   362      -2.095  11.326  -1.076  1.00  0.00           H  
ATOM   3002  H2  WAT   362      -2.038  10.276   0.013  1.00  0.00           H  
TER    3003      WAT   362 
ATOM   3003  O   WAT   363     -24.533  -8.908   5.796  1.00  0.00           O  
ATOM   3004  H1  WAT   363     -24.944  -9.602   6.312  1.00  0.00           H  
ATOM   3005  H2  WAT   363     -24.410  -8.190   6.416  1.00  0.00           H  
TER    3006      WAT   363 
ATOM   3006  O   WAT   364      12.629 -28.395  14.461  1.00  0.00           O  
ATOM   3007  H1  WAT   364      12.622 -28.501  15.412  1.00  0.00           H  
ATOM   3008  H2  WAT   364      13.383 -27.831  14.289  1.00  0.00           H  
TER    3009      WAT   364 
ATOM   3009  O   WAT   365      13.406   6.456 -37.000  1.00  0.00           O  
ATOM   3010  H1  WAT   365      14.221   6.033 -37.270  1.00  0.00           H  
ATOM   3011  H2  WAT   365      12.842   5.735 -36.722  1.00  0.00           H  
TER    3012      WAT   365 
ATOM   3012  O   WAT   366       0.538  28.617  35.554  1.00  0.00           O  
ATOM   3013  H1  WAT   366       0.362  28.552  34.616  1.00  0.00           H  
ATOM   3014  H2  WAT   366      -0.057  27.983  35.955  1.00  0.00           H  
TER    3015      WAT   366 
ATOM   3015  O   WAT   367      -5.261 -15.140  40.070  1.00  0.00           O  
ATOM   3016  H1  WAT   367      -5.710 -15.192  39.226  1.00  0.00           H  
ATOM   3017  H2  WAT   367      -5.816 -15.642  40.667  1.00  0.00           H  
TER    3018      WAT   367 
ATOM   3018  O   WAT   368      17.119 -20.405 -39.722  1.00  0.00           O  
ATOM   3019  H1  WAT   368      16.567 -21.185 -39.665  1.00  0.00           H  
ATOM   3020  H2  WAT   368      17.106 -20.169 -40.649  1.00  0.00           H  
TER    3021      WAT   368 
ATOM   3021  O   WAT   369      31.255  -9.060 -20.091  1.00  0.00           O  
ATOM   3022  H1  WAT   369      31.210  -8.256 -19.573  1.00  0.00           H  
ATOM   3023  H2  WAT   369      31.378  -8.759 -20.991  1.00  0.00           H  
TER    3024      WAT   369 
ATOM   3024  O   WAT   370      -6.864  21.303  26.369  1.00  0.00           O  
ATOM   3025  H1  WAT   370      -6.136  21.462  26.971  1.00  0.00           H  
ATOM   3026  H2  WAT   370      -7.615  21.726  26.785  1.00  0.00           H  
TER    3027      WAT   370 
ATOM   3027  O   WAT   371      -9.278 -18.059  16.468  1.00  0.00           O  
ATOM   3028  H1  WAT   371      -9.983 -17.629  15.984  1.00  0.00           H  
ATOM   3029  H2  WAT   371      -8.625 -17.373  16.600  1.00  0.00           H  
TER    3030      WAT   371 
ATOM   3030  O   WAT   372      42.891   2.242 -31.875  1.00  0.00           O  
ATOM   3031  H1  WAT   372      43.351   3.046 -31.632  1.00  0.00           H  
ATOM   3032  H2  WAT   372      42.035   2.540 -32.182  1.00  0.00           H  
TER    3033      WAT   372 
ATOM   3033  O   WAT   373     -22.577  10.590  31.281  1.00  0.00           O  
ATOM   3034  H1  WAT   373     -22.233   9.813  31.723  1.00  0.00           H  
ATOM   3035  H2  WAT   373     -22.681  10.320  30.369  1.00  0.00           H  
TER    3036      WAT   373 
ATOM   3036  O   WAT   374      -2.890  20.687  20.797  1.00  0.00           O  
ATOM   3037  H1  WAT   374      -2.362  20.992  21.534  1.00  0.00           H  
ATOM   3038  H2  WAT   374      -2.789  19.735  20.807  1.00  0.00           H  
TER    3039      WAT   374 
ATOM   3039  O   WAT   375      -7.190  -6.056  31.036  1.00  0.00           O  
ATOM   3040  H1  WAT   375      -7.847  -6.510  30.509  1.00  0.00           H  
ATOM   3041  H2  WAT   375      -6.361  -6.471  30.796  1.00  0.00           H  
TER    3042      WAT   375 
ATOM   3042  O   WAT   376      11.261 -42.215  19.193  1.00  0.00           O  
ATOM   3043  H1  WAT   376      11.960 -42.849  19.036  1.00  0.00           H  
ATOM   3044  H2  WAT   376      11.540 -41.740  19.976  1.00  0.00           H  
TER    3045      WAT   376 
ATOM   3045  O   WAT   377      17.634  20.160   1.929  1.00  0.00           O  
ATOM   3046  H1  WAT   377      18.091  19.372   1.635  1.00  0.00           H  
ATOM   3047  H2  WAT   377      16.953  20.301   1.271  1.00  0.00           H  
TER    3048      WAT   377 
ATOM   3048  O   WAT   378     -12.449   5.212  24.658  1.00  0.00           O  
ATOM   3049  H1  WAT   378     -12.501   5.480  25.575  1.00  0.00           H  
ATOM   3050  H2  WAT   378     -12.582   6.021  24.164  1.00  0.00           H  
TER    3051      WAT   378 
ATOM   3051  O   WAT   379      29.962  40.138  -0.502  1.00  0.00           O  
ATOM   3052  H1  WAT   379      29.180  40.686  -0.572  1.00  0.00           H  
ATOM   3053  H2  WAT   379      30.640  40.630  -0.966  1.00  0.00           H  
TER    3054      WAT   379 
ATOM   3054  O   WAT   380     -42.023 -22.412 -11.423  1.00  0.00           O  
ATOM   3055  H1  WAT   380     -42.294 -22.231 -12.323  1.00  0.00           H  
ATOM   3056  H2  WAT   380     -42.828 -22.683 -10.981  1.00  0.00           H  
TER    3057      WAT   380 
ATOM   3057  O   WAT   381     -39.830 -10.897  -7.345  1.00  0.00           O  
ATOM   3058  H1  WAT   381     -39.215 -11.536  -6.985  1.00  0.00           H  
ATOM   3059  H2  WAT   381     -40.330 -10.593  -6.587  1.00  0.00           H  
TER    3060      WAT   381 
ATOM   3060  O   WAT   382      -4.505  -4.116  28.977  1.00  0.00           O  
ATOM   3061  H1  WAT   382      -3.899  -3.377  29.032  1.00  0.00           H  
ATOM   3062  H2  WAT   382      -4.697  -4.336  29.888  1.00  0.00           H  
TER    3063      WAT   382 
ATOM   3063  O   WAT   383       6.546 -39.906   3.250  1.00  0.00           O  
ATOM   3064  H1  WAT   383       6.395 -40.525   2.535  1.00  0.00           H  
ATOM   3065  H2  WAT   383       6.617 -40.455   4.031  1.00  0.00           H  
TER    3066      WAT   383 
ATOM   3066  O   WAT   384      18.551 -19.699  18.199  1.00  0.00           O  
ATOM   3067  H1  WAT   384      19.198 -19.864  18.885  1.00  0.00           H  
ATOM   3068  H2  WAT   384      18.173 -18.849  18.426  1.00  0.00           H  
TER    3069      WAT   384 
ATOM   3069  O   WAT   385     -14.560  -4.742  -1.081  1.00  0.00           O  
ATOM   3070  H1  WAT   385     -14.444  -4.301  -0.239  1.00  0.00           H  
ATOM   3071  H2  WAT   385     -14.582  -4.032  -1.722  1.00  0.00           H  
TER    3072      WAT   385 
ATOM   3072  O   WAT   386       7.488  -0.536 -41.061  1.00  0.00           O  
ATOM   3073  H1  WAT   386       7.238   0.311 -41.430  1.00  0.00           H  
ATOM   3074  H2  WAT   386       8.284  -0.778 -41.533  1.00  0.00           H  
TER    3075      WAT   386 
ATOM   3075  O   WAT   387      31.850 -28.591  13.335  1.00  0.00           O  
ATOM   3076  H1  WAT   387      32.660 -28.987  13.015  1.00  0.00           H  
ATOM   3077  H2  WAT   387      31.287 -29.335  13.547  1.00  0.00           H  
TER    3078      WAT   387 
ATOM   3078  O   WAT   388     -10.732   3.618  16.978  1.00  0.00           O  
ATOM   3079  H1  WAT   388     -10.129   3.375  16.276  1.00  0.00           H  
ATOM   3080  H2  WAT   388     -10.720   2.870  17.574  1.00  0.00           H  
TER    3081      WAT   388 
ATOM   3081  O   WAT   389      10.779   0.171 -47.545  1.00  0.00           O  
ATOM   3082  H1  WAT   389      10.585   0.444 -46.649  1.00  0.00           H  
ATOM   3083  H2  WAT   389      11.459   0.777 -47.839  1.00  0.00           H  
TER    3084      WAT   389 
ATOM   3084  O   WAT   390      42.413   3.710 -14.359  1.00  0.00           O  
ATOM   3085  H1  WAT   390      42.213   3.402 -13.475  1.00  0.00           H  
ATOM   3086  H2  WAT   390      43.317   3.436 -14.510  1.00  0.00           H  
TER    3087      WAT   390 
ATOM   3087  O   WAT   391     -36.800  -0.355   6.852  1.00  0.00           O  
ATOM   3088  H1  WAT   391     -36.435   0.529   6.889  1.00  0.00           H  
ATOM   3089  H2  WAT   391     -36.625  -0.724   7.717  1.00  0.00           H  
TER    3090      WAT   391 
ATOM   3090  O   WAT   392      -8.281  -4.860 -17.118  1.00  0.00           O  
ATOM   3091  H1  WAT   392      -8.859  -4.505 -16.443  1.00  0.00           H  
ATOM   3092  H2  WAT   392      -8.196  -4.152 -17.758  1.00  0.00           H  
TER    3093      WAT   392 
ATOM   3093  O   WAT   393      27.241 -17.559 -28.257  1.00  0.00           O  
ATOM   3094  H1  WAT   393      27.454 -18.169 -27.551  1.00  0.00           H  
ATOM   3095  H2  WAT   393      26.295 -17.645 -28.372  1.00  0.00           H  
TER    3096      WAT   393 
ATOM   3096  O   WAT   394      19.116 -18.498 -15.903  1.00  0.00           O  
ATOM   3097  H1  WAT   394      19.411 -17.911 -15.206  1.00  0.00           H  
ATOM   3098  H2  WAT   394      18.421 -19.018 -15.500  1.00  0.00           H  
TER    3099      WAT   394 
ATOM   3099  O   WAT   395      29.416  -2.785  17.317  1.00  0.00           O  
ATOM   3100  H1  WAT   395      29.643  -2.895  18.240  1.00  0.00           H  
ATOM   3101  H2  WAT   395      29.946  -2.043  17.026  1.00  0.00           H  
TER    3102      WAT   395 
ATOM   3102  O   WAT   396     -24.546 -33.531   3.622  1.00  0.00           O  
ATOM   3103  H1  WAT   396     -24.362 -34.173   4.307  1.00  0.00           H  
ATOM   3104  H2  WAT   396     -23.785 -33.573   3.043  1.00  0.00           H  
TER    3105      WAT   396 
ATOM   3105  O   WAT   397      25.532 -10.463 -24.279  1.00  0.00           O  
ATOM   3106  H1  WAT   397      25.892  -9.584 -24.161  1.00  0.00           H  
ATOM   3107  H2  WAT   397      25.642 -10.645 -25.212  1.00  0.00           H  
TER    3108      WAT   397 
ATOM   3108  O   WAT   398     -11.217  24.621  19.014  1.00  0.00           O  
ATOM   3109  H1  WAT   398     -10.882  25.490  19.236  1.00  0.00           H  
ATOM   3110  H2  WAT   398     -10.611  24.014  19.439  1.00  0.00           H  
TER    3111      WAT   398 
ATOM   3111  O   WAT   399      21.483  -9.214  -7.105  1.00  0.00           O  
ATOM   3112  H1  WAT   399      21.332  -8.623  -6.367  1.00  0.00           H  
ATOM   3113  H2  WAT   399      22.384  -9.514  -6.991  1.00  0.00           H  
TER    3114      WAT   399 
ATOM   3114  O   WAT   400      37.259   0.554  33.219  1.00  0.00           O  
ATOM   3115  H1  WAT   400      37.702   0.480  34.064  1.00  0.00           H  
ATOM   3116  H2  WAT   400      37.969   0.653  32.584  1.00  0.00           H  
TER    3117      WAT   400 
ATOM   3117  O   WAT   401      32.645   6.888 -21.617  1.00  0.00           O  
ATOM   3118  H1  WAT   401      32.457   6.023 -21.255  1.00  0.00           H  
ATOM   3119  H2  WAT   401      32.167   6.911 -22.446  1.00  0.00           H  
TER    3120      WAT   401 
ATOM   3120  O   WAT   402      -7.665 -12.075 -43.288  1.00  0.00           O  
ATOM   3121  H1  WAT   402      -7.457 -12.969 -43.019  1.00  0.00           H  
ATOM   3122  H2  WAT   402      -6.895 -11.564 -43.038  1.00  0.00           H  
TER    3123      WAT   402 
ATOM   3123  O   WAT   403      20.317  37.427  20.139  1.00  0.00           O  
ATOM   3124  H1  WAT   403      20.180  37.809  19.272  1.00  0.00           H  
ATOM   3125  H2  WAT   403      21.024  36.794  20.013  1.00  0.00           H  
TER    3126      WAT   403 
ATOM   3126  O   WAT   404     -20.141  32.572 -21.277  1.00  0.00           O  
ATOM   3127  H1  WAT   404     -20.038  32.674 -22.223  1.00  0.00           H  
ATOM   3128  H2  WAT   404     -21.088  32.553 -21.140  1.00  0.00           H  
TER    3129      WAT   404 
ATOM   3129  O   WAT   405      17.349  41.375 -12.500  1.00  0.00           O  
ATOM   3130  H1  WAT   405      16.634  41.415 -13.135  1.00  0.00           H  
ATOM   3131  H2  WAT   405      16.913  41.279 -11.654  1.00  0.00           H  
TER    3132      WAT   405 
ATOM   3132  O   WAT   406      30.228   4.279  13.355  1.00  0.00           O  
ATOM   3133  H1  WAT   406      29.737   3.743  13.978  1.00  0.00           H  
ATOM   3134  H2  WAT   406      30.967   3.728  13.096  1.00  0.00           H  
TER    3135      WAT   406 
ATOM   3135  O   WAT   407     -18.696  26.558 -28.115  1.00  0.00           O  
ATOM   3136  H1  WAT   407     -17.752  26.459 -27.991  1.00  0.00           H  
ATOM   3137  H2  WAT   407     -19.023  26.830 -27.258  1.00  0.00           H  
TER    3138      WAT   407 
ATOM   3138  O   WAT   408      21.061 -20.268 -28.882  1.00  0.00           O  
ATOM   3139  H1  WAT   408      21.444 -21.021 -28.434  1.00  0.00           H  
ATOM   3140  H2  WAT   408      21.280 -19.521 -28.325  1.00  0.00           H  
TER    3141      WAT   408 
ATOM   3141  O   WAT   409     -10.047   8.835   1.026  1.00  0.00           O  
ATOM   3142  H1  WAT   409     -10.720   9.235   1.576  1.00  0.00           H  
ATOM   3143  H2  WAT   409     -10.020   9.385   0.243  1.00  0.00           H  
TER    3144      WAT   409 
ATOM   3144  O   WAT   410      -7.377  35.980  22.561  1.00  0.00           O  
ATOM   3145  H1  WAT   410      -7.741  36.851  22.405  1.00  0.00           H  
ATOM   3146  H2  WAT   410      -7.369  35.890  23.514  1.00  0.00           H  
TER    3147      WAT   410 
ATOM   3147  O   WAT   411     -10.840 -36.026  19.822  1.00  0.00           O  
ATOM   3148  H1  WAT   411     -10.668 -35.629  18.968  1.00  0.00           H  
ATOM   3149  H2  WAT   411     -11.079 -35.289  20.384  1.00  0.00           H  
TER    3150      WAT   411 
ATOM   3150  O   WAT   412      -3.349 -42.011   7.311  1.00  0.00           O  
ATOM   3151  H1  WAT   412      -2.416 -42.225   7.308  1.00  0.00           H  
ATOM   3152  H2  WAT   412      -3.682 -42.404   8.118  1.00  0.00           H  
TER    3153      WAT   412 
ATOM   3153  O   WAT   413      24.184 -17.107  15.526  1.00  0.00           O  
ATOM   3154  H1  WAT   413      24.186 -17.238  14.578  1.00  0.00           H  
ATOM   3155  H2  WAT   413      24.322 -16.166  15.638  1.00  0.00           H  
TER    3156      WAT   413 
ATOM   3156  O   WAT   414     -18.023  -4.588   0.012  1.00  0.00           O  
ATOM   3157  H1  WAT   414     -17.332  -4.050  -0.374  1.00  0.00           H  
ATOM   3158  H2  WAT   414     -18.703  -3.962   0.262  1.00  0.00           H  
TER    3159      WAT   414 
ATOM   3159  O   WAT   415      26.294 -21.012   8.759  1.00  0.00           O  
ATOM   3160  H1  WAT   415      25.865 -21.250   9.581  1.00  0.00           H  
ATOM   3161  H2  WAT   415      27.075 -20.528   9.028  1.00  0.00           H  
TER    3162      WAT   415 
ATOM   3162  O   WAT   416     -10.071  12.261  26.972  1.00  0.00           O  
ATOM   3163  H1  WAT   416      -9.558  12.737  26.319  1.00  0.00           H  
ATOM   3164  H2  WAT   416      -9.436  12.018  27.646  1.00  0.00           H  
TER    3165      WAT   416 
ATOM   3165  O   WAT   417     -38.127  13.774   6.771  1.00  0.00           O  
ATOM   3166  H1  WAT   417     -38.915  13.318   6.477  1.00  0.00           H  
ATOM   3167  H2  WAT   417     -37.432  13.120   6.704  1.00  0.00           H  
TER    3168      WAT   417 
ATOM   3168  O   WAT   418      22.472 -35.597  19.632  1.00  0.00           O  
ATOM   3169  H1  WAT   418      22.509 -36.547  19.743  1.00  0.00           H  
ATOM   3170  H2  WAT   418      22.403 -35.254  20.523  1.00  0.00           H  
TER    3171      WAT   418 
ATOM   3171  O   WAT   419       3.801  24.098 -15.649  1.00  0.00           O  
ATOM   3172  H1  WAT   419       4.699  24.369 -15.838  1.00  0.00           H  
ATOM   3173  H2  WAT   419       3.735  24.140 -14.695  1.00  0.00           H  
TER    3174      WAT   419 
ATOM   3174  O   WAT   420      -5.972  -4.184  42.877  1.00  0.00           O  
ATOM   3175  H1  WAT   420      -5.722  -4.744  42.142  1.00  0.00           H  
ATOM   3176  H2  WAT   420      -6.354  -4.785  43.517  1.00  0.00           H  
TER    3177      WAT   420 
ATOM   3177  O   WAT   421      -3.373 -29.007  -9.708  1.00  0.00           O  
ATOM   3178  H1  WAT   421      -2.458 -29.282  -9.652  1.00  0.00           H  
ATOM   3179  H2  WAT   421      -3.873 -29.793  -9.488  1.00  0.00           H  
TER    3180      WAT   421 
ATOM   3180  O   WAT   422     -19.806 -20.208  12.520  1.00  0.00           O  
ATOM   3181  H1  WAT   422     -20.370 -20.171  13.293  1.00  0.00           H  
ATOM   3182  H2  WAT   422     -19.124 -19.558  12.691  1.00  0.00           H  
TER    3183      WAT   422 
ATOM   3183  O   WAT   423      43.323   4.114  17.710  1.00  0.00           O  
ATOM   3184  H1  WAT   423      43.852   3.811  18.447  1.00  0.00           H  
ATOM   3185  H2  WAT   423      43.740   4.930  17.435  1.00  0.00           H  
TER    3186      WAT   423 
ATOM   3186  O   WAT   424      36.983  12.321   2.507  1.00  0.00           O  
ATOM   3187  H1  WAT   424      37.845  12.214   2.909  1.00  0.00           H  
ATOM   3188  H2  WAT   424      36.766  13.242   2.647  1.00  0.00           H  
TER    3189      WAT   424 
ATOM   3189  O   WAT   425      17.710 -21.506 -18.321  1.00  0.00           O  
ATOM   3190  H1  WAT   425      17.836 -22.172 -18.997  1.00  0.00           H  
ATOM   3191  H2  WAT   425      17.916 -20.680 -18.758  1.00  0.00           H  
TER    3192      WAT   425 
ATOM   3192  O   WAT   426      17.676  -3.689 -24.184  1.00  0.00           O  
ATOM   3193  H1  WAT   426      16.992  -4.204 -23.757  1.00  0.00           H  
ATOM   3194  H2  WAT   426      17.834  -4.142 -25.013  1.00  0.00           H  
TER    3195      WAT   426 
ATOM   3195  O   WAT   427      17.645  19.387  -7.672  1.00  0.00           O  
ATOM   3196  H1  WAT   427      17.493  19.685  -8.569  1.00  0.00           H  
ATOM   3197  H2  WAT   427      18.422  19.868  -7.388  1.00  0.00           H  
TER    3198      WAT   427 
ATOM   3198  O   WAT   428      33.356 -32.842  16.451  1.00  0.00           O  
ATOM   3199  H1  WAT   428      34.265 -33.094  16.611  1.00  0.00           H  
ATOM   3200  H2  WAT   428      32.847 -33.386  17.052  1.00  0.00           H  
TER    3201      WAT   428 
ATOM   3201  O   WAT   429      10.629  -0.256  -2.607  1.00  0.00           O  
ATOM   3202  H1  WAT   429      10.007   0.465  -2.508  1.00  0.00           H  
ATOM   3203  H2  WAT   429      11.224   0.034  -3.299  1.00  0.00           H  
TER    3204      WAT   429 
ATOM   3204  O   WAT   430     -18.565   6.544  -5.840  1.00  0.00           O  
ATOM   3205  H1  WAT   430     -18.413   7.107  -6.599  1.00  0.00           H  
ATOM   3206  H2  WAT   430     -19.498   6.646  -5.650  1.00  0.00           H  
TER    3207      WAT   430 
ATOM   3207  O   WAT   431     -40.645   3.475  12.233  1.00  0.00           O  
ATOM   3208  H1  WAT   431     -40.082   3.268  11.488  1.00  0.00           H  
ATOM   3209  H2  WAT   431     -40.942   2.623  12.553  1.00  0.00           H  
TER    3210      WAT   431 
ATOM   3210  O   WAT   432     -12.312  -7.249  32.992  1.00  0.00           O  
ATOM   3211  H1  WAT   432     -11.398  -7.023  32.818  1.00  0.00           H  
ATOM   3212  H2  WAT   432     -12.289  -7.708  33.832  1.00  0.00           H  
TER    3213      WAT   432 
ATOM   3213  O   WAT   433     -23.845  27.802 -12.718  1.00  0.00           O  
ATOM   3214  H1  WAT   433     -24.401  28.496 -12.365  1.00  0.00           H  
ATOM   3215  H2  WAT   433     -23.309  28.238 -13.380  1.00  0.00           H  
TER    3216      WAT   433 
ATOM   3216  O   WAT   434     -20.464  31.501  11.102  1.00  0.00           O  
ATOM   3217  H1  WAT   434     -19.672  31.818  10.668  1.00  0.00           H  
ATOM   3218  H2  WAT   434     -20.175  30.734  11.597  1.00  0.00           H  
TER    3219      WAT   434 
ATOM   3219  O   WAT   435     -11.130 -47.669  12.366  1.00  0.00           O  
ATOM   3220  H1  WAT   435     -10.431 -47.062  12.124  1.00  0.00           H  
ATOM   3221  H2  WAT   435     -10.682 -48.383  12.820  1.00  0.00           H  
TER    3222      WAT   435 
ATOM   3222  O   WAT   436       1.264  21.067   1.728  1.00  0.00           O  
ATOM   3223  H1  WAT   436       0.667  21.013   2.475  1.00  0.00           H  
ATOM   3224  H2  WAT   436       1.224  21.984   1.456  1.00  0.00           H  
TER    3225      WAT   436 
ATOM   3225  O   WAT   437      26.065  24.483 -15.745  1.00  0.00           O  
ATOM   3226  H1  WAT   437      25.259  24.103 -16.094  1.00  0.00           H  
ATOM   3227  H2  WAT   437      25.795  24.919 -14.937  1.00  0.00           H  
TER    3228      WAT   437 
ATOM   3228  O   WAT   438      21.820 -14.359  35.919  1.00  0.00           O  
ATOM   3229  H1  WAT   438      22.314 -14.823  36.594  1.00  0.00           H  
ATOM   3230  H2  WAT   438      20.943 -14.741  35.958  1.00  0.00           H  
TER    3231      WAT   438 
ATOM   3231  O   WAT   439      -8.333  33.652 -36.280  1.00  0.00           O  
ATOM   3232  H1  WAT   439      -8.329  32.840 -35.774  1.00  0.00           H  
ATOM   3233  H2  WAT   439      -9.164  34.070 -36.056  1.00  0.00           H  
TER    3234      WAT   439 
ATOM   3234  O   WAT   440      28.997 -20.156   8.281  1.00  0.00           O  
ATOM   3235  H1  WAT   440      29.045 -19.217   8.100  1.00  0.00           H  
ATOM   3236  H2  WAT   440      29.731 -20.531   7.795  1.00  0.00           H  
TER    3237      WAT   440 
ATOM   3237  O   WAT   441      14.282  -6.755 -22.516  1.00  0.00           O  
ATOM   3238  H1  WAT   441      15.166  -6.436 -22.694  1.00  0.00           H  
ATOM   3239  H2  WAT   441      14.412  -7.534 -21.976  1.00  0.00           H  
TER    3240      WAT   441 
ATOM   3240  O   WAT   442      17.983   6.812  -3.849  1.00  0.00           O  
ATOM   3241  H1  WAT   442      18.063   6.005  -4.357  1.00  0.00           H  
ATOM   3242  H2  WAT   442      18.887   7.066  -3.660  1.00  0.00           H  
TER    3243      WAT   442 
ATOM   3243  O   WAT   443     -34.047  30.407  16.709  1.00  0.00           O  
ATOM   3244  H1  WAT   443     -34.432  30.505  15.838  1.00  0.00           H  
ATOM   3245  H2  WAT   443     -33.861  31.303  16.991  1.00  0.00           H  
TER    3246      WAT   443 
ATOM   3246  O   WAT   444     -18.822  -7.206  12.534  1.00  0.00           O  
ATOM   3247  H1  WAT   444     -19.622  -6.680  12.537  1.00  0.00           H  
ATOM   3248  H2  WAT   444     -18.697  -7.447  11.616  1.00  0.00           H  
TER    3249      WAT   444 
ATOM   3249  O   WAT   445      -8.697  29.792  26.414  1.00  0.00           O  
ATOM   3250  H1  WAT   445      -8.645  29.940  25.470  1.00  0.00           H  
ATOM   3251  H2  WAT   445      -7.966  29.203  26.605  1.00  0.00           H  
TER    3252      WAT   445 
ATOM   3252  O   WAT   446      42.651  15.997  -0.630  1.00  0.00           O  
ATOM   3253  H1  WAT   446      42.488  16.833  -1.067  1.00  0.00           H  
ATOM   3254  H2  WAT   446      43.081  15.459  -1.296  1.00  0.00           H  
TER    3255      WAT   446 
ATOM   3255  O   WAT   447      29.133  -1.552   5.393  1.00  0.00           O  
ATOM   3256  H1  WAT   447      28.768  -0.676   5.269  1.00  0.00           H  
ATOM   3257  H2  WAT   447      29.772  -1.647   4.687  1.00  0.00           H  
TER    3258      WAT   447 
ATOM   3258  O   WAT   448       7.225   2.810 -19.087  1.00  0.00           O  
ATOM   3259  H1  WAT   448       6.470   3.068 -18.559  1.00  0.00           H  
ATOM   3260  H2  WAT   448       7.886   2.545 -18.448  1.00  0.00           H  
TER    3261      WAT   448 
ATOM   3261  O   WAT   449     -43.457   7.474  21.896  1.00  0.00           O  
ATOM   3262  H1  WAT   449     -43.286   7.898  21.055  1.00  0.00           H  
ATOM   3263  H2  WAT   449     -44.062   8.066  22.343  1.00  0.00           H  
TER    3264      WAT   449 
ATOM   3264  O   WAT   450     -12.378  37.168 -35.316  1.00  0.00           O  
ATOM   3265  H1  WAT   450     -11.753  36.844 -35.965  1.00  0.00           H  
ATOM   3266  H2  WAT   450     -11.879  37.201 -34.500  1.00  0.00           H  
TER    3267      WAT   450 
ATOM   3267  O   WAT   451       9.264 -19.893  42.024  1.00  0.00           O  
ATOM   3268  H1  WAT   451       9.519 -18.986  42.191  1.00  0.00           H  
ATOM   3269  H2  WAT   451       8.366 -19.833  41.697  1.00  0.00           H  
TER    3270      WAT   451 
ATOM   3270  O   WAT   452     -21.550   2.457  24.682  1.00  0.00           O  
ATOM   3271  H1  WAT   452     -21.127   2.846  25.447  1.00  0.00           H  
ATOM   3272  H2  WAT   452     -20.830   2.081  24.176  1.00  0.00           H  
TER    3273      WAT   452 
ATOM   3273  O   WAT   453     -12.831  12.892  -4.415  1.00  0.00           O  
ATOM   3274  H1  WAT   453     -11.912  13.030  -4.183  1.00  0.00           H  
ATOM   3275  H2  WAT   453     -13.082  13.687  -4.885  1.00  0.00           H  
TER    3276      WAT   453 
ATOM   3276  O   WAT   454      17.716  -6.835 -34.150  1.00  0.00           O  
ATOM   3277  H1  WAT   454      17.039  -6.369 -34.641  1.00  0.00           H  
ATOM   3278  H2  WAT   454      18.533  -6.610 -34.595  1.00  0.00           H  
TER    3279      WAT   454 
ATOM   3279  O   WAT   455     -17.236  14.370 -27.758  1.00  0.00           O  
ATOM   3280  H1  WAT   455     -17.844  13.703 -28.076  1.00  0.00           H  
ATOM   3281  H2  WAT   455     -16.405  13.906 -27.655  1.00  0.00           H  
TER    3282      WAT   455 
ATOM   3282  O   WAT   456      -4.947   9.049  38.913  1.00  0.00           O  
ATOM   3283  H1  WAT   456      -5.389   8.688  39.682  1.00  0.00           H  
ATOM   3284  H2  WAT   456      -4.166   8.506  38.809  1.00  0.00           H  
TER    3285      WAT   456 
ATOM   3285  O   WAT   457      28.998   5.841 -31.243  1.00  0.00           O  
ATOM   3286  H1  WAT   457      28.230   5.944 -31.804  1.00  0.00           H  
ATOM   3287  H2  WAT   457      28.875   6.486 -30.547  1.00  0.00           H  
TER    3288      WAT   457 
ATOM   3288  O   WAT   458       7.400  -3.884   5.361  1.00  0.00           O  
ATOM   3289  H1  WAT   458       7.150  -3.811   6.282  1.00  0.00           H  
ATOM   3290  H2  WAT   458       8.357  -3.924   5.375  1.00  0.00           H  
TER    3291      WAT   458 
ATOM   3291  O   WAT   459     -11.134   9.573 -15.791  1.00  0.00           O  
ATOM   3292  H1  WAT   459     -11.620   8.778 -15.573  1.00  0.00           H  
ATOM   3293  H2  WAT   459     -11.270   9.686 -16.732  1.00  0.00           H  
TER    3294      WAT   459 
ATOM   3294  O   WAT   460      24.407  41.926  16.470  1.00  0.00           O  
ATOM   3295  H1  WAT   460      24.665  41.010  16.577  1.00  0.00           H  
ATOM   3296  H2  WAT   460      25.233  42.408  16.452  1.00  0.00           H  
TER    3297      WAT   460 
ATOM   3297  O   WAT   461     -18.703 -25.513  -7.344  1.00  0.00           O  
ATOM   3298  H1  WAT   461     -19.111 -24.653  -7.235  1.00  0.00           H  
ATOM   3299  H2  WAT   461     -18.498 -25.564  -8.277  1.00  0.00           H  
TER    3300      WAT   461 
ATOM   3300  O   WAT   462     -25.482 -36.180  -2.548  1.00  0.00           O  
ATOM   3301  H1  WAT   462     -25.461 -35.435  -3.148  1.00  0.00           H  
ATOM   3302  H2  WAT   462     -24.703 -36.690  -2.771  1.00  0.00           H  
TER    3303      WAT   462 
ATOM   3303  O   WAT   463      34.593  -6.957 -11.843  1.00  0.00           O  
ATOM   3304  H1  WAT   463      34.519  -7.116 -10.902  1.00  0.00           H  
ATOM   3305  H2  WAT   463      34.194  -7.727 -12.248  1.00  0.00           H  
TER    3306      WAT   463 
ATOM   3306  O   WAT   464      24.488  -3.139   6.809  1.00  0.00           O  
ATOM   3307  H1  WAT   464      24.398  -4.043   6.508  1.00  0.00           H  
ATOM   3308  H2  WAT   464      23.801  -3.036   7.468  1.00  0.00           H  
TER    3309      WAT   464 
ATOM   3309  O   WAT   465      29.864  32.986 -17.074  1.00  0.00           O  
ATOM   3310  H1  WAT   465      29.030  32.749 -16.667  1.00  0.00           H  
ATOM   3311  H2  WAT   465      30.260  32.149 -17.315  1.00  0.00           H  
TER    3312      WAT   465 
ATOM   3312  O   WAT   466      18.849 -15.896  25.419  1.00  0.00           O  
ATOM   3313  H1  WAT   466      18.915 -16.090  26.354  1.00  0.00           H  
ATOM   3314  H2  WAT   466      19.208 -15.013  25.332  1.00  0.00           H  
TER    3315      WAT   466 
ATOM   3315  O   WAT   467      -4.984 -24.841 -11.053  1.00  0.00           O  
ATOM   3316  H1  WAT   467      -5.092 -23.935 -10.764  1.00  0.00           H  
ATOM   3317  H2  WAT   467      -4.945 -25.348 -10.243  1.00  0.00           H  
TER    3318      WAT   467 
ATOM   3318  O   WAT   468     -18.934 -30.869   2.279  1.00  0.00           O  
ATOM   3319  H1  WAT   468     -18.374 -31.185   1.570  1.00  0.00           H  
ATOM   3320  H2  WAT   468     -19.742 -31.374   2.189  1.00  0.00           H  
TER    3321      WAT   468 
ATOM   3321  O   WAT   469     -23.172 -15.240   4.784  1.00  0.00           O  
ATOM   3322  H1  WAT   469     -23.396 -16.148   4.989  1.00  0.00           H  
ATOM   3323  H2  WAT   469     -23.159 -15.207   3.827  1.00  0.00           H  
TER    3324      WAT   469 
ATOM   3324  O   WAT   470      25.153  28.904   9.785  1.00  0.00           O  
ATOM   3325  H1  WAT   470      24.552  29.021   9.050  1.00  0.00           H  
ATOM   3326  H2  WAT   470      25.898  29.468   9.577  1.00  0.00           H  
TER    3327      WAT   470 
ATOM   3327  O   WAT   471      19.016 -37.635 -23.437  1.00  0.00           O  
ATOM   3328  H1  WAT   471      19.600 -37.885 -22.720  1.00  0.00           H  
ATOM   3329  H2  WAT   471      19.547 -37.060 -23.988  1.00  0.00           H  
TER    3330      WAT   471 
ATOM   3330  O   WAT   472       8.899 -25.238  34.264  1.00  0.00           O  
ATOM   3331  H1  WAT   472       8.402 -24.989  35.043  1.00  0.00           H  
ATOM   3332  H2  WAT   472       9.740 -24.791  34.364  1.00  0.00           H  
TER    3333      WAT   472 
ATOM   3333  O   WAT   473      37.644  -2.896 -10.097  1.00  0.00           O  
ATOM   3334  H1  WAT   473      38.061  -3.009 -10.951  1.00  0.00           H  
ATOM   3335  H2  WAT   473      37.346  -1.987 -10.094  1.00  0.00           H  
TER    3336      WAT   473 
ATOM   3336  O   WAT   474      -3.293  16.905 -38.647  1.00  0.00           O  
ATOM   3337  H1  WAT   474      -2.659  16.667 -37.970  1.00  0.00           H  
ATOM   3338  H2  WAT   474      -3.518  17.815 -38.455  1.00  0.00           H  
TER    3339      WAT   474 
ATOM   3339  O   WAT   475      12.945  -0.229   1.388  1.00  0.00           O  
ATOM   3340  H1  WAT   475      13.066  -0.891   2.068  1.00  0.00           H  
ATOM   3341  H2  WAT   475      12.688  -0.727   0.612  1.00  0.00           H  
TER    3342      WAT   475 
ATOM   3342  O   WAT   476      40.617   1.237  11.284  1.00  0.00           O  
ATOM   3343  H1  WAT   476      40.627   0.391  11.732  1.00  0.00           H  
ATOM   3344  H2  WAT   476      40.336   1.032  10.392  1.00  0.00           H  
TER    3345      WAT   476 
ATOM   3345  O   WAT   477     -13.471 -10.247 -26.167  1.00  0.00           O  
ATOM   3346  H1  WAT   477     -12.721 -10.703 -26.550  1.00  0.00           H  
ATOM   3347  H2  WAT   477     -13.400  -9.351 -26.499  1.00  0.00           H  
TER    3348      WAT   477 
ATOM   3348  O   WAT   478      -5.422  17.161 -32.016  1.00  0.00           O  
ATOM   3349  H1  WAT   478      -5.017  16.867 -32.831  1.00  0.00           H  
ATOM   3350  H2  WAT   478      -6.363  17.095 -32.179  1.00  0.00           H  
TER    3351      WAT   478 
ATOM   3351  O   WAT   479      15.410  15.544 -30.159  1.00  0.00           O  
ATOM   3352  H1  WAT   479      14.736  14.872 -30.257  1.00  0.00           H  
ATOM   3353  H2  WAT   479      14.927  16.338 -29.930  1.00  0.00           H  
TER    3354      WAT   479 
ATOM   3354  O   WAT   480       7.526 -19.553 -28.588  1.00  0.00           O  
ATOM   3355  H1  WAT   480       7.406 -19.918 -29.465  1.00  0.00           H  
ATOM   3356  H2  WAT   480       7.631 -20.319 -28.023  1.00  0.00           H  
TER    3357      WAT   480 
ATOM   3357  O   WAT   481      18.898 -11.074 -20.913  1.00  0.00           O  
ATOM   3358  H1  WAT   481      18.323 -11.271 -20.174  1.00  0.00           H  
ATOM   3359  H2  WAT   481      19.740 -11.460 -20.670  1.00  0.00           H  
TER    3360      WAT   481 
ATOM   3360  O   WAT   482      30.462  28.487  -4.729  1.00  0.00           O  
ATOM   3361  H1  WAT   482      31.310  28.743  -5.091  1.00  0.00           H  
ATOM   3362  H2  WAT   482      30.642  28.299  -3.807  1.00  0.00           H  
TER    3363      WAT   482 
ATOM   3363  O   WAT   483     -10.724  10.296 -27.481  1.00  0.00           O  
ATOM   3364  H1  WAT   483     -10.582  11.243 -27.499  1.00  0.00           H  
ATOM   3365  H2  WAT   483     -11.653  10.197 -27.271  1.00  0.00           H  
TER    3366      WAT   483 
ATOM   3366  O   WAT   484     -21.657  -2.936  21.007  1.00  0.00           O  
ATOM   3367  H1  WAT   484     -21.439  -2.750  21.921  1.00  0.00           H  
ATOM   3368  H2  WAT   484     -21.212  -3.762  20.818  1.00  0.00           H  
TER    3369      WAT   484 
ATOM   3369  O   WAT   485      40.462  11.097  -4.635  1.00  0.00           O  
ATOM   3370  H1  WAT   485      39.591  11.172  -4.245  1.00  0.00           H  
ATOM   3371  H2  WAT   485      40.299  11.017  -5.575  1.00  0.00           H  
TER    3372      WAT   485 
ATOM   3372  O   WAT   486      17.304 -18.973  -1.164  1.00  0.00           O  
ATOM   3373  H1  WAT   486      16.637 -19.652  -1.055  1.00  0.00           H  
ATOM   3374  H2  WAT   486      17.183 -18.395  -0.411  1.00  0.00           H  
TER    3375      WAT   486 
ATOM   3375  O   WAT   487      33.759  29.673 -13.294  1.00  0.00           O  
ATOM   3376  H1  WAT   487      34.347  30.428 -13.316  1.00  0.00           H  
ATOM   3377  H2  WAT   487      33.959  29.238 -12.465  1.00  0.00           H  
TER    3378      WAT   487 
ATOM   3378  O   WAT   488      30.947 -32.017  -6.661  1.00  0.00           O  
ATOM   3379  H1  WAT   488      31.496 -32.704  -7.040  1.00  0.00           H  
ATOM   3380  H2  WAT   488      31.556 -31.306  -6.461  1.00  0.00           H  
TER    3381      WAT   488 
ATOM   3381  O   WAT   489     -20.263 -18.852  -3.253  1.00  0.00           O  
ATOM   3382  H1  WAT   489     -20.093 -18.111  -2.671  1.00  0.00           H  
ATOM   3383  H2  WAT   489     -19.422 -19.305  -3.316  1.00  0.00           H  
TER    3384      WAT   489 
ATOM   3384  O   WAT   490      18.492  -7.884 -20.303  1.00  0.00           O  
ATOM   3385  H1  WAT   490      18.226  -7.637 -21.188  1.00  0.00           H  
ATOM   3386  H2  WAT   490      18.343  -8.829 -20.263  1.00  0.00           H  
TER    3387      WAT   490 
ATOM   3387  O   WAT   491      31.021 -26.155 -20.436  1.00  0.00           O  
ATOM   3388  H1  WAT   491      31.110 -26.274 -19.490  1.00  0.00           H  
ATOM   3389  H2  WAT   491      31.858 -26.454 -20.793  1.00  0.00           H  
TER    3390      WAT   491 
ATOM   3390  O   WAT   492       7.660 -23.398 -32.709  1.00  0.00           O  
ATOM   3391  H1  WAT   492       7.052 -23.960 -32.229  1.00  0.00           H  
ATOM   3392  H2  WAT   492       7.126 -22.999 -33.396  1.00  0.00           H  
TER    3393      WAT   492 
ATOM   3393  O   WAT   493      26.207   4.087 -31.647  1.00  0.00           O  
ATOM   3394  H1  WAT   493      25.924   3.301 -32.115  1.00  0.00           H  
ATOM   3395  H2  WAT   493      26.873   3.775 -31.035  1.00  0.00           H  
TER    3396      WAT   493 
ATOM   3396  O   WAT   494      -3.438  -5.607 -24.286  1.00  0.00           O  
ATOM   3397  H1  WAT   494      -3.622  -5.490 -25.218  1.00  0.00           H  
ATOM   3398  H2  WAT   494      -3.563  -4.737 -23.907  1.00  0.00           H  
TER    3399      WAT   494 
ATOM   3399  O   WAT   495      -8.594  17.660  10.899  1.00  0.00           O  
ATOM   3400  H1  WAT   495      -8.221  17.256  10.116  1.00  0.00           H  
ATOM   3401  H2  WAT   495      -8.749  16.928  11.496  1.00  0.00           H  
TER    3402      WAT   495 
ATOM   3402  O   WAT   496      23.124  17.772  -3.665  1.00  0.00           O  
ATOM   3403  H1  WAT   496      23.786  18.204  -3.125  1.00  0.00           H  
ATOM   3404  H2  WAT   496      23.397  16.854  -3.689  1.00  0.00           H  
TER    3405      WAT   496 
ATOM   3405  O   WAT   497       3.745 -20.234 -22.137  1.00  0.00           O  
ATOM   3406  H1  WAT   497       3.778 -19.282 -22.229  1.00  0.00           H  
ATOM   3407  H2  WAT   497       3.411 -20.544 -22.979  1.00  0.00           H  
TER    3408      WAT   497 
ATOM   3408  O   WAT   498     -26.145 -12.836 -13.888  1.00  0.00           O  
ATOM   3409  H1  WAT   498     -26.788 -12.771 -13.182  1.00  0.00           H  
ATOM   3410  H2  WAT   498     -26.005 -11.931 -14.169  1.00  0.00           H  
TER    3411      WAT   498 
ATOM   3411  O   WAT   499     -27.747 -12.738  -9.094  1.00  0.00           O  
ATOM   3412  H1  WAT   499     -27.470 -12.836  -8.183  1.00  0.00           H  
ATOM   3413  H2  WAT   499     -28.455 -12.095  -9.061  1.00  0.00           H  
TER    3414      WAT   499 
ATOM   3414  O   WAT   500     -35.742  15.495   0.524  1.00  0.00           O  
ATOM   3415  H1  WAT   500     -35.091  14.849   0.797  1.00  0.00           H  
ATOM   3416  H2  WAT   500     -35.632  15.560  -0.425  1.00  0.00           H  
TER    3417      WAT   500 
ATOM   3417  O   WAT   501     -13.047   5.133  42.135  1.00  0.00           O  
ATOM   3418  H1  WAT   501     -13.563   4.470  41.676  1.00  0.00           H  
ATOM   3419  H2  WAT   501     -12.742   5.720  41.444  1.00  0.00           H  
TER    3420      WAT   501 
ATOM   3420  O   WAT   502      10.429 -32.709  15.850  1.00  0.00           O  
ATOM   3421  H1  WAT   502      10.843 -32.964  15.026  1.00  0.00           H  
ATOM   3422  H2  WAT   502      11.027 -33.026  16.527  1.00  0.00           H  
TER    3423      WAT   502 
ATOM   3423  O   WAT   503       1.901 -11.098 -21.749  1.00  0.00           O  
ATOM   3424  H1  WAT   503       1.683 -11.632 -22.512  1.00  0.00           H  
ATOM   3425  H2  WAT   503       1.262 -11.357 -21.085  1.00  0.00           H  
TER    3426      WAT   503 
ATOM   3426  O   WAT   504      -1.820 -32.904   3.927  1.00  0.00           O  
ATOM   3427  H1  WAT   504      -2.113 -32.235   4.545  1.00  0.00           H  
ATOM   3428  H2  WAT   504      -2.315 -33.687   4.169  1.00  0.00           H  
TER    3429      WAT   504 
ATOM   3429  O   WAT   505     -33.324 -25.164  13.569  1.00  0.00           O  
ATOM   3430  H1  WAT   505     -33.651 -24.288  13.775  1.00  0.00           H  
ATOM   3431  H2  WAT   505     -32.411 -25.024  13.315  1.00  0.00           H  
TER    3432      WAT   505 
ATOM   3432  O   WAT   506      11.884  21.714  -9.234  1.00  0.00           O  
ATOM   3433  H1  WAT   506      12.171  22.506  -9.690  1.00  0.00           H  
ATOM   3434  H2  WAT   506      11.216  22.020  -8.621  1.00  0.00           H  
TER    3435      WAT   506 
ATOM   3435  O   WAT   507      17.783 -17.812 -33.751  1.00  0.00           O  
ATOM   3436  H1  WAT   507      18.372 -18.503 -34.053  1.00  0.00           H  
ATOM   3437  H2  WAT   507      16.905 -18.171 -33.884  1.00  0.00           H  
TER    3438      WAT   507 
ATOM   3438  O   WAT   508      12.467  16.439 -18.096  1.00  0.00           O  
ATOM   3439  H1  WAT   508      11.806  16.010 -17.552  1.00  0.00           H  
ATOM   3440  H2  WAT   508      12.669  15.798 -18.777  1.00  0.00           H  
TER    3441      WAT   508 
ATOM   3441  O   WAT   509      -7.709   8.228 -47.051  1.00  0.00           O  
ATOM   3442  H1  WAT   509      -8.122   8.654 -47.802  1.00  0.00           H  
ATOM   3443  H2  WAT   509      -6.773   8.389 -47.169  1.00  0.00           H  
TER    3444      WAT   509 
ATOM   3444  O   WAT   510     -10.487 -11.051 -29.056  1.00  0.00           O  
ATOM   3445  H1  WAT   510     -10.685 -10.276 -29.582  1.00  0.00           H  
ATOM   3446  H2  WAT   510     -11.344 -11.380 -28.783  1.00  0.00           H  
TER    3447      WAT   510 
ATOM   3447  O   WAT   511      12.091 -16.210  29.352  1.00  0.00           O  
ATOM   3448  H1  WAT   511      11.389 -16.747  29.719  1.00  0.00           H  
ATOM   3449  H2  WAT   511      11.937 -15.336  29.711  1.00  0.00           H  
TER    3450      WAT   511 
ATOM   3450  O   WAT   512      -5.106  23.420 -36.665  1.00  0.00           O  
ATOM   3451  H1  WAT   512      -5.829  23.463 -37.291  1.00  0.00           H  
ATOM   3452  H2  WAT   512      -4.417  22.944 -37.128  1.00  0.00           H  
TER    3453      WAT   512 
ATOM   3453  O   WAT   513      14.440  -6.883  51.285  1.00  0.00           O  
ATOM   3454  H1  WAT   513      13.647  -6.773  51.810  1.00  0.00           H  
ATOM   3455  H2  WAT   513      14.863  -6.025  51.306  1.00  0.00           H  
TER    3456      WAT   513 
ATOM   3456  O   WAT   514     -31.857  12.088 -30.598  1.00  0.00           O  
ATOM   3457  H1  WAT   514     -31.794  12.496 -29.734  1.00  0.00           H  
ATOM   3458  H2  WAT   514     -31.138  12.475 -31.098  1.00  0.00           H  
TER    3459      WAT   514 
ATOM   3459  O   WAT   515     -25.863  11.606  13.021  1.00  0.00           O  
ATOM   3460  H1  WAT   515     -26.672  11.325  12.594  1.00  0.00           H  
ATOM   3461  H2  WAT   515     -25.989  12.542  13.179  1.00  0.00           H  
TER    3462      WAT   515 
ATOM   3462  O   WAT   516     -13.146  19.759 -36.208  1.00  0.00           O  
ATOM   3463  H1  WAT   516     -12.772  19.503 -37.051  1.00  0.00           H  
ATOM   3464  H2  WAT   516     -12.857  19.077 -35.602  1.00  0.00           H  
TER    3465      WAT   516 
ATOM   3465  O   WAT   517      -1.922 -10.380  40.354  1.00  0.00           O  
ATOM   3466  H1  WAT   517      -2.626 -10.770  39.835  1.00  0.00           H  
ATOM   3467  H2  WAT   517      -1.263 -11.071  40.422  1.00  0.00           H  
TER    3468      WAT   517 
ATOM   3468  O   WAT   518       1.826  35.959  22.598  1.00  0.00           O  
ATOM   3469  H1  WAT   518       1.397  35.928  21.743  1.00  0.00           H  
ATOM   3470  H2  WAT   518       1.105  36.020  23.225  1.00  0.00           H  
TER    3471      WAT   518 
ATOM   3471  O   WAT   519      30.757   5.495 -18.298  1.00  0.00           O  
ATOM   3472  H1  WAT   519      31.323   5.558 -19.067  1.00  0.00           H  
ATOM   3473  H2  WAT   519      30.104   6.184 -18.423  1.00  0.00           H  
TER    3474      WAT   519 
ATOM   3474  O   WAT   520     -40.903  -9.832  -4.873  1.00  0.00           O  
ATOM   3475  H1  WAT   520     -41.291  -9.259  -5.534  1.00  0.00           H  
ATOM   3476  H2  WAT   520     -40.601  -9.237  -4.188  1.00  0.00           H  
TER    3477      WAT   520 
ATOM   3477  O   WAT   521     -10.568 -23.483  35.412  1.00  0.00           O  
ATOM   3478  H1  WAT   521     -10.278 -22.572  35.474  1.00  0.00           H  
ATOM   3479  H2  WAT   521     -10.265 -23.886  36.226  1.00  0.00           H  
TER    3480      WAT   521 
ATOM   3480  O   WAT   522     -15.584  -9.959 -12.223  1.00  0.00           O  
ATOM   3481  H1  WAT   522     -16.540  -9.915 -12.241  1.00  0.00           H  
ATOM   3482  H2  WAT   522     -15.308  -9.079 -11.970  1.00  0.00           H  
TER    3483      WAT   522 
ATOM   3483  O   WAT   523       7.912  19.682  -3.521  1.00  0.00           O  
ATOM   3484  H1  WAT   523       8.476  19.196  -2.919  1.00  0.00           H  
ATOM   3485  H2  WAT   523       7.376  19.010  -3.942  1.00  0.00           H  
TER    3486      WAT   523 
ATOM   3486  O   WAT   524      28.205  26.872   7.404  1.00  0.00           O  
ATOM   3487  H1  WAT   524      29.113  27.025   7.662  1.00  0.00           H  
ATOM   3488  H2  WAT   524      27.761  26.632   8.217  1.00  0.00           H  
TER    3489      WAT   524 
ATOM   3489  O   WAT   525      21.735  31.690 -10.414  1.00  0.00           O  
ATOM   3490  H1  WAT   525      22.004  32.609 -10.443  1.00  0.00           H  
ATOM   3491  H2  WAT   525      21.159  31.586 -11.171  1.00  0.00           H  
TER    3492      WAT   525 
ATOM   3492  O   WAT   526       3.774  24.595 -18.613  1.00  0.00           O  
ATOM   3493  H1  WAT   526       4.193  24.261 -17.820  1.00  0.00           H  
ATOM   3494  H2  WAT   526       4.365  24.340 -19.322  1.00  0.00           H  
TER    3495      WAT   526 
ATOM   3495  O   WAT   527     -28.962   2.398 -21.795  1.00  0.00           O  
ATOM   3496  H1  WAT   527     -28.589   3.057 -21.210  1.00  0.00           H  
ATOM   3497  H2  WAT   527     -29.901   2.583 -21.797  1.00  0.00           H  
TER    3498      WAT   527 
ATOM   3498  O   WAT   528     -19.357 -21.649  31.334  1.00  0.00           O  
ATOM   3499  H1  WAT   528     -20.239 -21.752  31.691  1.00  0.00           H  
ATOM   3500  H2  WAT   528     -18.787 -22.069  31.978  1.00  0.00           H  
TER    3501      WAT   528 
ATOM   3501  O   WAT   529      25.484  32.805  -2.363  1.00  0.00           O  
ATOM   3502  H1  WAT   529      25.937  33.542  -1.953  1.00  0.00           H  
ATOM   3503  H2  WAT   529      26.183  32.199  -2.606  1.00  0.00           H  
TER    3504      WAT   529 
ATOM   3504  O   WAT   530       9.572 -16.988  41.502  1.00  0.00           O  
ATOM   3505  H1  WAT   530      10.248 -16.344  41.712  1.00  0.00           H  
ATOM   3506  H2  WAT   530       9.431 -16.888  40.560  1.00  0.00           H  
TER    3507      WAT   530 
ATOM   3507  O   WAT   531     -26.066  -4.355 -34.957  1.00  0.00           O  
ATOM   3508  H1  WAT   531     -26.084  -4.302 -35.913  1.00  0.00           H  
ATOM   3509  H2  WAT   531     -25.413  -5.028 -34.767  1.00  0.00           H  
TER    3510      WAT   531 
ATOM   3510  O   WAT   532      13.333   2.663  26.610  1.00  0.00           O  
ATOM   3511  H1  WAT   532      12.433   2.786  26.307  1.00  0.00           H  
ATOM   3512  H2  WAT   532      13.372   1.744  26.877  1.00  0.00           H  
TER    3513      WAT   532 
ATOM   3513  O   WAT   533       6.758 -34.222   5.442  1.00  0.00           O  
ATOM   3514  H1  WAT   533       6.105 -34.583   6.041  1.00  0.00           H  
ATOM   3515  H2  WAT   533       7.517 -34.039   5.996  1.00  0.00           H  
TER    3516      WAT   533 
ATOM   3516  O   WAT   534      -5.894 -26.528   1.820  1.00  0.00           O  
ATOM   3517  H1  WAT   534      -6.189 -27.311   2.286  1.00  0.00           H  
ATOM   3518  H2  WAT   534      -5.976 -25.823   2.462  1.00  0.00           H  
TER    3519      WAT   534 
ATOM   3519  O   WAT   535     -39.117  -6.680 -21.702  1.00  0.00           O  
ATOM   3520  H1  WAT   535     -39.592  -7.334 -21.189  1.00  0.00           H  
ATOM   3521  H2  WAT   535     -39.227  -5.865 -21.212  1.00  0.00           H  
TER    3522      WAT   535 
ATOM   3522  O   WAT   536     -21.027 -31.659  -8.083  1.00  0.00           O  
ATOM   3523  H1  WAT   536     -20.313 -31.046  -8.258  1.00  0.00           H  
ATOM   3524  H2  WAT   536     -21.144 -32.132  -8.907  1.00  0.00           H  
TER    3525      WAT   536 
ATOM   3525  O   WAT   537     -39.079 -21.522  13.001  1.00  0.00           O  
ATOM   3526  H1  WAT   537     -39.384 -20.615  12.982  1.00  0.00           H  
ATOM   3527  H2  WAT   537     -38.154 -21.468  12.760  1.00  0.00           H  
TER    3528      WAT   537 
ATOM   3528  O   WAT   538      -5.818  31.774  33.811  1.00  0.00           O  
ATOM   3529  H1  WAT   538      -5.388  31.176  33.200  1.00  0.00           H  
ATOM   3530  H2  WAT   538      -5.211  31.842  34.548  1.00  0.00           H  
TER    3531      WAT   538 
ATOM   3531  O   WAT   539     -23.083  22.506 -28.293  1.00  0.00           O  
ATOM   3532  H1  WAT   539     -22.719  21.727 -27.874  1.00  0.00           H  
ATOM   3533  H2  WAT   539     -22.325  23.068 -28.453  1.00  0.00           H  
TER    3534      WAT   539 
ATOM   3534  O   WAT   540      20.972  37.051   8.835  1.00  0.00           O  
ATOM   3535  H1  WAT   540      21.655  37.665   8.566  1.00  0.00           H  
ATOM   3536  H2  WAT   540      21.192  36.829   9.740  1.00  0.00           H  
TER    3537      WAT   540 
ATOM   3537  O   WAT   541     -34.829 -13.069   6.128  1.00  0.00           O  
ATOM   3538  H1  WAT   541     -35.701 -13.403   5.917  1.00  0.00           H  
ATOM   3539  H2  WAT   541     -34.489 -13.684   6.778  1.00  0.00           H  
TER    3540      WAT   541 
ATOM   3540  O   WAT   542     -26.958 -15.805  16.377  1.00  0.00           O  
ATOM   3541  H1  WAT   542     -26.663 -15.687  17.280  1.00  0.00           H  
ATOM   3542  H2  WAT   542     -27.633 -16.481  16.432  1.00  0.00           H  
TER    3543      WAT   542 
ATOM   3543  O   WAT   543     -24.103  18.375  -9.373  1.00  0.00           O  
ATOM   3544  H1  WAT   543     -24.138  19.260  -9.010  1.00  0.00           H  
ATOM   3545  H2  WAT   543     -23.373  17.958  -8.916  1.00  0.00           H  
TER    3546      WAT   543 
ATOM   3546  O   WAT   544     -12.401  36.190  -2.458  1.00  0.00           O  
ATOM   3547  H1  WAT   544     -13.030  35.606  -2.881  1.00  0.00           H  
ATOM   3548  H2  WAT   544     -12.609  36.131  -1.525  1.00  0.00           H  
TER    3549      WAT   544 
ATOM   3549  O   WAT   545      28.683 -14.708   5.727  1.00  0.00           O  
ATOM   3550  H1  WAT   545      28.404 -13.820   5.504  1.00  0.00           H  
ATOM   3551  H2  WAT   545      29.053 -14.630   6.606  1.00  0.00           H  
TER    3552      WAT   545 
ATOM   3552  O   WAT   546      25.813 -12.863  -4.553  1.00  0.00           O  
ATOM   3553  H1  WAT   546      25.860 -13.513  -3.852  1.00  0.00           H  
ATOM   3554  H2  WAT   546      24.892 -12.859  -4.816  1.00  0.00           H  
TER    3555      WAT   546 
ATOM   3555  O   WAT   547     -18.921   7.367   0.755  1.00  0.00           O  
ATOM   3556  H1  WAT   547     -19.412   7.400   1.577  1.00  0.00           H  
ATOM   3557  H2  WAT   547     -19.459   6.826   0.177  1.00  0.00           H  
TER    3558      WAT   547 
ATOM   3558  O   WAT   548       5.754  13.579  -9.216  1.00  0.00           O  
ATOM   3559  H1  WAT   548       5.545  14.402  -9.658  1.00  0.00           H  
ATOM   3560  H2  WAT   548       6.710  13.529  -9.242  1.00  0.00           H  
TER    3561      WAT   548 
ATOM   3561  O   WAT   549      27.911 -15.755  18.137  1.00  0.00           O  
ATOM   3562  H1  WAT   549      28.069 -16.533  17.602  1.00  0.00           H  
ATOM   3563  H2  WAT   549      28.167 -16.017  19.022  1.00  0.00           H  
TER    3564      WAT   549 
ATOM   3564  O   WAT   550      26.389  -0.621 -14.807  1.00  0.00           O  
ATOM   3565  H1  WAT   550      27.182  -0.613 -14.271  1.00  0.00           H  
ATOM   3566  H2  WAT   550      25.771  -0.068 -14.329  1.00  0.00           H  
TER    3567      WAT   550 
ATOM   3567  O   WAT   551     -14.636  19.683 -22.683  1.00  0.00           O  
ATOM   3568  H1  WAT   551     -13.726  19.962 -22.786  1.00  0.00           H  
ATOM   3569  H2  WAT   551     -14.589  18.730 -22.619  1.00  0.00           H  
TER    3570      WAT   551 
ATOM   3570  O   WAT   552      26.232   6.210 -28.793  1.00  0.00           O  
ATOM   3571  H1  WAT   552      25.596   6.219 -28.078  1.00  0.00           H  
ATOM   3572  H2  WAT   552      25.897   6.851 -29.420  1.00  0.00           H  
TER    3573      WAT   552 
ATOM   3573  O   WAT   553      34.312 -20.346 -17.423  1.00  0.00           O  
ATOM   3574  H1  WAT   553      34.962 -20.689 -16.810  1.00  0.00           H  
ATOM   3575  H2  WAT   553      33.477 -20.684 -17.099  1.00  0.00           H  
TER    3576      WAT   553 
ATOM   3576  O   WAT   554       3.498  -8.809  34.318  1.00  0.00           O  
ATOM   3577  H1  WAT   554       3.818  -9.506  33.746  1.00  0.00           H  
ATOM   3578  H2  WAT   554       4.288  -8.344  34.593  1.00  0.00           H  
TER    3579      WAT   554 
ATOM   3579  O   WAT   555     -13.973 -17.029   5.984  1.00  0.00           O  
ATOM   3580  H1  WAT   555     -13.955 -17.985   6.024  1.00  0.00           H  
ATOM   3581  H2  WAT   555     -14.663 -16.828   5.352  1.00  0.00           H  
TER    3582      WAT   555 
ATOM   3582  O   WAT   556      -0.730  20.386 -20.652  1.00  0.00           O  
ATOM   3583  H1  WAT   556      -0.339  19.514 -20.715  1.00  0.00           H  
ATOM   3584  H2  WAT   556      -0.996  20.594 -21.548  1.00  0.00           H  
TER    3585      WAT   556 
ATOM   3585  O   WAT   557     -15.436  -9.032  -4.562  1.00  0.00           O  
ATOM   3586  H1  WAT   557     -15.064  -9.512  -3.822  1.00  0.00           H  
ATOM   3587  H2  WAT   557     -15.229  -8.115  -4.380  1.00  0.00           H  
TER    3588      WAT   557 
ATOM   3588  O   WAT   558      21.831 -31.736 -32.847  1.00  0.00           O  
ATOM   3589  H1  WAT   558      22.418 -32.311 -33.338  1.00  0.00           H  
ATOM   3590  H2  WAT   558      21.741 -32.159 -31.993  1.00  0.00           H  
TER    3591      WAT   558 
ATOM   3591  O   WAT   559      42.192  25.790  17.581  1.00  0.00           O  
ATOM   3592  H1  WAT   559      43.121  25.711  17.365  1.00  0.00           H  
ATOM   3593  H2  WAT   559      41.969  26.693  17.353  1.00  0.00           H  
TER    3594      WAT   559 
ATOM   3594  O   WAT   560     -19.835 -30.794  13.912  1.00  0.00           O  
ATOM   3595  H1  WAT   560     -20.328 -31.424  13.387  1.00  0.00           H  
ATOM   3596  H2  WAT   560     -19.667 -30.064  13.316  1.00  0.00           H  
TER    3597      WAT   560 
ATOM   3597  O   WAT   561      14.283  -6.043  43.985  1.00  0.00           O  
ATOM   3598  H1  WAT   561      13.708  -5.293  44.135  1.00  0.00           H  
ATOM   3599  H2  WAT   561      15.158  -5.662  43.911  1.00  0.00           H  
TER    3600      WAT   561 
ATOM   3600  O   WAT   562      30.163 -26.208   5.008  1.00  0.00           O  
ATOM   3601  H1  WAT   562      30.329 -26.088   5.943  1.00  0.00           H  
ATOM   3602  H2  WAT   562      29.641 -27.008   4.958  1.00  0.00           H  
TER    3603      WAT   562 
ATOM   3603  O   WAT   563     -15.457 -50.489   8.537  1.00  0.00           O  
ATOM   3604  H1  WAT   563     -15.609 -51.282   8.023  1.00  0.00           H  
ATOM   3605  H2  WAT   563     -16.196 -49.919   8.323  1.00  0.00           H  
TER    3606      WAT   563 
ATOM   3606  O   WAT   564     -10.503   0.066  15.681  1.00  0.00           O  
ATOM   3607  H1  WAT   564     -10.256  -0.629  15.072  1.00  0.00           H  
ATOM   3608  H2  WAT   564     -10.072  -0.170  16.502  1.00  0.00           H  
TER    3609      WAT   564 
ATOM   3609  O   WAT   565     -40.703  -9.692 -20.966  1.00  0.00           O  
ATOM   3610  H1  WAT   565     -40.938  -8.766 -20.902  1.00  0.00           H  
ATOM   3611  H2  WAT   565     -40.991  -9.951 -21.841  1.00  0.00           H  
TER    3612      WAT   565 
ATOM   3612  O   WAT   566       0.843  -2.957   3.501  1.00  0.00           O  
ATOM   3613  H1  WAT   566      -0.022  -3.302   3.283  1.00  0.00           H  
ATOM   3614  H2  WAT   566       1.437  -3.398   2.894  1.00  0.00           H  
TER    3615      WAT   566 
ATOM   3615  O   WAT   567      37.671  -1.158 -18.619  1.00  0.00           O  
ATOM   3616  H1  WAT   567      36.721  -1.062 -18.678  1.00  0.00           H  
ATOM   3617  H2  WAT   567      37.873  -0.974 -17.701  1.00  0.00           H  
TER    3618      WAT   567 
ATOM   3618  O   WAT   568       1.641 -10.972 -18.288  1.00  0.00           O  
ATOM   3619  H1  WAT   568       1.318 -10.947 -17.387  1.00  0.00           H  
ATOM   3620  H2  WAT   568       2.588 -11.085 -18.199  1.00  0.00           H  
TER    3621      WAT   568 
ATOM   3621  O   WAT   569      33.704  -1.845  11.702  1.00  0.00           O  
ATOM   3622  H1  WAT   569      34.194  -1.026  11.626  1.00  0.00           H  
ATOM   3623  H2  WAT   569      33.173  -1.734  12.491  1.00  0.00           H  
TER    3624      WAT   569 
ATOM   3624  O   WAT   570     -17.842  39.675  31.784  1.00  0.00           O  
ATOM   3625  H1  WAT   570     -17.427  40.002  32.583  1.00  0.00           H  
ATOM   3626  H2  WAT   570     -17.115  39.350  31.253  1.00  0.00           H  
TER    3627      WAT   570 
ATOM   3627  O   WAT   571     -12.069 -45.904   7.526  1.00  0.00           O  
ATOM   3628  H1  WAT   571     -12.050 -45.726   8.466  1.00  0.00           H  
ATOM   3629  H2  WAT   571     -12.847 -45.445   7.211  1.00  0.00           H  
TER    3630      WAT   571 
ATOM   3630  O   WAT   572      -9.509  19.350  21.830  1.00  0.00           O  
ATOM   3631  H1  WAT   572      -9.727  19.105  20.930  1.00  0.00           H  
ATOM   3632  H2  WAT   572      -9.074  20.199  21.748  1.00  0.00           H  
TER    3633      WAT   572 
ATOM   3633  O   WAT   573     -12.042 -45.077  -8.468  1.00  0.00           O  
ATOM   3634  H1  WAT   573     -11.577 -44.245  -8.384  1.00  0.00           H  
ATOM   3635  H2  WAT   573     -12.894 -44.839  -8.833  1.00  0.00           H  
TER    3636      WAT   573 
ATOM   3636  O   WAT   574     -18.389  30.748  32.821  1.00  0.00           O  
ATOM   3637  H1  WAT   574     -18.191  30.471  31.926  1.00  0.00           H  
ATOM   3638  H2  WAT   574     -18.562  31.687  32.748  1.00  0.00           H  
TER    3639      WAT   574 
ATOM   3639  O   WAT   575      15.685   5.959   6.133  1.00  0.00           O  
ATOM   3640  H1  WAT   575      15.326   5.964   7.020  1.00  0.00           H  
ATOM   3641  H2  WAT   575      15.179   6.624   5.666  1.00  0.00           H  
TER    3642      WAT   575 
ATOM   3642  O   WAT   576     -19.444  -9.865   4.025  1.00  0.00           O  
ATOM   3643  H1  WAT   576     -20.289  -9.811   3.578  1.00  0.00           H  
ATOM   3644  H2  WAT   576     -18.933 -10.479   3.497  1.00  0.00           H  
TER    3645      WAT   576 
ATOM   3645  O   WAT   577     -19.178 -20.618 -19.620  1.00  0.00           O  
ATOM   3646  H1  WAT   577     -19.330 -21.559 -19.709  1.00  0.00           H  
ATOM   3647  H2  WAT   577     -18.306 -20.552 -19.231  1.00  0.00           H  
TER    3648      WAT   577 
ATOM   3648  O   WAT   578     -37.169   8.859 -21.581  1.00  0.00           O  
ATOM   3649  H1  WAT   578     -36.370   9.094 -21.110  1.00  0.00           H  
ATOM   3650  H2  WAT   578     -37.332   7.948 -21.337  1.00  0.00           H  
TER    3651      WAT   578 
ATOM   3651  O   WAT   579      -5.549 -10.417  17.599  1.00  0.00           O  
ATOM   3652  H1  WAT   579      -5.461 -11.138  16.975  1.00  0.00           H  
ATOM   3653  H2  WAT   579      -5.881  -9.687  17.076  1.00  0.00           H  
TER    3654      WAT   579 
ATOM   3654  O   WAT   580      -4.658  35.221  21.669  1.00  0.00           O  
ATOM   3655  H1  WAT   580      -4.505  34.747  20.852  1.00  0.00           H  
ATOM   3656  H2  WAT   580      -5.556  35.544  21.595  1.00  0.00           H  
TER    3657      WAT   580 
ATOM   3657  O   WAT   581     -33.991  22.323  -4.310  1.00  0.00           O  
ATOM   3658  H1  WAT   581     -33.981  23.254  -4.087  1.00  0.00           H  
ATOM   3659  H2  WAT   581     -33.690  22.291  -5.218  1.00  0.00           H  
TER    3660      WAT   581 
ATOM   3660  O   WAT   582       3.235  -6.044 -27.793  1.00  0.00           O  
ATOM   3661  H1  WAT   582       3.417  -6.502 -28.613  1.00  0.00           H  
ATOM   3662  H2  WAT   582       2.403  -6.410 -27.493  1.00  0.00           H  
TER    3663      WAT   582 
ATOM   3663  O   WAT   583     -14.980  35.591 -18.514  1.00  0.00           O  
ATOM   3664  H1  WAT   583     -14.715  36.318 -19.077  1.00  0.00           H  
ATOM   3665  H2  WAT   583     -14.182  35.347 -18.046  1.00  0.00           H  
TER    3666      WAT   583 
ATOM   3666  O   WAT   584       9.998 -19.156 -22.133  1.00  0.00           O  
ATOM   3667  H1  WAT   584      10.223 -20.007 -21.755  1.00  0.00           H  
ATOM   3668  H2  WAT   584       9.364 -19.360 -22.820  1.00  0.00           H  
TER    3669      WAT   584 
ATOM   3669  O   WAT   585      27.773  28.139  22.529  1.00  0.00           O  
ATOM   3670  H1  WAT   585      28.484  28.771  22.422  1.00  0.00           H  
ATOM   3671  H2  WAT   585      27.231  28.254  21.749  1.00  0.00           H  
TER    3672      WAT   585 
ATOM   3672  O   WAT   586     -13.041 -21.897   7.793  1.00  0.00           O  
ATOM   3673  H1  WAT   586     -12.190 -22.090   8.187  1.00  0.00           H  
ATOM   3674  H2  WAT   586     -13.191 -22.619   7.182  1.00  0.00           H  
TER    3675      WAT   586 
ATOM   3675  O   WAT   587     -32.253 -38.651 -11.899  1.00  0.00           O  
ATOM   3676  H1  WAT   587     -32.444 -39.282 -12.594  1.00  0.00           H  
ATOM   3677  H2  WAT   587     -33.112 -38.404 -11.557  1.00  0.00           H  
TER    3678      WAT   587 
ATOM   3678  O   WAT   588      -1.530 -14.942  22.686  1.00  0.00           O  
ATOM   3679  H1  WAT   588      -1.445 -14.881  21.735  1.00  0.00           H  
ATOM   3680  H2  WAT   588      -2.468 -14.845  22.850  1.00  0.00           H  
TER    3681      WAT   588 
ATOM   3681  O   WAT   589      -7.366  31.984  24.709  1.00  0.00           O  
ATOM   3682  H1  WAT   589      -8.071  31.443  24.353  1.00  0.00           H  
ATOM   3683  H2  WAT   589      -6.944  32.365  23.938  1.00  0.00           H  
TER    3684      WAT   589 
ATOM   3684  O   WAT   590     -27.833   0.590   5.376  1.00  0.00           O  
ATOM   3685  H1  WAT   590     -27.736   0.506   6.325  1.00  0.00           H  
ATOM   3686  H2  WAT   590     -28.478   1.288   5.262  1.00  0.00           H  
TER    3687      WAT   590 
ATOM   3687  O   WAT   591      20.217  -6.698   5.367  1.00  0.00           O  
ATOM   3688  H1  WAT   591      20.537  -6.475   6.242  1.00  0.00           H  
ATOM   3689  H2  WAT   591      20.934  -6.456   4.781  1.00  0.00           H  
TER    3690      WAT   591 
ATOM   3690  O   WAT   592     -17.457  -6.082 -21.212  1.00  0.00           O  
ATOM   3691  H1  WAT   592     -17.562  -5.522 -20.443  1.00  0.00           H  
ATOM   3692  H2  WAT   592     -16.938  -6.823 -20.900  1.00  0.00           H  
TER    3693      WAT   592 
ATOM   3693  O   WAT   593     -33.884   7.854 -17.383  1.00  0.00           O  
ATOM   3694  H1  WAT   593     -33.991   8.506 -16.690  1.00  0.00           H  
ATOM   3695  H2  WAT   593     -32.962   7.919 -17.632  1.00  0.00           H  
TER    3696      WAT   593 
ATOM   3696  O   WAT   594      -0.839 -39.917  13.010  1.00  0.00           O  
ATOM   3697  H1  WAT   594      -0.805 -39.082  13.477  1.00  0.00           H  
ATOM   3698  H2  WAT   594       0.034 -40.016  12.632  1.00  0.00           H  
TER    3699      WAT   594 
ATOM   3699  O   WAT   595      42.728  11.329 -28.238  1.00  0.00           O  
ATOM   3700  H1  WAT   595      43.187  12.014 -27.752  1.00  0.00           H  
ATOM   3701  H2  WAT   595      41.977  11.106 -27.687  1.00  0.00           H  
TER    3702      WAT   595 
ATOM   3702  O   WAT   596     -41.770  28.562   1.710  1.00  0.00           O  
ATOM   3703  H1  WAT   596     -42.061  29.454   1.899  1.00  0.00           H  
ATOM   3704  H2  WAT   596     -41.341  28.625   0.856  1.00  0.00           H  
TER    3705      WAT   596 
ATOM   3705  O   WAT   597       0.368  -4.796  39.168  1.00  0.00           O  
ATOM   3706  H1  WAT   597      -0.289  -4.201  38.808  1.00  0.00           H  
ATOM   3707  H2  WAT   597      -0.140  -5.468  39.622  1.00  0.00           H  
TER    3708      WAT   597 
ATOM   3708  O   WAT   598     -20.516  -1.855 -37.177  1.00  0.00           O  
ATOM   3709  H1  WAT   598     -20.621  -1.412 -36.335  1.00  0.00           H  
ATOM   3710  H2  WAT   598     -21.114  -2.601 -37.131  1.00  0.00           H  
TER    3711      WAT   598 
ATOM   3711  O   WAT   599     -26.037   4.585  -7.799  1.00  0.00           O  
ATOM   3712  H1  WAT   599     -25.558   4.857  -7.016  1.00  0.00           H  
ATOM   3713  H2  WAT   599     -25.425   4.737  -8.519  1.00  0.00           H  
TER    3714      WAT   599 
ATOM   3714  O   WAT   600      34.507   7.593  -8.632  1.00  0.00           O  
ATOM   3715  H1  WAT   600      34.986   7.761  -9.444  1.00  0.00           H  
ATOM   3716  H2  WAT   600      33.899   8.328  -8.556  1.00  0.00           H  
TER    3717      WAT   600 
ATOM   3717  O   WAT   601     -19.408  21.941 -14.608  1.00  0.00           O  
ATOM   3718  H1  WAT   601     -19.720  21.061 -14.821  1.00  0.00           H  
ATOM   3719  H2  WAT   601     -18.843  21.816 -13.845  1.00  0.00           H  
TER    3720      WAT   601 
ATOM   3720  O   WAT   602      20.856  25.123 -24.579  1.00  0.00           O  
ATOM   3721  H1  WAT   602      19.939  25.396 -24.601  1.00  0.00           H  
ATOM   3722  H2  WAT   602      21.060  25.040 -23.648  1.00  0.00           H  
TER    3723      WAT   602 
ATOM   3723  O   WAT   603     -15.872  19.308  43.321  1.00  0.00           O  
ATOM   3724  H1  WAT   603     -16.399  19.903  42.788  1.00  0.00           H  
ATOM   3725  H2  WAT   603     -15.714  19.791  44.133  1.00  0.00           H  
TER    3726      WAT   603 
ATOM   3726  O   WAT   604      42.229  -8.497  13.799  1.00  0.00           O  
ATOM   3727  H1  WAT   604      41.932  -9.221  14.349  1.00  0.00           H  
ATOM   3728  H2  WAT   604      41.613  -8.484  13.066  1.00  0.00           H  
TER    3729      WAT   604 
ATOM   3729  O   WAT   605     -24.988   7.839   4.448  1.00  0.00           O  
ATOM   3730  H1  WAT   605     -25.880   7.520   4.308  1.00  0.00           H  
ATOM   3731  H2  WAT   605     -24.695   7.391   5.241  1.00  0.00           H  
TER    3732      WAT   605 
ATOM   3732  O   WAT   606     -13.195 -21.020 -24.762  1.00  0.00           O  
ATOM   3733  H1  WAT   606     -12.239 -20.975 -24.735  1.00  0.00           H  
ATOM   3734  H2  WAT   606     -13.387 -21.589 -25.507  1.00  0.00           H  
TER    3735      WAT   606 
ATOM   3735  O   WAT   607      11.153  26.118  32.320  1.00  0.00           O  
ATOM   3736  H1  WAT   607      11.274  26.754  31.614  1.00  0.00           H  
ATOM   3737  H2  WAT   607      10.369  26.418  32.781  1.00  0.00           H  
TER    3738      WAT   607 
ATOM   3738  O   WAT   608      18.212 -40.016 -24.714  1.00  0.00           O  
ATOM   3739  H1  WAT   608      17.312 -40.267 -24.508  1.00  0.00           H  
ATOM   3740  H2  WAT   608      18.408 -39.303 -24.106  1.00  0.00           H  
TER    3741      WAT   608 
ATOM   3741  O   WAT   609     -20.596  38.799 -19.561  1.00  0.00           O  
ATOM   3742  H1  WAT   609     -20.004  39.089 -18.867  1.00  0.00           H  
ATOM   3743  H2  WAT   609     -20.369  37.879 -19.700  1.00  0.00           H  
TER    3744      WAT   609 
ATOM   3744  O   WAT   610      12.248   4.455 -12.719  1.00  0.00           O  
ATOM   3745  H1  WAT   610      11.872   3.826 -13.335  1.00  0.00           H  
ATOM   3746  H2  WAT   610      12.195   4.018 -11.869  1.00  0.00           H  
TER    3747      WAT   610 
ATOM   3747  O   WAT   611       7.914 -40.024  21.271  1.00  0.00           O  
ATOM   3748  H1  WAT   611       7.726 -40.798  20.740  1.00  0.00           H  
ATOM   3749  H2  WAT   611       7.122 -39.491  21.207  1.00  0.00           H  
TER    3750      WAT   611 
ATOM   3750  O   WAT   612      -9.893 -41.310  23.188  1.00  0.00           O  
ATOM   3751  H1  WAT   612      -9.834 -40.448  23.599  1.00  0.00           H  
ATOM   3752  H2  WAT   612      -9.572 -41.916  23.857  1.00  0.00           H  
TER    3753      WAT   612 
ATOM   3753  O   WAT   613     -17.097  29.062  13.373  1.00  0.00           O  
ATOM   3754  H1  WAT   613     -16.201  29.084  13.038  1.00  0.00           H  
ATOM   3755  H2  WAT   613     -17.004  28.799  14.288  1.00  0.00           H  
TER    3756      WAT   613 
ATOM   3756  O   WAT   614      34.170 -31.602 -19.360  1.00  0.00           O  
ATOM   3757  H1  WAT   614      33.930 -32.335 -19.926  1.00  0.00           H  
ATOM   3758  H2  WAT   614      33.482 -31.577 -18.695  1.00  0.00           H  
TER    3759      WAT   614 
ATOM   3759  O   WAT   615     -14.876 -34.061   9.689  1.00  0.00           O  
ATOM   3760  H1  WAT   615     -14.628 -33.166   9.922  1.00  0.00           H  
ATOM   3761  H2  WAT   615     -15.330 -34.394  10.463  1.00  0.00           H  
TER    3762      WAT   615 
ATOM   3762  O   WAT   616     -15.449 -27.041  15.077  1.00  0.00           O  
ATOM   3763  H1  WAT   616     -14.808 -27.555  15.569  1.00  0.00           H  
ATOM   3764  H2  WAT   616     -15.247 -26.132  15.299  1.00  0.00           H  
TER    3765      WAT   616 
ATOM   3765  O   WAT   617       5.407 -40.546  29.731  1.00  0.00           O  
ATOM   3766  H1  WAT   617       5.115 -41.437  29.536  1.00  0.00           H  
ATOM   3767  H2  WAT   617       5.210 -40.428  30.660  1.00  0.00           H  
TER    3768      WAT   617 
ATOM   3768  O   WAT   618       8.619   6.855 -12.195  1.00  0.00           O  
ATOM   3769  H1  WAT   618       8.955   6.016 -11.881  1.00  0.00           H  
ATOM   3770  H2  WAT   618       8.881   6.890 -13.115  1.00  0.00           H  
TER    3771      WAT   618 
ATOM   3771  O   WAT   619     -19.869   3.216 -14.431  1.00  0.00           O  
ATOM   3772  H1  WAT   619     -19.107   3.378 -14.988  1.00  0.00           H  
ATOM   3773  H2  WAT   619     -20.466   3.938 -14.626  1.00  0.00           H  
TER    3774      WAT   619 
ATOM   3774  O   WAT   620       7.986  40.733  12.414  1.00  0.00           O  
ATOM   3775  H1  WAT   620       7.536  41.275  13.063  1.00  0.00           H  
ATOM   3776  H2  WAT   620       7.348  40.626  11.708  1.00  0.00           H  
TER    3777      WAT   620 
ATOM   3777  O   WAT   621     -33.973   0.390   6.346  1.00  0.00           O  
ATOM   3778  H1  WAT   621     -33.672   1.165   5.873  1.00  0.00           H  
ATOM   3779  H2  WAT   621     -33.851   0.610   7.270  1.00  0.00           H  
TER    3780      WAT   621 
ATOM   3780  O   WAT   622       2.996  44.117  12.979  1.00  0.00           O  
ATOM   3781  H1  WAT   622       2.607  44.296  13.835  1.00  0.00           H  
ATOM   3782  H2  WAT   622       3.128  43.169  12.969  1.00  0.00           H  
TER    3783      WAT   622 
ATOM   3783  O   WAT   623      33.574  -1.955 -25.275  1.00  0.00           O  
ATOM   3784  H1  WAT   623      34.217  -1.609 -24.656  1.00  0.00           H  
ATOM   3785  H2  WAT   623      33.980  -1.836 -26.134  1.00  0.00           H  
TER    3786      WAT   623 
ATOM   3786  O   WAT   624     -11.994   9.821  31.174  1.00  0.00           O  
ATOM   3787  H1  WAT   624     -11.883   8.874  31.090  1.00  0.00           H  
ATOM   3788  H2  WAT   624     -11.252  10.192  30.697  1.00  0.00           H  
TER    3789      WAT   624 
ATOM   3789  O   WAT   625       3.374  20.560 -11.060  1.00  0.00           O  
ATOM   3790  H1  WAT   625       3.173  20.252 -11.943  1.00  0.00           H  
ATOM   3791  H2  WAT   625       2.554  20.942 -10.747  1.00  0.00           H  
TER    3792      WAT   625 
ATOM   3792  O   WAT   626      21.121 -32.903  10.633  1.00  0.00           O  
ATOM   3793  H1  WAT   626      20.933 -32.314   9.902  1.00  0.00           H  
ATOM   3794  H2  WAT   626      21.697 -33.571  10.261  1.00  0.00           H  
TER    3795      WAT   626 
ATOM   3795  O   WAT   627      31.659   7.107  17.162  1.00  0.00           O  
ATOM   3796  H1  WAT   627      31.960   7.854  17.680  1.00  0.00           H  
ATOM   3797  H2  WAT   627      31.486   7.472  16.294  1.00  0.00           H  
TER    3798      WAT   627 
ATOM   3798  O   WAT   628       0.992 -38.893  28.813  1.00  0.00           O  
ATOM   3799  H1  WAT   628       1.140 -39.401  29.611  1.00  0.00           H  
ATOM   3800  H2  WAT   628       1.422 -39.399  28.123  1.00  0.00           H  
TER    3801      WAT   628 
ATOM   3801  O   WAT   629      14.872   5.181 -34.301  1.00  0.00           O  
ATOM   3802  H1  WAT   629      15.664   5.336 -33.787  1.00  0.00           H  
ATOM   3803  H2  WAT   629      14.306   4.671 -33.721  1.00  0.00           H  
TER    3804      WAT   629 
ATOM   3804  O   WAT   630      11.099 -36.585   3.746  1.00  0.00           O  
ATOM   3805  H1  WAT   630      11.341 -36.220   4.597  1.00  0.00           H  
ATOM   3806  H2  WAT   630      11.368 -35.919   3.114  1.00  0.00           H  
TER    3807      WAT   630 
ATOM   3807  O   WAT   631     -35.763 -27.022 -19.816  1.00  0.00           O  
ATOM   3808  H1  WAT   631     -35.043 -27.302 -20.380  1.00  0.00           H  
ATOM   3809  H2  WAT   631     -35.420 -27.112 -18.927  1.00  0.00           H  
TER    3810      WAT   631 
ATOM   3810  O   WAT   632     -29.304  15.684  28.435  1.00  0.00           O  
ATOM   3811  H1  WAT   632     -28.731  15.746  27.671  1.00  0.00           H  
ATOM   3812  H2  WAT   632     -29.927  14.993  28.212  1.00  0.00           H  
TER    3813      WAT   632 
ATOM   3813  O   WAT   633      25.469  39.062 -19.205  1.00  0.00           O  
ATOM   3814  H1  WAT   633      24.852  39.787 -19.100  1.00  0.00           H  
ATOM   3815  H2  WAT   633      25.447  38.862 -20.140  1.00  0.00           H  
TER    3816      WAT   633 
ATOM   3816  O   WAT   634     -11.518  -8.537  -6.239  1.00  0.00           O  
ATOM   3817  H1  WAT   634     -11.338  -9.421  -6.558  1.00  0.00           H  
ATOM   3818  H2  WAT   634     -11.177  -8.530  -5.345  1.00  0.00           H  
TER    3819      WAT   634 
ATOM   3819  O   WAT   635      -2.991  16.928  16.012  1.00  0.00           O  
ATOM   3820  H1  WAT   635      -2.201  17.453  15.885  1.00  0.00           H  
ATOM   3821  H2  WAT   635      -2.810  16.108  15.553  1.00  0.00           H  
TER    3822      WAT   635 
ATOM   3822  O   WAT   636      -1.095  41.129   7.134  1.00  0.00           O  
ATOM   3823  H1  WAT   636      -1.919  41.615   7.169  1.00  0.00           H  
ATOM   3824  H2  WAT   636      -1.245  40.364   7.690  1.00  0.00           H  
TER    3825      WAT   636 
ATOM   3825  O   WAT   637      -4.532  -7.468  29.915  1.00  0.00           O  
ATOM   3826  H1  WAT   637      -4.439  -7.537  30.865  1.00  0.00           H  
ATOM   3827  H2  WAT   637      -3.634  -7.497  29.583  1.00  0.00           H  
TER    3828      WAT   637 
ATOM   3828  O   WAT   638     -28.052  16.716 -26.476  1.00  0.00           O  
ATOM   3829  H1  WAT   638     -27.398  17.224 -26.956  1.00  0.00           H  
ATOM   3830  H2  WAT   638     -28.751  17.342 -26.288  1.00  0.00           H  
TER    3831      WAT   638 
ATOM   3831  O   WAT   639       7.261  -0.504 -18.625  1.00  0.00           O  
ATOM   3832  H1  WAT   639       7.469  -1.342 -19.038  1.00  0.00           H  
ATOM   3833  H2  WAT   639       6.910   0.033 -19.336  1.00  0.00           H  
TER    3834      WAT   639 
ATOM   3834  O   WAT   640      35.467 -13.089   9.070  1.00  0.00           O  
ATOM   3835  H1  WAT   640      34.952 -12.773   8.328  1.00  0.00           H  
ATOM   3836  H2  WAT   640      34.829 -13.523   9.637  1.00  0.00           H  
TER    3837      WAT   640 
ATOM   3837  O   WAT   641      -7.738  37.898  26.301  1.00  0.00           O  
ATOM   3838  H1  WAT   641      -7.369  37.308  25.643  1.00  0.00           H  
ATOM   3839  H2  WAT   641      -8.039  37.318  27.001  1.00  0.00           H  
TER    3840      WAT   641 
ATOM   3840  O   WAT   642      32.452 -19.774  -2.588  1.00  0.00           O  
ATOM   3841  H1  WAT   642      33.214 -19.355  -2.187  1.00  0.00           H  
ATOM   3842  H2  WAT   642      31.762 -19.113  -2.538  1.00  0.00           H  
TER    3843      WAT   642 
ATOM   3843  O   WAT   643     -27.003   1.825  21.216  1.00  0.00           O  
ATOM   3844  H1  WAT   643     -26.123   1.535  21.458  1.00  0.00           H  
ATOM   3845  H2  WAT   643     -27.205   1.338  20.417  1.00  0.00           H  
TER    3846      WAT   643 
ATOM   3846  O   WAT   644       9.523  34.372 -22.293  1.00  0.00           O  
ATOM   3847  H1  WAT   644       9.434  33.662 -22.928  1.00  0.00           H  
ATOM   3848  H2  WAT   644       8.628  34.681 -22.153  1.00  0.00           H  
TER    3849      WAT   644 
ATOM   3849  O   WAT   645     -26.388  -1.409  12.780  1.00  0.00           O  
ATOM   3850  H1  WAT   645     -25.688  -2.028  12.988  1.00  0.00           H  
ATOM   3851  H2  WAT   645     -26.436  -1.414  11.824  1.00  0.00           H  
TER    3852      WAT   645 
ATOM   3852  O   WAT   646     -16.289  28.710  22.956  1.00  0.00           O  
ATOM   3853  H1  WAT   646     -15.392  28.848  23.260  1.00  0.00           H  
ATOM   3854  H2  WAT   646     -16.819  28.738  23.753  1.00  0.00           H  
TER    3855      WAT   646 
ATOM   3855  O   WAT   647       9.527   4.345  -2.982  1.00  0.00           O  
ATOM   3856  H1  WAT   647       9.634   4.639  -3.887  1.00  0.00           H  
ATOM   3857  H2  WAT   647       9.161   3.464  -3.059  1.00  0.00           H  
TER    3858      WAT   647 
ATOM   3858  O   WAT   648       7.553 -17.611  18.730  1.00  0.00           O  
ATOM   3859  H1  WAT   648       7.156 -17.042  19.389  1.00  0.00           H  
ATOM   3860  H2  WAT   648       8.480 -17.373  18.735  1.00  0.00           H  
TER    3861      WAT   648 
ATOM   3861  O   WAT   649     -34.098  23.065  23.096  1.00  0.00           O  
ATOM   3862  H1  WAT   649     -33.768  22.270  23.514  1.00  0.00           H  
ATOM   3863  H2  WAT   649     -33.314  23.511  22.775  1.00  0.00           H  
TER    3864      WAT   649 
ATOM   3864  O   WAT   650      22.241  -7.192   3.432  1.00  0.00           O  
ATOM   3865  H1  WAT   650      22.599  -8.075   3.523  1.00  0.00           H  
ATOM   3866  H2  WAT   650      23.011  -6.631   3.339  1.00  0.00           H  
TER    3867      WAT   650 
ATOM   3867  O   WAT   651     -27.947  35.013  -3.741  1.00  0.00           O  
ATOM   3868  H1  WAT   651     -27.389  35.081  -2.967  1.00  0.00           H  
ATOM   3869  H2  WAT   651     -27.792  35.827  -4.221  1.00  0.00           H  
TER    3870      WAT   651 
ATOM   3870  O   WAT   652       8.870  47.575 -19.144  1.00  0.00           O  
ATOM   3871  H1  WAT   652       8.185  47.536 -18.476  1.00  0.00           H  
ATOM   3872  H2  WAT   652       9.625  47.952 -18.692  1.00  0.00           H  
TER    3873      WAT   652 
ATOM   3873  O   WAT   653     -28.589 -28.622  17.844  1.00  0.00           O  
ATOM   3874  H1  WAT   653     -28.180 -27.811  18.145  1.00  0.00           H  
ATOM   3875  H2  WAT   653     -29.407 -28.675  18.337  1.00  0.00           H  
TER    3876      WAT   653 
ATOM   3876  O   WAT   654      32.341  -6.748  39.826  1.00  0.00           O  
ATOM   3877  H1  WAT   654      33.117  -6.338  39.443  1.00  0.00           H  
ATOM   3878  H2  WAT   654      31.693  -6.738  39.122  1.00  0.00           H  
TER    3879      WAT   654 
ATOM   3879  O   WAT   655     -14.773  40.850  27.260  1.00  0.00           O  
ATOM   3880  H1  WAT   655     -14.376  41.235  26.479  1.00  0.00           H  
ATOM   3881  H2  WAT   655     -15.659  41.212  27.280  1.00  0.00           H  
TER    3882      WAT   655 
ATOM   3882  O   WAT   656      -8.241   4.644  -5.218  1.00  0.00           O  
ATOM   3883  H1  WAT   656      -8.235   4.510  -4.271  1.00  0.00           H  
ATOM   3884  H2  WAT   656      -7.427   5.116  -5.398  1.00  0.00           H  
TER    3885      WAT   656 
ATOM   3885  O   WAT   657     -20.488 -25.765 -13.599  1.00  0.00           O  
ATOM   3886  H1  WAT   657     -20.849 -24.882 -13.684  1.00  0.00           H  
ATOM   3887  H2  WAT   657     -20.761 -26.213 -14.400  1.00  0.00           H  
TER    3888      WAT   657 
ATOM   3888  O   WAT   658     -17.810  -5.603  42.153  1.00  0.00           O  
ATOM   3889  H1  WAT   658     -17.759  -6.211  41.416  1.00  0.00           H  
ATOM   3890  H2  WAT   658     -17.236  -4.878  41.905  1.00  0.00           H  
TER    3891      WAT   658 
ATOM   3891  O   WAT   659       9.768  32.733  12.526  1.00  0.00           O  
ATOM   3892  H1  WAT   659       9.355  31.968  12.126  1.00  0.00           H  
ATOM   3893  H2  WAT   659      10.638  32.771  12.129  1.00  0.00           H  
TER    3894      WAT   659 
ATOM   3894  O   WAT   660     -35.907  11.704  14.275  1.00  0.00           O  
ATOM   3895  H1  WAT   660     -36.007  12.500  14.796  1.00  0.00           H  
ATOM   3896  H2  WAT   660     -35.109  11.296  14.611  1.00  0.00           H  
TER    3897      WAT   660 
ATOM   3897  O   WAT   661       1.458  37.234 -28.064  1.00  0.00           O  
ATOM   3898  H1  WAT   661       0.887  37.367 -27.308  1.00  0.00           H  
ATOM   3899  H2  WAT   661       1.408  38.058 -28.550  1.00  0.00           H  
TER    3900      WAT   661 
ATOM   3900  O   WAT   662     -16.878  -7.082 -30.280  1.00  0.00           O  
ATOM   3901  H1  WAT   662     -16.922  -6.188 -29.941  1.00  0.00           H  
ATOM   3902  H2  WAT   662     -16.085  -7.096 -30.816  1.00  0.00           H  
TER    3903      WAT   662 
ATOM   3903  O   WAT   663      14.057 -23.439  32.824  1.00  0.00           O  
ATOM   3904  H1  WAT   663      14.008 -24.336  33.155  1.00  0.00           H  
ATOM   3905  H2  WAT   663      14.543 -22.961  33.496  1.00  0.00           H  
TER    3906      WAT   663 
ATOM   3906  O   WAT   664      14.773  14.503  33.277  1.00  0.00           O  
ATOM   3907  H1  WAT   664      14.952  14.162  32.400  1.00  0.00           H  
ATOM   3908  H2  WAT   664      13.833  14.681  33.277  1.00  0.00           H  
TER    3909      WAT   664 
ATOM   3909  O   WAT   665      -7.786   6.627 -44.800  1.00  0.00           O  
ATOM   3910  H1  WAT   665      -7.781   6.912 -45.714  1.00  0.00           H  
ATOM   3911  H2  WAT   665      -7.137   5.924 -44.765  1.00  0.00           H  
TER    3912      WAT   665 
ATOM   3912  O   WAT   666      10.436 -16.235  -6.668  1.00  0.00           O  
ATOM   3913  H1  WAT   666      11.169 -16.014  -7.242  1.00  0.00           H  
ATOM   3914  H2  WAT   666       9.660 -15.947  -7.149  1.00  0.00           H  
TER    3915      WAT   666 
ATOM   3915  O   WAT   667       5.946  -4.941 -47.064  1.00  0.00           O  
ATOM   3916  H1  WAT   667       5.233  -4.387 -46.745  1.00  0.00           H  
ATOM   3917  H2  WAT   667       6.650  -4.816 -46.428  1.00  0.00           H  
TER    3918      WAT   667 
ATOM   3918  O   WAT   668      -0.197 -18.494  -6.386  1.00  0.00           O  
ATOM   3919  H1  WAT   668       0.610 -18.977  -6.208  1.00  0.00           H  
ATOM   3920  H2  WAT   668       0.068 -17.574  -6.379  1.00  0.00           H  
TER    3921      WAT   668 
ATOM   3921  O   WAT   669      15.924  18.021   0.026  1.00  0.00           O  
ATOM   3922  H1  WAT   669      16.339  17.443  -0.615  1.00  0.00           H  
ATOM   3923  H2  WAT   669      15.097  17.588   0.238  1.00  0.00           H  
TER    3924      WAT   669 
ATOM   3924  O   WAT   670     -15.357  26.765 -21.899  1.00  0.00           O  
ATOM   3925  H1  WAT   670     -15.983  27.307 -21.420  1.00  0.00           H  
ATOM   3926  H2  WAT   670     -15.274  27.192 -22.752  1.00  0.00           H  
TER    3927      WAT   670 
ATOM   3927  O   WAT   671      -6.618   2.747 -32.399  1.00  0.00           O  
ATOM   3928  H1  WAT   671      -5.785   2.563 -32.832  1.00  0.00           H  
ATOM   3929  H2  WAT   671      -6.428   2.658 -31.465  1.00  0.00           H  
TER    3930      WAT   671 
ATOM   3930  O   WAT   672      24.572  -4.354  19.401  1.00  0.00           O  
ATOM   3931  H1  WAT   672      24.284  -3.470  19.625  1.00  0.00           H  
ATOM   3932  H2  WAT   672      24.158  -4.915  20.057  1.00  0.00           H  
TER    3933      WAT   672 
ATOM   3933  O   WAT   673       5.469 -25.551 -28.011  1.00  0.00           O  
ATOM   3934  H1  WAT   673       4.989 -24.930 -27.464  1.00  0.00           H  
ATOM   3935  H2  WAT   673       4.866 -25.756 -28.726  1.00  0.00           H  
TER    3936      WAT   673 
ATOM   3936  O   WAT   674      15.332 -28.838  18.326  1.00  0.00           O  
ATOM   3937  H1  WAT   674      15.367 -28.620  19.258  1.00  0.00           H  
ATOM   3938  H2  WAT   674      14.526 -29.344  18.229  1.00  0.00           H  
TER    3939      WAT   674 
ATOM   3939  O   WAT   675     -11.293 -19.224 -20.890  1.00  0.00           O  
ATOM   3940  H1  WAT   675     -11.234 -20.117 -20.550  1.00  0.00           H  
ATOM   3941  H2  WAT   675     -10.481 -19.101 -21.381  1.00  0.00           H  
TER    3942      WAT   675 
ATOM   3942  O   WAT   676       1.939  44.230 -15.523  1.00  0.00           O  
ATOM   3943  H1  WAT   676       1.094  44.679 -15.520  1.00  0.00           H  
ATOM   3944  H2  WAT   676       2.299  44.393 -14.651  1.00  0.00           H  
TER    3945      WAT   676 
ATOM   3945  O   WAT   677     -19.897   9.569  -2.863  1.00  0.00           O  
ATOM   3946  H1  WAT   677     -19.042   9.737  -3.260  1.00  0.00           H  
ATOM   3947  H2  WAT   677     -19.753   9.688  -1.924  1.00  0.00           H  
TER    3948      WAT   677 
ATOM   3948  O   WAT   678      22.903   0.496 -20.614  1.00  0.00           O  
ATOM   3949  H1  WAT   678      22.639   1.270 -21.111  1.00  0.00           H  
ATOM   3950  H2  WAT   678      23.849   0.591 -20.508  1.00  0.00           H  
TER    3951      WAT   678 
ATOM   3951  O   WAT   679     -38.621  22.579  -8.660  1.00  0.00           O  
ATOM   3952  H1  WAT   679     -37.690  22.382  -8.762  1.00  0.00           H  
ATOM   3953  H2  WAT   679     -38.639  23.409  -8.185  1.00  0.00           H  
TER    3954      WAT   679 
ATOM   3954  O   WAT   680     -11.158  27.917   9.738  1.00  0.00           O  
ATOM   3955  H1  WAT   680     -10.296  27.566   9.513  1.00  0.00           H  
ATOM   3956  H2  WAT   680     -11.541  27.259  10.318  1.00  0.00           H  
TER    3957      WAT   680 
ATOM   3957  O   WAT   681      21.058  25.846  -7.776  1.00  0.00           O  
ATOM   3958  H1  WAT   681      20.512  26.232  -7.091  1.00  0.00           H  
ATOM   3959  H2  WAT   681      21.882  26.330  -7.727  1.00  0.00           H  
TER    3960      WAT   681 
ATOM   3960  O   WAT   682      16.109  36.567  -5.124  1.00  0.00           O  
ATOM   3961  H1  WAT   682      16.185  35.822  -5.721  1.00  0.00           H  
ATOM   3962  H2  WAT   682      16.764  37.191  -5.436  1.00  0.00           H  
TER    3963      WAT   682 
ATOM   3963  O   WAT   683     -38.872   8.985  31.435  1.00  0.00           O  
ATOM   3964  H1  WAT   683     -38.784   9.905  31.186  1.00  0.00           H  
ATOM   3965  H2  WAT   683     -39.503   8.627  30.810  1.00  0.00           H  
TER    3966      WAT   683 
ATOM   3966  O   WAT   684      -3.072  34.104 -34.064  1.00  0.00           O  
ATOM   3967  H1  WAT   684      -3.812  34.232 -34.657  1.00  0.00           H  
ATOM   3968  H2  WAT   684      -3.217  33.238 -33.683  1.00  0.00           H  
TER    3969      WAT   684 
ATOM   3969  O   WAT   685     -13.319  38.487  23.697  1.00  0.00           O  
ATOM   3970  H1  WAT   685     -14.038  38.708  23.104  1.00  0.00           H  
ATOM   3971  H2  WAT   685     -12.823  37.814  23.231  1.00  0.00           H  
TER    3972      WAT   685 
ATOM   3972  O   WAT   686      -6.662  13.755  -1.983  1.00  0.00           O  
ATOM   3973  H1  WAT   686      -6.308  14.638  -1.878  1.00  0.00           H  
ATOM   3974  H2  WAT   686      -7.583  13.891  -2.205  1.00  0.00           H  
TER    3975      WAT   686 
ATOM   3975  O   WAT   687     -33.702  -9.365 -13.296  1.00  0.00           O  
ATOM   3976  H1  WAT   687     -34.208 -10.143 -13.532  1.00  0.00           H  
ATOM   3977  H2  WAT   687     -32.987  -9.343 -13.933  1.00  0.00           H  
TER    3978      WAT   687 
ATOM   3978  O   WAT   688      -9.608  32.758 -13.417  1.00  0.00           O  
ATOM   3979  H1  WAT   688      -9.019  32.189 -12.922  1.00  0.00           H  
ATOM   3980  H2  WAT   688      -9.478  33.626 -13.036  1.00  0.00           H  
TER    3981      WAT   688 
ATOM   3981  O   WAT   689       5.418  -7.901 -47.811  1.00  0.00           O  
ATOM   3982  H1  WAT   689       6.166  -8.336 -47.401  1.00  0.00           H  
ATOM   3983  H2  WAT   689       5.558  -6.970 -47.638  1.00  0.00           H  
TER    3984      WAT   689 
ATOM   3984  O   WAT   690     -34.765  -6.792 -30.236  1.00  0.00           O  
ATOM   3985  H1  WAT   690     -33.962  -6.765 -29.716  1.00  0.00           H  
ATOM   3986  H2  WAT   690     -35.369  -7.321 -29.715  1.00  0.00           H  
TER    3987      WAT   690 
ATOM   3987  O   WAT   691      29.856  -0.114  -6.811  1.00  0.00           O  
ATOM   3988  H1  WAT   691      29.019  -0.446  -6.486  1.00  0.00           H  
ATOM   3989  H2  WAT   691      30.260  -0.865  -7.244  1.00  0.00           H  
TER    3990      WAT   691 
ATOM   3990  O   WAT   692     -24.020  -0.227   4.591  1.00  0.00           O  
ATOM   3991  H1  WAT   692     -24.834  -0.413   4.123  1.00  0.00           H  
ATOM   3992  H2  WAT   692     -23.530   0.346   4.001  1.00  0.00           H  
TER    3993      WAT   692 
ATOM   3993  O   WAT   693      11.590  10.675 -18.554  1.00  0.00           O  
ATOM   3994  H1  WAT   693      11.344   9.940 -17.992  1.00  0.00           H  
ATOM   3995  H2  WAT   693      11.444  10.355 -19.444  1.00  0.00           H  
TER    3996      WAT   693 
ATOM   3996  O   WAT   694      42.061 -25.070  -2.554  1.00  0.00           O  
ATOM   3997  H1  WAT   694      42.904 -24.668  -2.762  1.00  0.00           H  
ATOM   3998  H2  WAT   694      41.459 -24.331  -2.462  1.00  0.00           H  
TER    3999      WAT   694 
ATOM   3999  O   WAT   695     -22.203 -13.675  -5.601  1.00  0.00           O  
ATOM   4000  H1  WAT   695     -21.380 -13.451  -5.167  1.00  0.00           H  
ATOM   4001  H2  WAT   695     -22.836 -13.753  -4.887  1.00  0.00           H  
TER    4002      WAT   695 
ATOM   4002  O   WAT   696     -30.179 -38.455  12.160  1.00  0.00           O  
ATOM   4003  H1  WAT   696     -30.524 -38.085  12.972  1.00  0.00           H  
ATOM   4004  H2  WAT   696     -29.303 -38.079  12.078  1.00  0.00           H  
TER    4005      WAT   696 
ATOM   4005  O   WAT   697      -8.998   3.334 -17.037  1.00  0.00           O  
ATOM   4006  H1  WAT   697      -9.061   3.340 -16.082  1.00  0.00           H  
ATOM   4007  H2  WAT   697      -9.596   2.639 -17.312  1.00  0.00           H  
TER    4008      WAT   697 
ATOM   4008  O   WAT   698      33.079   5.161  28.355  1.00  0.00           O  
ATOM   4009  H1  WAT   698      32.626   4.514  27.814  1.00  0.00           H  
ATOM   4010  H2  WAT   698      32.623   5.983  28.177  1.00  0.00           H  
TER    4011      WAT   698 
ATOM   4011  O   WAT   699      34.007  17.738 -21.671  1.00  0.00           O  
ATOM   4012  H1  WAT   699      34.282  17.471 -22.548  1.00  0.00           H  
ATOM   4013  H2  WAT   699      33.355  17.084 -21.415  1.00  0.00           H  
TER    4014      WAT   699 
ATOM   4014  O   WAT   700     -27.414 -17.990   1.804  1.00  0.00           O  
ATOM   4015  H1  WAT   700     -26.918 -18.784   2.001  1.00  0.00           H  
ATOM   4016  H2  WAT   700     -27.771 -17.716   2.649  1.00  0.00           H  
TER    4017      WAT   700 
ATOM   4017  O   WAT   701       4.040 -26.582  -1.970  1.00  0.00           O  
ATOM   4018  H1  WAT   701       3.734 -27.465  -1.759  1.00  0.00           H  
ATOM   4019  H2  WAT   701       4.943 -26.705  -2.261  1.00  0.00           H  
TER    4020      WAT   701 
ATOM   4020  O   WAT   702     -30.026  31.895 -24.224  1.00  0.00           O  
ATOM   4021  H1  WAT   702     -30.102  32.318 -23.369  1.00  0.00           H  
ATOM   4022  H2  WAT   702     -29.086  31.879 -24.401  1.00  0.00           H  
TER    4023      WAT   702 
ATOM   4023  O   WAT   703     -21.495  28.807  22.911  1.00  0.00           O  
ATOM   4024  H1  WAT   703     -21.050  29.008  23.735  1.00  0.00           H  
ATOM   4025  H2  WAT   703     -20.787  28.582  22.306  1.00  0.00           H  
TER    4026      WAT   703 
ATOM   4026  O   WAT   704      39.661   6.729  -5.083  1.00  0.00           O  
ATOM   4027  H1  WAT   704      39.342   7.259  -4.352  1.00  0.00           H  
ATOM   4028  H2  WAT   704      40.313   7.283  -5.513  1.00  0.00           H  
TER    4029      WAT   704 
ATOM   4029  O   WAT   705     -26.428  -4.191   2.776  1.00  0.00           O  
ATOM   4030  H1  WAT   705     -25.831  -4.936   2.700  1.00  0.00           H  
ATOM   4031  H2  WAT   705     -25.903  -3.506   3.189  1.00  0.00           H  
TER    4032      WAT   705 
ATOM   4032  O   WAT   706       3.468  24.853   0.010  1.00  0.00           O  
ATOM   4033  H1  WAT   706       3.634  25.674   0.474  1.00  0.00           H  
ATOM   4034  H2  WAT   706       3.932  24.951  -0.822  1.00  0.00           H  
TER    4035      WAT   706 
ATOM   4035  O   WAT   707      13.817 -14.456   2.956  1.00  0.00           O  
ATOM   4036  H1  WAT   707      14.017 -13.887   2.212  1.00  0.00           H  
ATOM   4037  H2  WAT   707      14.590 -15.014   3.045  1.00  0.00           H  
TER    4038      WAT   707 
ATOM   4038  O   WAT   708      41.224 -18.683 -20.061  1.00  0.00           O  
ATOM   4039  H1  WAT   708      40.682 -18.312 -20.758  1.00  0.00           H  
ATOM   4040  H2  WAT   708      41.134 -18.067 -19.334  1.00  0.00           H  
TER    4041      WAT   708 
ATOM   4041  O   WAT   709       2.565  17.309  11.519  1.00  0.00           O  
ATOM   4042  H1  WAT   709       1.953  17.896  11.963  1.00  0.00           H  
ATOM   4043  H2  WAT   709       3.368  17.363  12.038  1.00  0.00           H  
TER    4044      WAT   709 
ATOM   4044  O   WAT   710     -28.525   3.666  42.880  1.00  0.00           O  
ATOM   4045  H1  WAT   710     -28.947   3.115  42.222  1.00  0.00           H  
ATOM   4046  H2  WAT   710     -29.248   4.125  43.308  1.00  0.00           H  
TER    4047      WAT   710 
ATOM   4047  O   WAT   711     -13.285 -28.057 -20.527  1.00  0.00           O  
ATOM   4048  H1  WAT   711     -12.387 -27.750 -20.650  1.00  0.00           H  
ATOM   4049  H2  WAT   711     -13.800 -27.546 -21.152  1.00  0.00           H  
TER    4050      WAT   711 
ATOM   4050  O   WAT   712     -11.442  30.157 -39.077  1.00  0.00           O  
ATOM   4051  H1  WAT   712     -11.646  31.090 -39.009  1.00  0.00           H  
ATOM   4052  H2  WAT   712     -11.714  29.918 -39.964  1.00  0.00           H  
TER    4053      WAT   712 
ATOM   4053  O   WAT   713       7.948 -40.431  -5.429  1.00  0.00           O  
ATOM   4054  H1  WAT   713       8.492 -39.913  -6.023  1.00  0.00           H  
ATOM   4055  H2  WAT   713       8.531 -40.652  -4.702  1.00  0.00           H  
TER    4056      WAT   713 
ATOM   4056  O   WAT   714     -26.817   8.880  29.335  1.00  0.00           O  
ATOM   4057  H1  WAT   714     -26.362   8.785  28.499  1.00  0.00           H  
ATOM   4058  H2  WAT   714     -27.679   8.491  29.184  1.00  0.00           H  
TER    4059      WAT   714 
ATOM   4059  O   WAT   715      32.511   3.453  -4.446  1.00  0.00           O  
ATOM   4060  H1  WAT   715      31.758   3.003  -4.830  1.00  0.00           H  
ATOM   4061  H2  WAT   715      33.262   3.133  -4.945  1.00  0.00           H  
TER    4062      WAT   715 
ATOM   4062  O   WAT   716       5.414  21.118 -31.613  1.00  0.00           O  
ATOM   4063  H1  WAT   716       4.557  21.049 -32.034  1.00  0.00           H  
ATOM   4064  H2  WAT   716       5.842  20.283 -31.802  1.00  0.00           H  
TER    4065      WAT   716 
ATOM   4065  O   WAT   717     -33.819  22.257 -27.726  1.00  0.00           O  
ATOM   4066  H1  WAT   717     -34.522  21.609 -27.758  1.00  0.00           H  
ATOM   4067  H2  WAT   717     -33.407  22.207 -28.589  1.00  0.00           H  
TER    4068      WAT   717 
ATOM   4068  O   WAT   718     -14.567  39.185  17.037  1.00  0.00           O  
ATOM   4069  H1  WAT   718     -13.794  39.345  16.496  1.00  0.00           H  
ATOM   4070  H2  WAT   718     -14.774  40.038  17.418  1.00  0.00           H  
TER    4071      WAT   718 
ATOM   4071  O   WAT   719     -27.550  -2.286  38.254  1.00  0.00           O  
ATOM   4072  H1  WAT   719     -27.979  -1.465  38.495  1.00  0.00           H  
ATOM   4073  H2  WAT   719     -27.990  -2.560  37.450  1.00  0.00           H  
TER    4074      WAT   719 
ATOM   4074  O   WAT   720       2.026 -35.222   8.034  1.00  0.00           O  
ATOM   4075  H1  WAT   720       2.391 -34.349   8.180  1.00  0.00           H  
ATOM   4076  H2  WAT   720       1.375 -35.097   7.345  1.00  0.00           H  
TER    4077      WAT   720 
ATOM   4077  O   WAT   721      32.298  23.322  -0.377  1.00  0.00           O  
ATOM   4078  H1  WAT   721      32.248  24.269  -0.243  1.00  0.00           H  
ATOM   4079  H2  WAT   721      31.952  23.186  -1.259  1.00  0.00           H  
TER    4080      WAT   721 
ATOM   4080  O   WAT   722      -0.418  -0.816  21.968  1.00  0.00           O  
ATOM   4081  H1  WAT   722       0.457  -0.608  21.640  1.00  0.00           H  
ATOM   4082  H2  WAT   722      -0.266  -1.446  22.673  1.00  0.00           H  
TER    4083      WAT   722 
ATOM   4083  O   WAT   723      34.104  13.345  31.205  1.00  0.00           O  
ATOM   4084  H1  WAT   723      33.486  14.029  31.460  1.00  0.00           H  
ATOM   4085  H2  WAT   723      33.842  12.581  31.719  1.00  0.00           H  
TER    4086      WAT   723 
ATOM   4086  O   WAT   724      29.345  15.538  -8.372  1.00  0.00           O  
ATOM   4087  H1  WAT   724      30.004  15.188  -8.971  1.00  0.00           H  
ATOM   4088  H2  WAT   724      29.814  15.664  -7.547  1.00  0.00           H  
TER    4089      WAT   724 
ATOM   4089  O   WAT   725       5.304 -10.863  -6.515  1.00  0.00           O  
ATOM   4090  H1  WAT   725       5.891 -10.945  -5.763  1.00  0.00           H  
ATOM   4091  H2  WAT   725       4.647 -10.225  -6.237  1.00  0.00           H  
TER    4092      WAT   725 
ATOM   4092  O   WAT   726     -18.674  -1.133  -1.215  1.00  0.00           O  
ATOM   4093  H1  WAT   726     -18.054  -0.428  -1.024  1.00  0.00           H  
ATOM   4094  H2  WAT   726     -19.037  -0.907  -2.071  1.00  0.00           H  
TER    4095      WAT   726 
ATOM   4095  O   WAT   727      -1.135  -0.588 -22.454  1.00  0.00           O  
ATOM   4096  H1  WAT   727      -1.282  -1.455 -22.076  1.00  0.00           H  
ATOM   4097  H2  WAT   727      -1.554   0.015 -21.841  1.00  0.00           H  
TER    4098      WAT   727 
ATOM   4098  O   WAT   728      -9.516 -41.980  -5.440  1.00  0.00           O  
ATOM   4099  H1  WAT   728      -9.396 -41.044  -5.598  1.00  0.00           H  
ATOM   4100  H2  WAT   728      -8.684 -42.375  -5.701  1.00  0.00           H  
TER    4101      WAT   728 
ATOM   4101  O   WAT   729      27.670  33.363  21.268  1.00  0.00           O  
ATOM   4102  H1  WAT   729      28.610  33.464  21.422  1.00  0.00           H  
ATOM   4103  H2  WAT   729      27.535  32.416  21.226  1.00  0.00           H  
TER    4104      WAT   729 
ATOM   4104  O   WAT   730       4.797 -14.617  35.675  1.00  0.00           O  
ATOM   4105  H1  WAT   730       5.611 -15.082  35.868  1.00  0.00           H  
ATOM   4106  H2  WAT   730       4.204 -15.296  35.354  1.00  0.00           H  
TER    4107      WAT   730 
ATOM   4107  O   WAT   731      30.711 -18.608  14.031  1.00  0.00           O  
ATOM   4108  H1  WAT   731      31.518 -18.300  14.441  1.00  0.00           H  
ATOM   4109  H2  WAT   731      30.987 -18.937  13.175  1.00  0.00           H  
TER    4110      WAT   731 
ATOM   4110  O   WAT   732      -1.608 -16.333 -30.768  1.00  0.00           O  
ATOM   4111  H1  WAT   732      -1.627 -15.479 -31.201  1.00  0.00           H  
ATOM   4112  H2  WAT   732      -0.677 -16.520 -30.647  1.00  0.00           H  
TER    4113      WAT   732 
ATOM   4113  O   WAT   733      20.263 -35.760  22.296  1.00  0.00           O  
ATOM   4114  H1  WAT   733      20.713 -36.537  21.964  1.00  0.00           H  
ATOM   4115  H2  WAT   733      19.335 -35.932  22.132  1.00  0.00           H  
TER    4116      WAT   733 
ATOM   4116  O   WAT   734      40.464  -9.119  -3.229  1.00  0.00           O  
ATOM   4117  H1  WAT   734      40.762  -8.261  -2.929  1.00  0.00           H  
ATOM   4118  H2  WAT   734      40.287  -9.606  -2.424  1.00  0.00           H  
TER    4119      WAT   734 
ATOM   4119  O   WAT   735      11.515   2.012  -4.381  1.00  0.00           O  
ATOM   4120  H1  WAT   735      11.507   1.866  -5.327  1.00  0.00           H  
ATOM   4121  H2  WAT   735      12.405   1.785  -4.111  1.00  0.00           H  
TER    4122      WAT   735 
ATOM   4122  O   WAT   736     -26.688  23.747   8.817  1.00  0.00           O  
ATOM   4123  H1  WAT   736     -25.892  23.255   9.018  1.00  0.00           H  
ATOM   4124  H2  WAT   736     -27.359  23.075   8.693  1.00  0.00           H  
TER    4125      WAT   736 
ATOM   4125  O   WAT   737     -27.322  22.745  14.331  1.00  0.00           O  
ATOM   4126  H1  WAT   737     -27.100  23.246  13.547  1.00  0.00           H  
ATOM   4127  H2  WAT   737     -27.040  23.299  15.058  1.00  0.00           H  
TER    4128      WAT   737 
ATOM   4128  O   WAT   738     -23.731   1.430 -23.336  1.00  0.00           O  
ATOM   4129  H1  WAT   738     -24.626   1.349 -23.667  1.00  0.00           H  
ATOM   4130  H2  WAT   738     -23.393   0.535 -23.336  1.00  0.00           H  
TER    4131      WAT   738 
ATOM   4131  O   WAT   739      43.126  15.507  26.011  1.00  0.00           O  
ATOM   4132  H1  WAT   739      42.560  15.857  25.323  1.00  0.00           H  
ATOM   4133  H2  WAT   739      43.762  16.204  26.175  1.00  0.00           H  
TER    4134      WAT   739 
ATOM   4134  O   WAT   740      -3.515  33.540   4.560  1.00  0.00           O  
ATOM   4135  H1  WAT   740      -2.773  32.993   4.304  1.00  0.00           H  
ATOM   4136  H2  WAT   740      -4.044  33.614   3.766  1.00  0.00           H  
TER    4137      WAT   740 
ATOM   4137  O   WAT   741      13.458  28.667  11.686  1.00  0.00           O  
ATOM   4138  H1  WAT   741      14.094  29.374  11.793  1.00  0.00           H  
ATOM   4139  H2  WAT   741      12.811  29.018  11.074  1.00  0.00           H  
TER    4140      WAT   741 
ATOM   4140  O   WAT   742      -0.356 -37.965 -29.556  1.00  0.00           O  
ATOM   4141  H1  WAT   742       0.058 -38.098 -30.409  1.00  0.00           H  
ATOM   4142  H2  WAT   742       0.275 -37.440 -29.063  1.00  0.00           H  
TER    4143      WAT   742 
ATOM   4143  O   WAT   743     -14.829 -29.421  -0.242  1.00  0.00           O  
ATOM   4144  H1  WAT   743     -14.496 -30.152  -0.763  1.00  0.00           H  
ATOM   4145  H2  WAT   743     -15.506 -29.025  -0.791  1.00  0.00           H  
TER    4146      WAT   743 
ATOM   4146  O   WAT   744     -12.695 -26.554  23.842  1.00  0.00           O  
ATOM   4147  H1  WAT   744     -12.719 -27.479  23.597  1.00  0.00           H  
ATOM   4148  H2  WAT   744     -11.832 -26.433  24.236  1.00  0.00           H  
TER    4149      WAT   744 
ATOM   4149  O   WAT   745      10.148 -11.138 -29.321  1.00  0.00           O  
ATOM   4150  H1  WAT   745      10.846 -11.335 -28.696  1.00  0.00           H  
ATOM   4151  H2  WAT   745      10.605 -10.970 -30.145  1.00  0.00           H  
TER    4152      WAT   745 
ATOM   4152  O   WAT   746      -8.971 -11.667 -38.756  1.00  0.00           O  
ATOM   4153  H1  WAT   746      -9.676 -11.621 -38.110  1.00  0.00           H  
ATOM   4154  H2  WAT   746      -9.397 -11.980 -39.554  1.00  0.00           H  
TER    4155      WAT   746 
ATOM   4155  O   WAT   747      24.154  29.016  -4.256  1.00  0.00           O  
ATOM   4156  H1  WAT   747      24.232  28.224  -4.789  1.00  0.00           H  
ATOM   4157  H2  WAT   747      24.974  29.054  -3.764  1.00  0.00           H  
TER    4158      WAT   747 
ATOM   4158  O   WAT   748     -18.792 -18.569 -15.746  1.00  0.00           O  
ATOM   4159  H1  WAT   748     -18.303 -19.283 -15.338  1.00  0.00           H  
ATOM   4160  H2  WAT   748     -19.662 -18.935 -15.907  1.00  0.00           H  
TER    4161      WAT   748 
ATOM   4161  O   WAT   749      11.634 -40.626  -0.924  1.00  0.00           O  
ATOM   4162  H1  WAT   749      11.474 -41.549  -1.120  1.00  0.00           H  
ATOM   4163  H2  WAT   749      12.531 -40.604  -0.591  1.00  0.00           H  
TER    4164      WAT   749 
ATOM   4164  O   WAT   750     -18.886  -6.706 -11.408  1.00  0.00           O  
ATOM   4165  H1  WAT   750     -19.819  -6.801 -11.214  1.00  0.00           H  
ATOM   4166  H2  WAT   750     -18.857  -6.475 -12.337  1.00  0.00           H  
TER    4167      WAT   750 
ATOM   4167  O   WAT   751      25.353  -1.672 -26.430  1.00  0.00           O  
ATOM   4168  H1  WAT   751      25.105  -0.756 -26.556  1.00  0.00           H  
ATOM   4169  H2  WAT   751      24.522  -2.134 -26.324  1.00  0.00           H  
TER    4170      WAT   751 
ATOM   4170  O   WAT   752      26.637   3.013  16.870  1.00  0.00           O  
ATOM   4171  H1  WAT   752      26.797   3.905  16.561  1.00  0.00           H  
ATOM   4172  H2  WAT   752      27.425   2.785  17.363  1.00  0.00           H  
TER    4173      WAT   752 
ATOM   4173  O   WAT   753     -24.486  -8.303  23.305  1.00  0.00           O  
ATOM   4174  H1  WAT   753     -24.471  -7.391  23.593  1.00  0.00           H  
ATOM   4175  H2  WAT   753     -24.432  -8.254  22.351  1.00  0.00           H  
TER    4176      WAT   753 
ATOM   4176  O   WAT   754      15.870 -33.038  13.915  1.00  0.00           O  
ATOM   4177  H1  WAT   754      15.761 -33.760  14.534  1.00  0.00           H  
ATOM   4178  H2  WAT   754      15.895 -32.254  14.464  1.00  0.00           H  
TER    4179      WAT   754 
ATOM   4179  O   WAT   755     -28.897  31.625  -6.609  1.00  0.00           O  
ATOM   4180  H1  WAT   755     -29.806  31.580  -6.907  1.00  0.00           H  
ATOM   4181  H2  WAT   755     -28.918  32.229  -5.867  1.00  0.00           H  
TER    4182      WAT   755 
ATOM   4182  O   WAT   756     -40.262 -11.250  24.839  1.00  0.00           O  
ATOM   4183  H1  WAT   756     -39.638 -11.550  25.501  1.00  0.00           H  
ATOM   4184  H2  WAT   756     -39.724 -11.069  24.068  1.00  0.00           H  
TER    4185      WAT   756 
ATOM   4185  O   WAT   757     -13.131 -24.827   3.876  1.00  0.00           O  
ATOM   4186  H1  WAT   757     -13.665 -24.938   4.662  1.00  0.00           H  
ATOM   4187  H2  WAT   757     -12.512 -25.557   3.901  1.00  0.00           H  
TER    4188      WAT   757 
ATOM   4188  O   WAT   758      20.412   0.322 -15.883  1.00  0.00           O  
ATOM   4189  H1  WAT   758      19.582   0.075 -16.292  1.00  0.00           H  
ATOM   4190  H2  WAT   758      20.985   0.540 -16.618  1.00  0.00           H  
TER    4191      WAT   758 
ATOM   4191  O   WAT   759      -6.837  19.677 -40.900  1.00  0.00           O  
ATOM   4192  H1  WAT   759      -6.012  19.257 -41.140  1.00  0.00           H  
ATOM   4193  H2  WAT   759      -7.513  19.075 -41.211  1.00  0.00           H  
TER    4194      WAT   759 
ATOM   4194  O   WAT   760      12.558   1.089 -31.097  1.00  0.00           O  
ATOM   4195  H1  WAT   760      11.765   1.623 -31.055  1.00  0.00           H  
ATOM   4196  H2  WAT   760      12.583   0.630 -30.257  1.00  0.00           H  
TER    4197      WAT   760 
ATOM   4197  O   WAT   761      27.973 -15.339  -4.856  1.00  0.00           O  
ATOM   4198  H1  WAT   761      27.582 -14.615  -5.346  1.00  0.00           H  
ATOM   4199  H2  WAT   761      28.809 -15.500  -5.293  1.00  0.00           H  
TER    4200      WAT   761 
ATOM   4200  O   WAT   762      14.950 -40.541  -3.128  1.00  0.00           O  
ATOM   4201  H1  WAT   762      15.777 -40.361  -3.576  1.00  0.00           H  
ATOM   4202  H2  WAT   762      14.808 -39.775  -2.572  1.00  0.00           H  
TER    4203      WAT   762 
ATOM   4203  O   WAT   763      18.070   7.244  42.014  1.00  0.00           O  
ATOM   4204  H1  WAT   763      18.697   6.836  41.418  1.00  0.00           H  
ATOM   4205  H2  WAT   763      18.361   6.979  42.887  1.00  0.00           H  
TER    4206      WAT   763 
ATOM   4206  O   WAT   764      20.238  33.213  10.533  1.00  0.00           O  
ATOM   4207  H1  WAT   764      20.089  34.096  10.872  1.00  0.00           H  
ATOM   4208  H2  WAT   764      20.279  33.325   9.583  1.00  0.00           H  
TER    4209      WAT   764 
ATOM   4209  O   WAT   765     -22.935  28.061 -35.347  1.00  0.00           O  
ATOM   4210  H1  WAT   765     -22.697  28.707 -36.012  1.00  0.00           H  
ATOM   4211  H2  WAT   765     -23.278  28.580 -34.620  1.00  0.00           H  
TER    4212      WAT   765 
ATOM   4212  O   WAT   766      17.163   3.259 -12.567  1.00  0.00           O  
ATOM   4213  H1  WAT   766      17.969   3.544 -12.137  1.00  0.00           H  
ATOM   4214  H2  WAT   766      16.724   2.713 -11.914  1.00  0.00           H  
TER    4215      WAT   766 
ATOM   4215  O   WAT   767      31.704   5.006  32.655  1.00  0.00           O  
ATOM   4216  H1  WAT   767      32.636   5.221  32.705  1.00  0.00           H  
ATOM   4217  H2  WAT   767      31.261   5.854  32.675  1.00  0.00           H  
TER    4218      WAT   767 
ATOM   4218  O   WAT   768      20.083   6.966 -20.815  1.00  0.00           O  
ATOM   4219  H1  WAT   768      20.381   6.339 -21.474  1.00  0.00           H  
ATOM   4220  H2  WAT   768      20.887   7.287 -20.408  1.00  0.00           H  
TER    4221      WAT   768 
ATOM   4221  O   WAT   769      -1.693   0.629  29.382  1.00  0.00           O  
ATOM   4222  H1  WAT   769      -0.825   0.657  29.785  1.00  0.00           H  
ATOM   4223  H2  WAT   769      -2.292   0.877  30.086  1.00  0.00           H  
TER    4224      WAT   769 
ATOM   4224  O   WAT   770      -7.853 -14.188 -24.113  1.00  0.00           O  
ATOM   4225  H1  WAT   770      -6.936 -14.409 -23.948  1.00  0.00           H  
ATOM   4226  H2  WAT   770      -8.182 -13.887 -23.266  1.00  0.00           H  
TER    4227      WAT   770 
ATOM   4227  O   WAT   771      -8.060  11.914  32.529  1.00  0.00           O  
ATOM   4228  H1  WAT   771      -7.906  11.957  33.473  1.00  0.00           H  
ATOM   4229  H2  WAT   771      -9.005  11.790  32.446  1.00  0.00           H  
TER    4230      WAT   771 
ATOM   4230  O   WAT   772     -32.658  14.543 -16.858  1.00  0.00           O  
ATOM   4231  H1  WAT   772     -33.352  14.729 -17.490  1.00  0.00           H  
ATOM   4232  H2  WAT   772     -32.483  13.608 -16.962  1.00  0.00           H  
TER    4233      WAT   772 
ATOM   4233  O   WAT   773      -3.508  38.051  -3.363  1.00  0.00           O  
ATOM   4234  H1  WAT   773      -3.953  38.809  -2.985  1.00  0.00           H  
ATOM   4235  H2  WAT   773      -3.205  37.548  -2.606  1.00  0.00           H  
TER    4236      WAT   773 
ATOM   4236  O   WAT   774       0.795 -40.239  -4.564  1.00  0.00           O  
ATOM   4237  H1  WAT   774       1.381 -39.491  -4.453  1.00  0.00           H  
ATOM   4238  H2  WAT   774      -0.080 -39.854  -4.608  1.00  0.00           H  
TER    4239      WAT   774 
ATOM   4239  O   WAT   775       7.882 -29.583  15.800  1.00  0.00           O  
ATOM   4240  H1  WAT   775       7.320 -28.927  16.212  1.00  0.00           H  
ATOM   4241  H2  WAT   775       8.078 -29.222  14.936  1.00  0.00           H  
TER    4242      WAT   775 
ATOM   4242  O   WAT   776       2.369 -31.117  36.358  1.00  0.00           O  
ATOM   4243  H1  WAT   776       1.844 -30.819  35.615  1.00  0.00           H  
ATOM   4244  H2  WAT   776       3.244 -31.249  35.994  1.00  0.00           H  
TER    4245      WAT   776 
ATOM   4245  O   WAT   777       2.353  14.180 -26.598  1.00  0.00           O  
ATOM   4246  H1  WAT   777       2.714  13.818 -27.408  1.00  0.00           H  
ATOM   4247  H2  WAT   777       2.977  13.919 -25.921  1.00  0.00           H  
TER    4248      WAT   777 
ATOM   4248  O   WAT   778     -38.324 -20.006  -9.752  1.00  0.00           O  
ATOM   4249  H1  WAT   778     -37.861 -20.823  -9.936  1.00  0.00           H  
ATOM   4250  H2  WAT   778     -38.910 -19.890 -10.499  1.00  0.00           H  
TER    4251      WAT   778 
ATOM   4251  O   WAT   779      38.179 -25.311  -8.104  1.00  0.00           O  
ATOM   4252  H1  WAT   779      37.305 -25.589  -8.378  1.00  0.00           H  
ATOM   4253  H2  WAT   779      38.719 -26.096  -8.195  1.00  0.00           H  
TER    4254      WAT   779 
ATOM   4254  O   WAT   780      12.297  11.479  28.556  1.00  0.00           O  
ATOM   4255  H1  WAT   780      13.218  11.256  28.695  1.00  0.00           H  
ATOM   4256  H2  WAT   780      12.290  12.435  28.495  1.00  0.00           H  
TER    4257      WAT   780 
ATOM   4257  O   WAT   781       4.397  43.787   8.275  1.00  0.00           O  
ATOM   4258  H1  WAT   781       3.712  43.845   7.608  1.00  0.00           H  
ATOM   4259  H2  WAT   781       4.529  44.691   8.561  1.00  0.00           H  
TER    4260      WAT   781 
ATOM   4260  O   WAT   782      18.700   3.561  14.556  1.00  0.00           O  
ATOM   4261  H1  WAT   782      18.685   3.140  15.415  1.00  0.00           H  
ATOM   4262  H2  WAT   782      19.617   3.801  14.423  1.00  0.00           H  
TER    4263      WAT   782 
ATOM   4263  O   WAT   783      30.144 -31.151 -12.392  1.00  0.00           O  
ATOM   4264  H1  WAT   783      30.349 -30.904 -11.490  1.00  0.00           H  
ATOM   4265  H2  WAT   783      30.681 -30.567 -12.928  1.00  0.00           H  
TER    4266      WAT   783 
ATOM   4266  O   WAT   784       9.144 -17.969 -35.450  1.00  0.00           O  
ATOM   4267  H1  WAT   784       9.430 -17.128 -35.805  1.00  0.00           H  
ATOM   4268  H2  WAT   784       9.288 -17.893 -34.507  1.00  0.00           H  
TER    4269      WAT   784 
ATOM   4269  O   WAT   785      25.362 -36.714   8.244  1.00  0.00           O  
ATOM   4270  H1  WAT   785      26.127 -36.489   8.773  1.00  0.00           H  
ATOM   4271  H2  WAT   785      25.212 -35.942   7.699  1.00  0.00           H  
TER    4272      WAT   785 
ATOM   4272  O   WAT   786      -2.876  -9.961 -12.130  1.00  0.00           O  
ATOM   4273  H1  WAT   786      -2.490  -9.087 -12.065  1.00  0.00           H  
ATOM   4274  H2  WAT   786      -2.258 -10.455 -12.669  1.00  0.00           H  
TER    4275      WAT   786 
ATOM   4275  O   WAT   787     -23.068 -40.947 -15.481  1.00  0.00           O  
ATOM   4276  H1  WAT   787     -23.816 -40.576 -15.012  1.00  0.00           H  
ATOM   4277  H2  WAT   787     -23.447 -41.631 -16.033  1.00  0.00           H  
TER    4278      WAT   787 
ATOM   4278  O   WAT   788     -28.458 -41.391   3.450  1.00  0.00           O  
ATOM   4279  H1  WAT   788     -28.187 -42.142   2.921  1.00  0.00           H  
ATOM   4280  H2  WAT   788     -27.759 -41.288   4.095  1.00  0.00           H  
TER    4281      WAT   788 
ATOM   4281  O   WAT   789      22.199  -5.779 -38.586  1.00  0.00           O  
ATOM   4282  H1  WAT   789      21.475  -5.220 -38.869  1.00  0.00           H  
ATOM   4283  H2  WAT   789      21.807  -6.646 -38.485  1.00  0.00           H  
TER    4284      WAT   789 
ATOM   4284  O   WAT   790       0.155 -24.866  19.361  1.00  0.00           O  
ATOM   4285  H1  WAT   790       0.744 -24.115  19.288  1.00  0.00           H  
ATOM   4286  H2  WAT   790       0.663 -25.602  19.018  1.00  0.00           H  
TER    4287      WAT   790 
ATOM   4287  O   WAT   791      33.546  26.823  -7.911  1.00  0.00           O  
ATOM   4288  H1  WAT   791      33.674  27.759  -7.756  1.00  0.00           H  
ATOM   4289  H2  WAT   791      34.366  26.419  -7.628  1.00  0.00           H  
TER    4290      WAT   791 
ATOM   4290  O   WAT   792       9.643  13.121  27.586  1.00  0.00           O  
ATOM   4291  H1  WAT   792       9.518  13.554  28.430  1.00  0.00           H  
ATOM   4292  H2  WAT   792       9.558  12.188  27.781  1.00  0.00           H  
TER    4293      WAT   792 
ATOM   4293  O   WAT   793     -16.185 -36.459   6.900  1.00  0.00           O  
ATOM   4294  H1  WAT   793     -15.421 -36.775   7.383  1.00  0.00           H  
ATOM   4295  H2  WAT   793     -16.884 -37.071   7.133  1.00  0.00           H  
TER    4296      WAT   793 
ATOM   4296  O   WAT   794      18.654  25.147  16.988  1.00  0.00           O  
ATOM   4297  H1  WAT   794      18.268  25.986  16.738  1.00  0.00           H  
ATOM   4298  H2  WAT   794      19.599  25.297  16.946  1.00  0.00           H  
TER    4299      WAT   794 
ATOM   4299  O   WAT   795       3.245  34.943 -11.342  1.00  0.00           O  
ATOM   4300  H1  WAT   795       3.605  34.508 -12.115  1.00  0.00           H  
ATOM   4301  H2  WAT   795       3.290  35.876 -11.550  1.00  0.00           H  
TER    4302      WAT   795 
ATOM   4302  O   WAT   796      35.614  35.641  13.510  1.00  0.00           O  
ATOM   4303  H1  WAT   796      35.527  36.582  13.662  1.00  0.00           H  
ATOM   4304  H2  WAT   796      35.124  35.482  12.703  1.00  0.00           H  
TER    4305      WAT   796 
ATOM   4305  O   WAT   797      24.306  12.159 -22.877  1.00  0.00           O  
ATOM   4306  H1  WAT   797      23.514  12.695 -22.825  1.00  0.00           H  
ATOM   4307  H2  WAT   797      24.952  12.726 -23.298  1.00  0.00           H  
TER    4308      WAT   797 
ATOM   4308  O   WAT   798      15.223  19.470   3.297  1.00  0.00           O  
ATOM   4309  H1  WAT   798      14.759  19.552   2.464  1.00  0.00           H  
ATOM   4310  H2  WAT   798      16.147  19.578   3.068  1.00  0.00           H  
TER    4311      WAT   798 
ATOM   4311  O   WAT   799       7.736  12.871  12.420  1.00  0.00           O  
ATOM   4312  H1  WAT   799       8.559  13.277  12.692  1.00  0.00           H  
ATOM   4313  H2  WAT   799       7.583  12.182  13.066  1.00  0.00           H  
TER    4314      WAT   799 
ATOM   4314  O   WAT   800       6.273 -17.799 -40.149  1.00  0.00           O  
ATOM   4315  H1  WAT   800       6.576 -17.151 -39.514  1.00  0.00           H  
ATOM   4316  H2  WAT   800       6.650 -18.626 -39.847  1.00  0.00           H  
TER    4317      WAT   800 
ATOM   4317  O   WAT   801      -7.706   0.875  49.899  1.00  0.00           O  
ATOM   4318  H1  WAT   801      -7.073   0.301  50.330  1.00  0.00           H  
ATOM   4319  H2  WAT   801      -7.179   1.409  49.304  1.00  0.00           H  
TER    4320      WAT   801 
ATOM   4320  O   WAT   802       5.191 -12.566  31.479  1.00  0.00           O  
ATOM   4321  H1  WAT   802       4.871 -13.194  30.831  1.00  0.00           H  
ATOM   4322  H2  WAT   802       5.712 -13.092  32.085  1.00  0.00           H  
TER    4323      WAT   802 
ATOM   4323  O   WAT   803     -16.069  -2.541  37.714  1.00  0.00           O  
ATOM   4324  H1  WAT   803     -15.645  -1.840  37.220  1.00  0.00           H  
ATOM   4325  H2  WAT   803     -15.479  -2.707  38.449  1.00  0.00           H  
TER    4326      WAT   803 
ATOM   4326  O   WAT   804     -25.227  19.764  32.219  1.00  0.00           O  
ATOM   4327  H1  WAT   804     -24.421  20.254  32.381  1.00  0.00           H  
ATOM   4328  H2  WAT   804     -24.992  18.852  32.389  1.00  0.00           H  
TER    4329      WAT   804 
ATOM   4329  O   WAT   805      29.272  22.571 -19.991  1.00  0.00           O  
ATOM   4330  H1  WAT   805      29.070  23.311 -19.419  1.00  0.00           H  
ATOM   4331  H2  WAT   805      29.745  21.956 -19.430  1.00  0.00           H  
TER    4332      WAT   805 
ATOM   4332  O   WAT   806      13.450  31.154  13.779  1.00  0.00           O  
ATOM   4333  H1  WAT   806      13.395  32.083  13.556  1.00  0.00           H  
ATOM   4334  H2  WAT   806      12.654  30.771  13.410  1.00  0.00           H  
TER    4335      WAT   806 
ATOM   4335  O   WAT   807       6.838 -30.902  10.037  1.00  0.00           O  
ATOM   4336  H1  WAT   807       7.544 -30.670  10.640  1.00  0.00           H  
ATOM   4337  H2  WAT   807       7.245 -30.873   9.171  1.00  0.00           H  
TER    4338      WAT   807 
ATOM   4338  O   WAT   808      -8.326   3.841  19.677  1.00  0.00           O  
ATOM   4339  H1  WAT   808      -7.440   4.167  19.836  1.00  0.00           H  
ATOM   4340  H2  WAT   808      -8.248   3.316  18.881  1.00  0.00           H  
TER    4341      WAT   808 
ATOM   4341  O   WAT   809      14.712  28.468  24.900  1.00  0.00           O  
ATOM   4342  H1  WAT   809      14.126  28.497  25.656  1.00  0.00           H  
ATOM   4343  H2  WAT   809      14.219  28.893  24.198  1.00  0.00           H  
TER    4344      WAT   809 
ATOM   4344  O   WAT   810      18.074 -10.743  11.361  1.00  0.00           O  
ATOM   4345  H1  WAT   810      17.844 -11.641  11.599  1.00  0.00           H  
ATOM   4346  H2  WAT   810      17.299 -10.409  10.909  1.00  0.00           H  
TER    4347      WAT   810 
ATOM   4347  O   WAT   811     -34.490   9.366  25.659  1.00  0.00           O  
ATOM   4348  H1  WAT   811     -35.343   9.731  25.421  1.00  0.00           H  
ATOM   4349  H2  WAT   811     -34.162   9.950  26.342  1.00  0.00           H  
TER    4350      WAT   811 
ATOM   4350  O   WAT   812     -26.838  -5.221  14.149  1.00  0.00           O  
ATOM   4351  H1  WAT   812     -27.182  -5.852  14.783  1.00  0.00           H  
ATOM   4352  H2  WAT   812     -26.183  -5.713  13.654  1.00  0.00           H  
TER    4353      WAT   812 
ATOM   4353  O   WAT   813     -41.728  25.692   2.178  1.00  0.00           O  
ATOM   4354  H1  WAT   813     -41.902  26.633   2.182  1.00  0.00           H  
ATOM   4355  H2  WAT   813     -41.164  25.549   2.937  1.00  0.00           H  
TER    4356      WAT   813 
ATOM   4356  O   WAT   814     -12.019  17.351  27.552  1.00  0.00           O  
ATOM   4357  H1  WAT   814     -12.676  17.979  27.253  1.00  0.00           H  
ATOM   4358  H2  WAT   814     -11.334  17.890  27.947  1.00  0.00           H  
TER    4359      WAT   814 
ATOM   4359  O   WAT   815       8.920 -18.588   5.268  1.00  0.00           O  
ATOM   4360  H1  WAT   815       9.764 -19.040   5.294  1.00  0.00           H  
ATOM   4361  H2  WAT   815       8.887 -18.192   4.398  1.00  0.00           H  
TER    4362      WAT   815 
ATOM   4362  O   WAT   816      -1.839  -7.003 -12.266  1.00  0.00           O  
ATOM   4363  H1  WAT   816      -2.343  -6.193 -12.340  1.00  0.00           H  
ATOM   4364  H2  WAT   816      -1.796  -7.174 -11.325  1.00  0.00           H  
TER    4365      WAT   816 
ATOM   4365  O   WAT   817     -14.699  10.926   3.764  1.00  0.00           O  
ATOM   4366  H1  WAT   817     -14.554   9.991   3.620  1.00  0.00           H  
ATOM   4367  H2  WAT   817     -15.639  11.046   3.627  1.00  0.00           H  
TER    4368      WAT   817 
ATOM   4368  O   WAT   818     -10.452  -8.418 -42.090  1.00  0.00           O  
ATOM   4369  H1  WAT   818     -11.153  -8.612 -41.469  1.00  0.00           H  
ATOM   4370  H2  WAT   818     -10.037  -9.266 -42.255  1.00  0.00           H  
TER    4371      WAT   818 
ATOM   4371  O   WAT   819       8.313  10.710 -17.637  1.00  0.00           O  
ATOM   4372  H1  WAT   819       8.103  10.836 -16.712  1.00  0.00           H  
ATOM   4373  H2  WAT   819       7.493  10.894 -18.095  1.00  0.00           H  
TER    4374      WAT   819 
ATOM   4374  O   WAT   820       9.937  -5.014  43.379  1.00  0.00           O  
ATOM   4375  H1  WAT   820      10.677  -4.772  43.936  1.00  0.00           H  
ATOM   4376  H2  WAT   820       9.293  -5.384  43.983  1.00  0.00           H  
TER    4377      WAT   820 
ATOM   4377  O   WAT   821       9.830  27.570  13.931  1.00  0.00           O  
ATOM   4378  H1  WAT   821      10.234  27.030  13.252  1.00  0.00           H  
ATOM   4379  H2  WAT   821      10.196  27.238  14.751  1.00  0.00           H  
TER    4380      WAT   821 
ATOM   4380  O   WAT   822     -33.884   9.392  -2.231  1.00  0.00           O  
ATOM   4381  H1  WAT   822     -33.457   8.894  -1.535  1.00  0.00           H  
ATOM   4382  H2  WAT   822     -34.802   9.125  -2.188  1.00  0.00           H  
TER    4383      WAT   822 
ATOM   4383  O   WAT   823      -4.186  20.896  32.689  1.00  0.00           O  
ATOM   4384  H1  WAT   823      -4.110  20.739  33.630  1.00  0.00           H  
ATOM   4385  H2  WAT   823      -3.385  21.368  32.460  1.00  0.00           H  
TER    4386      WAT   823 
ATOM   4386  O   WAT   824     -16.103  12.454 -48.740  1.00  0.00           O  
ATOM   4387  H1  WAT   824     -15.904  12.212 -47.836  1.00  0.00           H  
ATOM   4388  H2  WAT   824     -15.306  12.883 -49.053  1.00  0.00           H  
TER    4389      WAT   824 
ATOM   4389  O   WAT   825      18.842  21.032 -32.404  1.00  0.00           O  
ATOM   4390  H1  WAT   825      19.248  20.902 -33.261  1.00  0.00           H  
ATOM   4391  H2  WAT   825      17.926  20.785 -32.533  1.00  0.00           H  
TER    4392      WAT   825 
ATOM   4392  O   WAT   826      34.719 -21.447 -25.733  1.00  0.00           O  
ATOM   4393  H1  WAT   826      33.782 -21.293 -25.853  1.00  0.00           H  
ATOM   4394  H2  WAT   826      35.097 -21.304 -26.601  1.00  0.00           H  
TER    4395      WAT   826 
ATOM   4395  O   WAT   827      30.723 -22.124  10.624  1.00  0.00           O  
ATOM   4396  H1  WAT   827      30.681 -23.077  10.704  1.00  0.00           H  
ATOM   4397  H2  WAT   827      31.346 -21.971   9.914  1.00  0.00           H  
TER    4398      WAT   827 
ATOM   4398  O   WAT   828     -11.685 -20.363 -31.246  1.00  0.00           O  
ATOM   4399  H1  WAT   828     -12.005 -20.436 -32.146  1.00  0.00           H  
ATOM   4400  H2  WAT   828     -10.741 -20.231 -31.338  1.00  0.00           H  
TER    4401      WAT   828 
ATOM   4401  O   WAT   829     -27.866 -20.228 -24.567  1.00  0.00           O  
ATOM   4402  H1  WAT   829     -27.351 -20.014 -23.789  1.00  0.00           H  
ATOM   4403  H2  WAT   829     -27.239 -20.184 -25.289  1.00  0.00           H  
TER    4404      WAT   829 
ATOM   4404  O   WAT   830      29.016  22.557  -9.571  1.00  0.00           O  
ATOM   4405  H1  WAT   830      28.398  23.151  -9.996  1.00  0.00           H  
ATOM   4406  H2  WAT   830      28.474  22.022  -8.991  1.00  0.00           H  
TER    4407      WAT   830 
ATOM   4407  O   WAT   831     -41.551 -26.443  18.833  1.00  0.00           O  
ATOM   4408  H1  WAT   831     -42.219 -26.957  18.380  1.00  0.00           H  
ATOM   4409  H2  WAT   831     -41.802 -25.533  18.678  1.00  0.00           H  
TER    4410      WAT   831 
ATOM   4410  O   WAT   832      -6.992 -38.392  -5.490  1.00  0.00           O  
ATOM   4411  H1  WAT   832      -7.949 -38.401  -5.491  1.00  0.00           H  
ATOM   4412  H2  WAT   832      -6.759 -37.748  -4.821  1.00  0.00           H  
TER    4413      WAT   832 
ATOM   4413  O   WAT   833     -14.063  -6.287 -25.569  1.00  0.00           O  
ATOM   4414  H1  WAT   833     -15.011  -6.406 -25.509  1.00  0.00           H  
ATOM   4415  H2  WAT   833     -13.811  -6.764 -26.360  1.00  0.00           H  
TER    4416      WAT   833 
ATOM   4416  O   WAT   834      35.563  19.874  16.549  1.00  0.00           O  
ATOM   4417  H1  WAT   834      35.272  19.556  17.403  1.00  0.00           H  
ATOM   4418  H2  WAT   834      35.064  19.356  15.917  1.00  0.00           H  
TER    4419      WAT   834 
ATOM   4419  O   WAT   835      33.254   7.728  21.672  1.00  0.00           O  
ATOM   4420  H1  WAT   835      33.388   6.943  21.139  1.00  0.00           H  
ATOM   4421  H2  WAT   835      33.413   8.455  21.070  1.00  0.00           H  
TER    4422      WAT   835 
ATOM   4422  O   WAT   836      14.038  11.712  31.012  1.00  0.00           O  
ATOM   4423  H1  WAT   836      14.049  10.874  30.550  1.00  0.00           H  
ATOM   4424  H2  WAT   836      14.864  11.730  31.495  1.00  0.00           H  
TER    4425      WAT   836 
ATOM   4425  O   WAT   837      15.606  22.101  10.091  1.00  0.00           O  
ATOM   4426  H1  WAT   837      14.719  22.340  10.362  1.00  0.00           H  
ATOM   4427  H2  WAT   837      16.061  22.937   9.995  1.00  0.00           H  
TER    4428      WAT   837 
ATOM   4428  O   WAT   838      38.288  22.845  -5.625  1.00  0.00           O  
ATOM   4429  H1  WAT   838      38.443  23.151  -4.731  1.00  0.00           H  
ATOM   4430  H2  WAT   838      37.555  23.376  -5.936  1.00  0.00           H  
TER    4431      WAT   838 
ATOM   4431  O   WAT   839      -8.848 -16.075 -39.925  1.00  0.00           O  
ATOM   4432  H1  WAT   839      -9.678 -16.521 -40.092  1.00  0.00           H  
ATOM   4433  H2  WAT   839      -8.953 -15.690 -39.055  1.00  0.00           H  
TER    4434      WAT   839 
ATOM   4434  O   WAT   840     -22.781 -39.618   6.886  1.00  0.00           O  
ATOM   4435  H1  WAT   840     -23.125 -40.510   6.929  1.00  0.00           H  
ATOM   4436  H2  WAT   840     -21.833 -39.722   6.972  1.00  0.00           H  
TER    4437      WAT   840 
ATOM   4437  O   WAT   841     -11.918  -0.357   7.498  1.00  0.00           O  
ATOM   4438  H1  WAT   841     -11.409  -0.377   6.687  1.00  0.00           H  
ATOM   4439  H2  WAT   841     -11.394   0.176   8.096  1.00  0.00           H  
TER    4440      WAT   841 
ATOM   4440  O   WAT   842      27.671 -15.119 -32.481  1.00  0.00           O  
ATOM   4441  H1  WAT   842      28.508 -14.695 -32.293  1.00  0.00           H  
ATOM   4442  H2  WAT   842      27.658 -15.886 -31.909  1.00  0.00           H  
TER    4443      WAT   842 
ATOM   4443  O   WAT   843     -32.221  16.950  19.783  1.00  0.00           O  
ATOM   4444  H1  WAT   843     -32.549  16.529  20.578  1.00  0.00           H  
ATOM   4445  H2  WAT   843     -31.843  17.775  20.086  1.00  0.00           H  
TER    4446      WAT   843 
ATOM   4446  O   WAT   844       7.159  23.472  19.571  1.00  0.00           O  
ATOM   4447  H1  WAT   844       6.638  23.724  20.334  1.00  0.00           H  
ATOM   4448  H2  WAT   844       7.295  24.290  19.093  1.00  0.00           H  
TER    4449      WAT   844 
ATOM   4449  O   WAT   845      13.564  20.532   5.454  1.00  0.00           O  
ATOM   4450  H1  WAT   845      14.177  20.261   4.770  1.00  0.00           H  
ATOM   4451  H2  WAT   845      14.121  20.750   6.202  1.00  0.00           H  
TER    4452      WAT   845 
ATOM   4452  O   WAT   846      39.802  16.829  21.783  1.00  0.00           O  
ATOM   4453  H1  WAT   846      40.094  16.214  22.456  1.00  0.00           H  
ATOM   4454  H2  WAT   846      40.547  17.416  21.657  1.00  0.00           H  
TER    4455      WAT   846 
ATOM   4455  O   WAT   847      35.731   1.379  37.020  1.00  0.00           O  
ATOM   4456  H1  WAT   847      36.037   0.503  37.256  1.00  0.00           H  
ATOM   4457  H2  WAT   847      35.420   1.289  36.119  1.00  0.00           H  
TER    4458      WAT   847 
ATOM   4458  O   WAT   848      23.570  -7.879 -33.504  1.00  0.00           O  
ATOM   4459  H1  WAT   848      24.175  -8.398 -34.034  1.00  0.00           H  
ATOM   4460  H2  WAT   848      24.070  -7.654 -32.720  1.00  0.00           H  
TER    4461      WAT   848 
ATOM   4461  O   WAT   849      40.067  19.637 -20.918  1.00  0.00           O  
ATOM   4462  H1  WAT   849      39.403  19.882 -21.561  1.00  0.00           H  
ATOM   4463  H2  WAT   849      39.570  19.266 -20.189  1.00  0.00           H  
TER    4464      WAT   849 
ATOM   4464  O   WAT   850     -36.251  11.204   3.301  1.00  0.00           O  
ATOM   4465  H1  WAT   850     -36.501  12.127   3.332  1.00  0.00           H  
ATOM   4466  H2  WAT   850     -37.002  10.766   2.901  1.00  0.00           H  
TER    4467      WAT   850 
ATOM   4467  O   WAT   851      11.171  11.234  22.039  1.00  0.00           O  
ATOM   4468  H1  WAT   851      11.832  11.815  22.414  1.00  0.00           H  
ATOM   4469  H2  WAT   851      11.011  10.581  22.721  1.00  0.00           H  
TER    4470      WAT   851 
ATOM   4470  O   WAT   852      -5.085  27.990 -10.310  1.00  0.00           O  
ATOM   4471  H1  WAT   852      -4.538  27.752  -9.561  1.00  0.00           H  
ATOM   4472  H2  WAT   852      -5.472  28.831 -10.066  1.00  0.00           H  
TER    4473      WAT   852 
ATOM   4473  O   WAT   853      22.599  -9.468  47.035  1.00  0.00           O  
ATOM   4474  H1  WAT   853      21.818  -9.022  46.707  1.00  0.00           H  
ATOM   4475  H2  WAT   853      22.745  -9.088  47.902  1.00  0.00           H  
TER    4476      WAT   853 
ATOM   4476  O   WAT   854     -18.214 -16.077  19.227  1.00  0.00           O  
ATOM   4477  H1  WAT   854     -19.131 -16.327  19.339  1.00  0.00           H  
ATOM   4478  H2  WAT   854     -18.085 -16.058  18.278  1.00  0.00           H  
TER    4479      WAT   854 
ATOM   4479  O   WAT   855      -6.638   9.580 -11.084  1.00  0.00           O  
ATOM   4480  H1  WAT   855      -7.362   9.446 -10.474  1.00  0.00           H  
ATOM   4481  H2  WAT   855      -6.087   8.805 -10.976  1.00  0.00           H  
TER    4482      WAT   855 
ATOM   4482  O   WAT   856       6.593  19.109  23.932  1.00  0.00           O  
ATOM   4483  H1  WAT   856       7.342  18.565  24.175  1.00  0.00           H  
ATOM   4484  H2  WAT   856       6.178  19.331  24.765  1.00  0.00           H  
TER    4485      WAT   856 
ATOM   4485  O   WAT   857     -17.303  -0.189  45.729  1.00  0.00           O  
ATOM   4486  H1  WAT   857     -16.955  -0.095  46.616  1.00  0.00           H  
ATOM   4487  H2  WAT   857     -16.555  -0.013  45.159  1.00  0.00           H  
TER    4488      WAT   857 
ATOM   4488  O   WAT   858      -2.682 -31.013  21.694  1.00  0.00           O  
ATOM   4489  H1  WAT   858      -2.048 -30.643  22.308  1.00  0.00           H  
ATOM   4490  H2  WAT   858      -3.325 -30.316  21.564  1.00  0.00           H  
TER    4491      WAT   858 
ATOM   4491  O   WAT   859      23.648 -37.580  22.910  1.00  0.00           O  
ATOM   4492  H1  WAT   859      23.438 -38.127  22.153  1.00  0.00           H  
ATOM   4493  H2  WAT   859      22.849 -37.585  23.438  1.00  0.00           H  
TER    4494      WAT   859 
ATOM   4494  O   WAT   860      10.440  -3.190  -7.836  1.00  0.00           O  
ATOM   4495  H1  WAT   860      10.491  -3.232  -6.881  1.00  0.00           H  
ATOM   4496  H2  WAT   860      10.272  -4.092  -8.107  1.00  0.00           H  
TER    4497      WAT   860 
ATOM   4497  O   WAT   861       5.892 -23.432 -38.224  1.00  0.00           O  
ATOM   4498  H1  WAT   861       5.387 -24.110 -37.774  1.00  0.00           H  
ATOM   4499  H2  WAT   861       6.460 -23.916 -38.823  1.00  0.00           H  
TER    4500      WAT   861 
ATOM   4500  O   WAT   862      -0.796 -30.156  -9.843  1.00  0.00           O  
ATOM   4501  H1  WAT   862      -0.032 -30.468  -9.359  1.00  0.00           H  
ATOM   4502  H2  WAT   862      -0.456 -29.933 -10.710  1.00  0.00           H  
TER    4503      WAT   862 
ATOM   4503  O   WAT   863     -24.680  15.892  34.890  1.00  0.00           O  
ATOM   4504  H1  WAT   863     -25.501  15.450  34.672  1.00  0.00           H  
ATOM   4505  H2  WAT   863     -24.817  16.228  35.776  1.00  0.00           H  
TER    4506      WAT   863 
ATOM   4506  O   WAT   864     -23.981   4.849  10.727  1.00  0.00           O  
ATOM   4507  H1  WAT   864     -24.915   4.791  10.927  1.00  0.00           H  
ATOM   4508  H2  WAT   864     -23.586   4.128  11.217  1.00  0.00           H  
TER    4509      WAT   864 
ATOM   4509  O   WAT   865     -32.222  18.359  -5.768  1.00  0.00           O  
ATOM   4510  H1  WAT   865     -31.369  17.948  -5.628  1.00  0.00           H  
ATOM   4511  H2  WAT   865     -32.793  17.640  -6.036  1.00  0.00           H  
TER    4512      WAT   865 
ATOM   4512  O   WAT   866      38.427  -7.733 -30.278  1.00  0.00           O  
ATOM   4513  H1  WAT   866      38.446  -7.551 -29.338  1.00  0.00           H  
ATOM   4514  H2  WAT   866      38.223  -8.666 -30.338  1.00  0.00           H  
TER    4515      WAT   866 
ATOM   4515  O   WAT   867       5.407  34.878 -15.281  1.00  0.00           O  
ATOM   4516  H1  WAT   867       6.014  34.464 -15.894  1.00  0.00           H  
ATOM   4517  H2  WAT   867       5.918  35.577 -14.873  1.00  0.00           H  
TER    4518      WAT   867 
ATOM   4518  O   WAT   868      19.718  33.453 -15.838  1.00  0.00           O  
ATOM   4519  H1  WAT   868      19.048  34.129 -15.742  1.00  0.00           H  
ATOM   4520  H2  WAT   868      19.383  32.878 -16.526  1.00  0.00           H  
TER    4521      WAT   868 
ATOM   4521  O   WAT   869      32.999 -22.347  17.672  1.00  0.00           O  
ATOM   4522  H1  WAT   869      33.274 -21.772  18.386  1.00  0.00           H  
ATOM   4523  H2  WAT   869      32.753 -23.165  18.104  1.00  0.00           H  
TER    4524      WAT   869 
ATOM   4524  O   WAT   870     -35.850   7.047   7.201  1.00  0.00           O  
ATOM   4525  H1  WAT   870     -36.664   7.353   7.600  1.00  0.00           H  
ATOM   4526  H2  WAT   870     -35.682   7.669   6.494  1.00  0.00           H  
TER    4527      WAT   870 
ATOM   4527  O   WAT   871      -5.979  12.090 -30.015  1.00  0.00           O  
ATOM   4528  H1  WAT   871      -5.541  11.667 -30.754  1.00  0.00           H  
ATOM   4529  H2  WAT   871      -6.480  11.388 -29.600  1.00  0.00           H  
TER    4530      WAT   871 
ATOM   4530  O   WAT   872      21.627 -23.668  26.908  1.00  0.00           O  
ATOM   4531  H1  WAT   872      22.015 -22.953  27.413  1.00  0.00           H  
ATOM   4532  H2  WAT   872      22.021 -24.460  27.273  1.00  0.00           H  
TER    4533      WAT   872 
ATOM   4533  O   WAT   873      43.421  19.594   6.861  1.00  0.00           O  
ATOM   4534  H1  WAT   873      44.309  19.898   7.048  1.00  0.00           H  
ATOM   4535  H2  WAT   873      43.543  18.745   6.435  1.00  0.00           H  
TER    4536      WAT   873 
ATOM   4536  O   WAT   874     -15.493   9.019 -43.452  1.00  0.00           O  
ATOM   4537  H1  WAT   874     -14.548   8.875 -43.490  1.00  0.00           H  
ATOM   4538  H2  WAT   874     -15.634   9.466 -42.617  1.00  0.00           H  
TER    4539      WAT   874 
ATOM   4539  O   WAT   875      28.352  10.251  20.479  1.00  0.00           O  
ATOM   4540  H1  WAT   875      27.423  10.042  20.576  1.00  0.00           H  
ATOM   4541  H2  WAT   875      28.774   9.403  20.337  1.00  0.00           H  
TER    4542      WAT   875 
ATOM   4542  O   WAT   876     -28.069  16.284 -35.144  1.00  0.00           O  
ATOM   4543  H1  WAT   876     -28.359  16.286 -34.232  1.00  0.00           H  
ATOM   4544  H2  WAT   876     -28.582  15.590 -35.557  1.00  0.00           H  
TER    4545      WAT   876 
ATOM   4545  O   WAT   877     -20.087 -38.532 -16.670  1.00  0.00           O  
ATOM   4546  H1  WAT   877     -19.904 -39.463 -16.543  1.00  0.00           H  
ATOM   4547  H2  WAT   877     -20.716 -38.508 -17.391  1.00  0.00           H  
TER    4548      WAT   877 
ATOM   4548  O   WAT   878     -13.061  28.604  15.902  1.00  0.00           O  
ATOM   4549  H1  WAT   878     -13.538  29.217  16.462  1.00  0.00           H  
ATOM   4550  H2  WAT   878     -13.579  27.800  15.931  1.00  0.00           H  
TER    4551      WAT   878 
ATOM   4551  O   WAT   879      20.490  17.688  31.790  1.00  0.00           O  
ATOM   4552  H1  WAT   879      21.345  17.264  31.863  1.00  0.00           H  
ATOM   4553  H2  WAT   879      19.922  17.019  31.410  1.00  0.00           H  
TER    4554      WAT   879 
ATOM   4554  O   WAT   880      22.221  16.797  20.056  1.00  0.00           O  
ATOM   4555  H1  WAT   880      21.747  17.606  20.246  1.00  0.00           H  
ATOM   4556  H2  WAT   880      22.253  16.335  20.894  1.00  0.00           H  
TER    4557      WAT   880 
ATOM   4557  O   WAT   881      24.584  10.400  -1.725  1.00  0.00           O  
ATOM   4558  H1  WAT   881      24.948  10.928  -2.436  1.00  0.00           H  
ATOM   4559  H2  WAT   881      24.585   9.506  -2.066  1.00  0.00           H  
TER    4560      WAT   881 
ATOM   4560  O   WAT   882      27.810   8.120 -11.994  1.00  0.00           O  
ATOM   4561  H1  WAT   882      28.038   7.205 -12.161  1.00  0.00           H  
ATOM   4562  H2  WAT   882      27.933   8.555 -12.838  1.00  0.00           H  
TER    4563      WAT   882 
ATOM   4563  O   WAT   883      16.974 -39.405   2.313  1.00  0.00           O  
ATOM   4564  H1  WAT   883      16.626 -38.879   3.033  1.00  0.00           H  
ATOM   4565  H2  WAT   883      16.906 -38.836   1.546  1.00  0.00           H  
TER    4566      WAT   883 
ATOM   4566  O   WAT   884      22.854   4.523  11.217  1.00  0.00           O  
ATOM   4567  H1  WAT   884      22.308   4.323  10.456  1.00  0.00           H  
ATOM   4568  H2  WAT   884      23.474   3.795  11.265  1.00  0.00           H  
TER    4569      WAT   884 
ATOM   4569  O   WAT   885      19.726 -25.951  17.553  1.00  0.00           O  
ATOM   4570  H1  WAT   885      20.079 -25.082  17.745  1.00  0.00           H  
ATOM   4571  H2  WAT   885      19.785 -26.423  18.384  1.00  0.00           H  
TER    4572      WAT   885 
ATOM   4572  O   WAT   886      21.650  10.331 -24.488  1.00  0.00           O  
ATOM   4573  H1  WAT   886      21.846  10.083 -23.585  1.00  0.00           H  
ATOM   4574  H2  WAT   886      20.787  10.743 -24.441  1.00  0.00           H  
TER    4575      WAT   886 
ATOM   4575  O   WAT   887       6.211  27.217  22.907  1.00  0.00           O  
ATOM   4576  H1  WAT   887       6.933  27.304  22.285  1.00  0.00           H  
ATOM   4577  H2  WAT   887       5.427  27.404  22.391  1.00  0.00           H  
TER    4578      WAT   887 
ATOM   4578  O   WAT   888       5.983  -1.333  30.038  1.00  0.00           O  
ATOM   4579  H1  WAT   888       6.841  -1.660  29.764  1.00  0.00           H  
ATOM   4580  H2  WAT   888       5.490  -2.120  30.269  1.00  0.00           H  
TER    4581      WAT   888 
ATOM   4581  O   WAT   889       7.428  -9.640 -43.211  1.00  0.00           O  
ATOM   4582  H1  WAT   889       8.119  -9.253 -42.673  1.00  0.00           H  
ATOM   4583  H2  WAT   889       6.775  -8.946 -43.298  1.00  0.00           H  
TER    4584      WAT   889 
ATOM   4584  O   WAT   890      20.972  27.739 -20.033  1.00  0.00           O  
ATOM   4585  H1  WAT   890      21.823  27.432 -20.346  1.00  0.00           H  
ATOM   4586  H2  WAT   890      20.557  28.121 -20.806  1.00  0.00           H  
TER    4587      WAT   890 
ATOM   4587  O   WAT   891      20.689 -16.988  13.845  1.00  0.00           O  
ATOM   4588  H1  WAT   891      21.111 -17.293  14.649  1.00  0.00           H  
ATOM   4589  H2  WAT   891      19.873 -16.585  14.141  1.00  0.00           H  
TER    4590      WAT   891 
ATOM   4590  O   WAT   892      17.756  18.704  -5.132  1.00  0.00           O  
ATOM   4591  H1  WAT   892      18.187  17.876  -5.342  1.00  0.00           H  
ATOM   4592  H2  WAT   892      17.405  19.011  -5.968  1.00  0.00           H  
TER    4593      WAT   892 
ATOM   4593  O   WAT   893      -5.872  12.894  22.381  1.00  0.00           O  
ATOM   4594  H1  WAT   893      -6.464  12.963  21.632  1.00  0.00           H  
ATOM   4595  H2  WAT   893      -5.053  13.283  22.076  1.00  0.00           H  
TER    4596      WAT   893 
ATOM   4596  O   WAT   894      -0.623   7.156  45.545  1.00  0.00           O  
ATOM   4597  H1  WAT   894      -0.229   7.326  46.401  1.00  0.00           H  
ATOM   4598  H2  WAT   894      -1.357   7.769  45.494  1.00  0.00           H  
TER    4599      WAT   894 
ATOM   4599  O   WAT   895      19.832 -26.550 -32.662  1.00  0.00           O  
ATOM   4600  H1  WAT   895      19.100 -27.009 -32.250  1.00  0.00           H  
ATOM   4601  H2  WAT   895      19.777 -26.793 -33.586  1.00  0.00           H  
TER    4602      WAT   895 
ATOM   4602  O   WAT   896     -42.081   4.902  14.117  1.00  0.00           O  
ATOM   4603  H1  WAT   896     -41.716   4.533  13.313  1.00  0.00           H  
ATOM   4604  H2  WAT   896     -41.383   4.801  14.765  1.00  0.00           H  
TER    4605      WAT   896 
ATOM   4605  O   WAT   897     -20.433  27.450   1.418  1.00  0.00           O  
ATOM   4606  H1  WAT   897     -20.678  27.490   2.342  1.00  0.00           H  
ATOM   4607  H2  WAT   897     -19.558  27.838   1.385  1.00  0.00           H  
TER    4608      WAT   897 
ATOM   4608  O   WAT   898      21.318 -35.083   4.268  1.00  0.00           O  
ATOM   4609  H1  WAT   898      21.049 -34.166   4.229  1.00  0.00           H  
ATOM   4610  H2  WAT   898      20.844 -35.502   3.550  1.00  0.00           H  
TER    4611      WAT   898 
ATOM   4611  O   WAT   899     -41.421  23.176 -21.819  1.00  0.00           O  
ATOM   4612  H1  WAT   899     -40.588  22.706 -21.865  1.00  0.00           H  
ATOM   4613  H2  WAT   899     -41.350  23.711 -21.029  1.00  0.00           H  
TER    4614      WAT   899 
ATOM   4614  O   WAT   900       9.295  -1.209  29.402  1.00  0.00           O  
ATOM   4615  H1  WAT   900       9.212  -0.925  28.491  1.00  0.00           H  
ATOM   4616  H2  WAT   900      10.039  -0.711  29.741  1.00  0.00           H  
TER    4617      WAT   900 
ATOM   4617  O   WAT   901     -19.980 -22.490 -16.305  1.00  0.00           O  
ATOM   4618  H1  WAT   901     -20.282 -23.034 -17.032  1.00  0.00           H  
ATOM   4619  H2  WAT   901     -19.052 -22.340 -16.487  1.00  0.00           H  
TER    4620      WAT   901 
ATOM   4620  O   WAT   902      24.722   3.944  14.024  1.00  0.00           O  
ATOM   4621  H1  WAT   902      24.635   4.364  13.169  1.00  0.00           H  
ATOM   4622  H2  WAT   902      24.739   4.671  14.647  1.00  0.00           H  
TER    4623      WAT   902 
ATOM   4623  O   WAT   903      39.245 -11.170  -9.382  1.00  0.00           O  
ATOM   4624  H1  WAT   903      39.475 -10.445  -9.962  1.00  0.00           H  
ATOM   4625  H2  WAT   903      39.267 -10.790  -8.504  1.00  0.00           H  
TER    4626      WAT   903 
ATOM   4626  O   WAT   904     -19.860  -2.294  40.427  1.00  0.00           O  
ATOM   4627  H1  WAT   904     -19.211  -2.061  41.090  1.00  0.00           H  
ATOM   4628  H2  WAT   904     -20.693  -1.994  40.790  1.00  0.00           H  
TER    4629      WAT   904 
ATOM   4629  O   WAT   905     -32.110  19.310   5.891  1.00  0.00           O  
ATOM   4630  H1  WAT   905     -32.425  20.019   5.329  1.00  0.00           H  
ATOM   4631  H2  WAT   905     -32.003  19.717   6.751  1.00  0.00           H  
TER    4632      WAT   905 
ATOM   4632  O   WAT   906      25.784  25.027  -2.501  1.00  0.00           O  
ATOM   4633  H1  WAT   906      26.286  24.372  -2.985  1.00  0.00           H  
ATOM   4634  H2  WAT   906      25.957  25.849  -2.960  1.00  0.00           H  
TER    4635      WAT   906 
ATOM   4635  O   WAT   907      27.702 -30.785   3.595  1.00  0.00           O  
ATOM   4636  H1  WAT   907      26.943 -31.286   3.294  1.00  0.00           H  
ATOM   4637  H2  WAT   907      28.451 -31.217   3.185  1.00  0.00           H  
TER    4638      WAT   907 
ATOM   4638  O   WAT   908      19.260  13.585  27.970  1.00  0.00           O  
ATOM   4639  H1  WAT   908      19.017  14.475  27.713  1.00  0.00           H  
ATOM   4640  H2  WAT   908      18.689  13.386  28.712  1.00  0.00           H  
TER    4641      WAT   908 
ATOM   4641  O   WAT   909     -19.319  24.355   5.528  1.00  0.00           O  
ATOM   4642  H1  WAT   909     -19.503  25.131   6.058  1.00  0.00           H  
ATOM   4643  H2  WAT   909     -18.380  24.207   5.639  1.00  0.00           H  
TER    4644      WAT   909 
ATOM   4644  O   WAT   910      -9.909  27.243 -34.034  1.00  0.00           O  
ATOM   4645  H1  WAT   910      -9.273  27.870 -33.690  1.00  0.00           H  
ATOM   4646  H2  WAT   910     -10.130  27.579 -34.903  1.00  0.00           H  
TER    4647      WAT   910 
ATOM   4647  O   WAT   911      30.448 -25.136  27.005  1.00  0.00           O
[truncated: 4,243,245 more chars]
