# Supplementary material for: Potential effects of metal ion induced two-state allostery on the regulatory mechanism of add adenine riboswitch
Source: Commun Biol. 2022 Oct 22;5:1120. doi: 10.1038/s42003-022-04096-z (PMC9588036; doi:10.1038/s42003-022-04096-z)
Supplement: Supplementary file 4 — Supplementary Data 1 [file 42003_2022_4096_MOESM4_ESM.zip › Supplementary Data 1/final_kf0.3_1.pdb]

CRYST1   87.521   87.521   87.521 109.47 109.47 109.47               1
ATOM      1 HO5'  C5     1      16.311 -28.973 -19.796  1.00  0.00           H  
ATOM      2  O5'  C5     1      15.910 -29.475 -19.083  1.00  0.00           O  
ATOM      3  C5'  C5     1      16.895 -30.038 -18.226  1.00  0.00           C  
ATOM      4  H5'  C5     1      17.892 -30.210 -18.634  1.00  0.00           H  
ATOM      5 H5''  C5     1      16.456 -30.962 -17.849  1.00  0.00           H  
ATOM      6  C4'  C5     1      16.997 -29.156 -16.991  1.00  0.00           C  
ATOM      7  H4'  C5     1      16.029 -28.988 -16.519  1.00  0.00           H  
ATOM      8  O4'  C5     1      17.853 -29.721 -16.022  1.00  0.00           O  
ATOM      9  C1'  C5     1      18.270 -28.629 -15.171  1.00  0.00           C  
ATOM     10  H1'  C5     1      17.581 -28.483 -14.339  1.00  0.00           H  
ATOM     11  N1   C5     1      19.631 -28.838 -14.715  1.00  0.00           N  
ATOM     12  C6   C5     1      20.530 -29.636 -15.421  1.00  0.00           C  
ATOM     13  H6   C5     1      20.117 -30.154 -16.274  1.00  0.00           H  
ATOM     14  C5   C5     1      21.817 -29.722 -15.076  1.00  0.00           C  
ATOM     15  H5   C5     1      22.512 -30.281 -15.683  1.00  0.00           H  
ATOM     16  C4   C5     1      22.241 -29.121 -13.882  1.00  0.00           C  
ATOM     17  N4   C5     1      23.410 -29.238 -13.344  1.00  0.00           N  
ATOM     18  H41  C5     1      23.614 -28.772 -12.472  1.00  0.00           H  
ATOM     19  H42  C5     1      24.153 -29.649 -13.892  1.00  0.00           H  
ATOM     20  N3   C5     1      21.461 -28.264 -13.200  1.00  0.00           N  
ATOM     21  C2   C5     1      20.157 -28.124 -13.638  1.00  0.00           C  
ATOM     22  O2   C5     1      19.409 -27.401 -12.935  1.00  0.00           O  
ATOM     23  C3'  C5     1      17.669 -27.837 -17.353  1.00  0.00           C  
ATOM     24  H3'  C5     1      18.513 -28.107 -17.987  1.00  0.00           H  
ATOM     25  C2'  C5     1      18.181 -27.311 -16.020  1.00  0.00           C  
ATOM     26  H2'  C5     1      19.177 -26.868 -16.038  1.00  0.00           H  
ATOM     27  O2'  C5     1      17.299 -26.493 -15.350  1.00  0.00           O  
ATOM     28 HO2'  C5     1      16.944 -25.922 -16.035  1.00  0.00           H  
ATOM     29  O3'  C5     1      16.799 -26.881 -17.970  1.00  0.00           O  
ATOM     30  P     G     2      17.321 -25.487 -18.565  1.00  0.00           P  
ATOM     31  OP1   G     2      16.172 -25.066 -19.460  1.00  0.00           O  
ATOM     32  OP2   G     2      18.700 -25.600 -19.048  1.00  0.00           O  
ATOM     33  O5'   G     2      17.420 -24.422 -17.377  1.00  0.00           O  
ATOM     34  C5'   G     2      16.257 -23.745 -16.915  1.00  0.00           C  
ATOM     35  H5'   G     2      15.484 -24.456 -16.622  1.00  0.00           H  
ATOM     36 H5''   G     2      15.799 -23.102 -17.667  1.00  0.00           H  
ATOM     37  C4'   G     2      16.453 -22.885 -15.688  1.00  0.00           C  
ATOM     38  H4'   G     2      15.532 -22.370 -15.416  1.00  0.00           H  
ATOM     39  O4'   G     2      16.851 -23.672 -14.583  1.00  0.00           O  
ATOM     40  C1'   G     2      17.731 -22.878 -13.793  1.00  0.00           C  
ATOM     41  H1'   G     2      17.455 -22.697 -12.755  1.00  0.00           H  
ATOM     42  N9    G     2      19.096 -23.555 -13.828  1.00  0.00           N  
ATOM     43  C8    G     2      19.601 -24.357 -14.777  1.00  0.00           C  
ATOM     44  H8    G     2      19.020 -24.837 -15.551  1.00  0.00           H  
ATOM     45  N7    G     2      20.899 -24.644 -14.619  1.00  0.00           N  
ATOM     46  C5    G     2      21.270 -23.858 -13.544  1.00  0.00           C  
ATOM     47  C6    G     2      22.454 -23.740 -12.769  1.00  0.00           C  
ATOM     48  O6    G     2      23.492 -24.380 -12.777  1.00  0.00           O  
ATOM     49  N1    G     2      22.532 -22.590 -11.985  1.00  0.00           N  
ATOM     50  H1    G     2      23.400 -22.364 -11.520  1.00  0.00           H  
ATOM     51  C2    G     2      21.458 -21.859 -11.742  1.00  0.00           C  
ATOM     52  N2    G     2      21.532 -20.849 -10.887  1.00  0.00           N  
ATOM     53  H21   G     2      22.394 -20.581 -10.434  1.00  0.00           H  
ATOM     54  H22   G     2      20.675 -20.319 -10.813  1.00  0.00           H  
ATOM     55  N3    G     2      20.254 -22.105 -12.246  1.00  0.00           N  
ATOM     56  C4    G     2      20.185 -23.126 -13.159  1.00  0.00           C  
ATOM     57  C3'   G     2      17.547 -21.841 -15.922  1.00  0.00           C  
ATOM     58  H3'   G     2      18.415 -22.296 -16.401  1.00  0.00           H  
ATOM     59  C2'   G     2      17.799 -21.539 -14.433  1.00  0.00           C  
ATOM     60  H2'   G     2      18.772 -21.109 -14.195  1.00  0.00           H  
ATOM     61  O2'   G     2      16.784 -20.681 -13.893  1.00  0.00           O  
ATOM     62 HO2'   G     2      16.483 -20.029 -14.531  1.00  0.00           H  
ATOM     63  O3'   G     2      17.226 -20.738 -16.730  1.00  0.00           O  
ATOM     64  P     C     3      18.380 -19.997 -17.508  1.00  0.00           P  
ATOM     65  OP1   C     3      17.849 -18.932 -18.372  1.00  0.00           O  
ATOM     66  OP2   C     3      19.145 -21.056 -18.134  1.00  0.00           O  
ATOM     67  O5'   C     3      19.355 -19.324 -16.535  1.00  0.00           O  
ATOM     68  C5'   C     3      18.920 -18.298 -15.711  1.00  0.00           C  
ATOM     69  H5'   C     3      18.030 -18.524 -15.124  1.00  0.00           H  
ATOM     70 H5''   C     3      18.683 -17.495 -16.409  1.00  0.00           H  
ATOM     71  C4'   C     3      19.943 -17.658 -14.770  1.00  0.00           C  
ATOM     72  H4'   C     3      19.525 -16.746 -14.345  1.00  0.00           H  
ATOM     73  O4'   C     3      20.384 -18.511 -13.669  1.00  0.00           O  
ATOM     74  C1'   C     3      21.777 -18.429 -13.546  1.00  0.00           C  
ATOM     75  H1'   C     3      22.090 -18.175 -12.533  1.00  0.00           H  
ATOM     76  N1    C     3      22.532 -19.625 -14.054  1.00  0.00           N  
ATOM     77  C6    C     3      21.959 -20.546 -14.887  1.00  0.00           C  
ATOM     78  H6    C     3      20.909 -20.358 -15.056  1.00  0.00           H  
ATOM     79  C5    C     3      22.684 -21.546 -15.449  1.00  0.00           C  
ATOM     80  H5    C     3      22.215 -22.211 -16.160  1.00  0.00           H  
ATOM     81  C4    C     3      24.015 -21.655 -15.023  1.00  0.00           C  
ATOM     82  N4    C     3      24.693 -22.743 -15.237  1.00  0.00           N  
ATOM     83  H41   C     3      25.597 -22.729 -14.787  1.00  0.00           H  
ATOM     84  H42   C     3      24.257 -23.599 -15.549  1.00  0.00           H  
ATOM     85  N3    C     3      24.593 -20.790 -14.206  1.00  0.00           N  
ATOM     86  C2    C     3      23.884 -19.734 -13.701  1.00  0.00           C  
ATOM     87  O2    C     3      24.557 -18.931 -13.000  1.00  0.00           O  
ATOM     88  C3'   C     3      21.068 -17.192 -15.575  1.00  0.00           C  
ATOM     89  H3'   C     3      21.444 -17.856 -16.353  1.00  0.00           H  
ATOM     90  C2'   C     3      22.109 -17.173 -14.387  1.00  0.00           C  
ATOM     91  H2'   C     3      23.142 -17.210 -14.731  1.00  0.00           H  
ATOM     92  O2'   C     3      21.988 -15.977 -13.634  1.00  0.00           O  
ATOM     93 HO2'   C     3      22.852 -15.811 -13.250  1.00  0.00           H  
ATOM     94  O3'   C     3      20.829 -15.931 -16.064  1.00  0.00           O  
ATOM     95  P     U     4      21.656 -15.361 -17.254  1.00  0.00           P  
ATOM     96  OP1   U     4      21.269 -13.910 -17.263  1.00  0.00           O  
ATOM     97  OP2   U     4      21.500 -16.201 -18.497  1.00  0.00           O  
ATOM     98  O5'   U     4      23.194 -15.512 -16.856  1.00  0.00           O  
ATOM     99  C5'   U     4      23.804 -14.550 -16.031  1.00  0.00           C  
ATOM    100  H5'   U     4      23.328 -14.288 -15.086  1.00  0.00           H  
ATOM    101 H5''   U     4      23.789 -13.654 -16.653  1.00  0.00           H  
ATOM    102  C4'   U     4      25.246 -14.850 -15.746  1.00  0.00           C  
ATOM    103  H4'   U     4      25.586 -14.128 -15.004  1.00  0.00           H  
ATOM    104  O4'   U     4      25.476 -16.107 -15.205  1.00  0.00           O  
ATOM    105  C1'   U     4      26.741 -16.537 -15.674  1.00  0.00           C  
ATOM    106  H1'   U     4      27.364 -16.802 -14.820  1.00  0.00           H  
ATOM    107  N1    U     4      26.699 -17.769 -16.536  1.00  0.00           N  
ATOM    108  C6    U     4      25.509 -18.352 -16.920  1.00  0.00           C  
ATOM    109  H6    U     4      24.617 -17.757 -16.786  1.00  0.00           H  
ATOM    110  C5    U     4      25.438 -19.585 -17.450  1.00  0.00           C  
ATOM    111  H5    U     4      24.493 -19.988 -17.783  1.00  0.00           H  
ATOM    112  C4    U     4      26.656 -20.370 -17.658  1.00  0.00           C  
ATOM    113  O4    U     4      26.750 -21.485 -18.210  1.00  0.00           O  
ATOM    114  N3    U     4      27.784 -19.809 -17.082  1.00  0.00           N  
ATOM    115  H3    U     4      28.595 -20.410 -17.050  1.00  0.00           H  
ATOM    116  C2    U     4      27.864 -18.549 -16.633  1.00  0.00           C  
ATOM    117  O2    U     4      28.966 -18.129 -16.245  1.00  0.00           O  
ATOM    118  C3'   U     4      26.253 -14.635 -16.907  1.00  0.00           C  
ATOM    119  H3'   U     4      25.996 -15.181 -17.815  1.00  0.00           H  
ATOM    120  C2'   U     4      27.401 -15.387 -16.299  1.00  0.00           C  
ATOM    121  H2'   U     4      28.126 -15.666 -17.063  1.00  0.00           H  
ATOM    122  O2'   U     4      27.992 -14.596 -15.276  1.00  0.00           O  
ATOM    123 HO2'   U     4      27.588 -13.728 -15.199  1.00  0.00           H  
ATOM    124  O3'   U     4      26.500 -13.243 -17.167  1.00  0.00           O  
ATOM    125  P     U     5      27.260 -12.787 -18.504  1.00  0.00           P  
ATOM    126  OP1   U     5      27.378 -11.321 -18.382  1.00  0.00           O  
ATOM    127  OP2   U     5      26.524 -13.375 -19.607  1.00  0.00           O  
ATOM    128  O5'   U     5      28.741 -13.419 -18.534  1.00  0.00           O  
ATOM    129  C5'   U     5      29.748 -12.936 -17.622  1.00  0.00           C  
ATOM    130  H5'   U     5      29.279 -12.935 -16.639  1.00  0.00           H  
ATOM    131 H5''   U     5      30.055 -11.944 -17.954  1.00  0.00           H  
ATOM    132  C4'   U     5      30.935 -13.802 -17.650  1.00  0.00           C  
ATOM    133  H4'   U     5      31.677 -13.421 -16.949  1.00  0.00           H  
ATOM    134  O4'   U     5      30.635 -15.144 -17.254  1.00  0.00           O  
ATOM    135  C1'   U     5      31.505 -16.034 -17.967  1.00  0.00           C  
ATOM    136  H1'   U     5      32.126 -16.630 -17.298  1.00  0.00           H  
ATOM    137  N1    U     5      30.746 -16.951 -18.788  1.00  0.00           N  
ATOM    138  C6    U     5      29.467 -16.595 -19.282  1.00  0.00           C  
ATOM    139  H6    U     5      29.131 -15.574 -19.393  1.00  0.00           H  
ATOM    140  C5    U     5      28.630 -17.534 -19.772  1.00  0.00           C  
ATOM    141  H5    U     5      27.681 -17.155 -20.121  1.00  0.00           H  
ATOM    142  C4    U     5      28.994 -18.922 -19.767  1.00  0.00           C  
ATOM    143  O4    U     5      28.378 -19.859 -20.325  1.00  0.00           O  
ATOM    144  N3    U     5      30.233 -19.202 -19.213  1.00  0.00           N  
ATOM    145  H3    U     5      30.571 -20.153 -19.185  1.00  0.00           H  
ATOM    146  C2    U     5      31.122 -18.297 -18.692  1.00  0.00           C  
ATOM    147  O2    U     5      32.246 -18.685 -18.262  1.00  0.00           O  
ATOM    148  C3'   U     5      31.545 -13.925 -19.045  1.00  0.00           C  
ATOM    149  H3'   U     5      30.700 -14.021 -19.726  1.00  0.00           H  
ATOM    150  C2'   U     5      32.419 -15.172 -18.859  1.00  0.00           C  
ATOM    151  H2'   U     5      32.779 -15.662 -19.763  1.00  0.00           H  
ATOM    152  O2'   U     5      33.500 -14.725 -18.005  1.00  0.00           O  
ATOM    153 HO2'   U     5      33.797 -13.882 -18.357  1.00  0.00           H  
ATOM    154  O3'   U     5      32.296 -12.778 -19.392  1.00  0.00           O  
ATOM    155  P     C     6      32.732 -12.492 -20.870  1.00  0.00           P  
ATOM    156  OP1   C     6      33.430 -11.207 -21.009  1.00  0.00           O  
ATOM    157  OP2   C     6      31.559 -12.629 -21.750  1.00  0.00           O  
ATOM    158  O5'   C     6      33.803 -13.718 -21.279  1.00  0.00           O  
ATOM    159  C5'   C     6      35.202 -13.602 -21.040  1.00  0.00           C  
ATOM    160  H5'   C     6      35.484 -13.172 -20.079  1.00  0.00           H  
ATOM    161 H5''   C     6      35.535 -12.896 -21.800  1.00  0.00           H  
ATOM    162  C4'   C     6      35.830 -14.903 -21.431  1.00  0.00           C  
ATOM    163  H4'   C     6      36.908 -14.969 -21.286  1.00  0.00           H  
ATOM    164  O4'   C     6      35.161 -15.991 -20.702  1.00  0.00           O  
ATOM    165  C1'   C     6      35.147 -17.202 -21.478  1.00  0.00           C  
ATOM    166  H1'   C     6      35.674 -18.021 -20.988  1.00  0.00           H  
ATOM    167  N1    C     6      33.685 -17.577 -21.768  1.00  0.00           N  
ATOM    168  C6    C     6      32.745 -16.653 -22.140  1.00  0.00           C  
ATOM    169  H6    C     6      32.942 -15.592 -22.186  1.00  0.00           H  
ATOM    170  C5    C     6      31.461 -17.088 -22.283  1.00  0.00           C  
ATOM    171  H5    C     6      30.741 -16.315 -22.506  1.00  0.00           H  
ATOM    172  C4    C     6      31.251 -18.462 -22.399  1.00  0.00           C  
ATOM    173  N4    C     6      30.032 -18.872 -22.708  1.00  0.00           N  
ATOM    174  H41   C     6      29.920 -19.840 -22.975  1.00  0.00           H  
ATOM    175  H42   C     6      29.286 -18.228 -22.930  1.00  0.00           H  
ATOM    176  N3    C     6      32.216 -19.326 -22.262  1.00  0.00           N  
ATOM    177  C2    C     6      33.458 -18.972 -21.938  1.00  0.00           C  
ATOM    178  O2    C     6      34.366 -19.842 -21.761  1.00  0.00           O  
ATOM    179  C3'   C     6      35.600 -15.316 -22.882  1.00  0.00           C  
ATOM    180  H3'   C     6      34.572 -15.093 -23.170  1.00  0.00           H  
ATOM    181  C2'   C     6      35.875 -16.826 -22.792  1.00  0.00           C  
ATOM    182  H2'   C     6      35.463 -17.314 -23.676  1.00  0.00           H  
ATOM    183  O2'   C     6      37.212 -17.119 -22.669  1.00  0.00           O  
ATOM    184 HO2'   C     6      37.683 -16.571 -23.301  1.00  0.00           H  
ATOM    185  O3'   C     6      36.452 -14.600 -23.813  1.00  0.00           O  
ATOM    186  P     A     7      35.940 -14.248 -25.193  1.00  0.00           P  
ATOM    187  OP1   A     7      36.945 -13.290 -25.776  1.00  0.00           O  
ATOM    188  OP2   A     7      34.555 -13.869 -25.044  1.00  0.00           O  
ATOM    189  O5'   A     7      36.033 -15.585 -25.983  1.00  0.00           O  
ATOM    190  C5'   A     7      37.224 -16.212 -26.383  1.00  0.00           C  
ATOM    191  H5'   A     7      37.930 -16.165 -25.554  1.00  0.00           H  
ATOM    192 H5''   A     7      37.650 -15.729 -27.262  1.00  0.00           H  
ATOM    193  C4'   A     7      36.971 -17.658 -26.704  1.00  0.00           C  
ATOM    194  H4'   A     7      37.968 -18.092 -26.770  1.00  0.00           H  
ATOM    195  O4'   A     7      36.186 -18.352 -25.739  1.00  0.00           O  
ATOM    196  C1'   A     7      35.208 -19.248 -26.428  1.00  0.00           C  
ATOM    197  H1'   A     7      35.200 -20.284 -26.088  1.00  0.00           H  
ATOM    198  N9    A     7      33.815 -18.681 -26.456  1.00  0.00           N  
ATOM    199  C8    A     7      33.363 -17.577 -25.864  1.00  0.00           C  
ATOM    200  H8    A     7      33.999 -16.755 -25.573  1.00  0.00           H  
ATOM    201  N7    A     7      32.067 -17.364 -25.834  1.00  0.00           N  
ATOM    202  C5    A     7      31.617 -18.637 -26.348  1.00  0.00           C  
ATOM    203  C6    A     7      30.382 -19.325 -26.517  1.00  0.00           C  
ATOM    204  N6    A     7      29.166 -18.877 -26.154  1.00  0.00           N  
ATOM    205  H61   A     7      28.350 -19.464 -26.259  1.00  0.00           H  
ATOM    206  H62   A     7      29.057 -17.919 -25.855  1.00  0.00           H  
ATOM    207  N1    A     7      30.366 -20.547 -27.025  1.00  0.00           N  
ATOM    208  C2    A     7      31.455 -21.087 -27.476  1.00  0.00           C  
ATOM    209  H2    A     7      31.308 -22.048 -27.947  1.00  0.00           H  
ATOM    210  N3    A     7      32.668 -20.634 -27.353  1.00  0.00           N  
ATOM    211  C4    A     7      32.680 -19.420 -26.771  1.00  0.00           C  
ATOM    212  C3'   A     7      36.438 -17.982 -28.047  1.00  0.00           C  
ATOM    213  H3'   A     7      35.631 -17.260 -28.172  1.00  0.00           H  
ATOM    214  C2'   A     7      35.749 -19.299 -27.834  1.00  0.00           C  
ATOM    215  H2'   A     7      34.962 -19.520 -28.555  1.00  0.00           H  
ATOM    216  O2'   A     7      36.659 -20.374 -27.838  1.00  0.00           O  
ATOM    217 HO2'   A     7      36.195 -21.201 -27.690  1.00  0.00           H  
ATOM    218  O3'   A     7      37.392 -17.922 -29.142  1.00  0.00           O  
ATOM    219  P     U     8      36.797 -17.619 -30.701  1.00  0.00           P  
ATOM    220  OP1   U     8      37.978 -17.708 -31.585  1.00  0.00           O  
ATOM    221  OP2   U     8      36.021 -16.392 -30.566  1.00  0.00           O  
ATOM    222  O5'   U     8      35.885 -18.821 -31.001  1.00  0.00           O  
ATOM    223  C5'   U     8      36.355 -20.122 -31.159  1.00  0.00           C  
ATOM    224  H5'   U     8      36.869 -20.406 -30.241  1.00  0.00           H  
ATOM    225 H5''   U     8      37.065 -20.104 -31.985  1.00  0.00           H  
ATOM    226  C4'   U     8      35.187 -21.095 -31.428  1.00  0.00           C  
ATOM    227  H4'   U     8      35.639 -22.061 -31.649  1.00  0.00           H  
ATOM    228  O4'   U     8      34.142 -21.222 -30.442  1.00  0.00           O  
ATOM    229  C1'   U     8      32.928 -21.489 -31.143  1.00  0.00           C  
ATOM    230  H1'   U     8      32.621 -22.504 -30.892  1.00  0.00           H  
ATOM    231  N1    U     8      31.798 -20.488 -30.836  1.00  0.00           N  
ATOM    232  C6    U     8      32.123 -19.259 -30.299  1.00  0.00           C  
ATOM    233  H6    U     8      33.163 -18.987 -30.193  1.00  0.00           H  
ATOM    234  C5    U     8      31.162 -18.437 -29.894  1.00  0.00           C  
ATOM    235  H5    U     8      31.413 -17.535 -29.356  1.00  0.00           H  
ATOM    236  C4    U     8      29.760 -18.700 -30.006  1.00  0.00           C  
ATOM    237  O4    U     8      28.814 -18.046 -29.613  1.00  0.00           O  
ATOM    238  N3    U     8      29.466 -20.004 -30.534  1.00  0.00           N  
ATOM    239  H3    U     8      28.494 -20.191 -30.733  1.00  0.00           H  
ATOM    240  C2    U     8      30.431 -20.894 -30.943  1.00  0.00           C  
ATOM    241  O2    U     8      30.099 -21.862 -31.563  1.00  0.00           O  
ATOM    242  C3'   U     8      34.500 -20.601 -32.667  1.00  0.00           C  
ATOM    243  H3'   U     8      34.289 -19.540 -32.534  1.00  0.00           H  
ATOM    244  C2'   U     8      33.229 -21.418 -32.676  1.00  0.00           C  
ATOM    245  H2'   U     8      32.438 -20.973 -33.280  1.00  0.00           H  
ATOM    246  O2'   U     8      33.426 -22.706 -33.121  1.00  0.00           O  
ATOM    247 HO2'   U     8      34.355 -22.780 -33.353  1.00  0.00           H  
ATOM    248  O3'   U     8      35.202 -20.731 -33.922  1.00  0.00           O  
ATOM    249  P     A     9      34.848 -19.798 -35.183  1.00  0.00           P  
ATOM    250  OP1   A     9      35.843 -20.088 -36.248  1.00  0.00           O  
ATOM    251  OP2   A     9      34.841 -18.429 -34.722  1.00  0.00           O  
ATOM    252  O5'   A     9      33.330 -20.248 -35.594  1.00  0.00           O  
ATOM    253  C5'   A     9      33.120 -21.469 -36.345  1.00  0.00           C  
ATOM    254  H5'   A     9      33.523 -22.349 -35.842  1.00  0.00           H  
ATOM    255 H5''   A     9      33.655 -21.397 -37.292  1.00  0.00           H  
ATOM    256  C4'   A     9      31.626 -21.606 -36.797  1.00  0.00           C  
ATOM    257  H4'   A     9      31.589 -22.436 -37.503  1.00  0.00           H  
ATOM    258  O4'   A     9      30.709 -21.877 -35.736  1.00  0.00           O  
ATOM    259  C1'   A     9      29.388 -21.634 -36.266  1.00  0.00           C  
ATOM    260  H1'   A     9      28.863 -22.511 -36.645  1.00  0.00           H  
ATOM    261  N9    A     9      28.507 -20.944 -35.233  1.00  0.00           N  
ATOM    262  C8    A     9      28.871 -20.346 -34.043  1.00  0.00           C  
ATOM    263  H8    A     9      29.908 -20.314 -33.743  1.00  0.00           H  
ATOM    264  N7    A     9      27.849 -19.859 -33.400  1.00  0.00           N  
ATOM    265  C5    A     9      26.715 -20.114 -34.222  1.00  0.00           C  
ATOM    266  C6    A     9      25.318 -19.913 -34.294  1.00  0.00           C  
ATOM    267  N6    A     9      24.594 -19.322 -33.412  1.00  0.00           N  
ATOM    268  H61   A     9      23.591 -19.347 -33.530  1.00  0.00           H  
ATOM    269  H62   A     9      24.970 -18.834 -32.612  1.00  0.00           H  
ATOM    270  N1    A     9      24.513 -20.482 -35.241  1.00  0.00           N  
ATOM    271  C2    A     9      25.061 -21.154 -36.223  1.00  0.00           C  
ATOM    272  H2    A     9      24.479 -21.586 -37.023  1.00  0.00           H  
ATOM    273  N3    A     9      26.404 -21.393 -36.264  1.00  0.00           N  
ATOM    274  C4    A     9      27.117 -20.850 -35.275  1.00  0.00           C  
ATOM    275  C3'   A     9      31.060 -20.382 -37.418  1.00  0.00           C  
ATOM    276  H3'   A     9      31.194 -19.572 -36.701  1.00  0.00           H  
ATOM    277  C2'   A     9      29.549 -20.744 -37.575  1.00  0.00           C  
ATOM    278  H2'   A     9      28.866 -19.901 -37.674  1.00  0.00           H  
ATOM    279  O2'   A     9      29.370 -21.589 -38.716  1.00  0.00           O  
ATOM    280 HO2'   A     9      29.755 -21.128 -39.466  1.00  0.00           H  
ATOM    281  O3'   A     9      31.682 -20.218 -38.716  1.00  0.00           O  
ATOM    282  P     U    10      31.549 -18.797 -39.467  1.00  0.00           P  
ATOM    283  OP1   U    10      32.031 -18.988 -40.821  1.00  0.00           O  
ATOM    284  OP2   U    10      32.116 -17.734 -38.584  1.00  0.00           O  
ATOM    285  O5'   U    10      30.053 -18.421 -39.583  1.00  0.00           O  
ATOM    286  C5'   U    10      29.595 -17.308 -40.287  1.00  0.00           C  
ATOM    287  H5'   U    10      29.628 -17.577 -41.342  1.00  0.00           H  
ATOM    288 H5''   U    10      30.147 -16.419 -39.979  1.00  0.00           H  
ATOM    289  C4'   U    10      28.036 -17.241 -40.011  1.00  0.00           C  
ATOM    290  H4'   U    10      27.567 -16.380 -40.487  1.00  0.00           H  
ATOM    291  O4'   U    10      27.347 -18.379 -40.395  1.00  0.00           O  
ATOM    292  C1'   U    10      26.179 -18.382 -39.770  1.00  0.00           C  
ATOM    293  H1'   U    10      25.549 -17.587 -40.169  1.00  0.00           H  
ATOM    294  N1    U    10      25.384 -19.604 -40.015  1.00  0.00           N  
ATOM    295  C6    U    10      25.862 -20.921 -39.827  1.00  0.00           C  
ATOM    296  H6    U    10      26.897 -21.054 -39.549  1.00  0.00           H  
ATOM    297  C5    U    10      25.034 -21.947 -40.023  1.00  0.00           C  
ATOM    298  H5    U    10      25.349 -22.971 -39.888  1.00  0.00           H  
ATOM    299  C4    U    10      23.652 -21.744 -40.416  1.00  0.00           C  
ATOM    300  O4    U    10      22.816 -22.656 -40.726  1.00  0.00           O  
ATOM    301  N3    U    10      23.229 -20.438 -40.459  1.00  0.00           N  
ATOM    302  H3    U    10      22.294 -20.193 -40.754  1.00  0.00           H  
ATOM    303  C2    U    10      24.000 -19.375 -40.094  1.00  0.00           C  
ATOM    304  O2    U    10      23.424 -18.269 -40.003  1.00  0.00           O  
ATOM    305  C3'   U    10      27.784 -17.223 -38.512  1.00  0.00           C  
ATOM    306  H3'   U    10      28.671 -17.513 -37.949  1.00  0.00           H  
ATOM    307  C2'   U    10      26.573 -18.182 -38.316  1.00  0.00           C  
ATOM    308  H2'   U    10      26.925 -19.157 -37.978  1.00  0.00           H  
ATOM    309  O2'   U    10      25.560 -17.534 -37.581  1.00  0.00           O  
ATOM    310 HO2'   U    10      25.901 -16.637 -37.624  1.00  0.00           H  
ATOM    311  O3'   U    10      27.412 -15.924 -38.152  1.00  0.00           O  
ATOM    312  P     A    11      28.378 -14.817 -37.625  1.00  0.00           P  
ATOM    313  OP1   A    11      29.503 -15.439 -36.915  1.00  0.00           O  
ATOM    314  OP2   A    11      27.631 -13.798 -36.900  1.00  0.00           O  
ATOM    315  O5'   A    11      28.937 -14.267 -38.901  1.00  0.00           O  
ATOM    316  C5'   A    11      28.122 -13.422 -39.705  1.00  0.00           C  
ATOM    317  H5'   A    11      28.177 -12.399 -39.334  1.00  0.00           H  
ATOM    318 H5''   A    11      27.084 -13.754 -39.740  1.00  0.00           H  
ATOM    319  C4'   A    11      28.768 -13.430 -41.126  1.00  0.00           C  
ATOM    320  H4'   A    11      29.659 -12.804 -41.081  1.00  0.00           H  
ATOM    321  O4'   A    11      29.285 -14.618 -41.667  1.00  0.00           O  
ATOM    322  C1'   A    11      29.114 -14.750 -43.048  1.00  0.00           C  
ATOM    323  H1'   A    11      30.035 -14.711 -43.629  1.00  0.00           H  
ATOM    324  N9    A    11      28.454 -16.032 -43.403  1.00  0.00           N  
ATOM    325  C8    A    11      29.144 -17.130 -43.869  1.00  0.00           C  
ATOM    326  H8    A    11      30.218 -17.204 -43.958  1.00  0.00           H  
ATOM    327  N7    A    11      28.372 -18.170 -44.034  1.00  0.00           N  
ATOM    328  C5    A    11      27.143 -17.749 -43.740  1.00  0.00           C  
ATOM    329  C6    A    11      25.884 -18.360 -43.650  1.00  0.00           C  
ATOM    330  N6    A    11      25.684 -19.675 -43.983  1.00  0.00           N  
ATOM    331  H61   A    11      24.765 -20.092 -43.957  1.00  0.00           H  
ATOM    332  H62   A    11      26.452 -20.262 -44.278  1.00  0.00           H  
ATOM    333  N1    A    11      24.741 -17.736 -43.276  1.00  0.00           N  
ATOM    334  C2    A    11      24.915 -16.448 -43.103  1.00  0.00           C  
ATOM    335  H2    A    11      24.040 -15.893 -42.797  1.00  0.00           H  
ATOM    336  N3    A    11      26.016 -15.699 -43.207  1.00  0.00           N  
ATOM    337  C4    A    11      27.152 -16.424 -43.441  1.00  0.00           C  
ATOM    338  C3'   A    11      27.783 -12.930 -42.193  1.00  0.00           C  
ATOM    339  H3'   A    11      26.791 -13.344 -42.010  1.00  0.00           H  
ATOM    340  C2'   A    11      28.353 -13.499 -43.521  1.00  0.00           C  
ATOM    341  H2'   A    11      27.533 -13.871 -44.135  1.00  0.00           H  
ATOM    342  O2'   A    11      29.278 -12.518 -44.054  1.00  0.00           O  
ATOM    343 HO2'   A    11      28.744 -11.744 -44.247  1.00  0.00           H  
ATOM    344  O3'   A    11      27.819 -11.538 -42.003  1.00  0.00           O  
ATOM    345  P     A    12      27.020 -10.514 -42.844  1.00  0.00           P  
ATOM    346  OP1   A    12      27.262 -10.801 -44.269  1.00  0.00           O  
ATOM    347  OP2   A    12      27.346  -9.203 -42.292  1.00  0.00           O  
ATOM    348  O5'   A    12      25.484 -10.821 -42.586  1.00  0.00           O  
ATOM    349  C5'   A    12      24.909 -11.770 -43.372  1.00  0.00           C  
ATOM    350  H5'   A    12      25.617 -12.544 -43.669  1.00  0.00           H  
ATOM    351 H5''   A    12      24.564 -11.304 -44.294  1.00  0.00           H  
ATOM    352  C4'   A    12      23.701 -12.418 -42.745  1.00  0.00           C  
ATOM    353  H4'   A    12      23.484 -13.239 -43.429  1.00  0.00           H  
ATOM    354  O4'   A    12      24.002 -12.994 -41.477  1.00  0.00           O  
ATOM    355  C1'   A    12      23.166 -12.328 -40.534  1.00  0.00           C  
ATOM    356  H1'   A    12      22.809 -13.072 -39.822  1.00  0.00           H  
ATOM    357  N9    A    12      23.956 -11.352 -39.722  1.00  0.00           N  
ATOM    358  C8    A    12      25.296 -11.076 -39.702  1.00  0.00           C  
ATOM    359  H8    A    12      25.970 -11.617 -40.350  1.00  0.00           H  
ATOM    360  N7    A    12      25.713 -10.370 -38.679  1.00  0.00           N  
ATOM    361  C5    A    12      24.527 -10.007 -38.017  1.00  0.00           C  
ATOM    362  C6    A    12      24.167  -9.313 -36.829  1.00  0.00           C  
ATOM    363  N6    A    12      25.034  -8.714 -36.024  1.00  0.00           N  
ATOM    364  H61   A    12      24.741  -8.484 -35.085  1.00  0.00           H  
ATOM    365  H62   A    12      26.026  -8.610 -36.181  1.00  0.00           H  
ATOM    366  N1    A    12      22.924  -9.211 -36.500  1.00  0.00           N  
ATOM    367  C2    A    12      22.053  -9.830 -37.199  1.00  0.00           C  
ATOM    368  H2    A    12      21.019  -9.674 -36.929  1.00  0.00           H  
ATOM    369  N3    A    12      22.169 -10.511 -38.310  1.00  0.00           N  
ATOM    370  C4    A    12      23.463 -10.582 -38.664  1.00  0.00           C  
ATOM    371  C3'   A    12      22.405 -11.544 -42.650  1.00  0.00           C  
ATOM    372  H3'   A    12      22.648 -10.518 -42.928  1.00  0.00           H  
ATOM    373  C2'   A    12      21.945 -11.656 -41.205  1.00  0.00           C  
ATOM    374  H2'   A    12      21.659 -10.711 -40.742  1.00  0.00           H  
ATOM    375  O2'   A    12      20.894 -12.654 -41.144  1.00  0.00           O  
ATOM    376 HO2'   A    12      20.963 -13.044 -42.018  1.00  0.00           H  
ATOM    377  O3'   A    12      21.359 -11.846 -43.559  1.00  0.00           O  
ATOM    378  P     U    13      21.438 -11.404 -45.104  1.00  0.00           P  
ATOM    379  OP1   U    13      21.709  -9.915 -45.145  1.00  0.00           O  
ATOM    380  OP2   U    13      20.196 -11.915 -45.787  1.00  0.00           O  
ATOM    381  O5'   U    13      22.732 -12.222 -45.536  1.00  0.00           O  
ATOM    382  C5'   U    13      22.917 -12.801 -46.847  1.00  0.00           C  
ATOM    383  H5'   U    13      23.193 -11.922 -47.430  1.00  0.00           H  
ATOM    384 H5''   U    13      21.941 -13.216 -47.098  1.00  0.00           H  
ATOM    385  C4'   U    13      24.109 -13.767 -46.691  1.00  0.00           C  
ATOM    386  H4'   U    13      25.079 -13.284 -46.573  1.00  0.00           H  
ATOM    387  O4'   U    13      23.933 -14.810 -45.673  1.00  0.00           O  
ATOM    388  C1'   U    13      24.010 -16.137 -46.239  1.00  0.00           C  
ATOM    389  H1'   U    13      24.496 -16.852 -45.575  1.00  0.00           H  
ATOM    390  N1    U    13      22.723 -16.791 -46.497  1.00  0.00           N  
ATOM    391  C6    U    13      21.523 -16.105 -46.245  1.00  0.00           C  
ATOM    392  H6    U    13      21.558 -15.029 -46.156  1.00  0.00           H  
ATOM    393  C5    U    13      20.306 -16.762 -46.219  1.00  0.00           C  
ATOM    394  H5    U    13      19.405 -16.185 -46.070  1.00  0.00           H  
ATOM    395  C4    U    13      20.306 -18.224 -46.318  1.00  0.00           C  
ATOM    396  O4    U    13      19.274 -18.894 -46.265  1.00  0.00           O  
ATOM    397  N3    U    13      21.563 -18.860 -46.514  1.00  0.00           N  
ATOM    398  H3    U    13      21.643 -19.864 -46.591  1.00  0.00           H  
ATOM    399  C2    U    13      22.752 -18.214 -46.530  1.00  0.00           C  
ATOM    400  O2    U    13      23.755 -18.937 -46.417  1.00  0.00           O  
ATOM    401  C3'   U    13      24.282 -14.590 -48.027  1.00  0.00           C  
ATOM    402  H3'   U    13      23.348 -14.787 -48.553  1.00  0.00           H  
ATOM    403  C2'   U    13      24.826 -15.929 -47.554  1.00  0.00           C  
ATOM    404  H2'   U    13      24.740 -16.735 -48.282  1.00  0.00           H  
ATOM    405  O2'   U    13      26.230 -15.882 -47.137  1.00  0.00           O  
ATOM    406 HO2'   U    13      26.542 -14.979 -47.229  1.00  0.00           H  
ATOM    407  O3'   U    13      25.048 -13.877 -48.931  1.00  0.00           O  
ATOM    408  P     C    14      24.795 -13.932 -50.506  1.00  0.00           P  
ATOM    409  OP1   C    14      25.725 -12.983 -51.247  1.00  0.00           O  
ATOM    410  OP2   C    14      23.330 -13.750 -50.737  1.00  0.00           O  
ATOM    411  O5'   C    14      25.068 -15.333 -51.013  1.00  0.00           O  
ATOM    412  C5'   C    14      26.399 -15.879 -51.248  1.00  0.00           C  
ATOM    413  H5'   C    14      27.017 -15.751 -50.359  1.00  0.00           H  
ATOM    414 H5''   C    14      26.968 -15.317 -51.988  1.00  0.00           H  
ATOM    415  C4'   C    14      26.473 -17.416 -51.697  1.00  0.00           C  
ATOM    416  H4'   C    14      27.516 -17.670 -51.884  1.00  0.00           H  
ATOM    417  O4'   C    14      25.833 -18.135 -50.566  1.00  0.00           O  
ATOM    418  C1'   C    14      25.224 -19.341 -51.014  1.00  0.00           C  
ATOM    419  H1'   C    14      25.875 -20.195 -50.825  1.00  0.00           H  
ATOM    420  N1    C    14      23.929 -19.479 -50.403  1.00  0.00           N  
ATOM    421  C6    C    14      23.084 -18.469 -50.218  1.00  0.00           C  
ATOM    422  H6    C    14      23.572 -17.509 -50.298  1.00  0.00           H  
ATOM    423  C5    C    14      21.803 -18.632 -49.866  1.00  0.00           C  
ATOM    424  H5    C    14      21.257 -17.708 -49.743  1.00  0.00           H  
ATOM    425  C4    C    14      21.288 -19.904 -49.755  1.00  0.00           C  
ATOM    426  N4    C    14      20.060 -20.073 -49.303  1.00  0.00           N  
ATOM    427  H41   C    14      19.705 -21.010 -49.173  1.00  0.00           H  
ATOM    428  H42   C    14      19.498 -19.271 -49.055  1.00  0.00           H  
ATOM    429  N3    C    14      22.049 -20.921 -50.042  1.00  0.00           N  
ATOM    430  C2    C    14      23.382 -20.753 -50.416  1.00  0.00           C  
ATOM    431  O2    C    14      24.040 -21.787 -50.696  1.00  0.00           O  
ATOM    432  C3'   C    14      25.504 -17.695 -52.877  1.00  0.00           C  
ATOM    433  H3'   C    14      24.655 -17.013 -52.906  1.00  0.00           H  
ATOM    434  C2'   C    14      25.133 -19.196 -52.527  1.00  0.00           C  
ATOM    435  H2'   C    14      24.099 -19.393 -52.810  1.00  0.00           H  
ATOM    436  O2'   C    14      26.111 -20.142 -53.021  1.00  0.00           O  
ATOM    437 HO2'   C    14      25.843 -20.267 -53.934  1.00  0.00           H  
ATOM    438  O3'   C    14      26.172 -17.671 -54.100  1.00  0.00           O  
ATOM    439  P     C    15      25.248 -17.725 -55.450  1.00  0.00           P  
ATOM    440  OP1   C    15      26.179 -17.394 -56.618  1.00  0.00           O  
ATOM    441  OP2   C    15      24.023 -16.939 -55.203  1.00  0.00           O  
ATOM    442  O5'   C    15      24.792 -19.272 -55.544  1.00  0.00           O  
ATOM    443  C5'   C    15      25.577 -20.218 -56.169  1.00  0.00           C  
ATOM    444  H5'   C    15      26.556 -20.216 -55.691  1.00  0.00           H  
ATOM    445 H5''   C    15      25.678 -19.773 -57.159  1.00  0.00           H  
ATOM    446  C4'   C    15      24.960 -21.612 -56.181  1.00  0.00           C  
ATOM    447  H4'   C    15      25.563 -22.428 -56.578  1.00  0.00           H  
ATOM    448  O4'   C    15      24.451 -21.934 -54.880  1.00  0.00           O  
ATOM    449  C1'   C    15      23.217 -22.657 -54.965  1.00  0.00           C  
ATOM    450  H1'   C    15      23.265 -23.620 -54.455  1.00  0.00           H  
ATOM    451  N1    C    15      22.070 -22.045 -54.237  1.00  0.00           N  
ATOM    452  C6    C    15      22.067 -20.701 -54.052  1.00  0.00           C  
ATOM    453  H6    C    15      22.861 -20.111 -54.486  1.00  0.00           H  
ATOM    454  C5    C    15      21.134 -20.156 -53.227  1.00  0.00           C  
ATOM    455  H5    C    15      21.167 -19.091 -53.053  1.00  0.00           H  
ATOM    456  C4    C    15      20.177 -21.003 -52.581  1.00  0.00           C  
ATOM    457  N4    C    15      19.135 -20.604 -51.888  1.00  0.00           N  
ATOM    458  H41   C    15      18.303 -21.175 -51.855  1.00  0.00           H  
ATOM    459  H42   C    15      19.113 -19.669 -51.506  1.00  0.00           H  
ATOM    460  N3    C    15      20.178 -22.278 -52.875  1.00  0.00           N  
ATOM    461  C2    C    15      21.021 -22.853 -53.709  1.00  0.00           C  
ATOM    462  O2    C    15      20.955 -24.045 -53.992  1.00  0.00           O  
ATOM    463  C3'   C    15      23.651 -21.637 -57.027  1.00  0.00           C  
ATOM    464  H3'   C    15      23.247 -20.689 -56.672  1.00  0.00           H  
ATOM    465  C2'   C    15      22.905 -22.870 -56.410  1.00  0.00           C  
ATOM    466  H2'   C    15      21.830 -22.838 -56.585  1.00  0.00           H  
ATOM    467  O2'   C    15      23.610 -24.043 -56.795  1.00  0.00           O  
ATOM    468 HO2'   C    15      23.172 -24.684 -56.230  1.00  0.00           H  
ATOM    469  O3'   C    15      23.727 -21.623 -58.458  1.00  0.00           O  
ATOM    470  P     U    16      22.785 -20.721 -59.343  1.00  0.00           P  
ATOM    471  OP1   U    16      23.267 -20.758 -60.722  1.00  0.00           O  
ATOM    472  OP2   U    16      22.420 -19.399 -58.704  1.00  0.00           O  
ATOM    473  O5'   U    16      21.497 -21.675 -59.208  1.00  0.00           O  
ATOM    474  C5'   U    16      21.481 -23.000 -59.698  1.00  0.00           C  
ATOM    475  H5'   U    16      22.385 -23.502 -59.354  1.00  0.00           H  
ATOM    476 H5''   U    16      21.494 -23.087 -60.785  1.00  0.00           H  
ATOM    477  C4'   U    16      20.242 -23.756 -59.163  1.00  0.00           C  
ATOM    478  H4'   U    16      20.286 -24.822 -59.389  1.00  0.00           H  
ATOM    479  O4'   U    16      20.107 -23.813 -57.756  1.00  0.00           O  
ATOM    480  C1'   U    16      18.792 -23.846 -57.357  1.00  0.00           C  
ATOM    481  H1'   U    16      18.462 -24.760 -56.864  1.00  0.00           H  
ATOM    482  N1    U    16      18.419 -22.647 -56.543  1.00  0.00           N  
ATOM    483  C6    U    16      19.271 -21.636 -56.466  1.00  0.00           C  
ATOM    484  H6    U    16      20.059 -21.505 -57.192  1.00  0.00           H  
ATOM    485  C5    U    16      19.062 -20.506 -55.687  1.00  0.00           C  
ATOM    486  H5    U    16      19.718 -19.650 -55.652  1.00  0.00           H  
ATOM    487  C4    U    16      17.760 -20.314 -54.992  1.00  0.00           C  
ATOM    488  O4    U    16      17.369 -19.265 -54.436  1.00  0.00           O  
ATOM    489  N3    U    16      16.931 -21.451 -55.057  1.00  0.00           N  
ATOM    490  H3    U    16      15.979 -21.380 -54.727  1.00  0.00           H  
ATOM    491  C2    U    16      17.152 -22.521 -55.902  1.00  0.00           C  
ATOM    492  O2    U    16      16.204 -23.306 -56.124  1.00  0.00           O  
ATOM    493  C3'   U    16      18.925 -23.157 -59.626  1.00  0.00           C  
ATOM    494  H3'   U    16      18.957 -22.077 -59.485  1.00  0.00           H  
ATOM    495  C2'   U    16      17.916 -23.760 -58.623  1.00  0.00           C  
ATOM    496  H2'   U    16      17.037 -23.136 -58.458  1.00  0.00           H  
ATOM    497  O2'   U    16      17.542 -25.075 -59.070  1.00  0.00           O  
ATOM    498 HO2'   U    16      17.578 -25.131 -60.028  1.00  0.00           H  
ATOM    499  O3'   U    16      18.585 -23.397 -60.982  1.00  0.00           O  
ATOM    500  P     A    17      18.128 -22.140 -61.991  1.00  0.00           P  
ATOM    501  OP1   A    17      18.256 -22.494 -63.414  1.00  0.00           O  
ATOM    502  OP2   A    17      18.805 -20.959 -61.506  1.00  0.00           O  
ATOM    503  O5'   A    17      16.596 -22.114 -61.649  1.00  0.00           O  
ATOM    504  C5'   A    17      15.764 -23.248 -61.839  1.00  0.00           C  
ATOM    505  H5'   A    17      16.344 -24.106 -61.500  1.00  0.00           H  
ATOM    506 H5''   A    17      15.484 -23.403 -62.881  1.00  0.00           H  
ATOM    507  C4'   A    17      14.487 -23.230 -61.125  1.00  0.00           C  
ATOM    508  H4'   A    17      13.954 -24.066 -61.578  1.00  0.00           H  
ATOM    509  O4'   A    17      14.674 -23.299 -59.714  1.00  0.00           O  
ATOM    510  C1'   A    17      13.589 -22.676 -58.992  1.00  0.00           C  
ATOM    511  H1'   A    17      13.071 -23.362 -58.322  1.00  0.00           H  
ATOM    512  N9    A    17      14.018 -21.446 -58.236  1.00  0.00           N  
ATOM    513  C8    A    17      15.247 -20.814 -58.274  1.00  0.00           C  
ATOM    514  H8    A    17      16.040 -21.033 -58.974  1.00  0.00           H  
ATOM    515  N7    A    17      15.266 -19.903 -57.324  1.00  0.00           N  
ATOM    516  C5    A    17      14.044 -19.901 -56.636  1.00  0.00           C  
ATOM    517  C6    A    17      13.396 -19.145 -55.665  1.00  0.00           C  
ATOM    518  N6    A    17      13.935 -18.176 -54.979  1.00  0.00           N  
ATOM    519  H61   A    17      13.344 -17.684 -54.324  1.00  0.00           H  
ATOM    520  H62   A    17      14.916 -17.953 -55.068  1.00  0.00           H  
ATOM    521  N1    A    17      12.122 -19.465 -55.330  1.00  0.00           N  
ATOM    522  C2    A    17      11.579 -20.468 -55.945  1.00  0.00           C  
ATOM    523  H2    A    17      10.563 -20.636 -55.619  1.00  0.00           H  
ATOM    524  N3    A    17      11.993 -21.240 -56.947  1.00  0.00           N  
ATOM    525  C4    A    17      13.286 -20.902 -57.201  1.00  0.00           C  
ATOM    526  C3'   A    17      13.498 -22.112 -61.395  1.00  0.00           C  
ATOM    527  H3'   A    17      14.000 -21.145 -61.340  1.00  0.00           H  
ATOM    528  C2'   A    17      12.644 -22.282 -60.144  1.00  0.00           C  
ATOM    529  H2'   A    17      12.177 -21.302 -60.044  1.00  0.00           H  
ATOM    530  O2'   A    17      11.746 -23.359 -60.260  1.00  0.00           O  
ATOM    531 HO2'   A    17      11.879 -23.671 -61.159  1.00  0.00           H  
ATOM    532  O3'   A    17      12.750 -22.319 -62.517  1.00  0.00           O  
ATOM    533  P     A    18      11.943 -21.170 -63.156  1.00  0.00           P  
ATOM    534  OP1   A    18      11.524 -21.609 -64.493  1.00  0.00           O  
ATOM    535  OP2   A    18      12.826 -20.028 -63.120  1.00  0.00           O  
ATOM    536  O5'   A    18      10.646 -20.905 -62.244  1.00  0.00           O  
ATOM    537  C5'   A    18       9.602 -21.796 -62.166  1.00  0.00           C  
ATOM    538  H5'   A    18       9.837 -22.744 -61.683  1.00  0.00           H  
ATOM    539 H5''   A    18       9.333 -21.987 -63.205  1.00  0.00           H  
ATOM    540  C4'   A    18       8.507 -21.076 -61.388  1.00  0.00           C  
ATOM    541  H4'   A    18       7.537 -21.523 -61.606  1.00  0.00           H  
ATOM    542  O4'   A    18       8.993 -20.981 -60.038  1.00  0.00           O  
ATOM    543  C1'   A    18       8.424 -19.838 -59.361  1.00  0.00           C  
ATOM    544  H1'   A    18       7.778 -20.115 -58.528  1.00  0.00           H  
ATOM    545  N9    A    18       9.522 -18.904 -58.784  1.00  0.00           N  
ATOM    546  C8    A    18      10.874 -18.860 -59.019  1.00  0.00           C  
ATOM    547  H8    A    18      11.264 -19.313 -59.919  1.00  0.00           H  
ATOM    548  N7    A    18      11.558 -18.219 -58.209  1.00  0.00           N  
ATOM    549  C5    A    18      10.660 -17.661 -57.336  1.00  0.00           C  
ATOM    550  C6    A    18      10.705 -16.812 -56.288  1.00  0.00           C  
ATOM    551  N6    A    18      11.839 -16.262 -55.892  1.00  0.00           N  
ATOM    552  H61   A    18      11.647 -15.471 -55.294  1.00  0.00           H  
ATOM    553  H62   A    18      12.761 -16.448 -56.259  1.00  0.00           H  
ATOM    554  N1    A    18       9.594 -16.373 -55.760  1.00  0.00           N  
ATOM    555  C2    A    18       8.477 -16.795 -56.183  1.00  0.00           C  
ATOM    556  H2    A    18       7.624 -16.528 -55.577  1.00  0.00           H  
ATOM    557  N3    A    18       8.227 -17.663 -57.137  1.00  0.00           N  
ATOM    558  C4    A    18       9.389 -18.000 -57.754  1.00  0.00           C  
ATOM    559  C3'   A    18       8.309 -19.584 -61.662  1.00  0.00           C  
ATOM    560  H3'   A    18       9.265 -19.081 -61.807  1.00  0.00           H  
ATOM    561  C2'   A    18       7.529 -19.170 -60.391  1.00  0.00           C  
ATOM    562  H2'   A    18       7.517 -18.081 -60.330  1.00  0.00           H  
ATOM    563  O2'   A    18       6.181 -19.696 -60.328  1.00  0.00           O  
ATOM    564 HO2'   A    18       5.847 -19.514 -61.210  1.00  0.00           H  
ATOM    565  O3'   A    18       7.433 -19.293 -62.788  1.00  0.00           O  
ATOM    566  P     U    19       7.699 -17.885 -63.545  1.00  0.00           P  
ATOM    567  OP1   U    19       6.807 -17.712 -64.691  1.00  0.00           O  
ATOM    568  OP2   U    19       9.143 -17.851 -63.934  1.00  0.00           O  
ATOM    569  O5'   U    19       7.347 -16.606 -62.510  1.00  0.00           O  
ATOM    570  C5'   U    19       6.090 -16.466 -61.895  1.00  0.00           C  
ATOM    571  H5'   U    19       5.655 -17.349 -61.427  1.00  0.00           H  
ATOM    572 H5''   U    19       5.308 -16.066 -62.541  1.00  0.00           H  
ATOM    573  C4'   U    19       6.103 -15.500 -60.742  1.00  0.00           C  
ATOM    574  H4'   U    19       5.067 -15.517 -60.403  1.00  0.00           H  
ATOM    575  O4'   U    19       7.016 -15.869 -59.727  1.00  0.00           O  
ATOM    576  C1'   U    19       7.432 -14.795 -58.915  1.00  0.00           C  
ATOM    577  H1'   U    19       6.996 -14.878 -57.920  1.00  0.00           H  
ATOM    578  N1    U    19       8.913 -14.732 -59.032  1.00  0.00           N  
ATOM    579  C6    U    19       9.597 -15.422 -59.983  1.00  0.00           C  
ATOM    580  H6    U    19       9.159 -16.239 -60.538  1.00  0.00           H  
ATOM    581  C5    U    19      10.873 -15.070 -60.178  1.00  0.00           C  
ATOM    582  H5    U    19      11.471 -15.522 -60.956  1.00  0.00           H  
ATOM    583  C4    U    19      11.599 -14.045 -59.340  1.00  0.00           C  
ATOM    584  O4    U    19      12.785 -13.740 -59.296  1.00  0.00           O  
ATOM    585  N3    U    19      10.847 -13.472 -58.423  1.00  0.00           N  
ATOM    586  H3    U    19      11.231 -12.694 -57.905  1.00  0.00           H  
ATOM    587  C2    U    19       9.599 -13.800 -58.166  1.00  0.00           C  
ATOM    588  O2    U    19       9.086 -13.360 -57.183  1.00  0.00           O  
ATOM    589  C3'   U    19       6.653 -14.110 -61.073  1.00  0.00           C  
ATOM    590  H3'   U    19       7.606 -14.221 -61.591  1.00  0.00           H  
ATOM    591  C2'   U    19       6.872 -13.589 -59.653  1.00  0.00           C  
ATOM    592  H2'   U    19       7.621 -12.798 -59.616  1.00  0.00           H  
ATOM    593  O2'   U    19       5.783 -13.215 -58.901  1.00  0.00           O  
ATOM    594 HO2'   U    19       5.563 -12.313 -59.142  1.00  0.00           H  
ATOM    595  O3'   U    19       5.664 -13.252 -61.669  1.00  0.00           O  
ATOM    596  P     G    20       6.058 -11.862 -62.343  1.00  0.00           P  
ATOM    597  OP1   G    20       4.976 -11.560 -63.311  1.00  0.00           O  
ATOM    598  OP2   G    20       7.451 -11.926 -62.841  1.00  0.00           O  
ATOM    599  O5'   G    20       5.988 -10.800 -61.145  1.00  0.00           O  
ATOM    600  C5'   G    20       4.716 -10.459 -60.558  1.00  0.00           C  
ATOM    601  H5'   G    20       4.183 -11.358 -60.250  1.00  0.00           H  
ATOM    602 H5''   G    20       4.048 -10.006 -61.290  1.00  0.00           H  
ATOM    603  C4'   G    20       4.970  -9.555 -59.308  1.00  0.00           C  
ATOM    604  H4'   G    20       3.979  -9.271 -58.953  1.00  0.00           H  
ATOM    605  O4'   G    20       5.654 -10.122 -58.198  1.00  0.00           O  
ATOM    606  C1'   G    20       6.560  -9.175 -57.620  1.00  0.00           C  
ATOM    607  H1'   G    20       6.327  -9.120 -56.557  1.00  0.00           H  
ATOM    608  N9    G    20       7.980  -9.307 -57.927  1.00  0.00           N  
ATOM    609  C8    G    20       8.591 -10.106 -58.888  1.00  0.00           C  
ATOM    610  H8    G    20       8.144 -10.875 -59.500  1.00  0.00           H  
ATOM    611  N7    G    20       9.857  -9.816 -59.175  1.00  0.00           N  
ATOM    612  C5    G    20      10.189  -8.816 -58.274  1.00  0.00           C  
ATOM    613  C6    G    20      11.445  -8.156 -57.955  1.00  0.00           C  
ATOM    614  O6    G    20      12.491  -8.316 -58.638  1.00  0.00           O  
ATOM    615  N1    G    20      11.416  -7.373 -56.853  1.00  0.00           N  
ATOM    616  H1    G    20      12.295  -6.907 -56.676  1.00  0.00           H  
ATOM    617  C2    G    20      10.237  -7.129 -56.179  1.00  0.00           C  
ATOM    618  N2    G    20      10.325  -6.292 -55.199  1.00  0.00           N  
ATOM    619  H21   G    20      11.240  -6.004 -54.883  1.00  0.00           H  
ATOM    620  H22   G    20       9.431  -5.981 -54.845  1.00  0.00           H  
ATOM    621  N3    G    20       9.021  -7.606 -56.470  1.00  0.00           N  
ATOM    622  C4    G    20       9.021  -8.522 -57.516  1.00  0.00           C  
ATOM    623  C3'   G    20       5.568  -8.178 -59.556  1.00  0.00           C  
ATOM    624  H3'   G    20       6.491  -8.309 -60.120  1.00  0.00           H  
ATOM    625  C2'   G    20       5.994  -7.779 -58.181  1.00  0.00           C  
ATOM    626  H2'   G    20       6.742  -6.986 -58.157  1.00  0.00           H  
ATOM    627  O2'   G    20       4.956  -7.375 -57.334  1.00  0.00           O  
ATOM    628 HO2'   G    20       5.243  -6.916 -56.541  1.00  0.00           H  
ATOM    629  O3'   G    20       4.695  -7.259 -60.185  1.00  0.00           O  
ATOM    630  P     A    21       5.131  -5.797 -60.750  1.00  0.00           P  
ATOM    631  OP1   A    21       3.799  -5.257 -61.149  1.00  0.00           O  
ATOM    632  OP2   A    21       6.143  -6.084 -61.762  1.00  0.00           O  
ATOM    633  O5'   A    21       5.712  -4.866 -59.622  1.00  0.00           O  
ATOM    634  C5'   A    21       4.827  -4.235 -58.679  1.00  0.00           C  
ATOM    635  H5'   A    21       4.242  -4.960 -58.113  1.00  0.00           H  
ATOM    636 H5''   A    21       4.134  -3.651 -59.285  1.00  0.00           H  
ATOM    637  C4'   A    21       5.701  -3.415 -57.786  1.00  0.00           C  
ATOM    638  H4'   A    21       5.094  -2.914 -57.032  1.00  0.00           H  
ATOM    639  O4'   A    21       6.722  -4.232 -57.159  1.00  0.00           O  
ATOM    640  C1'   A    21       7.984  -3.542 -57.095  1.00  0.00           C  
ATOM    641  H1'   A    21       8.403  -3.487 -56.090  1.00  0.00           H  
ATOM    642  N9    A    21       8.905  -4.157 -58.127  1.00  0.00           N  
ATOM    643  C8    A    21       8.773  -5.258 -58.975  1.00  0.00           C  
ATOM    644  H8    A    21       7.809  -5.667 -59.239  1.00  0.00           H  
ATOM    645  N7    A    21       9.846  -5.798 -59.413  1.00  0.00           N  
ATOM    646  C5    A    21      10.801  -4.926 -58.964  1.00  0.00           C  
ATOM    647  C6    A    21      12.172  -4.893 -59.171  1.00  0.00           C  
ATOM    648  N6    A    21      12.941  -5.714 -59.806  1.00  0.00           N  
ATOM    649  H61   A    21      13.900  -5.462 -59.998  1.00  0.00           H  
ATOM    650  H62   A    21      12.565  -6.512 -60.299  1.00  0.00           H  
ATOM    651  N1    A    21      12.942  -3.872 -58.653  1.00  0.00           N  
ATOM    652  C2    A    21      12.301  -2.956 -57.921  1.00  0.00           C  
ATOM    653  H2    A    21      12.949  -2.223 -57.465  1.00  0.00           H  
ATOM    654  N3    A    21      10.986  -2.919 -57.636  1.00  0.00           N  
ATOM    655  C4    A    21      10.285  -3.956 -58.229  1.00  0.00           C  
ATOM    656  C3'   A    21       6.474  -2.380 -58.557  1.00  0.00           C  
ATOM    657  H3'   A    21       7.098  -2.761 -59.365  1.00  0.00           H  
ATOM    658  C2'   A    21       7.559  -2.105 -57.503  1.00  0.00           C  
ATOM    659  H2'   A    21       8.351  -1.575 -58.032  1.00  0.00           H  
ATOM    660  O2'   A    21       7.331  -1.411 -56.249  1.00  0.00           O  
ATOM    661 HO2'   A    21       8.127  -0.901 -56.078  1.00  0.00           H  
ATOM    662  O3'   A    21       5.778  -1.186 -58.901  1.00  0.00           O  
ATOM    663  P     U    22       6.047  -0.493 -60.300  1.00  0.00           P  
ATOM    664  OP1   U    22       5.053   0.553 -60.481  1.00  0.00           O  
ATOM    665  OP2   U    22       5.994  -1.568 -61.325  1.00  0.00           O  
ATOM    666  O5'   U    22       7.502   0.130 -60.202  1.00  0.00           O  
ATOM    667  C5'   U    22       7.772   1.212 -59.404  1.00  0.00           C  
ATOM    668  H5'   U    22       7.639   0.862 -58.380  1.00  0.00           H  
ATOM    669 H5''   U    22       7.122   2.058 -59.622  1.00  0.00           H  
ATOM    670  C4'   U    22       9.177   1.697 -59.612  1.00  0.00           C  
ATOM    671  H4'   U    22       9.507   2.411 -58.857  1.00  0.00           H  
ATOM    672  O4'   U    22      10.070   0.566 -59.543  1.00  0.00           O  
ATOM    673  C1'   U    22      10.886   0.458 -60.663  1.00  0.00           C  
ATOM    674  H1'   U    22      11.778   0.994 -60.340  1.00  0.00           H  
ATOM    675  N1    U    22      11.262  -0.912 -61.136  1.00  0.00           N  
ATOM    676  C6    U    22      10.312  -1.837 -61.433  1.00  0.00           C  
ATOM    677  H6    U    22       9.303  -1.452 -61.444  1.00  0.00           H  
ATOM    678  C5    U    22      10.644  -2.977 -62.088  1.00  0.00           C  
ATOM    679  H5    U    22       9.944  -3.737 -62.403  1.00  0.00           H  
ATOM    680  C4    U    22      12.010  -3.266 -62.423  1.00  0.00           C  
ATOM    681  O4    U    22      12.368  -4.183 -63.128  1.00  0.00           O  
ATOM    682  N3    U    22      12.917  -2.330 -61.955  1.00  0.00           N  
ATOM    683  H3    U    22      13.807  -2.478 -62.408  1.00  0.00           H  
ATOM    684  C2    U    22      12.657  -1.163 -61.387  1.00  0.00           C  
ATOM    685  O2    U    22      13.544  -0.406 -61.088  1.00  0.00           O  
ATOM    686  C3'   U    22       9.348   2.370 -61.001  1.00  0.00           C  
ATOM    687  H3'   U    22       8.362   2.535 -61.437  1.00  0.00           H  
ATOM    688  C2'   U    22      10.090   1.279 -61.788  1.00  0.00           C  
ATOM    689  H2'   U    22       9.389   0.616 -62.295  1.00  0.00           H  
ATOM    690  O2'   U    22      10.906   1.829 -62.681  1.00  0.00           O  
ATOM    691 HO2'   U    22      11.015   2.768 -62.514  1.00  0.00           H  
ATOM    692  O3'   U    22      10.011   3.628 -60.927  1.00  0.00           O  
ATOM    693  P     A    23       9.328   4.881 -60.751  1.00  0.00           P  
ATOM    694  OP1   A    23       8.094   4.723 -59.942  1.00  0.00           O  
ATOM    695  OP2   A    23       9.231   5.506 -62.042  1.00  0.00           O  
ATOM    696  O5'   A    23      10.367   5.671 -59.935  1.00  0.00           O  
ATOM    697  C5'   A    23      10.512   5.567 -58.508  1.00  0.00           C  
ATOM    698  H5'   A    23      10.569   4.526 -58.190  1.00  0.00           H  
ATOM    699 H5''   A    23       9.714   6.126 -58.021  1.00  0.00           H  
ATOM    700  C4'   A    23      11.804   6.267 -58.048  1.00  0.00           C  
ATOM    701  H4'   A    23      11.735   6.521 -56.991  1.00  0.00           H  
ATOM    702  O4'   A    23      12.871   5.299 -58.008  1.00  0.00           O  
ATOM    703  C1'   A    23      13.976   5.755 -58.695  1.00  0.00           C  
ATOM    704  H1'   A    23      14.791   5.494 -58.020  1.00  0.00           H  
ATOM    705  N9    A    23      14.032   5.096 -60.012  1.00  0.00           N  
ATOM    706  C8    A    23      13.280   4.002 -60.401  1.00  0.00           C  
ATOM    707  H8    A    23      12.492   3.589 -59.788  1.00  0.00           H  
ATOM    708  N7    A    23      13.712   3.479 -61.534  1.00  0.00           N  
ATOM    709  C5    A    23      14.786   4.399 -61.936  1.00  0.00           C  
ATOM    710  C6    A    23      15.731   4.447 -62.981  1.00  0.00           C  
ATOM    711  N6    A    23      15.909   3.603 -63.929  1.00  0.00           N  
ATOM    712  H61   A    23      16.668   3.907 -64.523  1.00  0.00           H  
ATOM    713  H62   A    23      15.291   2.810 -64.025  1.00  0.00           H  
ATOM    714  N1    A    23      16.718   5.351 -63.016  1.00  0.00           N  
ATOM    715  C2    A    23      16.753   6.238 -62.002  1.00  0.00           C  
ATOM    716  H2    A    23      17.691   6.772 -62.016  1.00  0.00           H  
ATOM    717  N3    A    23      15.915   6.305 -60.973  1.00  0.00           N  
ATOM    718  C4    A    23      14.993   5.331 -60.997  1.00  0.00           C  
ATOM    719  C3'   A    23      12.399   7.514 -58.803  1.00  0.00           C  
ATOM    720  H3'   A    23      12.246   7.437 -59.880  1.00  0.00           H  
ATOM    721  C2'   A    23      13.937   7.331 -58.684  1.00  0.00           C  
ATOM    722  H2'   A    23      14.452   7.720 -59.563  1.00  0.00           H  
ATOM    723  O2'   A    23      14.404   7.851 -57.468  1.00  0.00           O  
ATOM    724 HO2'   A    23      13.797   8.508 -57.118  1.00  0.00           H  
ATOM    725  O3'   A    23      12.002   8.781 -58.365  1.00  0.00           O  
ATOM    726  P     U    24      10.513   9.296 -58.351  1.00  0.00           P  
ATOM    727  OP1   U    24       9.797   8.742 -59.508  1.00  0.00           O  
ATOM    728  OP2   U    24      10.515  10.773 -58.165  1.00  0.00           O  
ATOM    729  O5'   U    24       9.723   8.630 -57.133  1.00  0.00           O  
ATOM    730  C5'   U    24      10.201   8.668 -55.773  1.00  0.00           C  
ATOM    731  H5'   U    24      10.418   9.694 -55.474  1.00  0.00           H  
ATOM    732 H5''   U    24      11.077   8.040 -55.612  1.00  0.00           H  
ATOM    733  C4'   U    24       9.093   8.243 -54.831  1.00  0.00           C  
ATOM    734  H4'   U    24       9.495   8.304 -53.819  1.00  0.00           H  
ATOM    735  O4'   U    24       8.072   9.155 -54.923  1.00  0.00           O  
ATOM    736  C1'   U    24       6.777   8.528 -54.961  1.00  0.00           C  
ATOM    737  H1'   U    24       6.405   8.277 -53.968  1.00  0.00           H  
ATOM    738  N1    U    24       5.776   9.332 -55.669  1.00  0.00           N  
ATOM    739  C6    U    24       5.754   9.572 -57.023  1.00  0.00           C  
ATOM    740  H6    U    24       6.443   9.112 -57.715  1.00  0.00           H  
ATOM    741  C5    U    24       4.755  10.342 -57.547  1.00  0.00           C  
ATOM    742  H5    U    24       4.683  10.463 -58.618  1.00  0.00           H  
ATOM    743  C4    U    24       3.722  10.988 -56.734  1.00  0.00           C  
ATOM    744  O4    U    24       2.802  11.687 -57.221  1.00  0.00           O  
ATOM    745  N3    U    24       3.852  10.837 -55.366  1.00  0.00           N  
ATOM    746  H3    U    24       3.077  11.235 -54.855  1.00  0.00           H  
ATOM    747  C2    U    24       4.862  10.030 -54.800  1.00  0.00           C  
ATOM    748  O2    U    24       4.813   9.847 -53.575  1.00  0.00           O  
ATOM    749  C3'   U    24       8.495   6.828 -55.092  1.00  0.00           C  
ATOM    750  H3'   U    24       9.126   6.182 -55.701  1.00  0.00           H  
ATOM    751  C2'   U    24       7.166   7.212 -55.750  1.00  0.00           C  
ATOM    752  H2'   U    24       7.209   7.355 -56.830  1.00  0.00           H  
ATOM    753  O2'   U    24       6.129   6.281 -55.466  1.00  0.00           O  
ATOM    754 HO2'   U    24       6.386   5.823 -54.663  1.00  0.00           H  
ATOM    755  O3'   U    24       8.217   6.192 -53.869  1.00  0.00           O  
ATOM    756  P     G    25       9.202   5.366 -53.069  1.00  0.00           P  
ATOM    757  OP1   G    25       8.512   4.782 -51.896  1.00  0.00           O  
ATOM    758  OP2   G    25      10.469   6.163 -52.761  1.00  0.00           O  
ATOM    759  O5'   G    25       9.482   4.181 -54.109  1.00  0.00           O  
ATOM    760  C5'   G    25       8.367   3.327 -54.392  1.00  0.00           C  
ATOM    761  H5'   G    25       7.479   3.765 -54.848  1.00  0.00           H  
ATOM    762 H5''   G    25       8.076   2.870 -53.446  1.00  0.00           H  
ATOM    763  C4'   G    25       8.875   2.198 -55.359  1.00  0.00           C  
ATOM    764  H4'   G    25       8.022   1.698 -55.818  1.00  0.00           H  
ATOM    765  O4'   G    25       9.685   2.508 -56.524  1.00  0.00           O  
ATOM    766  C1'   G    25      10.847   1.632 -56.574  1.00  0.00           C  
ATOM    767  H1'   G    25      10.901   1.324 -57.618  1.00  0.00           H  
ATOM    768  N9    G    25      12.155   2.243 -56.180  1.00  0.00           N  
ATOM    769  C8    G    25      12.452   2.967 -55.052  1.00  0.00           C  
ATOM    770  H8    G    25      11.838   2.938 -54.165  1.00  0.00           H  
ATOM    771  N7    G    25      13.593   3.633 -55.120  1.00  0.00           N  
ATOM    772  C5    G    25      14.139   3.175 -56.374  1.00  0.00           C  
ATOM    773  C6    G    25      15.425   3.445 -56.957  1.00  0.00           C  
ATOM    774  O6    G    25      16.324   4.212 -56.718  1.00  0.00           O  
ATOM    775  N1    G    25      15.638   2.657 -58.030  1.00  0.00           N  
ATOM    776  H1    G    25      16.506   2.807 -58.523  1.00  0.00           H  
ATOM    777  C2    G    25      14.763   1.759 -58.552  1.00  0.00           C  
ATOM    778  N2    G    25      15.170   1.261 -59.676  1.00  0.00           N  
ATOM    779  H21   G    25      16.052   1.557 -60.067  1.00  0.00           H  
ATOM    780  H22   G    25      14.615   0.535 -60.107  1.00  0.00           H  
ATOM    781  N3    G    25      13.540   1.533 -58.066  1.00  0.00           N  
ATOM    782  C4    G    25      13.281   2.304 -56.997  1.00  0.00           C  
ATOM    783  C3'   G    25       9.651   1.124 -54.573  1.00  0.00           C  
ATOM    784  H3'   G    25      10.212   1.583 -53.759  1.00  0.00           H  
ATOM    785  C2'   G    25      10.584   0.493 -55.590  1.00  0.00           C  
ATOM    786  H2'   G    25      11.452  -0.005 -55.157  1.00  0.00           H  
ATOM    787  O2'   G    25       9.851  -0.371 -56.474  1.00  0.00           O  
ATOM    788 HO2'   G    25      10.512  -1.013 -56.742  1.00  0.00           H  
ATOM    789  O3'   G    25       8.810   0.113 -54.016  1.00  0.00           O  
ATOM    790  P     G    26       9.441  -0.847 -52.806  1.00  0.00           P  
ATOM    791  OP1   G    26       8.441  -1.870 -52.465  1.00  0.00           O  
ATOM    792  OP2   G    26       9.926   0.122 -51.752  1.00  0.00           O  
ATOM    793  O5'   G    26      10.738  -1.530 -53.356  1.00  0.00           O  
ATOM    794  C5'   G    26      10.707  -2.757 -54.059  1.00  0.00           C  
ATOM    795  H5'   G    26      10.101  -2.749 -54.965  1.00  0.00           H  
ATOM    796 H5''   G    26      10.192  -3.539 -53.501  1.00  0.00           H  
ATOM    797  C4'   G    26      12.109  -3.111 -54.489  1.00  0.00           C  
ATOM    798  H4'   G    26      12.011  -3.846 -55.288  1.00  0.00           H  
ATOM    799  O4'   G    26      12.695  -1.969 -54.994  1.00  0.00           O  
ATOM    800  C1'   G    26      14.066  -2.172 -54.828  1.00  0.00           C  
ATOM    801  H1'   G    26      14.616  -2.198 -55.768  1.00  0.00           H  
ATOM    802  N9    G    26      14.706  -1.021 -54.175  1.00  0.00           N  
ATOM    803  C8    G    26      14.290  -0.379 -53.012  1.00  0.00           C  
ATOM    804  H8    G    26      13.588  -0.845 -52.336  1.00  0.00           H  
ATOM    805  N7    G    26      14.920   0.775 -52.770  1.00  0.00           N  
ATOM    806  C5    G    26      15.810   0.882 -53.853  1.00  0.00           C  
ATOM    807  C6    G    26      16.908   1.810 -54.220  1.00  0.00           C  
ATOM    808  O6    G    26      17.294   2.768 -53.547  1.00  0.00           O  
ATOM    809  N1    G    26      17.569   1.524 -55.401  1.00  0.00           N  
ATOM    810  H1    G    26      18.446   1.982 -55.601  1.00  0.00           H  
ATOM    811  C2    G    26      17.299   0.448 -56.170  1.00  0.00           C  
ATOM    812  N2    G    26      17.960   0.358 -57.313  1.00  0.00           N  
ATOM    813  H21   G    26      18.850   0.810 -57.468  1.00  0.00           H  
ATOM    814  H22   G    26      17.588  -0.232 -58.042  1.00  0.00           H  
ATOM    815  N3    G    26      16.372  -0.453 -55.873  1.00  0.00           N  
ATOM    816  C4    G    26      15.606  -0.177 -54.768  1.00  0.00           C  
ATOM    817  C3'   G    26      13.015  -3.570 -53.367  1.00  0.00           C  
ATOM    818  H3'   G    26      12.940  -2.839 -52.561  1.00  0.00           H  
ATOM    819  C2'   G    26      14.349  -3.510 -54.152  1.00  0.00           C  
ATOM    820  H2'   G    26      15.158  -3.574 -53.424  1.00  0.00           H  
ATOM    821  O2'   G    26      14.494  -4.462 -55.201  1.00  0.00           O  
ATOM    822 HO2'   G    26      14.822  -5.248 -54.759  1.00  0.00           H  
ATOM    823  O3'   G    26      12.575  -4.872 -52.990  1.00  0.00           O  
ATOM    824  P     U    27      13.180  -5.607 -51.699  1.00  0.00           P  
ATOM    825  OP1   U    27      13.327  -4.706 -50.585  1.00  0.00           O  
ATOM    826  OP2   U    27      14.308  -6.407 -52.168  1.00  0.00           O  
ATOM    827  O5'   U    27      11.965  -6.654 -51.411  1.00  0.00           O  
ATOM    828  C5'   U    27      10.726  -6.259 -50.848  1.00  0.00           C  
ATOM    829  H5'   U    27      10.451  -5.296 -51.279  1.00  0.00           H  
ATOM    830 H5''   U    27      10.877  -6.123 -49.778  1.00  0.00           H  
ATOM    831  C4'   U    27       9.570  -7.213 -51.180  1.00  0.00           C  
ATOM    832  H4'   U    27       8.658  -6.771 -50.778  1.00  0.00           H  
ATOM    833  O4'   U    27       9.396  -7.299 -52.613  1.00  0.00           O  
ATOM    834  C1'   U    27       8.969  -8.612 -52.965  1.00  0.00           C  
ATOM    835  H1'   U    27       7.995  -8.537 -53.447  1.00  0.00           H  
ATOM    836  N1    U    27       9.893  -9.382 -53.808  1.00  0.00           N  
ATOM    837  C6    U    27      11.210  -9.137 -53.938  1.00  0.00           C  
ATOM    838  H6    U    27      11.585  -8.334 -53.321  1.00  0.00           H  
ATOM    839  C5    U    27      12.009  -9.854 -54.785  1.00  0.00           C  
ATOM    840  H5    U    27      13.058  -9.598 -54.798  1.00  0.00           H  
ATOM    841  C4    U    27      11.497 -10.952 -55.624  1.00  0.00           C  
ATOM    842  O4    U    27      12.202 -11.634 -56.380  1.00  0.00           O  
ATOM    843  N3    U    27      10.159 -11.068 -55.557  1.00  0.00           N  
ATOM    844  H3    U    27       9.707 -11.857 -55.997  1.00  0.00           H  
ATOM    845  C2    U    27       9.335 -10.368 -54.651  1.00  0.00           C  
ATOM    846  O2    U    27       8.142 -10.731 -54.430  1.00  0.00           O  
ATOM    847  C3'   U    27       9.683  -8.672 -50.640  1.00  0.00           C  
ATOM    848  H3'   U    27      10.694  -8.940 -50.947  1.00  0.00           H  
ATOM    849  C2'   U    27       8.682  -9.346 -51.612  1.00  0.00           C  
ATOM    850  H2'   U    27       8.990 -10.385 -51.722  1.00  0.00           H  
ATOM    851  O2'   U    27       7.375  -9.143 -51.293  1.00  0.00           O  
ATOM    852 HO2'   U    27       7.016 -10.033 -51.336  1.00  0.00           H  
ATOM    853  O3'   U    27       9.411  -8.731 -49.254  1.00  0.00           O  
ATOM    854  P     U    28       9.736  -9.989 -48.418  1.00  0.00           P  
ATOM    855  OP1   U    28       9.409  -9.775 -47.017  1.00  0.00           O  
ATOM    856  OP2   U    28      11.063 -10.425 -48.745  1.00  0.00           O  
ATOM    857  O5'   U    28       8.695 -11.125 -48.809  1.00  0.00           O  
ATOM    858  C5'   U    28       7.292 -11.076 -48.584  1.00  0.00           C  
ATOM    859  H5'   U    28       6.916 -10.128 -48.970  1.00  0.00           H  
ATOM    860 H5''   U    28       7.149 -11.157 -47.507  1.00  0.00           H  
ATOM    861  C4'   U    28       6.569 -12.172 -49.391  1.00  0.00           C  
ATOM    862  H4'   U    28       5.499 -12.050 -49.223  1.00  0.00           H  
ATOM    863  O4'   U    28       6.890 -11.999 -50.792  1.00  0.00           O  
ATOM    864  C1'   U    28       6.968 -13.228 -51.364  1.00  0.00           C  
ATOM    865  H1'   U    28       6.084 -13.357 -51.988  1.00  0.00           H  
ATOM    866  N1    U    28       8.286 -13.386 -52.038  1.00  0.00           N  
ATOM    867  C6    U    28       9.501 -12.996 -51.493  1.00  0.00           C  
ATOM    868  H6    U    28       9.550 -12.513 -50.529  1.00  0.00           H  
ATOM    869  C5    U    28      10.671 -13.066 -52.243  1.00  0.00           C  
ATOM    870  H5    U    28      11.598 -12.639 -51.890  1.00  0.00           H  
ATOM    871  C4    U    28      10.655 -13.722 -53.596  1.00  0.00           C  
ATOM    872  O4    U    28      11.602 -13.737 -54.385  1.00  0.00           O  
ATOM    873  N3    U    28       9.433 -14.139 -53.970  1.00  0.00           N  
ATOM    874  H3    U    28       9.375 -14.458 -54.926  1.00  0.00           H  
ATOM    875  C2    U    28       8.255 -14.013 -53.291  1.00  0.00           C  
ATOM    876  O2    U    28       7.179 -14.370 -53.826  1.00  0.00           O  
ATOM    877  C3'   U    28       6.986 -13.552 -49.043  1.00  0.00           C  
ATOM    878  H3'   U    28       8.068 -13.547 -48.905  1.00  0.00           H  
ATOM    879  C2'   U    28       6.784 -14.296 -50.346  1.00  0.00           C  
ATOM    880  H2'   U    28       7.496 -15.120 -50.394  1.00  0.00           H  
ATOM    881  O2'   U    28       5.473 -14.742 -50.561  1.00  0.00           O  
ATOM    882 HO2'   U    28       5.368 -15.690 -50.455  1.00  0.00           H  
ATOM    883  O3'   U    28       6.219 -14.078 -47.918  1.00  0.00           O  
ATOM    884  P     U    29       6.741 -15.303 -46.998  1.00  0.00           P  
ATOM    885  OP1   U    29       5.584 -15.627 -46.098  1.00  0.00           O  
ATOM    886  OP2   U    29       8.069 -14.966 -46.348  1.00  0.00           O  
ATOM    887  O5'   U    29       6.960 -16.499 -48.003  1.00  0.00           O  
ATOM    888  C5'   U    29       5.936 -17.491 -48.169  1.00  0.00           C  
ATOM    889  H5'   U    29       4.962 -17.054 -48.389  1.00  0.00           H  
ATOM    890 H5''   U    29       5.908 -18.148 -47.300  1.00  0.00           H  
ATOM    891  C4'   U    29       6.197 -18.434 -49.426  1.00  0.00           C  
ATOM    892  H4'   U    29       5.263 -18.893 -49.751  1.00  0.00           H  
ATOM    893  O4'   U    29       6.717 -17.669 -50.497  1.00  0.00           O  
ATOM    894  C1'   U    29       7.565 -18.437 -51.409  1.00  0.00           C  
ATOM    895  H1'   U    29       6.924 -18.532 -52.285  1.00  0.00           H  
ATOM    896  N1    U    29       8.905 -17.819 -51.737  1.00  0.00           N  
ATOM    897  C6    U    29       9.503 -16.892 -50.841  1.00  0.00           C  
ATOM    898  H6    U    29       9.064 -16.573 -49.907  1.00  0.00           H  
ATOM    899  C5    U    29      10.693 -16.391 -51.182  1.00  0.00           C  
ATOM    900  H5    U    29      11.107 -15.611 -50.560  1.00  0.00           H  
ATOM    901  C4    U    29      11.553 -16.879 -52.206  1.00  0.00           C  
ATOM    902  O4    U    29      12.738 -16.625 -52.373  1.00  0.00           O  
ATOM    903  N3    U    29      10.921 -17.793 -52.956  1.00  0.00           N  
ATOM    904  H3    U    29      11.445 -18.304 -53.652  1.00  0.00           H  
ATOM    905  C2    U    29       9.623 -18.298 -52.819  1.00  0.00           C  
ATOM    906  O2    U    29       9.261 -19.230 -53.574  1.00  0.00           O  
ATOM    907  C3'   U    29       7.382 -19.406 -49.195  1.00  0.00           C  
ATOM    908  H3'   U    29       8.171 -18.742 -48.842  1.00  0.00           H  
ATOM    909  C2'   U    29       7.735 -19.788 -50.637  1.00  0.00           C  
ATOM    910  H2'   U    29       8.729 -20.232 -50.694  1.00  0.00           H  
ATOM    911  O2'   U    29       6.718 -20.634 -51.108  1.00  0.00           O  
ATOM    912 HO2'   U    29       6.749 -21.211 -50.341  1.00  0.00           H  
ATOM    913  O3'   U    29       7.101 -20.518 -48.352  1.00  0.00           O  
ATOM    914  P     G    30       8.238 -21.463 -47.859  1.00  0.00           P  
ATOM    915  OP1   G    30       7.634 -22.181 -46.756  1.00  0.00           O  
ATOM    916  OP2   G    30       9.434 -20.616 -47.685  1.00  0.00           O  
ATOM    917  O5'   G    30       8.452 -22.508 -49.041  1.00  0.00           O  
ATOM    918  C5'   G    30       7.472 -23.461 -49.352  1.00  0.00           C  
ATOM    919  H5'   G    30       6.494 -23.001 -49.491  1.00  0.00           H  
ATOM    920 H5''   G    30       7.387 -24.238 -48.592  1.00  0.00           H  
ATOM    921  C4'   G    30       7.879 -24.081 -50.726  1.00  0.00           C  
ATOM    922  H4'   G    30       7.040 -24.672 -51.096  1.00  0.00           H  
ATOM    923  O4'   G    30       8.101 -23.257 -51.833  1.00  0.00           O  
ATOM    924  C1'   G    30       9.038 -23.983 -52.633  1.00  0.00           C  
ATOM    925  H1'   G    30       8.672 -24.060 -53.657  1.00  0.00           H  
ATOM    926  N9    G    30      10.297 -23.204 -52.725  1.00  0.00           N  
ATOM    927  C8    G    30      10.692 -22.173 -51.929  1.00  0.00           C  
ATOM    928  H8    G    30      10.082 -21.703 -51.172  1.00  0.00           H  
ATOM    929  N7    G    30      11.849 -21.656 -52.208  1.00  0.00           N  
ATOM    930  C5    G    30      12.285 -22.439 -53.250  1.00  0.00           C  
ATOM    931  C6    G    30      13.499 -22.334 -53.965  1.00  0.00           C  
ATOM    932  O6    G    30      14.397 -21.495 -53.910  1.00  0.00           O  
ATOM    933  N1    G    30      13.637 -23.380 -54.850  1.00  0.00           N  
ATOM    934  H1    G    30      14.467 -23.349 -55.426  1.00  0.00           H  
ATOM    935  C2    G    30      12.694 -24.393 -55.041  1.00  0.00           C  
ATOM    936  N2    G    30      13.005 -25.440 -55.859  1.00  0.00           N  
ATOM    937  H21   G    30      13.973 -25.481 -56.144  1.00  0.00           H  
ATOM    938  H22   G    30      12.395 -26.215 -56.075  1.00  0.00           H  
ATOM    939  N3    G    30      11.539 -24.473 -54.440  1.00  0.00           N  
ATOM    940  C4    G    30      11.374 -23.394 -53.585  1.00  0.00           C  
ATOM    941  C3'   G    30       9.062 -24.976 -50.626  1.00  0.00           C  
ATOM    942  H3'   G    30      10.011 -24.560 -50.289  1.00  0.00           H  
ATOM    943  C2'   G    30       9.277 -25.402 -52.026  1.00  0.00           C  
ATOM    944  H2'   G    30      10.322 -25.698 -52.125  1.00  0.00           H  
ATOM    945  O2'   G    30       8.371 -26.361 -52.535  1.00  0.00           O  
ATOM    946 HO2'   G    30       8.614 -26.521 -53.450  1.00  0.00           H  
ATOM    947  O3'   G    30       8.839 -26.076 -49.812  1.00  0.00           O  
ATOM    948  P     G    31       9.999 -26.607 -48.805  1.00  0.00           P  
ATOM    949  OP1   G    31       9.518 -27.725 -47.999  1.00  0.00           O  
ATOM    950  OP2   G    31      10.499 -25.405 -48.092  1.00  0.00           O  
ATOM    951  O5'   G    31      11.213 -27.188 -49.697  1.00  0.00           O  
ATOM    952  C5'   G    31      11.050 -28.287 -50.550  1.00  0.00           C  
ATOM    953  H5'   G    31      10.032 -28.298 -50.937  1.00  0.00           H  
ATOM    954 H5''   G    31      11.087 -29.170 -49.912  1.00  0.00           H  
ATOM    955  C4'   G    31      12.157 -28.498 -51.671  1.00  0.00           C  
ATOM    956  H4'   G    31      11.923 -29.296 -52.376  1.00  0.00           H  
ATOM    957  O4'   G    31      12.389 -27.356 -52.452  1.00  0.00           O  
ATOM    958  C1'   G    31      13.767 -27.213 -52.786  1.00  0.00           C  
ATOM    959  H1'   G    31      13.870 -27.189 -53.871  1.00  0.00           H  
ATOM    960  N9    G    31      14.219 -25.859 -52.273  1.00  0.00           N  
ATOM    961  C8    G    31      13.622 -24.993 -51.445  1.00  0.00           C  
ATOM    962  H8    G    31      12.658 -25.293 -51.062  1.00  0.00           H  
ATOM    963  N7    G    31      14.280 -23.904 -51.137  1.00  0.00           N  
ATOM    964  C5    G    31      15.446 -24.035 -51.853  1.00  0.00           C  
ATOM    965  C6    G    31      16.588 -23.169 -52.003  1.00  0.00           C  
ATOM    966  O6    G    31      16.790 -22.105 -51.430  1.00  0.00           O  
ATOM    967  N1    G    31      17.569 -23.677 -52.846  1.00  0.00           N  
ATOM    968  H1    G    31      18.493 -23.269 -52.817  1.00  0.00           H  
ATOM    969  C2    G    31      17.449 -24.901 -53.416  1.00  0.00           C  
ATOM    970  N2    G    31      18.421 -25.239 -54.178  1.00  0.00           N  
ATOM    971  H21   G    31      19.248 -24.662 -54.233  1.00  0.00           H  
ATOM    972  H22   G    31      18.368 -26.174 -54.556  1.00  0.00           H  
ATOM    973  N3    G    31      16.365 -25.715 -53.393  1.00  0.00           N  
ATOM    974  C4    G    31      15.435 -25.237 -52.575  1.00  0.00           C  
ATOM    975  C3'   G    31      13.544 -28.772 -51.049  1.00  0.00           C  
ATOM    976  H3'   G    31      13.646 -28.095 -50.202  1.00  0.00           H  
ATOM    977  C2'   G    31      14.491 -28.414 -52.174  1.00  0.00           C  
ATOM    978  H2'   G    31      15.405 -28.075 -51.687  1.00  0.00           H  
ATOM    979  O2'   G    31      14.705 -29.457 -53.086  1.00  0.00           O  
ATOM    980 HO2'   G    31      14.195 -29.425 -53.898  1.00  0.00           H  
ATOM    981  O3'   G    31      13.704 -30.086 -50.452  1.00  0.00           O  
ATOM    982  P     G    32      14.452 -30.260 -49.126  1.00  0.00           P  
ATOM    983  OP1   G    32      14.328 -31.662 -48.691  1.00  0.00           O  
ATOM    984  OP2   G    32      14.003 -29.179 -48.207  1.00  0.00           O  
ATOM    985  O5'   G    32      15.947 -29.906 -49.497  1.00  0.00           O  
ATOM    986  C5'   G    32      16.758 -30.872 -50.137  1.00  0.00           C  
ATOM    987  H5'   G    32      16.313 -31.226 -51.067  1.00  0.00           H  
ATOM    988 H5''   G    32      16.789 -31.757 -49.501  1.00  0.00           H  
ATOM    989  C4'   G    32      18.174 -30.258 -50.375  1.00  0.00           C  
ATOM    990  H4'   G    32      18.799 -31.005 -50.865  1.00  0.00           H  
ATOM    991  O4'   G    32      18.036 -29.119 -51.261  1.00  0.00           O  
ATOM    992  C1'   G    32      19.055 -28.179 -51.005  1.00  0.00           C  
ATOM    993  H1'   G    32      19.575 -27.887 -51.917  1.00  0.00           H  
ATOM    994  N9    G    32      18.535 -26.889 -50.440  1.00  0.00           N  
ATOM    995  C8    G    32      17.315 -26.665 -49.906  1.00  0.00           C  
ATOM    996  H8    G    32      16.510 -27.385 -49.905  1.00  0.00           H  
ATOM    997  N7    G    32      17.172 -25.460 -49.402  1.00  0.00           N  
ATOM    998  C5    G    32      18.445 -24.896 -49.572  1.00  0.00           C  
ATOM    999  C6    G    32      18.996 -23.592 -49.239  1.00  0.00           C  
ATOM   1000  O6    G    32      18.523 -22.610 -48.714  1.00  0.00           O  
ATOM   1001  N1    G    32      20.196 -23.340 -49.878  1.00  0.00           N  
ATOM   1002  H1    G    32      20.470 -22.371 -49.955  1.00  0.00           H  
ATOM   1003  C2    G    32      20.979 -24.263 -50.458  1.00  0.00           C  
ATOM   1004  N2    G    32      22.203 -23.953 -50.646  1.00  0.00           N  
ATOM   1005  H21   G    32      22.538 -23.019 -50.461  1.00  0.00           H  
ATOM   1006  H22   G    32      22.703 -24.583 -51.257  1.00  0.00           H  
ATOM   1007  N3    G    32      20.522 -25.476 -50.783  1.00  0.00           N  
ATOM   1008  C4    G    32      19.243 -25.733 -50.348  1.00  0.00           C  
ATOM   1009  C3'   G    32      18.976 -29.705 -49.185  1.00  0.00           C  
ATOM   1010  H3'   G    32      18.277 -29.133 -48.576  1.00  0.00           H  
ATOM   1011  C2'   G    32      19.931 -28.773 -49.920  1.00  0.00           C  
ATOM   1012  H2'   G    32      20.218 -27.877 -49.370  1.00  0.00           H  
ATOM   1013  O2'   G    32      21.094 -29.412 -50.410  1.00  0.00           O  
ATOM   1014 HO2'   G    32      20.985 -29.703 -51.319  1.00  0.00           H  
ATOM   1015  O3'   G    32      19.535 -30.677 -48.243  1.00  0.00           O  
ATOM   1016  P     A    33      20.038 -30.452 -46.771  1.00  0.00           P  
ATOM   1017  OP1   A    33      20.408 -31.728 -46.156  1.00  0.00           O  
ATOM   1018  OP2   A    33      19.065 -29.619 -46.010  1.00  0.00           O  
ATOM   1019  O5'   A    33      21.413 -29.569 -46.665  1.00  0.00           O  
ATOM   1020  C5'   A    33      22.541 -29.963 -47.410  1.00  0.00           C  
ATOM   1021  H5'   A    33      22.337 -30.313 -48.422  1.00  0.00           H  
ATOM   1022 H5''   A    33      23.102 -30.710 -46.847  1.00  0.00           H  
ATOM   1023  C4'   A    33      23.495 -28.815 -47.831  1.00  0.00           C  
ATOM   1024  H4'   A    33      24.302 -29.227 -48.437  1.00  0.00           H  
ATOM   1025  O4'   A    33      22.788 -27.849 -48.513  1.00  0.00           O  
ATOM   1026  C1'   A    33      23.314 -26.587 -48.219  1.00  0.00           C  
ATOM   1027  H1'   A    33      23.559 -26.039 -49.129  1.00  0.00           H  
ATOM   1028  N9    A    33      22.270 -25.908 -47.423  1.00  0.00           N  
ATOM   1029  C8    A    33      20.964 -26.283 -47.239  1.00  0.00           C  
ATOM   1030  H8    A    33      20.644 -27.314 -47.267  1.00  0.00           H  
ATOM   1031  N7    A    33      20.184 -25.290 -46.772  1.00  0.00           N  
ATOM   1032  C5    A    33      21.054 -24.158 -46.861  1.00  0.00           C  
ATOM   1033  C6    A    33      20.926 -22.798 -46.704  1.00  0.00           C  
ATOM   1034  N6    A    33      19.792 -22.140 -46.442  1.00  0.00           N  
ATOM   1035  H61   A    33      19.925 -21.145 -46.550  1.00  0.00           H  
ATOM   1036  H62   A    33      18.990 -22.739 -46.305  1.00  0.00           H  
ATOM   1037  N1    A    33      21.939 -21.949 -46.872  1.00  0.00           N  
ATOM   1038  C2    A    33      23.149 -22.493 -47.182  1.00  0.00           C  
ATOM   1039  H2    A    33      24.025 -21.861 -47.186  1.00  0.00           H  
ATOM   1040  N3    A    33      23.358 -23.742 -47.366  1.00  0.00           N  
ATOM   1041  C4    A    33      22.308 -24.542 -47.227  1.00  0.00           C  
ATOM   1042  C3'   A    33      24.190 -28.057 -46.654  1.00  0.00           C  
ATOM   1043  H3'   A    33      23.517 -27.933 -45.806  1.00  0.00           H  
ATOM   1044  C2'   A    33      24.536 -26.776 -47.353  1.00  0.00           C  
ATOM   1045  H2'   A    33      24.618 -26.077 -46.521  1.00  0.00           H  
ATOM   1046  O2'   A    33      25.585 -26.870 -48.344  1.00  0.00           O  
ATOM   1047 HO2'   A    33      26.100 -26.072 -48.204  1.00  0.00           H  
ATOM   1048  O3'   A    33      25.335 -28.671 -46.119  1.00  0.00           O  
ATOM   1049  P     G    34      25.715 -28.705 -44.597  1.00  0.00           P  
ATOM   1050  OP1   G    34      26.915 -29.494 -44.423  1.00  0.00           O  
ATOM   1051  OP2   G    34      24.501 -28.970 -43.834  1.00  0.00           O  
ATOM   1052  O5'   G    34      26.051 -27.101 -44.413  1.00  0.00           O  
ATOM   1053  C5'   G    34      27.083 -26.379 -45.176  1.00  0.00           C  
ATOM   1054  H5'   G    34      26.795 -26.354 -46.227  1.00  0.00           H  
ATOM   1055 H5''   G    34      28.031 -26.916 -45.154  1.00  0.00           H  
ATOM   1056  C4'   G    34      27.132 -24.960 -44.685  1.00  0.00           C  
ATOM   1057  H4'   G    34      27.922 -24.399 -45.184  1.00  0.00           H  
ATOM   1058  O4'   G    34      25.869 -24.384 -45.065  1.00  0.00           O  
ATOM   1059  C1'   G    34      25.490 -23.344 -44.210  1.00  0.00           C  
ATOM   1060  H1'   G    34      25.763 -22.361 -44.594  1.00  0.00           H  
ATOM   1061  N9    G    34      24.037 -23.534 -43.937  1.00  0.00           N  
ATOM   1062  C8    G    34      23.430 -24.724 -43.738  1.00  0.00           C  
ATOM   1063  H8    G    34      23.947 -25.670 -43.806  1.00  0.00           H  
ATOM   1064  N7    G    34      22.156 -24.674 -43.600  1.00  0.00           N  
ATOM   1065  C5    G    34      21.902 -23.264 -43.601  1.00  0.00           C  
ATOM   1066  C6    G    34      20.641 -22.556 -43.417  1.00  0.00           C  
ATOM   1067  O6    G    34      19.518 -22.950 -43.310  1.00  0.00           O  
ATOM   1068  N1    G    34      20.792 -21.160 -43.388  1.00  0.00           N  
ATOM   1069  H1    G    34      20.003 -20.663 -43.000  1.00  0.00           H  
ATOM   1070  C2    G    34      22.019 -20.525 -43.398  1.00  0.00           C  
ATOM   1071  N2    G    34      22.050 -19.209 -43.317  1.00  0.00           N  
ATOM   1072  H21   G    34      21.189 -18.696 -43.189  1.00  0.00           H  
ATOM   1073  H22   G    34      22.933 -18.747 -43.483  1.00  0.00           H  
ATOM   1074  N3    G    34      23.155 -21.183 -43.754  1.00  0.00           N  
ATOM   1075  C4    G    34      23.052 -22.584 -43.674  1.00  0.00           C  
ATOM   1076  C3'   G    34      27.302 -24.754 -43.234  1.00  0.00           C  
ATOM   1077  H3'   G    34      26.816 -25.603 -42.752  1.00  0.00           H  
ATOM   1078  C2'   G    34      26.409 -23.520 -42.969  1.00  0.00           C  
ATOM   1079  H2'   G    34      25.900 -23.782 -42.042  1.00  0.00           H  
ATOM   1080  O2'   G    34      27.050 -22.274 -42.848  1.00  0.00           O  
ATOM   1081 HO2'   G    34      27.280 -22.153 -41.924  1.00  0.00           H  
ATOM   1082  O3'   G    34      28.638 -24.540 -42.858  1.00  0.00           O  
ATOM   1083  P     U    35      29.477 -25.655 -42.140  1.00  0.00           P  
ATOM   1084  OP1   U    35      30.903 -25.284 -42.086  1.00  0.00           O  
ATOM   1085  OP2   U    35      29.200 -26.885 -42.884  1.00  0.00           O  
ATOM   1086  O5'   U    35      28.902 -25.697 -40.671  1.00  0.00           O  
ATOM   1087  C5'   U    35      29.381 -24.839 -39.681  1.00  0.00           C  
ATOM   1088  H5'   U    35      29.532 -23.841 -40.092  1.00  0.00           H  
ATOM   1089 H5''   U    35      30.339 -25.269 -39.388  1.00  0.00           H  
ATOM   1090  C4'   U    35      28.543 -24.766 -38.387  1.00  0.00           C  
ATOM   1091  H4'   U    35      29.184 -24.129 -37.779  1.00  0.00           H  
ATOM   1092  O4'   U    35      27.247 -24.320 -38.447  1.00  0.00           O  
ATOM   1093  C1'   U    35      26.449 -24.951 -37.391  1.00  0.00           C  
ATOM   1094  H1'   U    35      26.581 -24.479 -36.417  1.00  0.00           H  
ATOM   1095  N1    U    35      25.000 -24.985 -37.817  1.00  0.00           N  
ATOM   1096  C6    U    35      24.621 -25.483 -39.042  1.00  0.00           C  
ATOM   1097  H6    U    35      25.370 -25.995 -39.629  1.00  0.00           H  
ATOM   1098  C5    U    35      23.376 -25.538 -39.495  1.00  0.00           C  
ATOM   1099  H5    U    35      23.165 -25.929 -40.480  1.00  0.00           H  
ATOM   1100  C4    U    35      22.325 -25.001 -38.609  1.00  0.00           C  
ATOM   1101  O4    U    35      21.147 -24.869 -38.950  1.00  0.00           O  
ATOM   1102  N3    U    35      22.690 -24.490 -37.410  1.00  0.00           N  
ATOM   1103  H3    U    35      22.020 -23.896 -36.942  1.00  0.00           H  
ATOM   1104  C2    U    35      23.983 -24.372 -36.989  1.00  0.00           C  
ATOM   1105  O2    U    35      24.187 -23.749 -35.917  1.00  0.00           O  
ATOM   1106  C3'   U    35      28.480 -26.050 -37.650  1.00  0.00           C  
ATOM   1107  H3'   U    35      28.906 -26.833 -38.277  1.00  0.00           H  
ATOM   1108  C2'   U    35      27.021 -26.359 -37.301  1.00  0.00           C  
ATOM   1109  H2'   U    35      26.613 -26.916 -38.144  1.00  0.00           H  
ATOM   1110  O2'   U    35      26.851 -27.117 -36.067  1.00  0.00           O  
ATOM   1111 HO2'   U    35      27.405 -26.554 -35.522  1.00  0.00           H  
ATOM   1112  O3'   U    35      29.136 -25.955 -36.430  1.00  0.00           O  
ATOM   1113  P     U    36      30.677 -26.337 -36.261  1.00  0.00           P  
ATOM   1114  OP1   U    36      31.321 -25.402 -35.284  1.00  0.00           O  
ATOM   1115  OP2   U    36      31.336 -26.784 -37.536  1.00  0.00           O  
ATOM   1116  O5'   U    36      30.391 -27.654 -35.385  1.00  0.00           O  
ATOM   1117  C5'   U    36      29.921 -28.874 -36.015  1.00  0.00           C  
ATOM   1118  H5'   U    36      30.723 -29.140 -36.703  1.00  0.00           H  
ATOM   1119 H5''   U    36      28.952 -28.694 -36.481  1.00  0.00           H  
ATOM   1120  C4'   U    36      29.863 -30.007 -34.925  1.00  0.00           C  
ATOM   1121  H4'   U    36      29.678 -30.935 -35.466  1.00  0.00           H  
ATOM   1122  O4'   U    36      31.161 -30.211 -34.320  1.00  0.00           O  
ATOM   1123  C1'   U    36      30.930 -30.017 -32.890  1.00  0.00           C  
ATOM   1124  H1'   U    36      30.889 -31.040 -32.515  1.00  0.00           H  
ATOM   1125  N1    U    36      31.984 -29.195 -32.314  1.00  0.00           N  
ATOM   1126  C6    U    36      32.420 -28.034 -32.868  1.00  0.00           C  
ATOM   1127  H6    U    36      32.050 -27.651 -33.808  1.00  0.00           H  
ATOM   1128  C5    U    36      33.324 -27.275 -32.214  1.00  0.00           C  
ATOM   1129  H5    U    36      33.744 -26.338 -32.549  1.00  0.00           H  
ATOM   1130  C4    U    36      33.950 -27.655 -30.978  1.00  0.00           C  
ATOM   1131  O4    U    36      34.727 -26.996 -30.329  1.00  0.00           O  
ATOM   1132  N3    U    36      33.544 -28.937 -30.589  1.00  0.00           N  
ATOM   1133  H3    U    36      34.123 -29.361 -29.878  1.00  0.00           H  
ATOM   1134  C2    U    36      32.537 -29.716 -31.123  1.00  0.00           C  
ATOM   1135  O2    U    36      32.305 -30.834 -30.688  1.00  0.00           O  
ATOM   1136  C3'   U    36      28.822 -29.779 -33.815  1.00  0.00           C  
ATOM   1137  H3'   U    36      28.106 -29.003 -34.086  1.00  0.00           H  
ATOM   1138  C2'   U    36      29.614 -29.266 -32.711  1.00  0.00           C  
ATOM   1139  H2'   U    36      29.865 -28.205 -32.690  1.00  0.00           H  
ATOM   1140  O2'   U    36      28.937 -29.594 -31.495  1.00  0.00           O  
ATOM   1141 HO2'   U    36      29.088 -30.542 -31.481  1.00  0.00           H  
ATOM   1142  O3'   U    36      28.220 -30.995 -33.512  1.00  0.00           O  
ATOM   1143  P     U    37      26.829 -31.365 -34.183  1.00  0.00           P  
ATOM   1144  OP1   U    37      26.655 -32.654 -33.523  1.00  0.00           O  
ATOM   1145  OP2   U    37      27.047 -31.301 -35.634  1.00  0.00           O  
ATOM   1146  O5'   U    37      25.802 -30.375 -33.669  1.00  0.00           O  
ATOM   1147  C5'   U    37      24.971 -30.619 -32.510  1.00  0.00           C  
ATOM   1148  H5'   U    37      25.562 -30.576 -31.596  1.00  0.00           H  
ATOM   1149 H5''   U    37      24.488 -31.595 -32.531  1.00  0.00           H  
ATOM   1150  C4'   U    37      23.854 -29.532 -32.405  1.00  0.00           C  
ATOM   1151  H4'   U    37      23.179 -29.785 -31.587  1.00  0.00           H  
ATOM   1152  O4'   U    37      24.476 -28.327 -32.004  1.00  0.00           O  
ATOM   1153  C1'   U    37      24.195 -27.340 -32.998  1.00  0.00           C  
ATOM   1154  H1'   U    37      23.324 -26.752 -32.707  1.00  0.00           H  
ATOM   1155  N1    U    37      25.330 -26.401 -33.086  1.00  0.00           N  
ATOM   1156  C6    U    37      26.628 -26.849 -33.209  1.00  0.00           C  
ATOM   1157  H6    U    37      26.855 -27.902 -33.132  1.00  0.00           H  
ATOM   1158  C5    U    37      27.603 -25.947 -33.433  1.00  0.00           C  
ATOM   1159  H5    U    37      28.653 -26.192 -33.482  1.00  0.00           H  
ATOM   1160  C4    U    37      27.345 -24.562 -33.481  1.00  0.00           C  
ATOM   1161  O4    U    37      28.251 -23.723 -33.666  1.00  0.00           O  
ATOM   1162  N3    U    37      26.065 -24.201 -33.306  1.00  0.00           N  
ATOM   1163  H3    U    37      25.906 -23.205 -33.359  1.00  0.00           H  
ATOM   1164  C2    U    37      25.027 -25.007 -33.069  1.00  0.00           C  
ATOM   1165  O2    U    37      23.923 -24.513 -32.946  1.00  0.00           O  
ATOM   1166  C3'   U    37      23.107 -29.248 -33.707  1.00  0.00           C  
ATOM   1167  H3'   U    37      23.283 -30.130 -34.322  1.00  0.00           H  
ATOM   1168  C2'   U    37      23.876 -28.090 -34.311  1.00  0.00           C  
ATOM   1169  H2'   U    37      24.784 -28.416 -34.818  1.00  0.00           H  
ATOM   1170  O2'   U    37      23.142 -27.330 -35.237  1.00  0.00           O  
ATOM   1171 HO2'   U    37      22.384 -27.891 -35.417  1.00  0.00           H  
ATOM   1172  O3'   U    37      21.723 -29.049 -33.596  1.00  0.00           O  
ATOM   1173  P     C    38      20.714 -29.511 -34.641  1.00  0.00           P  
ATOM   1174  OP1   C    38      20.433 -30.967 -34.597  1.00  0.00           O  
ATOM   1175  OP2   C    38      21.238 -28.973 -35.939  1.00  0.00           O  
ATOM   1176  O5'   C    38      19.445 -28.648 -34.184  1.00  0.00           O  
ATOM   1177  C5'   C    38      18.553 -29.022 -33.130  1.00  0.00           C  
ATOM   1178  H5'   C    38      19.169 -29.400 -32.314  1.00  0.00           H  
ATOM   1179 H5''   C    38      17.738 -29.718 -33.328  1.00  0.00           H  
ATOM   1180  C4'   C    38      17.723 -27.820 -32.535  1.00  0.00           C  
ATOM   1181  H4'   C    38      16.997 -28.231 -31.834  1.00  0.00           H  
ATOM   1182  O4'   C    38      18.675 -27.021 -31.876  1.00  0.00           O  
ATOM   1183  C1'   C    38      18.369 -25.627 -31.937  1.00  0.00           C  
ATOM   1184  H1'   C    38      18.269 -25.264 -30.914  1.00  0.00           H  
ATOM   1185  N1    C    38      19.248 -24.728 -32.688  1.00  0.00           N  
ATOM   1186  C6    C    38      20.238 -25.226 -33.454  1.00  0.00           C  
ATOM   1187  H6    C    38      20.321 -26.300 -33.525  1.00  0.00           H  
ATOM   1188  C5    C    38      21.183 -24.421 -33.956  1.00  0.00           C  
ATOM   1189  H5    C    38      21.883 -24.860 -34.653  1.00  0.00           H  
ATOM   1190  C4    C    38      21.114 -23.083 -33.574  1.00  0.00           C  
ATOM   1191  N4    C    38      22.079 -22.282 -34.021  1.00  0.00           N  
ATOM   1192  H41   C    38      22.059 -21.272 -33.984  1.00  0.00           H  
ATOM   1193  H42   C    38      22.808 -22.738 -34.551  1.00  0.00           H  
ATOM   1194  N3    C    38      20.131 -22.488 -32.857  1.00  0.00           N  
ATOM   1195  C2    C    38      19.124 -23.341 -32.415  1.00  0.00           C  
ATOM   1196  O2    C    38      18.164 -22.907 -31.790  1.00  0.00           O  
ATOM   1197  C3'   C    38      17.015 -26.774 -33.413  1.00  0.00           C  
ATOM   1198  H3'   C    38      17.611 -26.722 -34.324  1.00  0.00           H  
ATOM   1199  C2'   C    38      16.922 -25.583 -32.596  1.00  0.00           C  
ATOM   1200  H2'   C    38      16.835 -24.756 -33.301  1.00  0.00           H  
ATOM   1201  O2'   C    38      15.928 -25.512 -31.526  1.00  0.00           O  
ATOM   1202 HO2'   C    38      15.166 -26.004 -31.842  1.00  0.00           H  
ATOM   1203  O3'   C    38      15.699 -27.180 -33.647  1.00  0.00           O  
ATOM   1204  P     U    39      14.889 -26.857 -34.943  1.00  0.00           P  
ATOM   1205  OP1   U    39      13.581 -27.545 -34.864  1.00  0.00           O  
ATOM   1206  OP2   U    39      15.766 -27.250 -36.056  1.00  0.00           O  
ATOM   1207  O5'   U    39      14.724 -25.325 -35.146  1.00  0.00           O  
ATOM   1208  C5'   U    39      13.951 -24.500 -34.197  1.00  0.00           C  
ATOM   1209  H5'   U    39      14.241 -24.788 -33.187  1.00  0.00           H  
ATOM   1210 H5''   U    39      12.874 -24.579 -34.348  1.00  0.00           H  
ATOM   1211  C4'   U    39      14.330 -23.032 -34.318  1.00  0.00           C  
ATOM   1212  H4'   U    39      13.880 -22.508 -33.475  1.00  0.00           H  
ATOM   1213  O4'   U    39      15.737 -22.918 -34.174  1.00  0.00           O  
ATOM   1214  C1'   U    39      16.214 -21.706 -34.629  1.00  0.00           C  
ATOM   1215  H1'   U    39      16.391 -21.056 -33.772  1.00  0.00           H  
ATOM   1216  N1    U    39      17.445 -21.881 -35.470  1.00  0.00           N  
ATOM   1217  C6    U    39      17.886 -23.114 -35.986  1.00  0.00           C  
ATOM   1218  H6    U    39      17.202 -23.931 -35.812  1.00  0.00           H  
ATOM   1219  C5    U    39      19.118 -23.204 -36.621  1.00  0.00           C  
ATOM   1220  H5    U    39      19.406 -24.128 -37.099  1.00  0.00           H  
ATOM   1221  C4    U    39      20.038 -22.069 -36.649  1.00  0.00           C  
ATOM   1222  O4    U    39      21.243 -22.164 -37.009  1.00  0.00           O  
ATOM   1223  N3    U    39      19.450 -20.874 -36.209  1.00  0.00           N  
ATOM   1224  H3    U    39      19.933 -20.031 -36.488  1.00  0.00           H  
ATOM   1225  C2    U    39      18.204 -20.722 -35.735  1.00  0.00           C  
ATOM   1226  O2    U    39      17.846 -19.568 -35.590  1.00  0.00           O  
ATOM   1227  C3'   U    39      14.096 -22.217 -35.540  1.00  0.00           C  
ATOM   1228  H3'   U    39      14.315 -22.806 -36.431  1.00  0.00           H  
ATOM   1229  C2'   U    39      15.055 -21.067 -35.403  1.00  0.00           C  
ATOM   1230  H2'   U    39      15.461 -20.636 -36.318  1.00  0.00           H  
ATOM   1231  O2'   U    39      14.490 -20.039 -34.583  1.00  0.00           O  
ATOM   1232 HO2'   U    39      14.195 -19.362 -35.196  1.00  0.00           H  
ATOM   1233  O3'   U    39      12.732 -21.856 -35.659  1.00  0.00           O  
ATOM   1234  P     A    40      12.115 -21.459 -37.078  1.00  0.00           P  
ATOM   1235  OP1   A    40      10.716 -21.150 -36.923  1.00  0.00           O  
ATOM   1236  OP2   A    40      12.428 -22.515 -38.085  1.00  0.00           O  
ATOM   1237  O5'   A    40      12.964 -20.187 -37.528  1.00  0.00           O  
ATOM   1238  C5'   A    40      12.569 -18.894 -37.033  1.00  0.00           C  
ATOM   1239  H5'   A    40      12.555 -18.988 -35.947  1.00  0.00           H  
ATOM   1240 H5''   A    40      11.621 -18.530 -37.430  1.00  0.00           H  
ATOM   1241  C4'   A    40      13.635 -17.940 -37.455  1.00  0.00           C  
ATOM   1242  H4'   A    40      13.551 -17.033 -36.858  1.00  0.00           H  
ATOM   1243  O4'   A    40      14.980 -18.472 -37.206  1.00  0.00           O  
ATOM   1244  C1'   A    40      15.997 -18.168 -38.196  1.00  0.00           C  
ATOM   1245  H1'   A    40      16.799 -17.567 -37.767  1.00  0.00           H  
ATOM   1246  N9    A    40      16.555 -19.388 -38.781  1.00  0.00           N  
ATOM   1247  C8    A    40      16.045 -20.582 -38.990  1.00  0.00           C  
ATOM   1248  H8    A    40      15.003 -20.793 -38.801  1.00  0.00           H  
ATOM   1249  N7    A    40      16.878 -21.511 -39.376  1.00  0.00           N  
ATOM   1250  C5    A    40      18.106 -20.844 -39.356  1.00  0.00           C  
ATOM   1251  C6    A    40      19.459 -21.215 -39.695  1.00  0.00           C  
ATOM   1252  N6    A    40      19.904 -22.371 -40.123  1.00  0.00           N  
ATOM   1253  H61   A    40      20.882 -22.473 -40.355  1.00  0.00           H  
ATOM   1254  H62   A    40      19.328 -23.201 -40.152  1.00  0.00           H  
ATOM   1255  N1    A    40      20.401 -20.308 -39.617  1.00  0.00           N  
ATOM   1256  C2    A    40      20.099 -19.099 -39.273  1.00  0.00           C  
ATOM   1257  H2    A    40      20.869 -18.342 -39.288  1.00  0.00           H  
ATOM   1258  N3    A    40      18.860 -18.649 -39.017  1.00  0.00           N  
ATOM   1259  C4    A    40      17.907 -19.574 -39.019  1.00  0.00           C  
ATOM   1260  C3'   A    40      13.787 -17.550 -38.928  1.00  0.00           C  
ATOM   1261  H3'   A    40      13.418 -18.336 -39.586  1.00  0.00           H  
ATOM   1262  C2'   A    40      15.291 -17.265 -39.163  1.00  0.00           C  
ATOM   1263  H2'   A    40      15.565 -17.549 -40.179  1.00  0.00           H  
ATOM   1264  O2'   A    40      15.686 -15.931 -38.950  1.00  0.00           O  
ATOM   1265 HO2'   A    40      14.863 -15.487 -38.733  1.00  0.00           H  
ATOM   1266  O3'   A    40      12.960 -16.365 -39.062  1.00  0.00           O  
ATOM   1267  P     C    41      12.282 -15.814 -40.392  1.00  0.00           P  
ATOM   1268  OP1   C    41      11.761 -14.425 -40.171  1.00  0.00           O  
ATOM   1269  OP2   C    41      11.439 -16.917 -40.871  1.00  0.00           O  
ATOM   1270  O5'   C    41      13.619 -15.553 -41.310  1.00  0.00           O  
ATOM   1271  C5'   C    41      14.452 -14.434 -41.257  1.00  0.00           C  
ATOM   1272  H5'   C    41      14.663 -14.152 -40.226  1.00  0.00           H  
ATOM   1273 H5''   C    41      13.962 -13.519 -41.590  1.00  0.00           H  
ATOM   1274  C4'   C    41      15.775 -14.513 -42.048  1.00  0.00           C  
ATOM   1275  H4'   C    41      16.283 -13.549 -42.086  1.00  0.00           H  
ATOM   1276  O4'   C    41      16.828 -15.443 -41.536  1.00  0.00           O  
ATOM   1277  C1'   C    41      17.480 -15.936 -42.642  1.00  0.00           C  
ATOM   1278  H1'   C    41      18.536 -15.696 -42.521  1.00  0.00           H  
ATOM   1279  N1    C    41      17.343 -17.430 -42.574  1.00  0.00           N  
ATOM   1280  C6    C    41      16.106 -17.996 -42.524  1.00  0.00           C  
ATOM   1281  H6    C    41      15.261 -17.322 -42.510  1.00  0.00           H  
ATOM   1282  C5    C    41      15.995 -19.317 -42.389  1.00  0.00           C  
ATOM   1283  H5    C    41      15.064 -19.823 -42.181  1.00  0.00           H  
ATOM   1284  C4    C    41      17.219 -20.045 -42.501  1.00  0.00           C  
ATOM   1285  N4    C    41      17.120 -21.318 -42.726  1.00  0.00           N  
ATOM   1286  H41   C    41      17.983 -21.815 -42.893  1.00  0.00           H  
ATOM   1287  H42   C    41      16.165 -21.646 -42.739  1.00  0.00           H  
ATOM   1288  N3    C    41      18.404 -19.592 -42.707  1.00  0.00           N  
ATOM   1289  C2    C    41      18.478 -18.237 -42.734  1.00  0.00           C  
ATOM   1290  O2    C    41      19.652 -17.740 -42.713  1.00  0.00           O  
ATOM   1291  C3'   C    41      15.572 -14.897 -43.517  1.00  0.00           C  
ATOM   1292  H3'   C    41      14.880 -15.729 -43.649  1.00  0.00           H  
ATOM   1293  C2'   C    41      16.982 -15.331 -43.947  1.00  0.00           C  
ATOM   1294  H2'   C    41      17.073 -15.977 -44.820  1.00  0.00           H  
ATOM   1295  O2'   C    41      17.764 -14.170 -44.113  1.00  0.00           O  
ATOM   1296 HO2'   C    41      17.479 -13.801 -44.952  1.00  0.00           H  
ATOM   1297  O3'   C    41      15.098 -13.804 -44.401  1.00  0.00           O  
ATOM   1298  P     C    42      13.653 -13.312 -44.640  1.00  0.00           P  
ATOM   1299  OP1   C    42      12.680 -14.442 -44.597  1.00  0.00           O  
ATOM   1300  OP2   C    42      13.732 -12.491 -45.851  1.00  0.00           O  
ATOM   1301  O5'   C    42      13.338 -12.418 -43.422  1.00  0.00           O  
ATOM   1302  C5'   C    42      14.005 -11.108 -43.286  1.00  0.00           C  
ATOM   1303  H5'   C    42      13.425 -10.290 -43.715  1.00  0.00           H  
ATOM   1304 H5''   C    42      14.980 -11.074 -43.772  1.00  0.00           H  
ATOM   1305  C4'   C    42      14.236 -10.802 -41.789  1.00  0.00           C  
ATOM   1306  H4'   C    42      13.361 -11.086 -41.204  1.00  0.00           H  
ATOM   1307  O4'   C    42      15.464 -11.404 -41.323  1.00  0.00           O  
ATOM   1308  C1'   C    42      16.223 -10.431 -40.551  1.00  0.00           C  
ATOM   1309  H1'   C    42      16.504 -10.812 -39.569  1.00  0.00           H  
ATOM   1310  N1    C    42      17.459  -9.935 -41.262  1.00  0.00           N  
ATOM   1311  C6    C    42      17.725 -10.181 -42.539  1.00  0.00           C  
ATOM   1312  H6    C    42      17.047 -10.814 -43.091  1.00  0.00           H  
ATOM   1313  C5    C    42      18.882  -9.765 -43.117  1.00  0.00           C  
ATOM   1314  H5    C    42      19.071 -10.027 -44.147  1.00  0.00           H  
ATOM   1315  C4    C    42      19.782  -9.036 -42.276  1.00  0.00           C  
ATOM   1316  N4    C    42      20.993  -8.797 -42.638  1.00  0.00           N  
ATOM   1317  H41   C    42      21.610  -8.532 -41.883  1.00  0.00           H  
ATOM   1318  H42   C    42      21.370  -9.056 -43.538  1.00  0.00           H  
ATOM   1319  N3    C    42      19.556  -8.777 -41.000  1.00  0.00           N  
ATOM   1320  C2    C    42      18.402  -9.223 -40.452  1.00  0.00           C  
ATOM   1321  O2    C    42      18.136  -8.823 -39.316  1.00  0.00           O  
ATOM   1322  C3'   C    42      14.466  -9.277 -41.698  1.00  0.00           C  
ATOM   1323  H3'   C    42      15.037  -8.851 -42.523  1.00  0.00           H  
ATOM   1324  C2'   C    42      15.276  -9.253 -40.367  1.00  0.00           C  
ATOM   1325  H2'   C    42      15.887  -8.352 -40.421  1.00  0.00           H  
ATOM   1326  O2'   C    42      14.412  -9.156 -39.309  1.00  0.00           O  
ATOM   1327 HO2'   C    42      13.599  -9.074 -39.813  1.00  0.00           H  
ATOM   1328  O3'   C    42      13.211  -8.564 -41.555  1.00  0.00           O  
ATOM   1329  P     A    43      12.963  -7.173 -42.263  1.00  0.00           P  
ATOM   1330  OP1   A    43      11.569  -6.741 -42.007  1.00  0.00           O  
ATOM   1331  OP2   A    43      13.494  -7.317 -43.667  1.00  0.00           O  
ATOM   1332  O5'   A    43      13.934  -6.195 -41.440  1.00  0.00           O  
ATOM   1333  C5'   A    43      13.553  -5.678 -40.213  1.00  0.00           C  
ATOM   1334  H5'   A    43      13.107  -6.438 -39.571  1.00  0.00           H  
ATOM   1335 H5''   A    43      12.748  -4.981 -40.448  1.00  0.00           H  
ATOM   1336  C4'   A    43      14.705  -4.985 -39.465  1.00  0.00           C  
ATOM   1337  H4'   A    43      14.337  -4.641 -38.498  1.00  0.00           H  
ATOM   1338  O4'   A    43      15.831  -5.898 -39.507  1.00  0.00           O  
ATOM   1339  C1'   A    43      17.018  -5.091 -39.381  1.00  0.00           C  
ATOM   1340  H1'   A    43      17.541  -5.255 -38.439  1.00  0.00           H  
ATOM   1341  N9    A    43      17.907  -5.354 -40.592  1.00  0.00           N  
ATOM   1342  C8    A    43      17.674  -6.065 -41.757  1.00  0.00           C  
ATOM   1343  H8    A    43      16.719  -6.507 -42.002  1.00  0.00           H  
ATOM   1344  N7    A    43      18.763  -6.141 -42.511  1.00  0.00           N  
ATOM   1345  C5    A    43      19.689  -5.457 -41.817  1.00  0.00           C  
ATOM   1346  C6    A    43      21.091  -5.177 -42.016  1.00  0.00           C  
ATOM   1347  N6    A    43      21.845  -5.580 -43.031  1.00  0.00           N  
ATOM   1348  H61   A    43      22.813  -5.308 -42.941  1.00  0.00           H  
ATOM   1349  H62   A    43      21.403  -6.112 -43.767  1.00  0.00           H  
ATOM   1350  N1    A    43      21.747  -4.422 -41.155  1.00  0.00           N  
ATOM   1351  C2    A    43      21.071  -3.862 -40.135  1.00  0.00           C  
ATOM   1352  H2    A    43      21.651  -3.238 -39.470  1.00  0.00           H  
ATOM   1353  N3    A    43      19.817  -4.048 -39.831  1.00  0.00           N  
ATOM   1354  C4    A    43      19.169  -4.892 -40.689  1.00  0.00           C  
ATOM   1355  C3'   A    43      15.249  -3.692 -40.118  1.00  0.00           C  
ATOM   1356  H3'   A    43      15.395  -3.916 -41.174  1.00  0.00           H  
ATOM   1357  C2'   A    43      16.570  -3.666 -39.363  1.00  0.00           C  
ATOM   1358  H2'   A    43      17.248  -3.053 -39.956  1.00  0.00           H  
ATOM   1359  O2'   A    43      16.434  -3.247 -37.983  1.00  0.00           O  
ATOM   1360 HO2'   A    43      15.597  -2.781 -38.035  1.00  0.00           H  
ATOM   1361  O3'   A    43      14.451  -2.627 -39.804  1.00  0.00           O  
ATOM   1362  P     A    44      14.630  -1.280 -40.566  1.00  0.00           P  
ATOM   1363  OP1   A    44      13.595  -0.402 -40.004  1.00  0.00           O  
ATOM   1364  OP2   A    44      14.748  -1.357 -42.067  1.00  0.00           O  
ATOM   1365  O5'   A    44      16.082  -0.744 -40.045  1.00  0.00           O  
ATOM   1366  C5'   A    44      16.377  -0.149 -38.789  1.00  0.00           C  
ATOM   1367  H5'   A    44      16.314  -0.742 -37.876  1.00  0.00           H  
ATOM   1368 H5''   A    44      15.554   0.529 -38.561  1.00  0.00           H  
ATOM   1369  C4'   A    44      17.782   0.514 -38.855  1.00  0.00           C  
ATOM   1370  H4'   A    44      17.937   1.096 -37.947  1.00  0.00           H  
ATOM   1371  O4'   A    44      18.914  -0.336 -38.872  1.00  0.00           O  
ATOM   1372  C1'   A    44      19.886   0.120 -39.819  1.00  0.00           C  
ATOM   1373  H1'   A    44      20.893   0.232 -39.417  1.00  0.00           H  
ATOM   1374  N9    A    44      19.993  -0.594 -41.118  1.00  0.00           N  
ATOM   1375  C8    A    44      19.074  -1.272 -41.901  1.00  0.00           C  
ATOM   1376  H8    A    44      18.030  -1.399 -41.652  1.00  0.00           H  
ATOM   1377  N7    A    44      19.566  -2.001 -42.839  1.00  0.00           N  
ATOM   1378  C5    A    44      20.948  -1.659 -42.838  1.00  0.00           C  
ATOM   1379  C6    A    44      22.154  -2.004 -43.559  1.00  0.00           C  
ATOM   1380  N6    A    44      22.223  -2.919 -44.508  1.00  0.00           N  
ATOM   1381  H61   A    44      23.107  -2.951 -44.995  1.00  0.00           H  
ATOM   1382  H62   A    44      21.328  -3.250 -44.839  1.00  0.00           H  
ATOM   1383  N1    A    44      23.353  -1.501 -43.171  1.00  0.00           N  
ATOM   1384  C2    A    44      23.334  -0.635 -42.178  1.00  0.00           C  
ATOM   1385  H2    A    44      24.319  -0.306 -41.879  1.00  0.00           H  
ATOM   1386  N3    A    44      22.357  -0.307 -41.394  1.00  0.00           N  
ATOM   1387  C4    A    44      21.159  -0.843 -41.770  1.00  0.00           C  
ATOM   1388  C3'   A    44      17.934   1.420 -40.093  1.00  0.00           C  
ATOM   1389  H3'   A    44      17.540   0.984 -41.011  1.00  0.00           H  
ATOM   1390  C2'   A    44      19.487   1.551 -40.208  1.00  0.00           C  
ATOM   1391  H2'   A    44      19.771   1.931 -41.190  1.00  0.00           H  
ATOM   1392  O2'   A    44      19.904   2.408 -39.197  1.00  0.00           O  
ATOM   1393 HO2'   A    44      19.180   2.990 -38.956  1.00  0.00           H  
ATOM   1394  O3'   A    44      17.446   2.744 -39.933  1.00  0.00           O  
ATOM   1395  P     G    45      17.018   3.618 -41.207  1.00  0.00           P  
ATOM   1396  OP1   G    45      16.278   4.735 -40.637  1.00  0.00           O  
ATOM   1397  OP2   G    45      16.395   2.795 -42.271  1.00  0.00           O  
ATOM   1398  O5'   G    45      18.278   4.172 -42.018  1.00  0.00           O  
ATOM   1399  C5'   G    45      19.158   5.237 -41.561  1.00  0.00           C  
ATOM   1400  H5'   G    45      19.321   5.068 -40.497  1.00  0.00           H  
ATOM   1401 H5''   G    45      18.691   6.185 -41.828  1.00  0.00           H  
ATOM   1402  C4'   G    45      20.575   5.204 -42.217  1.00  0.00           C  
ATOM   1403  H4'   G    45      21.068   6.141 -41.959  1.00  0.00           H  
ATOM   1404  O4'   G    45      21.422   4.093 -41.966  1.00  0.00           O  
ATOM   1405  C1'   G    45      22.281   3.916 -43.097  1.00  0.00           C  
ATOM   1406  H1'   G    45      23.278   3.965 -42.661  1.00  0.00           H  
ATOM   1407  N9    G    45      22.124   2.584 -43.827  1.00  0.00           N  
ATOM   1408  C8    G    45      20.979   1.784 -43.951  1.00  0.00           C  
ATOM   1409  H8    G    45      20.076   2.021 -43.408  1.00  0.00           H  
ATOM   1410  N7    G    45      21.037   0.800 -44.802  1.00  0.00           N  
ATOM   1411  C5    G    45      22.347   0.956 -45.276  1.00  0.00           C  
ATOM   1412  C6    G    45      23.002   0.226 -46.316  1.00  0.00           C  
ATOM   1413  O6    G    45      22.547  -0.709 -46.981  1.00  0.00           O  
ATOM   1414  N1    G    45      24.303   0.570 -46.549  1.00  0.00           N  
ATOM   1415  H1    G    45      24.821   0.137 -47.300  1.00  0.00           H  
ATOM   1416  C2    G    45      24.822   1.658 -45.984  1.00  0.00           C  
ATOM   1417  N2    G    45      26.052   1.934 -46.260  1.00  0.00           N  
ATOM   1418  H21   G    45      26.611   1.430 -46.933  1.00  0.00           H  
ATOM   1419  H22   G    45      26.501   2.721 -45.813  1.00  0.00           H  
ATOM   1420  N3    G    45      24.219   2.416 -45.060  1.00  0.00           N  
ATOM   1421  C4    G    45      22.995   1.991 -44.716  1.00  0.00           C  
ATOM   1422  C3'   G    45      20.550   5.300 -43.725  1.00  0.00           C  
ATOM   1423  H3'   G    45      19.866   4.543 -44.109  1.00  0.00           H  
ATOM   1424  C2'   G    45      22.026   4.996 -44.044  1.00  0.00           C  
ATOM   1425  H2'   G    45      22.066   4.760 -45.107  1.00  0.00           H  
ATOM   1426  O2'   G    45      22.814   6.131 -43.666  1.00  0.00           O  
ATOM   1427 HO2'   G    45      22.822   6.744 -44.404  1.00  0.00           H  
ATOM   1428  O3'   G    45      20.142   6.558 -44.250  1.00  0.00           O  
ATOM   1429  P     A    46      19.615   6.689 -45.774  1.00  0.00           P  
ATOM   1430  OP1   A    46      19.002   8.056 -45.875  1.00  0.00           O  
ATOM   1431  OP2   A    46      18.875   5.534 -46.120  1.00  0.00           O  
ATOM   1432  O5'   A    46      20.994   6.639 -46.610  1.00  0.00           O  
ATOM   1433  C5'   A    46      21.834   7.811 -46.679  1.00  0.00           C  
ATOM   1434  H5'   A    46      22.049   8.246 -45.703  1.00  0.00           H  
ATOM   1435 H5''   A    46      21.397   8.586 -47.309  1.00  0.00           H  
ATOM   1436  C4'   A    46      23.132   7.432 -47.435  1.00  0.00           C  
ATOM   1437  H4'   A    46      23.898   8.198 -47.312  1.00  0.00           H  
ATOM   1438  O4'   A    46      23.528   6.118 -46.925  1.00  0.00           O  
ATOM   1439  C1'   A    46      24.141   5.151 -47.857  1.00  0.00           C  
ATOM   1440  H1'   A    46      25.146   4.853 -47.559  1.00  0.00           H  
ATOM   1441  N9    A    46      23.285   3.988 -48.098  1.00  0.00           N  
ATOM   1442  C8    A    46      21.949   3.761 -47.831  1.00  0.00           C  
ATOM   1443  H8    A    46      21.283   4.409 -47.281  1.00  0.00           H  
ATOM   1444  N7    A    46      21.496   2.656 -48.346  1.00  0.00           N  
ATOM   1445  C5    A    46      22.547   2.047 -49.014  1.00  0.00           C  
ATOM   1446  C6    A    46      22.671   0.966 -49.901  1.00  0.00           C  
ATOM   1447  N6    A    46      21.720   0.087 -50.191  1.00  0.00           N  
ATOM   1448  H61   A    46      21.949  -0.636 -50.858  1.00  0.00           H  
ATOM   1449  H62   A    46      20.792   0.369 -49.910  1.00  0.00           H  
ATOM   1450  N1    A    46      23.843   0.825 -50.591  1.00  0.00           N  
ATOM   1451  C2    A    46      24.849   1.718 -50.343  1.00  0.00           C  
ATOM   1452  H2    A    46      25.750   1.612 -50.929  1.00  0.00           H  
ATOM   1453  N3    A    46      24.807   2.717 -49.493  1.00  0.00           N  
ATOM   1454  C4    A    46      23.609   2.869 -48.899  1.00  0.00           C  
ATOM   1455  C3'   A    46      22.989   7.106 -48.936  1.00  0.00           C  
ATOM   1456  H3'   A    46      21.990   6.690 -49.060  1.00  0.00           H  
ATOM   1457  C2'   A    46      24.171   6.094 -49.119  1.00  0.00           C  
ATOM   1458  H2'   A    46      23.780   5.558 -49.983  1.00  0.00           H  
ATOM   1459  O2'   A    46      25.439   6.655 -49.145  1.00  0.00           O  
ATOM   1460 HO2'   A    46      25.695   6.579 -50.067  1.00  0.00           H  
ATOM   1461  O3'   A    46      23.117   8.226 -49.685  1.00  0.00           O  
ATOM   1462  P     G    47      22.362   8.445 -51.090  1.00  0.00           P  
ATOM   1463  OP1   G    47      22.693   9.839 -51.482  1.00  0.00           O  
ATOM   1464  OP2   G    47      20.961   8.108 -50.904  1.00  0.00           O  
ATOM   1465  O5'   G    47      22.953   7.392 -52.040  1.00  0.00           O  
ATOM   1466  C5'   G    47      24.282   7.571 -52.498  1.00  0.00           C  
ATOM   1467  H5'   G    47      24.882   7.947 -51.670  1.00  0.00           H  
ATOM   1468 H5''   G    47      24.371   8.288 -53.314  1.00  0.00           H  
ATOM   1469  C4'   G    47      25.060   6.315 -52.880  1.00  0.00           C  
ATOM   1470  H4'   G    47      26.118   6.565 -52.803  1.00  0.00           H  
ATOM   1471  O4'   G    47      24.767   5.168 -52.086  1.00  0.00           O  
ATOM   1472  C1'   G    47      24.668   4.047 -52.898  1.00  0.00           C  
ATOM   1473  H1'   G    47      25.382   3.298 -52.555  1.00  0.00           H  
ATOM   1474  N9    G    47      23.323   3.478 -52.955  1.00  0.00           N  
ATOM   1475  C8    G    47      22.144   3.758 -52.193  1.00  0.00           C  
ATOM   1476  H8    G    47      22.121   4.501 -51.410  1.00  0.00           H  
ATOM   1477  N7    G    47      21.196   2.936 -52.502  1.00  0.00           N  
ATOM   1478  C5    G    47      21.735   2.021 -53.428  1.00  0.00           C  
ATOM   1479  C6    G    47      21.242   0.824 -53.990  1.00  0.00           C  
ATOM   1480  O6    G    47      20.260   0.198 -53.633  1.00  0.00           O  
ATOM   1481  N1    G    47      22.036   0.229 -54.893  1.00  0.00           N  
ATOM   1482  H1    G    47      21.643  -0.628 -55.256  1.00  0.00           H  
ATOM   1483  C2    G    47      23.182   0.830 -55.396  1.00  0.00           C  
ATOM   1484  N2    G    47      23.776   0.165 -56.333  1.00  0.00           N  
ATOM   1485  H21   G    47      23.289  -0.625 -56.731  1.00  0.00           H  
ATOM   1486  H22   G    47      24.635   0.540 -56.709  1.00  0.00           H  
ATOM   1487  N3    G    47      23.796   1.833 -54.746  1.00  0.00           N  
ATOM   1488  C4    G    47      22.990   2.407 -53.803  1.00  0.00           C  
ATOM   1489  C3'   G    47      24.811   5.940 -54.384  1.00  0.00           C  
ATOM   1490  H3'   G    47      23.751   6.096 -54.583  1.00  0.00           H  
ATOM   1491  C2'   G    47      25.237   4.459 -54.281  1.00  0.00           C  
ATOM   1492  H2'   G    47      24.706   3.938 -55.077  1.00  0.00           H  
ATOM   1493  O2'   G    47      26.670   4.284 -54.373  1.00  0.00           O  
ATOM   1494 HO2'   G    47      26.949   4.962 -54.993  1.00  0.00           H  
ATOM   1495  O3'   G    47      25.706   6.677 -55.107  1.00  0.00           O  
ATOM   1496  P     C    48      25.399   7.350 -56.465  1.00  0.00           P  
ATOM   1497  OP1   C    48      26.651   8.015 -57.020  1.00  0.00           O  
ATOM   1498  OP2   C    48      24.175   8.189 -56.438  1.00  0.00           O  
ATOM   1499  O5'   C    48      24.978   6.065 -57.352  1.00  0.00           O  
ATOM   1500  C5'   C    48      25.845   5.153 -57.865  1.00  0.00           C  
ATOM   1501  H5'   C    48      26.420   4.753 -57.030  1.00  0.00           H  
ATOM   1502 H5''   C    48      26.520   5.682 -58.538  1.00  0.00           H  
ATOM   1503  C4'   C    48      25.041   4.041 -58.588  1.00  0.00           C  
ATOM   1504  H4'   C    48      25.805   3.397 -59.024  1.00  0.00           H  
ATOM   1505  O4'   C    48      24.265   3.300 -57.702  1.00  0.00           O  
ATOM   1506  C1'   C    48      22.959   2.944 -58.180  1.00  0.00           C  
ATOM   1507  H1'   C    48      22.912   1.857 -58.249  1.00  0.00           H  
ATOM   1508  N1    C    48      21.863   3.529 -57.351  1.00  0.00           N  
ATOM   1509  C6    C    48      22.111   4.777 -56.722  1.00  0.00           C  
ATOM   1510  H6    C    48      23.041   5.317 -56.813  1.00  0.00           H  
ATOM   1511  C5    C    48      21.267   5.164 -55.761  1.00  0.00           C  
ATOM   1512  H5    C    48      21.431   6.067 -55.193  1.00  0.00           H  
ATOM   1513  C4    C    48      20.053   4.389 -55.519  1.00  0.00           C  
ATOM   1514  N4    C    48      19.131   4.774 -54.698  1.00  0.00           N  
ATOM   1515  H41   C    48      18.360   4.122 -54.659  1.00  0.00           H  
ATOM   1516  H42   C    48      19.194   5.640 -54.183  1.00  0.00           H  
ATOM   1517  N3    C    48      19.818   3.297 -56.150  1.00  0.00           N  
ATOM   1518  C2    C    48      20.695   2.795 -57.103  1.00  0.00           C  
ATOM   1519  O2    C    48      20.418   1.723 -57.695  1.00  0.00           O  
ATOM   1520  C3'   C    48      24.039   4.568 -59.648  1.00  0.00           C  
ATOM   1521  H3'   C    48      23.782   5.516 -59.175  1.00  0.00           H  
ATOM   1522  C2'   C    48      22.977   3.447 -59.642  1.00  0.00           C  
ATOM   1523  H2'   C    48      22.005   3.851 -59.923  1.00  0.00           H  
ATOM   1524  O2'   C    48      23.365   2.311 -60.473  1.00  0.00           O  
ATOM   1525 HO2'   C    48      23.911   2.651 -61.186  1.00  0.00           H  
ATOM   1526  O3'   C    48      24.592   4.826 -60.916  1.00  0.00           O  
ATOM   1527  P     C    49      23.814   5.740 -61.993  1.00  0.00           P  
ATOM   1528  OP1   C    49      24.818   6.122 -63.018  1.00  0.00           O  
ATOM   1529  OP2   C    49      23.138   6.796 -61.249  1.00  0.00           O  
ATOM   1530  O5'   C    49      22.752   4.771 -62.740  1.00  0.00           O  
ATOM   1531  C5'   C    49      23.088   3.606 -63.568  1.00  0.00           C  
ATOM   1532  H5'   C    49      23.935   3.102 -63.103  1.00  0.00           H  
ATOM   1533 H5''   C    49      23.520   3.990 -64.492  1.00  0.00           H  
ATOM   1534  C4'   C    49      21.847   2.736 -63.752  1.00  0.00           C  
ATOM   1535  H4'   C    49      22.129   1.856 -64.330  1.00  0.00           H  
ATOM   1536  O4'   C    49      21.242   2.311 -62.550  1.00  0.00           O  
ATOM   1537  C1'   C    49      19.806   2.330 -62.644  1.00  0.00           C  
ATOM   1538  H1'   C    49      19.396   1.335 -62.469  1.00  0.00           H  
ATOM   1539  N1    C    49      19.254   3.285 -61.606  1.00  0.00           N  
ATOM   1540  C6    C    49      19.749   4.590 -61.466  1.00  0.00           C  
ATOM   1541  H6    C    49      20.247   5.050 -62.306  1.00  0.00           H  
ATOM   1542  C5    C    49      19.558   5.371 -60.347  1.00  0.00           C  
ATOM   1543  H5    C    49      19.898   6.393 -60.268  1.00  0.00           H  
ATOM   1544  C4    C    49      18.594   4.852 -59.443  1.00  0.00           C  
ATOM   1545  N4    C    49      18.272   5.503 -58.378  1.00  0.00           N  
ATOM   1546  H41   C    49      17.684   4.989 -57.738  1.00  0.00           H  
ATOM   1547  H42   C    49      18.811   6.289 -58.043  1.00  0.00           H  
ATOM   1548  N3    C    49      17.910   3.756 -59.707  1.00  0.00           N  
ATOM   1549  C2    C    49      18.270   2.856 -60.700  1.00  0.00           C  
ATOM   1550  O2    C    49      17.672   1.831 -60.840  1.00  0.00           O  
ATOM   1551  C3'   C    49      20.780   3.488 -64.596  1.00  0.00           C  
ATOM   1552  H3'   C    49      20.868   4.557 -64.399  1.00  0.00           H  
ATOM   1553  C2'   C    49      19.469   2.827 -64.064  1.00  0.00           C  
ATOM   1554  H2'   C    49      18.661   3.549 -63.944  1.00  0.00           H  
ATOM   1555  O2'   C    49      18.943   1.864 -64.895  1.00  0.00           O  
ATOM   1556 HO2'   C    49      18.118   1.487 -64.581  1.00  0.00           H  
ATOM   1557  O3'   C    49      21.068   3.050 -65.925  1.00  0.00           O  
ATOM   1558  P     U    50      21.098   4.146 -67.119  1.00  0.00           P  
ATOM   1559  OP1   U    50      21.144   3.544 -68.444  1.00  0.00           O  
ATOM   1560  OP2   U    50      22.114   5.145 -66.771  1.00  0.00           O  
ATOM   1561  O5'   U    50      19.753   4.941 -67.024  1.00  0.00           O  
ATOM   1562  C5'   U    50      18.559   4.324 -67.280  1.00  0.00           C  
ATOM   1563  H5'   U    50      18.299   3.636 -66.475  1.00  0.00           H  
ATOM   1564 H5''   U    50      18.456   3.831 -68.246  1.00  0.00           H  
ATOM   1565  C4'   U    50      17.446   5.379 -67.244  1.00  0.00           C  
ATOM   1566  H4'   U    50      16.541   4.827 -67.496  1.00  0.00           H  
ATOM   1567  O4'   U    50      17.463   5.922 -65.900  1.00  0.00           O  
ATOM   1568  C1'   U    50      17.424   7.297 -65.980  1.00  0.00           C  
ATOM   1569  H1'   U    50      16.363   7.546 -65.982  1.00  0.00           H  
ATOM   1570  N1    U    50      18.198   7.921 -64.877  1.00  0.00           N  
ATOM   1571  C6    U    50      19.488   7.556 -64.676  1.00  0.00           C  
ATOM   1572  H6    U    50      19.973   6.891 -65.375  1.00  0.00           H  
ATOM   1573  C5    U    50      20.112   8.084 -63.595  1.00  0.00           C  
ATOM   1574  H5    U    50      21.157   7.851 -63.453  1.00  0.00           H  
ATOM   1575  C4    U    50      19.501   9.112 -62.769  1.00  0.00           C  
ATOM   1576  O4    U    50      20.026   9.626 -61.785  1.00  0.00           O  
ATOM   1577  N3    U    50      18.224   9.476 -63.134  1.00  0.00           N  
ATOM   1578  H3    U    50      17.761  10.189 -62.588  1.00  0.00           H  
ATOM   1579  C2    U    50      17.518   8.932 -64.180  1.00  0.00           C  
ATOM   1580  O2    U    50      16.386   9.273 -64.431  1.00  0.00           O  
ATOM   1581  C3'   U    50      17.536   6.545 -68.252  1.00  0.00           C  
ATOM   1582  H3'   U    50      18.316   6.352 -68.989  1.00  0.00           H  
ATOM   1583  C2'   U    50      17.948   7.734 -67.367  1.00  0.00           C  
ATOM   1584  H2'   U    50      19.028   7.749 -67.217  1.00  0.00           H  
ATOM   1585  O2'   U    50      17.402   9.034 -67.729  1.00  0.00           O  
ATOM   1586 HO2'   U    50      17.339   9.080 -68.686  1.00  0.00           H  
ATOM   1587  O3'   U    50      16.271   6.840 -68.954  1.00  0.00           O  
ATOM   1588  P     U    51      15.804   5.724 -70.079  1.00  0.00           P  
ATOM   1589  OP1   U    51      17.077   5.102 -70.581  1.00  0.00           O  
ATOM   1590  OP2   U    51      14.948   6.482 -70.991  1.00  0.00           O  
ATOM   1591  O5'   U    51      14.898   4.706 -69.220  1.00  0.00           O  
ATOM   1592  C5'   U    51      14.991   3.354 -69.413  1.00  0.00           C  
ATOM   1593  H5'   U    51      15.924   2.908 -69.067  1.00  0.00           H  
ATOM   1594 H5''   U    51      14.920   3.185 -70.487  1.00  0.00           H  
ATOM   1595  C4'   U    51      13.816   2.658 -68.790  1.00  0.00           C  
ATOM   1596  H4'   U    51      13.874   1.574 -68.893  1.00  0.00           H  
ATOM   1597  O4'   U    51      13.817   3.056 -67.420  1.00  0.00           O  
ATOM   1598  C1'   U    51      12.589   3.382 -66.917  1.00  0.00           C  
ATOM   1599  H1'   U    51      12.035   2.474 -66.675  1.00  0.00           H  
ATOM   1600  N1    U    51      12.544   4.389 -65.836  1.00  0.00           N  
ATOM   1601  C6    U    51      13.461   5.436 -65.830  1.00  0.00           C  
ATOM   1602  H6    U    51      14.231   5.548 -66.579  1.00  0.00           H  
ATOM   1603  C5    U    51      13.368   6.294 -64.769  1.00  0.00           C  
ATOM   1604  H5    U    51      14.027   7.149 -64.754  1.00  0.00           H  
ATOM   1605  C4    U    51      12.423   6.208 -63.702  1.00  0.00           C  
ATOM   1606  O4    U    51      12.432   6.938 -62.729  1.00  0.00           O  
ATOM   1607  N3    U    51      11.490   5.218 -63.845  1.00  0.00           N  
ATOM   1608  H3    U    51      10.775   5.130 -63.137  1.00  0.00           H  
ATOM   1609  C2    U    51      11.487   4.275 -64.888  1.00  0.00           C  
ATOM   1610  O2    U    51      10.579   3.457 -64.897  1.00  0.00           O  
ATOM   1611  C3'   U    51      12.524   3.181 -69.333  1.00  0.00           C  
ATOM   1612  H3'   U    51      12.587   3.706 -70.286  1.00  0.00           H  
ATOM   1613  C2'   U    51      11.976   4.019 -68.145  1.00  0.00           C  
ATOM   1614  H2'   U    51      12.199   5.085 -68.204  1.00  0.00           H  
ATOM   1615  O2'   U    51      10.538   3.829 -68.038  1.00  0.00           O  
ATOM   1616 HO2'   U    51      10.342   3.414 -68.881  1.00  0.00           H  
ATOM   1617  O3'   U    51      11.703   2.027 -69.457  1.00  0.00           O  
ATOM   1618  P     A    52      11.649   1.082 -70.712  1.00  0.00           P  
ATOM   1619  OP1   A    52      11.771   1.869 -71.953  1.00  0.00           O  
ATOM   1620  OP2   A    52      10.500   0.162 -70.607  1.00  0.00           O  
ATOM   1621  O5'   A    52      12.935   0.084 -70.497  1.00  0.00           O  
ATOM   1622  C5'   A    52      13.980  -0.137 -71.487  1.00  0.00           C  
ATOM   1623  H5'   A    52      14.229   0.773 -72.033  1.00  0.00           H  
ATOM   1624 H5''   A    52      13.664  -0.831 -72.266  1.00  0.00           H  
ATOM   1625  C4'   A    52      15.220  -0.692 -70.847  1.00  0.00           C  
ATOM   1626  H4'   A    52      15.905  -0.852 -71.680  1.00  0.00           H  
ATOM   1627  O4'   A    52      15.759   0.250 -69.983  1.00  0.00           O  
ATOM   1628  C1'   A    52      16.445  -0.402 -69.004  1.00  0.00           C  
ATOM   1629  H1'   A    52      17.495  -0.217 -69.231  1.00  0.00           H  
ATOM   1630  N9    A    52      15.995   0.020 -67.609  1.00  0.00           N  
ATOM   1631  C8    A    52      16.746   0.711 -66.726  1.00  0.00           C  
ATOM   1632  H8    A    52      17.771   0.906 -67.002  1.00  0.00           H  
ATOM   1633  N7    A    52      16.173   1.059 -65.620  1.00  0.00           N  
ATOM   1634  C5    A    52      14.874   0.510 -65.795  1.00  0.00           C  
ATOM   1635  C6    A    52      13.683   0.551 -65.032  1.00  0.00           C  
ATOM   1636  N6    A    52      13.523   1.110 -63.869  1.00  0.00           N  
ATOM   1637  H61   A    52      12.585   1.045 -63.501  1.00  0.00           H  
ATOM   1638  H62   A    52      14.315   1.570 -63.443  1.00  0.00           H  
ATOM   1639  N1    A    52      12.648   0.013 -65.552  1.00  0.00           N  
ATOM   1640  C2    A    52      12.616  -0.602 -66.729  1.00  0.00           C  
ATOM   1641  H2    A    52      11.669  -1.058 -66.974  1.00  0.00           H  
ATOM   1642  N3    A    52      13.690  -0.728 -67.532  1.00  0.00           N  
ATOM   1643  C4    A    52      14.761  -0.071 -67.045  1.00  0.00           C  
ATOM   1644  C3'   A    52      15.112  -2.034 -70.145  1.00  0.00           C  
ATOM   1645  H3'   A    52      14.232  -2.063 -69.503  1.00  0.00           H  
ATOM   1646  C2'   A    52      16.297  -1.937 -69.158  1.00  0.00           C  
ATOM   1647  H2'   A    52      16.000  -2.417 -68.226  1.00  0.00           H  
ATOM   1648  O2'   A    52      17.458  -2.447 -69.639  1.00  0.00           O  
ATOM   1649 HO2'   A    52      17.914  -2.932 -68.947  1.00  0.00           H  
ATOM   1650  O3'   A    52      15.096  -3.193 -70.969  1.00  0.00           O  
ATOM   1651  P     A    53      14.301  -4.551 -70.688  1.00  0.00           P  
ATOM   1652  OP1   A    53      14.582  -5.433 -71.764  1.00  0.00           O  
ATOM   1653  OP2   A    53      12.904  -4.241 -70.267  1.00  0.00           O  
ATOM   1654  O5'   A    53      15.135  -5.097 -69.422  1.00  0.00           O  
ATOM   1655  C5'   A    53      16.384  -5.700 -69.541  1.00  0.00           C  
ATOM   1656  H5'   A    53      16.997  -5.028 -70.142  1.00  0.00           H  
ATOM   1657 H5''   A    53      16.192  -6.680 -69.977  1.00  0.00           H  
ATOM   1658  C4'   A    53      17.126  -5.861 -68.169  1.00  0.00           C  
ATOM   1659  H4'   A    53      18.135  -6.197 -68.409  1.00  0.00           H  
ATOM   1660  O4'   A    53      17.230  -4.594 -67.547  1.00  0.00           O  
ATOM   1661  C1'   A    53      16.853  -4.843 -66.172  1.00  0.00           C  
ATOM   1662  H1'   A    53      17.751  -5.184 -65.658  1.00  0.00           H  
ATOM   1663  N9    A    53      16.358  -3.721 -65.321  1.00  0.00           N  
ATOM   1664  C8    A    53      15.091  -3.481 -64.886  1.00  0.00           C  
ATOM   1665  H8    A    53      14.164  -3.988 -65.105  1.00  0.00           H  
ATOM   1666  N7    A    53      15.048  -2.568 -63.969  1.00  0.00           N  
ATOM   1667  C5    A    53      16.334  -2.064 -63.922  1.00  0.00           C  
ATOM   1668  C6    A    53      16.962  -1.038 -63.197  1.00  0.00           C  
ATOM   1669  N6    A    53      16.413  -0.312 -62.266  1.00  0.00           N  
ATOM   1670  H61   A    53      16.888   0.392 -61.718  1.00  0.00           H  
ATOM   1671  H62   A    53      15.408  -0.388 -62.206  1.00  0.00           H  
ATOM   1672  N1    A    53      18.221  -0.721 -63.454  1.00  0.00           N  
ATOM   1673  C2    A    53      18.945  -1.474 -64.284  1.00  0.00           C  
ATOM   1674  H2    A    53      20.002  -1.260 -64.343  1.00  0.00           H  
ATOM   1675  N3    A    53      18.493  -2.413 -65.082  1.00  0.00           N  
ATOM   1676  C4    A    53      17.173  -2.725 -64.775  1.00  0.00           C  
ATOM   1677  C3'   A    53      16.540  -6.897 -67.160  1.00  0.00           C  
ATOM   1678  H3'   A    53      15.817  -7.475 -67.736  1.00  0.00           H  
ATOM   1679  C2'   A    53      15.709  -5.881 -66.298  1.00  0.00           C  
ATOM   1680  H2'   A    53      14.920  -5.514 -66.954  1.00  0.00           H  
ATOM   1681  O2'   A    53      15.215  -6.353 -65.073  1.00  0.00           O  
ATOM   1682 HO2'   A    53      15.752  -7.055 -64.700  1.00  0.00           H  
ATOM   1683  O3'   A    53      17.473  -7.673 -66.551  1.00  0.00           O  
ATOM   1684  P     A    54      17.135  -8.961 -65.761  1.00  0.00           P  
ATOM   1685  OP1   A    54      18.455  -9.646 -65.578  1.00  0.00           O  
ATOM   1686  OP2   A    54      16.036  -9.671 -66.445  1.00  0.00           O  
ATOM   1687  O5'   A    54      16.649  -8.432 -64.284  1.00  0.00           O  
ATOM   1688  C5'   A    54      17.538  -8.307 -63.167  1.00  0.00           C  
ATOM   1689  H5'   A    54      18.008  -9.268 -62.959  1.00  0.00           H  
ATOM   1690 H5''   A    54      16.925  -7.920 -62.353  1.00  0.00           H  
ATOM   1691  C4'   A    54      18.684  -7.317 -63.405  1.00  0.00           C  
ATOM   1692  H4'   A    54      19.256  -7.617 -64.283  1.00  0.00           H  
ATOM   1693  O4'   A    54      18.136  -6.046 -63.677  1.00  0.00           O  
ATOM   1694  C1'   A    54      18.748  -5.092 -62.825  1.00  0.00           C  
ATOM   1695  H1'   A    54      19.091  -4.238 -63.409  1.00  0.00           H  
ATOM   1696  N9    A    54      17.755  -4.616 -61.838  1.00  0.00           N  
ATOM   1697  C8    A    54      16.501  -5.112 -61.683  1.00  0.00           C  
ATOM   1698  H8    A    54      16.047  -5.983 -62.131  1.00  0.00           H  
ATOM   1699  N7    A    54      15.719  -4.485 -60.876  1.00  0.00           N  
ATOM   1700  C5    A    54      16.500  -3.370 -60.476  1.00  0.00           C  
ATOM   1701  C6    A    54      16.335  -2.322 -59.561  1.00  0.00           C  
ATOM   1702  N6    A    54      15.250  -2.110 -58.835  1.00  0.00           N  
ATOM   1703  H61   A    54      15.225  -1.233 -58.335  1.00  0.00           H  
ATOM   1704  H62   A    54      14.421  -2.609 -59.124  1.00  0.00           H  
ATOM   1705  N1    A    54      17.268  -1.405 -59.435  1.00  0.00           N  
ATOM   1706  C2    A    54      18.409  -1.566 -60.163  1.00  0.00           C  
ATOM   1707  H2    A    54      19.137  -0.771 -60.085  1.00  0.00           H  
ATOM   1708  N3    A    54      18.790  -2.561 -61.000  1.00  0.00           N  
ATOM   1709  C4    A    54      17.751  -3.445 -61.042  1.00  0.00           C  
ATOM   1710  C3'   A    54      19.520  -7.156 -62.151  1.00  0.00           C  
ATOM   1711  H3'   A    54      18.894  -7.208 -61.260  1.00  0.00           H  
ATOM   1712  C2'   A    54      19.952  -5.703 -62.224  1.00  0.00           C  
ATOM   1713  H2'   A    54      20.144  -5.274 -61.240  1.00  0.00           H  
ATOM   1714  O2'   A    54      21.076  -5.577 -63.064  1.00  0.00           O  
ATOM   1715 HO2'   A    54      21.375  -6.438 -63.367  1.00  0.00           H  
ATOM   1716  O3'   A    54      20.657  -8.006 -61.961  1.00  0.00           O  
ATOM   1717  P     C    55      21.409  -8.202 -60.612  1.00  0.00           P  
ATOM   1718  OP1   C    55      22.460  -9.174 -60.916  1.00  0.00           O  
ATOM   1719  OP2   C    55      20.392  -8.600 -59.602  1.00  0.00           O  
ATOM   1720  O5'   C    55      22.023  -6.871 -60.076  1.00  0.00           O  
ATOM   1721  C5'   C    55      23.150  -6.269 -60.569  1.00  0.00           C  
ATOM   1722  H5'   C    55      23.027  -6.159 -61.646  1.00  0.00           H  
ATOM   1723 H5''   C    55      24.012  -6.924 -60.440  1.00  0.00           H  
ATOM   1724  C4'   C    55      23.427  -4.906 -59.952  1.00  0.00           C  
ATOM   1725  H4'   C    55      24.144  -4.490 -60.660  1.00  0.00           H  
ATOM   1726  O4'   C    55      22.268  -4.095 -59.913  1.00  0.00           O  
ATOM   1727  C1'   C    55      22.297  -3.421 -58.628  1.00  0.00           C  
ATOM   1728  H1'   C    55      22.344  -2.343 -58.783  1.00  0.00           H  
ATOM   1729  N1    C    55      20.985  -3.644 -57.937  1.00  0.00           N  
ATOM   1730  C6    C    55      20.018  -4.585 -58.343  1.00  0.00           C  
ATOM   1731  H6    C    55      20.268  -5.409 -58.996  1.00  0.00           H  
ATOM   1732  C5    C    55      18.751  -4.551 -57.862  1.00  0.00           C  
ATOM   1733  H5    C    55      18.060  -5.275 -58.269  1.00  0.00           H  
ATOM   1734  C4    C    55      18.362  -3.530 -56.991  1.00  0.00           C  
ATOM   1735  N4    C    55      17.183  -3.468 -56.477  1.00  0.00           N  
ATOM   1736  H41   C    55      17.053  -2.610 -55.960  1.00  0.00           H  
ATOM   1737  H42   C    55      16.512  -4.210 -56.613  1.00  0.00           H  
ATOM   1738  N3    C    55      19.233  -2.562 -56.627  1.00  0.00           N  
ATOM   1739  C2    C    55      20.540  -2.668 -56.976  1.00  0.00           C  
ATOM   1740  O2    C    55      21.338  -1.846 -56.500  1.00  0.00           O  
ATOM   1741  C3'   C    55      23.839  -5.181 -58.487  1.00  0.00           C  
ATOM   1742  H3'   C    55      23.221  -6.001 -58.120  1.00  0.00           H  
ATOM   1743  C2'   C    55      23.540  -3.862 -57.798  1.00  0.00           C  
ATOM   1744  H2'   C    55      23.308  -3.935 -56.735  1.00  0.00           H  
ATOM   1745  O2'   C    55      24.619  -2.931 -57.972  1.00  0.00           O  
ATOM   1746 HO2'   C    55      25.367  -3.209 -57.438  1.00  0.00           H  
ATOM   1747  O3'   C    55      25.215  -5.567 -58.470  1.00  0.00           O  
ATOM   1748  P     U    56      25.744  -6.390 -57.214  1.00  0.00           P  
ATOM   1749  OP1   U    56      26.766  -7.350 -57.619  1.00  0.00           O  
ATOM   1750  OP2   U    56      24.582  -6.937 -56.408  1.00  0.00           O  
ATOM   1751  O5'   U    56      26.468  -5.300 -56.366  1.00  0.00           O  
ATOM   1752  C5'   U    56      27.706  -4.743 -56.779  1.00  0.00           C  
ATOM   1753  H5'   U    56      27.594  -4.390 -57.804  1.00  0.00           H  
ATOM   1754 H5''   U    56      28.509  -5.480 -56.791  1.00  0.00           H  
ATOM   1755  C4'   U    56      28.070  -3.456 -56.003  1.00  0.00           C  
ATOM   1756  H4'   U    56      28.865  -2.872 -56.467  1.00  0.00           H  
ATOM   1757  O4'   U    56      26.932  -2.703 -56.092  1.00  0.00           O  
ATOM   1758  C1'   U    56      26.823  -1.855 -54.868  1.00  0.00           C  
ATOM   1759  H1'   U    56      26.859  -0.824 -55.222  1.00  0.00           H  
ATOM   1760  N1    U    56      25.610  -2.047 -54.058  1.00  0.00           N  
ATOM   1761  C6    U    56      24.814  -3.101 -54.296  1.00  0.00           C  
ATOM   1762  H6    U    56      25.130  -3.783 -55.071  1.00  0.00           H  
ATOM   1763  C5    U    56      23.753  -3.333 -53.586  1.00  0.00           C  
ATOM   1764  H5    U    56      23.155  -4.189 -53.859  1.00  0.00           H  
ATOM   1765  C4    U    56      23.302  -2.444 -52.525  1.00  0.00           C  
ATOM   1766  O4    U    56      22.221  -2.514 -51.960  1.00  0.00           O  
ATOM   1767  N3    U    56      24.105  -1.349 -52.324  1.00  0.00           N  
ATOM   1768  H3    U    56      23.930  -0.799 -51.495  1.00  0.00           H  
ATOM   1769  C2    U    56      25.283  -1.114 -53.052  1.00  0.00           C  
ATOM   1770  O2    U    56      25.968  -0.136 -52.805  1.00  0.00           O  
ATOM   1771  C3'   U    56      28.371  -3.652 -54.515  1.00  0.00           C  
ATOM   1772  H3'   U    56      27.693  -4.348 -54.021  1.00  0.00           H  
ATOM   1773  C2'   U    56      28.040  -2.252 -53.990  1.00  0.00           C  
ATOM   1774  H2'   U    56      27.880  -2.366 -52.918  1.00  0.00           H  
ATOM   1775  O2'   U    56      29.082  -1.276 -54.236  1.00  0.00           O  
ATOM   1776 HO2'   U    56      29.749  -1.407 -53.558  1.00  0.00           H  
ATOM   1777  O3'   U    56      29.806  -3.951 -54.285  1.00  0.00           O  
ATOM   1778  P     C    57      30.214  -4.942 -53.061  1.00  0.00           P  
ATOM   1779  OP1   C    57      31.596  -5.432 -53.297  1.00  0.00           O  
ATOM   1780  OP2   C    57      29.015  -5.864 -52.898  1.00  0.00           O  
ATOM   1781  O5'   C    57      30.239  -3.881 -51.852  1.00  0.00           O  
ATOM   1782  C5'   C    57      31.261  -2.879 -51.767  1.00  0.00           C  
ATOM   1783  H5'   C    57      31.259  -2.317 -52.701  1.00  0.00           H  
ATOM   1784 H5''   C    57      32.264  -3.303 -51.715  1.00  0.00           H  
ATOM   1785  C4'   C    57      31.111  -1.803 -50.742  1.00  0.00           C  
ATOM   1786  H4'   C    57      32.022  -1.209 -50.829  1.00  0.00           H  
ATOM   1787  O4'   C    57      30.055  -0.998 -51.150  1.00  0.00           O  
ATOM   1788  C1'   C    57      29.476  -0.413 -49.969  1.00  0.00           C  
ATOM   1789  H1'   C    57      29.363   0.658 -50.142  1.00  0.00           H  
ATOM   1790  N1    C    57      28.144  -0.990 -49.574  1.00  0.00           N  
ATOM   1791  C6    C    57      27.726  -2.222 -50.025  1.00  0.00           C  
ATOM   1792  H6    C    57      28.313  -2.835 -50.693  1.00  0.00           H  
ATOM   1793  C5    C    57      26.464  -2.650 -49.668  1.00  0.00           C  
ATOM   1794  H5    C    57      26.079  -3.556 -50.111  1.00  0.00           H  
ATOM   1795  C4    C    57      25.620  -1.820 -48.875  1.00  0.00           C  
ATOM   1796  N4    C    57      24.417  -2.181 -48.529  1.00  0.00           N  
ATOM   1797  H41   C    57      23.896  -1.554 -47.932  1.00  0.00           H  
ATOM   1798  H42   C    57      24.045  -2.994 -49.000  1.00  0.00           H  
ATOM   1799  N3    C    57      26.049  -0.703 -48.316  1.00  0.00           N  
ATOM   1800  C2    C    57      27.326  -0.248 -48.638  1.00  0.00           C  
ATOM   1801  O2    C    57      27.832   0.817 -48.186  1.00  0.00           O  
ATOM   1802  C3'   C    57      30.939  -2.132 -49.286  1.00  0.00           C  
ATOM   1803  H3'   C    57      30.203  -2.924 -49.149  1.00  0.00           H  
ATOM   1804  C2'   C    57      30.377  -0.753 -48.737  1.00  0.00           C  
ATOM   1805  H2'   C    57      29.766  -0.926 -47.851  1.00  0.00           H  
ATOM   1806  O2'   C    57      31.127   0.388 -48.464  1.00  0.00           O  
ATOM   1807 HO2'   C    57      30.386   0.983 -48.326  1.00  0.00           H  
ATOM   1808  O3'   C    57      32.222  -2.482 -48.602  1.00  0.00           O  
ATOM   1809  P     U    58      32.181  -3.270 -47.260  1.00  0.00           P  
ATOM   1810  OP1   U    58      33.536  -3.626 -47.032  1.00  0.00           O  
ATOM   1811  OP2   U    58      31.136  -4.305 -47.312  1.00  0.00           O  
ATOM   1812  O5'   U    58      31.714  -2.224 -46.143  1.00  0.00           O  
ATOM   1813  C5'   U    58      32.431  -1.102 -45.730  1.00  0.00           C  
ATOM   1814  H5'   U    58      32.691  -0.505 -46.604  1.00  0.00           H  
ATOM   1815 H5''   U    58      33.339  -1.477 -45.257  1.00  0.00           H  
ATOM   1816  C4'   U    58      31.689  -0.348 -44.599  1.00  0.00           C  
ATOM   1817  H4'   U    58      32.330   0.428 -44.181  1.00  0.00           H  
ATOM   1818  O4'   U    58      30.504   0.246 -45.176  1.00  0.00           O  
ATOM   1819  C1'   U    58      29.408   0.211 -44.213  1.00  0.00           C  
ATOM   1820  H1'   U    58      29.068   1.240 -44.099  1.00  0.00           H  
ATOM   1821  N1    U    58      28.261  -0.739 -44.592  1.00  0.00           N  
ATOM   1822  C6    U    58      28.420  -1.885 -45.351  1.00  0.00           C  
ATOM   1823  H6    U    58      29.405  -2.077 -45.751  1.00  0.00           H  
ATOM   1824  C5    U    58      27.411  -2.776 -45.638  1.00  0.00           C  
ATOM   1825  H5    U    58      27.459  -3.708 -46.182  1.00  0.00           H  
ATOM   1826  C4    U    58      26.083  -2.480 -45.154  1.00  0.00           C  
ATOM   1827  O4    U    58      25.099  -3.242 -45.369  1.00  0.00           O  
ATOM   1828  N3    U    58      25.978  -1.330 -44.429  1.00  0.00           N  
ATOM   1829  H3    U    58      25.109  -1.372 -43.917  1.00  0.00           H  
ATOM   1830  C2    U    58      26.997  -0.409 -44.144  1.00  0.00           C  
ATOM   1831  O2    U    58      26.707   0.666 -43.595  1.00  0.00           O  
ATOM   1832  C3'   U    58      31.185  -1.229 -43.478  1.00  0.00           C  
ATOM   1833  H3'   U    58      30.809  -2.185 -43.843  1.00  0.00           H  
ATOM   1834  C2'   U    58      30.047  -0.316 -42.888  1.00  0.00           C  
ATOM   1835  H2'   U    58      29.394  -0.959 -42.298  1.00  0.00           H  
ATOM   1836  O2'   U    58      30.446   0.755 -42.001  1.00  0.00           O  
ATOM   1837 HO2'   U    58      30.984   0.450 -41.266  1.00  0.00           H  
ATOM   1838  O3'   U    58      32.198  -1.523 -42.501  1.00  0.00           O  
ATOM   1839  P     U    59      32.216  -2.950 -41.803  1.00  0.00           P  
ATOM   1840  OP1   U    59      33.425  -2.941 -40.897  1.00  0.00           O  
ATOM   1841  OP2   U    59      31.977  -3.996 -42.804  1.00  0.00           O  
ATOM   1842  O5'   U    59      30.946  -2.916 -40.794  1.00  0.00           O  
ATOM   1843  C5'   U    59      30.812  -1.974 -39.700  1.00  0.00           C  
ATOM   1844  H5'   U    59      31.166  -1.006 -40.054  1.00  0.00           H  
ATOM   1845 H5''   U    59      31.565  -2.268 -38.969  1.00  0.00           H  
ATOM   1846  C4'   U    59      29.451  -1.867 -39.002  1.00  0.00           C  
ATOM   1847  H4'   U    59      29.560  -1.208 -38.140  1.00  0.00           H  
ATOM   1848  O4'   U    59      28.518  -1.136 -39.830  1.00  0.00           O  
ATOM   1849  C1'   U    59      27.258  -1.660 -39.388  1.00  0.00           C  
ATOM   1850  H1'   U    59      26.634  -0.817 -39.091  1.00  0.00           H  
ATOM   1851  N1    U    59      26.581  -2.541 -40.420  1.00  0.00           N  
ATOM   1852  C6    U    59      27.325  -3.116 -41.439  1.00  0.00           C  
ATOM   1853  H6    U    59      28.348  -2.827 -41.628  1.00  0.00           H  
ATOM   1854  C5    U    59      26.789  -3.978 -42.331  1.00  0.00           C  
ATOM   1855  H5    U    59      27.334  -4.350 -43.186  1.00  0.00           H  
ATOM   1856  C4    U    59      25.386  -4.354 -42.203  1.00  0.00           C  
ATOM   1857  O4    U    59      24.828  -5.103 -42.959  1.00  0.00           O  
ATOM   1858  N3    U    59      24.715  -3.707 -41.164  1.00  0.00           N  
ATOM   1859  H3    U    59      23.729  -3.925 -41.172  1.00  0.00           H  
ATOM   1860  C2    U    59      25.238  -2.876 -40.280  1.00  0.00           C  
ATOM   1861  O2    U    59      24.591  -2.553 -39.222  1.00  0.00           O  
ATOM   1862  C3'   U    59      28.861  -3.100 -38.456  1.00  0.00           C  
ATOM   1863  H3'   U    59      28.757  -3.867 -39.224  1.00  0.00           H  
ATOM   1864  C2'   U    59      27.517  -2.488 -38.038  1.00  0.00           C  
ATOM   1865  H2'   U    59      26.801  -3.262 -37.761  1.00  0.00           H  
ATOM   1866  O2'   U    59      27.636  -1.592 -36.910  1.00  0.00           O  
ATOM   1867 HO2'   U    59      26.890  -1.656 -36.309  1.00  0.00           H  
ATOM   1868  O3'   U    59      29.584  -3.573 -37.326  1.00  0.00           O  
ATOM   1869  P     G    60      29.256  -4.998 -36.759  1.00  0.00           P  
ATOM   1870  OP1   G    60      30.160  -5.309 -35.630  1.00  0.00           O  
ATOM   1871  OP2   G    60      29.152  -5.938 -37.941  1.00  0.00           O  
ATOM   1872  O5'   G    60      27.861  -4.896 -36.106  1.00  0.00           O  
ATOM   1873  C5'   G    60      27.641  -4.224 -34.852  1.00  0.00           C  
ATOM   1874  H5'   G    60      27.997  -3.194 -34.876  1.00  0.00           H  
ATOM   1875 H5''   G    60      28.250  -4.648 -34.054  1.00  0.00           H  
ATOM   1876  C4'   G    60      26.135  -4.410 -34.514  1.00  0.00           C  
ATOM   1877  H4'   G    60      25.861  -3.808 -33.648  1.00  0.00           H  
ATOM   1878  O4'   G    60      25.291  -3.961 -35.597  1.00  0.00           O  
ATOM   1879  C1'   G    60      24.142  -4.760 -35.608  1.00  0.00           C  
ATOM   1880  H1'   G    60      23.254  -4.131 -35.666  1.00  0.00           H  
ATOM   1881  N9    G    60      24.084  -5.579 -36.849  1.00  0.00           N  
ATOM   1882  C8    G    60      25.134  -5.761 -37.719  1.00  0.00           C  
ATOM   1883  H8    G    60      26.090  -5.289 -37.550  1.00  0.00           H  
ATOM   1884  N7    G    60      24.832  -6.409 -38.822  1.00  0.00           N  
ATOM   1885  C5    G    60      23.471  -6.618 -38.730  1.00  0.00           C  
ATOM   1886  C6    G    60      22.556  -7.294 -39.585  1.00  0.00           C  
ATOM   1887  O6    G    60      22.718  -7.927 -40.629  1.00  0.00           O  
ATOM   1888  N1    G    60      21.282  -7.283 -39.122  1.00  0.00           N  
ATOM   1889  H1    G    60      20.622  -7.782 -39.703  1.00  0.00           H  
ATOM   1890  C2    G    60      20.898  -6.779 -37.940  1.00  0.00           C  
ATOM   1891  N2    G    60      19.579  -6.934 -37.814  1.00  0.00           N  
ATOM   1892  H21   G    60      19.008  -7.479 -38.444  1.00  0.00           H  
ATOM   1893  H22   G    60      19.140  -6.565 -36.983  1.00  0.00           H  
ATOM   1894  N3    G    60      21.736  -6.198 -37.078  1.00  0.00           N  
ATOM   1895  C4    G    60      23.015  -6.114 -37.514  1.00  0.00           C  
ATOM   1896  C3'   G    60      25.739  -5.831 -34.159  1.00  0.00           C  
ATOM   1897  H3'   G    60      26.171  -6.539 -34.866  1.00  0.00           H  
ATOM   1898  C2'   G    60      24.219  -5.656 -34.384  1.00  0.00           C  
ATOM   1899  H2'   G    60      23.843  -6.663 -34.563  1.00  0.00           H  
ATOM   1900  O2'   G    60      23.550  -5.096 -33.265  1.00  0.00           O  
ATOM   1901 HO2'   G    60      24.114  -4.403 -32.912  1.00  0.00           H  
ATOM   1902  O3'   G    60      26.138  -6.264 -32.813  1.00  0.00           O  
ATOM   1903  P     A    61      26.619  -7.736 -32.535  1.00  0.00           P  
ATOM   1904  OP1   A    61      27.220  -7.826 -31.184  1.00  0.00           O  
ATOM   1905  OP2   A    61      27.480  -8.102 -33.727  1.00  0.00           O  
ATOM   1906  O5'   A    61      25.241  -8.548 -32.663  1.00  0.00           O  
ATOM   1907  C5'   A    61      24.164  -8.284 -31.672  1.00  0.00           C  
ATOM   1908  H5'   A    61      23.689  -7.330 -31.904  1.00  0.00           H  
ATOM   1909 H5''   A    61      24.605  -8.311 -30.676  1.00  0.00           H  
ATOM   1910  C4'   A    61      23.093  -9.319 -31.769  1.00  0.00           C  
ATOM   1911  H4'   A    61      22.247  -8.863 -31.254  1.00  0.00           H  
ATOM   1912  O4'   A    61      22.732  -9.656 -33.135  1.00  0.00           O  
ATOM   1913  C1'   A    61      22.364 -11.036 -33.313  1.00  0.00           C  
ATOM   1914  H1'   A    61      21.365 -11.140 -33.735  1.00  0.00           H  
ATOM   1915  N9    A    61      23.365 -11.709 -34.205  1.00  0.00           N  
ATOM   1916  C8    A    61      24.702 -11.517 -34.248  1.00  0.00           C  
ATOM   1917  H8    A    61      25.229 -10.825 -33.608  1.00  0.00           H  
ATOM   1918  N7    A    61      25.260 -12.125 -35.270  1.00  0.00           N  
ATOM   1919  C5    A    61      24.141 -12.843 -35.838  1.00  0.00           C  
ATOM   1920  C6    A    61      24.001 -13.662 -36.953  1.00  0.00           C  
ATOM   1921  N6    A    61      25.008 -14.068 -37.707  1.00  0.00           N  
ATOM   1922  H61   A    61      24.787 -14.646 -38.505  1.00  0.00           H  
ATOM   1923  H62   A    61      25.891 -13.899 -37.246  1.00  0.00           H  
ATOM   1924  N1    A    61      22.825 -14.045 -37.345  1.00  0.00           N  
ATOM   1925  C2    A    61      21.761 -13.592 -36.679  1.00  0.00           C  
ATOM   1926  H2    A    61      20.784 -13.946 -36.975  1.00  0.00           H  
ATOM   1927  N3    A    61      21.735 -12.798 -35.558  1.00  0.00           N  
ATOM   1928  C4    A    61      22.987 -12.553 -35.230  1.00  0.00           C  
ATOM   1929  C3'   A    61      23.308 -10.708 -31.176  1.00  0.00           C  
ATOM   1930  H3'   A    61      24.292 -11.143 -31.347  1.00  0.00           H  
ATOM   1931  C2'   A    61      22.347 -11.608 -31.947  1.00  0.00           C  
ATOM   1932  H2'   A    61      22.704 -12.633 -31.849  1.00  0.00           H  
ATOM   1933  O2'   A    61      21.051 -11.483 -31.535  1.00  0.00           O  
ATOM   1934 HO2'   A    61      20.961 -11.460 -30.580  1.00  0.00           H  
ATOM   1935  O3'   A    61      23.135 -10.626 -29.745  1.00  0.00           O  
ATOM   1936  P     U    62      23.502 -11.874 -28.854  1.00  0.00           P  
ATOM   1937  OP1   U    62      23.491 -11.582 -27.404  1.00  0.00           O  
ATOM   1938  OP2   U    62      24.728 -12.536 -29.433  1.00  0.00           O  
ATOM   1939  O5'   U    62      22.364 -12.832 -29.108  1.00  0.00           O  
ATOM   1940  C5'   U    62      21.071 -12.775 -28.424  1.00  0.00           C  
ATOM   1941  H5'   U    62      20.521 -11.856 -28.627  1.00  0.00           H  
ATOM   1942 H5''   U    62      21.233 -12.788 -27.346  1.00  0.00           H  
ATOM   1943  C4'   U    62      20.107 -13.926 -28.722  1.00  0.00           C  
ATOM   1944  H4'   U    62      19.145 -13.808 -28.223  1.00  0.00           H  
ATOM   1945  O4'   U    62      19.901 -13.935 -30.160  1.00  0.00           O  
ATOM   1946  C1'   U    62      19.718 -15.278 -30.629  1.00  0.00           C  
ATOM   1947  H1'   U    62      18.702 -15.509 -30.952  1.00  0.00           H  
ATOM   1948  N1    U    62      20.658 -15.548 -31.738  1.00  0.00           N  
ATOM   1949  C6    U    62      22.022 -15.453 -31.556  1.00  0.00           C  
ATOM   1950  H6    U    62      22.337 -15.221 -30.550  1.00  0.00           H  
ATOM   1951  C5    U    62      22.884 -15.620 -32.591  1.00  0.00           C  
ATOM   1952  H5    U    62      23.954 -15.595 -32.450  1.00  0.00           H  
ATOM   1953  C4    U    62      22.366 -15.961 -33.913  1.00  0.00           C  
ATOM   1954  O4    U    62      23.108 -16.210 -34.865  1.00  0.00           O  
ATOM   1955  N3    U    62      21.026 -16.061 -33.985  1.00  0.00           N  
ATOM   1956  H3    U    62      20.606 -16.188 -34.895  1.00  0.00           H  
ATOM   1957  C2    U    62      20.143 -15.803 -32.994  1.00  0.00           C  
ATOM   1958  O2    U    62      18.921 -15.888 -33.264  1.00  0.00           O  
ATOM   1959  C3'   U    62      20.680 -15.292 -28.309  1.00  0.00           C  
ATOM   1960  H3'   U    62      21.769 -15.334 -28.342  1.00  0.00           H  
ATOM   1961  C2'   U    62      20.039 -16.099 -29.396  1.00  0.00           C  
ATOM   1962  H2'   U    62      20.808 -16.796 -29.729  1.00  0.00           H  
ATOM   1963  O2'   U    62      18.800 -16.656 -28.939  1.00  0.00           O  
ATOM   1964 HO2'   U    62      19.038 -17.269 -28.240  1.00  0.00           H  
ATOM   1965  O3'   U    62      20.196 -15.677 -27.009  1.00  0.00           O  
ATOM   1966  P     U    63      20.647 -16.939 -26.180  1.00  0.00           P  
ATOM   1967  OP1   U    63      20.196 -16.711 -24.757  1.00  0.00           O  
ATOM   1968  OP2   U    63      22.105 -17.173 -26.393  1.00  0.00           O  
ATOM   1969  O5'   U    63      19.832 -18.156 -26.841  1.00  0.00           O  
ATOM   1970  C5'   U    63      18.540 -18.529 -26.340  1.00  0.00           C  
ATOM   1971  H5'   U    63      17.965 -17.605 -26.279  1.00  0.00           H  
ATOM   1972 H5''   U    63      18.616 -18.933 -25.331  1.00  0.00           H  
ATOM   1973  C4'   U    63      17.772 -19.568 -27.207  1.00  0.00           C  
ATOM   1974  H4'   U    63      16.836 -19.853 -26.728  1.00  0.00           H  
ATOM   1975  O4'   U    63      17.391 -19.034 -28.493  1.00  0.00           O  
ATOM   1976  C1'   U    63      17.660 -20.039 -29.519  1.00  0.00           C  
ATOM   1977  H1'   U    63      16.784 -20.261 -30.129  1.00  0.00           H  
ATOM   1978  N1    U    63      18.766 -19.636 -30.515  1.00  0.00           N  
ATOM   1979  C6    U    63      20.055 -19.458 -30.084  1.00  0.00           C  
ATOM   1980  H6    U    63      20.262 -19.452 -29.024  1.00  0.00           H  
ATOM   1981  C5    U    63      21.083 -19.234 -30.957  1.00  0.00           C  
ATOM   1982  H5    U    63      22.111 -19.226 -30.628  1.00  0.00           H  
ATOM   1983  C4    U    63      20.853 -19.266 -32.378  1.00  0.00           C  
ATOM   1984  O4    U    63      21.756 -19.266 -33.227  1.00  0.00           O  
ATOM   1985  N3    U    63      19.494 -19.361 -32.747  1.00  0.00           N  
ATOM   1986  H3    U    63      19.172 -19.356 -33.704  1.00  0.00           H  
ATOM   1987  C2    U    63      18.435 -19.510 -31.864  1.00  0.00           C  
ATOM   1988  O2    U    63      17.243 -19.445 -32.212  1.00  0.00           O  
ATOM   1989  C3'   U    63      18.581 -20.844 -27.409  1.00  0.00           C  
ATOM   1990  H3'   U    63      19.636 -20.603 -27.546  1.00  0.00           H  
ATOM   1991  C2'   U    63      18.005 -21.292 -28.787  1.00  0.00           C  
ATOM   1992  H2'   U    63      18.697 -21.885 -29.386  1.00  0.00           H  
ATOM   1993  O2'   U    63      16.763 -22.033 -28.601  1.00  0.00           O  
ATOM   1994 HO2'   U    63      16.872 -22.385 -27.715  1.00  0.00           H  
ATOM   1995  O3'   U    63      18.350 -21.755 -26.364  1.00  0.00           O  
ATOM   1996  P     A    64      19.574 -22.294 -25.537  1.00  0.00           P  
ATOM   1997  OP1   A    64      19.105 -23.389 -24.659  1.00  0.00           O  
ATOM   1998  OP2   A    64      20.391 -21.179 -24.964  1.00  0.00           O  
ATOM   1999  O5'   A    64      20.350 -23.047 -26.730  1.00  0.00           O  
ATOM   2000  C5'   A    64      19.779 -24.162 -27.430  1.00  0.00           C  
ATOM   2001  H5'   A    64      18.711 -24.020 -27.594  1.00  0.00           H  
ATOM   2002 H5''   A    64      19.820 -25.077 -26.840  1.00  0.00           H  
ATOM   2003  C4'   A    64      20.616 -24.376 -28.758  1.00  0.00           C  
ATOM   2004  H4'   A    64      20.111 -25.228 -29.214  1.00  0.00           H  
ATOM   2005  O4'   A    64      20.783 -23.167 -29.568  1.00  0.00           O  
ATOM   2006  C1'   A    64      22.139 -23.033 -30.045  1.00  0.00           C  
ATOM   2007  H1'   A    64      21.984 -22.832 -31.105  1.00  0.00           H  
ATOM   2008  N9    A    64      22.900 -22.032 -29.319  1.00  0.00           N  
ATOM   2009  C8    A    64      22.594 -21.251 -28.222  1.00  0.00           C  
ATOM   2010  H8    A    64      21.620 -21.134 -27.770  1.00  0.00           H  
ATOM   2011  N7    A    64      23.495 -20.284 -27.979  1.00  0.00           N  
ATOM   2012  C5    A    64      24.511 -20.582 -28.841  1.00  0.00           C  
ATOM   2013  C6    A    64      25.768 -19.991 -29.033  1.00  0.00           C  
ATOM   2014  N6    A    64      26.224 -18.894 -28.484  1.00  0.00           N  
ATOM   2015  H61   A    64      27.149 -18.593 -28.756  1.00  0.00           H  
ATOM   2016  H62   A    64      25.757 -18.582 -27.644  1.00  0.00           H  
ATOM   2017  N1    A    64      26.637 -20.538 -29.890  1.00  0.00           N  
ATOM   2018  C2    A    64      26.295 -21.637 -30.532  1.00  0.00           C  
ATOM   2019  H2    A    64      27.057 -22.133 -31.115  1.00  0.00           H  
ATOM   2020  N3    A    64      25.096 -22.306 -30.523  1.00  0.00           N  
ATOM   2021  C4    A    64      24.219 -21.691 -29.652  1.00  0.00           C  
ATOM   2022  C3'   A    64      22.038 -24.863 -28.449  1.00  0.00           C  
ATOM   2023  H3'   A    64      22.413 -24.327 -27.577  1.00  0.00           H  
ATOM   2024  C2'   A    64      22.734 -24.436 -29.767  1.00  0.00           C  
ATOM   2025  H2'   A    64      23.823 -24.473 -29.764  1.00  0.00           H  
ATOM   2026  O2'   A    64      22.351 -25.289 -30.806  1.00  0.00           O  
ATOM   2027 HO2'   A    64      22.597 -24.871 -31.635  1.00  0.00           H  
ATOM   2028  O3'   A    64      22.015 -26.211 -28.276  1.00  0.00           O  
ATOM   2029  P     U    65      22.971 -26.850 -27.238  1.00  0.00           P  
ATOM   2030  OP1   U    65      22.635 -28.267 -27.053  1.00  0.00           O  
ATOM   2031  OP2   U    65      22.954 -26.035 -25.978  1.00  0.00           O  
ATOM   2032  O5'   U    65      24.459 -26.816 -27.799  1.00  0.00           O  
ATOM   2033  C5'   U    65      24.699 -27.487 -29.060  1.00  0.00           C  
ATOM   2034  H5'   U    65      23.986 -27.108 -29.793  1.00  0.00           H  
ATOM   2035 H5''   U    65      24.541 -28.563 -29.000  1.00  0.00           H  
ATOM   2036  C4'   U    65      26.156 -27.193 -29.568  1.00  0.00           C  
ATOM   2037  H4'   U    65      26.331 -27.859 -30.412  1.00  0.00           H  
ATOM   2038  O4'   U    65      26.250 -25.805 -29.988  1.00  0.00           O  
ATOM   2039  C1'   U    65      27.505 -25.308 -29.508  1.00  0.00           C  
ATOM   2040  H1'   U    65      28.094 -24.927 -30.342  1.00  0.00           H  
ATOM   2041  N1    U    65      27.405 -24.249 -28.455  1.00  0.00           N  
ATOM   2042  C6    U    65      26.217 -23.924 -27.812  1.00  0.00           C  
ATOM   2043  H6    U    65      25.392 -24.593 -28.006  1.00  0.00           H  
ATOM   2044  C5    U    65      26.067 -22.859 -26.963  1.00  0.00           C  
ATOM   2045  H5    U    65      25.175 -22.634 -26.398  1.00  0.00           H  
ATOM   2046  C4    U    65      27.150 -21.910 -26.760  1.00  0.00           C  
ATOM   2047  O4    U    65      27.174 -20.932 -26.026  1.00  0.00           O  
ATOM   2048  N3    U    65      28.310 -22.260 -27.453  1.00  0.00           N  
ATOM   2049  H3    U    65      29.087 -21.633 -27.302  1.00  0.00           H  
ATOM   2050  C2    U    65      28.495 -23.331 -28.368  1.00  0.00           C  
ATOM   2051  O2    U    65      29.570 -23.538 -28.952  1.00  0.00           O  
ATOM   2052  C3'   U    65      27.256 -27.482 -28.554  1.00  0.00           C  
ATOM   2053  H3'   U    65      27.003 -27.231 -27.524  1.00  0.00           H  
ATOM   2054  C2'   U    65      28.257 -26.454 -29.063  1.00  0.00           C  
ATOM   2055  H2'   U    65      29.013 -26.162 -28.334  1.00  0.00           H  
ATOM   2056  O2'   U    65      28.906 -26.899 -30.155  1.00  0.00           O  
ATOM   2057 HO2'   U    65      28.725 -27.833 -30.285  1.00  0.00           H  
ATOM   2058  O3'   U    65      27.805 -28.722 -28.737  1.00  0.00           O  
ATOM   2059  P     G    66      28.189 -29.647 -27.489  1.00  0.00           P  
ATOM   2060  OP1   G    66      28.463 -30.981 -28.004  1.00  0.00           O  
ATOM   2061  OP2   G    66      27.254 -29.441 -26.400  1.00  0.00           O  
ATOM   2062  O5'   G    66      29.490 -28.938 -27.085  1.00  0.00           O  
ATOM   2063  C5'   G    66      30.666 -28.928 -27.872  1.00  0.00           C  
ATOM   2064  H5'   G    66      30.413 -28.561 -28.867  1.00  0.00           H  
ATOM   2065 H5''   G    66      31.059 -29.934 -28.015  1.00  0.00           H  
ATOM   2066  C4'   G    66      31.824 -28.019 -27.397  1.00  0.00           C  
ATOM   2067  H4'   G    66      32.799 -28.242 -27.830  1.00  0.00           H  
ATOM   2068  O4'   G    66      31.592 -26.621 -27.695  1.00  0.00           O  
ATOM   2069  C1'   G    66      32.365 -25.858 -26.774  1.00  0.00           C  
ATOM   2070  H1'   G    66      33.070 -25.203 -27.285  1.00  0.00           H  
ATOM   2071  N9    G    66      31.466 -25.045 -25.882  1.00  0.00           N  
ATOM   2072  C8    G    66      30.103 -25.202 -25.721  1.00  0.00           C  
ATOM   2073  H8    G    66      29.561 -25.989 -26.223  1.00  0.00           H  
ATOM   2074  N7    G    66      29.498 -24.235 -25.021  1.00  0.00           N  
ATOM   2075  C5    G    66      30.546 -23.357 -24.735  1.00  0.00           C  
ATOM   2076  C6    G    66      30.509 -22.000 -24.139  1.00  0.00           C  
ATOM   2077  O6    G    66      29.529 -21.326 -23.822  1.00  0.00           O  
ATOM   2078  N1    G    66      31.795 -21.524 -23.942  1.00  0.00           N  
ATOM   2079  H1    G    66      31.902 -20.727 -23.332  1.00  0.00           H  
ATOM   2080  C2    G    66      32.979 -22.131 -24.348  1.00  0.00           C  
ATOM   2081  N2    G    66      34.084 -21.458 -24.080  1.00  0.00           N  
ATOM   2082  H21   G    66      34.173 -20.720 -23.396  1.00  0.00           H  
ATOM   2083  H22   G    66      34.910 -21.992 -24.309  1.00  0.00           H  
ATOM   2084  N3    G    66      33.014 -23.300 -24.921  1.00  0.00           N  
ATOM   2085  C4    G    66      31.772 -23.882 -25.146  1.00  0.00           C  
ATOM   2086  C3'   G    66      32.137 -28.016 -25.936  1.00  0.00           C  
ATOM   2087  H3'   G    66      31.205 -27.884 -25.386  1.00  0.00           H  
ATOM   2088  C2'   G    66      33.106 -26.794 -25.804  1.00  0.00           C  
ATOM   2089  H2'   G    66      33.086 -26.424 -24.779  1.00  0.00           H  
ATOM   2090  O2'   G    66      34.361 -27.019 -26.303  1.00  0.00           O  
ATOM   2091 HO2'   G    66      34.894 -26.353 -25.862  1.00  0.00           H  
ATOM   2092  O3'   G    66      32.730 -29.321 -25.525  1.00  0.00           O  
ATOM   2093  P     A    67      32.439 -29.983 -24.138  1.00  0.00           P  
ATOM   2094  OP1   A    67      33.122 -31.326 -24.102  1.00  0.00           O  
ATOM   2095  OP2   A    67      31.036 -29.826 -23.690  1.00  0.00           O  
ATOM   2096  O5'   A    67      33.158 -29.006 -23.151  1.00  0.00           O  
ATOM   2097  C5'   A    67      34.604 -28.874 -23.201  1.00  0.00           C  
ATOM   2098  H5'   A    67      34.894 -28.742 -24.243  1.00  0.00           H  
ATOM   2099 H5''   A    67      35.141 -29.782 -22.926  1.00  0.00           H  
ATOM   2100  C4'   A    67      35.226 -27.657 -22.380  1.00  0.00           C  
ATOM   2101  H4'   A    67      36.304 -27.823 -22.401  1.00  0.00           H  
ATOM   2102  O4'   A    67      34.934 -26.441 -22.980  1.00  0.00           O  
ATOM   2103  C1'   A    67      34.669 -25.469 -22.015  1.00  0.00           C  
ATOM   2104  H1'   A    67      35.221 -24.567 -22.279  1.00  0.00           H  
ATOM   2105  N9    A    67      33.184 -25.144 -21.908  1.00  0.00           N  
ATOM   2106  C8    A    67      32.104 -25.851 -22.233  1.00  0.00           C  
ATOM   2107  H8    A    67      32.160 -26.790 -22.764  1.00  0.00           H  
ATOM   2108  N7    A    67      30.954 -25.248 -21.998  1.00  0.00           N  
ATOM   2109  C5    A    67      31.272 -24.089 -21.367  1.00  0.00           C  
ATOM   2110  C6    A    67      30.642 -22.923 -20.884  1.00  0.00           C  
ATOM   2111  N6    A    67      29.360 -22.588 -20.910  1.00  0.00           N  
ATOM   2112  H61   A    67      29.123 -21.697 -20.496  1.00  0.00           H  
ATOM   2113  H62   A    67      28.671 -23.143 -21.398  1.00  0.00           H  
ATOM   2114  N1    A    67      31.302 -21.934 -20.314  1.00  0.00           N  
ATOM   2115  C2    A    67      32.616 -22.042 -20.150  1.00  0.00           C  
ATOM   2116  H2    A    67      33.062 -21.250 -19.567  1.00  0.00           H  
ATOM   2117  N3    A    67      33.360 -23.059 -20.564  1.00  0.00           N  
ATOM   2118  C4    A    67      32.618 -24.006 -21.238  1.00  0.00           C  
ATOM   2119  C3'   A    67      34.872 -27.610 -20.902  1.00  0.00           C  
ATOM   2120  H3'   A    67      33.815 -27.763 -20.683  1.00  0.00           H  
ATOM   2121  C2'   A    67      35.211 -26.176 -20.751  1.00  0.00           C  
ATOM   2122  H2'   A    67      34.600 -25.796 -19.932  1.00  0.00           H  
ATOM   2123  O2'   A    67      36.615 -25.887 -20.464  1.00  0.00           O  
ATOM   2124 HO2'   A    67      36.664 -24.928 -20.433  1.00  0.00           H  
ATOM   2125  O3'   A    67      35.642 -28.494 -20.074  1.00  0.00           O  
ATOM   2126  P     A    68      35.221 -28.904 -18.589  1.00  0.00           P  
ATOM   2127  OP1   A    68      36.254 -29.853 -18.141  1.00  0.00           O  
ATOM   2128  OP2   A    68      33.764 -29.307 -18.705  1.00  0.00           O  
ATOM   2129  O5'   A    68      35.167 -27.620 -17.520  1.00  0.00           O  
ATOM   2130  C5'   A    68      36.424 -27.116 -17.104  1.00  0.00           C  
ATOM   2131  H5'   A    68      37.108 -26.936 -17.933  1.00  0.00           H  
ATOM   2132 H5''   A    68      36.967 -27.674 -16.341  1.00  0.00           H  
ATOM   2133  C4'   A    68      36.127 -25.761 -16.467  1.00  0.00           C  
ATOM   2134  H4'   A    68      37.040 -25.302 -16.088  1.00  0.00           H  
ATOM   2135  O4'   A    68      35.596 -24.947 -17.506  1.00  0.00           O  
ATOM   2136  C1'   A    68      34.757 -23.968 -16.967  1.00  0.00           C  
ATOM   2137  H1'   A    68      35.184 -23.002 -17.239  1.00  0.00           H  
ATOM   2138  N9    A    68      33.306 -24.107 -17.376  1.00  0.00           N  
ATOM   2139  C8    A    68      32.638 -25.242 -17.611  1.00  0.00           C  
ATOM   2140  H8    A    68      33.181 -26.165 -17.753  1.00  0.00           H  
ATOM   2141  N7    A    68      31.351 -25.183 -17.714  1.00  0.00           N  
ATOM   2142  C5    A    68      31.147 -23.836 -17.539  1.00  0.00           C  
ATOM   2143  C6    A    68      30.020 -22.964 -17.427  1.00  0.00           C  
ATOM   2144  N6    A    68      28.849 -23.440 -17.774  1.00  0.00           N  
ATOM   2145  H61   A    68      28.091 -22.775 -17.821  1.00  0.00           H  
ATOM   2146  H62   A    68      28.675 -24.382 -18.094  1.00  0.00           H  
ATOM   2147  N1    A    68      30.086 -21.688 -16.963  1.00  0.00           N  
ATOM   2148  C2    A    68      31.288 -21.268 -16.636  1.00  0.00           C  
ATOM   2149  H2    A    68      31.334 -20.237 -16.315  1.00  0.00           H  
ATOM   2150  N3    A    68      32.436 -21.888 -16.794  1.00  0.00           N  
ATOM   2151  C4    A    68      32.296 -23.198 -17.210  1.00  0.00           C  
ATOM   2152  C3'   A    68      35.143 -25.688 -15.385  1.00  0.00           C  
ATOM   2153  H3'   A    68      34.200 -26.199 -15.581  1.00  0.00           H  
ATOM   2154  C2'   A    68      34.910 -24.166 -15.443  1.00  0.00           C  
ATOM   2155  H2'   A    68      34.033 -23.987 -14.820  1.00  0.00           H  
ATOM   2156  O2'   A    68      36.050 -23.389 -15.013  1.00  0.00           O  
ATOM   2157 HO2'   A    68      35.915 -22.916 -14.189  1.00  0.00           H  
ATOM   2158  O3'   A    68      35.689 -25.930 -14.070  1.00  0.00           O  
ATOM   2159  P     G    69      34.704 -26.422 -12.902  1.00  0.00           P  
ATOM   2160  OP1   G    69      35.409 -26.900 -11.687  1.00  0.00           O  
ATOM   2161  OP2   G    69      33.659 -27.281 -13.483  1.00  0.00           O  
ATOM   2162  O5'   G    69      34.031 -25.096 -12.393  1.00  0.00           O  
ATOM   2163  C5'   G    69      34.744 -24.224 -11.563  1.00  0.00           C  
ATOM   2164  H5'   G    69      35.784 -24.261 -11.885  1.00  0.00           H  
ATOM   2165 H5''   G    69      34.781 -24.518 -10.514  1.00  0.00           H  
ATOM   2166  C4'   G    69      34.249 -22.822 -11.469  1.00  0.00           C  
ATOM   2167  H4'   G    69      35.007 -22.126 -11.110  1.00  0.00           H  
ATOM   2168  O4'   G    69      33.758 -22.324 -12.704  1.00  0.00           O  
ATOM   2169  C1'   G    69      32.556 -21.513 -12.534  1.00  0.00           C  
ATOM   2170  H1'   G    69      32.587 -20.523 -12.991  1.00  0.00           H  
ATOM   2171  N9    G    69      31.366 -22.182 -13.087  1.00  0.00           N  
ATOM   2172  C8    G    69      31.279 -23.482 -13.580  1.00  0.00           C  
ATOM   2173  H8    G    69      32.176 -24.085 -13.580  1.00  0.00           H  
ATOM   2174  N7    G    69      30.158 -23.887 -13.939  1.00  0.00           N  
ATOM   2175  C5    G    69      29.322 -22.786 -13.708  1.00  0.00           C  
ATOM   2176  C6    G    69      27.905 -22.598 -14.017  1.00  0.00           C  
ATOM   2177  O6    G    69      27.162 -23.480 -14.429  1.00  0.00           O  
ATOM   2178  N1    G    69      27.434 -21.286 -13.759  1.00  0.00           N  
ATOM   2179  H1    G    69      26.451 -21.201 -13.976  1.00  0.00           H  
ATOM   2180  C2    G    69      28.230 -20.232 -13.296  1.00  0.00           C  
ATOM   2181  N2    G    69      27.631 -19.073 -12.990  1.00  0.00           N  
ATOM   2182  H21   G    69      26.644 -18.943 -13.162  1.00  0.00           H  
ATOM   2183  H22   G    69      28.206 -18.330 -12.619  1.00  0.00           H  
ATOM   2184  N3    G    69      29.543 -20.456 -12.937  1.00  0.00           N  
ATOM   2185  C4    G    69      30.021 -21.760 -13.164  1.00  0.00           C  
ATOM   2186  C3'   G    69      33.023 -22.748 -10.571  1.00  0.00           C  
ATOM   2187  H3'   G    69      32.416 -23.612 -10.842  1.00  0.00           H  
ATOM   2188  C2'   G    69      32.263 -21.526 -10.990  1.00  0.00           C  
ATOM   2189  H2'   G    69      31.187 -21.546 -10.819  1.00  0.00           H  
ATOM   2190  O2'   G    69      32.902 -20.309 -10.594  1.00  0.00           O  
ATOM   2191 HO2'   G    69      33.065 -20.308  -9.648  1.00  0.00           H  
ATOM   2192  O3'   G    69      33.333 -22.654  -9.169  1.00  0.00           O  
ATOM   2193  P     U    70      32.372 -23.247  -8.063  1.00  0.00           P  
ATOM   2194  OP1   U    70      32.750 -22.709  -6.753  1.00  0.00           O  
ATOM   2195  OP2   U    70      32.267 -24.666  -8.223  1.00  0.00           O  
ATOM   2196  O5'   U    70      30.943 -22.624  -8.444  1.00  0.00           O  
ATOM   2197  C5'   U    70      30.648 -21.367  -7.906  1.00  0.00           C  
ATOM   2198  H5'   U    70      31.273 -20.521  -8.194  1.00  0.00           H  
ATOM   2199 H5''   U    70      30.659 -21.402  -6.817  1.00  0.00           H  
ATOM   2200  C4'   U    70      29.224 -20.851  -8.345  1.00  0.00           C  
ATOM   2201  H4'   U    70      29.070 -19.807  -8.073  1.00  0.00           H  
ATOM   2202  O4'   U    70      28.930 -20.898  -9.692  1.00  0.00           O  
ATOM   2203  C1'   U    70      27.565 -21.178  -9.812  1.00  0.00           C  
ATOM   2204  H1'   U    70      27.018 -20.417 -10.367  1.00  0.00           H  
ATOM   2205  N1    U    70      27.459 -22.477 -10.520  1.00  0.00           N  
ATOM   2206  C6    U    70      28.385 -23.509 -10.371  1.00  0.00           C  
ATOM   2207  H6    U    70      29.286 -23.303  -9.813  1.00  0.00           H  
ATOM   2208  C5    U    70      28.206 -24.710 -10.966  1.00  0.00           C  
ATOM   2209  H5    U    70      28.978 -25.459 -10.870  1.00  0.00           H  
ATOM   2210  C4    U    70      26.991 -25.013 -11.719  1.00  0.00           C  
ATOM   2211  O4    U    70      26.773 -26.054 -12.276  1.00  0.00           O  
ATOM   2212  N3    U    70      26.064 -24.060 -11.721  1.00  0.00           N  
ATOM   2213  H3    U    70      25.124 -24.289 -12.012  1.00  0.00           H  
ATOM   2214  C2    U    70      26.196 -22.841 -11.046  1.00  0.00           C  
ATOM   2215  O2    U    70      25.196 -22.165 -10.855  1.00  0.00           O  
ATOM   2216  C3'   U    70      28.199 -21.595  -7.593  1.00  0.00           C  
ATOM   2217  H3'   U    70      28.365 -22.672  -7.633  1.00  0.00           H  
ATOM   2218  C2'   U    70      26.988 -21.174  -8.455  1.00  0.00           C  
ATOM   2219  H2'   U    70      26.283 -21.962  -8.192  1.00  0.00           H  
ATOM   2220  O2'   U    70      26.562 -19.901  -8.121  1.00  0.00           O  
ATOM   2221 HO2'   U    70      26.620 -19.687  -7.187  1.00  0.00           H  
ATOM   2222  O3'   U    70      28.166 -21.090  -6.287  1.00  0.00           O  
ATOM   2223  P    G3    71      27.687 -21.915  -5.020  1.00  0.00           P  
ATOM   2224  OP1  G3    71      27.781 -20.996  -3.886  1.00  0.00           O  
ATOM   2225  OP2  G3    71      28.457 -23.174  -4.942  1.00  0.00           O  
ATOM   2226  O5'  G3    71      26.073 -22.276  -5.287  1.00  0.00           O  
ATOM   2227  C5'  G3    71      25.200 -21.150  -5.330  1.00  0.00           C  
ATOM   2228  H5'  G3    71      25.721 -20.381  -5.900  1.00  0.00           H  
ATOM   2229 H5''  G3    71      25.066 -20.803  -4.306  1.00  0.00           H  
ATOM   2230  C4'  G3    71      23.926 -21.470  -5.911  1.00  0.00           C  
ATOM   2231  H4'  G3    71      23.288 -20.597  -5.778  1.00  0.00           H  
ATOM   2232  O4'  G3    71      24.035 -21.795  -7.286  1.00  0.00           O  
ATOM   2233  C1'  G3    71      22.986 -22.679  -7.628  1.00  0.00           C  
ATOM   2234  H1'  G3    71      22.321 -22.147  -8.309  1.00  0.00           H  
ATOM   2235  N9   G3    71      23.548 -23.939  -8.234  1.00  0.00           N  
ATOM   2236  C8   G3    71      24.852 -24.392  -8.208  1.00  0.00           C  
ATOM   2237  H8   G3    71      25.578 -24.002  -7.510  1.00  0.00           H  
ATOM   2238  N7   G3    71      25.107 -25.421  -8.954  1.00  0.00           N  
ATOM   2239  C5   G3    71      23.859 -25.691  -9.460  1.00  0.00           C  
ATOM   2240  C6   G3    71      23.458 -26.714 -10.417  1.00  0.00           C  
ATOM   2241  O6   G3    71      24.115 -27.665 -10.878  1.00  0.00           O  
ATOM   2242  N1   G3    71      22.156 -26.546 -10.837  1.00  0.00           N  
ATOM   2243  H1   G3    71      21.796 -27.071 -11.621  1.00  0.00           H  
ATOM   2244  C2   G3    71      21.281 -25.620 -10.244  1.00  0.00           C  
ATOM   2245  N2   G3    71      20.085 -25.669 -10.762  1.00  0.00           N  
ATOM   2246  H21  G3    71      19.870 -26.302 -11.519  1.00  0.00           H  
ATOM   2247  H22  G3    71      19.465 -24.887 -10.605  1.00  0.00           H  
ATOM   2248  N3   G3    71      21.603 -24.723  -9.329  1.00  0.00           N  
ATOM   2249  C4   G3    71      22.920 -24.794  -9.023  1.00  0.00           C  
ATOM   2250  C3'  G3    71      23.254 -22.680  -5.215  1.00  0.00           C  
ATOM   2251  H3'  G3    71      24.019 -23.443  -5.076  1.00  0.00           H  
ATOM   2252  C2'  G3    71      22.292 -23.020  -6.308  1.00  0.00           C  
ATOM   2253  H2'  G3    71      21.978 -24.064  -6.274  1.00  0.00           H  
ATOM   2254  O2'  G3    71      21.126 -22.166  -6.137  1.00  0.00           O  
ATOM   2255 HO2'  G3    71      20.408 -22.316  -6.756  1.00  0.00           H  
ATOM   2256  O3'  G3    71      22.441 -22.294  -4.071  1.00  0.00           O  
ATOM   2257 HO3'  G3    71      21.689 -21.834  -4.452  1.00  0.00           H  
TER    2258       G3    71 
ATOM   2258  K+   K+    72      36.325  -6.547  33.342  1.00  0.00           K  
TER    2259       K+    72 
ATOM   2259  K+   K+    73      21.930  19.904  17.949  1.00  0.00           K  
TER    2260       K+    73 
ATOM   2260  K+   K+    74     -37.499  -5.738 -24.905  1.00  0.00           K  
TER    2261       K+    74 
ATOM   2261  K+   K+    75      18.023 -35.456 -33.771  1.00  0.00           K  
TER    2262       K+    75 
ATOM   2262  K+   K+    76     -17.864 -43.166  -3.244  1.00  0.00           K  
TER    2263       K+    76 
ATOM   2263  K+   K+    77       0.170  18.782  -3.522  1.00  0.00           K  
TER    2264       K+    77 
ATOM   2264  K+   K+    78     -23.209  19.785  21.015  1.00  0.00           K  
TER    2265       K+    78 
ATOM   2265  K+   K+    79      25.453  -6.077  32.492  1.00  0.00           K  
TER    2266       K+    79 
ATOM   2266  K+   K+    80     -17.808 -13.995   2.515  1.00  0.00           K  
TER    2267       K+    80 
ATOM   2267  K+   K+    81     -19.191 -33.113   9.424  1.00  0.00           K  
TER    2268       K+    81 
ATOM   2268  K+   K+    82      33.051  -4.821 -31.655  1.00  0.00           K  
TER    2269       K+    82 
ATOM   2269  K+   K+    83      16.380   0.348 -46.035  1.00  0.00           K  
TER    2270       K+    83 
ATOM   2270  K+   K+    84      29.758 -13.195 -27.576  1.00  0.00           K  
TER    2271       K+    84 
ATOM   2271  K+   K+    85      18.579 -25.945 -39.231  1.00  0.00           K  
TER    2272       K+    85 
ATOM   2272  K+   K+    86     -17.185  28.285  32.213  1.00  0.00           K  
TER    2273       K+    86 
ATOM   2273  K+   K+    87       3.921 -21.679  20.092  1.00  0.00           K  
TER    2274       K+    87 
ATOM   2274  K+   K+    88       6.210 -19.969 -42.110  1.00  0.00           K  
TER    2275       K+    88 
ATOM   2275  K+   K+    89       5.005  -9.995 -12.236  1.00  0.00           K  
TER    2276       K+    89 
ATOM   2276  K+   K+    90     -25.477  -1.936  39.127  1.00  0.00           K  
TER    2277       K+    90 
ATOM   2277  K+   K+    91     -20.154 -25.396   7.202  1.00  0.00           K  
TER    2278       K+    91 
ATOM   2278  K+   K+    92       4.032  -0.787 -46.496  1.00  0.00           K  
TER    2279       K+    92 
ATOM   2279  K+   K+    93      21.682 -21.326  25.399  1.00  0.00           K  
TER    2280       K+    93 
ATOM   2280  K+   K+    94     -31.335 -23.718  15.658  1.00  0.00           K  
TER    2281       K+    94 
ATOM   2281  K+   K+    95     -30.762   2.834  20.305  1.00  0.00           K  
TER    2282       K+    95 
ATOM   2282  K+   K+    96     -12.668  30.042  -6.554  1.00  0.00           K  
TER    2283       K+    96 
ATOM   2283  K+   K+    97     -32.539  28.972  17.685  1.00  0.00           K  
TER    2284       K+    97 
ATOM   2284  K+   K+    98     -41.301   6.844  11.247  1.00  0.00           K  
TER    2285       K+    98 
ATOM   2285  K+   K+    99     -39.233  24.244  13.375  1.00  0.00           K  
TER    2286       K+    99 
ATOM   2286  K+   K+   100       7.322   8.100  42.499  1.00  0.00           K  
TER    2287       K+   100 
ATOM   2287  K+   K+   101     -41.467  13.102  27.649  1.00  0.00           K  
TER    2288       K+   101 
ATOM   2288  K+   K+   102     -35.498  11.323 -34.578  1.00  0.00           K  
TER    2289       K+   102 
ATOM   2289  K+   K+   103      35.306   4.958 -31.564  1.00  0.00           K  
TER    2290       K+   103 
ATOM   2290  K+   K+   104       0.788 -19.910 -39.559  1.00  0.00           K  
TER    2291       K+   104 
ATOM   2291  K+   K+   105       7.006  -9.324  -2.160  1.00  0.00           K  
TER    2292       K+   105 
ATOM   2292  K+   K+   106      21.120 -12.081  30.201  1.00  0.00           K  
TER    2293       K+   106 
ATOM   2293  K+   K+   107       5.521 -14.858 -42.953  1.00  0.00           K  
TER    2294       K+   107 
ATOM   2294  K+   K+   108       3.598  25.361   8.025  1.00  0.00           K  
TER    2295       K+   108 
ATOM   2295  K+   K+   109      25.540  35.169  -6.370  1.00  0.00           K  
TER    2296       K+   109 
ATOM   2296  K+   K+   110     -24.700  20.125  30.215  1.00  0.00           K  
TER    2297       K+   110 
ATOM   2297  K+   K+   111      22.738 -16.973 -37.723  1.00  0.00           K  
TER    2298       K+   111 
ATOM   2298  K+   K+   112      -8.026 -26.337 -25.151  1.00  0.00           K  
TER    2299       K+   112 
ATOM   2299  K+   K+   113       6.725  18.112 -34.811  1.00  0.00           K  
TER    2300       K+   113 
ATOM   2300  K+   K+   114      30.095 -21.969   0.015  1.00  0.00           K  
TER    2301       K+   114 
ATOM   2301  K+   K+   115      13.469 -33.344 -25.557  1.00  0.00           K  
TER    2302       K+   115 
ATOM   2302  K+   K+   116      17.854 -20.368 -20.729  1.00  0.00           K  
TER    2303       K+   116 
ATOM   2303  K+   K+   117       3.126  22.056  31.977  1.00  0.00           K  
TER    2304       K+   117 
ATOM   2304  K+   K+   118     -12.973  39.204  24.402  1.00  0.00           K  
TER    2305       K+   118 
ATOM   2305  K+   K+   119     -38.848  28.659  17.958  1.00  0.00           K  
TER    2306       K+   119 
ATOM   2306  K+   K+   120      19.929 -38.155 -11.409  1.00  0.00           K  
TER    2307       K+   120 
ATOM   2307  K+   K+   121      10.304  30.730  17.041  1.00  0.00           K  
TER    2308       K+   121 
ATOM   2308  K+   K+   122       9.927 -22.362   8.805  1.00  0.00           K  
TER    2309       K+   122 
ATOM   2309  K+   K+   123      10.072  40.933 -10.489  1.00  0.00           K  
TER    2310       K+   123 
ATOM   2310  K+   K+   124      -9.793  12.914  32.483  1.00  0.00           K  
TER    2311       K+   124 
ATOM   2311  K+   K+   125     -21.780 -41.382   5.747  1.00  0.00           K  
TER    2312       K+   125 
ATOM   2312  K+   K+   126     -27.397  33.044  25.681  1.00  0.00           K  
TER    2313       K+   126 
ATOM   2313  K+   K+   127       1.608 -11.858  26.640  1.00  0.00           K  
TER    2314       K+   127 
ATOM   2314  K+   K+   128      26.857  28.147  15.674  1.00  0.00           K  
TER    2315       K+   128 
ATOM   2315  K+   K+   129     -22.606   2.570 -21.085  1.00  0.00           K  
TER    2316       K+   129 
ATOM   2316  K+   K+   130      21.421  35.294  12.627  1.00  0.00           K  
TER    2317       K+   130 
ATOM   2317  K+   K+   131     -25.529 -28.069 -14.392  1.00  0.00           K  
TER    2318       K+   131 
ATOM   2318  K+   K+   132      27.080 -20.612 -22.924  1.00  0.00           K  
TER    2319       K+   132 
ATOM   2319  K+   K+   133     -23.285  31.893  26.779  1.00  0.00           K  
TER    2320       K+   133 
ATOM   2320  K+   K+   134       2.744  13.524  10.174  1.00  0.00           K  
TER    2321       K+   134 
ATOM   2321  K+   K+   135      36.196 -15.660 -17.946  1.00  0.00           K  
TER    2322       K+   135 
ATOM   2322  K+   K+   136      22.057  -7.537  -1.124  1.00  0.00           K  
TER    2323       K+   136 
ATOM   2323  K+   K+   137     -29.794   5.355  40.737  1.00  0.00           K  
TER    2324       K+   137 
ATOM   2324  K+   K+   138      13.680 -10.089 -46.778  1.00  0.00           K  
TER    2325       K+   138 
ATOM   2325  K+   K+   139     -35.341  30.193   6.457  1.00  0.00           K  
TER    2326       K+   139 
ATOM   2326  K+   K+   140     -19.533  -6.064   6.931  1.00  0.00           K  
TER    2327       K+   140 
ATOM   2327  K+   K+   141      31.165   3.937  -8.271  1.00  0.00           K  
TER    2328       K+   141 
ATOM   2328  K+   K+   142      34.639  21.158   6.747  1.00  0.00           K  
TER    2329       K+   142 
ATOM   2329  K+   K+   143     -30.303 -18.430 -26.556  1.00  0.00           K  
TER    2330       K+   143 
ATOM   2330  K+   K+   144      42.218   8.490  29.299  1.00  0.00           K  
TER    2331       K+   144 
ATOM   2331  K+   K+   145     -41.756  22.594 -16.692  1.00  0.00           K  
TER    2332       K+   145 
ATOM   2332  K+   K+   146      -6.568  -7.447  38.632  1.00  0.00           K  
TER    2333       K+   146 
ATOM   2333  K+   K+   147      25.627 -11.009 -26.041  1.00  0.00           K  
TER    2334       K+   147 
ATOM   2334  K+   K+   148       9.873  43.496  24.242  1.00  0.00           K  
TER    2335       K+   148 
ATOM   2335  K+   K+   149      -8.649  35.767 -22.630  1.00  0.00           K  
TER    2336       K+   149 
ATOM   2336  K+   K+   150     -19.205   7.603  24.650  1.00  0.00           K  
TER    2337       K+   150 
ATOM   2337  K+   K+   151      29.992  38.987   9.556  1.00  0.00           K  
TER    2338       K+   151 
ATOM   2338  K+   K+   152      22.114 -26.781  30.167  1.00  0.00           K  
TER    2339       K+   152 
ATOM   2339  K+   K+   153     -29.210   8.414  30.809  1.00  0.00           K  
TER    2340       K+   153 
ATOM   2340  K+   K+   154       1.402 -11.878  15.348  1.00  0.00           K  
TER    2341       K+   154 
ATOM   2341  K+   K+   155     -30.278   5.079 -32.317  1.00  0.00           K  
TER    2342       K+   155 
ATOM   2342  K+   K+   156      30.769 -22.047  12.309  1.00  0.00           K  
TER    2343       K+   156 
ATOM   2343  K+   K+   157      24.555 -24.064 -22.365  1.00  0.00           K  
TER    2344       K+   157 
ATOM   2344  K+   K+   158     -39.723  31.610 -18.405  1.00  0.00           K  
TER    2345       K+   158 
ATOM   2345  K+   K+   159      13.393  34.920   8.690  1.00  0.00           K  
TER    2346       K+   159 
ATOM   2346  K+   K+   160      -7.270 -12.787 -40.546  1.00  0.00           K  
TER    2347       K+   160 
ATOM   2347  K+   K+   161      29.783  -9.934  25.493  1.00  0.00           K  
TER    2348       K+   161 
ATOM   2348  K+   K+   162     -27.563  17.528  37.964  1.00  0.00           K  
TER    2349       K+   162 
ATOM   2349  K+   K+   163      26.626 -26.213 -14.833  1.00  0.00           K  
TER    2350       K+   163 
ATOM   2350  K+   K+   164     -25.752 -34.932 -12.212  1.00  0.00           K  
TER    2351       K+   164 
ATOM   2351  K+   K+   165      16.284  46.671  -0.603  1.00  0.00           K  
TER    2352       K+   165 
ATOM   2352  K+   K+   166     -17.454   8.294 -40.007  1.00  0.00           K  
TER    2353       K+   166 
ATOM   2353  K+   K+   167       5.483  10.262 -26.290  1.00  0.00           K  
TER    2354       K+   167 
ATOM   2354  K+   K+   168      27.871  27.096  11.295  1.00  0.00           K  
TER    2355       K+   168 
ATOM   2355  K+   K+   169      27.180 -14.334 -33.824  1.00  0.00           K  
TER    2356       K+   169 
ATOM   2356  K+   K+   170     -35.330   7.882  33.502  1.00  0.00           K  
TER    2357       K+   170 
ATOM   2357  K+   K+   171      12.800  -5.903 -12.476  1.00  0.00           K  
TER    2358       K+   171 
ATOM   2358  K+   K+   172     -43.372 -22.798 -12.932  1.00  0.00           K  
TER    2359       K+   172 
ATOM   2359  K+   K+   173      10.902  16.216 -16.327  1.00  0.00           K  
TER    2360       K+   173 
ATOM   2360  K+   K+   174     -25.797   8.122  17.556  1.00  0.00           K  
TER    2361       K+   174 
ATOM   2361  K+   K+   175      27.793 -11.207 -36.635  1.00  0.00           K  
TER    2362       K+   175 
ATOM   2362  K+   K+   176     -10.012  28.181 -38.474  1.00  0.00           K  
TER    2363       K+   176 
ATOM   2363  K+   K+   177     -42.554  27.536   2.592  1.00  0.00           K  
TER    2364       K+   177 
ATOM   2364  K+   K+   178     -19.559 -26.413  16.180  1.00  0.00           K  
TER    2365       K+   178 
ATOM   2365  K+   K+   179     -20.144  -4.387  20.057  1.00  0.00           K  
TER    2366       K+   179 
ATOM   2366  K+   K+   180      13.364  48.715   9.021  1.00  0.00           K  
TER    2367       K+   180 
ATOM   2367  K+   K+   181     -21.880  26.577  17.983  1.00  0.00           K  
TER    2368       K+   181 
ATOM   2368  K+   K+   182      24.916  12.518 -28.692  1.00  0.00           K  
TER    2369       K+   182 
ATOM   2369  K+   K+   183      12.873  26.264  19.963  1.00  0.00           K  
TER    2370       K+   183 
ATOM   2370  K+   K+   184     -33.366  32.582  18.469  1.00  0.00           K  
TER    2371       K+   184 
ATOM   2371  K+   K+   185      20.887  -5.548 -32.771  1.00  0.00           K  
TER    2372       K+   185 
ATOM   2372  K+   K+   186     -42.701  16.975  24.032  1.00  0.00           K  
TER    2373       K+   186 
ATOM   2373  K+   K+   187      -0.030  25.595 -36.279  1.00  0.00           K  
TER    2374       K+   187 
ATOM   2374  K+   K+   188      21.191 -30.267  -0.534  1.00  0.00           K  
TER    2375       K+   188 
ATOM   2375  K+   K+   189      -1.006 -38.225   8.814  1.00  0.00           K  
TER    2376       K+   189 
ATOM   2376  K+   K+   190      24.473 -16.323 -25.128  1.00  0.00           K  
TER    2377       K+   190 
ATOM   2377  K+   K+   191      27.475 -26.966  -7.848  1.00  0.00           K  
TER    2378       K+   191 
ATOM   2378  K+   K+   192     -30.095 -20.531   8.831  1.00  0.00           K  
TER    2379       K+   192 
ATOM   2379  K+   K+   193     -29.501  25.929 -25.410  1.00  0.00           K  
TER    2380       K+   193 
ATOM   2380  K+   K+   194     -22.452   7.742   5.926  1.00  0.00           K  
TER    2381       K+   194 
ATOM   2381  K+   K+   195      -3.727   4.434 -26.482  1.00  0.00           K  
TER    2382       K+   195 
ATOM   2382  K+   K+   196       7.317  -4.036  11.054  1.00  0.00           K  
TER    2383       K+   196 
ATOM   2383  K+   K+   197     -32.110  15.758   9.374  1.00  0.00           K  
TER    2384       K+   197 
ATOM   2384  K+   K+   198       8.877  17.962  18.224  1.00  0.00           K  
TER    2385       K+   198 
ATOM   2385  K+   K+   199     -34.327  16.525   3.202  1.00  0.00           K  
TER    2386       K+   199 
ATOM   2386  K+   K+   200      -6.654 -44.693  -3.068  1.00  0.00           K  
TER    2387       K+   200 
ATOM   2387  K+   K+   201      -4.153 -30.592  15.202  1.00  0.00           K  
TER    2388       K+   201 
ATOM   2388  K+   K+   202      25.566   3.264 -26.344  1.00  0.00           K  
TER    2389       K+   202 
ATOM   2389  K+   K+   203     -17.083 -48.014   7.529  1.00  0.00           K  
TER    2390       K+   203 
ATOM   2390  K+   K+   204       8.486 -23.870 -22.661  1.00  0.00           K  
TER    2391       K+   204 
ATOM   2391  K+   K+   205      26.034   8.544   1.975  1.00  0.00           K  
TER    2392       K+   205 
ATOM   2392  K+   K+   206     -29.857  17.507  -1.004  1.00  0.00           K  
TER    2393       K+   206 
ATOM   2393  K+   K+   207      20.430  16.063   5.858  1.00  0.00           K  
TER    2394       K+   207 
ATOM   2394  K+   K+   208      11.602  17.207 -38.900  1.00  0.00           K  
TER    2395       K+   208 
ATOM   2395  K+   K+   209     -21.437 -14.930  -7.456  1.00  0.00           K  
TER    2396       K+   209 
ATOM   2396  K+   K+   210      38.486  32.198   6.117  1.00  0.00           K  
TER    2397       K+   210 
ATOM   2397  K+   K+   211     -26.897 -23.991  15.824  1.00  0.00           K  
TER    2398       K+   211 
ATOM   2398  K+   K+   212     -15.152  13.483 -16.518  1.00  0.00           K  
TER    2399       K+   212 
ATOM   2399  K+   K+   213      20.187 -12.556 -15.347  1.00  0.00           K  
TER    2400       K+   213 
ATOM   2400  K+   K+   214     -38.065  -7.874  16.538  1.00  0.00           K  
TER    2401       K+   214 
ATOM   2401  K+   K+   215     -10.606 -37.722  20.179  1.00  0.00           K  
TER    2402       K+   215 
ATOM   2402  K+   K+   216     -15.259  21.666  12.200  1.00  0.00           K  
TER    2403       K+   216 
ATOM   2403  K+   K+   217      -1.937 -31.948  -1.904  1.00  0.00           K  
TER    2404       K+   217 
ATOM   2404  K+   K+   218      -6.101 -15.549  13.512  1.00  0.00           K  
TER    2405       K+   218 
ATOM   2405  K+   K+   219      25.626  -7.670 -41.301  1.00  0.00           K  
TER    2406       K+   219 
ATOM   2406  K+   K+   220      -9.915 -31.720  15.867  1.00  0.00           K  
TER    2407       K+   220 
ATOM   2407  K+   K+   221      17.609  -8.170 -49.305  1.00  0.00           K  
TER    2408       K+   221 
ATOM   2408  K+   K+   222      32.733 -11.294 -29.573  1.00  0.00           K  
TER    2409       K+   222 
ATOM   2409  K+   K+   223      30.875  25.705  -0.592  1.00  0.00           K  
TER    2410       K+   223 
ATOM   2410  K+   K+   224     -30.153   6.288 -10.920  1.00  0.00           K  
TER    2411       K+   224 
ATOM   2411  K+   K+   225      29.936  31.213 -10.868  1.00  0.00           K  
TER    2412       K+   225 
ATOM   2412  K+   K+   226     -10.542 -16.556 -15.402  1.00  0.00           K  
TER    2413       K+   226 
ATOM   2413  K+   K+   227      22.377   7.464  12.074  1.00  0.00           K  
TER    2414       K+   227 
ATOM   2414  K+   K+   228      -7.355  -6.465 -17.233  1.00  0.00           K  
TER    2415       K+   228 
ATOM   2415  K+   K+   229     -21.070  -1.909 -24.362  1.00  0.00           K  
TER    2416       K+   229 
ATOM   2416  K+   K+   230       2.386 -28.349  -5.206  1.00  0.00           K  
TER    2417       K+   230 
ATOM   2417  K+   K+   231      35.987   1.208  13.494  1.00  0.00           K  
TER    2418       K+   231 
ATOM   2418  K+   K+   232       4.887 -33.217   2.714  1.00  0.00           K  
TER    2419       K+   232 
ATOM   2419  K+   K+   233      -0.751 -12.718 -36.870  1.00  0.00           K  
TER    2420       K+   233 
ATOM   2420  K+   K+   234      13.325  14.651  -2.990  1.00  0.00           K  
TER    2421       K+   234 
ATOM   2421  K+   K+   235       5.943  -6.517  16.904  1.00  0.00           K  
TER    2422       K+   235 
ATOM   2422  K+   K+   236      28.888 -34.368 -24.545  1.00  0.00           K  
TER    2423       K+   236 
ATOM   2423  K+   K+   237      10.133 -13.940 -44.938  1.00  0.00           K  
TER    2424       K+   237 
ATOM   2424  K+   K+   238      43.035  27.557  -2.112  1.00  0.00           K  
TER    2425       K+   238 
ATOM   2425  K+   K+   239      -6.610 -14.866 -31.342  1.00  0.00           K  
TER    2426       K+   239 
ATOM   2426  K+   K+   240     -30.064 -13.165 -10.636  1.00  0.00           K  
TER    2427       K+   240 
ATOM   2427  K+   K+   241      27.310   7.729 -33.463  1.00  0.00           K  
TER    2428       K+   241 
ATOM   2428  K+   K+   242      42.579  20.083  21.487  1.00  0.00           K  
TER    2429       K+   242 
ATOM   2429  K+   K+   243     -10.920  -6.542  37.546  1.00  0.00           K  
TER    2430       K+   243 
ATOM   2430  K+   K+   244     -14.626 -24.408 -16.401  1.00  0.00           K  
TER    2431       K+   244 
ATOM   2431  K+   K+   245      33.214 -12.423   6.590  1.00  0.00           K  
TER    2432       K+   245 
ATOM   2432 Cl-  Cl-   246      36.086 -27.546   8.786  1.00  0.00          CL  
TER    2433      Cl-   246 
ATOM   2433 Cl-  Cl-   247      24.918   9.454 -28.801  1.00  0.00          CL  
TER    2434      Cl-   247 
ATOM   2434 Cl-  Cl-   248      34.613 -11.491 -35.845  1.00  0.00          CL  
TER    2435      Cl-   248 
ATOM   2435 Cl-  Cl-   249      29.395  20.733 -25.731  1.00  0.00          CL  
TER    2436      Cl-   249 
ATOM   2436 Cl-  Cl-   250       0.415 -21.196  28.980  1.00  0.00          CL  
TER    2437      Cl-   250 
ATOM   2437 Cl-  Cl-   251     -23.220 -14.359  23.580  1.00  0.00          CL  
TER    2438      Cl-   251 
ATOM   2438 Cl-  Cl-   252      43.371   9.273  14.637  1.00  0.00          CL  
TER    2439      Cl-   252 
ATOM   2439 Cl-  Cl-   253     -19.589 -16.212 -10.099  1.00  0.00          CL  
TER    2440      Cl-   253 
ATOM   2440 Cl-  Cl-   254       5.877  -6.545  -1.912  1.00  0.00          CL  
TER    2441      Cl-   254 
ATOM   2441 Cl-  Cl-   255      -0.637  16.637  33.203  1.00  0.00          CL  
TER    2442      Cl-   255 
ATOM   2442 Cl-  Cl-   256     -15.733 -25.478 -29.566  1.00  0.00          CL  
TER    2443      Cl-   256 
ATOM   2443 Cl-  Cl-   257      21.248  -1.194  33.416  1.00  0.00          CL  
TER    2444      Cl-   257 
ATOM   2444 Cl-  Cl-   258      -4.933  22.487   4.990  1.00  0.00          CL  
TER    2445      Cl-   258 
ATOM   2445 Cl-  Cl-   259     -34.386 -10.804   5.048  1.00  0.00          CL  
TER    2446      Cl-   259 
ATOM   2446 Cl-  Cl-   260     -27.246  10.514   6.806  1.00  0.00          CL  
TER    2447      Cl-   260 
ATOM   2447 Cl-  Cl-   261       7.744  22.830 -36.738  1.00  0.00          CL  
TER    2448      Cl-   261 
ATOM   2448 Cl-  Cl-   262      -0.632  33.036  -6.545  1.00  0.00          CL  
TER    2449      Cl-   262 
ATOM   2449 Cl-  Cl-   263       5.536  44.314   1.507  1.00  0.00          CL  
TER    2450      Cl-   263 
ATOM   2450 Cl-  Cl-   264      13.068  -7.423  12.107  1.00  0.00          CL  
TER    2451      Cl-   264 
ATOM   2451 Cl-  Cl-   265      -1.360  19.642  -7.741  1.00  0.00          CL  
TER    2452      Cl-   265 
ATOM   2452 Cl-  Cl-   266      37.046  -7.569   4.567  1.00  0.00          CL  
TER    2453      Cl-   266 
ATOM   2453 Cl-  Cl-   267      25.619  40.150  -0.370  1.00  0.00          CL  
TER    2454      Cl-   267 
ATOM   2454 Cl-  Cl-   268     -38.870  20.544 -22.923  1.00  0.00          CL  
TER    2455      Cl-   268 
ATOM   2455 Cl-  Cl-   269     -20.827  24.234 -17.315  1.00  0.00          CL  
TER    2456      Cl-   269 
ATOM   2456 Cl-  Cl-   270      17.395  46.993   7.428  1.00  0.00          CL  
TER    2457      Cl-   270 
ATOM   2457 Cl-  Cl-   271       5.110 -35.396 -11.905  1.00  0.00          CL  
TER    2458      Cl-   271 
ATOM   2458 Cl-  Cl-   272      34.598  11.881   7.144  1.00  0.00          CL  
TER    2459      Cl-   272 
ATOM   2459 Cl-  Cl-   273      29.812 -17.244  14.530  1.00  0.00          CL  
TER    2460      Cl-   273 
ATOM   2460 Cl-  Cl-   274     -20.085 -21.696  13.412  1.00  0.00          CL  
TER    2461      Cl-   274 
ATOM   2461 Cl-  Cl-   275     -22.173 -23.610 -15.370  1.00  0.00          CL  
TER    2462      Cl-   275 
ATOM   2462 Cl-  Cl-   276       4.796  -9.948  -4.638  1.00  0.00          CL  
TER    2463      Cl-   276 
ATOM   2463 Cl-  Cl-   277      26.325   9.716  27.267  1.00  0.00          CL  
TER    2464      Cl-   277 
ATOM   2464 Cl-  Cl-   278      12.804   2.527 -20.135  1.00  0.00          CL  
TER    2465      Cl-   278 
ATOM   2465 Cl-  Cl-   279     -31.787 -22.225  -0.595  1.00  0.00          CL  
TER    2466      Cl-   279 
ATOM   2466 Cl-  Cl-   280      -4.804 -33.253  -5.989  1.00  0.00          CL  
TER    2467      Cl-   280 
ATOM   2467 Cl-  Cl-   281       1.637  22.623  24.098  1.00  0.00          CL  
TER    2468      Cl-   281 
ATOM   2468 Cl-  Cl-   282      21.825 -35.045  27.218  1.00  0.00          CL  
TER    2469      Cl-   282 
ATOM   2469 Cl-  Cl-   283      16.288   6.823 -27.696  1.00  0.00          CL  
TER    2470      Cl-   283 
ATOM   2470 Cl-  Cl-   284      21.486  -2.348  10.043  1.00  0.00          CL  
TER    2471      Cl-   284 
ATOM   2471 Cl-  Cl-   285      21.364  18.571  25.662  1.00  0.00          CL  
TER    2472      Cl-   285 
ATOM   2472 Cl-  Cl-   286     -21.139 -13.479   7.724  1.00  0.00          CL  
TER    2473      Cl-   286 
ATOM   2473 Cl-  Cl-   287      43.433   3.612 -22.991  1.00  0.00          CL  
TER    2474      Cl-   287 
ATOM   2474 Cl-  Cl-   288     -31.082  19.727 -24.996  1.00  0.00          CL  
TER    2475      Cl-   288 
ATOM   2475 Cl-  Cl-   289      22.683  -9.674 -10.823  1.00  0.00          CL  
TER    2476      Cl-   289 
ATOM   2476 Cl-  Cl-   290     -32.783   1.239  24.116  1.00  0.00          CL  
TER    2477      Cl-   290 
ATOM   2477 Cl-  Cl-   291     -27.134 -37.872 -11.827  1.00  0.00          CL  
TER    2478      Cl-   291 
ATOM   2478 Cl-  Cl-   292      20.830  26.243  17.771  1.00  0.00          CL  
TER    2479      Cl-   292 
ATOM   2479 Cl-  Cl-   293      25.398 -11.346   3.757  1.00  0.00          CL  
TER    2480      Cl-   293 
ATOM   2480 Cl-  Cl-   294     -33.821  11.027  11.172  1.00  0.00          CL  
TER    2481      Cl-   294 
ATOM   2481 Cl-  Cl-   295      20.407  -5.091  24.465  1.00  0.00          CL  
TER    2482      Cl-   295 
ATOM   2482 Cl-  Cl-   296     -15.410  -5.663 -21.789  1.00  0.00          CL  
TER    2483      Cl-   296 
ATOM   2483 Cl-  Cl-   297       2.259  21.563 -35.726  1.00  0.00          CL  
TER    2484      Cl-   297 
ATOM   2484 Cl-  Cl-   298      -7.136  37.363  26.099  1.00  0.00          CL  
TER    2485      Cl-   298 
ATOM   2485 Cl-  Cl-   299      11.996   6.721  42.518  1.00  0.00          CL  
TER    2486      Cl-   299 
ATOM   2486 Cl-  Cl-   300      30.280  -1.020 -30.886  1.00  0.00          CL  
TER    2487      Cl-   300 
ATOM   2487 Cl-  Cl-   301     -27.097  27.216 -10.899  1.00  0.00          CL  
TER    2488      Cl-   301 
ATOM   2488 Cl-  Cl-   302     -35.621  26.726  -4.271  1.00  0.00          CL  
TER    2489      Cl-   302 
ATOM   2489 Cl-  Cl-   303     -22.090  23.501 -28.544  1.00  0.00          CL  
TER    2490      Cl-   303 
ATOM   2490 Cl-  Cl-   304      13.670 -15.408  46.095  1.00  0.00          CL  
TER    2491      Cl-   304 
ATOM   2491 Cl-  Cl-   305     -28.881  -8.690  23.414  1.00  0.00          CL  
TER    2492      Cl-   305 
ATOM   2492 Cl-  Cl-   306      -6.120 -17.462   0.154  1.00  0.00          CL  
TER    2493      Cl-   306 
ATOM   2493 Cl-  Cl-   307      -8.285 -19.145  16.847  1.00  0.00          CL  
TER    2494      Cl-   307 
ATOM   2494 Cl-  Cl-   308       6.818  39.239  14.244  1.00  0.00          CL  
TER    2495      Cl-   308 
ATOM   2495 Cl-  Cl-   309     -10.300 -16.174 -23.656  1.00  0.00          CL  
TER    2496      Cl-   309 
ATOM   2496 Cl-  Cl-   310      -6.550  17.232  -3.368  1.00  0.00          CL  
TER    2497      Cl-   310 
ATOM   2497 Cl-  Cl-   311      22.711 -12.348  27.660  1.00  0.00          CL  
TER    2498      Cl-   311 
ATOM   2498 Cl-  Cl-   312      29.368  26.594  -7.438  1.00  0.00          CL  
TER    2499      Cl-   312 
ATOM   2499 Cl-  Cl-   313      -9.820  22.075 -18.530  1.00  0.00          CL  
TER    2500      Cl-   313 
ATOM   2500 Cl-  Cl-   314     -22.692   3.142  22.016  1.00  0.00          CL  
TER    2501      Cl-   314 
ATOM   2501 Cl-  Cl-   315      -8.553  10.130  42.067  1.00  0.00          CL  
TER    2502      Cl-   315 
ATOM   2502 Cl-  Cl-   316      22.242  38.077  21.245  1.00  0.00          CL  
TER    2503      Cl-   316 
ATOM   2503 Cl-  Cl-   317     -25.872 -12.814 -32.952  1.00  0.00          CL  
TER    2504      Cl-   317 
ATOM   2504 Cl-  Cl-   318      24.374 -16.444  -5.088  1.00  0.00          CL  
TER    2505      Cl-   318 
ATOM   2505 Cl-  Cl-   319     -31.208  26.641   0.410  1.00  0.00          CL  
TER    2506      Cl-   319 
ATOM   2506 Cl-  Cl-   320      11.013 -28.531  -7.726  1.00  0.00          CL  
TER    2507      Cl-   320 
ATOM   2507 Cl-  Cl-   321       4.254  11.631  39.954  1.00  0.00          CL  
TER    2508      Cl-   321 
ATOM   2508 Cl-  Cl-   322       5.299  19.284  10.174  1.00  0.00          CL  
TER    2509      Cl-   322 
ATOM   2509 Cl-  Cl-   323      -4.180  -1.886   1.834  1.00  0.00          CL  
TER    2510      Cl-   323 
ATOM   2510 Cl-  Cl-   324      13.869  29.911  -7.535  1.00  0.00          CL  
TER    2511      Cl-   324 
ATOM   2511 Cl-  Cl-   325      -5.358  25.196  11.450  1.00  0.00          CL  
TER    2512      Cl-   325 
ATOM   2512 Cl-  Cl-   326      14.494 -13.730   8.973  1.00  0.00          CL  
TER    2513      Cl-   326 
ATOM   2513 Cl-  Cl-   327      22.740  25.826   3.724  1.00  0.00          CL  
TER    2514      Cl-   327 
ATOM   2514 Cl-  Cl-   328     -12.551   7.775   6.891  1.00  0.00          CL  
TER    2515      Cl-   328 
ATOM   2515 Cl-  Cl-   329       4.382 -10.085  41.232  1.00  0.00          CL  
TER    2516      Cl-   329 
ATOM   2516 Cl-  Cl-   330      23.834  31.223   9.689  1.00  0.00          CL  
TER    2517      Cl-   330 
ATOM   2517 Cl-  Cl-   331     -21.209  10.035  -4.861  1.00  0.00          CL  
TER    2518      Cl-   331 
ATOM   2518 Cl-  Cl-   332     -21.710 -27.415 -24.408  1.00  0.00          CL  
TER    2519      Cl-   332 
ATOM   2519 Cl-  Cl-   333     -21.315   6.615 -23.231  1.00  0.00          CL  
TER    2520      Cl-   333 
ATOM   2520 Cl-  Cl-   334      15.104 -36.464 -31.535  1.00  0.00          CL  
TER    2521      Cl-   334 
ATOM   2521 Cl-  Cl-   335     -12.953  32.117  17.211  1.00  0.00          CL  
TER    2522      Cl-   335 
ATOM   2522 Cl-  Cl-   336       3.727  -1.372  -7.269  1.00  0.00          CL  
TER    2523      Cl-   336 
ATOM   2523 Cl-  Cl-   337     -26.840  -6.049 -26.347  1.00  0.00          CL  
TER    2524      Cl-   337 
ATOM   2524 Cl-  Cl-   338      25.734   7.814 -10.599  1.00  0.00          CL  
TER    2525      Cl-   338 
ATOM   2525 Cl-  Cl-   339      -5.670  -9.315 -33.073  1.00  0.00          CL  
TER    2526      Cl-   339 
ATOM   2526 Cl-  Cl-   340      39.346   9.730   6.306  1.00  0.00          CL  
TER    2527      Cl-   340 
ATOM   2527 Cl-  Cl-   341      43.625   8.511 -13.159  1.00  0.00          CL  
TER    2528      Cl-   341 
ATOM   2528 Cl-  Cl-   342       2.814 -29.662  19.575  1.00  0.00          CL  
TER    2529      Cl-   342 
ATOM   2529 Cl-  Cl-   343     -16.222 -46.137 -15.400  1.00  0.00          CL  
TER    2530      Cl-   343 
ATOM   2530 Cl-  Cl-   344     -11.563   0.129 -44.528  1.00  0.00          CL  
TER    2531      Cl-   344 
ATOM   2531 Cl-  Cl-   345     -22.479  -5.426   7.918  1.00  0.00          CL  
TER    2532      Cl-   345 
ATOM   2532 Cl-  Cl-   346      20.661   5.995  10.034  1.00  0.00          CL  
TER    2533      Cl-   346 
ATOM   2533 Cl-  Cl-   347     -11.073  23.682 -33.233  1.00  0.00          CL  
TER    2534      Cl-   347 
ATOM   2534 Cl-  Cl-   348      -5.645 -17.088 -15.929  1.00  0.00          CL  
TER    2535      Cl-   348 
ATOM   2535 Cl-  Cl-   349      35.236   8.184   0.767  1.00  0.00          CL  
TER    2536      Cl-   349 
ATOM   2536  O   WAT   350     -17.155 -16.602  34.548  1.00  0.00           O  
ATOM   2537  H1  WAT   350     -16.380 -16.718  33.997  1.00  0.00           H  
ATOM   2538  H2  WAT   350     -17.511 -15.754  34.283  1.00  0.00           H  
TER    2539      WAT   350 
ATOM   2539  O   WAT   351      13.800 -35.216 -37.435  1.00  0.00           O  
ATOM   2540  H1  WAT   351      13.490 -34.563 -36.808  1.00  0.00           H  
ATOM   2541  H2  WAT   351      14.624 -35.533 -37.064  1.00  0.00           H  
TER    2542      WAT   351 
ATOM   2542  O   WAT   352     -21.799  11.420 -19.805  1.00  0.00           O  
ATOM   2543  H1  WAT   352     -21.561  11.744 -18.937  1.00  0.00           H  
ATOM   2544  H2  WAT   352     -22.599  11.896 -20.028  1.00  0.00           H  
TER    2545      WAT   352 
ATOM   2545  O   WAT   353     -30.934 -38.961  -4.858  1.00  0.00           O  
ATOM   2546  H1  WAT   353     -31.105 -38.102  -4.472  1.00  0.00           H  
ATOM   2547  H2  WAT   353     -31.150 -39.584  -4.164  1.00  0.00           H  
TER    2548      WAT   353 
ATOM   2548  O   WAT   354       8.905  19.298  -6.792  1.00  0.00           O  
ATOM   2549  H1  WAT   354       9.153  18.500  -6.324  1.00  0.00           H  
ATOM   2550  H2  WAT   354       7.982  19.171  -7.009  1.00  0.00           H  
TER    2551      WAT   354 
ATOM   2551  O   WAT   355      19.034 -38.687 -13.771  1.00  0.00           O  
ATOM   2552  H1  WAT   355      19.480 -38.243 -14.492  1.00  0.00           H  
ATOM   2553  H2  WAT   355      18.265 -39.088 -14.175  1.00  0.00           H  
TER    2554      WAT   355 
ATOM   2554  O   WAT   356       7.368 -21.055 -37.003  1.00  0.00           O  
ATOM   2555  H1  WAT   356       7.950 -20.370 -36.672  1.00  0.00           H  
ATOM   2556  H2  WAT   356       7.953 -21.687 -37.419  1.00  0.00           H  
TER    2557      WAT   356 
ATOM   2557  O   WAT   357      21.841  -4.525 -15.687  1.00  0.00           O  
ATOM   2558  H1  WAT   357      22.510  -4.712 -15.029  1.00  0.00           H  
ATOM   2559  H2  WAT   357      21.976  -3.604 -15.911  1.00  0.00           H  
TER    2560      WAT   357 
ATOM   2560  O   WAT   358     -14.462   4.212 -36.137  1.00  0.00           O  
ATOM   2561  H1  WAT   358     -13.777   3.707 -35.698  1.00  0.00           H  
ATOM   2562  H2  WAT   358     -14.901   4.684 -35.430  1.00  0.00           H  
TER    2563      WAT   358 
ATOM   2563  O   WAT   359     -17.338   3.190  41.289  1.00  0.00           O  
ATOM   2564  H1  WAT   359     -17.320   4.125  41.085  1.00  0.00           H  
ATOM   2565  H2  WAT   359     -16.694   3.085  41.990  1.00  0.00           H  
TER    2566      WAT   359 
ATOM   2566  O   WAT   360      22.763 -33.524  33.126  1.00  0.00           O  
ATOM   2567  H1  WAT   360      22.597 -34.371  32.714  1.00  0.00           H  
ATOM   2568  H2  WAT   360      23.465 -33.137  32.603  1.00  0.00           H  
TER    2569      WAT   360 
ATOM   2569  O   WAT   361      28.969  18.541  12.708  1.00  0.00           O  
ATOM   2570  H1  WAT   361      29.243  17.624  12.730  1.00  0.00           H  
ATOM   2571  H2  WAT   361      28.034  18.517  12.910  1.00  0.00           H  
TER    2572      WAT   361 
ATOM   2572  O   WAT   362       6.863   3.424 -28.510  1.00  0.00           O  
ATOM   2573  H1  WAT   362       7.555   2.774 -28.384  1.00  0.00           H  
ATOM   2574  H2  WAT   362       6.150   2.937 -28.922  1.00  0.00           H  
TER    2575      WAT   362 
ATOM   2575  O   WAT   363      -1.789  12.999   3.050  1.00  0.00           O  
ATOM   2576  H1  WAT   363      -1.709  13.348   3.938  1.00  0.00           H  
ATOM   2577  H2  WAT   363      -2.287  13.665   2.575  1.00  0.00           H  
TER    2578      WAT   363 
ATOM   2578  O   WAT   364     -29.004 -23.180   0.131  1.00  0.00           O  
ATOM   2579  H1  WAT   364     -28.449 -22.550  -0.328  1.00  0.00           H  
ATOM   2580  H2  WAT   364     -29.898 -22.892  -0.056  1.00  0.00           H  
TER    2581      WAT   364 
ATOM   2581  O   WAT   365      12.690  47.357   4.116  1.00  0.00           O  
ATOM   2582  H1  WAT   365      13.488  47.830   3.880  1.00  0.00           H  
ATOM   2583  H2  WAT   365      12.867  46.449   3.869  1.00  0.00           H  
TER    2584      WAT   365 
ATOM   2584  O   WAT   366       3.409 -10.039  14.823  1.00  0.00           O  
ATOM   2585  H1  WAT   366       4.068 -10.625  14.451  1.00  0.00           H  
ATOM   2586  H2  WAT   366       2.930  -9.704  14.064  1.00  0.00           H  
TER    2587      WAT   366 
ATOM   2587  O   WAT   367     -15.005  37.233  -1.141  1.00  0.00           O  
ATOM   2588  H1  WAT   367     -14.877  37.530  -0.240  1.00  0.00           H  
ATOM   2589  H2  WAT   367     -14.404  37.770  -1.658  1.00  0.00           H  
TER    2590      WAT   367 
ATOM   2590  O   WAT   368     -34.245  -6.778  -6.829  1.00  0.00           O  
ATOM   2591  H1  WAT   368     -34.074  -7.232  -6.004  1.00  0.00           H  
ATOM   2592  H2  WAT   368     -35.162  -6.970  -7.023  1.00  0.00           H  
TER    2593      WAT   368 
ATOM   2593  O   WAT   369     -27.854   2.803  24.773  1.00  0.00           O  
ATOM   2594  H1  WAT   369     -27.644   1.869  24.765  1.00  0.00           H  
ATOM   2595  H2  WAT   369     -28.637   2.868  25.320  1.00  0.00           H  
TER    2596      WAT   369 
ATOM   2596  O   WAT   370      -8.441 -29.458  17.392  1.00  0.00           O  
ATOM   2597  H1  WAT   370      -8.827 -29.745  18.219  1.00  0.00           H  
ATOM   2598  H2  WAT   370      -7.638 -29.004  17.648  1.00  0.00           H  
TER    2599      WAT   370 
ATOM   2599  O   WAT   371     -26.388 -16.117   6.816  1.00  0.00           O  
ATOM   2600  H1  WAT   371     -27.030 -16.754   7.129  1.00  0.00           H  
ATOM   2601  H2  WAT   371     -26.902 -15.484   6.315  1.00  0.00           H  
TER    2602      WAT   371 
ATOM   2602  O   WAT   372       0.762  24.951  15.505  1.00  0.00           O  
ATOM   2603  H1  WAT   372       0.775  24.615  16.401  1.00  0.00           H  
ATOM   2604  H2  WAT   372      -0.156  25.168  15.344  1.00  0.00           H  
TER    2605      WAT   372 
ATOM   2605  O   WAT   373       4.799  42.538 -26.349  1.00  0.00           O  
ATOM   2606  H1  WAT   373       5.717  42.267 -26.363  1.00  0.00           H  
ATOM   2607  H2  WAT   373       4.827  43.484 -26.492  1.00  0.00           H  
TER    2608      WAT   373 
ATOM   2608  O   WAT   374      12.223   6.948  27.744  1.00  0.00           O  
ATOM   2609  H1  WAT   374      12.631   7.809  27.644  1.00  0.00           H  
ATOM   2610  H2  WAT   374      11.284   7.130  27.771  1.00  0.00           H  
TER    2611      WAT   374 
ATOM   2611  O   WAT   375       9.876 -20.893  25.939  1.00  0.00           O  
ATOM   2612  H1  WAT   375      10.561 -20.793  25.279  1.00  0.00           H  
ATOM   2613  H2  WAT   375       9.355 -21.636  25.635  1.00  0.00           H  
TER    2614      WAT   375 
ATOM   2614  O   WAT   376      11.042 -13.988 -36.246  1.00  0.00           O  
ATOM   2615  H1  WAT   376      10.453 -13.245 -36.380  1.00  0.00           H  
ATOM   2616  H2  WAT   376      11.085 -14.416 -37.101  1.00  0.00           H  
TER    2617      WAT   376 
ATOM   2617  O   WAT   377       4.757  -7.826 -30.843  1.00  0.00           O  
ATOM   2618  H1  WAT   377       4.793  -7.812 -29.886  1.00  0.00           H  
ATOM   2619  H2  WAT   377       4.264  -8.619 -31.053  1.00  0.00           H  
TER    2620      WAT   377 
ATOM   2620  O   WAT   378      -4.022 -16.405 -13.235  1.00  0.00           O  
ATOM   2621  H1  WAT   378      -4.474 -16.838 -13.960  1.00  0.00           H  
ATOM   2622  H2  WAT   378      -3.180 -16.138 -13.603  1.00  0.00           H  
TER    2623      WAT   378 
ATOM   2623  O   WAT   379      12.701  46.021   9.825  1.00  0.00           O  
ATOM   2624  H1  WAT   379      13.404  45.556  10.280  1.00  0.00           H  
ATOM   2625  H2  WAT   379      11.926  45.476   9.961  1.00  0.00           H  
TER    2626      WAT   379 
ATOM   2626  O   WAT   380      31.587  -0.533  17.723  1.00  0.00           O  
ATOM   2627  H1  WAT   380      30.894  -0.449  17.068  1.00  0.00           H  
ATOM   2628  H2  WAT   380      32.074  -1.313  17.457  1.00  0.00           H  
TER    2629      WAT   380 
ATOM   2629  O   WAT   381      10.447 -18.436  -8.814  1.00  0.00           O  
ATOM   2630  H1  WAT   381      10.706 -17.733  -8.218  1.00  0.00           H  
ATOM   2631  H2  WAT   381      11.272 -18.755  -9.180  1.00  0.00           H  
TER    2632      WAT   381 
ATOM   2632  O   WAT   382       8.509 -33.469 -28.618  1.00  0.00           O  
ATOM   2633  H1  WAT   382       8.029 -32.812 -29.123  1.00  0.00           H  
ATOM   2634  H2  WAT   382       8.864 -34.065 -29.278  1.00  0.00           H  
TER    2635      WAT   382 
ATOM   2635  O   WAT   383     -38.216  -9.393   9.739  1.00  0.00           O  
ATOM   2636  H1  WAT   383     -38.647 -10.213   9.979  1.00  0.00           H  
ATOM   2637  H2  WAT   383     -37.848  -9.560   8.871  1.00  0.00           H  
TER    2638      WAT   383 
ATOM   2638  O   WAT   384      11.412 -24.539   7.412  1.00  0.00           O  
ATOM   2639  H1  WAT   384      11.067 -24.992   6.642  1.00  0.00           H  
ATOM   2640  H2  WAT   384      12.284 -24.246   7.146  1.00  0.00           H  
TER    2641      WAT   384 
ATOM   2641  O   WAT   385      36.056  21.642  -5.219  1.00  0.00           O  
ATOM   2642  H1  WAT   385      35.422  21.196  -5.780  1.00  0.00           H  
ATOM   2643  H2  WAT   385      35.675  21.596  -4.342  1.00  0.00           H  
TER    2644      WAT   385 
ATOM   2644  O   WAT   386      20.431 -23.627  35.110  1.00  0.00           O  
ATOM   2645  H1  WAT   386      20.869 -23.339  34.309  1.00  0.00           H  
ATOM   2646  H2  WAT   386      19.839 -22.908  35.331  1.00  0.00           H  
TER    2647      WAT   386 
ATOM   2647  O   WAT   387       9.463 -36.652  15.853  1.00  0.00           O  
ATOM   2648  H1  WAT   387       9.154 -37.114  15.073  1.00  0.00           H  
ATOM   2649  H2  WAT   387      10.226 -36.159  15.552  1.00  0.00           H  
TER    2650      WAT   387 
ATOM   2650  O   WAT   388     -28.798  30.239   9.784  1.00  0.00           O  
ATOM   2651  H1  WAT   388     -28.352  31.076   9.656  1.00  0.00           H  
ATOM   2652  H2  WAT   388     -29.303  30.357  10.589  1.00  0.00           H  
TER    2653      WAT   388 
ATOM   2653  O   WAT   389      12.511 -12.611  47.123  1.00  0.00           O  
ATOM   2654  H1  WAT   389      13.193 -11.941  47.179  1.00  0.00           H  
ATOM   2655  H2  WAT   389      12.922 -13.332  46.647  1.00  0.00           H  
TER    2656      WAT   389 
ATOM   2656  O   WAT   390      38.257  10.293  18.984  1.00  0.00           O  
ATOM   2657  H1  WAT   390      37.870  11.064  19.399  1.00  0.00           H  
ATOM   2658  H2  WAT   390      38.145  10.445  18.045  1.00  0.00           H  
TER    2659      WAT   390 
ATOM   2659  O   WAT   391     -12.675  22.252  11.994  1.00  0.00           O  
ATOM   2660  H1  WAT   391     -12.058  21.871  11.371  1.00  0.00           H  
ATOM   2661  H2  WAT   391     -12.301  22.056  12.853  1.00  0.00           H  
TER    2662      WAT   391 
ATOM   2662  O   WAT   392     -13.788 -21.780  12.921  1.00  0.00           O  
ATOM   2663  H1  WAT   392     -12.833 -21.746  12.861  1.00  0.00           H  
ATOM   2664  H2  WAT   392     -13.980 -21.536  13.826  1.00  0.00           H  
TER    2665      WAT   392 
ATOM   2665  O   WAT   393       4.617 -28.288   0.581  1.00  0.00           O  
ATOM   2666  H1  WAT   393       4.793 -29.214   0.747  1.00  0.00           H  
ATOM   2667  H2  WAT   393       5.465 -27.925   0.326  1.00  0.00           H  
TER    2668      WAT   393 
ATOM   2668  O   WAT   394      -9.120 -11.263 -39.069  1.00  0.00           O  
ATOM   2669  H1  WAT   394      -9.911 -11.730 -39.339  1.00  0.00           H  
ATOM   2670  H2  WAT   394      -9.407 -10.702 -38.348  1.00  0.00           H  
TER    2671      WAT   394 
ATOM   2671  O   WAT   395      -5.556 -11.346  20.227  1.00  0.00           O  
ATOM   2672  H1  WAT   395      -5.967 -11.094  21.053  1.00  0.00           H  
ATOM   2673  H2  WAT   395      -6.043 -12.120  19.943  1.00  0.00           H  
TER    2674      WAT   395 
ATOM   2674  O   WAT   396     -38.238 -21.340   0.799  1.00  0.00           O  
ATOM   2675  H1  WAT   396     -38.932 -21.316   1.458  1.00  0.00           H  
ATOM   2676  H2  WAT   396     -37.867 -20.458   0.810  1.00  0.00           H  
TER    2677      WAT   396 
ATOM   2677  O   WAT   397     -36.521 -12.274  15.694  1.00  0.00           O  
ATOM   2678  H1  WAT   397     -37.189 -12.787  15.239  1.00  0.00           H  
ATOM   2679  H2  WAT   397     -36.817 -11.367  15.610  1.00  0.00           H  
TER    2680      WAT   397 
ATOM   2680  O   WAT   398     -28.175 -33.279  14.583  1.00  0.00           O  
ATOM   2681  H1  WAT   398     -27.319 -33.481  14.960  1.00  0.00           H  
ATOM   2682  H2  WAT   398     -28.487 -34.115  14.235  1.00  0.00           H  
TER    2683      WAT   398 
ATOM   2683  O   WAT   399      41.843   4.729  25.107  1.00  0.00           O  
ATOM   2684  H1  WAT   399      42.079   4.984  24.215  1.00  0.00           H  
ATOM   2685  H2  WAT   399      42.654   4.827  25.606  1.00  0.00           H  
TER    2686      WAT   399 
ATOM   2686  O   WAT   400      30.468  -3.128   7.945  1.00  0.00           O  
ATOM   2687  H1  WAT   400      31.012  -3.091   7.158  1.00  0.00           H  
ATOM   2688  H2  WAT   400      30.838  -3.846   8.459  1.00  0.00           H  
TER    2689      WAT   400 
ATOM   2689  O   WAT   401       6.223 -34.937  -7.728  1.00  0.00           O  
ATOM   2690  H1  WAT   401       7.097 -34.573  -7.584  1.00  0.00           H  
ATOM   2691  H2  WAT   401       5.628 -34.211  -7.541  1.00  0.00           H  
TER    2692      WAT   401 
ATOM   2692  O   WAT   402     -19.417  24.200  10.090  1.00  0.00           O  
ATOM   2693  H1  WAT   402     -19.862  23.900   9.297  1.00  0.00           H  
ATOM   2694  H2  WAT   402     -19.700  25.108  10.195  1.00  0.00           H  
TER    2695      WAT   402 
ATOM   2695  O   WAT   403     -19.415 -31.867  23.400  1.00  0.00           O  
ATOM   2696  H1  WAT   403     -19.370 -32.699  23.870  1.00  0.00           H  
ATOM   2697  H2  WAT   403     -19.521 -31.209  24.087  1.00  0.00           H  
TER    2698      WAT   403 
ATOM   2698  O   WAT   404     -12.367 -20.703   6.789  1.00  0.00           O  
ATOM   2699  H1  WAT   404     -13.026 -20.316   6.212  1.00  0.00           H  
ATOM   2700  H2  WAT   404     -11.531 -20.491   6.373  1.00  0.00           H  
TER    2701      WAT   404 
ATOM   2701  O   WAT   405      -4.548   8.538 -13.584  1.00  0.00           O  
ATOM   2702  H1  WAT   405      -3.856   9.195 -13.658  1.00  0.00           H  
ATOM   2703  H2  WAT   405      -4.353   8.074 -12.770  1.00  0.00           H  
TER    2704      WAT   405 
ATOM   2704  O   WAT   406       0.505 -24.769  33.088  1.00  0.00           O  
ATOM   2705  H1  WAT   406      -0.283 -24.227  33.046  1.00  0.00           H  
ATOM   2706  H2  WAT   406       0.191 -25.626  33.374  1.00  0.00           H  
TER    2707      WAT   406 
ATOM   2707  O   WAT   407     -29.968 -23.135  -2.710  1.00  0.00           O  
ATOM   2708  H1  WAT   407     -30.604 -23.543  -3.298  1.00  0.00           H  
ATOM   2709  H2  WAT   407     -30.464 -22.949  -1.913  1.00  0.00           H  
TER    2710      WAT   407 
ATOM   2710  O   WAT   408     -11.954  14.973 -45.179  1.00  0.00           O  
ATOM   2711  H1  WAT   408     -11.783  14.828 -46.110  1.00  0.00           H  
ATOM   2712  H2  WAT   408     -12.885  15.191 -45.138  1.00  0.00           H  
TER    2713      WAT   408 
ATOM   2713  O   WAT   409      39.409 -13.310  10.519  1.00  0.00           O  
ATOM   2714  H1  WAT   409      39.432 -14.111   9.996  1.00  0.00           H  
ATOM   2715  H2  WAT   409      40.257 -12.895  10.360  1.00  0.00           H  
TER    2716      WAT   409 
ATOM   2716  O   WAT   410       3.340  21.782 -25.951  1.00  0.00           O  
ATOM   2717  H1  WAT   410       2.583  21.265 -26.227  1.00  0.00           H  
ATOM   2718  H2  WAT   410       4.056  21.472 -26.505  1.00  0.00           H  
TER    2719      WAT   410 
ATOM   2719  O   WAT   411       7.756  -1.258  10.224  1.00  0.00           O  
ATOM   2720  H1  WAT   411       8.350  -1.093   9.492  1.00  0.00           H  
ATOM   2721  H2  WAT   411       6.882  -1.221   9.836  1.00  0.00           H  
TER    2722      WAT   411 
ATOM   2722  O   WAT   412     -12.617  19.210  31.087  1.00  0.00           O  
ATOM   2723  H1  WAT   412     -12.066  19.433  30.337  1.00  0.00           H  
ATOM   2724  H2  WAT   412     -12.022  18.783  31.703  1.00  0.00           H  
TER    2725      WAT   412 
ATOM   2725  O   WAT   413      16.024 -36.272 -13.873  1.00  0.00           O  
ATOM   2726  H1  WAT   413      15.300 -35.740 -13.544  1.00  0.00           H  
ATOM   2727  H2  WAT   413      16.707 -36.184 -13.209  1.00  0.00           H  
TER    2728      WAT   413 
ATOM   2728  O   WAT   414      36.104  -0.951 -25.248  1.00  0.00           O  
ATOM   2729  H1  WAT   414      36.353  -1.850 -25.460  1.00  0.00           H  
ATOM   2730  H2  WAT   414      36.140  -0.911 -24.292  1.00  0.00           H  
TER    2731      WAT   414 
ATOM   2731  O   WAT   415      35.555 -20.743  21.051  1.00  0.00           O  
ATOM   2732  H1  WAT   415      34.998 -20.169  20.525  1.00  0.00           H  
ATOM   2733  H2  WAT   415      35.918 -20.171  21.727  1.00  0.00           H  
TER    2734      WAT   415 
ATOM   2734  O   WAT   416      42.072 -13.586  23.923  1.00  0.00           O  
ATOM   2735  H1  WAT   416      41.416 -13.927  24.531  1.00  0.00           H  
ATOM   2736  H2  WAT   416      42.826 -14.165  24.036  1.00  0.00           H  
TER    2737      WAT   416 
ATOM   2737  O   WAT   417      23.084  12.778 -35.131  1.00  0.00           O  
ATOM   2738  H1  WAT   417      22.209  12.523 -35.423  1.00  0.00           H  
ATOM   2739  H2  WAT   417      23.392  12.031 -34.617  1.00  0.00           H  
TER    2740      WAT   417 
ATOM   2740  O   WAT   418     -14.020 -23.963 -24.747  1.00  0.00           O  
ATOM   2741  H1  WAT   418     -13.981 -24.811 -24.304  1.00  0.00           H  
ATOM   2742  H2  WAT   418     -14.926 -23.675 -24.633  1.00  0.00           H  
TER    2743      WAT   418 
ATOM   2743  O   WAT   419       5.367   0.065  27.797  1.00  0.00           O  
ATOM   2744  H1  WAT   419       5.025   0.780  28.334  1.00  0.00           H  
ATOM   2745  H2  WAT   419       6.266   0.327  27.596  1.00  0.00           H  
TER    2746      WAT   419 
ATOM   2746  O   WAT   420     -30.955 -38.272  16.873  1.00  0.00           O  
ATOM   2747  H1  WAT   420     -31.294 -37.973  17.716  1.00  0.00           H  
ATOM   2748  H2  WAT   420     -30.182 -38.791  17.095  1.00  0.00           H  
TER    2749      WAT   420 
ATOM   2749  O   WAT   421       3.965  22.364 -23.145  1.00  0.00           O  
ATOM   2750  H1  WAT   421       3.130  22.820 -23.041  1.00  0.00           H  
ATOM   2751  H2  WAT   421       4.485  22.941 -23.704  1.00  0.00           H  
TER    2752      WAT   421 
ATOM   2752  O   WAT   422       9.556  -4.219 -35.876  1.00  0.00           O  
ATOM   2753  H1  WAT   422      10.314  -4.081 -36.444  1.00  0.00           H  
ATOM   2754  H2  WAT   422       9.512  -3.428 -35.339  1.00  0.00           H  
TER    2755      WAT   422 
ATOM   2755  O   WAT   423     -36.055 -28.062  -2.880  1.00  0.00           O  
ATOM   2756  H1  WAT   423     -36.310 -27.388  -2.250  1.00  0.00           H  
ATOM   2757  H2  WAT   423     -36.863 -28.271  -3.348  1.00  0.00           H  
TER    2758      WAT   423 
ATOM   2758  O   WAT   424     -40.519   4.658  19.021  1.00  0.00           O  
ATOM   2759  H1  WAT   424     -39.840   5.323  19.138  1.00  0.00           H  
ATOM   2760  H2  WAT   424     -40.613   4.577  18.072  1.00  0.00           H  
TER    2761      WAT   424 
ATOM   2761  O   WAT   425     -42.510 -11.714 -25.913  1.00  0.00           O  
ATOM   2762  H1  WAT   425     -42.181 -12.345 -25.272  1.00  0.00           H  
ATOM   2763  H2  WAT   425     -43.419 -11.976 -26.062  1.00  0.00           H  
TER    2764      WAT   425 
ATOM   2764  O   WAT   426      19.502  33.314  24.194  1.00  0.00           O  
ATOM   2765  H1  WAT   426      20.102  33.727  24.815  1.00  0.00           H  
ATOM   2766  H2  WAT   426      20.075  32.899  23.549  1.00  0.00           H  
TER    2767      WAT   426 
ATOM   2767  O   WAT   427       3.334  -5.692 -46.332  1.00  0.00           O  
ATOM   2768  H1  WAT   427       2.891  -6.454 -46.704  1.00  0.00           H  
ATOM   2769  H2  WAT   427       4.234  -5.983 -46.187  1.00  0.00           H  
TER    2770      WAT   427 
ATOM   2770  O   WAT   428      -2.946 -42.550  -8.717  1.00  0.00           O  
ATOM   2771  H1  WAT   428      -3.351 -42.009  -8.039  1.00  0.00           H  
ATOM   2772  H2  WAT   428      -2.938 -43.432  -8.346  1.00  0.00           H  
TER    2773      WAT   428 
ATOM   2773  O   WAT   429     -11.161  12.101  37.421  1.00  0.00           O  
ATOM   2774  H1  WAT   429     -10.219  11.954  37.505  1.00  0.00           H  
ATOM   2775  H2  WAT   429     -11.259  12.553  36.582  1.00  0.00           H  
TER    2776      WAT   429 
ATOM   2776  O   WAT   430     -23.289 -22.462   3.222  1.00  0.00           O  
ATOM   2777  H1  WAT   430     -23.201 -21.799   3.907  1.00  0.00           H  
ATOM   2778  H2  WAT   430     -22.440 -22.904   3.207  1.00  0.00           H  
TER    2779      WAT   430 
ATOM   2779  O   WAT   431     -34.180 -34.510  17.690  1.00  0.00           O  
ATOM   2780  H1  WAT   431     -35.037 -34.087  17.724  1.00  0.00           H  
ATOM   2781  H2  WAT   431     -34.377 -35.443  17.605  1.00  0.00           H  
TER    2782      WAT   431 
ATOM   2782  O   WAT   432     -11.943  39.749 -22.250  1.00  0.00           O  
ATOM   2783  H1  WAT   432     -11.040  39.608 -21.967  1.00  0.00           H  
ATOM   2784  H2  WAT   432     -11.871  40.352 -22.990  1.00  0.00           H  
TER    2785      WAT   432 
ATOM   2785  O   WAT   433     -11.926 -26.578  16.863  1.00  0.00           O  
ATOM   2786  H1  WAT   433     -12.063 -27.251  17.530  1.00  0.00           H  
ATOM   2787  H2  WAT   433     -11.038 -26.738  16.541  1.00  0.00           H  
TER    2788      WAT   433 
ATOM   2788  O   WAT   434       7.760  30.946  18.352  1.00  0.00           O  
ATOM   2789  H1  WAT   434       7.547  30.202  18.915  1.00  0.00           H  
ATOM   2790  H2  WAT   434       6.955  31.116  17.863  1.00  0.00           H  
TER    2791      WAT   434 
ATOM   2791  O   WAT   435      31.446  25.698  -5.330  1.00  0.00           O  
ATOM   2792  H1  WAT   435      31.485  24.745  -5.416  1.00  0.00           H  
ATOM   2793  H2  WAT   435      30.846  25.977  -6.022  1.00  0.00           H  
TER    2794      WAT   435 
ATOM   2794  O   WAT   436      17.233  10.488  26.312  1.00  0.00           O  
ATOM   2795  H1  WAT   436      17.974  10.228  26.859  1.00  0.00           H  
ATOM   2796  H2  WAT   436      16.486  10.504  26.910  1.00  0.00           H  
TER    2797      WAT   436 
ATOM   2797  O   WAT   437       2.251  -3.120 -27.057  1.00  0.00           O  
ATOM   2798  H1  WAT   437       1.949  -3.818 -27.639  1.00  0.00           H  
ATOM   2799  H2  WAT   437       3.178  -3.310 -26.915  1.00  0.00           H  
TER    2800      WAT   437 
ATOM   2800  O   WAT   438      -3.053  28.428 -33.770  1.00  0.00           O  
ATOM   2801  H1  WAT   438      -2.247  28.137 -33.343  1.00  0.00           H  
ATOM   2802  H2  WAT   438      -2.905  29.355 -33.955  1.00  0.00           H  
TER    2803      WAT   438 
ATOM   2803  O   WAT   439      -8.489 -25.126  19.450  1.00  0.00           O  
ATOM   2804  H1  WAT   439      -8.103 -25.934  19.787  1.00  0.00           H  
ATOM   2805  H2  WAT   439      -8.669 -24.603  20.231  1.00  0.00           H  
TER    2806      WAT   439 
ATOM   2806  O   WAT   440      11.200  16.211  22.820  1.00  0.00           O  
ATOM   2807  H1  WAT   440      11.822  15.499  22.665  1.00  0.00           H  
ATOM   2808  H2  WAT   440      10.469  15.794  23.277  1.00  0.00           H  
TER    2809      WAT   440 
ATOM   2809  O   WAT   441       2.313 -28.028  -0.686  1.00  0.00           O  
ATOM   2810  H1  WAT   441       3.201 -28.030  -0.330  1.00  0.00           H  
ATOM   2811  H2  WAT   441       1.808 -27.501  -0.067  1.00  0.00           H  
TER    2812      WAT   441 
ATOM   2812  O   WAT   442      34.533  35.928   3.686  1.00  0.00           O  
ATOM   2813  H1  WAT   442      34.294  35.001   3.677  1.00  0.00           H  
ATOM   2814  H2  WAT   442      33.719  36.383   3.900  1.00  0.00           H  
TER    2815      WAT   442 
ATOM   2815  O   WAT   443     -36.701 -34.562  14.436  1.00  0.00           O  
ATOM   2816  H1  WAT   443     -35.794 -34.860  14.359  1.00  0.00           H  
ATOM   2817  H2  WAT   443     -37.090 -34.759  13.584  1.00  0.00           H  
TER    2818      WAT   443 
ATOM   2818  O   WAT   444      27.068  11.632  -1.055  1.00  0.00           O  
ATOM   2819  H1  WAT   444      26.733  12.189  -1.757  1.00  0.00           H  
ATOM   2820  H2  WAT   444      26.335  11.056  -0.837  1.00  0.00           H  
TER    2821      WAT   444 
ATOM   2821  O   WAT   445      24.966  10.821   0.363  1.00  0.00           O  
ATOM   2822  H1  WAT   445      24.350  10.338   0.914  1.00  0.00           H  
ATOM   2823  H2  WAT   445      24.412  11.381  -0.181  1.00  0.00           H  
TER    2824      WAT   445 
ATOM   2824  O   WAT   446      30.957  29.422  17.228  1.00  0.00           O  
ATOM   2825  H1  WAT   446      30.459  29.684  16.454  1.00  0.00           H  
ATOM   2826  H2  WAT   446      31.822  29.191  16.890  1.00  0.00           H  
TER    2827      WAT   446 
ATOM   2827  O   WAT   447     -38.144   6.404 -36.683  1.00  0.00           O  
ATOM   2828  H1  WAT   447     -37.742   5.635 -36.280  1.00  0.00           H  
ATOM   2829  H2  WAT   447     -37.743   6.457 -37.551  1.00  0.00           H  
TER    2830      WAT   447 
ATOM   2830  O   WAT   448      23.860   3.463  23.272  1.00  0.00           O  
ATOM   2831  H1  WAT   448      23.805   3.245  22.341  1.00  0.00           H  
ATOM   2832  H2  WAT   448      24.777   3.703  23.408  1.00  0.00           H  
TER    2833      WAT   448 
ATOM   2833  O   WAT   449      -2.685  16.840  37.982  1.00  0.00           O  
ATOM   2834  H1  WAT   449      -1.749  16.765  37.794  1.00  0.00           H  
ATOM   2835  H2  WAT   449      -3.106  16.284  37.326  1.00  0.00           H  
TER    2836      WAT   449 
ATOM   2836  O   WAT   450      27.311   4.009  33.157  1.00  0.00           O  
ATOM   2837  H1  WAT   450      27.778   4.790  32.859  1.00  0.00           H  
ATOM   2838  H2  WAT   450      27.940   3.296  33.043  1.00  0.00           H  
TER    2839      WAT   450 
ATOM   2839  O   WAT   451      23.882 -22.488  24.278  1.00  0.00           O  
ATOM   2840  H1  WAT   451      24.071 -22.882  23.427  1.00  0.00           H  
ATOM   2841  H2  WAT   451      24.737 -22.410  24.701  1.00  0.00           H  
TER    2842      WAT   451 
ATOM   2842  O   WAT   452      18.677  15.405   7.992  1.00  0.00           O  
ATOM   2843  H1  WAT   452      17.769  15.106   8.024  1.00  0.00           H  
ATOM   2844  H2  WAT   452      19.101  14.963   8.727  1.00  0.00           H  
TER    2845      WAT   452 
ATOM   2845  O   WAT   453     -25.750  28.492 -17.149  1.00  0.00           O  
ATOM   2846  H1  WAT   453     -25.910  27.601 -17.459  1.00  0.00           H  
ATOM   2847  H2  WAT   453     -25.524  28.387 -16.225  1.00  0.00           H  
TER    2848      WAT   453 
ATOM   2848  O   WAT   454     -18.563 -30.283   1.519  1.00  0.00           O  
ATOM   2849  H1  WAT   454     -19.007 -31.033   1.916  1.00  0.00           H  
ATOM   2850  H2  WAT   454     -17.769 -30.171   2.040  1.00  0.00           H  
TER    2851      WAT   454 
ATOM   2851  O   WAT   455       0.184 -37.667 -28.551  1.00  0.00           O  
ATOM   2852  H1  WAT   455       0.136 -38.409 -29.154  1.00  0.00           H  
ATOM   2853  H2  WAT   455       0.542 -38.037 -27.744  1.00  0.00           H  
TER    2854      WAT   455 
ATOM   2854  O   WAT   456       8.038   0.665  36.465  1.00  0.00           O  
ATOM   2855  H1  WAT   456       7.522   1.186  37.081  1.00  0.00           H  
ATOM   2856  H2  WAT   456       7.487   0.602  35.685  1.00  0.00           H  
TER    2857      WAT   456 
ATOM   2857  O   WAT   457     -30.694 -27.261  22.401  1.00  0.00           O  
ATOM   2858  H1  WAT   457     -31.294 -27.356  21.661  1.00  0.00           H  
ATOM   2859  H2  WAT   457     -31.010 -27.891  23.048  1.00  0.00           H  
TER    2860      WAT   457 
ATOM   2860  O   WAT   458     -31.584 -24.722   1.730  1.00  0.00           O  
ATOM   2861  H1  WAT   458     -31.177 -25.573   1.564  1.00  0.00           H  
ATOM   2862  H2  WAT   458     -31.187 -24.137   1.085  1.00  0.00           H  
TER    2863      WAT   458 
ATOM   2863  O   WAT   459      24.621 -12.633  23.800  1.00  0.00           O  
ATOM   2864  H1  WAT   459      25.474 -12.366  23.457  1.00  0.00           H  
ATOM   2865  H2  WAT   459      24.065 -12.713  23.025  1.00  0.00           H  
TER    2866      WAT   459 
ATOM   2866  O   WAT   460      19.368  -8.707  32.175  1.00  0.00           O  
ATOM   2867  H1  WAT   460      18.850  -9.496  32.020  1.00  0.00           H  
ATOM   2868  H2  WAT   460      18.823  -7.993  31.845  1.00  0.00           H  
TER    2869      WAT   460 
ATOM   2869  O   WAT   461     -10.261   5.546   7.190  1.00  0.00           O  
ATOM   2870  H1  WAT   461     -11.010   6.102   6.974  1.00  0.00           H  
ATOM   2871  H2  WAT   461      -9.516   6.146   7.214  1.00  0.00           H  
TER    2872      WAT   461 
ATOM   2872  O   WAT   462     -16.986 -25.763  16.269  1.00  0.00           O  
ATOM   2873  H1  WAT   462     -16.542 -25.672  17.113  1.00  0.00           H  
ATOM   2874  H2  WAT   462     -16.363 -26.239  15.721  1.00  0.00           H  
TER    2875      WAT   462 
ATOM   2875  O   WAT   463     -17.553   8.162 -42.895  1.00  0.00           O  
ATOM   2876  H1  WAT   463     -18.222   8.765 -43.219  1.00  0.00           H  
ATOM   2877  H2  WAT   463     -17.279   7.671 -43.670  1.00  0.00           H  
TER    2878      WAT   463 
ATOM   2878  O   WAT   464      27.735 -13.038  27.829  1.00  0.00           O  
ATOM   2879  H1  WAT   464      26.902 -13.039  27.357  1.00  0.00           H  
ATOM   2880  H2  WAT   464      28.400 -13.041  27.140  1.00  0.00           H  
TER    2881      WAT   464 
ATOM   2881  O   WAT   465     -15.726   6.296  -0.814  1.00  0.00           O  
ATOM   2882  H1  WAT   465     -16.215   5.693  -0.254  1.00  0.00           H  
ATOM   2883  H2  WAT   465     -15.135   5.733  -1.315  1.00  0.00           H  
TER    2884      WAT   465 
ATOM   2884  O   WAT   466      22.570   3.147  18.444  1.00  0.00           O  
ATOM   2885  H1  WAT   466      23.108   2.430  18.110  1.00  0.00           H  
ATOM   2886  H2  WAT   466      21.919   2.719  19.001  1.00  0.00           H  
TER    2887      WAT   466 
ATOM   2887  O   WAT   467      19.965  10.286 -36.865  1.00  0.00           O  
ATOM   2888  H1  WAT   467      20.345  10.068 -37.715  1.00  0.00           H  
ATOM   2889  H2  WAT   467      19.494   9.495 -36.603  1.00  0.00           H  
TER    2890      WAT   467 
ATOM   2890  O   WAT   468     -26.743  25.820 -25.506  1.00  0.00           O  
ATOM   2891  H1  WAT   468     -26.172  25.878 -24.740  1.00  0.00           H  
ATOM   2892  H2  WAT   468     -26.540  24.969 -25.893  1.00  0.00           H  
TER    2893      WAT   468 
ATOM   2893  O   WAT   469     -37.219 -33.513 -11.249  1.00  0.00           O  
ATOM   2894  H1  WAT   469     -36.911 -34.224 -11.811  1.00  0.00           H  
ATOM   2895  H2  WAT   469     -36.430 -33.201 -10.806  1.00  0.00           H  
TER    2896      WAT   469 
ATOM   2896  O   WAT   470     -40.586 -11.440 -28.183  1.00  0.00           O  
ATOM   2897  H1  WAT   470     -41.275 -11.964 -27.775  1.00  0.00           H  
ATOM   2898  H2  WAT   470     -40.546 -11.757 -29.085  1.00  0.00           H  
TER    2899      WAT   470 
ATOM   2899  O   WAT   471     -14.716  27.348  31.940  1.00  0.00           O  
ATOM   2900  H1  WAT   471     -14.849  26.911  31.099  1.00  0.00           H  
ATOM   2901  H2  WAT   471     -13.792  27.598  31.936  1.00  0.00           H  
TER    2902      WAT   471 
ATOM   2902  O   WAT   472       0.739 -33.620 -21.418  1.00  0.00           O  
ATOM   2903  H1  WAT   472       1.396 -33.094 -21.874  1.00  0.00           H  
ATOM   2904  H2  WAT   472       0.042 -33.743 -22.062  1.00  0.00           H  
TER    2905      WAT   472 
ATOM   2905  O   WAT   473      38.629  33.208   0.153  1.00  0.00           O  
ATOM   2906  H1  WAT   473      39.308  33.725   0.588  1.00  0.00           H  
ATOM   2907  H2  WAT   473      38.644  32.365   0.605  1.00  0.00           H  
TER    2908      WAT   473 
ATOM   2908  O   WAT   474     -21.297  33.907  26.795  1.00  0.00           O  
ATOM   2909  H1  WAT   474     -20.490  34.373  27.014  1.00  0.00           H  
ATOM   2910  H2  WAT   474     -21.433  34.087  25.865  1.00  0.00           H  
TER    2911      WAT   474 
ATOM   2911  O   WAT   475       5.449   4.438 -17.754  1.00  0.00           O  
ATOM   2912  H1  WAT   475       4.633   4.530 -17.261  1.00  0.00           H  
ATOM   2913  H2  WAT   475       5.573   5.291 -18.171  1.00  0.00           H  
TER    2914      WAT   475 
ATOM   2914  O   WAT   476      -9.514  36.822  24.191  1.00  0.00           O  
ATOM   2915  H1  WAT   476      -9.327  35.885  24.141  1.00  0.00           H  
ATOM   2916  H2  WAT   476      -8.677  37.221  24.432  1.00  0.00           H  
TER    2917      WAT   476 
ATOM   2917  O   WAT   477      16.690  39.037   5.050  1.00  0.00           O  
ATOM   2918  H1  WAT   477      16.574  39.763   4.437  1.00  0.00           H  
ATOM   2919  H2  WAT   477      15.816  38.656   5.138  1.00  0.00           H  
TER    2920      WAT   477 
ATOM   2920  O   WAT   478      35.270 -19.012 -12.945  1.00  0.00           O  
ATOM   2921  H1  WAT   478      34.835 -19.190 -13.779  1.00  0.00           H  
ATOM   2922  H2  WAT   478      35.588 -19.866 -12.653  1.00  0.00           H  
TER    2923      WAT   478 
ATOM   2923  O   WAT   479      21.957   6.349  35.166  1.00  0.00           O  
ATOM   2924  H1  WAT   479      21.945   6.714  34.282  1.00  0.00           H  
ATOM   2925  H2  WAT   479      21.350   5.609  35.128  1.00  0.00           H  
TER    2926      WAT   479 
ATOM   2926  O   WAT   480     -12.556  35.948  12.986  1.00  0.00           O  
ATOM   2927  H1  WAT   480     -13.336  35.429  13.184  1.00  0.00           H  
ATOM   2928  H2  WAT   480     -12.208  36.193  13.844  1.00  0.00           H  
TER    2929      WAT   480 
ATOM   2929  O   WAT   481      33.072 -18.549   7.861  1.00  0.00           O  
ATOM   2930  H1  WAT   481      33.067 -18.944   8.733  1.00  0.00           H  
ATOM   2931  H2  WAT   481      33.906 -18.822   7.479  1.00  0.00           H  
TER    2932      WAT   481 
ATOM   2932  O   WAT   482     -20.403   4.980  32.297  1.00  0.00           O  
ATOM   2933  H1  WAT   482     -20.194   5.780  32.780  1.00  0.00           H  
ATOM   2934  H2  WAT   482     -19.611   4.446  32.363  1.00  0.00           H  
TER    2935      WAT   482 
ATOM   2935  O   WAT   483     -12.370  17.035 -41.243  1.00  0.00           O  
ATOM   2936  H1  WAT   483     -12.092  17.931 -41.430  1.00  0.00           H  
ATOM   2937  H2  WAT   483     -13.146  17.135 -40.691  1.00  0.00           H  
TER    2938      WAT   483 
ATOM   2938  O   WAT   484      31.158  38.745 -15.801  1.00  0.00           O  
ATOM   2939  H1  WAT   484      30.226  38.948 -15.884  1.00  0.00           H  
ATOM   2940  H2  WAT   484      31.360  38.228 -16.581  1.00  0.00           H  
TER    2941      WAT   484 
ATOM   2941  O   WAT   485      -2.930  -0.081 -27.542  1.00  0.00           O  
ATOM   2942  H1  WAT   485      -3.040  -0.672 -28.287  1.00  0.00           H  
ATOM   2943  H2  WAT   485      -2.378  -0.566 -26.930  1.00  0.00           H  
TER    2944      WAT   485 
ATOM   2944  O   WAT   486     -15.957  24.644  -1.329  1.00  0.00           O  
ATOM   2945  H1  WAT   486     -16.298  24.824  -2.205  1.00  0.00           H  
ATOM   2946  H2  WAT   486     -15.612  23.753  -1.385  1.00  0.00           H  
TER    2947      WAT   486 
ATOM   2947  O   WAT   487      20.542  21.504  19.875  1.00  0.00           O  
ATOM   2948  H1  WAT   487      20.922  22.142  20.480  1.00  0.00           H  
ATOM   2949  H2  WAT   487      19.901  22.005  19.370  1.00  0.00           H  
TER    2950      WAT   487 
ATOM   2950  O   WAT   488     -32.089  -2.468  27.937  1.00  0.00           O  
ATOM   2951  H1  WAT   488     -31.731  -2.215  27.087  1.00  0.00           H  
ATOM   2952  H2  WAT   488     -32.254  -1.639  28.385  1.00  0.00           H  
TER    2953      WAT   488 
ATOM   2953  O   WAT   489       0.716 -15.193   8.024  1.00  0.00           O  
ATOM   2954  H1  WAT   489       1.412 -15.021   7.390  1.00  0.00           H  
ATOM   2955  H2  WAT   489       0.710 -14.420   8.589  1.00  0.00           H  
TER    2956      WAT   489 
ATOM   2956  O   WAT   490       0.987 -19.723   9.919  1.00  0.00           O  
ATOM   2957  H1  WAT   490       1.443 -19.717  10.761  1.00  0.00           H  
ATOM   2958  H2  WAT   490       1.305 -18.941   9.468  1.00  0.00           H  
TER    2959      WAT   490 
ATOM   2959  O   WAT   491      33.983 -11.452 -24.215  1.00  0.00           O  
ATOM   2960  H1  WAT   491      34.044 -11.442 -23.260  1.00  0.00           H  
ATOM   2961  H2  WAT   491      34.251 -12.336 -24.464  1.00  0.00           H  
TER    2962      WAT   491 
ATOM   2962  O   WAT   492     -17.037  28.874 -24.824  1.00  0.00           O  
ATOM   2963  H1  WAT   492     -16.822  28.014 -24.461  1.00  0.00           H  
ATOM   2964  H2  WAT   492     -17.701  28.693 -25.490  1.00  0.00           H  
TER    2965      WAT   492 
ATOM   2965  O   WAT   493     -16.350 -33.595   1.908  1.00  0.00           O  
ATOM   2966  H1  WAT   493     -17.204 -33.915   1.615  1.00  0.00           H  
ATOM   2967  H2  WAT   493     -15.721 -34.040   1.341  1.00  0.00           H  
TER    2968      WAT   493 
ATOM   2968  O   WAT   494       0.659 -11.195 -30.631  1.00  0.00           O  
ATOM   2969  H1  WAT   494       0.599 -11.155 -29.677  1.00  0.00           H  
ATOM   2970  H2  WAT   494       0.105 -10.477 -30.937  1.00  0.00           H  
TER    2971      WAT   494 
ATOM   2971  O   WAT   495     -29.423  24.876 -19.393  1.00  0.00           O  
ATOM   2972  H1  WAT   495     -30.050  24.510 -20.017  1.00  0.00           H  
ATOM   2973  H2  WAT   495     -28.611  24.398 -19.562  1.00  0.00           H  
TER    2974      WAT   495 
ATOM   2974  O   WAT   496     -25.853 -28.892  -8.329  1.00  0.00           O  
ATOM   2975  H1  WAT   496     -25.366 -29.294  -7.610  1.00  0.00           H  
ATOM   2976  H2  WAT   496     -26.773 -29.023  -8.099  1.00  0.00           H  
TER    2977      WAT   496 
ATOM   2977  O   WAT   497      21.755  -3.812  35.210  1.00  0.00           O  
ATOM   2978  H1  WAT   497      21.676  -2.969  34.763  1.00  0.00           H  
ATOM   2979  H2  WAT   497      20.912  -4.241  35.064  1.00  0.00           H  
TER    2980      WAT   497 
ATOM   2980  O   WAT   498     -23.010  27.502 -18.061  1.00  0.00           O  
ATOM   2981  H1  WAT   498     -22.731  28.015 -17.303  1.00  0.00           H  
ATOM   2982  H2  WAT   498     -22.936  28.106 -18.799  1.00  0.00           H  
TER    2983      WAT   498 
ATOM   2983  O   WAT   499     -18.634   7.598  46.834  1.00  0.00           O  
ATOM   2984  H1  WAT   499     -18.820   7.640  45.896  1.00  0.00           H  
ATOM   2985  H2  WAT   499     -19.497   7.594  47.249  1.00  0.00           H  
TER    2986      WAT   499 
ATOM   2986  O   WAT   500      17.283  49.442  -3.530  1.00  0.00           O  
ATOM   2987  H1  WAT   500      16.390  49.122  -3.400  1.00  0.00           H  
ATOM   2988  H2  WAT   500      17.400  49.449  -4.480  1.00  0.00           H  
TER    2989      WAT   500 
ATOM   2989  O   WAT   501       3.564 -10.069   2.534  1.00  0.00           O  
ATOM   2990  H1  WAT   501       3.102 -10.229   3.356  1.00  0.00           H  
ATOM   2991  H2  WAT   501       3.598 -10.925   2.107  1.00  0.00           H  
TER    2992      WAT   501 
ATOM   2992  O   WAT   502      18.334   3.326  25.536  1.00  0.00           O  
ATOM   2993  H1  WAT   502      18.148   4.123  26.032  1.00  0.00           H  
ATOM   2994  H2  WAT   502      18.349   3.610  24.622  1.00  0.00           H  
TER    2995      WAT   502 
ATOM   2995  O   WAT   503     -17.627 -11.646 -36.141  1.00  0.00           O  
ATOM   2996  H1  WAT   503     -18.493 -11.997 -35.932  1.00  0.00           H  
ATOM   2997  H2  WAT   503     -17.782 -10.720 -36.325  1.00  0.00           H  
TER    2998      WAT   503 
ATOM   2998  O   WAT   504     -41.357 -29.945  17.933  1.00  0.00           O  
ATOM   2999  H1  WAT   504     -40.556 -30.317  18.304  1.00  0.00           H  
ATOM   3000  H2  WAT   504     -41.288 -29.006  18.108  1.00  0.00           H  
TER    3001      WAT   504 
ATOM   3001  O   WAT   505      32.011  16.577 -21.548  1.00  0.00           O  
ATOM   3002  H1  WAT   505      31.600  16.879 -20.738  1.00  0.00           H  
ATOM   3003  H2  WAT   505      32.237  15.663 -21.376  1.00  0.00           H  
TER    3004      WAT   505 
ATOM   3004  O   WAT   506      37.353  -7.083 -29.888  1.00  0.00           O  
ATOM   3005  H1  WAT   506      37.149  -7.571 -29.090  1.00  0.00           H  
ATOM   3006  H2  WAT   506      38.034  -7.600 -30.318  1.00  0.00           H  
TER    3007      WAT   506 
ATOM   3007  O   WAT   507       0.933 -27.031  23.657  1.00  0.00           O  
ATOM   3008  H1  WAT   507       0.876 -27.412  22.780  1.00  0.00           H  
ATOM   3009  H2  WAT   507       0.237 -27.465  24.151  1.00  0.00           H  
TER    3010      WAT   507 
ATOM   3010  O   WAT   508      -1.011  31.702   8.369  1.00  0.00           O  
ATOM   3011  H1  WAT   508      -1.833  32.106   8.646  1.00  0.00           H  
ATOM   3012  H2  WAT   508      -0.331  32.291   8.696  1.00  0.00           H  
TER    3013      WAT   508 
ATOM   3013  O   WAT   509      21.714  42.833   8.086  1.00  0.00           O  
ATOM   3014  H1  WAT   509      21.614  43.705   8.469  1.00  0.00           H  
ATOM   3015  H2  WAT   509      20.988  42.761   7.465  1.00  0.00           H  
TER    3016      WAT   509 
ATOM   3016  O   WAT   510      17.367  -6.913  27.297  1.00  0.00           O  
ATOM   3017  H1  WAT   510      17.162  -6.312  28.014  1.00  0.00           H  
ATOM   3018  H2  WAT   510      17.117  -6.436  26.506  1.00  0.00           H  
TER    3019      WAT   510 
ATOM   3019  O   WAT   511      26.650 -32.568  21.171  1.00  0.00           O  
ATOM   3020  H1  WAT   511      26.245 -33.313  20.728  1.00  0.00           H  
ATOM   3021  H2  WAT   511      26.873 -31.961  20.465  1.00  0.00           H  
TER    3022      WAT   511 
ATOM   3022  O   WAT   512     -39.965 -15.326 -23.198  1.00  0.00           O  
ATOM   3023  H1  WAT   512     -39.220 -15.114 -23.762  1.00  0.00           H  
ATOM   3024  H2  WAT   512     -39.569 -15.598 -22.371  1.00  0.00           H  
TER    3025      WAT   512 
ATOM   3025  O   WAT   513      -7.826   7.101  41.601  1.00  0.00           O  
ATOM   3026  H1  WAT   513      -7.640   6.955  40.673  1.00  0.00           H  
ATOM   3027  H2  WAT   513      -8.055   8.029  41.656  1.00  0.00           H  
TER    3028      WAT   513 
ATOM   3028  O   WAT   514      -2.613  -4.985 -15.838  1.00  0.00           O  
ATOM   3029  H1  WAT   514      -1.922  -5.640 -15.944  1.00  0.00           H  
ATOM   3030  H2  WAT   514      -2.252  -4.354 -15.216  1.00  0.00           H  
TER    3031      WAT   514 
ATOM   3031  O   WAT   515       3.300   0.391 -38.892  1.00  0.00           O  
ATOM   3032  H1  WAT   515       2.805   0.907 -38.256  1.00  0.00           H  
ATOM   3033  H2  WAT   515       4.192   0.733 -38.835  1.00  0.00           H  
TER    3034      WAT   515 
ATOM   3034  O   WAT   516     -11.042   7.068  17.226  1.00  0.00           O  
ATOM   3035  H1  WAT   516     -10.873   7.751  17.875  1.00  0.00           H  
ATOM   3036  H2  WAT   516     -11.918   6.746  17.440  1.00  0.00           H  
TER    3037      WAT   516 
ATOM   3037  O   WAT   517      -7.729   5.135 -10.241  1.00  0.00           O  
ATOM   3038  H1  WAT   517      -6.940   5.149  -9.699  1.00  0.00           H  
ATOM   3039  H2  WAT   517      -7.514   4.542 -10.961  1.00  0.00           H  
TER    3040      WAT   517 
ATOM   3040  O   WAT   518     -25.481   2.900  36.491  1.00  0.00           O  
ATOM   3041  H1  WAT   518     -25.487   3.833  36.280  1.00  0.00           H  
ATOM   3042  H2  WAT   518     -26.372   2.716  36.790  1.00  0.00           H  
TER    3043      WAT   518 
ATOM   3043  O   WAT   519      11.213  15.870  -1.767  1.00  0.00           O  
ATOM   3044  H1  WAT   519      10.267  15.984  -1.867  1.00  0.00           H  
ATOM   3045  H2  WAT   519      11.314  15.439  -0.918  1.00  0.00           H  
TER    3046      WAT   519 
ATOM   3046  O   WAT   520       7.355 -43.053  20.312  1.00  0.00           O  
ATOM   3047  H1  WAT   520       6.632 -42.583  19.897  1.00  0.00           H  
ATOM   3048  H2  WAT   520       8.142 -42.680  19.914  1.00  0.00           H  
TER    3049      WAT   520 
ATOM   3049  O   WAT   521       6.152 -27.946  33.269  1.00  0.00           O  
ATOM   3050  H1  WAT   521       6.510 -28.711  32.819  1.00  0.00           H  
ATOM   3051  H2  WAT   521       5.610 -28.311  33.968  1.00  0.00           H  
TER    3052      WAT   521 
ATOM   3052  O   WAT   522      23.144  -1.224  19.512  1.00  0.00           O  
ATOM   3053  H1  WAT   522      23.669  -1.760  20.107  1.00  0.00           H  
ATOM   3054  H2  WAT   522      22.238  -1.453  19.720  1.00  0.00           H  
TER    3055      WAT   522 
ATOM   3055  O   WAT   523       4.029  35.269  10.830  1.00  0.00           O  
ATOM   3056  H1  WAT   523       4.172  35.935  11.502  1.00  0.00           H  
ATOM   3057  H2  WAT   523       4.169  35.729  10.003  1.00  0.00           H  
TER    3058      WAT   523 
ATOM   3058  O   WAT   524      30.070 -26.122  -7.542  1.00  0.00           O  
ATOM   3059  H1  WAT   524      30.588 -25.466  -8.008  1.00  0.00           H  
ATOM   3060  H2  WAT   524      30.476 -26.178  -6.677  1.00  0.00           H  
TER    3061      WAT   524 
ATOM   3061  O   WAT   525      -4.497 -27.817  15.447  1.00  0.00           O  
ATOM   3062  H1  WAT   525      -3.711 -27.303  15.636  1.00  0.00           H  
ATOM   3063  H2  WAT   525      -4.745 -27.557  14.560  1.00  0.00           H  
TER    3064      WAT   525 
ATOM   3064  O   WAT   526       7.329  15.016  29.607  1.00  0.00           O  
ATOM   3065  H1  WAT   526       7.475  14.423  30.344  1.00  0.00           H  
ATOM   3066  H2  WAT   526       6.378  15.116  29.564  1.00  0.00           H  
TER    3067      WAT   526 
ATOM   3067  O   WAT   527      31.522  -5.861  -0.349  1.00  0.00           O  
ATOM   3068  H1  WAT   527      32.017  -6.447  -0.922  1.00  0.00           H  
ATOM   3069  H2  WAT   527      30.807  -5.537  -0.898  1.00  0.00           H  
TER    3070      WAT   527 
ATOM   3070  O   WAT   528     -20.186  21.198 -25.233  1.00  0.00           O  
ATOM   3071  H1  WAT   528     -20.288  22.147 -25.310  1.00  0.00           H  
ATOM   3072  H2  WAT   528     -21.039  20.890 -24.928  1.00  0.00           H  
TER    3073      WAT   528 
ATOM   3073  O   WAT   529     -23.881  15.871 -20.477  1.00  0.00           O  
ATOM   3074  H1  WAT   529     -24.191  16.112 -19.604  1.00  0.00           H  
ATOM   3075  H2  WAT   529     -24.528  16.246 -21.074  1.00  0.00           H  
TER    3076      WAT   529 
ATOM   3076  O   WAT   530     -14.197 -22.453 -28.782  1.00  0.00           O  
ATOM   3077  H1  WAT   530     -14.850 -22.420 -28.082  1.00  0.00           H  
ATOM   3078  H2  WAT   530     -14.378 -23.274 -29.240  1.00  0.00           H  
TER    3079      WAT   530 
ATOM   3079  O   WAT   531      -5.694   0.295  41.765  1.00  0.00           O  
ATOM   3080  H1  WAT   531      -5.683   0.326  40.808  1.00  0.00           H  
ATOM   3081  H2  WAT   531      -5.944   1.180  42.030  1.00  0.00           H  
TER    3082      WAT   531 
ATOM   3082  O   WAT   532     -16.491 -10.733  -6.868  1.00  0.00           O  
ATOM   3083  H1  WAT   532     -15.714 -10.885  -6.331  1.00  0.00           H  
ATOM   3084  H2  WAT   532     -16.387 -11.326  -7.613  1.00  0.00           H  
TER    3085      WAT   532 
ATOM   3085  O   WAT   533      30.820  17.849  -3.663  1.00  0.00           O  
ATOM   3086  H1  WAT   533      30.462  17.143  -4.201  1.00  0.00           H  
ATOM   3087  H2  WAT   533      31.363  18.358  -4.266  1.00  0.00           H  
TER    3088      WAT   533 
ATOM   3088  O   WAT   534      42.114   2.744  17.241  1.00  0.00           O  
ATOM   3089  H1  WAT   534      42.570   2.779  16.400  1.00  0.00           H  
ATOM   3090  H2  WAT   534      42.753   2.363  17.843  1.00  0.00           H  
TER    3091      WAT   534 
ATOM   3091  O   WAT   535      28.384   4.430  -7.438  1.00  0.00           O  
ATOM   3092  H1  WAT   535      27.821   5.124  -7.095  1.00  0.00           H  
ATOM   3093  H2  WAT   535      28.035   4.248  -8.310  1.00  0.00           H  
TER    3094      WAT   535 
ATOM   3094  O   WAT   536      -1.206  30.876  23.790  1.00  0.00           O  
ATOM   3095  H1  WAT   536      -0.584  31.361  24.330  1.00  0.00           H  
ATOM   3096  H2  WAT   536      -1.313  31.414  23.005  1.00  0.00           H  
TER    3097      WAT   536 
ATOM   3097  O   WAT   537     -35.685  29.921  -2.616  1.00  0.00           O  
ATOM   3098  H1  WAT   537     -36.243  29.193  -2.342  1.00  0.00           H  
ATOM   3099  H2  WAT   537     -35.380  29.674  -3.489  1.00  0.00           H  
TER    3100      WAT   537 
ATOM   3100  O   WAT   538       0.872   5.323  12.443  1.00  0.00           O  
ATOM   3101  H1  WAT   538       0.018   5.705  12.238  1.00  0.00           H  
ATOM   3102  H2  WAT   538       1.083   4.785  11.679  1.00  0.00           H  
TER    3103      WAT   538 
ATOM   3103  O   WAT   539     -36.263 -12.217 -16.920  1.00  0.00           O  
ATOM   3104  H1  WAT   539     -36.261 -11.269 -16.793  1.00  0.00           H  
ATOM   3105  H2  WAT   539     -36.642 -12.566 -16.113  1.00  0.00           H  
TER    3106      WAT   539 
ATOM   3106  O   WAT   540      11.005  -7.228  -2.914  1.00  0.00           O  
ATOM   3107  H1  WAT   540      11.682  -6.617  -2.624  1.00  0.00           H  
ATOM   3108  H2  WAT   540      10.189  -6.732  -2.845  1.00  0.00           H  
TER    3109      WAT   540 
ATOM   3109  O   WAT   541     -15.803  20.164  -6.475  1.00  0.00           O  
ATOM   3110  H1  WAT   541     -15.182  20.671  -7.000  1.00  0.00           H  
ATOM   3111  H2  WAT   541     -15.273  19.470  -6.083  1.00  0.00           H  
TER    3112      WAT   541 
ATOM   3112  O   WAT   542     -11.478 -16.235 -20.783  1.00  0.00           O  
ATOM   3113  H1  WAT   542     -11.357 -15.295 -20.913  1.00  0.00           H  
ATOM   3114  H2  WAT   542     -11.110 -16.635 -21.571  1.00  0.00           H  
TER    3115      WAT   542 
ATOM   3115  O   WAT   543      -6.113  -0.673 -44.814  1.00  0.00           O  
ATOM   3116  H1  WAT   543      -6.935  -0.314 -44.481  1.00  0.00           H  
ATOM   3117  H2  WAT   543      -5.770  -1.198 -44.090  1.00  0.00           H  
TER    3118      WAT   543 
ATOM   3118  O   WAT   544      11.880  31.022  25.101  1.00  0.00           O  
ATOM   3119  H1  WAT   544      12.044  30.332  24.458  1.00  0.00           H  
ATOM   3120  H2  WAT   544      11.861  30.566  25.942  1.00  0.00           H  
TER    3121      WAT   544 
ATOM   3121  O   WAT   545     -10.908   5.085 -50.150  1.00  0.00           O  
ATOM   3122  H1  WAT   545     -10.126   4.851 -49.651  1.00  0.00           H  
ATOM   3123  H2  WAT   545     -11.196   4.262 -50.544  1.00  0.00           H  
TER    3124      WAT   545 
ATOM   3124  O   WAT   546      -1.822  -8.515 -37.753  1.00  0.00           O  
ATOM   3125  H1  WAT   546      -2.063  -9.420 -37.953  1.00  0.00           H  
ATOM   3126  H2  WAT   546      -2.619  -8.012 -37.921  1.00  0.00           H  
TER    3127      WAT   546 
ATOM   3127  O   WAT   547      -1.995  44.056 -11.947  1.00  0.00           O  
ATOM   3128  H1  WAT   547      -1.241  44.517 -12.314  1.00  0.00           H  
ATOM   3129  H2  WAT   547      -2.685  44.167 -12.601  1.00  0.00           H  
TER    3130      WAT   547 
ATOM   3130  O   WAT   548      15.588 -29.623  40.838  1.00  0.00           O  
ATOM   3131  H1  WAT   548      14.715 -29.916  40.578  1.00  0.00           H  
ATOM   3132  H2  WAT   548      15.685 -29.930  41.739  1.00  0.00           H  
TER    3133      WAT   548 
ATOM   3133  O   WAT   549     -26.350  -3.890 -31.170  1.00  0.00           O  
ATOM   3134  H1  WAT   549     -25.868  -4.621 -31.557  1.00  0.00           H  
ATOM   3135  H2  WAT   549     -27.034  -4.306 -30.645  1.00  0.00           H  
TER    3136      WAT   549 
ATOM   3136  O   WAT   550      12.125 -41.605  -0.607  1.00  0.00           O  
ATOM   3137  H1  WAT   550      12.251 -41.356   0.309  1.00  0.00           H  
ATOM   3138  H2  WAT   550      11.519 -40.949  -0.951  1.00  0.00           H  
TER    3139      WAT   550 
ATOM   3139  O   WAT   551     -12.340  40.135 -15.564  1.00  0.00           O  
ATOM   3140  H1  WAT   551     -11.534  40.497 -15.931  1.00  0.00           H  
ATOM   3141  H2  WAT   551     -12.619  40.780 -14.915  1.00  0.00           H  
TER    3142      WAT   551 
ATOM   3142  O   WAT   552     -23.058  29.828  28.505  1.00  0.00           O  
ATOM   3143  H1  WAT   552     -22.610  29.622  29.326  1.00  0.00           H  
ATOM   3144  H2  WAT   552     -23.789  29.211  28.471  1.00  0.00           H  
TER    3145      WAT   552 
ATOM   3145  O   WAT   553     -23.094 -21.101  32.063  1.00  0.00           O  
ATOM   3146  H1  WAT   553     -22.201 -20.787  31.917  1.00  0.00           H  
ATOM   3147  H2  WAT   553     -23.135 -21.933  31.593  1.00  0.00           H  
TER    3148      WAT   553 
ATOM   3148  O   WAT   554       1.019   5.650  35.397  1.00  0.00           O  
ATOM   3149  H1  WAT   554       1.060   5.285  34.514  1.00  0.00           H  
ATOM   3150  H2  WAT   554       1.917   5.922  35.586  1.00  0.00           H  
TER    3151      WAT   554 
ATOM   3151  O   WAT   555      29.343  16.675 -22.985  1.00  0.00           O  
ATOM   3152  H1  WAT   555      30.260  16.937 -22.908  1.00  0.00           H  
ATOM   3153  H2  WAT   555      29.375  15.727 -23.110  1.00  0.00           H  
TER    3154      WAT   555 
ATOM   3154  O   WAT   556      -2.691  41.378  29.239  1.00  0.00           O  
ATOM   3155  H1  WAT   556      -3.574  41.603  28.946  1.00  0.00           H  
ATOM   3156  H2  WAT   556      -2.235  41.109  28.441  1.00  0.00           H  
TER    3157      WAT   556 
ATOM   3157  O   WAT   557     -10.121  -4.385 -25.342  1.00  0.00           O  
ATOM   3158  H1  WAT   557      -9.438  -4.641 -24.722  1.00  0.00           H  
ATOM   3159  H2  WAT   557     -10.536  -3.623 -24.939  1.00  0.00           H  
TER    3160      WAT   557 
ATOM   3160  O   WAT   558       6.443  17.944  16.617  1.00  0.00           O  
ATOM   3161  H1  WAT   558       6.087  18.823  16.492  1.00  0.00           H  
ATOM   3162  H2  WAT   558       6.057  17.426  15.911  1.00  0.00           H  
TER    3163      WAT   558 
ATOM   3163  O   WAT   559      24.543   2.736  20.389  1.00  0.00           O  
ATOM   3164  H1  WAT   559      24.807   3.617  20.122  1.00  0.00           H  
ATOM   3165  H2  WAT   559      24.470   2.249  19.568  1.00  0.00           H  
TER    3166      WAT   559 
ATOM   3166  O   WAT   560     -28.786  -7.748  15.700  1.00  0.00           O  
ATOM   3167  H1  WAT   560     -28.742  -8.255  16.511  1.00  0.00           H  
ATOM   3168  H2  WAT   560     -27.909  -7.822  15.324  1.00  0.00           H  
TER    3169      WAT   560 
ATOM   3169  O   WAT   561      38.652   5.573 -22.382  1.00  0.00           O  
ATOM   3170  H1  WAT   561      38.643   6.354 -21.829  1.00  0.00           H  
ATOM   3171  H2  WAT   561      37.758   5.234 -22.333  1.00  0.00           H  
TER    3172      WAT   561 
ATOM   3172  O   WAT   562     -30.986   9.132  -0.604  1.00  0.00           O  
ATOM   3173  H1  WAT   562     -31.808   8.755  -0.917  1.00  0.00           H  
ATOM   3174  H2  WAT   562     -30.331   8.842  -1.239  1.00  0.00           H  
TER    3175      WAT   562 
ATOM   3175  O   WAT   563       1.572  27.203  -4.251  1.00  0.00           O  
ATOM   3176  H1  WAT   563       1.085  27.984  -3.990  1.00  0.00           H  
ATOM   3177  H2  WAT   563       0.914  26.633  -4.650  1.00  0.00           H  
TER    3178      WAT   563 
ATOM   3178  O   WAT   564     -29.880   7.320   3.022  1.00  0.00           O  
ATOM   3179  H1  WAT   564     -29.503   7.745   3.792  1.00  0.00           H  
ATOM   3180  H2  WAT   564     -30.458   7.982   2.643  1.00  0.00           H  
TER    3181      WAT   564 
ATOM   3181  O   WAT   565     -12.897  18.143  26.417  1.00  0.00           O  
ATOM   3182  H1  WAT   565     -13.392  18.714  25.830  1.00  0.00           H  
ATOM   3183  H2  WAT   565     -13.151  18.425  27.296  1.00  0.00           H  
TER    3184      WAT   565 
ATOM   3184  O   WAT   566      38.806 -21.845  11.012  1.00  0.00           O  
ATOM   3185  H1  WAT   566      38.998 -22.176  11.889  1.00  0.00           H  
ATOM   3186  H2  WAT   566      38.958 -20.902  11.074  1.00  0.00           H  
TER    3187      WAT   566 
ATOM   3187  O   WAT   567      33.858  16.896  -6.845  1.00  0.00           O  
ATOM   3188  H1  WAT   567      34.554  16.257  -6.994  1.00  0.00           H  
ATOM   3189  H2  WAT   567      33.921  17.106  -5.913  1.00  0.00           H  
TER    3190      WAT   567 
ATOM   3190  O   WAT   568      -0.046   6.795 -46.655  1.00  0.00           O  
ATOM   3191  H1  WAT   568      -0.012   6.571 -45.725  1.00  0.00           H  
ATOM   3192  H2  WAT   568       0.055   5.958 -47.107  1.00  0.00           H  
TER    3193      WAT   568 
ATOM   3193  O   WAT   569      15.340 -40.439   8.874  1.00  0.00           O  
ATOM   3194  H1  WAT   569      15.854 -41.087   8.393  1.00  0.00           H  
ATOM   3195  H2  WAT   569      15.288 -40.787   9.764  1.00  0.00           H  
TER    3196      WAT   569 
ATOM   3196  O   WAT   570     -22.664   6.581 -18.467  1.00  0.00           O  
ATOM   3197  H1  WAT   570     -22.412   7.288 -19.061  1.00  0.00           H  
ATOM   3198  H2  WAT   570     -22.691   5.800 -19.020  1.00  0.00           H  
TER    3199      WAT   570 
ATOM   3199  O   WAT   571      17.093 -27.306  -9.678  1.00  0.00           O  
ATOM   3200  H1  WAT   571      16.638 -28.143  -9.587  1.00  0.00           H  
ATOM   3201  H2  WAT   571      17.009 -27.086 -10.606  1.00  0.00           H  
TER    3202      WAT   571 
ATOM   3202  O   WAT   572     -12.689  -2.559  14.354  1.00  0.00           O  
ATOM   3203  H1  WAT   572     -13.580  -2.909  14.353  1.00  0.00           H  
ATOM   3204  H2  WAT   572     -12.290  -2.920  13.562  1.00  0.00           H  
TER    3205      WAT   572 
ATOM   3205  O   WAT   573      -8.791  10.705  47.198  1.00  0.00           O  
ATOM   3206  H1  WAT   573      -9.285  10.339  47.931  1.00  0.00           H  
ATOM   3207  H2  WAT   573      -8.907  10.072  46.490  1.00  0.00           H  
TER    3208      WAT   573 
ATOM   3208  O   WAT   574      -0.025 -35.107  -2.842  1.00  0.00           O  
ATOM   3209  H1  WAT   574      -0.888 -35.472  -2.645  1.00  0.00           H  
ATOM   3210  H2  WAT   574       0.120 -35.320  -3.764  1.00  0.00           H  
TER    3211      WAT   574 
ATOM   3211  O   WAT   575       3.923  26.826 -17.910  1.00  0.00           O  
ATOM   3212  H1  WAT   575       3.150  27.126 -17.432  1.00  0.00           H  
ATOM   3213  H2  WAT   575       4.495  27.593 -17.947  1.00  0.00           H  
TER    3214      WAT   575 
ATOM   3214  O   WAT   576     -42.648 -20.277  -7.115  1.00  0.00           O  
ATOM   3215  H1  WAT   576     -42.098 -20.748  -6.488  1.00  0.00           H  
ATOM   3216  H2  WAT   576     -42.059 -20.068  -7.840  1.00  0.00           H  
TER    3217      WAT   576 
ATOM   3217  O   WAT   577      14.907 -35.172  11.040  1.00  0.00           O  
ATOM   3218  H1  WAT   577      15.518 -35.164  10.302  1.00  0.00           H  
ATOM   3219  H2  WAT   577      14.901 -34.268  11.355  1.00  0.00           H  
TER    3220      WAT   577 
ATOM   3220  O   WAT   578      24.065 -29.871  -9.274  1.00  0.00           O  
ATOM   3221  H1  WAT   578      24.094 -28.978  -9.618  1.00  0.00           H  
ATOM   3222  H2  WAT   578      24.103 -30.429 -10.051  1.00  0.00           H  
TER    3223      WAT   578 
ATOM   3223  O   WAT   579     -42.464 -21.570 -18.631  1.00  0.00           O  
ATOM   3224  H1  WAT   579     -41.579 -21.267 -18.832  1.00  0.00           H  
ATOM   3225  H2  WAT   579     -42.549 -22.395 -19.109  1.00  0.00           H  
TER    3226      WAT   579 
ATOM   3226  O   WAT   580     -29.566  30.673  12.419  1.00  0.00           O  
ATOM   3227  H1  WAT   580     -29.826  31.545  12.124  1.00  0.00           H  
ATOM   3228  H2  WAT   580     -30.332  30.340  12.885  1.00  0.00           H  
TER    3229      WAT   580 
ATOM   3229  O   WAT   581     -11.770 -41.898  -3.219  1.00  0.00           O  
ATOM   3230  H1  WAT   581     -11.259 -42.614  -2.842  1.00  0.00           H  
ATOM   3231  H2  WAT   581     -11.224 -41.122  -3.090  1.00  0.00           H  
TER    3232      WAT   581 
ATOM   3232  O   WAT   582      39.785  -8.605  15.500  1.00  0.00           O  
ATOM   3233  H1  WAT   582      38.903  -8.633  15.130  1.00  0.00           H  
ATOM   3234  H2  WAT   582      40.106  -9.504  15.424  1.00  0.00           H  
TER    3235      WAT   582 
ATOM   3235  O   WAT   583      11.458  41.791 -15.555  1.00  0.00           O  
ATOM   3236  H1  WAT   583      12.049  41.225 -16.052  1.00  0.00           H  
ATOM   3237  H2  WAT   583      10.819  42.094 -16.200  1.00  0.00           H  
TER    3238      WAT   583 
ATOM   3238  O   WAT   584      26.206  -5.108  -1.484  1.00  0.00           O  
ATOM   3239  H1  WAT   584      25.598  -4.399  -1.693  1.00  0.00           H  
ATOM   3240  H2  WAT   584      26.419  -5.499  -2.331  1.00  0.00           H  
TER    3241      WAT   584 
ATOM   3241  O   WAT   585     -21.708  17.283  -2.380  1.00  0.00           O  
ATOM   3242  H1  WAT   585     -22.348  17.982  -2.252  1.00  0.00           H  
ATOM   3243  H2  WAT   585     -21.024  17.463  -1.735  1.00  0.00           H  
TER    3244      WAT   585 
ATOM   3244  O   WAT   586     -35.335  19.427 -26.878  1.00  0.00           O  
ATOM   3245  H1  WAT   586     -35.308  19.178 -25.954  1.00  0.00           H  
ATOM   3246  H2  WAT   586     -34.458  19.765 -27.060  1.00  0.00           H  
TER    3247      WAT   586 
ATOM   3247  O   WAT   587      18.689  32.779 -11.845  1.00  0.00           O  
ATOM   3248  H1  WAT   587      18.715  32.997 -10.913  1.00  0.00           H  
ATOM   3249  H2  WAT   587      17.763  32.837 -12.079  1.00  0.00           H  
TER    3250      WAT   587 
ATOM   3250  O   WAT   588      35.553  -6.179  22.985  1.00  0.00           O  
ATOM   3251  H1  WAT   588      36.141  -5.423  22.974  1.00  0.00           H  
ATOM   3252  H2  WAT   588      34.825  -5.908  23.544  1.00  0.00           H  
TER    3253      WAT   588 
ATOM   3253  O   WAT   589      17.929  21.345   1.374  1.00  0.00           O  
ATOM   3254  H1  WAT   589      18.341  20.811   2.052  1.00  0.00           H  
ATOM   3255  H2  WAT   589      18.607  21.451   0.706  1.00  0.00           H  
TER    3256      WAT   589 
ATOM   3256  O   WAT   590      13.472  50.701  10.754  1.00  0.00           O  
ATOM   3257  H1  WAT   590      13.818  51.577  10.583  1.00  0.00           H  
ATOM   3258  H2  WAT   590      14.072  50.328  11.399  1.00  0.00           H  
TER    3259      WAT   590 
ATOM   3259  O   WAT   591      11.236  18.978  21.703  1.00  0.00           O  
ATOM   3260  H1  WAT   591      10.414  18.698  22.105  1.00  0.00           H  
ATOM   3261  H2  WAT   591      11.865  18.984  22.425  1.00  0.00           H  
TER    3262      WAT   591 
ATOM   3262  O   WAT   592       6.378   7.465 -44.562  1.00  0.00           O  
ATOM   3263  H1  WAT   592       7.164   7.810 -44.140  1.00  0.00           H  
ATOM   3264  H2  WAT   592       6.672   7.197 -45.433  1.00  0.00           H  
TER    3265      WAT   592 
ATOM   3265  O   WAT   593     -32.025  30.943  -8.886  1.00  0.00           O  
ATOM   3266  H1  WAT   593     -32.475  31.185  -9.696  1.00  0.00           H  
ATOM   3267  H2  WAT   593     -31.097  30.938  -9.120  1.00  0.00           H  
TER    3268      WAT   593 
ATOM   3268  O   WAT   594      -6.704  23.386  40.372  1.00  0.00           O  
ATOM   3269  H1  WAT   594      -7.363  23.769  40.951  1.00  0.00           H  
ATOM   3270  H2  WAT   594      -7.006  23.603  39.490  1.00  0.00           H  
TER    3271      WAT   594 
ATOM   3271  O   WAT   595     -28.856   1.971  29.100  1.00  0.00           O  
ATOM   3272  H1  WAT   595     -29.318   2.581  28.525  1.00  0.00           H  
ATOM   3273  H2  WAT   595     -29.196   2.162  29.974  1.00  0.00           H  
TER    3274      WAT   595 
ATOM   3274  O   WAT   596      38.701  15.153   6.728  1.00  0.00           O  
ATOM   3275  H1  WAT   596      38.127  14.417   6.940  1.00  0.00           H  
ATOM   3276  H2  WAT   596      39.185  14.864   5.955  1.00  0.00           H  
TER    3277      WAT   596 
ATOM   3277  O   WAT   597      28.685 -21.279   5.197  1.00  0.00           O  
ATOM   3278  H1  WAT   597      28.943 -21.638   6.046  1.00  0.00           H  
ATOM   3279  H2  WAT   597      29.453 -20.793   4.899  1.00  0.00           H  
TER    3280      WAT   597 
ATOM   3280  O   WAT   598      20.250   7.933 -15.471  1.00  0.00           O  
ATOM   3281  H1  WAT   598      20.278   7.182 -16.064  1.00  0.00           H  
ATOM   3282  H2  WAT   598      20.987   7.796 -14.876  1.00  0.00           H  
TER    3283      WAT   598 
ATOM   3283  O   WAT   599      -1.495 -37.931 -14.174  1.00  0.00           O  
ATOM   3284  H1  WAT   599      -0.890 -37.421 -13.637  1.00  0.00           H  
ATOM   3285  H2  WAT   599      -1.082 -37.961 -15.037  1.00  0.00           H  
TER    3286      WAT   599 
ATOM   3286  O   WAT   600      40.597  23.793   8.860  1.00  0.00           O  
ATOM   3287  H1  WAT   600      39.883  23.829   8.224  1.00  0.00           H  
ATOM   3288  H2  WAT   600      40.900  22.886   8.829  1.00  0.00           H  
TER    3289      WAT   600 
ATOM   3289  O   WAT   601      18.779  39.870   9.152  1.00  0.00           O  
ATOM   3290  H1  WAT   601      19.670  39.768   8.818  1.00  0.00           H  
ATOM   3291  H2  WAT   601      18.891  40.275  10.012  1.00  0.00           H  
TER    3292      WAT   601 
ATOM   3292  O   WAT   602      12.160  40.620  -0.356  1.00  0.00           O  
ATOM   3293  H1  WAT   602      11.735  41.462  -0.189  1.00  0.00           H  
ATOM   3294  H2  WAT   602      13.092  40.792  -0.224  1.00  0.00           H  
TER    3295      WAT   602 
ATOM   3295  O   WAT   603     -30.837  -8.108  -5.117  1.00  0.00           O  
ATOM   3296  H1  WAT   603     -30.293  -7.366  -5.380  1.00  0.00           H  
ATOM   3297  H2  WAT   603     -31.604  -7.709  -4.705  1.00  0.00           H  
TER    3298      WAT   603 
ATOM   3298  O   WAT   604      33.668 -14.976  14.686  1.00  0.00           O  
ATOM   3299  H1  WAT   604      33.941 -14.324  15.331  1.00  0.00           H  
ATOM   3300  H2  WAT   604      34.360 -15.637  14.706  1.00  0.00           H  
TER    3301      WAT   604 
ATOM   3301  O   WAT   605      -0.510  28.023  19.229  1.00  0.00           O  
ATOM   3302  H1  WAT   605       0.071  27.304  18.982  1.00  0.00           H  
ATOM   3303  H2  WAT   605      -0.050  28.470  19.939  1.00  0.00           H  
TER    3304      WAT   605 
ATOM   3304  O   WAT   606       6.467  20.293  -5.378  1.00  0.00           O  
ATOM   3305  H1  WAT   606       5.667  20.810  -5.473  1.00  0.00           H  
ATOM   3306  H2  WAT   606       6.222  19.579  -4.790  1.00  0.00           H  
TER    3307      WAT   606 
ATOM   3307  O   WAT   607     -41.315  19.950   6.000  1.00  0.00           O  
ATOM   3308  H1  WAT   607     -41.430  20.878   6.205  1.00  0.00           H  
ATOM   3309  H2  WAT   607     -40.717  19.628   6.675  1.00  0.00           H  
TER    3310      WAT   607 
ATOM   3310  O   WAT   608     -16.495 -19.945 -12.472  1.00  0.00           O  
ATOM   3311  H1  WAT   608     -16.302 -20.136 -13.390  1.00  0.00           H  
ATOM   3312  H2  WAT   608     -15.666 -19.628 -12.114  1.00  0.00           H  
TER    3313      WAT   608 
ATOM   3313  O   WAT   609     -41.147  22.309  10.164  1.00  0.00           O  
ATOM   3314  H1  WAT   609     -40.960  22.253  11.101  1.00  0.00           H  
ATOM   3315  H2  WAT   609     -40.570  21.658   9.765  1.00  0.00           H  
TER    3316      WAT   609 
ATOM   3316  O   WAT   610      40.043   6.161  30.596  1.00  0.00           O  
ATOM   3317  H1  WAT   610      39.321   6.280  31.212  1.00  0.00           H  
ATOM   3318  H2  WAT   610      40.816   6.054  31.150  1.00  0.00           H  
TER    3319      WAT   610 
ATOM   3319  O   WAT   611      27.293  34.730 -21.289  1.00  0.00           O  
ATOM   3320  H1  WAT   611      27.958  34.865 -21.963  1.00  0.00           H  
ATOM   3321  H2  WAT   611      26.943  33.857 -21.468  1.00  0.00           H  
TER    3322      WAT   611 
ATOM   3322  O   WAT   612     -22.778  23.911 -36.051  1.00  0.00           O  
ATOM   3323  H1  WAT   612     -22.041  23.704 -36.626  1.00  0.00           H  
ATOM   3324  H2  WAT   612     -23.553  23.685 -36.565  1.00  0.00           H  
TER    3325      WAT   612 
ATOM   3325  O   WAT   613      14.225  36.102  25.063  1.00  0.00           O  
ATOM   3326  H1  WAT   613      13.732  35.293  25.205  1.00  0.00           H  
ATOM   3327  H2  WAT   613      14.191  36.554  25.906  1.00  0.00           H  
TER    3328      WAT   613 
ATOM   3328  O   WAT   614      -2.637 -26.447  -2.872  1.00  0.00           O  
ATOM   3329  H1  WAT   614      -3.307 -26.193  -3.506  1.00  0.00           H  
ATOM   3330  H2  WAT   614      -3.130 -26.746  -2.108  1.00  0.00           H  
TER    3331      WAT   614 
ATOM   3331  O   WAT   615       6.630  37.505  26.352  1.00  0.00           O  
ATOM   3332  H1  WAT   615       6.424  36.974  25.583  1.00  0.00           H  
ATOM   3333  H2  WAT   615       5.777  37.732  26.722  1.00  0.00           H  
TER    3334      WAT   615 
ATOM   3334  O   WAT   616       4.279  16.976  15.439  1.00  0.00           O  
ATOM   3335  H1  WAT   616       3.568  16.898  16.075  1.00  0.00           H  
ATOM   3336  H2  WAT   616       4.052  17.747  14.920  1.00  0.00           H  
TER    3337      WAT   616 
ATOM   3337  O   WAT   617     -27.915 -16.678   4.146  1.00  0.00           O  
ATOM   3338  H1  WAT   617     -27.789 -16.835   3.210  1.00  0.00           H  
ATOM   3339  H2  WAT   617     -27.705 -15.752   4.264  1.00  0.00           H  
TER    3340      WAT   617 
ATOM   3340  O   WAT   618      19.891  17.993  19.389  1.00  0.00           O  
ATOM   3341  H1  WAT   618      20.295  17.458  18.706  1.00  0.00           H  
ATOM   3342  H2  WAT   618      18.983  18.098  19.105  1.00  0.00           H  
TER    3343      WAT   618 
ATOM   3343  O   WAT   619       8.796 -35.742  11.924  1.00  0.00           O  
ATOM   3344  H1  WAT   619       8.344 -35.056  12.416  1.00  0.00           H  
ATOM   3345  H2  WAT   619       9.687 -35.410  11.814  1.00  0.00           H  
TER    3346      WAT   619 
ATOM   3346  O   WAT   620     -38.786  22.650  -8.496  1.00  0.00           O  
ATOM   3347  H1  WAT   620     -39.113  21.794  -8.218  1.00  0.00           H  
ATOM   3348  H2  WAT   620     -37.853  22.630  -8.283  1.00  0.00           H  
TER    3349      WAT   620 
ATOM   3349  O   WAT   621       1.070  38.701  26.400  1.00  0.00           O  
ATOM   3350  H1  WAT   621       1.378  37.823  26.626  1.00  0.00           H  
ATOM   3351  H2  WAT   621       0.144  38.699  26.642  1.00  0.00           H  
TER    3352      WAT   621 
ATOM   3352  O   WAT   622     -14.954  17.232 -21.347  1.00  0.00           O  
ATOM   3353  H1  WAT   622     -15.447  16.411 -21.349  1.00  0.00           H  
ATOM   3354  H2  WAT   622     -15.624  17.913 -21.291  1.00  0.00           H  
TER    3355      WAT   622 
ATOM   3355  O   WAT   623      36.924 -12.368   1.751  1.00  0.00           O  
ATOM   3356  H1  WAT   623      37.171 -11.873   2.532  1.00  0.00           H  
ATOM   3357  H2  WAT   623      37.162 -11.797   1.020  1.00  0.00           H  
TER    3358      WAT   623 
ATOM   3358  O   WAT   624      -9.139 -10.586  25.814  1.00  0.00           O  
ATOM   3359  H1  WAT   624      -9.445 -11.099  26.562  1.00  0.00           H  
ATOM   3360  H2  WAT   624      -8.309 -10.995  25.567  1.00  0.00           H  
TER    3361      WAT   624 
ATOM   3361  O   WAT   625     -40.194 -28.927   3.902  1.00  0.00           O  
ATOM   3362  H1  WAT   625     -39.728 -28.848   4.735  1.00  0.00           H  
ATOM   3363  H2  WAT   625     -39.795 -29.685   3.475  1.00  0.00           H  
TER    3364      WAT   625 
ATOM   3364  O   WAT   626     -28.631   8.080   5.280  1.00  0.00           O  
ATOM   3365  H1  WAT   626     -28.189   8.822   5.691  1.00  0.00           H  
ATOM   3366  H2  WAT   626     -28.048   7.337   5.436  1.00  0.00           H  
TER    3367      WAT   626 
ATOM   3367  O   WAT   627      38.100  -2.301 -17.622  1.00  0.00           O  
ATOM   3368  H1  WAT   627      37.961  -1.354 -17.635  1.00  0.00           H  
ATOM   3369  H2  WAT   627      38.758  -2.456 -18.299  1.00  0.00           H  
TER    3370      WAT   627 
ATOM   3370  O   WAT   628     -16.558   9.791  -3.736  1.00  0.00           O  
ATOM   3371  H1  WAT   628     -16.032  10.356  -4.302  1.00  0.00           H  
ATOM   3372  H2  WAT   628     -17.352  10.297  -3.564  1.00  0.00           H  
TER    3373      WAT   628 
ATOM   3373  O   WAT   629     -22.024  27.966  -2.105  1.00  0.00           O  
ATOM   3374  H1  WAT   629     -22.977  28.016  -2.033  1.00  0.00           H  
ATOM   3375  H2  WAT   629     -21.833  28.281  -2.989  1.00  0.00           H  
TER    3376      WAT   629 
ATOM   3376  O   WAT   630     -32.025  27.269 -25.721  1.00  0.00           O  
ATOM   3377  H1  WAT   630     -32.501  26.690 -25.126  1.00  0.00           H  
ATOM   3378  H2  WAT   630     -32.708  27.703 -26.231  1.00  0.00           H  
TER    3379      WAT   630 
ATOM   3379  O   WAT   631     -25.140  -2.343  -3.782  1.00  0.00           O  
ATOM   3380  H1  WAT   631     -26.013  -2.438  -4.162  1.00  0.00           H  
ATOM   3381  H2  WAT   631     -24.671  -1.779  -4.398  1.00  0.00           H  
TER    3382      WAT   631 
ATOM   3382  O   WAT   632       1.068   9.583   4.014  1.00  0.00           O  
ATOM   3383  H1  WAT   632       1.251   9.642   4.951  1.00  0.00           H  
ATOM   3384  H2  WAT   632       1.015  10.493   3.722  1.00  0.00           H  
TER    3385      WAT   632 
ATOM   3385  O   WAT   633      13.505  -7.618 -34.683  1.00  0.00           O  
ATOM   3386  H1  WAT   633      14.418  -7.364 -34.817  1.00  0.00           H  
ATOM   3387  H2  WAT   633      13.538  -8.565 -34.546  1.00  0.00           H  
TER    3388      WAT   633 
ATOM   3388  O   WAT   634      -8.595  -8.114  43.116  1.00  0.00           O  
ATOM   3389  H1  WAT   634      -9.133  -7.364  42.863  1.00  0.00           H  
ATOM   3390  H2  WAT   634      -9.219  -8.748  43.468  1.00  0.00           H  
TER    3391      WAT   634 
ATOM   3391  O   WAT   635     -21.179 -40.890   0.189  1.00  0.00           O  
ATOM   3392  H1  WAT   635     -20.319 -41.242   0.421  1.00  0.00           H  
ATOM   3393  H2  WAT   635     -21.794 -41.385   0.729  1.00  0.00           H  
TER    3394      WAT   635 
ATOM   3394  O   WAT   636      -6.755  -1.756  -8.914  1.00  0.00           O  
ATOM   3395  H1  WAT   636      -6.897  -2.210  -9.745  1.00  0.00           H  
ATOM   3396  H2  WAT   636      -6.386  -2.424  -8.336  1.00  0.00           H  
TER    3397      WAT   636 
ATOM   3397  O   WAT   637       4.508 -22.749   3.943  1.00  0.00           O  
ATOM   3398  H1  WAT   637       4.605 -23.596   4.378  1.00  0.00           H  
ATOM   3399  H2  WAT   637       5.090 -22.163   4.427  1.00  0.00           H  
TER    3400      WAT   637 
ATOM   3400  O   WAT   638     -31.882  -9.163   5.730  1.00  0.00           O  
ATOM   3401  H1  WAT   638     -32.645  -9.527   5.280  1.00  0.00           H  
ATOM   3402  H2  WAT   638     -31.133  -9.473   5.221  1.00  0.00           H  
TER    3403      WAT   638 
ATOM   3403  O   WAT   639      -1.902  11.494  44.396  1.00  0.00           O  
ATOM   3404  H1  WAT   639      -2.618  11.675  43.787  1.00  0.00           H  
ATOM   3405  H2  WAT   639      -2.318  11.033  45.124  1.00  0.00           H  
TER    3406      WAT   639 
ATOM   3406  O   WAT   640      20.616  44.981  18.422  1.00  0.00           O  
ATOM   3407  H1  WAT   640      21.356  44.698  18.958  1.00  0.00           H  
ATOM   3408  H2  WAT   640      20.323  44.185  17.978  1.00  0.00           H  
TER    3409      WAT   640 
ATOM   3409  O   WAT   641       8.809  38.740  -9.103  1.00  0.00           O  
ATOM   3410  H1  WAT   641       8.801  37.791  -9.228  1.00  0.00           H  
ATOM   3411  H2  WAT   641       8.072  38.911  -8.517  1.00  0.00           H  
TER    3412      WAT   641 
ATOM   3412  O   WAT   642      -0.664  46.271 -26.315  1.00  0.00           O  
ATOM   3413  H1  WAT   642      -0.674  45.383 -25.958  1.00  0.00           H  
ATOM   3414  H2  WAT   642      -1.551  46.403 -26.651  1.00  0.00           H  
TER    3415      WAT   642 
ATOM   3415  O   WAT   643     -14.039   3.093   9.112  1.00  0.00           O  
ATOM   3416  H1  WAT   643     -14.342   2.485   8.438  1.00  0.00           H  
ATOM   3417  H2  WAT   643     -13.127   3.270   8.881  1.00  0.00           H  
TER    3418      WAT   643 
ATOM   3418  O   WAT   644     -25.255  -0.809  36.622  1.00  0.00           O  
ATOM   3419  H1  WAT   644     -25.804  -0.702  35.845  1.00  0.00           H  
ATOM   3420  H2  WAT   644     -24.463  -1.238  36.298  1.00  0.00           H  
TER    3421      WAT   644 
ATOM   3421  O   WAT   645     -13.233   0.427  -3.609  1.00  0.00           O  
ATOM   3422  H1  WAT   645     -12.747   0.986  -3.002  1.00  0.00           H  
ATOM   3423  H2  WAT   645     -12.781  -0.416  -3.572  1.00  0.00           H  
TER    3424      WAT   645 
ATOM   3424  O   WAT   646      33.940  -5.013  24.775  1.00  0.00           O  
ATOM   3425  H1  WAT   646      33.613  -4.124  24.635  1.00  0.00           H  
ATOM   3426  H2  WAT   646      34.731  -4.896  25.302  1.00  0.00           H  
TER    3427      WAT   646 
ATOM   3427  O   WAT   647     -28.928 -19.714  -9.853  1.00  0.00           O  
ATOM   3428  H1  WAT   647     -29.878 -19.813  -9.913  1.00  0.00           H  
ATOM   3429  H2  WAT   647     -28.584 -20.591 -10.024  1.00  0.00           H  
TER    3430      WAT   647 
ATOM   3430  O   WAT   648      14.613 -11.112   7.695  1.00  0.00           O  
ATOM   3431  H1  WAT   648      13.951 -10.503   8.022  1.00  0.00           H  
ATOM   3432  H2  WAT   648      14.431 -11.933   8.151  1.00  0.00           H  
TER    3433      WAT   648 
ATOM   3433  O   WAT   649     -17.984 -32.050  -9.034  1.00  0.00           O  
ATOM   3434  H1  WAT   649     -18.097 -31.376  -9.705  1.00  0.00           H  
ATOM   3435  H2  WAT   649     -18.156 -31.598  -8.208  1.00  0.00           H  
TER    3436      WAT   649 
ATOM   3436  O   WAT   650      -0.873  30.196 -25.463  1.00  0.00           O  
ATOM   3437  H1  WAT   650      -1.442  29.886 -24.759  1.00  0.00           H  
ATOM   3438  H2  WAT   650      -1.464  30.350 -26.199  1.00  0.00           H  
TER    3439      WAT   650 
ATOM   3439  O   WAT   651     -30.877  30.349 -21.819  1.00  0.00           O  
ATOM   3440  H1  WAT   651     -31.295  29.488 -21.798  1.00  0.00           H  
ATOM   3441  H2  WAT   651     -30.149  30.276 -21.203  1.00  0.00           H  
TER    3442      WAT   651 
ATOM   3442  O   WAT   652     -13.870 -44.327  20.568  1.00  0.00           O  
ATOM   3443  H1  WAT   652     -14.463 -45.078  20.583  1.00  0.00           H  
ATOM   3444  H2  WAT   652     -14.316 -43.660  21.091  1.00  0.00           H  
TER    3445      WAT   652 
ATOM   3445  O   WAT   653     -15.145  15.839 -41.886  1.00  0.00           O  
ATOM   3446  H1  WAT   653     -14.916  16.672 -42.297  1.00  0.00           H  
ATOM   3447  H2  WAT   653     -16.069  15.932 -41.654  1.00  0.00           H  
TER    3448      WAT   653 
ATOM   3448  O   WAT   654       4.464  15.965  29.071  1.00  0.00           O  
ATOM   3449  H1  WAT   654       4.081  15.203  28.638  1.00  0.00           H  
ATOM   3450  H2  WAT   654       4.063  16.716  28.633  1.00  0.00           H  
TER    3451      WAT   654 
ATOM   3451  O   WAT   655      11.586   0.138  13.059  1.00  0.00           O  
ATOM   3452  H1  WAT   655      10.636   0.033  13.019  1.00  0.00           H  
ATOM   3453  H2  WAT   655      11.738   1.045  12.792  1.00  0.00           H  
TER    3454      WAT   655 
ATOM   3454  O   WAT   656      -2.352  11.522  26.510  1.00  0.00           O  
ATOM   3455  H1  WAT   656      -3.009  11.749  27.169  1.00  0.00           H  
ATOM   3456  H2  WAT   656      -1.584  11.262  27.019  1.00  0.00           H  
TER    3457      WAT   656 
ATOM   3457  O   WAT   657      35.195  33.611   7.713  1.00  0.00           O  
ATOM   3458  H1  WAT   657      35.469  34.313   7.122  1.00  0.00           H  
ATOM   3459  H2  WAT   657      35.171  34.022   8.577  1.00  0.00           H  
TER    3460      WAT   657 
ATOM   3460  O   WAT   658      18.495 -29.230  32.064  1.00  0.00           O  
ATOM   3461  H1  WAT   658      17.731 -29.031  31.523  1.00  0.00           H  
ATOM   3462  H2  WAT   658      18.856 -30.030  31.683  1.00  0.00           H  
TER    3463      WAT   658 
ATOM   3463  O   WAT   659     -14.136  -0.510 -28.159  1.00  0.00           O  
ATOM   3464  H1  WAT   659     -13.589  -1.260 -28.393  1.00  0.00           H  
ATOM   3465  H2  WAT   659     -13.514   0.205 -28.018  1.00  0.00           H  
TER    3466      WAT   659 
ATOM   3466  O   WAT   660      -4.802 -23.820   7.627  1.00  0.00           O  
ATOM   3467  H1  WAT   660      -5.260 -24.430   8.205  1.00  0.00           H  
ATOM   3468  H2  WAT   660      -5.391 -23.707   6.881  1.00  0.00           H  
TER    3469      WAT   660 
ATOM   3469  O   WAT   661     -22.647  28.162  15.835  1.00  0.00           O  
ATOM   3470  H1  WAT   661     -21.956  28.797  15.646  1.00  0.00           H  
ATOM   3471  H2  WAT   661     -23.450  28.682  15.858  1.00  0.00           H  
TER    3472      WAT   661 
ATOM   3472  O   WAT   662     -11.216  -0.433 -48.953  1.00  0.00           O  
ATOM   3473  H1  WAT   662     -11.960  -0.378 -48.353  1.00  0.00           H  
ATOM   3474  H2  WAT   662     -10.554   0.141 -48.568  1.00  0.00           H  
TER    3475      WAT   662 
ATOM   3475  O   WAT   663      -5.385   1.072 -10.001  1.00  0.00           O  
ATOM   3476  H1  WAT   663      -5.234   0.232  -9.569  1.00  0.00           H  
ATOM   3477  H2  WAT   663      -6.338   1.146 -10.055  1.00  0.00           H  
TER    3478      WAT   663 
ATOM   3478  O   WAT   664       2.241 -45.461 -17.220  1.00  0.00           O  
ATOM   3479  H1  WAT   664       1.376 -45.538 -17.622  1.00  0.00           H  
ATOM   3480  H2  WAT   664       2.073 -45.071 -16.362  1.00  0.00           H  
TER    3481      WAT   664 
ATOM   3481  O   WAT   665      28.176  31.261 -21.696  1.00  0.00           O  
ATOM   3482  H1  WAT   665      28.205  30.725 -20.903  1.00  0.00           H  
ATOM   3483  H2  WAT   665      27.978  30.640 -22.398  1.00  0.00           H  
TER    3484      WAT   665 
ATOM   3484  O   WAT   666      17.599  -2.669  -1.034  1.00  0.00           O  
ATOM   3485  H1  WAT   666      17.656  -2.624  -0.079  1.00  0.00           H  
ATOM   3486  H2  WAT   666      16.981  -3.380  -1.203  1.00  0.00           H  
TER    3487      WAT   666 
ATOM   3487  O   WAT   667     -36.999 -26.467  -5.803  1.00  0.00           O  
ATOM   3488  H1  WAT   667     -36.316 -26.750  -5.196  1.00  0.00           H  
ATOM   3489  H2  WAT   667     -36.604 -26.561  -6.670  1.00  0.00           H  
TER    3490      WAT   667 
ATOM   3490  O   WAT   668       0.322 -31.047 -31.158  1.00  0.00           O  
ATOM   3491  H1  WAT   668      -0.623 -30.915 -31.090  1.00  0.00           H  
ATOM   3492  H2  WAT   668       0.599 -31.262 -30.268  1.00  0.00           H  
TER    3493      WAT   668 
ATOM   3493  O   WAT   669     -12.609 -32.710  -0.952  1.00  0.00           O  
ATOM   3494  H1  WAT   669     -13.378 -33.156  -0.596  1.00  0.00           H  
ATOM   3495  H2  WAT   669     -12.945 -32.211  -1.696  1.00  0.00           H  
TER    3496      WAT   669 
ATOM   3496  O   WAT   670     -18.696  38.608  18.279  1.00  0.00           O  
ATOM   3497  H1  WAT   670     -18.246  38.979  17.520  1.00  0.00           H  
ATOM   3498  H2  WAT   670     -19.450  38.149  17.909  1.00  0.00           H  
TER    3499      WAT   670 
ATOM   3499  O   WAT   671     -14.297  29.038  40.036  1.00  0.00           O  
ATOM   3500  H1  WAT   671     -13.517  28.864  40.564  1.00  0.00           H  
ATOM   3501  H2  WAT   671     -14.988  29.203  40.677  1.00  0.00           H  
TER    3502      WAT   671 
ATOM   3502  O   WAT   672     -27.607  -5.833  33.151  1.00  0.00           O  
ATOM   3503  H1  WAT   672     -28.385  -5.997  32.617  1.00  0.00           H  
ATOM   3504  H2  WAT   672     -26.905  -5.700  32.515  1.00  0.00           H  
TER    3505      WAT   672 
ATOM   3505  O   WAT   673     -10.901   7.787  -7.314  1.00  0.00           O  
ATOM   3506  H1  WAT   673     -10.898   6.914  -6.920  1.00  0.00           H  
ATOM   3507  H2  WAT   673      -9.975   7.991  -7.451  1.00  0.00           H  
TER    3508      WAT   673 
ATOM   3508  O   WAT   674      27.134  37.265 -14.687  1.00  0.00           O  
ATOM   3509  H1  WAT   674      27.442  38.126 -14.970  1.00  0.00           H  
ATOM   3510  H2  WAT   674      27.746  36.648 -15.089  1.00  0.00           H  
TER    3511      WAT   674 
ATOM   3511  O   WAT   675      32.619  -3.703  30.643  1.00  0.00           O  
ATOM   3512  H1  WAT   675      32.416  -3.084  29.942  1.00  0.00           H  
ATOM   3513  H2  WAT   675      32.388  -4.559  30.282  1.00  0.00           H  
TER    3514      WAT   675 
ATOM   3514  O   WAT   676      15.451  21.680  -6.401  1.00  0.00           O  
ATOM   3515  H1  WAT   676      15.635  22.491  -5.927  1.00  0.00           H  
ATOM   3516  H2  WAT   676      15.143  21.073  -5.728  1.00  0.00           H  
TER    3517      WAT   676 
ATOM   3517  O   WAT   677      18.680   7.103 -12.766  1.00  0.00           O  
ATOM   3518  H1  WAT   677      18.403   6.202 -12.598  1.00  0.00           H  
ATOM   3519  H2  WAT   677      18.800   7.144 -13.715  1.00  0.00           H  
TER    3520      WAT   677 
ATOM   3520  O   WAT   678     -21.906 -36.696   7.755  1.00  0.00           O  
ATOM   3521  H1  WAT   678     -22.689 -36.789   8.298  1.00  0.00           H  
ATOM   3522  H2  WAT   678     -21.221 -36.426   8.367  1.00  0.00           H  
TER    3523      WAT   678 
ATOM   3523  O   WAT   679     -32.446  -1.254 -17.829  1.00  0.00           O  
ATOM   3524  H1  WAT   679     -33.134  -1.679 -17.317  1.00  0.00           H  
ATOM   3525  H2  WAT   679     -32.772  -0.366 -17.978  1.00  0.00           H  
TER    3526      WAT   679 
ATOM   3526  O   WAT   680     -30.854 -33.315  -1.541  1.00  0.00           O  
ATOM   3527  H1  WAT   680     -31.705 -33.445  -1.122  1.00  0.00           H  
ATOM   3528  H2  WAT   680     -30.750 -32.364  -1.581  1.00  0.00           H  
TER    3529      WAT   680 
ATOM   3529  O   WAT   681      13.201 -10.248 -31.468  1.00  0.00           O  
ATOM   3530  H1  WAT   681      12.868 -10.357 -32.359  1.00  0.00           H  
ATOM   3531  H2  WAT   681      13.961  -9.674 -31.565  1.00  0.00           H  
TER    3532      WAT   681 
ATOM   3532  O   WAT   682     -23.738  -8.345  39.238  1.00  0.00           O  
ATOM   3533  H1  WAT   682     -23.240  -7.645  38.815  1.00  0.00           H  
ATOM   3534  H2  WAT   682     -23.100  -9.045  39.373  1.00  0.00           H  
TER    3535      WAT   682 
ATOM   3535  O   WAT   683      32.430  -2.490 -23.771  1.00  0.00           O  
ATOM   3536  H1  WAT   683      33.054  -3.038 -24.247  1.00  0.00           H  
ATOM   3537  H2  WAT   683      32.862  -2.305 -22.937  1.00  0.00           H  
TER    3538      WAT   683 
ATOM   3538  O   WAT   684      23.834  31.388  23.696  1.00  0.00           O  
ATOM   3539  H1  WAT   684      23.065  30.949  24.060  1.00  0.00           H  
ATOM   3540  H2  WAT   684      23.981  32.135  24.276  1.00  0.00           H  
TER    3541      WAT   684 
ATOM   3541  O   WAT   685      22.970   6.598   8.156  1.00  0.00           O  
ATOM   3542  H1  WAT   685      22.281   6.497   8.813  1.00  0.00           H  
ATOM   3543  H2  WAT   685      23.484   5.793   8.222  1.00  0.00           H  
TER    3544      WAT   685 
ATOM   3544  O   WAT   686      30.425  11.847  19.658  1.00  0.00           O  
ATOM   3545  H1  WAT   686      30.771  12.461  19.010  1.00  0.00           H  
ATOM   3546  H2  WAT   686      30.745  12.179  20.497  1.00  0.00           H  
TER    3547      WAT   686 
ATOM   3547  O   WAT   687     -37.585 -23.393  21.257  1.00  0.00           O  
ATOM   3548  H1  WAT   687     -38.378 -23.773  20.880  1.00  0.00           H  
ATOM   3549  H2  WAT   687     -37.868 -22.550  21.612  1.00  0.00           H  
TER    3550      WAT   687 
ATOM   3550  O   WAT   688      23.661  29.281   0.584  1.00  0.00           O  
ATOM   3551  H1  WAT   688      24.291  28.561   0.595  1.00  0.00           H  
ATOM   3552  H2  WAT   688      23.531  29.501   1.506  1.00  0.00           H  
TER    3553      WAT   688 
ATOM   3553  O   WAT   689     -21.585  -2.289 -11.804  1.00  0.00           O  
ATOM   3554  H1  WAT   689     -21.903  -3.040 -12.306  1.00  0.00           H  
ATOM   3555  H2  WAT   689     -21.088  -1.771 -12.437  1.00  0.00           H  
TER    3556      WAT   689 
ATOM   3556  O   WAT   690      -5.680  40.468  -4.178  1.00  0.00           O  
ATOM   3557  H1  WAT   690      -5.069  40.120  -4.827  1.00  0.00           H  
ATOM   3558  H2  WAT   690      -6.252  39.731  -3.967  1.00  0.00           H  
TER    3559      WAT   690 
ATOM   3559  O   WAT   691      36.323  -5.087 -16.369  1.00  0.00           O  
ATOM   3560  H1  WAT   691      36.827  -4.841 -15.593  1.00  0.00           H  
ATOM   3561  H2  WAT   691      35.881  -4.281 -16.634  1.00  0.00           H  
TER    3562      WAT   691 
ATOM   3562  O   WAT   692      42.395   6.764   8.466  1.00  0.00           O  
ATOM   3563  H1  WAT   692      41.756   7.447   8.670  1.00  0.00           H  
ATOM   3564  H2  WAT   692      42.966   7.160   7.807  1.00  0.00           H  
TER    3565      WAT   692 
ATOM   3565  O   WAT   693      21.612  21.895  25.608  1.00  0.00           O  
ATOM   3566  H1  WAT   693      22.089  21.883  24.778  1.00  0.00           H  
ATOM   3567  H2  WAT   693      21.519  20.972  25.844  1.00  0.00           H  
TER    3568      WAT   693 
ATOM   3568  O   WAT   694       0.269 -26.093 -17.694  1.00  0.00           O  
ATOM   3569  H1  WAT   694       0.239 -25.539 -16.914  1.00  0.00           H  
ATOM   3570  H2  WAT   694      -0.631 -26.094 -18.021  1.00  0.00           H  
TER    3571      WAT   694 
ATOM   3571  O   WAT   695      14.553  26.823 -14.720  1.00  0.00           O  
ATOM   3572  H1  WAT   695      14.874  26.395 -13.927  1.00  0.00           H  
ATOM   3573  H2  WAT   695      14.139  27.628 -14.408  1.00  0.00           H  
TER    3574      WAT   695 
ATOM   3574  O   WAT   696      -7.044  29.978   2.145  1.00  0.00           O  
ATOM   3575  H1  WAT   696      -7.466  30.288   2.946  1.00  0.00           H  
ATOM   3576  H2  WAT   696      -6.327  30.594   1.998  1.00  0.00           H  
TER    3577      WAT   696 
ATOM   3577  O   WAT   697      31.915  12.285  31.456  1.00  0.00           O  
ATOM   3578  H1  WAT   697      30.999  12.486  31.650  1.00  0.00           H  
ATOM   3579  H2  WAT   697      32.317  12.151  32.314  1.00  0.00           H  
TER    3580      WAT   697 
ATOM   3580  O   WAT   698       7.095  -6.037 -23.228  1.00  0.00           O  
ATOM   3581  H1  WAT   698       7.607  -5.237 -23.347  1.00  0.00           H  
ATOM   3582  H2  WAT   698       6.939  -6.083 -22.284  1.00  0.00           H  
TER    3583      WAT   698 
ATOM   3583  O   WAT   699       5.503  13.338  -3.930  1.00  0.00           O  
ATOM   3584  H1  WAT   699       5.668  14.195  -3.536  1.00  0.00           H  
ATOM   3585  H2  WAT   699       4.978  13.530  -4.708  1.00  0.00           H  
TER    3586      WAT   699 
ATOM   3586  O   WAT   700       5.189 -43.634 -27.392  1.00  0.00           O  
ATOM   3587  H1  WAT   700       4.727 -43.457 -26.572  1.00  0.00           H  
ATOM   3588  H2  WAT   700       5.896 -44.231 -27.145  1.00  0.00           H  
TER    3589      WAT   700 
ATOM   3589  O   WAT   701       4.557  42.690  24.607  1.00  0.00           O  
ATOM   3590  H1  WAT   701       4.134  41.932  25.010  1.00  0.00           H  
ATOM   3591  H2  WAT   701       3.936  42.986  23.942  1.00  0.00           H  
TER    3592      WAT   701 
ATOM   3592  O   WAT   702     -32.118   6.969  15.443  1.00  0.00           O  
ATOM   3593  H1  WAT   702     -32.898   6.449  15.252  1.00  0.00           H  
ATOM   3594  H2  WAT   702     -31.868   7.346  14.599  1.00  0.00           H  
TER    3595      WAT   702 
ATOM   3595  O   WAT   703     -13.096  23.422  24.675  1.00  0.00           O  
ATOM   3596  H1  WAT   703     -13.939  23.486  24.227  1.00  0.00           H  
ATOM   3597  H2  WAT   703     -13.060  24.200  25.231  1.00  0.00           H  
TER    3598      WAT   703 
ATOM   3598  O   WAT   704      43.250  17.508 -25.400  1.00  0.00           O  
ATOM   3599  H1  WAT   704      44.054  17.933 -25.100  1.00  0.00           H  
ATOM   3600  H2  WAT   704      42.603  18.212 -25.427  1.00  0.00           H  
TER    3601      WAT   704 
ATOM   3601  O   WAT   705     -14.510  20.300 -35.299  1.00  0.00           O  
ATOM   3602  H1  WAT   705     -14.198  19.433 -35.038  1.00  0.00           H  
ATOM   3603  H2  WAT   705     -14.405  20.839 -34.515  1.00  0.00           H  
TER    3604      WAT   705 
ATOM   3604  O   WAT   706     -33.914  13.579 -23.745  1.00  0.00           O  
ATOM   3605  H1  WAT   706     -33.510  13.715 -24.602  1.00  0.00           H  
ATOM   3606  H2  WAT   706     -34.586  12.915 -23.899  1.00  0.00           H  
TER    3607      WAT   706 
ATOM   3607  O   WAT   707      -2.734  40.070 -27.035  1.00  0.00           O  
ATOM   3608  H1  WAT   707      -2.879  39.513 -26.270  1.00  0.00           H  
ATOM   3609  H2  WAT   707      -1.782  40.127 -27.113  1.00  0.00           H  
TER    3610      WAT   707 
ATOM   3610  O   WAT   708       2.765 -13.766  16.789  1.00  0.00           O  
ATOM   3611  H1  WAT   708       2.471 -14.354  17.486  1.00  0.00           H  
ATOM   3612  H2  WAT   708       3.568 -14.169  16.460  1.00  0.00           H  
TER    3613      WAT   708 
ATOM   3613  O   WAT   709      39.862  -1.219  -8.904  1.00  0.00           O  
ATOM   3614  H1  WAT   709      40.498  -1.934  -8.900  1.00  0.00           H  
ATOM   3615  H2  WAT   709      40.364  -0.450  -8.632  1.00  0.00           H  
TER    3616      WAT   709 
ATOM   3616  O   WAT   710     -13.057 -22.947 -21.505  1.00  0.00           O  
ATOM   3617  H1  WAT   710     -12.121 -22.889 -21.699  1.00  0.00           H  
ATOM   3618  H2  WAT   710     -13.319 -23.804 -21.843  1.00  0.00           H  
TER    3619      WAT   710 
ATOM   3619  O   WAT   711     -39.378   6.615 -22.057  1.00  0.00           O  
ATOM   3620  H1  WAT   711     -39.969   5.863 -22.035  1.00  0.00           H  
ATOM   3621  H2  WAT   711     -39.949   7.364 -22.225  1.00  0.00           H  
TER    3622      WAT   711 
ATOM   3622  O   WAT   712       1.260   0.390  25.964  1.00  0.00           O  
ATOM   3623  H1  WAT   712       1.526  -0.505  25.751  1.00  0.00           H  
ATOM   3624  H2  WAT   712       0.445   0.519  25.479  1.00  0.00           H  
TER    3625      WAT   712 
ATOM   3625  O   WAT   713     -34.006 -37.097   3.678  1.00  0.00           O  
ATOM   3626  H1  WAT   713     -34.335 -37.392   4.527  1.00  0.00           H  
ATOM   3627  H2  WAT   713     -34.790 -36.837   3.195  1.00  0.00           H  
TER    3628      WAT   713 
ATOM   3628  O   WAT   714     -38.600  14.602 -31.147  1.00  0.00           O  
ATOM   3629  H1  WAT   714     -38.395  15.026 -30.314  1.00  0.00           H  
ATOM   3630  H2  WAT   714     -39.120  13.836 -30.905  1.00  0.00           H  
TER    3631      WAT   714 
ATOM   3631  O   WAT   715     -28.300  33.795 -22.347  1.00  0.00           O  
ATOM   3632  H1  WAT   715     -29.093  34.151 -21.944  1.00  0.00           H  
ATOM   3633  H2  WAT   715     -27.796  33.445 -21.612  1.00  0.00           H  
TER    3634      WAT   715 
ATOM   3634  O   WAT   716      37.455 -12.557 -12.373  1.00  0.00           O  
ATOM   3635  H1  WAT   716      38.409 -12.564 -12.452  1.00  0.00           H  
ATOM   3636  H2  WAT   716      37.197 -11.682 -12.661  1.00  0.00           H  
TER    3637      WAT   716 
ATOM   3637  O   WAT   717      19.033 -36.892  -8.803  1.00  0.00           O  
ATOM   3638  H1  WAT   717      19.092 -36.526  -7.921  1.00  0.00           H  
ATOM   3639  H2  WAT   717      19.164 -37.833  -8.682  1.00  0.00           H  
TER    3640      WAT   717 
ATOM   3640  O   WAT   718     -12.146 -23.649 -17.341  1.00  0.00           O  
ATOM   3641  H1  WAT   718     -11.652 -24.383 -17.708  1.00  0.00           H  
ATOM   3642  H2  WAT   718     -12.310 -23.074 -18.088  1.00  0.00           H  
TER    3643      WAT   718 
ATOM   3643  O   WAT   719      32.243  -1.814 -12.046  1.00  0.00           O  
ATOM   3644  H1  WAT   719      31.756  -1.937 -12.862  1.00  0.00           H  
ATOM   3645  H2  WAT   719      32.608  -0.932 -12.117  1.00  0.00           H  
TER    3646      WAT   719 
ATOM   3646  O   WAT   720      18.522  47.180  17.409  1.00  0.00           O  
ATOM   3647  H1  WAT   720      18.759  46.295  17.686  1.00  0.00           H  
ATOM   3648  H2  WAT   720      18.939  47.752  18.054  1.00  0.00           H  
TER    3649      WAT   720 
ATOM   3649  O   WAT   721      16.387 -17.009  -2.651  1.00  0.00           O  
ATOM   3650  H1  WAT   721      16.900 -17.018  -3.460  1.00  0.00           H  
ATOM   3651  H2  WAT   721      17.028 -16.831  -1.963  1.00  0.00           H  
TER    3652      WAT   721 
ATOM   3652  O   WAT   722      -1.673 -10.941  -1.468  1.00  0.00           O  
ATOM   3653  H1  WAT   722      -1.904 -11.858  -1.616  1.00  0.00           H  
ATOM   3654  H2  WAT   722      -1.658 -10.553  -2.342  1.00  0.00           H  
TER    3655      WAT   722 
ATOM   3655  O   WAT   723      43.666   6.046  29.887  1.00  0.00           O  
ATOM   3656  H1  WAT   723      43.064   5.460  30.346  1.00  0.00           H  
ATOM   3657  H2  WAT   723      44.407   5.489  29.648  1.00  0.00           H  
TER    3658      WAT   723 
ATOM   3658  O   WAT   724      25.787  -1.809 -31.005  1.00  0.00           O  
ATOM   3659  H1  WAT   724      25.541  -2.729 -30.911  1.00  0.00           H  
ATOM   3660  H2  WAT   724      25.389  -1.537 -31.832  1.00  0.00           H  
TER    3661      WAT   724 
ATOM   3661  O   WAT   725      14.478 -17.419 -24.597  1.00  0.00           O  
ATOM   3662  H1  WAT   725      14.231 -17.932 -25.367  1.00  0.00           H  
ATOM   3663  H2  WAT   725      14.819 -18.064 -23.978  1.00  0.00           H  
TER    3664      WAT   725 
ATOM   3664  O   WAT   726      15.794 -35.710   1.622  1.00  0.00           O  
ATOM   3665  H1  WAT   726      15.819 -35.783   2.576  1.00  0.00           H  
ATOM   3666  H2  WAT   726      16.709 -35.597   1.365  1.00  0.00           H  
TER    3667      WAT   726 
ATOM   3667  O   WAT   727       2.249  -6.224  35.516  1.00  0.00           O  
ATOM   3668  H1  WAT   727       1.642  -6.925  35.756  1.00  0.00           H  
ATOM   3669  H2  WAT   727       2.451  -5.788  36.343  1.00  0.00           H  
TER    3670      WAT   727 
ATOM   3670  O   WAT   728      21.581  26.955  27.478  1.00  0.00           O  
ATOM   3671  H1  WAT   728      21.611  26.036  27.743  1.00  0.00           H  
ATOM   3672  H2  WAT   728      21.323  26.930  26.556  1.00  0.00           H  
TER    3673      WAT   728 
ATOM   3673  O   WAT   729      -8.650  41.599   5.315  1.00  0.00           O  
ATOM   3674  H1  WAT   729      -8.297  40.774   5.650  1.00  0.00           H  
ATOM   3675  H2  WAT   729      -8.434  42.243   5.989  1.00  0.00           H  
TER    3676      WAT   729 
ATOM   3676  O   WAT   730     -28.303  25.626   7.294  1.00  0.00           O  
ATOM   3677  H1  WAT   730     -28.340  26.570   7.444  1.00  0.00           H  
ATOM   3678  H2  WAT   730     -28.277  25.245   8.172  1.00  0.00           H  
TER    3679      WAT   730 
ATOM   3679  O   WAT   731     -25.080 -33.106  -1.763  1.00  0.00           O  
ATOM   3680  H1  WAT   731     -25.576 -33.094  -2.581  1.00  0.00           H  
ATOM   3681  H2  WAT   731     -24.749 -32.212  -1.670  1.00  0.00           H  
TER    3682      WAT   731 
ATOM   3682  O   WAT   732      -3.032  25.750   3.616  1.00  0.00           O  
ATOM   3683  H1  WAT   732      -3.698  26.335   3.977  1.00  0.00           H  
ATOM   3684  H2  WAT   732      -2.476  25.530   4.364  1.00  0.00           H  
TER    3685      WAT   732 
ATOM   3685  O   WAT   733      -3.982  -4.358  37.477  1.00  0.00           O  
ATOM   3686  H1  WAT   733      -3.200  -3.866  37.227  1.00  0.00           H  
ATOM   3687  H2  WAT   733      -4.410  -3.811  38.135  1.00  0.00           H  
TER    3688      WAT   733 
ATOM   3688  O   WAT   734      31.535  -2.872  11.116  1.00  0.00           O  
ATOM   3689  H1  WAT   734      31.316  -3.561  10.490  1.00  0.00           H  
ATOM   3690  H2  WAT   734      30.739  -2.759  11.636  1.00  0.00           H  
TER    3691      WAT   734 
ATOM   3691  O   WAT   735     -23.844   4.155 -10.027  1.00  0.00           O  
ATOM   3692  H1  WAT   735     -24.338   4.363  -9.234  1.00  0.00           H  
ATOM   3693  H2  WAT   735     -23.765   4.991 -10.486  1.00  0.00           H  
TER    3694      WAT   735 
ATOM   3694  O   WAT   736      29.186  -8.753  39.322  1.00  0.00           O  
ATOM   3695  H1  WAT   736      28.741  -9.530  38.985  1.00  0.00           H  
ATOM   3696  H2  WAT   736      29.929  -9.098  39.818  1.00  0.00           H  
TER    3697      WAT   736 
ATOM   3697  O   WAT   737       0.679  28.563  36.657  1.00  0.00           O  
ATOM   3698  H1  WAT   737       1.117  28.010  36.011  1.00  0.00           H  
ATOM   3699  H2  WAT   737       1.372  28.813  37.268  1.00  0.00           H  
TER    3700      WAT   737 
ATOM   3700  O   WAT   738       4.008  38.799  22.917  1.00  0.00           O  
ATOM   3701  H1  WAT   738       4.502  39.434  22.399  1.00  0.00           H  
ATOM   3702  H2  WAT   738       3.613  38.217  22.269  1.00  0.00           H  
TER    3703      WAT   738 
ATOM   3703  O   WAT   739       6.215 -19.060 -29.495  1.00  0.00           O  
ATOM   3704  H1  WAT   739       6.796 -19.798 -29.681  1.00  0.00           H  
ATOM   3705  H2  WAT   739       5.742 -18.916 -30.315  1.00  0.00           H  
TER    3706      WAT   739 
ATOM   3706  O   WAT   740      14.416  34.916  -5.165  1.00  0.00           O  
ATOM   3707  H1  WAT   740      14.491  33.966  -5.257  1.00  0.00           H  
ATOM   3708  H2  WAT   740      15.309  35.211  -4.987  1.00  0.00           H  
TER    3709      WAT   740 
ATOM   3709  O   WAT   741      36.479  21.006  16.190  1.00  0.00           O  
ATOM   3710  H1  WAT   741      35.924  21.191  16.947  1.00  0.00           H  
ATOM   3711  H2  WAT   741      37.343  21.332  16.441  1.00  0.00           H  
TER    3712      WAT   741 
ATOM   3712  O   WAT   742       6.948  -1.865  37.228  1.00  0.00           O  
ATOM   3713  H1  WAT   742       7.406  -2.611  36.839  1.00  0.00           H  
ATOM   3714  H2  WAT   742       7.403  -1.098  36.880  1.00  0.00           H  
TER    3715      WAT   742 
ATOM   3715  O   WAT   743     -41.556  20.676 -18.744  1.00  0.00           O  
ATOM   3716  H1  WAT   743     -40.757  20.229 -19.025  1.00  0.00           H  
ATOM   3717  H2  WAT   743     -41.774  21.256 -19.473  1.00  0.00           H  
TER    3718      WAT   743 
ATOM   3718  O   WAT   744      19.566   3.769  -0.578  1.00  0.00           O  
ATOM   3719  H1  WAT   744      20.296   4.381  -0.671  1.00  0.00           H  
ATOM   3720  H2  WAT   744      18.976   3.988  -1.299  1.00  0.00           H  
TER    3721      WAT   744 
ATOM   3721  O   WAT   745     -10.277 -22.314  -7.616  1.00  0.00           O  
ATOM   3722  H1  WAT   745     -11.088 -21.836  -7.445  1.00  0.00           H  
ATOM   3723  H2  WAT   745      -9.612 -21.847  -7.110  1.00  0.00           H  
TER    3724      WAT   745 
ATOM   3724  O   WAT   746     -21.938  11.417 -14.197  1.00  0.00           O  
ATOM   3725  H1  WAT   746     -21.604  12.047 -13.559  1.00  0.00           H  
ATOM   3726  H2  WAT   746     -22.130  10.633 -13.683  1.00  0.00           H  
TER    3727      WAT   746 
ATOM   3727  O   WAT   747      -9.858  14.684  38.665  1.00  0.00           O  
ATOM   3728  H1  WAT   747      -9.767  14.418  39.580  1.00  0.00           H  
ATOM   3729  H2  WAT   747     -10.796  14.611  38.487  1.00  0.00           H  
TER    3730      WAT   747 
ATOM   3730  O   WAT   748      16.186   2.173 -17.815  1.00  0.00           O  
ATOM   3731  H1  WAT   748      16.873   1.938 -18.439  1.00  0.00           H  
ATOM   3732  H2  WAT   748      15.928   1.341 -17.418  1.00  0.00           H  
TER    3733      WAT   748 
ATOM   3733  O   WAT   749     -11.619  36.361 -24.855  1.00  0.00           O  
ATOM   3734  H1  WAT   749     -12.334  36.628 -24.277  1.00  0.00           H  
ATOM   3735  H2  WAT   749     -11.526  37.086 -25.473  1.00  0.00           H  
TER    3736      WAT   749 
ATOM   3736  O   WAT   750     -42.053 -21.563 -15.139  1.00  0.00           O  
ATOM   3737  H1  WAT   750     -41.835 -20.632 -15.101  1.00  0.00           H  
ATOM   3738  H2  WAT   750     -41.294 -21.969 -15.558  1.00  0.00           H  
TER    3739      WAT   750 
ATOM   3739  O   WAT   751       3.713  38.292   8.991  1.00  0.00           O  
ATOM   3740  H1  WAT   751       2.769  38.410   8.885  1.00  0.00           H  
ATOM   3741  H2  WAT   751       4.010  39.099   9.411  1.00  0.00           H  
TER    3742      WAT   751 
ATOM   3742  O   WAT   752     -11.758 -37.793 -16.735  1.00  0.00           O  
ATOM   3743  H1  WAT   752     -10.942 -37.629 -16.263  1.00  0.00           H  
ATOM   3744  H2  WAT   752     -11.771 -37.131 -17.427  1.00  0.00           H  
TER    3745      WAT   752 
ATOM   3745  O   WAT   753      10.750  15.751 -24.126  1.00  0.00           O  
ATOM   3746  H1  WAT   753      11.406  16.431 -24.280  1.00  0.00           H  
ATOM   3747  H2  WAT   753      10.153  16.136 -23.484  1.00  0.00           H  
TER    3748      WAT   753 
ATOM   3748  O   WAT   754      13.091   5.247 -25.140  1.00  0.00           O  
ATOM   3749  H1  WAT   754      12.986   4.836 -24.282  1.00  0.00           H  
ATOM   3750  H2  WAT   754      12.209   5.258 -25.510  1.00  0.00           H  
TER    3751      WAT   754 
ATOM   3751  O   WAT   755     -31.987   6.961 -28.423  1.00  0.00           O  
ATOM   3752  H1  WAT   755     -32.146   7.834 -28.784  1.00  0.00           H  
ATOM   3753  H2  WAT   755     -32.861   6.613 -28.244  1.00  0.00           H  
TER    3754      WAT   755 
ATOM   3754  O   WAT   756      29.367 -29.541  26.706  1.00  0.00           O  
ATOM   3755  H1  WAT   756      30.243 -29.917  26.795  1.00  0.00           H  
ATOM   3756  H2  WAT   756      28.774 -30.279  26.849  1.00  0.00           H  
TER    3757      WAT   756 
ATOM   3757  O   WAT   757       0.267  40.912   6.733  1.00  0.00           O  
ATOM   3758  H1  WAT   757       0.005  41.063   5.825  1.00  0.00           H  
ATOM   3759  H2  WAT   757      -0.400  41.360   7.253  1.00  0.00           H  
TER    3760      WAT   757 
ATOM   3760  O   WAT   758     -39.746 -26.939  -5.079  1.00  0.00           O  
ATOM   3761  H1  WAT   758     -40.278 -26.489  -5.735  1.00  0.00           H  
ATOM   3762  H2  WAT   758     -38.848 -26.848  -5.395  1.00  0.00           H  
TER    3763      WAT   758 
ATOM   3763  O   WAT   759      -0.752   5.593 -23.570  1.00  0.00           O  
ATOM   3764  H1  WAT   759       0.045   6.083 -23.773  1.00  0.00           H  
ATOM   3765  H2  WAT   759      -1.414   5.962 -24.155  1.00  0.00           H  
TER    3766      WAT   759 
ATOM   3766  O   WAT   760      37.895 -10.053 -27.906  1.00  0.00           O  
ATOM   3767  H1  WAT   760      38.330 -10.314 -27.094  1.00  0.00           H  
ATOM   3768  H2  WAT   760      38.476 -10.365 -28.600  1.00  0.00           H  
TER    3769      WAT   760 
ATOM   3769  O   WAT   761       3.942   2.454 -29.047  1.00  0.00           O  
ATOM   3770  H1  WAT   761       4.075   2.016 -28.206  1.00  0.00           H  
ATOM   3771  H2  WAT   761       4.311   1.850 -29.692  1.00  0.00           H  
TER    3772      WAT   761 
ATOM   3772  O   WAT   762       5.586 -35.208  26.347  1.00  0.00           O  
ATOM   3773  H1  WAT   762       5.519 -34.529  25.675  1.00  0.00           H  
ATOM   3774  H2  WAT   762       6.389 -35.680  26.129  1.00  0.00           H  
TER    3775      WAT   762 
ATOM   3775  O   WAT   763       7.461   5.160 -11.178  1.00  0.00           O  
ATOM   3776  H1  WAT   763       6.909   5.682 -10.596  1.00  0.00           H  
ATOM   3777  H2  WAT   763       7.224   4.253 -10.982  1.00  0.00           H  
TER    3778      WAT   763 
ATOM   3778  O   WAT   764       2.086  18.287  23.664  1.00  0.00           O  
ATOM   3779  H1  WAT   764       1.638  17.718  23.039  1.00  0.00           H  
ATOM   3780  H2  WAT   764       3.009  18.044  23.590  1.00  0.00           H  
TER    3781      WAT   764 
ATOM   3781  O   WAT   765     -11.446 -11.056   9.729  1.00  0.00           O  
ATOM   3782  H1  WAT   765     -10.856 -10.795  10.436  1.00  0.00           H  
ATOM   3783  H2  WAT   765     -10.965 -10.849   8.927  1.00  0.00           H  
TER    3784      WAT   765 
ATOM   3784  O   WAT   766     -31.042 -25.058  -4.198  1.00  0.00           O  
ATOM   3785  H1  WAT   766     -30.738 -25.889  -4.562  1.00  0.00           H  
ATOM   3786  H2  WAT   766     -31.749 -24.785  -4.782  1.00  0.00           H  
TER    3787      WAT   766 
ATOM   3787  O   WAT   767     -35.614 -25.527  21.155  1.00  0.00           O  
ATOM   3788  H1  WAT   767     -36.165 -24.793  21.425  1.00  0.00           H  
ATOM   3789  H2  WAT   767     -35.123 -25.194  20.404  1.00  0.00           H  
TER    3790      WAT   767 
ATOM   3790  O   WAT   768     -30.296 -39.728   5.541  1.00  0.00           O  
ATOM   3791  H1  WAT   768     -30.950 -39.671   4.845  1.00  0.00           H  
ATOM   3792  H2  WAT   768     -29.736 -38.963   5.408  1.00  0.00           H  
TER    3793      WAT   768 
ATOM   3793  O   WAT   769       3.048   3.765  31.807  1.00  0.00           O  
ATOM   3794  H1  WAT   769       2.464   3.044  32.044  1.00  0.00           H  
ATOM   3795  H2  WAT   769       3.902   3.505  32.150  1.00  0.00           H  
TER    3796      WAT   769 
ATOM   3796  O   WAT   770     -22.183  34.469  13.772  1.00  0.00           O  
ATOM   3797  H1  WAT   770     -22.362  34.246  14.686  1.00  0.00           H  
ATOM   3798  H2  WAT   770     -21.307  34.855  13.787  1.00  0.00           H  
TER    3799      WAT   770 
ATOM   3799  O   WAT   771     -22.100 -21.669  26.311  1.00  0.00           O  
ATOM   3800  H1  WAT   771     -22.014 -20.950  26.937  1.00  0.00           H  
ATOM   3801  H2  WAT   771     -21.342 -22.228  26.482  1.00  0.00           H  
TER    3802      WAT   771 
ATOM   3802  O   WAT   772      15.773  34.784  20.118  1.00  0.00           O  
ATOM   3803  H1  WAT   772      15.183  35.252  20.709  1.00  0.00           H  
ATOM   3804  H2  WAT   772      16.566  34.640  20.636  1.00  0.00           H  
TER    3805      WAT   772 
ATOM   3805  O   WAT   773     -17.483  10.363 -28.740  1.00  0.00           O  
ATOM   3806  H1  WAT   773     -17.860   9.554 -29.086  1.00  0.00           H  
ATOM   3807  H2  WAT   773     -17.868  11.056 -29.276  1.00  0.00           H  
TER    3808      WAT   773 
ATOM   3808  O   WAT   774       0.826 -37.224  17.473  1.00  0.00           O  
ATOM   3809  H1  WAT   774       0.601 -37.684  16.664  1.00  0.00           H  
ATOM   3810  H2  WAT   774       1.046 -37.920  18.092  1.00  0.00           H  
TER    3811      WAT   774 
ATOM   3811  O   WAT   775     -39.108  -1.096 -32.734  1.00  0.00           O  
ATOM   3812  H1  WAT   775     -39.842  -0.886 -33.311  1.00  0.00           H  
ATOM   3813  H2  WAT   775     -38.592  -1.735 -33.226  1.00  0.00           H  
TER    3814      WAT   775 
ATOM   3814  O   WAT   776      -1.125  29.227  32.091  1.00  0.00           O  
ATOM   3815  H1  WAT   776      -1.048  30.061  31.627  1.00  0.00           H  
ATOM   3816  H2  WAT   776      -0.235  28.875  32.100  1.00  0.00           H  
TER    3817      WAT   776 
ATOM   3817  O   WAT   777      40.257 -10.794  24.274  1.00  0.00           O  
ATOM   3818  H1  WAT   777      40.521 -11.379  23.565  1.00  0.00           H  
ATOM   3819  H2  WAT   777      40.734 -11.114  25.039  1.00  0.00           H  
TER    3820      WAT   777 
ATOM   3820  O   WAT   778       4.486  41.234   5.471  1.00  0.00           O  
ATOM   3821  H1  WAT   778       3.823  40.554   5.348  1.00  0.00           H  
ATOM   3822  H2  WAT   778       4.399  41.795   4.700  1.00  0.00           H  
TER    3823      WAT   778 
ATOM   3823  O   WAT   779      10.122  18.881 -30.190  1.00  0.00           O  
ATOM   3824  H1  WAT   779      11.074  18.891 -30.288  1.00  0.00           H  
ATOM   3825  H2  WAT   779       9.966  19.261 -29.325  1.00  0.00           H  
TER    3826      WAT   779 
ATOM   3826  O   WAT   780     -20.386  28.904  18.447  1.00  0.00           O  
ATOM   3827  H1  WAT   780     -19.739  29.428  17.976  1.00  0.00           H  
ATOM   3828  H2  WAT   780     -20.537  29.384  19.261  1.00  0.00           H  
TER    3829      WAT   780 
ATOM   3829  O   WAT   781      -9.830   4.075 -36.692  1.00  0.00           O  
ATOM   3830  H1  WAT   781      -9.241   3.351 -36.484  1.00  0.00           H  
ATOM   3831  H2  WAT   781     -10.310   3.780 -37.466  1.00  0.00           H  
TER    3832      WAT   781 
ATOM   3832  O   WAT   782      37.225   8.747  15.407  1.00  0.00           O  
ATOM   3833  H1  WAT   782      37.126   8.209  14.621  1.00  0.00           H  
ATOM   3834  H2  WAT   782      37.838   8.257  15.956  1.00  0.00           H  
TER    3835      WAT   782 
ATOM   3835  O   WAT   783      19.680  38.502  -0.838  1.00  0.00           O  
ATOM   3836  H1  WAT   783      20.243  38.168  -0.140  1.00  0.00           H  
ATOM   3837  H2  WAT   783      19.627  39.444  -0.674  1.00  0.00           H  
TER    3838      WAT   783 
ATOM   3838  O   WAT   784       8.092   0.583  28.519  1.00  0.00           O  
ATOM   3839  H1  WAT   784       8.624   1.346  28.745  1.00  0.00           H  
ATOM   3840  H2  WAT   784       8.685  -0.161  28.621  1.00  0.00           H  
TER    3841      WAT   784 
ATOM   3841  O   WAT   785     -20.743  21.254 -32.973  1.00  0.00           O  
ATOM   3842  H1  WAT   785     -21.179  22.046 -32.660  1.00  0.00           H  
ATOM   3843  H2  WAT   785     -20.610  20.727 -32.185  1.00  0.00           H  
TER    3844      WAT   785 
ATOM   3844  O   WAT   786      -7.434  15.007  23.519  1.00  0.00           O  
ATOM   3845  H1  WAT   786      -7.971  14.923  24.307  1.00  0.00           H  
ATOM   3846  H2  WAT   786      -8.000  14.699  22.810  1.00  0.00           H  
TER    3847      WAT   786 
ATOM   3847  O   WAT   787     -23.240 -42.333 -15.102  1.00  0.00           O  
ATOM   3848  H1  WAT   787     -23.060 -41.811 -15.884  1.00  0.00           H  
ATOM   3849  H2  WAT   787     -22.952 -43.216 -15.332  1.00  0.00           H  
TER    3850      WAT   787 
ATOM   3850  O   WAT   788     -21.257 -23.540  -0.138  1.00  0.00           O  
ATOM   3851  H1  WAT   788     -21.313 -23.298  -1.062  1.00  0.00           H  
ATOM   3852  H2  WAT   788     -21.829 -24.304  -0.055  1.00  0.00           H  
TER    3853      WAT   788 
ATOM   3853  O   WAT   789       8.520 -41.072  -3.301  1.00  0.00           O  
ATOM   3854  H1  WAT   789       7.758 -40.612  -3.654  1.00  0.00           H  
ATOM   3855  H2  WAT   789       8.981 -41.399  -4.074  1.00  0.00           H  
TER    3856      WAT   789 
ATOM   3856  O   WAT   790     -11.230  -0.139 -24.393  1.00  0.00           O  
ATOM   3857  H1  WAT   790     -12.107   0.231 -24.297  1.00  0.00           H  
ATOM   3858  H2  WAT   790     -10.769   0.482 -24.958  1.00  0.00           H  
TER    3859      WAT   790 
ATOM   3859  O   WAT   791     -19.717 -35.253 -12.466  1.00  0.00           O  
ATOM   3860  H1  WAT   791     -19.069 -34.621 -12.776  1.00  0.00           H  
ATOM   3861  H2  WAT   791     -19.941 -35.767 -13.242  1.00  0.00           H  
TER    3862      WAT   791 
ATOM   3862  O   WAT   792      36.728  26.276 -22.614  1.00  0.00           O  
ATOM   3863  H1  WAT   792      37.172  25.529 -22.212  1.00  0.00           H  
ATOM   3864  H2  WAT   792      36.027  25.886 -23.135  1.00  0.00           H  
TER    3865      WAT   792 
ATOM   3865  O   WAT   793     -33.898 -13.705 -30.553  1.00  0.00           O  
ATOM   3866  H1  WAT   793     -33.169 -13.862 -31.152  1.00  0.00           H  
ATOM   3867  H2  WAT   793     -34.659 -13.600 -31.123  1.00  0.00           H  
TER    3868      WAT   793 
ATOM   3868  O   WAT   794       6.777  43.931  11.918  1.00  0.00           O  
ATOM   3869  H1  WAT   794       6.125  43.921  11.217  1.00  0.00           H  
ATOM   3870  H2  WAT   794       7.565  43.565  11.518  1.00  0.00           H  
TER    3871      WAT   794 
ATOM   3871  O   WAT   795       8.064  -4.178  22.317  1.00  0.00           O  
ATOM   3872  H1  WAT   795       8.874  -4.648  22.118  1.00  0.00           H  
ATOM   3873  H2  WAT   795       8.355  -3.341  22.678  1.00  0.00           H  
TER    3874      WAT   795 
ATOM   3874  O   WAT   796     -19.510 -38.014 -20.603  1.00  0.00           O  
ATOM   3875  H1  WAT   796     -19.346 -37.923 -21.541  1.00  0.00           H  
ATOM   3876  H2  WAT   796     -18.813 -38.593 -20.293  1.00  0.00           H  
TER    3877      WAT   796 
ATOM   3877  O   WAT   797     -16.741 -14.700 -15.615  1.00  0.00           O  
ATOM   3878  H1  WAT   797     -16.379 -15.410 -16.145  1.00  0.00           H  
ATOM   3879  H2  WAT   797     -16.853 -15.083 -14.745  1.00  0.00           H  
TER    3880      WAT   797 
ATOM   3880  O   WAT   798       6.060  -0.128 -42.979  1.00  0.00           O  
ATOM   3881  H1  WAT   798       6.358   0.685 -42.571  1.00  0.00           H  
ATOM   3882  H2  WAT   798       6.827  -0.453 -43.451  1.00  0.00           H  
TER    3883      WAT   798 
ATOM   3883  O   WAT   799       4.599  31.563  28.935  1.00  0.00           O  
ATOM   3884  H1  WAT   799       5.201  31.776  29.649  1.00  0.00           H  
ATOM   3885  H2  WAT   799       3.736  31.542  29.349  1.00  0.00           H  
TER    3886      WAT   799 
ATOM   3886  O   WAT   800      -1.370  11.819 -20.139  1.00  0.00           O  
ATOM   3887  H1  WAT   800      -2.100  11.312 -20.495  1.00  0.00           H  
ATOM   3888  H2  WAT   800      -1.732  12.246 -19.362  1.00  0.00           H  
TER    3889      WAT   800 
ATOM   3889  O   WAT   801      40.842  27.152 -11.515  1.00  0.00           O  
ATOM   3890  H1  WAT   801      40.009  27.605 -11.650  1.00  0.00           H  
ATOM   3891  H2  WAT   801      40.880  26.506 -12.220  1.00  0.00           H  
TER    3892      WAT   801 
ATOM   3892  O   WAT   802     -37.225 -14.103   5.664  1.00  0.00           O  
ATOM   3893  H1  WAT   802     -38.155 -13.879   5.637  1.00  0.00           H  
ATOM   3894  H2  WAT   802     -36.992 -14.046   6.591  1.00  0.00           H  
TER    3895      WAT   802 
ATOM   3895  O   WAT   803      16.948 -25.494  42.190  1.00  0.00           O  
ATOM   3896  H1  WAT   803      17.285 -26.350  41.924  1.00  0.00           H  
ATOM   3897  H2  WAT   803      17.467 -25.260  42.959  1.00  0.00           H  
TER    3898      WAT   803 
ATOM   3898  O   WAT   804      27.857  39.713   4.568  1.00  0.00           O  
ATOM   3899  H1  WAT   804      28.382  40.438   4.907  1.00  0.00           H  
ATOM   3900  H2  WAT   804      27.176  40.134   4.045  1.00  0.00           H  
TER    3901      WAT   804 
ATOM   3901  O   WAT   805      37.848 -11.404  16.955  1.00  0.00           O  
ATOM   3902  H1  WAT   805      37.468 -10.631  16.537  1.00  0.00           H  
ATOM   3903  H2  WAT   805      38.531 -11.692  16.349  1.00  0.00           H  
TER    3904      WAT   805 
ATOM   3904  O   WAT   806      14.289   1.605 -25.443  1.00  0.00           O  
ATOM   3905  H1  WAT   806      13.408   1.958 -25.321  1.00  0.00           H  
ATOM   3906  H2  WAT   806      14.846   2.377 -25.540  1.00  0.00           H  
TER    3907      WAT   806 
ATOM   3907  O   WAT   807       3.495  18.584  27.693  1.00  0.00           O  
ATOM   3908  H1  WAT   807       3.622  19.462  27.332  1.00  0.00           H  
ATOM   3909  H2  WAT   807       2.620  18.329  27.401  1.00  0.00           H  
TER    3910      WAT   807 
ATOM   3910  O   WAT   808       9.980   8.987  43.034  1.00  0.00           O  
ATOM   3911  H1  WAT   808      10.578   8.279  42.794  1.00  0.00           H  
ATOM   3912  H2  WAT   808      10.472   9.514  43.663  1.00  0.00           H  
TER    3913      WAT   808 
ATOM   3913  O   WAT   809      43.338  -4.434  29.177  1.00  0.00           O  
ATOM   3914  H1  WAT   809      44.039  -5.082  29.106  1.00  0.00           H  
ATOM   3915  H2  WAT   809      43.318  -4.008  28.320  1.00  0.00           H  
TER    3916      WAT   809 
ATOM   3916  O   WAT   810     -42.599   8.348 -28.659  1.00  0.00           O  
ATOM   3917  H1  WAT   810     -42.386   7.779 -27.920  1.00  0.00           H  
ATOM   3918  H2  WAT   810     -42.584   9.232 -28.292  1.00  0.00           H  
TER    3919      WAT   810 
ATOM   3919  O   WAT   811      20.442  -0.107  -8.184  1.00  0.00           O  
ATOM   3920  H1  WAT   811      19.800   0.005  -7.483  1.00  0.00           H  
ATOM   3921  H2  WAT   811      20.007   0.238  -8.964  1.00  0.00           H  
TER    3922      WAT   811 
ATOM   3922  O   WAT   812      38.148  -0.273 -37.849  1.00  0.00           O  
ATOM   3923  H1  WAT   812      38.552   0.345 -37.240  1.00  0.00           H  
ATOM   3924  H2  WAT   812      37.206  -0.158 -37.718  1.00  0.00           H  
TER    3925      WAT   812 
ATOM   3925  O   WAT   813     -23.149  26.745   2.717  1.00  0.00           O  
ATOM   3926  H1  WAT   813     -23.526  25.869   2.792  1.00  0.00           H  
ATOM   3927  H2  WAT   813     -22.469  26.657   2.049  1.00  0.00           H  
TER    3928      WAT   813 
ATOM   3928  O   WAT   814      -5.204  33.449 -22.845  1.00  0.00           O  
ATOM   3929  H1  WAT   814      -5.315  32.499 -22.813  1.00  0.00           H  
ATOM   3930  H2  WAT   814      -4.530  33.589 -23.510  1.00  0.00           H  
TER    3931      WAT   814 
ATOM   3931  O   WAT   815      10.903 -25.942 -15.359  1.00  0.00           O  
ATOM   3932  H1  WAT   815      11.821 -26.209 -15.309  1.00  0.00           H  
ATOM   3933  H2  WAT   815      10.616 -25.902 -14.447  1.00  0.00           H  
TER    3934      WAT   815 
ATOM   3934  O   WAT   816      37.093  18.223  -6.327  1.00  0.00           O  
ATOM   3935  H1  WAT   816      36.214  17.846  -6.301  1.00  0.00           H  
ATOM   3936  H2  WAT   816      37.677  17.480  -6.172  1.00  0.00           H  
TER    3937      WAT   816 
ATOM   3937  O   WAT   817     -34.198 -20.549 -17.143  1.00  0.00           O  
ATOM   3938  H1  WAT   817     -34.302 -21.492 -17.271  1.00  0.00           H  
ATOM   3939  H2  WAT   817     -33.435 -20.469 -16.570  1.00  0.00           H  
TER    3940      WAT   817 
ATOM   3940  O   WAT   818      18.715  25.515 -22.455  1.00  0.00           O  
ATOM   3941  H1  WAT   818      18.405  24.848 -21.843  1.00  0.00           H  
ATOM   3942  H2  WAT   818      19.339  25.054 -23.016  1.00  0.00           H  
TER    3943      WAT   818 
ATOM   3943  O   WAT   819       3.286  18.190  37.554  1.00  0.00           O  
ATOM   3944  H1  WAT   819       4.202  18.260  37.825  1.00  0.00           H  
ATOM   3945  H2  WAT   819       3.249  17.384  37.038  1.00  0.00           H  
TER    3946      WAT   819 
ATOM   3946  O   WAT   820      -3.064  15.328 -21.844  1.00  0.00           O  
ATOM   3947  H1  WAT   820      -3.206  15.741 -20.992  1.00  0.00           H  
ATOM   3948  H2  WAT   820      -2.946  16.061 -22.449  1.00  0.00           H  
TER    3949      WAT   820 
ATOM   3949  O   WAT   821     -13.548   7.159  -7.938  1.00  0.00           O  
ATOM   3950  H1  WAT   821     -12.684   7.334  -7.566  1.00  0.00           H  
ATOM   3951  H2  WAT   821     -14.154   7.292  -7.210  1.00  0.00           H  
TER    3952      WAT   821 
ATOM   3952  O   WAT   822     -34.654  -9.249  25.708  1.00  0.00           O  
ATOM   3953  H1  WAT   822     -34.120  -9.965  26.051  1.00  0.00           H  
ATOM   3954  H2  WAT   822     -35.341  -9.683  25.202  1.00  0.00           H  
TER    3955      WAT   822 
ATOM   3955  O   WAT   823     -34.168 -16.518 -29.258  1.00  0.00           O  
ATOM   3956  H1  WAT   823     -34.434 -16.957 -30.066  1.00  0.00           H  
ATOM   3957  H2  WAT   823     -33.986 -15.617 -29.524  1.00  0.00           H  
TER    3958      WAT   823 
ATOM   3958  O   WAT   824      15.768 -15.246  39.936  1.00  0.00           O  
ATOM   3959  H1  WAT   824      15.607 -16.038  39.423  1.00  0.00           H  
ATOM   3960  H2  WAT   824      14.895 -14.926  40.164  1.00  0.00           H  
TER    3961      WAT   824 
ATOM   3961  O   WAT   825      12.910 -25.112 -11.463  1.00  0.00           O  
ATOM   3962  H1  WAT   825      12.505 -24.525 -12.101  1.00  0.00           H  
ATOM   3963  H2  WAT   825      12.172 -25.520 -11.010  1.00  0.00           H  
TER    3964      WAT   825 
ATOM   3964  O   WAT   826     -19.014   3.247 -21.078  1.00  0.00           O  
ATOM   3965  H1  WAT   826     -19.272   2.706 -20.331  1.00  0.00           H  
ATOM   3966  H2  WAT   826     -19.650   3.031 -21.760  1.00  0.00           H  
TER    3967      WAT   826 
ATOM   3967  O   WAT   827      -5.237   6.532 -27.486  1.00  0.00           O  
ATOM   3968  H1  WAT   827      -5.829   6.834 -28.175  1.00  0.00           H  
ATOM   3969  H2  WAT   827      -5.315   7.192 -26.797  1.00  0.00           H  
TER    3970      WAT   827 
ATOM   3970  O   WAT   828     -16.252  15.865  -3.295  1.00  0.00           O  
ATOM   3971  H1  WAT   828     -16.013  14.958  -3.486  1.00  0.00           H  
ATOM   3972  H2  WAT   828     -17.023  15.796  -2.732  1.00  0.00           H  
TER    3973      WAT   828 
ATOM   3973  O   WAT   829     -11.237  12.358 -39.941  1.00  0.00           O  
ATOM   3974  H1  WAT   829     -12.110  12.193 -40.297  1.00  0.00           H  
ATOM   3975  H2  WAT   829     -10.770  12.804 -40.648  1.00  0.00           H  
TER    3976      WAT   829 
ATOM   3976  O   WAT   830       3.364 -28.708  36.273  1.00  0.00           O  
ATOM   3977  H1  WAT   830       4.153 -28.201  36.466  1.00  0.00           H  
ATOM   3978  H2  WAT   830       2.674 -28.277  36.778  1.00  0.00           H  
TER    3979      WAT   830 
ATOM   3979  O   WAT   831     -11.127  21.907  -0.697  1.00  0.00           O  
ATOM   3980  H1  WAT   831     -10.717  21.252  -0.132  1.00  0.00           H  
ATOM   3981  H2  WAT   831     -10.409  22.244  -1.233  1.00  0.00           H  
TER    3982      WAT   831 
ATOM   3982  O   WAT   832      13.713  -8.959  42.170  1.00  0.00           O  
ATOM   3983  H1  WAT   832      13.155  -8.373  41.659  1.00  0.00           H  
ATOM   3984  H2  WAT   832      13.137  -9.304  42.852  1.00  0.00           H  
TER    3985      WAT   832 
ATOM   3985  O   WAT   833      34.596  12.682  22.144  1.00  0.00           O  
ATOM   3986  H1  WAT   833      34.511  13.480  22.665  1.00  0.00           H  
ATOM   3987  H2  WAT   833      35.357  12.234  22.515  1.00  0.00           H  
TER    3988      WAT   833 
ATOM   3988  O   WAT   834      14.080  20.533  30.166  1.00  0.00           O  
ATOM   3989  H1  WAT   834      14.903  20.214  29.797  1.00  0.00           H  
ATOM   3990  H2  WAT   834      13.515  19.761  30.197  1.00  0.00           H  
TER    3991      WAT   834 
ATOM   3991  O   WAT   835     -38.690   5.041 -32.156  1.00  0.00           O  
ATOM   3992  H1  WAT   835     -39.528   4.583 -32.213  1.00  0.00           H  
ATOM   3993  H2  WAT   835     -38.763   5.756 -32.788  1.00  0.00           H  
TER    3994      WAT   835 
ATOM   3994  O   WAT   836     -26.107  -9.130 -25.874  1.00  0.00           O  
ATOM   3995  H1  WAT   836     -25.176  -9.045 -25.671  1.00  0.00           H  
ATOM   3996  H2  WAT   836     -26.426  -8.228 -25.917  1.00  0.00           H  
TER    3997      WAT   836 
ATOM   3997  O   WAT   837      15.981 -34.883  20.095  1.00  0.00           O  
ATOM   3998  H1  WAT   837      16.698 -34.922  20.728  1.00  0.00           H  
ATOM   3999  H2  WAT   837      15.961 -33.969  19.812  1.00  0.00           H  
TER    4000      WAT   837 
ATOM   4000  O   WAT   838      -1.866  -3.522 -51.118  1.00  0.00           O  
ATOM   4001  H1  WAT   838      -1.369  -3.053 -50.448  1.00  0.00           H  
ATOM   4002  H2  WAT   838      -2.410  -4.137 -50.625  1.00  0.00           H  
TER    4003      WAT   838 
ATOM   4003  O   WAT   839      -7.786  28.990  -2.173  1.00  0.00           O  
ATOM   4004  H1  WAT   839      -7.762  29.013  -1.216  1.00  0.00           H  
ATOM   4005  H2  WAT   839      -7.696  28.062  -2.392  1.00  0.00           H  
TER    4006      WAT   839 
ATOM   4006  O   WAT   840      -5.679   2.080 -16.303  1.00  0.00           O  
ATOM   4007  H1  WAT   840      -6.472   1.601 -16.542  1.00  0.00           H  
ATOM   4008  H2  WAT   840      -5.451   2.574 -17.091  1.00  0.00           H  
TER    4009      WAT   840 
ATOM   4009  O   WAT   841     -10.418 -12.912  13.035  1.00  0.00           O  
ATOM   4010  H1  WAT   841     -10.581 -12.373  13.809  1.00  0.00           H  
ATOM   4011  H2  WAT   841     -11.195 -12.792  12.490  1.00  0.00           H  
TER    4012      WAT   841 
ATOM   4012  O   WAT   842     -25.880 -28.145 -11.473  1.00  0.00           O  
ATOM   4013  H1  WAT   842     -26.674 -28.389 -10.998  1.00  0.00           H  
ATOM   4014  H2  WAT   842     -25.184 -28.649 -11.050  1.00  0.00           H  
TER    4015      WAT   842 
ATOM   4015  O   WAT   843      12.395  21.516  20.454  1.00  0.00           O  
ATOM   4016  H1  WAT   843      12.027  20.654  20.257  1.00  0.00           H  
ATOM   4017  H2  WAT   843      12.990  21.694  19.726  1.00  0.00           H  
TER    4018      WAT   843 
ATOM   4018  O   WAT   844     -23.602  10.699  -0.023  1.00  0.00           O  
ATOM   4019  H1  WAT   844     -24.071  10.265  -0.736  1.00  0.00           H  
ATOM   4020  H2  WAT   844     -22.985  11.283  -0.463  1.00  0.00           H  
TER    4021      WAT   844 
ATOM   4021  O   WAT   845     -35.695  22.092 -15.234  1.00  0.00           O  
ATOM   4022  H1  WAT   845     -35.847  21.525 -15.990  1.00  0.00           H  
ATOM   4023  H2  WAT   845     -36.568  22.253 -14.877  1.00  0.00           H  
TER    4024      WAT   845 
ATOM   4024  O   WAT   846       5.287  13.048   7.193  1.00  0.00           O  
ATOM   4025  H1  WAT   846       5.724  12.393   7.737  1.00  0.00           H  
ATOM   4026  H2  WAT   846       4.850  12.539   6.510  1.00  0.00           H  
TER    4027      WAT   846 
ATOM   4027  O   WAT   847      16.728  30.111  19.508  1.00  0.00           O  
ATOM   4028  H1  WAT   847      17.366  30.263  20.205  1.00  0.00           H  
ATOM   4029  H2  WAT   847      17.116  29.417  18.975  1.00  0.00           H  
TER    4030      WAT   847 
ATOM   4030  O   WAT   848      21.556  -2.140  -2.807  1.00  0.00           O  
ATOM   4031  H1  WAT   848      21.970  -1.828  -3.612  1.00  0.00           H  
ATOM   4032  H2  WAT   848      20.648  -2.313  -3.055  1.00  0.00           H  
TER    4033      WAT   848 
ATOM   4033  O   WAT   849     -19.837  -0.968  37.267  1.00  0.00           O  
ATOM   4034  H1  WAT   849     -20.778  -0.818  37.355  1.00  0.00           H  
ATOM   4035  H2  WAT   849     -19.542  -0.291  36.658  1.00  0.00           H  
TER    4036      WAT   849 
ATOM   4036  O   WAT   850     -39.630 -10.896   1.180  1.00  0.00           O  
ATOM   4037  H1  WAT   850     -39.793 -11.238   0.301  1.00  0.00           H  
ATOM   4038  H2  WAT   850     -40.459 -10.491   1.437  1.00  0.00           H  
TER    4039      WAT   850 
ATOM   4039  O   WAT   851      12.631  44.507  21.602  1.00  0.00           O  
ATOM   4040  H1  WAT   851      13.526  44.845  21.561  1.00  0.00           H  
ATOM   4041  H2  WAT   851      12.168  44.969  20.904  1.00  0.00           H  
TER    4042      WAT   851 
ATOM   4042  O   WAT   852     -12.315 -47.984  17.061  1.00  0.00           O  
ATOM   4043  H1  WAT   852     -11.906 -48.759  17.445  1.00  0.00           H  
ATOM   4044  H2  WAT   852     -11.643 -47.305  17.118  1.00  0.00           H  
TER    4045      WAT   852 
ATOM   4045  O   WAT   853      33.178   0.451  37.241  1.00  0.00           O  
ATOM   4046  H1  WAT   853      33.813   1.165  37.198  1.00  0.00           H  
ATOM   4047  H2  WAT   853      33.279   0.093  38.123  1.00  0.00           H  
TER    4048      WAT   853 
ATOM   4048  O   WAT   854      19.164 -39.271   0.379  1.00  0.00           O  
ATOM   4049  H1  WAT   854      19.497 -39.480   1.252  1.00  0.00           H  
ATOM   4050  H2  WAT   854      19.660 -38.498   0.111  1.00  0.00           H  
TER    4051      WAT   854 
ATOM   4051  O   WAT   855     -12.208  12.692   2.320  1.00  0.00           O  
ATOM   4052  H1  WAT   855     -12.765  11.996   1.971  1.00  0.00           H  
ATOM   4053  H2  WAT   855     -12.782  13.458   2.364  1.00  0.00           H  
TER    4054      WAT   855 
ATOM   4054  O   WAT   856      31.857  11.595  13.147  1.00  0.00           O  
ATOM   4055  H1  WAT   856      31.082  11.061  12.970  1.00  0.00           H  
ATOM   4056  H2  WAT   856      32.575  11.120  12.730  1.00  0.00           H  
TER    4057      WAT   856 
ATOM   4057  O   WAT   857      -1.929  23.049  10.531  1.00  0.00           O  
ATOM   4058  H1  WAT   857      -1.465  23.620  11.142  1.00  0.00           H  
ATOM   4059  H2  WAT   857      -1.905  23.519   9.697  1.00  0.00           H  
TER    4060      WAT   857 
ATOM   4060  O   WAT   858      13.859   2.252 -43.203  1.00  0.00           O  
ATOM   4061  H1  WAT   858      14.757   2.301 -42.874  1.00  0.00           H  
ATOM   4062  H2  WAT   858      13.956   2.180 -44.152  1.00  0.00           H  
TER    4063      WAT   858 
ATOM   4063  O   WAT   859      25.389 -18.735 -25.580  1.00  0.00           O  
ATOM   4064  H1  WAT   859      24.560 -19.068 -25.238  1.00  0.00           H  
ATOM   4065  H2  WAT   859      25.890 -19.521 -25.800  1.00  0.00           H  
TER    4066      WAT   859 
ATOM   4066  O   WAT   860      -5.309  28.672  17.960  1.00  0.00           O  
ATOM   4067  H1  WAT   860      -4.757  29.022  18.659  1.00  0.00           H  
ATOM   4068  H2  WAT   860      -6.177  28.597  18.355  1.00  0.00           H  
TER    4069      WAT   860 
ATOM   4069  O   WAT   861     -10.491  12.560  26.693  1.00  0.00           O  
ATOM   4070  H1  WAT   861     -10.866  11.739  26.373  1.00  0.00           H  
ATOM   4071  H2  WAT   861     -10.494  12.471  27.645  1.00  0.00           H  
TER    4072      WAT   861 
ATOM   4072  O   WAT   862       3.304  45.699  -6.442  1.00  0.00           O  
ATOM   4073  H1  WAT   862       3.469  44.969  -5.844  1.00  0.00           H  
ATOM   4074  H2  WAT   862       2.586  46.184  -6.036  1.00  0.00           H  
TER    4075      WAT   862 
ATOM   4075  O   WAT   863      -5.853  -5.943  36.449  1.00  0.00           O  
ATOM   4076  H1  WAT   863      -5.555  -6.370  35.646  1.00  0.00           H  
ATOM   4077  H2  WAT   863      -5.072  -5.509  36.793  1.00  0.00           H  
TER    4078      WAT   863 
ATOM   4078  O   WAT   864      26.463  28.669  -8.969  1.00  0.00           O  
ATOM   4079  H1  WAT   864      26.577  29.382  -8.340  1.00  0.00           H  
ATOM   4080  H2  WAT   864      27.335  28.534  -9.338  1.00  0.00           H  
TER    4081      WAT   864 
ATOM   4081  O   WAT   865      37.971  16.515 -15.838  1.00  0.00           O  
ATOM   4082  H1  WAT   865      38.279  16.628 -14.938  1.00  0.00           H  
ATOM   4083  H2  WAT   865      38.001  15.569 -15.983  1.00  0.00           H  
TER    4084      WAT   865 
ATOM   4084  O   WAT   866     -38.573  17.447 -23.037  1.00  0.00           O  
ATOM   4085  H1  WAT   866     -38.916  16.849 -22.373  1.00  0.00           H  
ATOM   4086  H2  WAT   866     -38.886  18.310 -22.765  1.00  0.00           H  
TER    4087      WAT   866 
ATOM   4087  O   WAT   867     -14.348  19.522  33.421  1.00  0.00           O  
ATOM   4088  H1  WAT   867     -14.355  20.469  33.280  1.00  0.00           H  
ATOM   4089  H2  WAT   867     -13.921  19.167  32.641  1.00  0.00           H  
TER    4090      WAT   867 
ATOM   4090  O   WAT   868      -8.871 -33.385 -30.204  1.00  0.00           O  
ATOM   4091  H1  WAT   868      -8.539 -33.786 -31.007  1.00  0.00           H  
ATOM   4092  H2  WAT   868      -9.352 -32.613 -30.503  1.00  0.00           H  
TER    4093      WAT   868 
ATOM   4093  O   WAT   869     -26.014  -1.728  13.320  1.00  0.00           O  
ATOM   4094  H1  WAT   869     -25.486  -2.469  13.021  1.00  0.00           H  
ATOM   4095  H2  WAT   869     -25.968  -1.771  14.275  1.00  0.00           H  
TER    4096      WAT   869 
ATOM   4096  O   WAT   870      -9.706 -31.747  22.423  1.00  0.00           O  
ATOM   4097  H1  WAT   870      -9.446 -32.385  21.758  1.00  0.00           H  
ATOM   4098  H2  WAT   870     -10.080 -32.275  23.129  1.00  0.00           H  
TER    4099      WAT   870 
ATOM   4099  O   WAT   871      -0.027  28.701 -11.622  1.00  0.00           O  
ATOM   4100  H1  WAT   871       0.423  28.629 -10.780  1.00  0.00           H  
ATOM   4101  H2  WAT   871       0.661  28.940 -12.242  1.00  0.00           H  
TER    4102      WAT   871 
ATOM   4102  O   WAT   872       3.397  10.835 -36.754  1.00  0.00           O  
ATOM   4103  H1  WAT   872       3.672  11.312 -35.972  1.00  0.00           H  
ATOM   4104  H2  WAT   872       3.623   9.923 -36.571  1.00  0.00           H  
TER    4105      WAT   872 
ATOM   4105  O   WAT   873      23.305 -33.251 -19.347  1.00  0.00           O  
ATOM   4106  H1  WAT   873      22.391 -33.390 -19.596  1.00  0.00           H  
ATOM   4107  H2  WAT   873      23.734 -32.973 -20.156  1.00  0.00           H  
TER    4108      WAT   873 
ATOM   4108  O   WAT   874      27.535  31.480 -11.868  1.00  0.00           O  
ATOM   4109  H1  WAT   874      27.869  31.846 -12.687  1.00  0.00           H  
ATOM   4110  H2  WAT   874      27.139  30.646 -12.122  1.00  0.00           H  
TER    4111      WAT   874 
ATOM   4111  O   WAT   875     -18.508 -32.781 -15.678  1.00  0.00           O  
ATOM   4112  H1  WAT   875     -18.753 -33.687 -15.868  1.00  0.00           H  
ATOM   4113  H2  WAT   875     -18.237 -32.794 -14.760  1.00  0.00           H  
TER    4114      WAT   875 
ATOM   4114  O   WAT   876      19.470 -10.545  -5.876  1.00  0.00           O  
ATOM   4115  H1  WAT   876      19.792 -11.110  -6.579  1.00  0.00           H  
ATOM   4116  H2  WAT   876      18.716 -10.095  -6.257  1.00  0.00           H  
TER    4117      WAT   876 
ATOM   4117  O   WAT   877       5.792  20.222  33.272  1.00  0.00           O  
ATOM   4118  H1  WAT   877       6.703  20.280  33.562  1.00  0.00           H  
ATOM   4119  H2  WAT   877       5.604  19.284  33.261  1.00  0.00           H  
TER    4120      WAT   877 
ATOM   4120  O   WAT   878      13.641 -29.142   3.868  1.00  0.00           O  
ATOM   4121  H1  WAT   878      13.441 -29.720   4.604  1.00  0.00           H  
ATOM   4122  H2  WAT   878      12.905 -28.530   3.837  1.00  0.00           H  
TER    4123      WAT   878 
ATOM   4123  O   WAT   879     -38.100  30.899  16.309  1.00  0.00           O  
ATOM   4124  H1  WAT   879     -38.374  31.449  15.575  1.00  0.00           H  
ATOM   4125  H2  WAT   879     -37.156  30.792  16.188  1.00  0.00           H  
TER    4126      WAT   879 
ATOM   4126  O   WAT   880     -17.694  15.051  41.089  1.00  0.00           O  
ATOM   4127  H1  WAT   880     -17.349  14.181  41.288  1.00  0.00           H  
ATOM   4128  H2  WAT   880     -18.363  15.202  41.757  1.00  0.00           H  
TER    4129      WAT   880 
ATOM   4129  O   WAT   881      38.880  -2.638 -30.483  1.00  0.00           O  
ATOM   4130  H1  WAT   881      38.950  -3.037 -29.616  1.00  0.00           H  
ATOM   4131  H2  WAT   881      37.939  -2.545 -30.629  1.00  0.00           H  
TER    4132      WAT   881 
ATOM   4132  O   WAT   882     -23.424  -3.218 -39.386  1.00  0.00           O  
ATOM   4133  H1  WAT   882     -23.974  -3.261 -38.603  1.00  0.00           H  
ATOM   4134  H2  WAT   882     -23.825  -3.837 -39.995  1.00  0.00           H  
TER    4135      WAT   882 
ATOM   4135  O   WAT   883     -31.360 -30.725 -15.874  1.00  0.00           O  
ATOM   4136  H1  WAT   883     -30.465 -30.942 -16.136  1.00  0.00           H  
ATOM   4137  H2  WAT   883     -31.598 -31.408 -15.247  1.00  0.00           H  
TER    4138      WAT   883 
ATOM   4138  O   WAT   884      34.422 -16.844  20.673  1.00  0.00           O  
ATOM   4139  H1  WAT   884      33.526 -16.525  20.775  1.00  0.00           H  
ATOM   4140  H2  WAT   884      34.963 -16.055  20.707  1.00  0.00           H  
TER    4141      WAT   884 
ATOM   4141  O   WAT   885     -33.335  -7.000  25.655  1.00  0.00           O  
ATOM   4142  H1  WAT   885     -33.851  -7.792  25.504  1.00  0.00           H  
ATOM   4143  H2  WAT   885     -32.461  -7.322  25.874  1.00  0.00           H  
TER    4144      WAT   885 
ATOM   4144  O   WAT   886     -17.205 -37.338  19.420  1.00  0.00           O  
ATOM   4145  H1  WAT   886     -17.794 -36.643  19.125  1.00  0.00           H  
ATOM   4146  H2  WAT   886     -16.377 -36.891  19.597  1.00  0.00           H  
TER    4147      WAT   886 
ATOM   4147  O   WAT   887       0.333  15.376  27.977  1.00  0.00           O  
ATOM   4148  H1  WAT   887      -0.010  15.313  28.869  1.00  0.00           H  
ATOM   4149  H2  WAT   887       1.215  15.008  28.033  1.00  0.00           H  
TER    4150      WAT   887 
ATOM   4150  O   WAT   888     -13.471  30.170 -30.889  1.00  0.00           O  
ATOM   4151  H1  WAT   888     -13.651  30.120 -29.951  1.00  0.00           H  
ATOM   4152  H2  WAT   888     -12.814  30.862 -30.971  1.00  0.00           H  
TER    4153      WAT   888 
ATOM   4153  O   WAT   889       2.034 -21.662 -37.706  1.00  0.00           O  
ATOM   4154  H1  WAT   889       1.879 -22.603 -37.785  1.00  0.00           H  
ATOM   4155  H2  WAT   889       2.986 -21.580 -37.643  1.00  0.00           H  
TER    4156      WAT   889 
ATOM   4156  O   WAT   890      -7.808  12.523 -39.707  1.00  0.00           O  
ATOM   4157  H1  WAT   890      -8.101  12.013 -40.462  1.00  0.00           H  
ATOM   4158  H2  WAT   890      -8.563  13.065 -39.477  1.00  0.00           H  
TER    4159      WAT   890 
ATOM   4159  O   WAT   891      35.571 -21.825  -0.684  1.00  0.00           O  
ATOM   4160  H1  WAT   891      34.873 -21.473  -0.132  1.00  0.00           H  
ATOM   4161  H2  WAT   891      36.050 -22.424  -0.111  1.00  0.00           H  
TER    4162      WAT   891 
ATOM   4162  O   WAT   892      -6.162  14.490   1.592  1.00  0.00           O  
ATOM   4163  H1  WAT   892      -6.627  14.330   2.413  1.00  0.00           H  
ATOM   4164  H2  WAT   892      -6.669  15.177   1.160  1.00  0.00           H  
TER    4165      WAT   892 
ATOM   4165  O   WAT   893      12.727   7.587   4.296  1.00  0.00           O  
ATOM   4166  H1  WAT   893      13.574   7.378   4.690  1.00  0.00           H  
ATOM   4167  H2  WAT   893      12.170   7.824   5.038  1.00  0.00           H  
TER    4168      WAT   893 
ATOM   4168  O   WAT   894     -20.762  -7.732  19.713  1.00  0.00           O  
ATOM   4169  H1  WAT   894     -20.573  -8.247  20.497  1.00  0.00           H  
ATOM   4170  H2  WAT   894     -21.268  -6.985  20.034  1.00  0.00           H  
TER    4171      WAT   894 
ATOM   4171  O   WAT   895      25.046  36.636 -13.148  1.00  0.00           O  
ATOM   4172  H1  WAT   895      24.590  36.055 -13.758  1.00  0.00           H  
ATOM   4173  H2  WAT   895      25.813  36.938 -13.634  1.00  0.00           H  
TER    4174      WAT   895 
ATOM   4174  O   WAT   896     -21.441  25.217  22.606  1.00  0.00           O  
ATOM   4175  H1  WAT   896     -22.384  25.157  22.757  1.00  0.00           H  
ATOM   4176  H2  WAT   896     -21.052  25.134  23.476  1.00  0.00           H  
TER    4177      WAT   896 
ATOM   4177  O   WAT   897     -22.752  30.725  -6.810  1.00  0.00           O  
ATOM   4178  H1  WAT   897     -22.833  29.813  -6.532  1.00  0.00           H  
ATOM   4179  H2  WAT   897     -22.929  30.706  -7.750  1.00  0.00           H  
TER    4180      WAT   897 
ATOM   4180  O   WAT   898      -8.538  32.245  -8.011  1.00  0.00           O  
ATOM   4181  H1  WAT   898      -8.500  31.430  -7.512  1.00  0.00           H  
ATOM   4182  H2  WAT   898      -8.288  31.994  -8.900  1.00  0.00           H  
TER    4183      WAT   898 
ATOM   4183  O   WAT   899     -21.498  24.515  16.247  1.00  0.00           O  
ATOM   4184  H1  WAT   899     -20.574  24.364  16.049  1.00  0.00           H  
ATOM   4185  H2  WAT   899     -21.970  23.968  15.620  1.00  0.00           H  
TER    4186      WAT   899 
ATOM   4186  O   WAT   900      -3.381 -17.057   2.380  1.00  0.00           O  
ATOM   4187  H1  WAT   900      -3.218 -17.976   2.167  1.00  0.00           H  
ATOM   4188  H2  WAT   900      -4.307 -16.924   2.178  1.00  0.00           H  
TER    4189      WAT   900 
ATOM   4189  O   WAT   901      24.309   9.995  -3.564  1.00  0.00           O  
ATOM   4190  H1  WAT   901      23.685   9.853  -4.277  1.00  0.00           H  
ATOM   4191  H2  WAT   901      23.842   9.712  -2.778  1.00  0.00           H  
TER    4192      WAT   901 
ATOM   4192  O   WAT   902     -36.302   5.403 -16.712  1.00  0.00           O  
ATOM   4193  H1  WAT   902     -37.119   5.136 -16.290  1.00  0.00           H  
ATOM   4194  H2  WAT   902     -36.217   6.333 -16.502  1.00  0.00           H  
TER    4195      WAT   902 
ATOM   4195  O   WAT   903      16.340  14.736 -36.827  1.00  0.00           O  
ATOM   4196  H1  WAT   903      17.098  14.406 -37.308  1.00  0.00           H  
ATOM   4197  H2  WAT   903      15.855  13.950 -36.574  1.00  0.00           H  
TER    4198      WAT   903 
ATOM   4198  O   WAT   904      16.686 -33.516  31.542  1.00  0.00           O  
ATOM   4199  H1  WAT   904      16.398 -32.632  31.315  1.00  0.00           H  
ATOM   4200  H2  WAT   904      15.974 -33.870  32.075  1.00  0.00           H  
TER    4201      WAT   904 
ATOM   4201  O   WAT   905      -1.970 -10.660 -35.610  1.00  0.00           O  
ATOM   4202  H1  WAT   905      -1.826 -11.010 -34.731  1.00  0.00           H  
ATOM   4203  H2  WAT   905      -1.819  -9.719 -35.521  1.00  0.00           H  
TER    4204      WAT   905 
ATOM   4204  O   WAT   906     -24.688 -10.473  36.771  1.00  0.00           O  
ATOM   4205  H1  WAT   906     -24.124 -11.123  37.191  1.00  0.00           H  
ATOM   4206  H2  WAT   906     -24.081  -9.869  36.344  1.00  0.00           H  
TER    4207      WAT   906 
ATOM   4207  O   WAT   907       8.306 -10.162  47.839  1.00  0.00           O  
ATOM   4208  H1  WAT   907       9.247 -10.199  48.012  1.00  0.00           H  
ATOM   4209  H2  WAT   907       8.218 -10.454  46.931  1.00  0.00           H  
TER    4210      WAT   907 
ATOM   4210  O   WAT   908      -9.757 -19.884   5.747  1.00  0.00           O  
ATOM   4211  H1  WAT   908      -9.601 -20.059   4.819  1.00  0.00           H  
ATOM   4212  H2  WAT   908     -10.250 -19.063   5.756  1.00  0.00           H  
TER    4213      WAT   908 
ATOM   4213  O   WAT   909      -5.238  16.357 -32.846  1.00  0.00           O  
ATOM   4214  H1  WAT   909      -6.137  16.519 -33.133  1.00  0.00           H  
ATOM   4215  H2  WAT   909      -4.860  15.813 -33.537  1.00  0.00           H  
TER    4216      WAT   909 
ATOM   4216  O   WAT   910       6.645  40.460  19.181  1.00  0.00           O  
ATOM   4217  H1  WAT   910       7.301  40.171  18.547  1.00  0.00           H  
ATOM   4218  H2  WAT   910       5.881  39.913  19.003  1.00  0.00           H  
TER    4219      WAT   910 
ATOM   4219  O   WAT   911     -42.090 -11.249 -11.442  1.00  0.00           O  
ATOM   4220  H1  WAT   911     -41.967 -12.177 -11.245  1.00  0.00           H  
ATOM   4221  H2  WAT   911     -41.219 -10.939 -11.691  1.00  0.00           H  
TER    4222      WAT   911 
ATOM   4222  O   WAT   912     -30.144  28.730   7.984  1.00  0.00           O  
ATOM   4223  H1  WAT   912     -30.761  28.580   8.701  1.00  0.00           H  
ATOM   4224  H2  WAT   912     -29.304  28.876   8.419  1.00  0.00           H  
TER    4225      WAT   912 
ATOM   4225  O   WAT   913     -13.591  34.960 -27.090  1.00  0.00           O  
ATOM   4226  H1  WAT   913     -13.172  34.698 -26.271  1.00  0.00           H  
ATOM   4227  H2  WAT   913     -13.867  35.864 -26.940  1.00  0.00           H  
TER    4228      WAT   913 
ATOM   4228  O   WAT   914     -12.753  -3.812  -8.302  1.00  0.00           O  
ATOM   4229  H1  WAT   914     -13.362  -4.499  -8.029  1.00  0.00           H  
ATOM   4230  H2  WAT   914     -13.279  -3.232  -8.853  1.00  0.00           H  
TER    4231      WAT   914 
ATOM   4231  O   WAT   915     -28.142  31.149 -23.589  1.00  0.00           O  
ATOM   4232  H1  WAT   915     -28.717  31.280 -24.343  1.00  0.00           H  
ATOM   4233  H2  WAT   915     -28.375  31.854 -22.985  1.00  0.00           H  
TER    4234      WAT   915 
ATOM   4234  O   WAT   916       5.508  15.959 -31.074  1.00  0.00           O  
ATOM   4235  H1  WAT   916       5.708  16.235 -31.968  1.00  0.00           H  
ATOM   4236  H2  WAT   916       6.058  15.188 -30.932  1.00  0.00           H  
TER    4237      WAT   916 
ATOM   4237  O   WAT   917     -18.539 -24.608 -28.462  1.00  0.00           O  
ATOM   4238  H1  WAT   917     -17.694 -24.902 -28.802  1.00  0.00           H  
ATOM   4239  H2  WAT   917     -19.176 -25.201 -28.861  1.00  0.00           H  
TER    4240      WAT   917 
ATOM   4240  O   WAT   918      28.958   1.816  -1.719  1.00  0.00           O  
ATOM   4241  H1  WAT   918      28.911   1.209  -2.457  1.00  0.00           H  
ATOM   4242  H2  WAT   918      29.756   1.565  -1.253  1.00  0.00           H  
TER    4243      WAT   918 
ATOM   4243  O   WAT   919      13.524  13.573  38.532  1.00  0.00           O  
ATOM   4244  H1  WAT   919      13.213  14.477  38.497  1.00  0.00           H  
ATOM   4245  H2  WAT   919      12.910  13.131  39.119  1.00  0.00           H  
TER    4246      WAT   919 
ATOM   4246  O   WAT   920     -37.570  24.893 -26.455  1.00  0.00           O  
ATOM   4247  H1  WAT   920     -38.194  25.569 -26.193  1.00  0.00           H  
ATOM   4248  H2  WAT   920     -37.748  24.161 -25.863  1.00  0.00           H  
TER    4249      WAT   920 
ATOM   4249  O   WAT   921      35.416  24.341  -3.570  1.00  0.00           O  
ATOM   4250  H1  WAT   921      34.802  24.195  -2.850  1.00  0.00           H  
ATOM   4251  H2  WAT   921      36.207  23.870  -3.309  1.00  0.00           H  
TER    4252      WAT   921 
ATOM   4252  O   WAT   922     -38.242  10.932  -8.098  1.00  0.00           O  
ATOM   4253  H1  WAT   922     -38.926  11.307  -7.544  1.00  0.00           H  
ATOM   4254  H2  WAT   922     -38.139  11.562  -8.811  1.00  0.00           H  
TER    4255      WAT   922 
ATOM   4255  O   WAT   923      32.303  -7.986 -15.916  1.00  0.00           O  
ATOM   4256  H1  WAT   923      32.979  -8.561 -15.558  1.00  0.00           H  
ATOM   4257  H2  WAT   923      32.702  -7.116 -15.910  1.00  0.00           H  
TER    4258      WAT   923 
ATOM   4258  O   WAT   924     -18.192   4.108  44.654  1.00  0.00           O  
ATOM   4259  H1  WAT   924     -17.711   4.401  45.429  1.00  0.00           H  
ATOM   4260  H2  WAT   924     -18.548   4.912  44.276  1.00  0.00           H  
TER    4261      WAT   924 
ATOM   4261  O   WAT   925      -8.454  -6.323 -22.982  1.00  0.00           O  
ATOM   4262  H1  WAT   925      -9.189  -6.810 -22.608  1.00  0.00           H  
ATOM   4263  H2  WAT   925      -7.795  -6.314 -22.288  1.00  0.00           H  
TER    4264      WAT   925 
ATOM   4264  O   WAT   926      41.863   7.665 -26.222  1.00  0.00           O  
ATOM   4265  H1  WAT   926      41.108   7.240 -25.815  1.00  0.00           H  
ATOM   4266  H2  WAT   926      41.525   8.015 -27.046  1.00  0.00           H  
TER    4267      WAT   926 
ATOM   4267  O   WAT   927      34.622  25.353 -23.969  1.00  0.00           O  
ATOM   4268  H1  WAT   927      35.059  24.623 -24.409  1.00  0.00           H  
ATOM   4269  H2  WAT   927      33.742  25.028 -23.782  1.00  0.00           H  
TER    4270      WAT   927 
ATOM   4270  O   WAT   928      39.714   4.200  14.760  1.00  0.00           O  
ATOM   4271  H1  WAT   928      39.371   4.080  13.874  1.00  0.00           H  
ATOM   4272  H2  WAT   928      39.829   3.311  15.095  1.00  0.00           H  
TER    4273      WAT   928 
ATOM   4273  O   WAT   929      -4.572 -20.275 -14.969  1.00  0.00           O  
ATOM   4274  H1  WAT   929      -5.221 -20.967 -15.101  1.00  0.00           H  
ATOM   4275  H2  WAT   929      -5.010 -19.476 -15.262  1.00  0.00           H  
TER    4276      WAT   929 
ATOM   4276  O   WAT   930       8.621  24.084  21.717  1.00  0.00           O  
ATOM   4277  H1  WAT   930       8.227  24.487  20.944  1.00  0.00           H  
ATOM   4278  H2  WAT   930       9.551  24.009  21.500  1.00  0.00           H  
TER    4279      WAT   930 
ATOM   4279  O   WAT   931     -20.365  15.838 -35.256  1.00  0.00           O  
ATOM   4280  H1  WAT   931     -20.734  15.113 -35.759  1.00  0.00           H  
ATOM   4281  H2  WAT   931     -19.793  16.293 -35.875  1.00  0.00           H  
TER    4282      WAT   931 
ATOM   4282  O   WAT   932      -4.163  -2.049  41.957  1.00  0.00           O  
ATOM   4283  H1  WAT   932      -4.826  -1.362  42.029  1.00  0.00           H  
ATOM   4284  H2  WAT   932      -3.631  -1.951  42.747  1.00  0.00           H  
TER    4285      WAT   932 
ATOM   4285  O   WAT   933     -25.603  28.116  -8.223  1.00  0.00           O  
ATOM   4286  H1  WAT   933     -26.017  28.974  -8.129  1.00  0.00           H  
ATOM   4287  H2  WAT   933     -25.852  27.824  -9.100  1.00  0.00           H  
TER    4288      WAT   933 
ATOM   4288  O   WAT   934       5.147 -34.101 -28.736  1.00  0.00           O  
ATOM   4289  H1  WAT   934       5.673 -34.715 -29.249  1.00  0.00           H  
ATOM   4290  H2  WAT   934       5.734 -33.363 -28.572  1.00  0.00           H  
TER    4291      WAT   934 
ATOM   4291  O   WAT   935      30.082  -8.397 -22.450  1.00  0.00           O  
ATOM   4292  H1  WAT   935      29.667  -8.844 -21.713  1.00  0.00           H  
ATOM   4293  H2  WAT   935      30.843  -8.939 -22.661  1.00  0.00           H  
TER    4294      WAT   935 
ATOM   4294  O   WAT   936      -1.480  43.072  16.631  1.00  0.00           O  
ATOM   4295  H1  WAT   936      -1.920  43.907  16.786  1.00  0.00           H  
ATOM   4296  H2  WAT   936      -1.989  42.436  17.134  1.00  0.00           H  
TER    4297      WAT   936 
ATOM   4297  O   WAT   937     -31.350  16.949   6.897  1.00  0.00           O  
ATOM   4298  H1  WAT   937     -32.090  17.268   6.382  1.00  0.00           H  
ATOM   4299  H2  WAT   937     -30.985  16.235   6.376  1.00  0.00           H  
TER    4300      WAT   937 
ATOM   4300  O   WAT   938      42.870  15.072  23.572  1.00  0.00           O  
ATOM   4301  H1  WAT   938      42.939  14.118  23.534  1.00  0.00           H  
ATOM   4302  H2  WAT   938      41.966  15.256  23.317  1.00  0.00           H  
TER    4303      WAT   938 
ATOM   4303  O   WAT   939     -28.997  27.999   4.734  1.00  0.00           O  
ATOM   4304  H1  WAT   939     -28.287  27.358   4.754  1.00  0.00           H  
ATOM   4305  H2  WAT   939     -28.950  28.437   5.583  1.00  0.00           H  
TER    4306      WAT   939 
ATOM   4306  O   WAT   940      31.372  28.049 -11.985  1.00  0.00           O  
ATOM   4307  H1  WAT   940      32.247  27.664 -12.040  1.00  0.00           H  
ATOM   4308  H2  WAT   940      31.484  28.822 -11.432  1.00  0.00           H  
TER    4309      WAT   940 
ATOM   4309  O   WAT   941      38.464   0.435 -17.978  1.00  0.00           O  
ATOM   4310  H1  WAT   941      38.366   1.276 -17.532  1.00  0.00           H  
ATOM   4311  H2  WAT   941      39.365   0.439 -18.301  1.00  0.00           H  
TER    4312      WAT   941 
ATOM   4312  O   WAT   942     -35.936 -23.405 -18.088  1.00  0.00           O  
ATOM   4313  H1  WAT   942     -36.519 -23.880 -17.496  1.00  0.00           H  
ATOM   4314  H2  WAT   942     -35.199 -24.000 -18.227  1.00  0.00           H  
TER    4315      WAT   942 
ATOM   4315  O   WAT   943       8.655 -29.003  24.193  1.00  0.00           O  
ATOM   4316  H1  WAT   943       8.470 -28.270  24.781  1.00  0.00           H  
ATOM   4317  H2  WAT   943       9.411 -29.439  24.586  1.00  0.00           H  
TER    4318      WAT   943 
ATOM   4318  O   WAT   944      31.397 -17.180  20.229  1.00  0.00           O  
ATOM   4319  H1  WAT   944      30.808 -16.598  20.709  1.00  0.00           H  
ATOM   4320  H2  WAT   944      32.057 -16.596  19.855  1.00  0.00           H  
TER    4321      WAT   944 
ATOM   4321  O   WAT   945      11.217 -33.077 -37.539  1.00  0.00           O  
ATOM   4322  H1  WAT   945      11.947 -32.891 -36.948  1.00  0.00           H  
ATOM   4323  H2  WAT   945      10.518 -33.391 -36.965  1.00  0.00           H  
TER    4324      WAT   945 
ATOM   4324  O   WAT   946      17.110  43.561  -8.394  1.00  0.00           O  
ATOM   4325  H1  WAT   946      17.329  44.466  -8.614  1.00  0.00           H  
ATOM   4326  H2  WAT   946      17.463  43.436  -7.513  1.00  0.00           H  
TER    4327      WAT   946 
ATOM   4327  O   WAT   947      16.176  -1.549  23.774  1.00  0.00           O  
ATOM   4328  H1  WAT   947      15.505  -2.221  23.657  1.00  0.00           H  
ATOM   4329  H2  WAT   947      16.921  -2.017  24.153  1.00  0.00           H  
TER    4330      WAT   947 
ATOM   4330  O   WAT   948      12.244   1.596  15.558  1.00  0.00           O  
ATOM   4331  H1  WAT   948      12.391   2.445  15.143  1.00  0.00           H  
ATOM   4332  H2  WAT   948      12.381   0.959  14.856  1.00  0.00           H  
TER    4333      WAT   948 
ATOM   4333  O   WAT   949     -18.179  11.667 -22.254  1.00  0.00           O  
ATOM   4334  H1  WAT   949     -18.218  10.945 -22.881  1.00  0.00           H  
ATOM   4335  H2  WAT   949     -17.421  11.466 -21.705  1.00  0.00           H  
TER    4336      WAT   949 
ATOM   4336  O   WAT   950      -8.575  31.061  25.685  1.00  0.00           O  
ATOM   4337  H1  WAT   950      -9.366  30.526  25.619  1.00  0.00           H  
ATOM   4338  H2  WAT   950      -8.579  31.385  26.585  1.00  0.00           H  
TER    4339      WAT   950 
ATOM   4339  O   WAT   951     -24.609  -4.842  -1.235  1.00  0.00           O  
ATOM   4340  H1  WAT   951     -25.320  -4.423  -0.750  1.00  0.00           H  
ATOM   4341  H2  WAT   951     -24.432  -4.247  -1.963  1.00  0.00           H  
TER    4342      WAT   951 
ATOM   4342  O   WAT   952      17.178 -35.020  -4.022  1.00  0.00           O  
ATOM   4343  H1  WAT   952      17.312 -35.934  -3.770  1.00  0.00           H  
ATOM   4344  H2  WAT   952      16.472 -35.051  -4.668  1.00  0.00           H  
TER    4345      WAT   952 
ATOM   4345  O   WAT   953     -21.895  13.332   1.007  1.00  0.00           O  
ATOM   4346  H1  WAT   953     -22.408  13.810   0.355  1.00  0.00           H  
ATOM   4347  H2  WAT   953     -21.409  12.682   0.499  1.00  0.00           H  
TER    4348      WAT   953 
ATOM   4348  O   WAT   954       3.720  -5.512 -36.377  1.00  0.00           O  
ATOM   4349  H1  WAT   954       4.462  -5.516 -35.772  1.00  0.00           H  
ATOM   4350  H2  WAT   954       4.117  -5.610 -37.242  1.00  0.00           H  
TER    4351      WAT   954 
ATOM   4351  O   WAT   955       2.034  31.863  17.249  1.00  0.00           O  
ATOM   4352  H1  WAT   955       1.866  32.765  16.979  1.00  0.00           H  
ATOM   4353  H2  WAT   955       1.562  31.329  16.611  1.00  0.00           H  
TER    4354      WAT   955 
ATOM   4354  O   WAT   956      27.066  29.180   4.930  1.00  0.00           O  
ATOM   4355  H1  WAT   956      26.654  28.330   4.771  1.00  0.00           H  
ATOM   4356  H2  WAT   956      26.408  29.819   4.657  1.00  0.00           H  
TER    4357      WAT   956 
ATOM   4357  O   WAT   957     -23.454 -14.340 -13.489  1.00  0.00           O  
ATOM   4358  H1  WAT   957     -23.724 -15.258 -13.503  1.00  0.00           H  
ATOM   4359  H2  WAT   957     -22.687 -14.307 -14.062  1.00  0.00           H  
TER    4360      WAT   957 
ATOM   4360  O   WAT   958     -13.449   8.200 -23.923  1.00  0.00           O  
ATOM   4361  H1  WAT   958     -14.292   7.753 -23.852  1.00  0.00           H  
ATOM   4362  H2  WAT   958     -13.675   9.127 -24.003  1.00  0.00           H  
TER    4363      WAT   958 
ATOM   4363  O   WAT   959     -21.221 -46.046  17.588  1.00  0.00           O  
ATOM   4364  H1  WAT   959     -21.664 -45.222  17.787  1.00  0.00           H  
ATOM   4365  H2  WAT   959     -21.606 -46.678  18.196  1.00  0.00           H  
TER    4366      WAT   959 
ATOM   4366  O   WAT   960     -33.054  -0.984 -39.454  1.00  0.00           O  
ATOM   4367  H1  WAT   960     -33.908  -0.582 -39.299  1.00  0.00           H  
ATOM   4368  H2  WAT   960     -32.461  -0.243 -39.582  1.00  0.00           H  
TER    4369      WAT   960 
ATOM   4369  O   WAT   961      25.447  39.647  15.200  1.00  0.00           O  
ATOM   4370  H1  WAT   961      26.270  39.274  15.517  1.00  0.00           H  
ATOM   4371  H2  WAT   961      24.790  39.342  15.825  1.00  0.00           H  
TER    4372      WAT   961 
ATOM   4372  O   WAT   962     -25.520 -39.976   1.279  1.00  0.00           O  
ATOM   4373  H1  WAT   962     -25.214 -40.683   1.848  1.00  0.00           H  
ATOM   4374  H2  WAT   962     -24.963 -39.231   1.503  1.00  0.00           H  
TER    4375      WAT   962 
ATOM   4375  O   WAT   963     -43.462  15.226 -13.411  1.00  0.00           O  
ATOM   4376  H1  WAT   963     -43.600  16.165 -13.533  1.00  0.00           H  
ATOM   4377  H2  WAT   963     -44.054  14.814 -14.041  1.00  0.00           H  
TER    4378      WAT   963 
ATOM   4378  O   WAT   964      31.327  26.753 -19.610  1.00  0.00           O  
ATOM   4379  H1  WAT   964      30.760  26.917 -20.363  1.00  0.00           H  
ATOM   4380  H2  WAT   964      32.146  26.434 -19.991  1.00  0.00           H  
TER    4381      WAT   964 
ATOM   4381  O   WAT   965     -31.522   9.244   2.071  1.00  0.00           O  
ATOM   4382  H1  WAT   965     -31.740  10.176   2.076  1.00  0.00           H  
ATOM   4383  H2  WAT   965     -31.528   9.002   1.145  1.00  0.00           H  
TER    4384      WAT   965 
ATOM   4384  O   WAT   966      38.820  -8.408  -2.788  1.00  0.00           O  
ATOM   4385  H1  WAT   966      38.046  -7.845  -2.779  1.00  0.00           H  
ATOM   4386  H2  WAT   966      39.495  -7.879  -3.214  1.00  0.00           H  
TER    4387      WAT   966 
ATOM   4387  O   WAT   967       8.562  25.483  28.563  1.00  0.00           O  
ATOM   4388  H1  WAT   967       8.231  24.601  28.736  1.00  0.00           H  
ATOM   4389  H2  WAT   967       9.340  25.560  29.115  1.00  0.00           H  
TER    4390      WAT   967 
ATOM   4390  O   WAT   968       8.957 -35.517  23.447  1.00  0.00           O  
ATOM   4391  H1  WAT   968       9.441 -36.338  23.359  1.00  0.00           H  
ATOM   4392  H2  WAT   968       9.386 -34.919  22.834  1.00  0.00           H  
TER    4393      WAT   968 
ATOM   4393  O   WAT   969     -17.316 -29.484   6.854  1.00  0.00           O  
ATOM   4394  H1  WAT   969     -16.503 -29.880   6.539  1.00  0.00           H  
ATOM   4395  H2  WAT   969     -17.095 -28.562   6.991  1.00  0.00           H  
TER    4396      WAT   969 
ATOM   4396  O   WAT   970      -7.511 -48.504 -15.031  1.00  0.00           O  
ATOM   4397  H1  WAT   970      -6.950 -48.211 -14.312  1.00  0.00           H  
ATOM   4398  H2  WAT   970      -6.948 -49.068 -15.560  1.00  0.00           H  
TER    4399      WAT   970 
ATOM   4399  O   WAT   971      -7.412  30.568 -10.867  1.00  0.00           O  
ATOM   4400  H1  WAT   971      -7.669  29.664 -10.683  1.00  0.00           H  
ATOM   4401  H2  WAT   971      -7.499  30.653 -11.816  1.00  0.00           H  
TER    4402      WAT   971 
ATOM   4402  O   WAT   972      20.535   2.707  26.908  1.00  0.00           O  
ATOM   4403  H1  WAT   972      21.130   3.075  26.255  1.00  0.00           H  
ATOM   4404  H2  WAT   972      19.666   2.799  26.517  1.00  0.00           H  
TER    4405      WAT   972 
ATOM   4405  O   WAT   973      17.103  42.536 -18.965  1.00  0.00           O  
ATOM   4406  H1  WAT   973      16.594  42.248 -19.723  1.00  0.00           H  
ATOM   4407  H2  WAT   973      16.459  42.941 -18.384  1.00  0.00           H  
TER    4408      WAT   973 
ATOM   4408  O   WAT   974     -16.471  -7.100   9.410  1.00  0.00           O  
ATOM   4409  H1  WAT   974     -15.715  -7.598   9.720  1.00  0.00           H  
ATOM   4410  H2  WAT   974     -16.302  -6.963   8.478  1.00  0.00           H  
TER    4411      WAT   974 
ATOM   4411  O   WAT   975      -2.867   9.248  25.195  1.00  0.00           O  
ATOM   4412  H1  WAT   975      -2.053   9.027  24.741  1.00  0.00           H  
ATOM   4413  H2  WAT   975      -2.701  10.110  25.577  1.00  0.00           H  
TER    4414      WAT   975 
ATOM   4414  O   WAT   976      23.481 -21.978  27.215  1.00  0.00           O  
ATOM   4415  H1  WAT   976      23.608 -22.123  28.153  1.00  0.00           H  
ATOM   4416  H2  WAT   976      24.340 -22.146  26.828  1.00  0.00           H  
TER    4417      WAT   976 
ATOM   4417  O   WAT   977     -20.934  12.037  34.674  1.00  0.00           O  
ATOM   4418  H1  WAT   977     -20.688  11.115  34.743  1.00  0.00           H  
ATOM   4419  H2  WAT   977     -20.852  12.239  33.742  1.00  0.00           H  
TER    4420      WAT   977 
ATOM   4420  O   WAT   978     -19.599  -8.482  40.436  1.00  0.00           O  
ATOM   4421  H1  WAT   978     -19.569  -7.695  39.892  1.00  0.00           H  
ATOM   4422  H2  WAT   978     -18.714  -8.842  40.386  1.00  0.00           H  
TER    4423      WAT   978 
ATOM   4423  O   WAT   979     -16.727 -22.852 -15.493  1.00  0.00           O  
ATOM   4424  H1  WAT   979     -17.426 -22.459 -16.016  1.00  0.00           H  
ATOM   4425  H2  WAT   979     -17.164 -23.153 -14.696  1.00  0.00           H  
TER    4426      WAT   979 
ATOM   4426  O   WAT   980       5.055  -3.067  -1.983  1.00  0.00           O  
ATOM   4427  H1  WAT   980       5.312  -3.788  -1.409  1.00  0.00           H  
ATOM   4428  H2  WAT   980       4.934  -3.474  -2.841  1.00  0.00           H  
TER    4429      WAT   980 
ATOM   4429  O   WAT   981      23.961  21.909   6.266  1.00  0.00           O  
ATOM   4430  H1  WAT   981      23.535  21.133   5.902  1.00  0.00           H  
ATOM   4431  H2  WAT   981      23.637  21.961   7.165  1.00  0.00           H  
TER    4432      WAT   981 
ATOM   4432  O   WAT   982       1.289  35.329 -21.063  1.00  0.00           O  
ATOM   4433  H1  WAT   982       1.742  35.344 -20.220  1.00  0.00           H  
ATOM   4434  H2  WAT   982       1.950  35.028 -21.686  1.00  0.00           H  
TER    4435      WAT   982 
ATOM   4435  O   WAT   983      17.071 -31.289 -22.487  1.00  0.00           O  
ATOM   4436  H1  WAT   983      17.635 -30.524 -22.376  1.00  0.00           H  
ATOM   4437  H2  WAT   983      16.865 -31.302 -23.421  1.00  0.00           H  
TER    4438      WAT   983 
ATOM   4438  O   WAT   984       7.659 -38.234  31.971  1.00  0.00           O  
ATOM   4439  H1  WAT   984       7.286 -38.982  31.504  1.00  0.00           H  
ATOM   4440  H2  WAT   984       8.456 -38.021  31.484  1.00  0.00           H  
TER    4441      WAT   984 
ATOM   4441  O   WAT   985      -7.790 -20.045 -30.307  1.00  0.00           O  
ATOM   4442  H1  WAT   985      -8.148 -20.921 -30.452  1.00  0.00           H  
ATOM   4443  H2  WAT   985      -8.473 -19.586 -29.818  1.00  0.00           H  
TER    4444      WAT   985 
ATOM   4444  O   WAT   986      38.791 -32.213  -5.853  1.00  0.00           O  
ATOM   4445  H1  WAT   986      38.625 -33.075  -5.469  1.00  0.00           H  
ATOM   4446  H2  WAT   986      38.094 -32.101  -6.499  1.00  0.00           H  
TER    4447      WAT   986 
ATOM   4447  O   WAT   987      -0.291  36.415  -3.328  1.00  0.00           O  
ATOM   4448  H1  WAT   987       0.250  35.821  -3.848  1.00  0.00           H  
ATOM   4449  H2  WAT   987      -1.144  35.983  -3.282  1.00  0.00           H  
TER    4450      WAT   987 
ATOM   4450  O   WAT   988      10.485  48.651   8.755  1.00  0.00           O  
ATOM   4451  H1  WAT   988      10.737  48.215   9.569  1.00  0.00           H  
ATOM   4452  H2  WAT   988       9.549  48.471   8.666  1.00  0.00           H  
TER    4453      WAT   988 
ATOM   4453  O   WAT   989      18.605 -16.299  20.222  1.00  0.00           O  
ATOM   4454  H1  WAT   989      19.322 -16.933  20.266  1.00  0.00           H  
ATOM   4455  H2  WAT   989      19.016 -15.493  19.909  1.00  0.00           H  
TER    4456      WAT   989 
ATOM   4456  O   WAT   990       6.913 -34.275  33.413  1.00  0.00           O  
ATOM   4457  H1  WAT   990       7.348 -34.211  32.563  1.00  0.00           H  
ATOM   4458  H2  WAT   990       6.136 -33.724  33.327  1.00  0.00           H  
TER    4459      WAT   990 
ATOM   4459  O   WAT   991      10.021   9.653   1.963  1.00  0.00           O  
ATOM   4460  H1  WAT   991       9.123   9.325   2.000  1.00  0.00           H  
ATOM   4461  H2  WAT   991      10.227   9.891   2.867  1.00  0.00           H  
TER    4462      WAT   991 
ATOM   4462  O   WAT   992     -37.963 -33.319   1.289  1.00  0.00           O  
ATOM   4463  H1  WAT   992     -38.330 -33.911   0.633  1.00  0.00           H  
ATOM   4464  H2  WAT   992     -37.561 -32.615   0.779  1.00  0.00           H  
TER    4465      WAT   992 
ATOM   4465  O   WAT   993     -26.490  -4.135  20.815  1.00  0.00           O  
ATOM   4466  H1  WAT   993     -27.131  -4.342  20.135  1.00  0.00           H  
ATOM   4467  H2  WAT   993     -25.646  -4.161  20.364  1.00  0.00           H  
TER    4468      WAT   993 
ATOM   4468  O   WAT   994       5.401 -23.146  14.458  1.00  0.00           O  
ATOM   4469  H1  WAT   994       4.890 -23.696  13.865  1.00  0.00           H  
ATOM   4470  H2  WAT   994       4.767 -22.839  15.107  1.00  0.00           H  
TER    4471      WAT   994 
ATOM   4471  O   WAT   995      30.135   8.091 -32.984  1.00  0.00           O  
ATOM   4472  H1  WAT   995      30.572   7.681 -32.237  1.00  0.00           H  
ATOM   4473  H2  WAT   995      30.306   9.027 -32.878  1.00  0.00           H  
TER    4474      WAT   995 
ATOM   4474  O   WAT   996       8.259 -39.269   6.211  1.00  0.00           O  
ATOM   4475  H1  WAT   996       8.642 -38.780   6.940  1.00  0.00           H  
ATOM   4476  H2  WAT   996       8.338 -38.681   5.460  1.00  0.00           H  
TER    4477      WAT   996 
ATOM   4477  O   WAT   997     -19.584 -11.969  -7.546  1.00  0.00           O  
ATOM   4478  H1  WAT   997     -19.347 -12.878  -7.363  1.00  0.00           H  
ATOM   4479  H2  WAT   997     -19.529 -11.532  -6.696  1.00  0.00           H  
TER    4480      WAT   997 
ATOM   4480  O   WAT   998     -19.524  36.303  -5.242  1.00  0.00           O  
ATOM   4481  H1  WAT   998     -18.843  36.816  -4.806  1.00  0.00           H  
ATOM   4482  H2  WAT   998     -19.042  35.685  -5.792  1.00  0.00           H  
TER    4483      WAT   998 
ATOM   4483  O   WAT   999     -24.226 -22.706 -17.869  1.00  0.00           O  
ATOM   4484  H1  WAT   999     -23.825 -22.686 -18.738  1.00  0.00           H  
ATOM   4485  H2  WAT   999     -23.519 -22.983 -17.285  1.00  0.00           H  
TER    4486      WAT   999 
ATOM   4486  O   WAT  1000     -40.260  21.530  -4.173  1.00  0.00           O  
ATOM   4487  H1  WAT  1000     -40.883  21.477  -4.898  1.00  0.00           H  
ATOM   4488  H2  WAT  1000     -40.012  22.454  -4.137  1.00  0.00           H  
TER    4489      WAT  1000 
ATOM   4489  O   WAT  1001     -20.086 -38.301   1.025  1.00  0.00           O  
ATOM   4490  H1  WAT  1001     -20.607 -38.952   0.555  1.00  0.00           H  
ATOM   4491  H2  WAT  1001     -19.440 -38.003   0.385  1.00  0.00           H  
TER    4492      WAT  1001 
ATOM   4492  O   WAT  1002      38.127  13.455  -9.646  1.00  0.00           O  
ATOM   4493  H1  WAT  1002      38.603  13.563 -10.470  1.00  0.00           H  
ATOM   4494  H2  WAT  1002      37.207  13.399  -9.906  1.00  0.00           H  
TER    4495      WAT  1002 
ATOM   4495  O   WAT  1003      21.116  32.311  22.616  1.00  0.00           O  
ATOM   4496  H1  WAT  1003      21.340  31.404  22.826  1.00  0.00           H  
ATOM   4497  H2  WAT  1003      21.938  32.697  22.314  1.00  0.00           H  
TER    4498      WAT  1003 
ATOM   4498  O   WAT  1004      28.547  22.048  13.071  1.00  0.00           O  
ATOM   4499  H1  WAT  1004      28.297  22.071  13.995  1.00  0.00           H  
ATOM   4500  H2  WAT  1004      27.819  21.604  12.637  1.00  0.00           H  
TER    4501      WAT  1004 
ATOM   4501  O   WAT  1005     -32.300  30.084  24.954  1.00  0.00           O  
ATOM   4502  H1  WAT  1005     -33.068  30.655  24.931  1.00  0.00           H  
ATOM   4503  H2  WAT  1005     -32.015  30.103  25.868  1.00  0.00           H  
TER    4504      WAT  1005 
ATOM   4504  O   WAT  1006      37.699  -0.800 -35.057  1.00  0.00           O  
ATOM   4505  H1  WAT  1006      36.951  -0.324 -35.419  1.00  0.00           H  
ATOM   4506  H2  WAT  1006      37.307  -1.517 -34.558  1.00  0.00           H  
TER    4507      WAT  1006 
ATOM   4507  O   WAT  1007      22.148   9.939 -18.765  1.00  0.00           O  
ATOM   4508  H1  WAT  1007      21.922  10.547 -19.468  1.00  0.00           H  
ATOM   4509  H2  WAT  1007      21.366   9.908 -18.214  1.00  0.00           H  
TER    4510      WAT  1007 
ATOM   4510  O   WAT  1008      14.002  -6.365  15.157  1.00  0.00           O  
ATOM   4511  H1  WAT  1008      13.611  -7.108  15.617  1.00  0.00           H  
ATOM   4512  H2  WAT  1008      13.864  -6.559  14.230  1.00  0.00           H  
TER    4513      WAT  1008 
ATOM   4513  O   WAT  1009     -18.458  -9.469 -29.769  1.00  0.00           O  
ATOM   4514  H1  WAT  1009     -17.832  -8.768 -29.590  1.00  0.00           H  
ATOM   4515  H2  WAT  1009     -19.314  -9.043 -29.722  1.00  0.00           H  
TER    4516      WAT  1009 
ATOM   4516  O   WAT  1010      15.239 -39.321  17.901  1.00  0.00           O  
ATOM   4517  H1  WAT  1010      14.678 -38.557  17.764  1.00  0.00           H  
ATOM   4518  H2  WAT  1010      14.781 -39.838  18.563  1.00  0.00           H  
TER    4519      WAT  1010 
ATOM   4519  O   WAT  1011       9.022   1.360 -25.243  1.00  0.00           O  
ATOM   4520  H1  WAT  1011       8.714   1.013 -26.081  1.00  0.00           H  
ATOM   4521  H2  WAT  1011       8.230   1.435 -24.710  1.00  0.00           H  
TER    4522      WAT  1011 
ATOM   4522  O   WAT  1012     -38.209  -7.111  33.003  1.00  0.00           O  
ATOM   4523  H1  WAT  1012     -38.370  -6.173  33.109  1.00  0.00           H  
ATOM   4524  H2  WAT  1012     -38.760  -7.366  32.264  1.00  0.00           H  
TER    4525      WAT  1012 
ATOM   4525  O   WAT  1013     -18.344  34.014  33.703  1.00  0.00           O  
ATOM   4526  H1  WAT  1013     -18.648  34.789  33.229  1.00  0.00           H  
ATOM   4527  H2  WAT  1013     -19.083  33.769  34.260  1.00  0.00           H  
TER    4528      WAT  1013 
ATOM   4528  O   WAT  1014     -11.974   9.472  19.510  1.00  0.00           O  
ATOM   4529  H1  WAT  1014     -11.595   9.510  20.389  1.00  0.00           H  
ATOM   4530  H2  WAT  1014     -11.580  10.212  19.048  1.00  0.00           H  
TER    4531      WAT  1014 
ATOM   4531  O   WAT  1015       9.022   8.053 -43.405  1.00  0.00           O  
ATOM   4532  H1  WAT  1015       9.021   8.997 -43.566  1.00  0.00           H  
ATOM   4533  H2  WAT  1015       9.944   7.802 -43.463  1.00  0.00           H  
TER    4534      WAT  1015 
ATOM   4534  O   WAT  1016      31.125   1.524  19.486  1.00  0.00           O  
ATOM   4535  H1  WAT  1016      30.227   1.353  19.772  1.00  0.00           H  
ATOM   4536  H2  WAT  1016      31.277   0.891  18.784  1.00  0.00           H  
TER    4537      WAT  1016 
ATOM   4537  O   WAT  1017     -19.167   5.944  -6.565  1.00  0.00           O  
ATOM   4538  H1  WAT  1017     -18.945   6.738  -6.078  1.00  0.00           H  
ATOM   4539  H2  WAT  1017     -18.375   5.738  -7.062  1.00  0.00           H  
TER    4540      WAT  1017 
ATOM   4540  O   WAT  1018      -9.094  42.941  22.566  1.00  0.00           O  
ATOM   4541  H1  WAT  1018      -9.237  43.683  21.979  1.00  0.00           H  
ATOM   4542  H2  WAT  1018      -8.160  42.749  22.485  1.00  0.00           H  
TER    4543      WAT  1018 
ATOM   4543  O   WAT  1019      31.555 -16.011  -1.630  1.00  0.00           O  
ATOM   4544  H1  WAT  1019      32.391 -16.447  -1.798  1.00  0.00           H  
ATOM   4545  H2  WAT  1019      31.561 -15.250  -2.210  1.00  0.00           H  
TER    4546      WAT  1019 
ATOM   4546  O   WAT  1020      32.434 -10.172  23.473  1.00  0.00           O  
ATOM   4547  H1  WAT  1020      33.189 -10.476  23.977  1.00  0.00           H  
ATOM   4548  H2  WAT  1020      32.695 -10.283  22.559  1.00  0.00           H  
TER    4549      WAT  1020 
ATOM   4549  O   WAT  1021       9.080  20.122  38.008  1.00  0.00           O  
ATOM   4550  H1  WAT  1021       8.402  20.640  38.443  1.00  0.00           H  
ATOM   4551  H2  WAT  1021       9.348  20.658  37.262  1.00  0.00           H  
TER    4552      WAT  1021 
ATOM   4552  O   WAT  1022      -8.193   3.015 -45.793  1.00  0.00           O  
ATOM   4553  H1  WAT  1022      -7.372   3.414 -45.503  1.00  0.00           H  
ATOM   4554  H2  WAT  1022      -8.862   3.669 -45.588  1.00  0.00           H  
TER    4555      WAT  1022 
ATOM   4555  O   WAT  1023      -9.949 -14.370  17.163  1.00  0.00           O  
ATOM   4556  H1  WAT  1023      -9.885 -15.323  17.236  1.00  0.00           H  
ATOM   4557  H2  WAT  1023      -9.741 -14.048  18.040  1.00  0.00           H  
TER    4558      WAT  1023 
ATOM   4558  O   WAT  1024     -11.329  -1.772  21.278  1.00  0.00           O  
ATOM   4559  H1  WAT  1024     -11.193  -1.001  20.727  1.00  0.00           H  
ATOM   4560  H2  WAT  1024     -11.403  -1.422  22.165  1.00  0.00           H  
TER    4561      WAT  1024 
ATOM   4561  O   WAT  1025       5.241 -42.170  22.775  1.00  0.00           O  
ATOM   4562  H1  WAT  1025       5.881 -42.866  22.630  1.00  0.00           H  
ATOM   4563  H2  WAT  1025       4.394 -42.616  22.764  1.00  0.00           H  
TER    4564      WAT  1025 
ATOM   4564  O   WAT  1026      26.750   1.215   3.489  1.00  0.00           O  
ATOM   4565  H1  WAT  1026      27.674   1.458   3.421  1.00  0.00           H  
ATOM   4566  H2  WAT  1026      26.749   0.260   3.418  1.00  0.00           H  
TER    4567      WAT  1026 
ATOM   4567  O   WAT  1027     -10.151  30.765  16.971  1.00  0.00           O  
ATOM   4568  H1  WAT  1027     -11.038  31.109  16.860  1.00  0.00           H  
ATOM   4569  H2  WAT  1027     -10.099  30.034  16.356  1.00  0.00           H  
TER    4570      WAT  1027 
ATOM   4570  O   WAT  1028      30.759 -32.520   4.103  1.00  0.00           O  
ATOM   4571  H1  WAT  1028      29.850 -32.742   3.899  1.00  0.00           H  
ATOM   4572  H2  WAT  1028      31.265 -33.266   3.782  1.00  0.00           H  
TER    4573      WAT  1028 
ATOM   4573  O   WAT  1029      18.162 -13.822  12.751  1.00  0.00           O  
ATOM   4574  H1  WAT  1029      19.067 -13.663  12.483  1.00  0.00           H  
ATOM   4575  H2  WAT  1029      17.634 -13.464  12.038  1.00  0.00           H  
TER    4576      WAT  1029 
ATOM   4576  O   WAT  1030     -31.154 -12.784  23.174  1.00  0.00           O  
ATOM   4577  H1  WAT  1030     -31.057 -12.958  24.110  1.00  0.00           H  
ATOM   4578  H2  WAT  1030     -30.284 -12.503  22.891  1.00  0.00           H  
TER    4579      WAT  1030 
ATOM   4579  O   WAT  1031      21.936 -26.105  23.157  1.00  0.00           O  
ATOM   4580  H1  WAT  1031      22.180 -26.725  23.844  1.00  0.00           H  
ATOM   4581  H2  WAT  1031      21.431 -26.626  22.532  1.00  0.00           H  
TER    4582      WAT  1031 
ATOM   4582  O   WAT  1032       9.841  47.703  19.407  1.00  0.00           O  
ATOM   4583  H1  WAT  1032      10.271  48.175  20.120  1.00  0.00           H  
ATOM   4584  H2  WAT  1032       9.907  46.781  19.655  1.00  0.00           H  
TER    4585      WAT  1032 
ATOM   4585  O   WAT  1033       4.704  -6.653   0.805  1.00  0.00           O  
ATOM   4586  H1  WAT  1033       5.065  -6.832  -0.063  1.00  0.00           H  
ATOM   4587  H2  WAT  1033       4.222  -5.832   0.699  1.00  0.00           H  
TER    4588      WAT  1033 
ATOM   4588  O   WAT  1034     -39.836   9.171 -17.499  1.00  0.00           O  
ATOM   4589  H1  WAT  1034     -40.098   8.285 -17.750  1.00  0.00           H  
ATOM   4590  H2  WAT  1034     -40.514   9.736 -17.872  1.00  0.00           H  
TER    4591      WAT  1034 
ATOM   4591  O   WAT  1035      10.204  19.885  13.930  1.00  0.00           O  
ATOM   4592  H1  WAT  1035       9.851  19.973  13.045  1.00  0.00           H  
ATOM   4593  H2  WAT  1035      11.105  20.202  13.861  1.00  0.00           H  
TER    4594      WAT  1035 
ATOM   4594  O   WAT  1036     -23.780  14.968  20.573  1.00  0.00           O  
ATOM   4595  H1  WAT  1036     -23.321  14.175  20.296  1.00  0.00           H  
ATOM   4596  H2  WAT  1036     -24.699  14.707  20.626  1.00  0.00           H  
TER    4597      WAT  1036 
ATOM   4597  O   WAT  1037     -31.740 -38.473   0.790  1.00  0.00           O  
ATOM   4598  H1  WAT  1037     -31.710 -37.789   0.122  1.00  0.00           H  
ATOM   4599  H2  WAT  1037     -31.140 -39.147   0.469  1.00  0.00           H  
TER    4600      WAT  1037 
ATOM   4600  O   WAT  1038      -7.172  -4.903  45.363  1.00  0.00           O  
ATOM   4601  H1  WAT  1038      -7.179  -4.414  46.186  1.00  0.00           H  
ATOM   4602  H2  WAT  1038      -8.097  -5.022  45.147  1.00  0.00           H  
TER    4603      WAT  1038
[truncated: 4,209,722 more chars]
