# Supplementary material for: Potential effects of metal ion induced two-state allostery on the regulatory mechanism of add adenine riboswitch
Source: Commun Biol. 2022 Oct 22;5:1120. doi: 10.1038/s42003-022-04096-z (PMC9588036; doi:10.1038/s42003-022-04096-z)
Supplement: Supplementary file 4 — Supplementary Data 1 [file 42003_2022_4096_MOESM4_ESM.zip › Supplementary Data 1/final_kf0.3_2.pdb]

CRYST1   87.523   87.523   87.523 109.47 109.47 109.47               1
ATOM      1 HO5'  C5     1     -10.751  74.475  12.536  1.00  0.00           H  
ATOM      2  O5'  C5     1     -11.583  74.117  12.217  1.00  0.00           O  
ATOM      3  C5'  C5     1     -11.254  72.792  12.461  1.00  0.00           C  
ATOM      4  H5'  C5     1     -10.864  72.705  13.475  1.00  0.00           H  
ATOM      5 H5''  C5     1     -10.477  72.583  11.726  1.00  0.00           H  
ATOM      6  C4'  C5     1     -12.472  71.849  12.237  1.00  0.00           C  
ATOM      7  H4'  C5     1     -13.212  72.028  13.016  1.00  0.00           H  
ATOM      8  O4'  C5     1     -13.128  72.171  10.969  1.00  0.00           O  
ATOM      9  C1'  C5     1     -13.519  70.953  10.267  1.00  0.00           C  
ATOM     10  H1'  C5     1     -14.554  71.010   9.930  1.00  0.00           H  
ATOM     11  N1   C5     1     -12.748  70.639   9.068  1.00  0.00           N  
ATOM     12  C6   C5     1     -11.407  71.002   8.878  1.00  0.00           C  
ATOM     13  H6   C5     1     -10.831  71.405   9.698  1.00  0.00           H  
ATOM     14  C5   C5     1     -10.922  70.837   7.626  1.00  0.00           C  
ATOM     15  H5   C5     1      -9.877  71.078   7.494  1.00  0.00           H  
ATOM     16  C4   C5     1     -11.656  70.220   6.590  1.00  0.00           C  
ATOM     17  N4   C5     1     -11.121  70.137   5.422  1.00  0.00           N  
ATOM     18  H41  C5     1     -11.714  69.722   4.718  1.00  0.00           H  
ATOM     19  H42  C5     1     -10.378  70.796   5.243  1.00  0.00           H  
ATOM     20  N3   C5     1     -12.925  69.918   6.672  1.00  0.00           N  
ATOM     21  C2   C5     1     -13.462  70.057   7.920  1.00  0.00           C  
ATOM     22  O2   C5     1     -14.611  69.685   8.052  1.00  0.00           O  
ATOM     23  C3'  C5     1     -12.214  70.311  12.158  1.00  0.00           C  
ATOM     24  H3'  C5     1     -11.261  70.242  11.633  1.00  0.00           H  
ATOM     25  C2'  C5     1     -13.347  69.837  11.249  1.00  0.00           C  
ATOM     26  H2'  C5     1     -13.027  68.919  10.756  1.00  0.00           H  
ATOM     27  O2'  C5     1     -14.600  69.559  11.785  1.00  0.00           O  
ATOM     28 HO2'  C5     1     -14.416  69.184  12.649  1.00  0.00           H  
ATOM     29  O3'  C5     1     -12.176  69.801  13.425  1.00  0.00           O  
ATOM     30  P     G     2     -11.877  68.290  13.638  1.00  0.00           P  
ATOM     31  OP1   G     2     -11.231  68.088  14.938  1.00  0.00           O  
ATOM     32  OP2   G     2     -11.165  67.796  12.408  1.00  0.00           O  
ATOM     33  O5'   G     2     -13.305  67.486  13.730  1.00  0.00           O  
ATOM     34  C5'   G     2     -14.135  67.625  14.833  1.00  0.00           C  
ATOM     35  H5'   G     2     -14.270  68.691  15.012  1.00  0.00           H  
ATOM     36 H5''   G     2     -13.722  67.059  15.668  1.00  0.00           H  
ATOM     37  C4'   G     2     -15.540  67.052  14.499  1.00  0.00           C  
ATOM     38  H4'   G     2     -16.167  67.054  15.390  1.00  0.00           H  
ATOM     39  O4'   G     2     -16.188  67.693  13.322  1.00  0.00           O  
ATOM     40  C1'   G     2     -16.922  66.698  12.633  1.00  0.00           C  
ATOM     41  H1'   G     2     -17.977  66.968  12.591  1.00  0.00           H  
ATOM     42  N9    G     2     -16.576  66.542  11.193  1.00  0.00           N  
ATOM     43  C8    G     2     -15.313  66.619  10.602  1.00  0.00           C  
ATOM     44  H8    G     2     -14.337  66.703  11.057  1.00  0.00           H  
ATOM     45  N7    G     2     -15.419  66.518   9.270  1.00  0.00           N  
ATOM     46  C5    G     2     -16.769  66.218   8.988  1.00  0.00           C  
ATOM     47  C6    G     2     -17.417  65.796   7.758  1.00  0.00           C  
ATOM     48  O6    G     2     -16.951  65.610   6.641  1.00  0.00           O  
ATOM     49  N1    G     2     -18.761  65.600   7.916  1.00  0.00           N  
ATOM     50  H1    G     2     -19.319  65.301   7.128  1.00  0.00           H  
ATOM     51  C2    G     2     -19.390  65.801   9.098  1.00  0.00           C  
ATOM     52  N2    G     2     -20.688  65.837   9.071  1.00  0.00           N  
ATOM     53  H21   G     2     -21.234  65.723   8.230  1.00  0.00           H  
ATOM     54  H22   G     2     -21.103  65.871   9.991  1.00  0.00           H  
ATOM     55  N3    G     2     -18.820  66.047  10.258  1.00  0.00           N  
ATOM     56  C4    G     2     -17.479  66.239  10.175  1.00  0.00           C  
ATOM     57  C3'   G     2     -15.454  65.599  14.186  1.00  0.00           C  
ATOM     58  H3'   G     2     -14.599  65.494  13.517  1.00  0.00           H  
ATOM     59  C2'   G     2     -16.704  65.354  13.349  1.00  0.00           C  
ATOM     60  H2'   G     2     -16.556  64.540  12.639  1.00  0.00           H  
ATOM     61  O2'   G     2     -17.946  65.159  14.045  1.00  0.00           O  
ATOM     62 HO2'   G     2     -18.340  64.365  13.678  1.00  0.00           H  
ATOM     63  O3'   G     2     -15.422  64.730  15.314  1.00  0.00           O  
ATOM     64  P     C     3     -14.850  63.219  15.105  1.00  0.00           P  
ATOM     65  OP1   C     3     -14.710  62.655  16.478  1.00  0.00           O  
ATOM     66  OP2   C     3     -13.642  63.299  14.261  1.00  0.00           O  
ATOM     67  O5'   C     3     -15.881  62.492  14.270  1.00  0.00           O  
ATOM     68  C5'   C     3     -16.987  61.846  14.867  1.00  0.00           C  
ATOM     69  H5'   C     3     -17.409  62.433  15.683  1.00  0.00           H  
ATOM     70 H5''   C     3     -16.643  60.979  15.431  1.00  0.00           H  
ATOM     71  C4'   C     3     -18.199  61.577  14.026  1.00  0.00           C  
ATOM     72  H4'   C     3     -19.054  61.573  14.702  1.00  0.00           H  
ATOM     73  O4'   C     3     -18.359  62.488  12.966  1.00  0.00           O  
ATOM     74  C1'   C     3     -18.943  61.816  11.828  1.00  0.00           C  
ATOM     75  H1'   C     3     -19.873  62.315  11.555  1.00  0.00           H  
ATOM     76  N1    C     3     -18.047  61.816  10.626  1.00  0.00           N  
ATOM     77  C6    C     3     -16.793  62.305  10.678  1.00  0.00           C  
ATOM     78  H6    C     3     -16.344  62.470  11.646  1.00  0.00           H  
ATOM     79  C5    C     3     -16.132  62.572   9.554  1.00  0.00           C  
ATOM     80  H5    C     3     -15.195  63.097   9.663  1.00  0.00           H  
ATOM     81  C4    C     3     -16.797  62.336   8.290  1.00  0.00           C  
ATOM     82  N4    C     3     -16.246  62.750   7.201  1.00  0.00           N  
ATOM     83  H41   C     3     -16.690  62.734   6.294  1.00  0.00           H  
ATOM     84  H42   C     3     -15.324  63.161   7.207  1.00  0.00           H  
ATOM     85  N3    C     3     -18.012  61.811   8.266  1.00  0.00           N  
ATOM     86  C2    C     3     -18.708  61.531   9.404  1.00  0.00           C  
ATOM     87  O2    C     3     -19.787  61.044   9.407  1.00  0.00           O  
ATOM     88  C3'   C     3     -18.029  60.205  13.352  1.00  0.00           C  
ATOM     89  H3'   C     3     -17.106  60.145  12.774  1.00  0.00           H  
ATOM     90  C2'   C     3     -19.125  60.351  12.351  1.00  0.00           C  
ATOM     91  H2'   C     3     -19.036  59.609  11.558  1.00  0.00           H  
ATOM     92  O2'   C     3     -20.444  60.455  12.880  1.00  0.00           O  
ATOM     93 HO2'   C     3     -20.616  59.706  13.455  1.00  0.00           H  
ATOM     94  O3'   C     3     -18.219  59.079  14.183  1.00  0.00           O  
ATOM     95  P     U     4     -17.716  57.677  13.792  1.00  0.00           P  
ATOM     96  OP1   U     4     -18.177  56.837  14.857  1.00  0.00           O  
ATOM     97  OP2   U     4     -16.310  57.631  13.418  1.00  0.00           O  
ATOM     98  O5'   U     4     -18.483  57.252  12.477  1.00  0.00           O  
ATOM     99  C5'   U     4     -19.832  56.677  12.510  1.00  0.00           C  
ATOM    100  H5'   U     4     -20.398  57.207  13.276  1.00  0.00           H  
ATOM    101 H5''   U     4     -19.731  55.694  12.970  1.00  0.00           H  
ATOM    102  C4'   U     4     -20.591  56.593  11.181  1.00  0.00           C  
ATOM    103  H4'   U     4     -21.619  56.366  11.463  1.00  0.00           H  
ATOM    104  O4'   U     4     -20.589  57.856  10.473  1.00  0.00           O  
ATOM    105  C1'   U     4     -20.547  57.537   9.048  1.00  0.00           C  
ATOM    106  H1'   U     4     -21.377  58.057   8.570  1.00  0.00           H  
ATOM    107  N1    U     4     -19.340  57.893   8.374  1.00  0.00           N  
ATOM    108  C6    U     4     -18.203  58.270   9.040  1.00  0.00           C  
ATOM    109  H6    U     4     -18.185  58.097  10.106  1.00  0.00           H  
ATOM    110  C5    U     4     -17.217  58.922   8.360  1.00  0.00           C  
ATOM    111  H5    U     4     -16.320  59.251   8.864  1.00  0.00           H  
ATOM    112  C4    U     4     -17.299  59.216   6.951  1.00  0.00           C  
ATOM    113  O4    U     4     -16.365  59.605   6.251  1.00  0.00           O  
ATOM    114  N3    U     4     -18.465  58.776   6.374  1.00  0.00           N  
ATOM    115  H3    U     4     -18.458  58.717   5.366  1.00  0.00           H  
ATOM    116  C2    U     4     -19.472  58.087   6.946  1.00  0.00           C  
ATOM    117  O2    U     4     -20.457  57.756   6.309  1.00  0.00           O  
ATOM    118  C3'   U     4     -20.107  55.543  10.185  1.00  0.00           C  
ATOM    119  H3'   U     4     -19.036  55.712  10.073  1.00  0.00           H  
ATOM    120  C2'   U     4     -20.798  56.032   8.962  1.00  0.00           C  
ATOM    121  H2'   U     4     -20.212  55.597   8.151  1.00  0.00           H  
ATOM    122  O2'   U     4     -22.174  55.909   8.900  1.00  0.00           O  
ATOM    123 HO2'   U     4     -22.499  55.205   9.466  1.00  0.00           H  
ATOM    124  O3'   U     4     -20.550  54.235  10.549  1.00  0.00           O  
ATOM    125  P     U     5     -19.711  52.981  10.002  1.00  0.00           P  
ATOM    126  OP1   U     5     -20.350  51.820  10.573  1.00  0.00           O  
ATOM    127  OP2   U     5     -18.238  53.229  10.140  1.00  0.00           O  
ATOM    128  O5'   U     5     -19.938  53.054   8.340  1.00  0.00           O  
ATOM    129  C5'   U     5     -21.171  52.555   7.876  1.00  0.00           C  
ATOM    130  H5'   U     5     -21.908  53.239   8.296  1.00  0.00           H  
ATOM    131 H5''   U     5     -21.291  51.538   8.250  1.00  0.00           H  
ATOM    132  C4'   U     5     -21.203  52.501   6.349  1.00  0.00           C  
ATOM    133  H4'   U     5     -22.236  52.398   6.014  1.00  0.00           H  
ATOM    134  O4'   U     5     -20.992  53.832   5.927  1.00  0.00           O  
ATOM    135  C1'   U     5     -20.201  53.819   4.761  1.00  0.00           C  
ATOM    136  H1'   U     5     -20.745  54.391   4.009  1.00  0.00           H  
ATOM    137  N1    U     5     -18.873  54.509   4.836  1.00  0.00           N  
ATOM    138  C6    U     5     -18.304  54.818   6.048  1.00  0.00           C  
ATOM    139  H6    U     5     -18.720  54.514   6.997  1.00  0.00           H  
ATOM    140  C5    U     5     -17.115  55.537   6.087  1.00  0.00           C  
ATOM    141  H5    U     5     -16.732  55.867   7.042  1.00  0.00           H  
ATOM    142  C4    U     5     -16.442  56.003   4.904  1.00  0.00           C  
ATOM    143  O4    U     5     -15.483  56.685   4.821  1.00  0.00           O  
ATOM    144  N3    U     5     -17.114  55.683   3.794  1.00  0.00           N  
ATOM    145  H3    U     5     -16.736  56.102   2.956  1.00  0.00           H  
ATOM    146  C2    U     5     -18.293  54.973   3.656  1.00  0.00           C  
ATOM    147  O2    U     5     -18.759  54.717   2.551  1.00  0.00           O  
ATOM    148  C3'   U     5     -20.234  51.561   5.638  1.00  0.00           C  
ATOM    149  H3'   U     5     -19.242  51.595   6.089  1.00  0.00           H  
ATOM    150  C2'   U     5     -20.033  52.339   4.316  1.00  0.00           C  
ATOM    151  H2'   U     5     -19.085  52.095   3.837  1.00  0.00           H  
ATOM    152  O2'   U     5     -21.003  52.019   3.347  1.00  0.00           O  
ATOM    153 HO2'   U     5     -21.087  51.065   3.280  1.00  0.00           H  
ATOM    154  O3'   U     5     -20.769  50.246   5.403  1.00  0.00           O  
ATOM    155  P     C     6     -19.827  48.970   5.347  1.00  0.00           P  
ATOM    156  OP1   C     6     -20.613  47.741   5.285  1.00  0.00           O  
ATOM    157  OP2   C     6     -18.855  49.111   6.427  1.00  0.00           O  
ATOM    158  O5'   C     6     -19.188  49.224   3.930  1.00  0.00           O  
ATOM    159  C5'   C     6     -19.836  49.074   2.615  1.00  0.00           C  
ATOM    160  H5'   C     6     -20.783  49.611   2.563  1.00  0.00           H  
ATOM    161 H5''   C     6     -20.054  48.014   2.483  1.00  0.00           H  
ATOM    162  C4'   C     6     -18.938  49.390   1.442  1.00  0.00           C  
ATOM    163  H4'   C     6     -19.553  49.313   0.545  1.00  0.00           H  
ATOM    164  O4'   C     6     -18.663  50.734   1.543  1.00  0.00           O  
ATOM    165  C1'   C     6     -17.424  50.989   0.970  1.00  0.00           C  
ATOM    166  H1'   C     6     -17.565  51.436  -0.014  1.00  0.00           H  
ATOM    167  N1    C     6     -16.720  51.934   1.831  1.00  0.00           N  
ATOM    168  C6    C     6     -16.454  51.500   3.120  1.00  0.00           C  
ATOM    169  H6    C     6     -16.944  50.609   3.481  1.00  0.00           H  
ATOM    170  C5    C     6     -15.530  52.146   3.884  1.00  0.00           C  
ATOM    171  H5    C     6     -15.293  51.824   4.888  1.00  0.00           H  
ATOM    172  C4    C     6     -14.914  53.297   3.330  1.00  0.00           C  
ATOM    173  N4    C     6     -13.911  53.792   3.922  1.00  0.00           N  
ATOM    174  H41   C     6     -13.316  54.511   3.536  1.00  0.00           H  
ATOM    175  H42   C     6     -13.746  53.485   4.870  1.00  0.00           H  
ATOM    176  N3    C     6     -15.192  53.792   2.116  1.00  0.00           N  
ATOM    177  C2    C     6     -16.095  53.115   1.317  1.00  0.00           C  
ATOM    178  O2    C     6     -16.410  53.629   0.243  1.00  0.00           O  
ATOM    179  C3'   C     6     -17.667  48.626   1.420  1.00  0.00           C  
ATOM    180  H3'   C     6     -17.330  48.346   2.418  1.00  0.00           H  
ATOM    181  C2'   C     6     -16.687  49.660   0.785  1.00  0.00           C  
ATOM    182  H2'   C     6     -15.720  49.698   1.287  1.00  0.00           H  
ATOM    183  O2'   C     6     -16.447  49.480  -0.549  1.00  0.00           O  
ATOM    184 HO2'   C     6     -15.793  48.783  -0.628  1.00  0.00           H  
ATOM    185  O3'   C     6     -17.715  47.481   0.652  1.00  0.00           O  
ATOM    186  P     A     7     -16.544  46.373   0.820  1.00  0.00           P  
ATOM    187  OP1   A     7     -17.108  45.090   0.425  1.00  0.00           O  
ATOM    188  OP2   A     7     -15.861  46.504   2.150  1.00  0.00           O  
ATOM    189  O5'   A     7     -15.472  46.874  -0.253  1.00  0.00           O  
ATOM    190  C5'   A     7     -15.502  46.581  -1.711  1.00  0.00           C  
ATOM    191  H5'   A     7     -16.400  47.023  -2.143  1.00  0.00           H  
ATOM    192 H5''   A     7     -15.629  45.511  -1.874  1.00  0.00           H  
ATOM    193  C4'   A     7     -14.259  47.248  -2.365  1.00  0.00           C  
ATOM    194  H4'   A     7     -14.335  47.098  -3.442  1.00  0.00           H  
ATOM    195  O4'   A     7     -14.281  48.669  -2.086  1.00  0.00           O  
ATOM    196  C1'   A     7     -12.953  49.177  -1.991  1.00  0.00           C  
ATOM    197  H1'   A     7     -12.772  49.992  -2.692  1.00  0.00           H  
ATOM    198  N9    A     7     -12.672  49.671  -0.600  1.00  0.00           N  
ATOM    199  C8    A     7     -13.292  49.466   0.612  1.00  0.00           C  
ATOM    200  H8    A     7     -13.974  48.646   0.778  1.00  0.00           H  
ATOM    201  N7    A     7     -12.924  50.243   1.585  1.00  0.00           N  
ATOM    202  C5    A     7     -11.923  51.000   1.044  1.00  0.00           C  
ATOM    203  C6    A     7     -11.035  52.002   1.553  1.00  0.00           C  
ATOM    204  N6    A     7     -11.097  52.515   2.767  1.00  0.00           N  
ATOM    205  H61   A     7     -10.326  53.051   3.137  1.00  0.00           H  
ATOM    206  H62   A     7     -11.640  51.979   3.429  1.00  0.00           H  
ATOM    207  N1    A     7     -10.169  52.645   0.743  1.00  0.00           N  
ATOM    208  C2    A     7     -10.141  52.229  -0.525  1.00  0.00           C  
ATOM    209  H2    A     7      -9.395  52.719  -1.134  1.00  0.00           H  
ATOM    210  N3    A     7     -10.928  51.353  -1.163  1.00  0.00           N  
ATOM    211  C4    A     7     -11.761  50.676  -0.295  1.00  0.00           C  
ATOM    212  C3'   A     7     -12.909  46.777  -1.869  1.00  0.00           C  
ATOM    213  H3'   A     7     -12.844  46.762  -0.781  1.00  0.00           H  
ATOM    214  C2'   A     7     -12.067  47.948  -2.327  1.00  0.00           C  
ATOM    215  H2'   A     7     -11.092  48.009  -1.843  1.00  0.00           H  
ATOM    216  O2'   A     7     -11.874  47.874  -3.683  1.00  0.00           O  
ATOM    217 HO2'   A     7     -11.661  46.953  -3.852  1.00  0.00           H  
ATOM    218  O3'   A     7     -12.460  45.554  -2.455  1.00  0.00           O  
ATOM    219  P     U     8     -11.279  44.741  -2.037  1.00  0.00           P  
ATOM    220  OP1   U     8     -11.094  43.591  -2.944  1.00  0.00           O  
ATOM    221  OP2   U     8     -11.523  44.544  -0.548  1.00  0.00           O  
ATOM    222  O5'   U     8      -9.983  45.610  -2.133  1.00  0.00           O  
ATOM    223  C5'   U     8      -9.249  45.740  -3.446  1.00  0.00           C  
ATOM    224  H5'   U     8      -9.768  46.317  -4.211  1.00  0.00           H  
ATOM    225 H5''   U     8      -8.973  44.757  -3.828  1.00  0.00           H  
ATOM    226  C4'   U     8      -7.950  46.464  -3.297  1.00  0.00           C  
ATOM    227  H4'   U     8      -7.539  46.478  -4.307  1.00  0.00           H  
ATOM    228  O4'   U     8      -8.302  47.769  -2.812  1.00  0.00           O  
ATOM    229  C1'   U     8      -7.277  48.260  -1.954  1.00  0.00           C  
ATOM    230  H1'   U     8      -6.781  49.137  -2.371  1.00  0.00           H  
ATOM    231  N1    U     8      -7.779  48.599  -0.582  1.00  0.00           N  
ATOM    232  C6    U     8      -8.896  48.106  -0.062  1.00  0.00           C  
ATOM    233  H6    U     8      -9.319  47.207  -0.487  1.00  0.00           H  
ATOM    234  C5    U     8      -9.317  48.531   1.153  1.00  0.00           C  
ATOM    235  H5    U     8     -10.138  47.993   1.605  1.00  0.00           H  
ATOM    236  C4    U     8      -8.637  49.579   1.955  1.00  0.00           C  
ATOM    237  O4    U     8      -8.995  50.006   3.029  1.00  0.00           O  
ATOM    238  N3    U     8      -7.546  50.182   1.274  1.00  0.00           N  
ATOM    239  H3    U     8      -7.068  50.846   1.866  1.00  0.00           H  
ATOM    240  C2    U     8      -7.071  49.594   0.086  1.00  0.00           C  
ATOM    241  O2    U     8      -5.959  49.937  -0.265  1.00  0.00           O  
ATOM    242  C3'   U     8      -7.024  45.858  -2.238  1.00  0.00           C  
ATOM    243  H3'   U     8      -7.548  45.468  -1.366  1.00  0.00           H  
ATOM    244  C2'   U     8      -6.196  47.150  -1.940  1.00  0.00           C  
ATOM    245  H2'   U     8      -5.742  47.197  -0.950  1.00  0.00           H  
ATOM    246  O2'   U     8      -5.294  47.488  -2.942  1.00  0.00           O  
ATOM    247 HO2'   U     8      -5.101  46.647  -3.364  1.00  0.00           H  
ATOM    248  O3'   U     8      -6.040  44.985  -2.775  1.00  0.00           O  
ATOM    249  P     A     9      -5.182  43.954  -1.965  1.00  0.00           P  
ATOM    250  OP1   A     9      -4.407  43.118  -2.889  1.00  0.00           O  
ATOM    251  OP2   A     9      -6.154  43.267  -1.085  1.00  0.00           O  
ATOM    252  O5'   A     9      -4.295  44.822  -0.981  1.00  0.00           O  
ATOM    253  C5'   A     9      -3.085  45.293  -1.413  1.00  0.00           C  
ATOM    254  H5'   A     9      -3.241  45.819  -2.355  1.00  0.00           H  
ATOM    255 H5''   A     9      -2.388  44.455  -1.439  1.00  0.00           H  
ATOM    256  C4'   A     9      -2.452  46.271  -0.434  1.00  0.00           C  
ATOM    257  H4'   A     9      -1.530  46.666  -0.861  1.00  0.00           H  
ATOM    258  O4'   A     9      -3.283  47.330  -0.036  1.00  0.00           O  
ATOM    259  C1'   A     9      -3.030  47.698   1.295  1.00  0.00           C  
ATOM    260  H1'   A     9      -2.559  48.676   1.394  1.00  0.00           H  
ATOM    261  N9    A     9      -4.227  47.671   2.102  1.00  0.00           N  
ATOM    262  C8    A     9      -5.367  46.956   2.102  1.00  0.00           C  
ATOM    263  H8    A     9      -5.621  46.199   1.374  1.00  0.00           H  
ATOM    264  N7    A     9      -6.134  47.077   3.153  1.00  0.00           N  
ATOM    265  C5    A     9      -5.559  48.087   3.878  1.00  0.00           C  
ATOM    266  C6    A     9      -5.758  48.747   5.224  1.00  0.00           C  
ATOM    267  N6    A     9      -6.719  48.419   6.075  1.00  0.00           N  
ATOM    268  H61   A     9      -6.898  48.979   6.896  1.00  0.00           H  
ATOM    269  H62   A     9      -7.422  47.788   5.719  1.00  0.00           H  
ATOM    270  N1    A     9      -4.908  49.751   5.647  1.00  0.00           N  
ATOM    271  C2    A     9      -3.919  50.069   4.842  1.00  0.00           C  
ATOM    272  H2    A     9      -3.409  50.996   5.057  1.00  0.00           H  
ATOM    273  N3    A     9      -3.622  49.443   3.696  1.00  0.00           N  
ATOM    274  C4    A     9      -4.434  48.447   3.257  1.00  0.00           C  
ATOM    275  C3'   A     9      -2.071  45.495   0.822  1.00  0.00           C  
ATOM    276  H3'   A     9      -2.841  44.778   1.104  1.00  0.00           H  
ATOM    277  C2'   A     9      -1.973  46.676   1.843  1.00  0.00           C  
ATOM    278  H2'   A     9      -2.133  46.315   2.859  1.00  0.00           H  
ATOM    279  O2'   A     9      -0.616  47.155   1.802  1.00  0.00           O  
ATOM    280 HO2'   A     9       0.031  46.446   1.789  1.00  0.00           H  
ATOM    281  O3'   A     9      -0.900  44.725   0.648  1.00  0.00           O  
ATOM    282  P     U    10      -0.078  44.216   1.860  1.00  0.00           P  
ATOM    283  OP1   U    10       0.927  45.214   2.214  1.00  0.00           O  
ATOM    284  OP2   U    10       0.273  42.804   1.530  1.00  0.00           O  
ATOM    285  O5'   U    10      -1.081  44.139   3.148  1.00  0.00           O  
ATOM    286  C5'   U    10      -1.989  43.054   3.378  1.00  0.00           C  
ATOM    287  H5'   U    10      -1.341  42.179   3.431  1.00  0.00           H  
ATOM    288 H5''   U    10      -2.676  42.972   2.535  1.00  0.00           H  
ATOM    289  C4'   U    10      -2.790  43.184   4.642  1.00  0.00           C  
ATOM    290  H4'   U    10      -3.402  42.323   4.912  1.00  0.00           H  
ATOM    291  O4'   U    10      -1.817  43.175   5.664  1.00  0.00           O  
ATOM    292  C1'   U    10      -1.935  44.262   6.498  1.00  0.00           C  
ATOM    293  H1'   U    10      -2.565  43.914   7.316  1.00  0.00           H  
ATOM    294  N1    U    10      -0.659  44.827   6.962  1.00  0.00           N  
ATOM    295  C6    U    10       0.533  44.573   6.327  1.00  0.00           C  
ATOM    296  H6    U    10       0.629  44.013   5.408  1.00  0.00           H  
ATOM    297  C5    U    10       1.647  45.145   6.831  1.00  0.00           C  
ATOM    298  H5    U    10       2.564  44.949   6.295  1.00  0.00           H  
ATOM    299  C4    U    10       1.694  46.011   7.953  1.00  0.00           C  
ATOM    300  O4    U    10       2.707  46.567   8.369  1.00  0.00           O  
ATOM    301  N3    U    10       0.498  46.248   8.512  1.00  0.00           N  
ATOM    302  H3    U    10       0.531  46.691   9.419  1.00  0.00           H  
ATOM    303  C2    U    10      -0.684  45.625   8.152  1.00  0.00           C  
ATOM    304  O2    U    10      -1.690  45.787   8.835  1.00  0.00           O  
ATOM    305  C3'   U    10      -3.526  44.447   4.803  1.00  0.00           C  
ATOM    306  H3'   U    10      -3.823  44.869   3.843  1.00  0.00           H  
ATOM    307  C2'   U    10      -2.665  45.373   5.637  1.00  0.00           C  
ATOM    308  H2'   U    10      -1.946  45.832   4.958  1.00  0.00           H  
ATOM    309  O2'   U    10      -3.372  46.298   6.314  1.00  0.00           O  
ATOM    310 HO2'   U    10      -4.151  45.846   6.645  1.00  0.00           H  
ATOM    311  O3'   U    10      -4.756  44.341   5.543  1.00  0.00           O  
ATOM    312  P     A    11      -6.014  43.487   4.983  1.00  0.00           P  
ATOM    313  OP1   A    11      -5.817  43.076   3.581  1.00  0.00           O  
ATOM    314  OP2   A    11      -7.279  44.089   5.414  1.00  0.00           O  
ATOM    315  O5'   A    11      -5.783  42.218   5.877  1.00  0.00           O  
ATOM    316  C5'   A    11      -6.439  41.034   5.611  1.00  0.00           C  
ATOM    317  H5'   A    11      -6.684  40.758   4.586  1.00  0.00           H  
ATOM    318 H5''   A    11      -7.465  41.076   5.974  1.00  0.00           H  
ATOM    319  C4'   A    11      -5.734  39.808   6.237  1.00  0.00           C  
ATOM    320  H4'   A    11      -6.284  38.898   6.001  1.00  0.00           H  
ATOM    321  O4'   A    11      -4.378  39.727   5.839  1.00  0.00           O  
ATOM    322  C1'   A    11      -3.701  38.865   6.743  1.00  0.00           C  
ATOM    323  H1'   A    11      -3.791  37.870   6.307  1.00  0.00           H  
ATOM    324  N9    A    11      -2.228  39.256   6.849  1.00  0.00           N  
ATOM    325  C8    A    11      -1.261  38.738   6.073  1.00  0.00           C  
ATOM    326  H8    A    11      -1.527  38.091   5.251  1.00  0.00           H  
ATOM    327  N7    A    11      -0.124  39.360   6.037  1.00  0.00           N  
ATOM    328  C5    A    11      -0.303  40.262   7.087  1.00  0.00           C  
ATOM    329  C6    A    11       0.594  41.094   7.802  1.00  0.00           C  
ATOM    330  N6    A    11       1.846  41.378   7.553  1.00  0.00           N  
ATOM    331  H61   A    11       2.282  41.957   8.256  1.00  0.00           H  
ATOM    332  H62   A    11       2.359  40.889   6.833  1.00  0.00           H  
ATOM    333  N1    A    11       0.229  41.838   8.865  1.00  0.00           N  
ATOM    334  C2    A    11      -1.053  41.763   9.205  1.00  0.00           C  
ATOM    335  H2    A    11      -1.364  42.327  10.072  1.00  0.00           H  
ATOM    336  N3    A    11      -2.011  41.035   8.666  1.00  0.00           N  
ATOM    337  C4    A    11      -1.575  40.262   7.600  1.00  0.00           C  
ATOM    338  C3'   A    11      -5.652  39.845   7.792  1.00  0.00           C  
ATOM    339  H3'   A    11      -5.514  40.909   7.981  1.00  0.00           H  
ATOM    340  C2'   A    11      -4.446  38.902   8.085  1.00  0.00           C  
ATOM    341  H2'   A    11      -3.771  39.311   8.837  1.00  0.00           H  
ATOM    342  O2'   A    11      -4.767  37.550   8.389  1.00  0.00           O  
ATOM    343 HO2'   A    11      -5.604  37.646   8.850  1.00  0.00           H  
ATOM    344  O3'   A    11      -6.668  39.337   8.577  1.00  0.00           O  
ATOM    345  P     A    12      -7.601  40.291   9.467  1.00  0.00           P  
ATOM    346  OP1   A    12      -8.509  39.417  10.185  1.00  0.00           O  
ATOM    347  OP2   A    12      -8.172  41.250   8.527  1.00  0.00           O  
ATOM    348  O5'   A    12      -6.670  41.116  10.489  1.00  0.00           O  
ATOM    349  C5'   A    12      -6.174  40.520  11.651  1.00  0.00           C  
ATOM    350  H5'   A    12      -5.818  39.512  11.442  1.00  0.00           H  
ATOM    351 H5''   A    12      -6.990  40.554  12.373  1.00  0.00           H  
ATOM    352  C4'   A    12      -4.839  41.163  12.144  1.00  0.00           C  
ATOM    353  H4'   A    12      -4.017  41.078  11.434  1.00  0.00           H  
ATOM    354  O4'   A    12      -4.990  42.559  12.272  1.00  0.00           O  
ATOM    355  C1'   A    12      -4.635  42.881  13.552  1.00  0.00           C  
ATOM    356  H1'   A    12      -3.971  43.744  13.507  1.00  0.00           H  
ATOM    357  N9    A    12      -5.751  43.286  14.451  1.00  0.00           N  
ATOM    358  C8    A    12      -7.111  43.124  14.193  1.00  0.00           C  
ATOM    359  H8    A    12      -7.623  42.634  13.379  1.00  0.00           H  
ATOM    360  N7    A    12      -7.828  43.733  15.122  1.00  0.00           N  
ATOM    361  C5    A    12      -6.912  44.269  16.017  1.00  0.00           C  
ATOM    362  C6    A    12      -7.008  45.015  17.252  1.00  0.00           C  
ATOM    363  N6    A    12      -8.138  45.262  17.820  1.00  0.00           N  
ATOM    364  H61   A    12      -8.109  46.153  18.295  1.00  0.00           H  
ATOM    365  H62   A    12      -8.996  44.933  17.400  1.00  0.00           H  
ATOM    366  N1    A    12      -5.835  45.513  17.821  1.00  0.00           N  
ATOM    367  C2    A    12      -4.677  45.264  17.228  1.00  0.00           C  
ATOM    368  H2    A    12      -3.765  45.591  17.706  1.00  0.00           H  
ATOM    369  N3    A    12      -4.539  44.488  16.194  1.00  0.00           N  
ATOM    370  C4    A    12      -5.670  44.079  15.553  1.00  0.00           C  
ATOM    371  C3'   A    12      -4.497  40.627  13.474  1.00  0.00           C  
ATOM    372  H3'   A    12      -5.394  40.238  13.956  1.00  0.00           H  
ATOM    373  C2'   A    12      -3.885  41.762  14.168  1.00  0.00           C  
ATOM    374  H2'   A    12      -4.054  41.580  15.229  1.00  0.00           H  
ATOM    375  O2'   A    12      -2.504  42.044  13.898  1.00  0.00           O  
ATOM    376 HO2'   A    12      -2.010  41.850  14.698  1.00  0.00           H  
ATOM    377  O3'   A    12      -3.681  39.525  13.412  1.00  0.00           O  
ATOM    378  P     U    13      -4.241  38.053  13.613  1.00  0.00           P  
ATOM    379  OP1   U    13      -5.641  38.019  13.173  1.00  0.00           O  
ATOM    380  OP2   U    13      -3.957  37.723  15.059  1.00  0.00           O  
ATOM    381  O5'   U    13      -3.360  37.157  12.659  1.00  0.00           O  
ATOM    382  C5'   U    13      -3.597  37.167  11.303  1.00  0.00           C  
ATOM    383  H5'   U    13      -4.162  38.070  11.072  1.00  0.00           H  
ATOM    384 H5''   U    13      -4.181  36.286  11.038  1.00  0.00           H  
ATOM    385  C4'   U    13      -2.299  37.121  10.528  1.00  0.00           C  
ATOM    386  H4'   U    13      -2.484  36.726   9.529  1.00  0.00           H  
ATOM    387  O4'   U    13      -1.734  38.353  10.334  1.00  0.00           O  
ATOM    388  C1'   U    13      -0.345  38.205  10.066  1.00  0.00           C  
ATOM    389  H1'   U    13      -0.139  38.348   9.005  1.00  0.00           H  
ATOM    390  N1    U    13       0.472  39.234  10.787  1.00  0.00           N  
ATOM    391  C6    U    13      -0.019  39.948  11.861  1.00  0.00           C  
ATOM    392  H6    U    13      -1.043  39.803  12.172  1.00  0.00           H  
ATOM    393  C5    U    13       0.802  40.732  12.602  1.00  0.00           C  
ATOM    394  H5    U    13       0.452  41.131  13.542  1.00  0.00           H  
ATOM    395  C4    U    13       2.182  40.873  12.245  1.00  0.00           C  
ATOM    396  O4    U    13       3.018  41.627  12.798  1.00  0.00           O  
ATOM    397  N3    U    13       2.577  40.206  11.089  1.00  0.00           N  
ATOM    398  H3    U    13       3.431  40.533  10.661  1.00  0.00           H  
ATOM    399  C2    U    13       1.811  39.391  10.345  1.00  0.00           C  
ATOM    400  O2    U    13       2.233  38.819   9.360  1.00  0.00           O  
ATOM    401  C3'   U    13      -1.162  36.323  11.140  1.00  0.00           C  
ATOM    402  H3'   U    13      -1.122  36.543  12.207  1.00  0.00           H  
ATOM    403  C2'   U    13       0.144  36.816  10.523  1.00  0.00           C  
ATOM    404  H2'   U    13       0.893  36.886  11.311  1.00  0.00           H  
ATOM    405  O2'   U    13       0.667  36.129   9.401  1.00  0.00           O  
ATOM    406 HO2'   U    13       1.084  35.366   9.807  1.00  0.00           H  
ATOM    407  O3'   U    13      -1.371  34.913  10.976  1.00  0.00           O  
ATOM    408  P     C    14      -0.730  33.901  11.989  1.00  0.00           P  
ATOM    409  OP1   C    14      -1.340  32.581  11.623  1.00  0.00           O  
ATOM    410  OP2   C    14      -0.871  34.434  13.328  1.00  0.00           O  
ATOM    411  O5'   C    14       0.818  33.642  11.621  1.00  0.00           O  
ATOM    412  C5'   C    14       1.205  32.861  10.394  1.00  0.00           C  
ATOM    413  H5'   C    14       0.679  33.241   9.519  1.00  0.00           H  
ATOM    414 H5''   C    14       0.987  31.795  10.459  1.00  0.00           H  
ATOM    415  C4'   C    14       2.735  33.074  10.239  1.00  0.00           C  
ATOM    416  H4'   C    14       3.041  32.569   9.323  1.00  0.00           H  
ATOM    417  O4'   C    14       2.961  34.456  10.094  1.00  0.00           O  
ATOM    418  C1'   C    14       4.301  34.714  10.492  1.00  0.00           C  
ATOM    419  H1'   C    14       4.876  34.927   9.591  1.00  0.00           H  
ATOM    420  N1    C    14       4.290  35.907  11.440  1.00  0.00           N  
ATOM    421  C6    C    14       3.267  36.059  12.336  1.00  0.00           C  
ATOM    422  H6    C    14       2.456  35.346  12.363  1.00  0.00           H  
ATOM    423  C5    C    14       3.390  37.075  13.226  1.00  0.00           C  
ATOM    424  H5    C    14       2.659  37.135  14.018  1.00  0.00           H  
ATOM    425  C4    C    14       4.512  37.935  13.058  1.00  0.00           C  
ATOM    426  N4    C    14       4.663  38.935  13.819  1.00  0.00           N  
ATOM    427  H41   C    14       5.406  39.616  13.752  1.00  0.00           H  
ATOM    428  H42   C    14       3.952  39.017  14.532  1.00  0.00           H  
ATOM    429  N3    C    14       5.538  37.719  12.272  1.00  0.00           N  
ATOM    430  C2    C    14       5.435  36.685  11.468  1.00  0.00           C  
ATOM    431  O2    C    14       6.407  36.444  10.762  1.00  0.00           O  
ATOM    432  C3'   C    14       3.621  32.663  11.430  1.00  0.00           C  
ATOM    433  H3'   C    14       3.161  32.977  12.368  1.00  0.00           H  
ATOM    434  C2'   C    14       4.940  33.447  11.119  1.00  0.00           C  
ATOM    435  H2'   C    14       5.473  33.603  12.058  1.00  0.00           H  
ATOM    436  O2'   C    14       5.688  32.820  10.117  1.00  0.00           O  
ATOM    437 HO2'   C    14       5.370  31.919  10.217  1.00  0.00           H  
ATOM    438  O3'   C    14       3.823  31.274  11.455  1.00  0.00           O  
ATOM    439  P     C    15       4.709  30.579  12.594  1.00  0.00           P  
ATOM    440  OP1   C    15       4.793  29.126  12.322  1.00  0.00           O  
ATOM    441  OP2   C    15       4.207  30.965  13.888  1.00  0.00           O  
ATOM    442  O5'   C    15       6.166  31.148  12.501  1.00  0.00           O  
ATOM    443  C5'   C    15       7.173  30.731  11.594  1.00  0.00           C  
ATOM    444  H5'   C    15       6.946  30.657  10.531  1.00  0.00           H  
ATOM    445 H5''   C    15       7.481  29.708  11.812  1.00  0.00           H  
ATOM    446  C4'   C    15       8.360  31.670  11.799  1.00  0.00           C  
ATOM    447  H4'   C    15       9.088  31.406  11.033  1.00  0.00           H  
ATOM    448  O4'   C    15       8.105  33.105  11.842  1.00  0.00           O  
ATOM    449  C1'   C    15       9.079  33.761  12.660  1.00  0.00           C  
ATOM    450  H1'   C    15       9.799  34.301  12.045  1.00  0.00           H  
ATOM    451  N1    C    15       8.459  34.663  13.682  1.00  0.00           N  
ATOM    452  C6    C    15       7.130  34.513  14.081  1.00  0.00           C  
ATOM    453  H6    C    15       6.507  33.671  13.819  1.00  0.00           H  
ATOM    454  C5    C    15       6.562  35.472  14.831  1.00  0.00           C  
ATOM    455  H5    C    15       5.577  35.306  15.243  1.00  0.00           H  
ATOM    456  C4    C    15       7.354  36.589  15.119  1.00  0.00           C  
ATOM    457  N4    C    15       6.917  37.542  15.904  1.00  0.00           N  
ATOM    458  H41   C    15       7.621  38.236  16.109  1.00  0.00           H  
ATOM    459  H42   C    15       5.986  37.488  16.290  1.00  0.00           H  
ATOM    460  N3    C    15       8.599  36.738  14.831  1.00  0.00           N  
ATOM    461  C2    C    15       9.199  35.780  14.117  1.00  0.00           C  
ATOM    462  O2    C    15      10.391  35.946  13.765  1.00  0.00           O  
ATOM    463  C3'   C    15       8.867  31.503  13.162  1.00  0.00           C  
ATOM    464  H3'   C    15       8.014  31.660  13.823  1.00  0.00           H  
ATOM    465  C2'   C    15       9.885  32.631  13.273  1.00  0.00           C  
ATOM    466  H2'   C    15      10.035  32.819  14.336  1.00  0.00           H  
ATOM    467  O2'   C    15      11.083  32.354  12.569  1.00  0.00           O  
ATOM    468 HO2'   C    15      11.107  31.416  12.363  1.00  0.00           H  
ATOM    469  O3'   C    15       9.445  30.283  13.274  1.00  0.00           O  
ATOM    470  P     U    16       9.368  29.554  14.717  1.00  0.00           P  
ATOM    471  OP1   U    16       9.918  28.187  14.554  1.00  0.00           O  
ATOM    472  OP2   U    16       8.021  29.736  15.224  1.00  0.00           O  
ATOM    473  O5'   U    16      10.459  30.429  15.669  1.00  0.00           O  
ATOM    474  C5'   U    16      11.817  30.350  15.536  1.00  0.00           C  
ATOM    475  H5'   U    16      11.997  30.287  14.463  1.00  0.00           H  
ATOM    476 H5''   U    16      12.021  29.348  15.914  1.00  0.00           H  
ATOM    477  C4'   U    16      12.529  31.519  16.136  1.00  0.00           C  
ATOM    478  H4'   U    16      13.566  31.566  15.805  1.00  0.00           H  
ATOM    479  O4'   U    16      11.940  32.732  15.691  1.00  0.00           O  
ATOM    480  C1'   U    16      12.040  33.747  16.672  1.00  0.00           C  
ATOM    481  H1'   U    16      12.569  34.598  16.242  1.00  0.00           H  
ATOM    482  N1    U    16      10.740  34.128  17.273  1.00  0.00           N  
ATOM    483  C6    U    16       9.591  33.370  17.242  1.00  0.00           C  
ATOM    484  H6    U    16       9.719  32.509  16.603  1.00  0.00           H  
ATOM    485  C5    U    16       8.447  33.805  17.717  1.00  0.00           C  
ATOM    486  H5    U    16       7.571  33.191  17.568  1.00  0.00           H  
ATOM    487  C4    U    16       8.337  35.075  18.443  1.00  0.00           C  
ATOM    488  O4    U    16       7.387  35.583  19.044  1.00  0.00           O  
ATOM    489  N3    U    16       9.430  35.834  18.317  1.00  0.00           N  
ATOM    490  H3    U    16       9.299  36.783  18.639  1.00  0.00           H  
ATOM    491  C2    U    16      10.634  35.352  17.870  1.00  0.00           C  
ATOM    492  O2    U    16      11.622  36.089  18.037  1.00  0.00           O  
ATOM    493  C3'   U    16      12.546  31.547  17.661  1.00  0.00           C  
ATOM    494  H3'   U    16      11.570  31.275  18.062  1.00  0.00           H  
ATOM    495  C2'   U    16      12.849  33.045  17.754  1.00  0.00           C  
ATOM    496  H2'   U    16      12.559  33.485  18.708  1.00  0.00           H  
ATOM    497  O2'   U    16      14.229  33.310  17.522  1.00  0.00           O  
ATOM    498 HO2'   U    16      14.807  32.595  17.796  1.00  0.00           H  
ATOM    499  O3'   U    16      13.569  30.831  18.278  1.00  0.00           O  
ATOM    500  P     A    17      13.439  30.338  19.844  1.00  0.00           P  
ATOM    501  OP1   A    17      14.474  29.372  20.073  1.00  0.00           O  
ATOM    502  OP2   A    17      12.049  29.982  20.114  1.00  0.00           O  
ATOM    503  O5'   A    17      13.835  31.599  20.685  1.00  0.00           O  
ATOM    504  C5'   A    17      15.218  32.001  20.867  1.00  0.00           C  
ATOM    505  H5'   A    17      15.889  31.811  20.030  1.00  0.00           H  
ATOM    506 H5''   A    17      15.648  31.340  21.620  1.00  0.00           H  
ATOM    507  C4'   A    17      15.292  33.420  21.430  1.00  0.00           C  
ATOM    508  H4'   A    17      16.326  33.765  21.425  1.00  0.00           H  
ATOM    509  O4'   A    17      14.618  34.476  20.796  1.00  0.00           O  
ATOM    510  C1'   A    17      14.106  35.399  21.759  1.00  0.00           C  
ATOM    511  H1'   A    17      14.347  36.435  21.521  1.00  0.00           H  
ATOM    512  N9    A    17      12.609  35.172  21.900  1.00  0.00           N  
ATOM    513  C8    A    17      11.822  34.257  21.246  1.00  0.00           C  
ATOM    514  H8    A    17      12.256  33.408  20.738  1.00  0.00           H  
ATOM    515  N7    A    17      10.518  34.449  21.350  1.00  0.00           N  
ATOM    516  C5    A    17      10.419  35.634  22.155  1.00  0.00           C  
ATOM    517  C6    A    17       9.413  36.398  22.771  1.00  0.00           C  
ATOM    518  N6    A    17       8.147  36.112  22.697  1.00  0.00           N  
ATOM    519  H61   A    17       7.497  36.790  23.070  1.00  0.00           H  
ATOM    520  H62   A    17       7.846  35.394  22.054  1.00  0.00           H  
ATOM    521  N1    A    17       9.703  37.448  23.542  1.00  0.00           N  
ATOM    522  C2    A    17      10.942  37.732  23.785  1.00  0.00           C  
ATOM    523  H2    A    17      11.171  38.494  24.515  1.00  0.00           H  
ATOM    524  N3    A    17      12.006  36.993  23.377  1.00  0.00           N  
ATOM    525  C4    A    17      11.705  36.035  22.504  1.00  0.00           C  
ATOM    526  C3'   A    17      14.837  33.424  22.848  1.00  0.00           C  
ATOM    527  H3'   A    17      13.865  32.934  22.908  1.00  0.00           H  
ATOM    528  C2'   A    17      14.665  34.914  23.090  1.00  0.00           C  
ATOM    529  H2'   A    17      13.914  35.014  23.873  1.00  0.00           H  
ATOM    530  O2'   A    17      15.779  35.715  23.441  1.00  0.00           O  
ATOM    531 HO2'   A    17      16.542  35.134  23.396  1.00  0.00           H  
ATOM    532  O3'   A    17      15.750  32.847  23.761  1.00  0.00           O  
ATOM    533  P     A    18      15.274  32.046  25.080  1.00  0.00           P  
ATOM    534  OP1   A    18      16.470  31.426  25.675  1.00  0.00           O  
ATOM    535  OP2   A    18      14.186  31.139  24.585  1.00  0.00           O  
ATOM    536  O5'   A    18      14.766  33.218  26.014  1.00  0.00           O  
ATOM    537  C5'   A    18      15.618  34.086  26.648  1.00  0.00           C  
ATOM    538  H5'   A    18      16.271  34.537  25.901  1.00  0.00           H  
ATOM    539 H5''   A    18      16.242  33.573  27.381  1.00  0.00           H  
ATOM    540  C4'   A    18      15.017  35.247  27.415  1.00  0.00           C  
ATOM    541  H4'   A    18      15.760  35.836  27.953  1.00  0.00           H  
ATOM    542  O4'   A    18      14.216  36.002  26.422  1.00  0.00           O  
ATOM    543  C1'   A    18      13.138  36.611  27.079  1.00  0.00           C  
ATOM    544  H1'   A    18      13.086  37.677  26.858  1.00  0.00           H  
ATOM    545  N9    A    18      11.865  35.915  26.702  1.00  0.00           N  
ATOM    546  C8    A    18      11.652  34.828  25.874  1.00  0.00           C  
ATOM    547  H8    A    18      12.482  34.278  25.458  1.00  0.00           H  
ATOM    548  N7    A    18      10.418  34.509  25.640  1.00  0.00           N  
ATOM    549  C5    A    18       9.754  35.498  26.359  1.00  0.00           C  
ATOM    550  C6    A    18       8.406  35.796  26.402  1.00  0.00           C  
ATOM    551  N6    A    18       7.408  35.003  26.002  1.00  0.00           N  
ATOM    552  H61   A    18       6.411  35.154  26.059  1.00  0.00           H  
ATOM    553  H62   A    18       7.593  34.255  25.349  1.00  0.00           H  
ATOM    554  N1    A    18       8.005  36.846  27.187  1.00  0.00           N  
ATOM    555  C2    A    18       8.959  37.551  27.752  1.00  0.00           C  
ATOM    556  H2    A    18       8.533  38.329  28.368  1.00  0.00           H  
ATOM    557  N3    A    18      10.272  37.447  27.696  1.00  0.00           N  
ATOM    558  C4    A    18      10.621  36.315  27.001  1.00  0.00           C  
ATOM    559  C3'   A    18      13.992  34.971  28.526  1.00  0.00           C  
ATOM    560  H3'   A    18      13.246  34.257  28.177  1.00  0.00           H  
ATOM    561  C2'   A    18      13.301  36.378  28.568  1.00  0.00           C  
ATOM    562  H2'   A    18      12.366  36.389  29.128  1.00  0.00           H  
ATOM    563  O2'   A    18      14.048  37.433  29.147  1.00  0.00           O  
ATOM    564 HO2'   A    18      14.632  37.116  29.840  1.00  0.00           H  
ATOM    565  O3'   A    18      14.567  34.565  29.697  1.00  0.00           O  
ATOM    566  P     U    19      13.745  33.674  30.664  1.00  0.00           P  
ATOM    567  OP1   U    19      14.510  33.533  31.905  1.00  0.00           O  
ATOM    568  OP2   U    19      13.258  32.521  29.925  1.00  0.00           O  
ATOM    569  O5'   U    19      12.382  34.391  30.988  1.00  0.00           O  
ATOM    570  C5'   U    19      12.381  35.425  31.991  1.00  0.00           C  
ATOM    571  H5'   U    19      12.912  36.324  31.679  1.00  0.00           H  
ATOM    572 H5''   U    19      12.892  35.103  32.898  1.00  0.00           H  
ATOM    573  C4'   U    19      10.928  35.864  32.273  1.00  0.00           C  
ATOM    574  H4'   U    19      11.065  36.672  32.991  1.00  0.00           H  
ATOM    575  O4'   U    19      10.220  36.366  31.154  1.00  0.00           O  
ATOM    576  C1'   U    19       8.807  36.057  31.181  1.00  0.00           C  
ATOM    577  H1'   U    19       8.270  36.997  31.051  1.00  0.00           H  
ATOM    578  N1    U    19       8.378  35.032  30.219  1.00  0.00           N  
ATOM    579  C6    U    19       9.327  34.304  29.598  1.00  0.00           C  
ATOM    580  H6    U    19      10.371  34.459  29.828  1.00  0.00           H  
ATOM    581  C5    U    19       9.062  33.274  28.751  1.00  0.00           C  
ATOM    582  H5    U    19       9.825  32.660  28.297  1.00  0.00           H  
ATOM    583  C4    U    19       7.700  32.893  28.391  1.00  0.00           C  
ATOM    584  O4    U    19       7.258  31.928  27.767  1.00  0.00           O  
ATOM    585  N3    U    19       6.818  33.753  29.004  1.00  0.00           N  
ATOM    586  H3    U    19       5.858  33.479  28.854  1.00  0.00           H  
ATOM    587  C2    U    19       7.067  34.836  29.870  1.00  0.00           C  
ATOM    588  O2    U    19       6.195  35.568  30.271  1.00  0.00           O  
ATOM    589  C3'   U    19       9.999  34.807  32.947  1.00  0.00           C  
ATOM    590  H3'   U    19      10.009  33.869  32.391  1.00  0.00           H  
ATOM    591  C2'   U    19       8.636  35.484  32.593  1.00  0.00           C  
ATOM    592  H2'   U    19       7.876  34.702  32.604  1.00  0.00           H  
ATOM    593  O2'   U    19       8.336  36.525  33.457  1.00  0.00           O  
ATOM    594 HO2'   U    19       8.782  36.390  34.296  1.00  0.00           H  
ATOM    595  O3'   U    19       9.989  34.675  34.370  1.00  0.00           O  
ATOM    596  P     G    20       9.493  33.271  34.951  1.00  0.00           P  
ATOM    597  OP1   G    20       9.989  33.176  36.370  1.00  0.00           O  
ATOM    598  OP2   G    20       9.945  32.213  34.059  1.00  0.00           O  
ATOM    599  O5'   G    20       7.849  33.352  34.952  1.00  0.00           O  
ATOM    600  C5'   G    20       7.113  34.139  35.879  1.00  0.00           C  
ATOM    601  H5'   G    20       7.624  35.091  36.026  1.00  0.00           H  
ATOM    602 H5''   G    20       7.192  33.732  36.887  1.00  0.00           H  
ATOM    603  C4'   G    20       5.596  34.293  35.573  1.00  0.00           C  
ATOM    604  H4'   G    20       5.181  35.052  36.235  1.00  0.00           H  
ATOM    605  O4'   G    20       5.381  34.749  34.261  1.00  0.00           O  
ATOM    606  C1'   G    20       4.093  34.227  33.944  1.00  0.00           C  
ATOM    607  H1'   G    20       3.382  35.015  33.697  1.00  0.00           H  
ATOM    608  N9    G    20       4.303  33.292  32.842  1.00  0.00           N  
ATOM    609  C8    G    20       5.532  32.816  32.332  1.00  0.00           C  
ATOM    610  H8    G    20       6.499  33.108  32.714  1.00  0.00           H  
ATOM    611  N7    G    20       5.375  31.869  31.397  1.00  0.00           N  
ATOM    612  C5    G    20       3.993  31.823  31.228  1.00  0.00           C  
ATOM    613  C6    G    20       3.133  31.047  30.266  1.00  0.00           C  
ATOM    614  O6    G    20       3.483  30.276  29.387  1.00  0.00           O  
ATOM    615  N1    G    20       1.833  31.380  30.350  1.00  0.00           N  
ATOM    616  H1    G    20       1.246  30.954  29.646  1.00  0.00           H  
ATOM    617  C2    G    20       1.335  32.355  31.248  1.00  0.00           C  
ATOM    618  N2    G    20       0.044  32.379  31.256  1.00  0.00           N  
ATOM    619  H21   G    20      -0.428  31.653  30.737  1.00  0.00           H  
ATOM    620  H22   G    20      -0.438  32.933  31.950  1.00  0.00           H  
ATOM    621  N3    G    20       2.003  33.031  32.154  1.00  0.00           N  
ATOM    622  C4    G    20       3.349  32.692  32.097  1.00  0.00           C  
ATOM    623  C3'   G    20       4.855  33.016  35.838  1.00  0.00           C  
ATOM    624  H3'   G    20       5.382  32.212  35.326  1.00  0.00           H  
ATOM    625  C2'   G    20       3.608  33.311  35.108  1.00  0.00           C  
ATOM    626  H2'   G    20       2.980  32.485  34.773  1.00  0.00           H  
ATOM    627  O2'   G    20       2.850  34.201  35.821  1.00  0.00           O  
ATOM    628 HO2'   G    20       2.597  33.808  36.660  1.00  0.00           H  
ATOM    629  O3'   G    20       4.657  32.773  37.261  1.00  0.00           O  
ATOM    630  P     A    21       4.209  31.299  37.837  1.00  0.00           P  
ATOM    631  OP1   A    21       4.337  31.314  39.300  1.00  0.00           O  
ATOM    632  OP2   A    21       5.000  30.268  37.098  1.00  0.00           O  
ATOM    633  O5'   A    21       2.646  31.095  37.471  1.00  0.00           O  
ATOM    634  C5'   A    21       1.674  31.756  38.239  1.00  0.00           C  
ATOM    635  H5'   A    21       1.895  32.824  38.245  1.00  0.00           H  
ATOM    636 H5''   A    21       1.625  31.260  39.208  1.00  0.00           H  
ATOM    637  C4'   A    21       0.290  31.693  37.645  1.00  0.00           C  
ATOM    638  H4'   A    21      -0.387  32.390  38.138  1.00  0.00           H  
ATOM    639  O4'   A    21       0.290  31.919  36.210  1.00  0.00           O  
ATOM    640  C1'   A    21      -0.786  31.318  35.507  1.00  0.00           C  
ATOM    641  H1'   A    21      -1.503  31.928  34.957  1.00  0.00           H  
ATOM    642  N9    A    21      -0.239  30.421  34.557  1.00  0.00           N  
ATOM    643  C8    A    21       1.101  30.177  34.288  1.00  0.00           C  
ATOM    644  H8    A    21       1.962  30.566  34.812  1.00  0.00           H  
ATOM    645  N7    A    21       1.268  29.397  33.208  1.00  0.00           N  
ATOM    646  C5    A    21      -0.068  29.105  32.829  1.00  0.00           C  
ATOM    647  C6    A    21      -0.688  28.436  31.751  1.00  0.00           C  
ATOM    648  N6    A    21      -0.020  27.846  30.827  1.00  0.00           N  
ATOM    649  H61   A    21      -0.366  27.681  29.893  1.00  0.00           H  
ATOM    650  H62   A    21       0.986  27.878  30.911  1.00  0.00           H  
ATOM    651  N1    A    21      -1.980  28.345  31.696  1.00  0.00           N  
ATOM    652  C2    A    21      -2.735  28.849  32.655  1.00  0.00           C  
ATOM    653  H2    A    21      -3.792  28.651  32.554  1.00  0.00           H  
ATOM    654  N3    A    21      -2.346  29.545  33.701  1.00  0.00           N  
ATOM    655  C4    A    21      -0.951  29.678  33.707  1.00  0.00           C  
ATOM    656  C3'   A    21      -0.489  30.371  37.813  1.00  0.00           C  
ATOM    657  H3'   A    21       0.100  29.466  37.659  1.00  0.00           H  
ATOM    658  C2'   A    21      -1.462  30.603  36.684  1.00  0.00           C  
ATOM    659  H2'   A    21      -1.901  29.673  36.325  1.00  0.00           H  
ATOM    660  O2'   A    21      -2.565  31.303  36.978  1.00  0.00           O  
ATOM    661 HO2'   A    21      -3.315  31.001  36.461  1.00  0.00           H  
ATOM    662  O3'   A    21      -1.090  30.050  39.089  1.00  0.00           O  
ATOM    663  P     U    22      -1.572  28.631  39.660  1.00  0.00           P  
ATOM    664  OP1   U    22      -2.252  28.827  40.956  1.00  0.00           O  
ATOM    665  OP2   U    22      -0.463  27.623  39.560  1.00  0.00           O  
ATOM    666  O5'   U    22      -2.655  27.912  38.762  1.00  0.00           O  
ATOM    667  C5'   U    22      -3.975  28.441  38.568  1.00  0.00           C  
ATOM    668  H5'   U    22      -3.880  29.487  38.277  1.00  0.00           H  
ATOM    669 H5''   U    22      -4.542  28.495  39.497  1.00  0.00           H  
ATOM    670  C4'   U    22      -4.701  27.529  37.559  1.00  0.00           C  
ATOM    671  H4'   U    22      -5.686  27.991  37.495  1.00  0.00           H  
ATOM    672  O4'   U    22      -4.101  27.656  36.281  1.00  0.00           O  
ATOM    673  C1'   U    22      -3.678  26.397  35.820  1.00  0.00           C  
ATOM    674  H1'   U    22      -4.325  26.028  35.024  1.00  0.00           H  
ATOM    675  N1    U    22      -2.292  26.411  35.188  1.00  0.00           N  
ATOM    676  C6    U    22      -1.208  26.931  35.822  1.00  0.00           C  
ATOM    677  H6    U    22      -1.373  27.365  36.797  1.00  0.00           H  
ATOM    678  C5    U    22       0.010  26.961  35.276  1.00  0.00           C  
ATOM    679  H5    U    22       0.881  27.481  35.647  1.00  0.00           H  
ATOM    680  C4    U    22       0.231  26.256  34.005  1.00  0.00           C  
ATOM    681  O4    U    22       1.303  26.146  33.421  1.00  0.00           O  
ATOM    682  N3    U    22      -0.900  25.809  33.378  1.00  0.00           N  
ATOM    683  H3    U    22      -0.681  25.484  32.448  1.00  0.00           H  
ATOM    684  C2    U    22      -2.160  25.956  33.833  1.00  0.00           C  
ATOM    685  O2    U    22      -3.111  25.679  33.105  1.00  0.00           O  
ATOM    686  C3'   U    22      -4.727  26.023  38.008  1.00  0.00           C  
ATOM    687  H3'   U    22      -4.414  25.830  39.035  1.00  0.00           H  
ATOM    688  C2'   U    22      -3.549  25.495  37.100  1.00  0.00           C  
ATOM    689  H2'   U    22      -2.556  25.665  37.516  1.00  0.00           H  
ATOM    690  O2'   U    22      -3.570  24.057  36.806  1.00  0.00           O  
ATOM    691 HO2'   U    22      -4.296  23.890  36.200  1.00  0.00           H  
ATOM    692  O3'   U    22      -5.836  25.291  37.668  1.00  0.00           O  
ATOM    693  P     A    23      -7.157  25.419  38.502  1.00  0.00           P  
ATOM    694  OP1   A    23      -7.157  26.703  39.112  1.00  0.00           O  
ATOM    695  OP2   A    23      -7.264  24.197  39.352  1.00  0.00           O  
ATOM    696  O5'   A    23      -8.456  25.393  37.487  1.00  0.00           O  
ATOM    697  C5'   A    23      -8.904  26.463  36.752  1.00  0.00           C  
ATOM    698  H5'   A    23      -8.083  26.782  36.109  1.00  0.00           H  
ATOM    699 H5''   A    23      -9.209  27.268  37.420  1.00  0.00           H  
ATOM    700  C4'   A    23     -10.071  26.053  35.771  1.00  0.00           C  
ATOM    701  H4'   A    23     -10.586  26.895  35.310  1.00  0.00           H  
ATOM    702  O4'   A    23      -9.382  25.309  34.752  1.00  0.00           O  
ATOM    703  C1'   A    23     -10.205  24.323  34.255  1.00  0.00           C  
ATOM    704  H1'   A    23     -10.707  24.622  33.335  1.00  0.00           H  
ATOM    705  N9    A    23      -9.387  23.130  34.066  1.00  0.00           N  
ATOM    706  C8    A    23      -8.015  23.112  33.986  1.00  0.00           C  
ATOM    707  H8    A    23      -7.388  23.945  34.267  1.00  0.00           H  
ATOM    708  N7    A    23      -7.531  22.003  33.701  1.00  0.00           N  
ATOM    709  C5    A    23      -8.649  21.095  33.676  1.00  0.00           C  
ATOM    710  C6    A    23      -8.798  19.749  33.225  1.00  0.00           C  
ATOM    711  N6    A    23      -7.801  18.888  33.107  1.00  0.00           N  
ATOM    712  H61   A    23      -7.979  17.961  32.747  1.00  0.00           H  
ATOM    713  H62   A    23      -6.867  19.128  33.406  1.00  0.00           H  
ATOM    714  N1    A    23      -9.984  19.242  33.061  1.00  0.00           N  
ATOM    715  C2    A    23     -11.065  19.974  33.312  1.00  0.00           C  
ATOM    716  H2    A    23     -12.056  19.602  33.099  1.00  0.00           H  
ATOM    717  N3    A    23     -11.059  21.217  33.754  1.00  0.00           N  
ATOM    718  C4    A    23      -9.795  21.801  33.915  1.00  0.00           C  
ATOM    719  C3'   A    23     -11.121  25.087  36.378  1.00  0.00           C  
ATOM    720  H3'   A    23     -10.732  24.420  37.147  1.00  0.00           H  
ATOM    721  C2'   A    23     -11.434  24.171  35.141  1.00  0.00           C  
ATOM    722  H2'   A    23     -11.584  23.150  35.493  1.00  0.00           H  
ATOM    723  O2'   A    23     -12.613  24.502  34.370  1.00  0.00           O  
ATOM    724 HO2'   A    23     -13.123  24.911  35.072  1.00  0.00           H  
ATOM    725  O3'   A    23     -12.349  25.650  36.686  1.00  0.00           O  
ATOM    726  P     U    24     -12.480  26.522  38.007  1.00  0.00           P  
ATOM    727  OP1   U    24     -11.528  25.996  39.000  1.00  0.00           O  
ATOM    728  OP2   U    24     -13.942  26.544  38.349  1.00  0.00           O  
ATOM    729  O5'   U    24     -11.918  28.012  37.635  1.00  0.00           O  
ATOM    730  C5'   U    24     -12.618  28.817  36.799  1.00  0.00           C  
ATOM    731  H5'   U    24     -13.687  28.611  36.740  1.00  0.00           H  
ATOM    732 H5''   U    24     -12.200  28.823  35.793  1.00  0.00           H  
ATOM    733  C4'   U    24     -12.678  30.210  37.388  1.00  0.00           C  
ATOM    734  H4'   U    24     -13.077  30.848  36.598  1.00  0.00           H  
ATOM    735  O4'   U    24     -13.419  30.177  38.592  1.00  0.00           O  
ATOM    736  C1'   U    24     -12.774  30.821  39.618  1.00  0.00           C  
ATOM    737  H1'   U    24     -12.687  31.896  39.459  1.00  0.00           H  
ATOM    738  N1    U    24     -13.168  30.350  40.966  1.00  0.00           N  
ATOM    739  C6    U    24     -13.592  29.095  41.332  1.00  0.00           C  
ATOM    740  H6    U    24     -13.548  28.318  40.583  1.00  0.00           H  
ATOM    741  C5    U    24     -14.024  28.820  42.639  1.00  0.00           C  
ATOM    742  H5    U    24     -14.295  27.809  42.907  1.00  0.00           H  
ATOM    743  C4    U    24     -14.182  29.835  43.661  1.00  0.00           C  
ATOM    744  O4    U    24     -14.572  29.737  44.825  1.00  0.00           O  
ATOM    745  N3    U    24     -13.675  31.068  43.243  1.00  0.00           N  
ATOM    746  H3    U    24     -13.576  31.817  43.913  1.00  0.00           H  
ATOM    747  C2    U    24     -13.206  31.375  41.960  1.00  0.00           C  
ATOM    748  O2    U    24     -12.811  32.483  41.707  1.00  0.00           O  
ATOM    749  C3'   U    24     -11.286  30.759  37.814  1.00  0.00           C  
ATOM    750  H3'   U    24     -10.484  30.219  37.312  1.00  0.00           H  
ATOM    751  C2'   U    24     -11.313  30.508  39.346  1.00  0.00           C  
ATOM    752  H2'   U    24     -11.221  29.446  39.571  1.00  0.00           H  
ATOM    753  O2'   U    24     -10.340  31.231  40.151  1.00  0.00           O  
ATOM    754 HO2'   U    24     -10.654  32.135  40.071  1.00  0.00           H  
ATOM    755  O3'   U    24     -11.143  32.136  37.609  1.00  0.00           O  
ATOM    756  P     G    25     -10.771  32.840  36.204  1.00  0.00           P  
ATOM    757  OP1   G    25     -10.925  34.284  36.305  1.00  0.00           O  
ATOM    758  OP2   G    25     -11.600  32.168  35.187  1.00  0.00           O  
ATOM    759  O5'   G    25      -9.311  32.540  35.834  1.00  0.00           O  
ATOM    760  C5'   G    25      -8.199  32.625  36.828  1.00  0.00           C  
ATOM    761  H5'   G    25      -8.589  32.249  37.774  1.00  0.00           H  
ATOM    762 H5''   G    25      -7.933  33.653  37.072  1.00  0.00           H  
ATOM    763  C4'   G    25      -6.980  31.837  36.260  1.00  0.00           C  
ATOM    764  H4'   G    25      -6.181  31.997  36.983  1.00  0.00           H  
ATOM    765  O4'   G    25      -7.291  30.399  36.303  1.00  0.00           O  
ATOM    766  C1'   G    25      -6.700  29.848  35.117  1.00  0.00           C  
ATOM    767  H1'   G    25      -6.070  28.993  35.361  1.00  0.00           H  
ATOM    768  N9    G    25      -7.837  29.314  34.340  1.00  0.00           N  
ATOM    769  C8    G    25      -9.158  29.708  34.168  1.00  0.00           C  
ATOM    770  H8    G    25      -9.505  30.612  34.645  1.00  0.00           H  
ATOM    771  N7    G    25     -10.002  28.920  33.514  1.00  0.00           N  
ATOM    772  C5    G    25      -9.045  27.976  33.062  1.00  0.00           C  
ATOM    773  C6    G    25      -9.216  26.835  32.216  1.00  0.00           C  
ATOM    774  O6    G    25     -10.262  26.479  31.632  1.00  0.00           O  
ATOM    775  N1    G    25      -8.039  26.075  32.047  1.00  0.00           N  
ATOM    776  H1    G    25      -8.141  25.173  31.604  1.00  0.00           H  
ATOM    777  C2    G    25      -6.850  26.425  32.514  1.00  0.00           C  
ATOM    778  N2    G    25      -5.834  25.582  32.336  1.00  0.00           N  
ATOM    779  H21   G    25      -6.077  24.710  31.886  1.00  0.00           H  
ATOM    780  H22   G    25      -4.978  25.723  32.853  1.00  0.00           H  
ATOM    781  N3    G    25      -6.632  27.514  33.263  1.00  0.00           N  
ATOM    782  C4    G    25      -7.801  28.234  33.529  1.00  0.00           C  
ATOM    783  C3'   G    25      -6.573  32.267  34.834  1.00  0.00           C  
ATOM    784  H3'   G    25      -7.492  32.304  34.249  1.00  0.00           H  
ATOM    785  C2'   G    25      -5.869  30.972  34.440  1.00  0.00           C  
ATOM    786  H2'   G    25      -5.824  30.789  33.367  1.00  0.00           H  
ATOM    787  O2'   G    25      -4.601  30.761  35.002  1.00  0.00           O  
ATOM    788 HO2'   G    25      -4.115  30.068  34.550  1.00  0.00           H  
ATOM    789  O3'   G    25      -5.735  33.450  34.650  1.00  0.00           O  
ATOM    790  P     G    26      -5.730  34.228  33.221  1.00  0.00           P  
ATOM    791  OP1   G    26      -4.725  35.306  33.374  1.00  0.00           O  
ATOM    792  OP2   G    26      -7.117  34.619  32.900  1.00  0.00           O  
ATOM    793  O5'   G    26      -5.294  33.172  32.081  1.00  0.00           O  
ATOM    794  C5'   G    26      -4.003  32.609  32.076  1.00  0.00           C  
ATOM    795  H5'   G    26      -3.773  32.123  33.024  1.00  0.00           H  
ATOM    796 H5''   G    26      -3.183  33.324  32.003  1.00  0.00           H  
ATOM    797  C4'   G    26      -3.725  31.539  30.987  1.00  0.00           C  
ATOM    798  H4'   G    26      -2.663  31.299  30.947  1.00  0.00           H  
ATOM    799  O4'   G    26      -4.578  30.387  31.231  1.00  0.00           O  
ATOM    800  C1'   G    26      -4.973  29.827  29.951  1.00  0.00           C  
ATOM    801  H1'   G    26      -4.407  28.907  29.806  1.00  0.00           H  
ATOM    802  N9    G    26      -6.448  29.649  30.139  1.00  0.00           N  
ATOM    803  C8    G    26      -7.420  30.572  30.468  1.00  0.00           C  
ATOM    804  H8    G    26      -7.189  31.568  30.817  1.00  0.00           H  
ATOM    805  N7    G    26      -8.656  30.128  30.357  1.00  0.00           N  
ATOM    806  C5    G    26      -8.435  28.936  29.702  1.00  0.00           C  
ATOM    807  C6    G    26      -9.391  28.081  29.104  1.00  0.00           C  
ATOM    808  O6    G    26     -10.617  28.273  29.061  1.00  0.00           O  
ATOM    809  N1    G    26      -8.908  26.912  28.606  1.00  0.00           N  
ATOM    810  H1    G    26      -9.576  26.181  28.409  1.00  0.00           H  
ATOM    811  C2    G    26      -7.585  26.606  28.664  1.00  0.00           C  
ATOM    812  N2    G    26      -7.213  25.430  28.258  1.00  0.00           N  
ATOM    813  H21   G    26      -7.941  24.782  27.993  1.00  0.00           H  
ATOM    814  H22   G    26      -6.256  25.184  28.468  1.00  0.00           H  
ATOM    815  N3    G    26      -6.625  27.440  29.169  1.00  0.00           N  
ATOM    816  C4    G    26      -7.146  28.566  29.751  1.00  0.00           C  
ATOM    817  C3'   G    26      -4.207  32.068  29.554  1.00  0.00           C  
ATOM    818  H3'   G    26      -5.095  32.696  29.630  1.00  0.00           H  
ATOM    819  C2'   G    26      -4.802  30.862  28.815  1.00  0.00           C  
ATOM    820  H2'   G    26      -5.761  31.002  28.315  1.00  0.00           H  
ATOM    821  O2'   G    26      -3.862  30.319  27.875  1.00  0.00           O  
ATOM    822 HO2'   G    26      -3.269  30.993  27.536  1.00  0.00           H  
ATOM    823  O3'   G    26      -3.168  32.632  28.762  1.00  0.00           O  
ATOM    824  P     U    27      -3.366  33.937  27.838  1.00  0.00           P  
ATOM    825  OP1   U    27      -4.833  34.293  27.805  1.00  0.00           O  
ATOM    826  OP2   U    27      -2.665  33.660  26.539  1.00  0.00           O  
ATOM    827  O5'   U    27      -2.614  35.238  28.482  1.00  0.00           O  
ATOM    828  C5'   U    27      -3.209  35.964  29.603  1.00  0.00           C  
ATOM    829  H5'   U    27      -3.630  35.283  30.343  1.00  0.00           H  
ATOM    830 H5''   U    27      -3.965  36.674  29.269  1.00  0.00           H  
ATOM    831  C4'   U    27      -2.157  36.802  30.280  1.00  0.00           C  
ATOM    832  H4'   U    27      -2.775  37.251  31.057  1.00  0.00           H  
ATOM    833  O4'   U    27      -1.272  35.950  30.903  1.00  0.00           O  
ATOM    834  C1'   U    27      -0.023  36.600  31.074  1.00  0.00           C  
ATOM    835  H1'   U    27       0.110  36.740  32.147  1.00  0.00           H  
ATOM    836  N1    U    27       1.116  35.904  30.423  1.00  0.00           N  
ATOM    837  C6    U    27       0.852  35.186  29.267  1.00  0.00           C  
ATOM    838  H6    U    27      -0.163  35.035  28.931  1.00  0.00           H  
ATOM    839  C5    U    27       1.835  34.615  28.566  1.00  0.00           C  
ATOM    840  H5    U    27       1.460  34.044  27.729  1.00  0.00           H  
ATOM    841  C4    U    27       3.180  34.633  29.054  1.00  0.00           C  
ATOM    842  O4    U    27       4.103  33.955  28.614  1.00  0.00           O  
ATOM    843  N3    U    27       3.410  35.418  30.137  1.00  0.00           N  
ATOM    844  H3    U    27       4.353  35.591  30.454  1.00  0.00           H  
ATOM    845  C2    U    27       2.461  36.201  30.799  1.00  0.00           C  
ATOM    846  O2    U    27       2.824  37.081  31.584  1.00  0.00           O  
ATOM    847  C3'   U    27      -1.305  37.821  29.489  1.00  0.00           C  
ATOM    848  H3'   U    27      -0.831  37.323  28.643  1.00  0.00           H  
ATOM    849  C2'   U    27      -0.184  38.025  30.499  1.00  0.00           C  
ATOM    850  H2'   U    27       0.739  38.283  29.980  1.00  0.00           H  
ATOM    851  O2'   U    27      -0.517  38.926  31.568  1.00  0.00           O  
ATOM    852 HO2'   U    27      -0.770  39.776  31.199  1.00  0.00           H  
ATOM    853  O3'   U    27      -1.982  39.036  29.146  1.00  0.00           O  
ATOM    854  P     U    28      -1.387  39.856  27.894  1.00  0.00           P  
ATOM    855  OP1   U    28      -2.283  40.960  27.713  1.00  0.00           O  
ATOM    856  OP2   U    28      -1.074  38.915  26.847  1.00  0.00           O  
ATOM    857  O5'   U    28       0.031  40.389  28.363  1.00  0.00           O  
ATOM    858  C5'   U    28       0.227  41.502  29.161  1.00  0.00           C  
ATOM    859  H5'   U    28      -0.272  41.390  30.123  1.00  0.00           H  
ATOM    860 H5''   U    28      -0.199  42.388  28.691  1.00  0.00           H  
ATOM    861  C4'   U    28       1.730  41.666  29.457  1.00  0.00           C  
ATOM    862  H4'   U    28       1.734  42.440  30.224  1.00  0.00           H  
ATOM    863  O4'   U    28       2.363  40.469  29.978  1.00  0.00           O  
ATOM    864  C1'   U    28       3.691  40.500  29.478  1.00  0.00           C  
ATOM    865  H1'   U    28       4.418  40.353  30.277  1.00  0.00           H  
ATOM    866  N1    U    28       3.850  39.367  28.486  1.00  0.00           N  
ATOM    867  C6    U    28       2.866  38.776  27.733  1.00  0.00           C  
ATOM    868  H6    U    28       1.850  39.124  27.841  1.00  0.00           H  
ATOM    869  C5    U    28       3.159  37.661  26.926  1.00  0.00           C  
ATOM    870  H5    U    28       2.400  37.218  26.297  1.00  0.00           H  
ATOM    871  C4    U    28       4.518  37.118  26.856  1.00  0.00           C  
ATOM    872  O4    U    28       4.831  36.102  26.261  1.00  0.00           O  
ATOM    873  N3    U    28       5.445  37.837  27.545  1.00  0.00           N  
ATOM    874  H3    U    28       6.417  37.655  27.339  1.00  0.00           H  
ATOM    875  C2    U    28       5.174  38.920  28.403  1.00  0.00           C  
ATOM    876  O2    U    28       6.158  39.503  28.920  1.00  0.00           O  
ATOM    877  C3'   U    28       2.472  42.032  28.193  1.00  0.00           C  
ATOM    878  H3'   U    28       2.267  41.269  27.442  1.00  0.00           H  
ATOM    879  C2'   U    28       3.956  41.778  28.705  1.00  0.00           C  
ATOM    880  H2'   U    28       4.556  41.543  27.826  1.00  0.00           H  
ATOM    881  O2'   U    28       4.420  42.863  29.471  1.00  0.00           O  
ATOM    882 HO2'   U    28       5.206  43.242  29.071  1.00  0.00           H  
ATOM    883  O3'   U    28       2.179  43.323  27.748  1.00  0.00           O  
ATOM    884  P     U    29       2.466  43.803  26.275  1.00  0.00           P  
ATOM    885  OP1   U    29       1.911  45.131  26.101  1.00  0.00           O  
ATOM    886  OP2   U    29       2.004  42.719  25.411  1.00  0.00           O  
ATOM    887  O5'   U    29       4.072  43.766  26.087  1.00  0.00           O  
ATOM    888  C5'   U    29       4.987  44.735  26.538  1.00  0.00           C  
ATOM    889  H5'   U    29       4.641  45.060  27.519  1.00  0.00           H  
ATOM    890 H5''   U    29       4.818  45.678  26.018  1.00  0.00           H  
ATOM    891  C4'   U    29       6.451  44.343  26.659  1.00  0.00           C  
ATOM    892  H4'   U    29       7.089  45.112  27.094  1.00  0.00           H  
ATOM    893  O4'   U    29       6.579  43.110  27.358  1.00  0.00           O  
ATOM    894  C1'   U    29       7.673  42.375  26.725  1.00  0.00           C  
ATOM    895  H1'   U    29       8.447  42.080  27.433  1.00  0.00           H  
ATOM    896  N1    U    29       7.315  41.209  25.956  1.00  0.00           N  
ATOM    897  C6    U    29       5.980  40.950  25.585  1.00  0.00           C  
ATOM    898  H6    U    29       5.152  41.569  25.898  1.00  0.00           H  
ATOM    899  C5    U    29       5.646  39.845  24.822  1.00  0.00           C  
ATOM    900  H5    U    29       4.601  39.624  24.663  1.00  0.00           H  
ATOM    901  C4    U    29       6.687  38.962  24.435  1.00  0.00           C  
ATOM    902  O4    U    29       6.436  37.974  23.773  1.00  0.00           O  
ATOM    903  N3    U    29       7.996  39.264  24.766  1.00  0.00           N  
ATOM    904  H3    U    29       8.756  38.733  24.364  1.00  0.00           H  
ATOM    905  C2    U    29       8.358  40.372  25.480  1.00  0.00           C  
ATOM    906  O2    U    29       9.513  40.598  25.725  1.00  0.00           O  
ATOM    907  C3'   U    29       7.094  44.204  25.189  1.00  0.00           C  
ATOM    908  H3'   U    29       6.420  43.607  24.574  1.00  0.00           H  
ATOM    909  C2'   U    29       8.325  43.416  25.758  1.00  0.00           C  
ATOM    910  H2'   U    29       8.904  42.884  25.003  1.00  0.00           H  
ATOM    911  O2'   U    29       9.309  44.344  26.448  1.00  0.00           O  
ATOM    912 HO2'   U    29       9.073  45.242  26.205  1.00  0.00           H  
ATOM    913  O3'   U    29       7.472  45.490  24.679  1.00  0.00           O  
ATOM    914  P     G    30       8.023  45.669  23.204  1.00  0.00           P  
ATOM    915  OP1   G    30       8.254  47.105  23.035  1.00  0.00           O  
ATOM    916  OP2   G    30       7.211  44.864  22.305  1.00  0.00           O  
ATOM    917  O5'   G    30       9.437  44.925  23.307  1.00  0.00           O  
ATOM    918  C5'   G    30      10.599  45.551  23.814  1.00  0.00           C  
ATOM    919  H5'   G    30      10.527  45.843  24.862  1.00  0.00           H  
ATOM    920 H5''   G    30      10.739  46.437  23.195  1.00  0.00           H  
ATOM    921  C4'   G    30      11.874  44.679  23.588  1.00  0.00           C  
ATOM    922  H4'   G    30      12.701  45.180  24.092  1.00  0.00           H  
ATOM    923  O4'   G    30      11.821  43.354  24.119  1.00  0.00           O  
ATOM    924  C1'   G    30      12.478  42.464  23.191  1.00  0.00           C  
ATOM    925  H1'   G    30      13.194  41.849  23.735  1.00  0.00           H  
ATOM    926  N9    G    30      11.555  41.520  22.562  1.00  0.00           N  
ATOM    927  C8    G    30      10.173  41.595  22.592  1.00  0.00           C  
ATOM    928  H8    G    30       9.734  42.431  23.115  1.00  0.00           H  
ATOM    929  N7    G    30       9.556  40.590  22.090  1.00  0.00           N  
ATOM    930  C5    G    30      10.616  39.834  21.536  1.00  0.00           C  
ATOM    931  C6    G    30      10.648  38.712  20.650  1.00  0.00           C  
ATOM    932  O6    G    30       9.672  38.133  20.173  1.00  0.00           O  
ATOM    933  N1    G    30      11.875  38.280  20.170  1.00  0.00           N  
ATOM    934  H1    G    30      11.816  37.543  19.482  1.00  0.00           H  
ATOM    935  C2    G    30      13.017  38.940  20.556  1.00  0.00           C  
ATOM    936  N2    G    30      14.070  38.372  20.124  1.00  0.00           N  
ATOM    937  H21   G    30      13.921  37.608  19.480  1.00  0.00           H  
ATOM    938  H22   G    30      14.959  38.802  20.335  1.00  0.00           H  
ATOM    939  N3    G    30      13.051  39.981  21.411  1.00  0.00           N  
ATOM    940  C4    G    30      11.817  40.347  21.859  1.00  0.00           C  
ATOM    941  C3'   G    30      12.246  44.701  22.113  1.00  0.00           C  
ATOM    942  H3'   G    30      11.269  44.492  21.676  1.00  0.00           H  
ATOM    943  C2'   G    30      13.136  43.419  22.132  1.00  0.00           C  
ATOM    944  H2'   G    30      13.065  43.021  21.120  1.00  0.00           H  
ATOM    945  O2'   G    30      14.487  43.779  22.492  1.00  0.00           O  
ATOM    946 HO2'   G    30      14.621  44.668  22.156  1.00  0.00           H  
ATOM    947  O3'   G    30      12.893  45.921  21.821  1.00  0.00           O  
ATOM    948  P     G    31      12.707  46.562  20.341  1.00  0.00           P  
ATOM    949  OP1   G    31      13.659  47.706  20.274  1.00  0.00           O  
ATOM    950  OP2   G    31      11.288  46.759  20.018  1.00  0.00           O  
ATOM    951  O5'   G    31      13.242  45.326  19.462  1.00  0.00           O  
ATOM    952  C5'   G    31      14.580  45.187  19.143  1.00  0.00           C  
ATOM    953  H5'   G    31      15.114  44.939  20.061  1.00  0.00           H  
ATOM    954 H5''   G    31      14.969  46.062  18.623  1.00  0.00           H  
ATOM    955  C4'   G    31      14.926  43.939  18.360  1.00  0.00           C  
ATOM    956  H4'   G    31      15.979  43.666  18.284  1.00  0.00           H  
ATOM    957  O4'   G    31      14.311  42.868  19.035  1.00  0.00           O  
ATOM    958  C1'   G    31      14.019  41.822  18.083  1.00  0.00           C  
ATOM    959  H1'   G    31      14.594  40.907  18.223  1.00  0.00           H  
ATOM    960  N9    G    31      12.523  41.558  18.011  1.00  0.00           N  
ATOM    961  C8    G    31      11.425  42.251  18.486  1.00  0.00           C  
ATOM    962  H8    G    31      11.596  43.220  18.931  1.00  0.00           H  
ATOM    963  N7    G    31      10.262  41.732  18.201  1.00  0.00           N  
ATOM    964  C5    G    31      10.594  40.487  17.577  1.00  0.00           C  
ATOM    965  C6    G    31       9.711  39.478  17.004  1.00  0.00           C  
ATOM    966  O6    G    31       8.498  39.426  17.033  1.00  0.00           O  
ATOM    967  N1    G    31      10.414  38.470  16.299  1.00  0.00           N  
ATOM    968  H1    G    31       9.860  37.749  15.860  1.00  0.00           H  
ATOM    969  C2    G    31      11.761  38.447  16.133  1.00  0.00           C  
ATOM    970  N2    G    31      12.216  37.634  15.237  1.00  0.00           N  
ATOM    971  H21   G    31      11.615  37.026  14.700  1.00  0.00           H  
ATOM    972  H22   G    31      13.171  37.739  14.923  1.00  0.00           H  
ATOM    973  N3    G    31      12.580  39.463  16.611  1.00  0.00           N  
ATOM    974  C4    G    31      11.975  40.451  17.409  1.00  0.00           C  
ATOM    975  C3'   G    31      14.326  43.869  16.967  1.00  0.00           C  
ATOM    976  H3'   G    31      13.280  44.161  17.056  1.00  0.00           H  
ATOM    977  C2'   G    31      14.475  42.377  16.705  1.00  0.00           C  
ATOM    978  H2'   G    31      13.897  41.974  15.874  1.00  0.00           H  
ATOM    979  O2'   G    31      15.845  42.066  16.613  1.00  0.00           O  
ATOM    980 HO2'   G    31      16.210  42.214  15.737  1.00  0.00           H  
ATOM    981  O3'   G    31      15.145  44.624  15.982  1.00  0.00           O  
ATOM    982  P     G    32      14.509  45.064  14.629  1.00  0.00           P  
ATOM    983  OP1   G    32      15.499  45.830  13.913  1.00  0.00           O  
ATOM    984  OP2   G    32      13.177  45.609  14.911  1.00  0.00           O  
ATOM    985  O5'   G    32      14.303  43.723  13.857  1.00  0.00           O  
ATOM    986  C5'   G    32      15.380  43.019  13.113  1.00  0.00           C  
ATOM    987  H5'   G    32      16.282  42.859  13.704  1.00  0.00           H  
ATOM    988 H5''   G    32      15.729  43.580  12.246  1.00  0.00           H  
ATOM    989  C4'   G    32      15.082  41.551  12.521  1.00  0.00           C  
ATOM    990  H4'   G    32      16.037  41.150  12.183  1.00  0.00           H  
ATOM    991  O4'   G    32      14.477  40.657  13.478  1.00  0.00           O  
ATOM    992  C1'   G    32      13.440  39.994  12.767  1.00  0.00           C  
ATOM    993  H1'   G    32      13.482  38.918  12.935  1.00  0.00           H  
ATOM    994  N9    G    32      12.105  40.309  13.277  1.00  0.00           N  
ATOM    995  C8    G    32      11.750  41.406  13.992  1.00  0.00           C  
ATOM    996  H8    G    32      12.426  42.126  14.430  1.00  0.00           H  
ATOM    997  N7    G    32      10.427  41.450  14.196  1.00  0.00           N  
ATOM    998  C5    G    32       9.939  40.327  13.484  1.00  0.00           C  
ATOM    999  C6    G    32       8.546  39.838  13.388  1.00  0.00           C  
ATOM   1000  O6    G    32       7.589  40.274  14.064  1.00  0.00           O  
ATOM   1001  N1    G    32       8.450  38.870  12.436  1.00  0.00           N  
ATOM   1002  H1    G    32       7.550  38.472  12.207  1.00  0.00           H  
ATOM   1003  C2    G    32       9.574  38.272  11.779  1.00  0.00           C  
ATOM   1004  N2    G    32       9.241  37.290  10.970  1.00  0.00           N  
ATOM   1005  H21   G    32       8.261  37.178  10.751  1.00  0.00           H  
ATOM   1006  H22   G    32       9.935  36.808  10.416  1.00  0.00           H  
ATOM   1007  N3    G    32      10.856  38.558  11.967  1.00  0.00           N  
ATOM   1008  C4    G    32      10.957  39.643  12.833  1.00  0.00           C  
ATOM   1009  C3'   G    32      14.109  41.696  11.359  1.00  0.00           C  
ATOM   1010  H3'   G    32      13.225  42.287  11.598  1.00  0.00           H  
ATOM   1011  C2'   G    32      13.523  40.310  11.232  1.00  0.00           C  
ATOM   1012  H2'   G    32      12.556  40.328  10.729  1.00  0.00           H  
ATOM   1013  O2'   G    32      14.389  39.405  10.656  1.00  0.00           O  
ATOM   1014 HO2'   G    32      14.762  39.944   9.956  1.00  0.00           H  
ATOM   1015  O3'   G    32      14.844  42.111  10.194  1.00  0.00           O  
ATOM   1016  P     A    33      14.298  43.215   9.255  1.00  0.00           P  
ATOM   1017  OP1   A    33      15.281  43.615   8.231  1.00  0.00           O  
ATOM   1018  OP2   A    33      13.668  44.288  10.064  1.00  0.00           O  
ATOM   1019  O5'   A    33      13.110  42.494   8.496  1.00  0.00           O  
ATOM   1020  C5'   A    33      13.340  41.582   7.504  1.00  0.00           C  
ATOM   1021  H5'   A    33      13.983  40.819   7.942  1.00  0.00           H  
ATOM   1022 H5''   A    33      13.795  42.039   6.625  1.00  0.00           H  
ATOM   1023  C4'   A    33      12.064  40.801   7.150  1.00  0.00           C  
ATOM   1024  H4'   A    33      12.207  40.148   6.289  1.00  0.00           H  
ATOM   1025  O4'   A    33      11.650  40.079   8.279  1.00  0.00           O  
ATOM   1026  C1'   A    33      10.242  40.002   8.234  1.00  0.00           C  
ATOM   1027  H1'   A    33       9.856  38.983   8.274  1.00  0.00           H  
ATOM   1028  N9    A    33       9.445  40.716   9.279  1.00  0.00           N  
ATOM   1029  C8    A    33       9.852  41.654  10.189  1.00  0.00           C  
ATOM   1030  H8    A    33      10.864  42.030  10.173  1.00  0.00           H  
ATOM   1031  N7    A    33       8.844  42.102  10.927  1.00  0.00           N  
ATOM   1032  C5    A    33       7.740  41.505  10.428  1.00  0.00           C  
ATOM   1033  C6    A    33       6.377  41.427  10.822  1.00  0.00           C  
ATOM   1034  N6    A    33       5.848  42.107  11.776  1.00  0.00           N  
ATOM   1035  H61   A    33       4.843  42.007  11.809  1.00  0.00           H  
ATOM   1036  H62   A    33       6.417  42.588  12.458  1.00  0.00           H  
ATOM   1037  N1    A    33       5.510  40.619  10.179  1.00  0.00           N  
ATOM   1038  C2    A    33       5.966  39.796   9.270  1.00  0.00           C  
ATOM   1039  H2    A    33       5.208  39.186   8.801  1.00  0.00           H  
ATOM   1040  N3    A    33       7.235  39.705   8.835  1.00  0.00           N  
ATOM   1041  C4    A    33       8.061  40.621   9.475  1.00  0.00           C  
ATOM   1042  C3'   A    33      10.857  41.684   6.721  1.00  0.00           C  
ATOM   1043  H3'   A    33      10.761  42.477   7.463  1.00  0.00           H  
ATOM   1044  C2'   A    33       9.726  40.615   6.936  1.00  0.00           C  
ATOM   1045  H2'   A    33       8.728  41.022   7.096  1.00  0.00           H  
ATOM   1046  O2'   A    33       9.772  39.594   5.922  1.00  0.00           O  
ATOM   1047 HO2'   A    33      10.078  39.974   5.095  1.00  0.00           H  
ATOM   1048  O3'   A    33      11.030  42.028   5.421  1.00  0.00           O  
ATOM   1049  P     G    34      10.319  43.248   4.746  1.00  0.00           P  
ATOM   1050  OP1   G    34      10.696  43.160   3.319  1.00  0.00           O  
ATOM   1051  OP2   G    34      10.640  44.445   5.509  1.00  0.00           O  
ATOM   1052  O5'   G    34       8.777  42.887   4.923  1.00  0.00           O  
ATOM   1053  C5'   G    34       8.043  41.823   4.221  1.00  0.00           C  
ATOM   1054  H5'   G    34       8.365  40.884   4.672  1.00  0.00           H  
ATOM   1055 H5''   G    34       8.139  41.896   3.138  1.00  0.00           H  
ATOM   1056  C4'   G    34       6.512  41.910   4.618  1.00  0.00           C  
ATOM   1057  H4'   G    34       5.999  41.235   3.933  1.00  0.00           H  
ATOM   1058  O4'   G    34       6.271  41.574   5.958  1.00  0.00           O  
ATOM   1059  C1'   G    34       5.180  42.272   6.507  1.00  0.00           C  
ATOM   1060  H1'   G    34       4.422  41.596   6.903  1.00  0.00           H  
ATOM   1061  N9    G    34       5.651  43.172   7.627  1.00  0.00           N  
ATOM   1062  C8    G    34       6.820  43.880   7.629  1.00  0.00           C  
ATOM   1063  H8    G    34       7.538  43.806   6.826  1.00  0.00           H  
ATOM   1064  N7    G    34       6.937  44.570   8.755  1.00  0.00           N  
ATOM   1065  C5    G    34       5.753  44.351   9.466  1.00  0.00           C  
ATOM   1066  C6    G    34       5.242  45.015  10.613  1.00  0.00           C  
ATOM   1067  O6    G    34       5.701  45.836  11.440  1.00  0.00           O  
ATOM   1068  N1    G    34       3.913  44.677  10.888  1.00  0.00           N  
ATOM   1069  H1    G    34       3.517  44.838  11.803  1.00  0.00           H  
ATOM   1070  C2    G    34       3.194  43.920  10.025  1.00  0.00           C  
ATOM   1071  N2    G    34       2.081  43.513  10.547  1.00  0.00           N  
ATOM   1072  H21   G    34       1.836  43.727  11.503  1.00  0.00           H  
ATOM   1073  H22   G    34       1.502  42.835  10.072  1.00  0.00           H  
ATOM   1074  N3    G    34       3.595  43.290   8.926  1.00  0.00           N  
ATOM   1075  C4    G    34       4.920  43.568   8.690  1.00  0.00           C  
ATOM   1076  C3'   G    34       5.813  43.308   4.446  1.00  0.00           C  
ATOM   1077  H3'   G    34       6.456  44.025   4.957  1.00  0.00           H  
ATOM   1078  C2'   G    34       4.618  43.060   5.325  1.00  0.00           C  
ATOM   1079  H2'   G    34       4.308  44.027   5.720  1.00  0.00           H  
ATOM   1080  O2'   G    34       3.523  42.379   4.640  1.00  0.00           O  
ATOM   1081 HO2'   G    34       3.469  42.556   3.698  1.00  0.00           H  
ATOM   1082  O3'   G    34       5.399  43.604   3.141  1.00  0.00           O  
ATOM   1083  P     U    35       5.936  44.882   2.445  1.00  0.00           P  
ATOM   1084  OP1   U    35       5.315  44.955   1.159  1.00  0.00           O  
ATOM   1085  OP2   U    35       7.421  44.790   2.556  1.00  0.00           O  
ATOM   1086  O5'   U    35       5.325  46.051   3.346  1.00  0.00           O  
ATOM   1087  C5'   U    35       3.967  46.366   3.235  1.00  0.00           C  
ATOM   1088  H5'   U    35       3.412  45.429   3.276  1.00  0.00           H  
ATOM   1089 H5''   U    35       3.711  46.797   2.267  1.00  0.00           H  
ATOM   1090  C4'   U    35       3.492  47.412   4.294  1.00  0.00           C  
ATOM   1091  H4'   U    35       2.407  47.336   4.360  1.00  0.00           H  
ATOM   1092  O4'   U    35       4.047  46.982   5.524  1.00  0.00           O  
ATOM   1093  C1'   U    35       4.190  48.112   6.360  1.00  0.00           C  
ATOM   1094  H1'   U    35       3.285  48.159   6.966  1.00  0.00           H  
ATOM   1095  N1    U    35       5.425  48.151   7.252  1.00  0.00           N  
ATOM   1096  C6    U    35       6.547  47.635   6.746  1.00  0.00           C  
ATOM   1097  H6    U    35       6.545  47.285   5.725  1.00  0.00           H  
ATOM   1098  C5    U    35       7.651  47.438   7.553  1.00  0.00           C  
ATOM   1099  H5    U    35       8.506  47.022   7.041  1.00  0.00           H  
ATOM   1100  C4    U    35       7.665  47.745   8.909  1.00  0.00           C  
ATOM   1101  O4    U    35       8.543  47.339   9.647  1.00  0.00           O  
ATOM   1102  N3    U    35       6.591  48.548   9.345  1.00  0.00           N  
ATOM   1103  H3    U    35       6.504  48.761  10.329  1.00  0.00           H  
ATOM   1104  C2    U    35       5.434  48.630   8.561  1.00  0.00           C  
ATOM   1105  O2    U    35       4.441  49.103   9.122  1.00  0.00           O  
ATOM   1106  C3'   U    35       3.927  48.844   3.989  1.00  0.00           C  
ATOM   1107  H3'   U    35       4.889  48.858   3.477  1.00  0.00           H  
ATOM   1108  C2'   U    35       4.134  49.333   5.433  1.00  0.00           C  
ATOM   1109  H2'   U    35       5.070  49.892   5.408  1.00  0.00           H  
ATOM   1110  O2'   U    35       3.118  50.288   5.920  1.00  0.00           O  
ATOM   1111 HO2'   U    35       3.170  50.973   5.249  1.00  0.00           H  
ATOM   1112  O3'   U    35       2.898  49.532   3.236  1.00  0.00           O  
ATOM   1113  P     U    36       3.252  50.976   2.585  1.00  0.00           P  
ATOM   1114  OP1   U    36       2.068  51.431   1.850  1.00  0.00           O  
ATOM   1115  OP2   U    36       4.583  50.863   1.939  1.00  0.00           O  
ATOM   1116  O5'   U    36       3.339  51.978   3.816  1.00  0.00           O  
ATOM   1117  C5'   U    36       3.873  53.298   3.695  1.00  0.00           C  
ATOM   1118  H5'   U    36       3.806  53.663   2.670  1.00  0.00           H  
ATOM   1119 H5''   U    36       4.955  53.342   3.821  1.00  0.00           H  
ATOM   1120  C4'   U    36       3.171  54.396   4.574  1.00  0.00           C  
ATOM   1121  H4'   U    36       3.531  55.391   4.315  1.00  0.00           H  
ATOM   1122  O4'   U    36       1.737  54.439   4.423  1.00  0.00           O  
ATOM   1123  C1'   U    36       1.155  54.256   5.691  1.00  0.00           C  
ATOM   1124  H1'   U    36       0.389  55.021   5.821  1.00  0.00           H  
ATOM   1125  N1    U    36       0.415  52.961   5.733  1.00  0.00           N  
ATOM   1126  C6    U    36       0.374  52.142   4.642  1.00  0.00           C  
ATOM   1127  H6    U    36       0.547  52.577   3.669  1.00  0.00           H  
ATOM   1128  C5    U    36      -0.131  50.916   4.745  1.00  0.00           C  
ATOM   1129  H5    U    36      -0.044  50.305   3.858  1.00  0.00           H  
ATOM   1130  C4    U    36      -0.572  50.344   6.043  1.00  0.00           C  
ATOM   1131  O4    U    36      -0.945  49.197   6.147  1.00  0.00           O  
ATOM   1132  N3    U    36      -0.638  51.252   7.060  1.00  0.00           N  
ATOM   1133  H3    U    36      -0.955  50.921   7.960  1.00  0.00           H  
ATOM   1134  C2    U    36      -0.124  52.527   6.932  1.00  0.00           C  
ATOM   1135  O2    U    36      -0.257  53.263   7.904  1.00  0.00           O  
ATOM   1136  C3'   U    36       3.529  54.309   6.074  1.00  0.00           C  
ATOM   1137  H3'   U    36       3.866  53.288   6.249  1.00  0.00           H  
ATOM   1138  C2'   U    36       2.215  54.511   6.729  1.00  0.00           C  
ATOM   1139  H2'   U    36       2.053  53.848   7.579  1.00  0.00           H  
ATOM   1140  O2'   U    36       2.095  55.815   7.275  1.00  0.00           O  
ATOM   1141 HO2'   U    36       2.938  56.211   7.043  1.00  0.00           H  
ATOM   1142  O3'   U    36       4.530  55.227   6.591  1.00  0.00           O  
ATOM   1143  P     U    37       6.127  55.174   6.282  1.00  0.00           P  
ATOM   1144  OP1   U    37       6.867  56.258   6.939  1.00  0.00           O  
ATOM   1145  OP2   U    37       6.195  55.191   4.813  1.00  0.00           O  
ATOM   1146  O5'   U    37       6.643  53.722   6.733  1.00  0.00           O  
ATOM   1147  C5'   U    37       6.467  53.276   8.067  1.00  0.00           C  
ATOM   1148  H5'   U    37       5.454  53.016   8.374  1.00  0.00           H  
ATOM   1149 H5''   U    37       6.814  54.035   8.769  1.00  0.00           H  
ATOM   1150  C4'   U    37       7.438  52.106   8.260  1.00  0.00           C  
ATOM   1151  H4'   U    37       7.207  51.671   9.232  1.00  0.00           H  
ATOM   1152  O4'   U    37       7.350  51.037   7.294  1.00  0.00           O  
ATOM   1153  C1'   U    37       8.689  50.764   6.759  1.00  0.00           C  
ATOM   1154  H1'   U    37       9.098  49.921   7.316  1.00  0.00           H  
ATOM   1155  N1    U    37       8.644  50.366   5.326  1.00  0.00           N  
ATOM   1156  C6    U    37       7.791  50.877   4.421  1.00  0.00           C  
ATOM   1157  H6    U    37       7.195  51.755   4.622  1.00  0.00           H  
ATOM   1158  C5    U    37       7.755  50.429   3.114  1.00  0.00           C  
ATOM   1159  H5    U    37       7.149  50.873   2.338  1.00  0.00           H  
ATOM   1160  C4    U    37       8.538  49.246   2.735  1.00  0.00           C  
ATOM   1161  O4    U    37       8.403  48.595   1.731  1.00  0.00           O  
ATOM   1162  N3    U    37       9.394  48.786   3.728  1.00  0.00           N  
ATOM   1163  H3    U    37       9.666  47.824   3.585  1.00  0.00           H  
ATOM   1164  C2    U    37       9.454  49.292   4.970  1.00  0.00           C  
ATOM   1165  O2    U    37      10.229  48.717   5.714  1.00  0.00           O  
ATOM   1166  C3'   U    37       8.918  52.548   8.307  1.00  0.00           C  
ATOM   1167  H3'   U    37       8.870  53.637   8.303  1.00  0.00           H  
ATOM   1168  C2'   U    37       9.463  52.044   6.943  1.00  0.00           C  
ATOM   1169  H2'   U    37       9.185  52.813   6.222  1.00  0.00           H  
ATOM   1170  O2'   U    37      10.887  51.837   6.925  1.00  0.00           O  
ATOM   1171 HO2'   U    37      11.324  52.528   7.428  1.00  0.00           H  
ATOM   1172  O3'   U    37       9.481  51.886   9.488  1.00  0.00           O  
ATOM   1173  P     C    38      10.708  52.487  10.294  1.00  0.00           P  
ATOM   1174  OP1   C    38      11.560  53.258   9.380  1.00  0.00           O  
ATOM   1175  OP2   C    38      11.225  51.499  11.205  1.00  0.00           O  
ATOM   1176  O5'   C    38       9.875  53.580  11.113  1.00  0.00           O  
ATOM   1177  C5'   C    38       9.033  53.207  12.222  1.00  0.00           C  
ATOM   1178  H5'   C    38       9.568  53.007  13.150  1.00  0.00           H  
ATOM   1179 H5''   C    38       8.599  52.239  11.973  1.00  0.00           H  
ATOM   1180  C4'   C    38       8.002  54.343  12.504  1.00  0.00           C  
ATOM   1181  H4'   C    38       8.625  55.230  12.619  1.00  0.00           H  
ATOM   1182  O4'   C    38       7.130  54.578  11.470  1.00  0.00           O  
ATOM   1183  C1'   C    38       5.839  55.007  11.899  1.00  0.00           C  
ATOM   1184  H1'   C    38       5.616  56.053  11.687  1.00  0.00           H  
ATOM   1185  N1    C    38       4.745  54.170  11.439  1.00  0.00           N  
ATOM   1186  C6    C    38       4.874  52.844  11.023  1.00  0.00           C  
ATOM   1187  H6    C    38       5.786  52.293  11.197  1.00  0.00           H  
ATOM   1188  C5    C    38       3.947  52.284  10.211  1.00  0.00           C  
ATOM   1189  H5    C    38       4.049  51.236   9.967  1.00  0.00           H  
ATOM   1190  C4    C    38       2.735  53.003  10.025  1.00  0.00           C  
ATOM   1191  N4    C    38       1.670  52.413   9.622  1.00  0.00           N  
ATOM   1192  H41   C    38       0.886  53.044   9.531  1.00  0.00           H  
ATOM   1193  H42   C    38       1.800  51.547   9.118  1.00  0.00           H  
ATOM   1194  N3    C    38       2.569  54.219  10.467  1.00  0.00           N  
ATOM   1195  C2    C    38       3.586  54.857  11.094  1.00  0.00           C  
ATOM   1196  O2    C    38       3.422  56.016  11.463  1.00  0.00           O  
ATOM   1197  C3'   C    38       7.097  54.105  13.741  1.00  0.00           C  
ATOM   1198  H3'   C    38       6.886  53.036  13.701  1.00  0.00           H  
ATOM   1199  C2'   C    38       5.895  54.982  13.479  1.00  0.00           C  
ATOM   1200  H2'   C    38       4.993  54.563  13.924  1.00  0.00           H  
ATOM   1201  O2'   C    38       6.123  56.357  13.935  1.00  0.00           O  
ATOM   1202 HO2'   C    38       7.078  56.457  13.932  1.00  0.00           H  
ATOM   1203  O3'   C    38       7.685  54.531  14.974  1.00  0.00           O  
ATOM   1204  P     U    39       7.071  53.765  16.296  1.00  0.00           P  
ATOM   1205  OP1   U    39       7.468  54.455  17.483  1.00  0.00           O  
ATOM   1206  OP2   U    39       7.454  52.384  16.127  1.00  0.00           O  
ATOM   1207  O5'   U    39       5.417  53.784  16.223  1.00  0.00           O  
ATOM   1208  C5'   U    39       4.666  54.860  16.752  1.00  0.00           C  
ATOM   1209  H5'   U    39       4.979  55.777  16.253  1.00  0.00           H  
ATOM   1210 H5''   U    39       4.877  54.874  17.821  1.00  0.00           H  
ATOM   1211  C4'   U    39       3.133  54.749  16.619  1.00  0.00           C  
ATOM   1212  H4'   U    39       2.525  55.474  17.162  1.00  0.00           H  
ATOM   1213  O4'   U    39       2.706  54.760  15.250  1.00  0.00           O  
ATOM   1214  C1'   U    39       1.394  54.381  15.361  1.00  0.00           C  
ATOM   1215  H1'   U    39       0.852  55.326  15.374  1.00  0.00           H  
ATOM   1216  N1    U    39       0.833  53.587  14.267  1.00  0.00           N  
ATOM   1217  C6    U    39       1.670  52.531  13.782  1.00  0.00           C  
ATOM   1218  H6    U    39       2.719  52.488  14.035  1.00  0.00           H  
ATOM   1219  C5    U    39       1.129  51.619  12.929  1.00  0.00           C  
ATOM   1220  H5    U    39       1.800  50.842  12.594  1.00  0.00           H  
ATOM   1221  C4    U    39      -0.264  51.654  12.536  1.00  0.00           C  
ATOM   1222  O4    U    39      -0.799  50.888  11.702  1.00  0.00           O  
ATOM   1223  N3    U    39      -1.057  52.597  13.160  1.00  0.00           N  
ATOM   1224  H3    U    39      -2.050  52.651  12.988  1.00  0.00           H  
ATOM   1225  C2    U    39      -0.543  53.606  13.982  1.00  0.00           C  
ATOM   1226  O2    U    39      -1.256  54.441  14.517  1.00  0.00           O  
ATOM   1227  C3'   U    39       2.556  53.419  17.050  1.00  0.00           C  
ATOM   1228  H3'   U    39       2.965  52.592  16.470  1.00  0.00           H  
ATOM   1229  C2'   U    39       1.121  53.578  16.610  1.00  0.00           C  
ATOM   1230  H2'   U    39       0.636  52.614  16.455  1.00  0.00           H  
ATOM   1231  O2'   U    39       0.350  54.306  17.561  1.00  0.00           O  
ATOM   1232 HO2'   U    39       0.669  53.925  18.383  1.00  0.00           H  
ATOM   1233  O3'   U    39       2.492  53.158  18.500  1.00  0.00           O  
ATOM   1234  P     A    40       2.681  51.652  18.940  1.00  0.00           P  
ATOM   1235  OP1   A    40       2.603  51.661  20.403  1.00  0.00           O  
ATOM   1236  OP2   A    40       3.893  51.211  18.296  1.00  0.00           O  
ATOM   1237  O5'   A    40       1.527  50.718  18.253  1.00  0.00           O  
ATOM   1238  C5'   A    40       0.184  50.796  18.647  1.00  0.00           C  
ATOM   1239  H5'   A    40      -0.344  51.696  18.334  1.00  0.00           H  
ATOM   1240 H5''   A    40       0.073  50.607  19.714  1.00  0.00           H  
ATOM   1241  C4'   A    40      -0.626  49.767  17.896  1.00  0.00           C  
ATOM   1242  H4'   A    40      -1.666  49.803  18.218  1.00  0.00           H  
ATOM   1243  O4'   A    40      -0.727  49.984  16.464  1.00  0.00           O  
ATOM   1244  C1'   A    40      -0.789  48.758  15.800  1.00  0.00           C  
ATOM   1245  H1'   A    40      -1.683  48.799  15.177  1.00  0.00           H  
ATOM   1246  N9    A    40       0.422  48.584  14.925  1.00  0.00           N  
ATOM   1247  C8    A    40       1.753  49.009  15.037  1.00  0.00           C  
ATOM   1248  H8    A    40       2.196  49.444  15.921  1.00  0.00           H  
ATOM   1249  N7    A    40       2.446  48.875  13.965  1.00  0.00           N  
ATOM   1250  C5    A    40       1.507  48.357  13.051  1.00  0.00           C  
ATOM   1251  C6    A    40       1.621  47.702  11.742  1.00  0.00           C  
ATOM   1252  N6    A    40       2.767  47.628  11.044  1.00  0.00           N  
ATOM   1253  H61   A    40       2.644  47.178  10.148  1.00  0.00           H  
ATOM   1254  H62   A    40       3.663  48.063  11.212  1.00  0.00           H  
ATOM   1255  N1    A    40       0.587  47.109  11.201  1.00  0.00           N  
ATOM   1256  C2    A    40      -0.494  47.033  11.935  1.00  0.00           C  
ATOM   1257  H2    A    40      -1.349  46.691  11.370  1.00  0.00           H  
ATOM   1258  N3    A    40      -0.734  47.467  13.110  1.00  0.00           N  
ATOM   1259  C4    A    40       0.342  48.051  13.693  1.00  0.00           C  
ATOM   1260  C3'   A    40      -0.055  48.351  18.034  1.00  0.00           C  
ATOM   1261  H3'   A    40       1.020  48.380  17.855  1.00  0.00           H  
ATOM   1262  C2'   A    40      -0.884  47.706  16.920  1.00  0.00           C  
ATOM   1263  H2'   A    40      -0.425  46.776  16.586  1.00  0.00           H  
ATOM   1264  O2'   A    40      -2.219  47.490  17.233  1.00  0.00           O  
ATOM   1265 HO2'   A    40      -2.595  47.033  16.477  1.00  0.00           H  
ATOM   1266  O3'   A    40      -0.440  47.879  19.360  1.00  0.00           O  
ATOM   1267  P     C    41       0.524  46.793  20.031  1.00  0.00           P  
ATOM   1268  OP1   C    41       0.183  46.502  21.442  1.00  0.00           O  
ATOM   1269  OP2   C    41       1.881  47.212  19.774  1.00  0.00           O  
ATOM   1270  O5'   C    41       0.378  45.498  19.097  1.00  0.00           O  
ATOM   1271  C5'   C    41      -0.876  44.819  18.922  1.00  0.00           C  
ATOM   1272  H5'   C    41      -1.660  45.561  18.770  1.00  0.00           H  
ATOM   1273 H5''   C    41      -1.059  44.225  19.818  1.00  0.00           H  
ATOM   1274  C4'   C    41      -0.922  43.829  17.773  1.00  0.00           C  
ATOM   1275  H4'   C    41      -1.930  43.417  17.834  1.00  0.00           H  
ATOM   1276  O4'   C    41      -0.827  44.524  16.578  1.00  0.00           O  
ATOM   1277  C1'   C    41      -0.108  43.774  15.680  1.00  0.00           C  
ATOM   1278  H1'   C    41      -0.691  43.643  14.769  1.00  0.00           H  
ATOM   1279  N1    C    41       1.204  44.436  15.260  1.00  0.00           N  
ATOM   1280  C6    C    41       1.993  45.081  16.204  1.00  0.00           C  
ATOM   1281  H6    C    41       1.715  45.083  17.247  1.00  0.00           H  
ATOM   1282  C5    C    41       3.174  45.592  15.823  1.00  0.00           C  
ATOM   1283  H5    C    41       3.804  45.993  16.604  1.00  0.00           H  
ATOM   1284  C4    C    41       3.539  45.562  14.488  1.00  0.00           C  
ATOM   1285  N4    C    41       4.646  46.130  14.000  1.00  0.00           N  
ATOM   1286  H41   C    41       4.879  46.218  13.021  1.00  0.00           H  
ATOM   1287  H42   C    41       5.285  46.560  14.653  1.00  0.00           H  
ATOM   1288  N3    C    41       2.774  44.973  13.556  1.00  0.00           N  
ATOM   1289  C2    C    41       1.663  44.370  13.950  1.00  0.00           C  
ATOM   1290  O2    C    41       0.995  43.825  13.070  1.00  0.00           O  
ATOM   1291  C3'   C    41       0.111  42.738  17.771  1.00  0.00           C  
ATOM   1292  H3'   C    41       1.088  43.150  18.023  1.00  0.00           H  
ATOM   1293  C2'   C    41       0.068  42.377  16.349  1.00  0.00           C  
ATOM   1294  H2'   C    41       0.833  41.673  16.020  1.00  0.00           H  
ATOM   1295  O2'   C    41      -1.056  41.574  16.035  1.00  0.00           O  
ATOM   1296 HO2'   C    41      -0.775  40.674  16.213  1.00  0.00           H  
ATOM   1297  O3'   C    41      -0.041  41.555  18.546  1.00  0.00           O  
ATOM   1298  P     C    42       0.526  41.404  20.037  1.00  0.00           P  
ATOM   1299  OP1   C    42       1.780  42.122  20.267  1.00  0.00           O  
ATOM   1300  OP2   C    42       0.479  40.007  20.442  1.00  0.00           O  
ATOM   1301  O5'   C    42      -0.603  42.204  20.902  1.00  0.00           O  
ATOM   1302  C5'   C    42      -1.714  41.576  21.304  1.00  0.00           C  
ATOM   1303  H5'   C    42      -1.466  41.267  22.319  1.00  0.00           H  
ATOM   1304 H5''   C    42      -2.071  40.783  20.647  1.00  0.00           H  
ATOM   1305  C4'   C    42      -2.749  42.622  21.568  1.00  0.00           C  
ATOM   1306  H4'   C    42      -2.330  43.441  22.153  1.00  0.00           H  
ATOM   1307  O4'   C    42      -3.177  43.311  20.373  1.00  0.00           O  
ATOM   1308  C1'   C    42      -4.562  43.167  20.154  1.00  0.00           C  
ATOM   1309  H1'   C    42      -5.082  44.001  19.681  1.00  0.00           H  
ATOM   1310  N1    C    42      -4.843  42.001  19.266  1.00  0.00           N  
ATOM   1311  C6    C    42      -3.867  41.231  18.677  1.00  0.00           C  
ATOM   1312  H6    C    42      -2.826  41.369  18.930  1.00  0.00           H  
ATOM   1313  C5    C    42      -4.219  40.224  17.846  1.00  0.00           C  
ATOM   1314  H5    C    42      -3.445  39.552  17.505  1.00  0.00           H  
ATOM   1315  C4    C    42      -5.538  40.117  17.434  1.00  0.00           C  
ATOM   1316  N4    C    42      -5.861  39.185  16.550  1.00  0.00           N  
ATOM   1317  H41   C    42      -6.764  39.263  16.106  1.00  0.00           H  
ATOM   1318  H42   C    42      -5.170  38.491  16.301  1.00  0.00           H  
ATOM   1319  N3    C    42      -6.432  40.982  17.838  1.00  0.00           N  
ATOM   1320  C2    C    42      -6.119  41.870  18.737  1.00  0.00           C  
ATOM   1321  O2    C    42      -7.048  42.560  19.115  1.00  0.00           O  
ATOM   1322  C3'   C    42      -4.052  41.983  22.089  1.00  0.00           C  
ATOM   1323  H3'   C    42      -4.060  41.061  21.507  1.00  0.00           H  
ATOM   1324  C2'   C    42      -5.080  42.989  21.479  1.00  0.00           C  
ATOM   1325  H2'   C    42      -6.096  42.593  21.490  1.00  0.00           H  
ATOM   1326  O2'   C    42      -5.092  44.243  22.153  1.00  0.00           O  
ATOM   1327 HO2'   C    42      -5.350  44.975  21.587  1.00  0.00           H  
ATOM   1328  O3'   C    42      -4.063  41.852  23.518  1.00  0.00           O  
ATOM   1329  P     A    43      -4.987  40.724  24.147  1.00  0.00           P  
ATOM   1330  OP1   A    43      -4.964  40.852  25.603  1.00  0.00           O  
ATOM   1331  OP2   A    43      -4.576  39.488  23.493  1.00  0.00           O  
ATOM   1332  O5'   A    43      -6.470  40.939  23.718  1.00  0.00           O  
ATOM   1333  C5'   A    43      -7.247  41.953  24.207  1.00  0.00           C  
ATOM   1334  H5'   A    43      -6.710  42.889  24.051  1.00  0.00           H  
ATOM   1335 H5''   A    43      -7.377  41.805  25.279  1.00  0.00           H  
ATOM   1336  C4'   A    43      -8.667  42.109  23.598  1.00  0.00           C  
ATOM   1337  H4'   A    43      -9.131  43.002  24.015  1.00  0.00           H  
ATOM   1338  O4'   A    43      -8.670  42.062  22.226  1.00  0.00           O  
ATOM   1339  C1'   A    43      -9.789  41.362  21.721  1.00  0.00           C  
ATOM   1340  H1'   A    43     -10.299  41.906  20.926  1.00  0.00           H  
ATOM   1341  N9    A    43      -9.134  40.270  21.022  1.00  0.00           N  
ATOM   1342  C8    A    43      -7.804  39.970  20.814  1.00  0.00           C  
ATOM   1343  H8    A    43      -7.054  40.547  21.335  1.00  0.00           H  
ATOM   1344  N7    A    43      -7.530  38.962  19.927  1.00  0.00           N  
ATOM   1345  C5    A    43      -8.850  38.800  19.424  1.00  0.00           C  
ATOM   1346  C6    A    43      -9.338  38.091  18.335  1.00  0.00           C  
ATOM   1347  N6    A    43      -8.660  37.249  17.509  1.00  0.00           N  
ATOM   1348  H61   A    43      -9.298  36.723  16.930  1.00  0.00           H  
ATOM   1349  H62   A    43      -7.676  37.068  17.652  1.00  0.00           H  
ATOM   1350  N1    A    43     -10.633  38.125  17.945  1.00  0.00           N  
ATOM   1351  C2    A    43     -11.454  38.964  18.626  1.00  0.00           C  
ATOM   1352  H2    A    43     -12.481  39.111  18.327  1.00  0.00           H  
ATOM   1353  N3    A    43     -11.148  39.686  19.702  1.00  0.00           N  
ATOM   1354  C4    A    43      -9.807  39.545  20.039  1.00  0.00           C  
ATOM   1355  C3'   A    43      -9.545  41.006  24.060  1.00  0.00           C  
ATOM   1356  H3'   A    43      -9.006  40.059  24.040  1.00  0.00           H  
ATOM   1357  C2'   A    43     -10.601  40.951  22.944  1.00  0.00           C  
ATOM   1358  H2'   A    43     -11.101  40.005  22.733  1.00  0.00           H  
ATOM   1359  O2'   A    43     -11.635  41.943  22.951  1.00  0.00           O  
ATOM   1360 HO2'   A    43     -11.890  42.170  23.849  1.00  0.00           H  
ATOM   1361  O3'   A    43     -10.100  41.260  25.366  1.00  0.00           O  
ATOM   1362  P     A    44     -10.752  40.136  26.191  1.00  0.00           P  
ATOM   1363  OP1   A    44     -11.207  40.619  27.503  1.00  0.00           O  
ATOM   1364  OP2   A    44      -9.697  39.145  26.287  1.00  0.00           O  
ATOM   1365  O5'   A    44     -12.011  39.593  25.390  1.00  0.00           O  
ATOM   1366  C5'   A    44     -13.265  40.265  25.262  1.00  0.00           C  
ATOM   1367  H5'   A    44     -13.030  41.304  25.033  1.00  0.00           H  
ATOM   1368 H5''   A    44     -13.749  40.244  26.239  1.00  0.00           H  
ATOM   1369  C4'   A    44     -14.136  39.577  24.183  1.00  0.00           C  
ATOM   1370  H4'   A    44     -15.069  40.128  24.062  1.00  0.00           H  
ATOM   1371  O4'   A    44     -13.577  39.488  22.854  1.00  0.00           O  
ATOM   1372  C1'   A    44     -13.973  38.296  22.222  1.00  0.00           C  
ATOM   1373  H1'   A    44     -14.589  38.574  21.366  1.00  0.00           H  
ATOM   1374  N9    A    44     -12.844  37.418  21.745  1.00  0.00           N  
ATOM   1375  C8    A    44     -11.576  37.221  22.161  1.00  0.00           C  
ATOM   1376  H8    A    44     -11.355  37.674  23.116  1.00  0.00           H  
ATOM   1377  N7    A    44     -10.909  36.388  21.465  1.00  0.00           N  
ATOM   1378  C5    A    44     -11.769  36.014  20.439  1.00  0.00           C  
ATOM   1379  C6    A    44     -11.645  35.180  19.310  1.00  0.00           C  
ATOM   1380  N6    A    44     -10.526  34.551  18.997  1.00  0.00           N  
ATOM   1381  H61   A    44     -10.550  33.999  18.151  1.00  0.00           H  
ATOM   1382  H62   A    44      -9.777  34.732  19.649  1.00  0.00           H  
ATOM   1383  N1    A    44     -12.595  34.964  18.410  1.00  0.00           N  
ATOM   1384  C2    A    44     -13.688  35.670  18.640  1.00  0.00           C  
ATOM   1385  H2    A    44     -14.564  35.454  18.048  1.00  0.00           H  
ATOM   1386  N3    A    44     -13.944  36.574  19.611  1.00  0.00           N  
ATOM   1387  C4    A    44     -12.988  36.686  20.546  1.00  0.00           C  
ATOM   1388  C3'   A    44     -14.332  38.090  24.458  1.00  0.00           C  
ATOM   1389  H3'   A    44     -13.370  37.615  24.648  1.00  0.00           H  
ATOM   1390  C2'   A    44     -14.915  37.655  23.157  1.00  0.00           C  
ATOM   1391  H2'   A    44     -14.833  36.585  22.965  1.00  0.00           H  
ATOM   1392  O2'   A    44     -16.202  38.167  22.972  1.00  0.00           O  
ATOM   1393 HO2'   A    44     -16.759  37.791  23.657  1.00  0.00           H  
ATOM   1394  O3'   A    44     -15.234  37.847  25.482  1.00  0.00           O  
ATOM   1395  P     G    45     -15.039  36.439  26.341  1.00  0.00           P  
ATOM   1396  OP1   G    45     -15.695  36.544  27.664  1.00  0.00           O  
ATOM   1397  OP2   G    45     -13.583  36.084  26.228  1.00  0.00           O  
ATOM   1398  O5'   G    45     -15.686  35.352  25.393  1.00  0.00           O  
ATOM   1399  C5'   G    45     -17.113  35.409  25.061  1.00  0.00           C  
ATOM   1400  H5'   G    45     -17.291  36.452  24.799  1.00  0.00           H  
ATOM   1401 H5''   G    45     -17.737  35.138  25.913  1.00  0.00           H  
ATOM   1402  C4'   G    45     -17.597  34.406  23.936  1.00  0.00           C  
ATOM   1403  H4'   G    45     -18.628  34.658  23.687  1.00  0.00           H  
ATOM   1404  O4'   G    45     -16.881  34.635  22.741  1.00  0.00           O  
ATOM   1405  C1'   G    45     -16.603  33.463  22.023  1.00  0.00           C  
ATOM   1406  H1'   G    45     -17.077  33.486  21.042  1.00  0.00           H  
ATOM   1407  N9    G    45     -15.153  33.258  21.812  1.00  0.00           N  
ATOM   1408  C8    G    45     -14.051  33.673  22.541  1.00  0.00           C  
ATOM   1409  H8    G    45     -14.141  34.241  23.455  1.00  0.00           H  
ATOM   1410  N7    G    45     -12.897  33.425  22.054  1.00  0.00           N  
ATOM   1411  C5    G    45     -13.248  32.582  21.008  1.00  0.00           C  
ATOM   1412  C6    G    45     -12.414  31.766  20.197  1.00  0.00           C  
ATOM   1413  O6    G    45     -11.170  31.558  20.295  1.00  0.00           O  
ATOM   1414  N1    G    45     -13.076  31.048  19.245  1.00  0.00           N  
ATOM   1415  H1    G    45     -12.579  30.588  18.494  1.00  0.00           H  
ATOM   1416  C2    G    45     -14.410  30.916  19.180  1.00  0.00           C  
ATOM   1417  N2    G    45     -14.995  30.282  18.205  1.00  0.00           N  
ATOM   1418  H21   G    45     -14.492  29.649  17.599  1.00  0.00           H  
ATOM   1419  H22   G    45     -15.994  30.427  18.193  1.00  0.00           H  
ATOM   1420  N3    G    45     -15.299  31.673  19.870  1.00  0.00           N  
ATOM   1421  C4    G    45     -14.620  32.513  20.763  1.00  0.00           C  
ATOM   1422  C3'   G    45     -17.369  32.960  24.288  1.00  0.00           C  
ATOM   1423  H3'   G    45     -16.415  32.890  24.811  1.00  0.00           H  
ATOM   1424  C2'   G    45     -17.197  32.349  22.877  1.00  0.00           C  
ATOM   1425  H2'   G    45     -16.494  31.518  22.830  1.00  0.00           H  
ATOM   1426  O2'   G    45     -18.426  31.965  22.280  1.00  0.00           O  
ATOM   1427 HO2'   G    45     -18.803  31.393  22.953  1.00  0.00           H  
ATOM   1428  O3'   G    45     -18.442  32.349  25.006  1.00  0.00           O  
ATOM   1429  P     A    46     -18.303  30.851  25.596  1.00  0.00           P  
ATOM   1430  OP1   A    46     -19.545  30.512  26.171  1.00  0.00           O  
ATOM   1431  OP2   A    46     -17.029  30.849  26.383  1.00  0.00           O  
ATOM   1432  O5'   A    46     -18.050  29.998  24.337  1.00  0.00           O  
ATOM   1433  C5'   A    46     -19.140  29.278  23.741  1.00  0.00           C  
ATOM   1434  H5'   A    46     -19.740  30.053  23.265  1.00  0.00           H  
ATOM   1435 H5''   A    46     -19.780  28.761  24.455  1.00  0.00           H  
ATOM   1436  C4'   A    46     -18.698  28.261  22.696  1.00  0.00           C  
ATOM   1437  H4'   A    46     -19.578  27.967  22.124  1.00  0.00           H  
ATOM   1438  O4'   A    46     -17.869  28.837  21.631  1.00  0.00           O  
ATOM   1439  C1'   A    46     -16.723  28.051  21.272  1.00  0.00           C  
ATOM   1440  H1'   A    46     -16.692  28.104  20.184  1.00  0.00           H  
ATOM   1441  N9    A    46     -15.417  28.539  21.799  1.00  0.00           N  
ATOM   1442  C8    A    46     -15.141  29.432  22.789  1.00  0.00           C  
ATOM   1443  H8    A    46     -15.912  29.851  23.419  1.00  0.00           H  
ATOM   1444  N7    A    46     -13.865  29.694  22.914  1.00  0.00           N  
ATOM   1445  C5    A    46     -13.234  28.910  21.958  1.00  0.00           C  
ATOM   1446  C6    A    46     -11.897  28.522  21.655  1.00  0.00           C  
ATOM   1447  N6    A    46     -10.794  28.886  22.267  1.00  0.00           N  
ATOM   1448  H61   A    46      -9.934  28.533  21.872  1.00  0.00           H  
ATOM   1449  H62   A    46     -10.941  29.615  22.950  1.00  0.00           H  
ATOM   1450  N1    A    46     -11.652  27.522  20.749  1.00  0.00           N  
ATOM   1451  C2    A    46     -12.736  26.931  20.148  1.00  0.00           C  
ATOM   1452  H2    A    46     -12.455  26.383  19.261  1.00  0.00           H  
ATOM   1453  N3    A    46     -13.997  27.199  20.331  1.00  0.00           N  
ATOM   1454  C4    A    46     -14.171  28.178  21.291  1.00  0.00           C  
ATOM   1455  C3'   A    46     -17.997  27.000  23.016  1.00  0.00           C  
ATOM   1456  H3'   A    46     -17.246  27.056  23.803  1.00  0.00           H  
ATOM   1457  C2'   A    46     -17.155  26.650  21.775  1.00  0.00           C  
ATOM   1458  H2'   A    46     -16.372  26.001  22.168  1.00  0.00           H  
ATOM   1459  O2'   A    46     -17.853  26.042  20.705  1.00  0.00           O  
ATOM   1460 HO2'   A    46     -18.802  26.120  20.828  1.00  0.00           H  
ATOM   1461  O3'   A    46     -18.899  25.903  23.281  1.00  0.00           O  
ATOM   1462  P     G    47     -18.449  24.673  24.206  1.00  0.00           P  
ATOM   1463  OP1   G    47     -19.471  23.666  24.123  1.00  0.00           O  
ATOM   1464  OP2   G    47     -18.160  25.197  25.561  1.00  0.00           O  
ATOM   1465  O5'   G    47     -17.055  24.085  23.674  1.00  0.00           O  
ATOM   1466  C5'   G    47     -17.032  23.318  22.530  1.00  0.00           C  
ATOM   1467  H5'   G    47     -17.402  23.916  21.697  1.00  0.00           H  
ATOM   1468 H5''   G    47     -17.566  22.372  22.620  1.00  0.00           H  
ATOM   1469  C4'   G    47     -15.593  22.958  22.112  1.00  0.00           C  
ATOM   1470  H4'   G    47     -15.727  22.366  21.207  1.00  0.00           H  
ATOM   1471  O4'   G    47     -14.795  24.082  21.850  1.00  0.00           O  
ATOM   1472  C1'   G    47     -13.491  23.586  21.818  1.00  0.00           C  
ATOM   1473  H1'   G    47     -13.183  23.669  20.775  1.00  0.00           H  
ATOM   1474  N9    G    47     -12.622  24.365  22.780  1.00  0.00           N  
ATOM   1475  C8    G    47     -12.958  25.309  23.767  1.00  0.00           C  
ATOM   1476  H8    G    47     -13.960  25.648  23.984  1.00  0.00           H  
ATOM   1477  N7    G    47     -11.995  25.934  24.381  1.00  0.00           N  
ATOM   1478  C5    G    47     -10.908  25.225  23.867  1.00  0.00           C  
ATOM   1479  C6    G    47      -9.488  25.350  24.149  1.00  0.00           C  
ATOM   1480  O6    G    47      -8.876  26.110  24.901  1.00  0.00           O  
ATOM   1481  N1    G    47      -8.723  24.422  23.466  1.00  0.00           N  
ATOM   1482  H1    G    47      -7.720  24.536  23.497  1.00  0.00           H  
ATOM   1483  C2    G    47      -9.199  23.479  22.598  1.00  0.00           C  
ATOM   1484  N2    G    47      -8.347  22.788  21.923  1.00  0.00           N  
ATOM   1485  H21   G    47      -7.382  22.786  22.223  1.00  0.00           H  
ATOM   1486  H22   G    47      -8.653  22.062  21.291  1.00  0.00           H  
ATOM   1487  N3    G    47     -10.506  23.368  22.367  1.00  0.00           N  
ATOM   1488  C4    G    47     -11.280  24.242  22.980  1.00  0.00           C  
ATOM   1489  C3'   G    47     -14.845  22.053  23.016  1.00  0.00           C  
ATOM   1490  H3'   G    47     -14.667  22.506  23.992  1.00  0.00           H  
ATOM   1491  C2'   G    47     -13.505  22.151  22.295  1.00  0.00           C  
ATOM   1492  H2'   G    47     -12.664  21.832  22.910  1.00  0.00           H  
ATOM   1493  O2'   G    47     -13.570  21.259  21.153  1.00  0.00           O  
ATOM   1494 HO2'   G    47     -14.063  20.483  21.430  1.00  0.00           H  
ATOM   1495  O3'   G    47     -15.421  20.740  23.035  1.00  0.00           O  
ATOM   1496  P     C    48     -15.247  19.821  24.365  1.00  0.00           P  
ATOM   1497  OP1   C    48     -15.468  18.396  24.013  1.00  0.00           O  
ATOM   1498  OP2   C    48     -16.186  20.431  25.405  1.00  0.00           O  
ATOM   1499  O5'   C    48     -13.741  19.961  24.874  1.00  0.00           O  
ATOM   1500  C5'   C    48     -12.599  19.260  24.277  1.00  0.00           C  
ATOM   1501  H5'   C    48     -12.634  19.498  23.213  1.00  0.00           H  
ATOM   1502 H5''   C    48     -12.731  18.179  24.329  1.00  0.00           H  
ATOM   1503  C4'   C    48     -11.164  19.702  24.698  1.00  0.00           C  
ATOM   1504  H4'   C    48     -10.400  19.338  24.011  1.00  0.00           H  
ATOM   1505  O4'   C    48     -11.020  21.104  24.586  1.00  0.00           O  
ATOM   1506  C1'   C    48     -10.202  21.585  25.628  1.00  0.00           C  
ATOM   1507  H1'   C    48      -9.321  22.005  25.143  1.00  0.00           H  
ATOM   1508  N1    C    48     -10.907  22.667  26.451  1.00  0.00           N  
ATOM   1509  C6    C    48     -12.214  22.953  26.379  1.00  0.00           C  
ATOM   1510  H6    C    48     -12.850  22.236  25.882  1.00  0.00           H  
ATOM   1511  C5    C    48     -12.733  24.089  26.931  1.00  0.00           C  
ATOM   1512  H5    C    48     -13.777  24.344  26.821  1.00  0.00           H  
ATOM   1513  C4    C    48     -11.871  24.886  27.729  1.00  0.00           C  
ATOM   1514  N4    C    48     -12.452  25.850  28.407  1.00  0.00           N  
ATOM   1515  H41   C    48     -11.807  26.325  29.022  1.00  0.00           H  
ATOM   1516  H42   C    48     -13.457  25.770  28.467  1.00  0.00           H  
ATOM   1517  N3    C    48     -10.568  24.632  27.868  1.00  0.00           N  
ATOM   1518  C2    C    48     -10.108  23.537  27.195  1.00  0.00           C  
ATOM   1519  O2    C    48      -8.915  23.420  27.354  1.00  0.00           O  
ATOM   1520  C3'   C    48     -10.691  19.303  26.083  1.00  0.00           C  
ATOM   1521  H3'   C    48     -11.526  19.374  26.779  1.00  0.00           H  
ATOM   1522  C2'   C    48      -9.682  20.428  26.398  1.00  0.00           C  
ATOM   1523  H2'   C    48      -9.613  20.631  27.467  1.00  0.00           H  
ATOM   1524  O2'   C    48      -8.332  20.101  25.918  1.00  0.00           O  
ATOM   1525 HO2'   C    48      -7.996  19.339  26.396  1.00  0.00           H  
ATOM   1526  O3'   C    48     -10.038  17.997  26.027  1.00  0.00           O  
ATOM   1527  P     C    49      -9.723  17.168  27.344  1.00  0.00           P  
ATOM   1528  OP1   C    49      -9.044  15.867  26.933  1.00  0.00           O  
ATOM   1529  OP2   C    49     -10.976  17.062  28.119  1.00  0.00           O  
ATOM   1530  O5'   C    49      -8.686  18.007  28.178  1.00  0.00           O  
ATOM   1531  C5'   C    49      -7.241  17.773  28.056  1.00  0.00           C  
ATOM   1532  H5'   C    49      -6.986  17.681  27.000  1.00  0.00           H  
ATOM   1533 H5''   C    49      -7.060  16.779  28.465  1.00  0.00           H  
ATOM   1534  C4'   C    49      -6.376  18.763  28.745  1.00  0.00           C  
ATOM   1535  H4'   C    49      -5.409  18.828  28.247  1.00  0.00           H  
ATOM   1536  O4'   C    49      -6.959  20.031  28.612  1.00  0.00           O  
ATOM   1537  C1'   C    49      -6.531  20.842  29.730  1.00  0.00           C  
ATOM   1538  H1'   C    49      -6.033  21.758  29.413  1.00  0.00           H  
ATOM   1539  N1    C    49      -7.793  21.502  30.210  1.00  0.00           N  
ATOM   1540  C6    C    49      -9.035  20.870  30.021  1.00  0.00           C  
ATOM   1541  H6    C    49      -9.077  19.905  29.539  1.00  0.00           H  
ATOM   1542  C5    C    49     -10.141  21.629  30.273  1.00  0.00           C  
ATOM   1543  H5    C    49     -11.104  21.235  29.982  1.00  0.00           H  
ATOM   1544  C4    C    49     -10.045  22.945  30.843  1.00  0.00           C  
ATOM   1545  N4    C    49     -11.107  23.655  30.895  1.00  0.00           N  
ATOM   1546  H41   C    49     -11.075  24.657  31.016  1.00  0.00           H  
ATOM   1547  H42   C    49     -12.010  23.267  30.661  1.00  0.00           H  
ATOM   1548  N3    C    49      -8.856  23.511  31.018  1.00  0.00           N  
ATOM   1549  C2    C    49      -7.754  22.797  30.675  1.00  0.00           C  
ATOM   1550  O2    C    49      -6.673  23.395  30.839  1.00  0.00           O  
ATOM   1551  C3'   C    49      -6.250  18.516  30.276  1.00  0.00           C  
ATOM   1552  H3'   C    49      -7.171  18.261  30.801  1.00  0.00           H  
ATOM   1553  C2'   C    49      -5.690  19.939  30.622  1.00  0.00           C  
ATOM   1554  H2'   C    49      -5.977  20.093  31.662  1.00  0.00           H  
ATOM   1555  O2'   C    49      -4.250  19.980  30.498  1.00  0.00           O  
ATOM   1556 HO2'   C    49      -4.055  20.877  30.217  1.00  0.00           H  
ATOM   1557  O3'   C    49      -5.270  17.424  30.375  1.00  0.00           O  
ATOM   1558  P     U    50      -5.326  16.529  31.618  1.00  0.00           P  
ATOM   1559  OP1   U    50      -4.074  15.716  31.702  1.00  0.00           O  
ATOM   1560  OP2   U    50      -6.720  15.974  31.712  1.00  0.00           O  
ATOM   1561  O5'   U    50      -5.260  17.563  32.887  1.00  0.00           O  
ATOM   1562  C5'   U    50      -4.026  18.194  33.327  1.00  0.00           C  
ATOM   1563  H5'   U    50      -3.868  19.097  32.737  1.00  0.00           H  
ATOM   1564 H5''   U    50      -3.176  17.511  33.301  1.00  0.00           H  
ATOM   1565  C4'   U    50      -4.194  18.715  34.774  1.00  0.00           C  
ATOM   1566  H4'   U    50      -3.335  19.298  35.106  1.00  0.00           H  
ATOM   1567  O4'   U    50      -5.343  19.569  34.876  1.00  0.00           O  
ATOM   1568  C1'   U    50      -5.783  19.353  36.188  1.00  0.00           C  
ATOM   1569  H1'   U    50      -5.059  19.686  36.931  1.00  0.00           H  
ATOM   1570  N1    U    50      -7.028  20.041  36.559  1.00  0.00           N  
ATOM   1571  C6    U    50      -8.324  19.504  36.334  1.00  0.00           C  
ATOM   1572  H6    U    50      -8.389  18.531  35.870  1.00  0.00           H  
ATOM   1573  C5    U    50      -9.469  20.186  36.579  1.00  0.00           C  
ATOM   1574  H5    U    50     -10.473  19.864  36.346  1.00  0.00           H  
ATOM   1575  C4    U    50      -9.371  21.536  37.105  1.00  0.00           C  
ATOM   1576  O4    U    50     -10.339  22.206  37.416  1.00  0.00           O  
ATOM   1577  N3    U    50      -8.064  21.989  37.272  1.00  0.00           N  
ATOM   1578  H3    U    50      -7.927  22.927  37.621  1.00  0.00           H  
ATOM   1579  C2    U    50      -6.902  21.350  36.898  1.00  0.00           C  
ATOM   1580  O2    U    50      -5.798  21.932  36.989  1.00  0.00           O  
ATOM   1581  C3'   U    50      -4.383  17.595  35.766  1.00  0.00           C  
ATOM   1582  H3'   U    50      -4.327  16.620  35.280  1.00  0.00           H  
ATOM   1583  C2'   U    50      -5.734  17.825  36.362  1.00  0.00           C  
ATOM   1584  H2'   U    50      -6.476  17.349  35.721  1.00  0.00           H  
ATOM   1585  O2'   U    50      -5.757  17.275  37.724  1.00  0.00           O  
ATOM   1586 HO2'   U    50      -4.845  17.086  37.960  1.00  0.00           H  
ATOM   1587  O3'   U    50      -3.352  17.771  36.719  1.00  0.00           O  
ATOM   1588  P     U    51      -2.587  16.556  37.477  1.00  0.00           P  
ATOM   1589  OP1   U    51      -3.210  15.331  37.024  1.00  0.00           O  
ATOM   1590  OP2   U    51      -2.611  16.899  38.880  1.00  0.00           O  
ATOM   1591  O5'   U    51      -1.128  16.696  36.793  1.00  0.00           O  
ATOM   1592  C5'   U    51      -0.971  16.738  35.363  1.00  0.00           C  
ATOM   1593  H5'   U    51      -1.733  17.358  34.891  1.00  0.00           H  
ATOM   1594 H5''   U    51      -1.057  15.771  34.866  1.00  0.00           H  
ATOM   1595  C4'   U    51       0.500  17.134  34.916  1.00  0.00           C  
ATOM   1596  H4'   U    51       0.579  16.858  33.864  1.00  0.00           H  
ATOM   1597  O4'   U    51       0.656  18.571  35.070  1.00  0.00           O  
ATOM   1598  C1'   U    51       1.346  18.850  36.281  1.00  0.00           C  
ATOM   1599  H1'   U    51       2.321  19.262  36.019  1.00  0.00           H  
ATOM   1600  N1    U    51       0.633  19.871  37.160  1.00  0.00           N  
ATOM   1601  C6    U    51      -0.726  19.907  37.374  1.00  0.00           C  
ATOM   1602  H6    U    51      -1.465  19.325  36.844  1.00  0.00           H  
ATOM   1603  C5    U    51      -1.225  20.739  38.321  1.00  0.00           C  
ATOM   1604  H5    U    51      -2.288  20.814  38.499  1.00  0.00           H  
ATOM   1605  C4    U    51      -0.406  21.632  39.192  1.00  0.00           C  
ATOM   1606  O4    U    51      -0.782  22.383  40.114  1.00  0.00           O  
ATOM   1607  N3    U    51       0.941  21.570  38.879  1.00  0.00           N  
ATOM   1608  H3    U    51       1.486  22.246  39.395  1.00  0.00           H  
ATOM   1609  C2    U    51       1.481  20.754  37.913  1.00  0.00           C  
ATOM   1610  O2    U    51       2.685  20.906  37.694  1.00  0.00           O  
ATOM   1611  C3'   U    51       1.633  16.581  35.817  1.00  0.00           C  
ATOM   1612  H3'   U    51       1.367  15.564  36.103  1.00  0.00           H  
ATOM   1613  C2'   U    51       1.749  17.533  37.024  1.00  0.00           C  
ATOM   1614  H2'   U    51       1.056  17.305  37.833  1.00  0.00           H  
ATOM   1615  O2'   U    51       2.999  17.586  37.685  1.00  0.00           O  
ATOM   1616 HO2'   U    51       3.668  18.039  37.168  1.00  0.00           H  
ATOM   1617  O3'   U    51       2.884  16.569  35.254  1.00  0.00           O  
ATOM   1618  P     A    52       3.251  15.650  33.982  1.00  0.00           P  
ATOM   1619  OP1   A    52       2.555  14.386  34.117  1.00  0.00           O  
ATOM   1620  OP2   A    52       4.732  15.742  33.677  1.00  0.00           O  
ATOM   1621  O5'   A    52       2.610  16.428  32.735  1.00  0.00           O  
ATOM   1622  C5'   A    52       3.147  17.670  32.455  1.00  0.00           C  
ATOM   1623  H5'   A    52       4.119  17.470  32.005  1.00  0.00           H  
ATOM   1624 H5''   A    52       3.427  18.203  33.364  1.00  0.00           H  
ATOM   1625  C4'   A    52       2.314  18.483  31.440  1.00  0.00           C  
ATOM   1626  H4'   A    52       2.381  17.900  30.522  1.00  0.00           H  
ATOM   1627  O4'   A    52       0.969  18.611  31.940  1.00  0.00           O  
ATOM   1628  C1'   A    52       0.487  19.847  31.435  1.00  0.00           C  
ATOM   1629  H1'   A    52      -0.351  19.681  30.758  1.00  0.00           H  
ATOM   1630  N9    A    52      -0.026  20.699  32.549  1.00  0.00           N  
ATOM   1631  C8    A    52      -1.411  20.895  32.743  1.00  0.00           C  
ATOM   1632  H8    A    52      -2.155  20.425  32.117  1.00  0.00           H  
ATOM   1633  N7    A    52      -1.710  21.631  33.743  1.00  0.00           N  
ATOM   1634  C5    A    52      -0.432  22.123  34.253  1.00  0.00           C  
ATOM   1635  C6    A    52      -0.065  23.021  35.256  1.00  0.00           C  
ATOM   1636  N6    A    52      -0.803  23.670  36.083  1.00  0.00           N  
ATOM   1637  H61   A    52      -0.313  24.199  36.791  1.00  0.00           H  
ATOM   1638  H62   A    52      -1.805  23.648  36.208  1.00  0.00           H  
ATOM   1639  N1    A    52       1.224  23.270  35.381  1.00  0.00           N  
ATOM   1640  C2    A    52       2.111  22.681  34.636  1.00  0.00           C  
ATOM   1641  H2    A    52       3.138  22.945  34.846  1.00  0.00           H  
ATOM   1642  N3    A    52       1.921  21.810  33.644  1.00  0.00           N  
ATOM   1643  C4    A    52       0.583  21.602  33.468  1.00  0.00           C  
ATOM   1644  C3'   A    52       2.852  19.853  31.147  1.00  0.00           C  
ATOM   1645  H3'   A    52       3.206  20.272  32.088  1.00  0.00           H  
ATOM   1646  C2'   A    52       1.557  20.530  30.614  1.00  0.00           C  
ATOM   1647  H2'   A    52       1.588  21.579  30.910  1.00  0.00           H  
ATOM   1648  O2'   A    52       1.219  20.140  29.240  1.00  0.00           O  
ATOM   1649 HO2'   A    52       1.424  20.850  28.627  1.00  0.00           H  
ATOM   1650  O3'   A    52       3.861  19.776  30.126  1.00  0.00           O  
ATOM   1651  P     A    53       4.647  21.052  29.815  1.00  0.00           P  
ATOM   1652  OP1   A    53       5.890  20.614  29.076  1.00  0.00           O  
ATOM   1653  OP2   A    53       4.766  21.742  31.048  1.00  0.00           O  
ATOM   1654  O5'   A    53       3.733  21.871  28.788  1.00  0.00           O  
ATOM   1655  C5'   A    53       3.598  21.458  27.433  1.00  0.00           C  
ATOM   1656  H5'   A    53       3.002  20.546  27.431  1.00  0.00           H  
ATOM   1657 H5''   A    53       4.479  21.379  26.797  1.00  0.00           H  
ATOM   1658  C4'   A    53       2.649  22.585  26.769  1.00  0.00           C  
ATOM   1659  H4'   A    53       2.510  22.391  25.706  1.00  0.00           H  
ATOM   1660  O4'   A    53       1.374  22.466  27.452  1.00  0.00           O  
ATOM   1661  C1'   A    53       0.954  23.770  27.746  1.00  0.00           C  
ATOM   1662  H1'   A    53       0.570  24.245  26.843  1.00  0.00           H  
ATOM   1663  N9    A    53       0.060  23.754  28.916  1.00  0.00           N  
ATOM   1664  C8    A    53       0.154  24.464  30.095  1.00  0.00           C  
ATOM   1665  H8    A    53       1.106  24.892  30.370  1.00  0.00           H  
ATOM   1666  N7    A    53      -0.905  24.469  30.806  1.00  0.00           N  
ATOM   1667  C5    A    53      -1.820  23.701  30.043  1.00  0.00           C  
ATOM   1668  C6    A    53      -3.189  23.296  30.201  1.00  0.00           C  
ATOM   1669  N6    A    53      -3.956  23.582  31.148  1.00  0.00           N  
ATOM   1670  H61   A    53      -4.909  23.253  31.211  1.00  0.00           H  
ATOM   1671  H62   A    53      -3.465  24.281  31.687  1.00  0.00           H  
ATOM   1672  N1    A    53      -3.682  22.422  29.369  1.00  0.00           N  
ATOM   1673  C2    A    53      -2.976  22.076  28.319  1.00  0.00           C  
ATOM   1674  H2    A    53      -3.419  21.418  27.586  1.00  0.00           H  
ATOM   1675  N3    A    53      -1.796  22.520  27.931  1.00  0.00           N  
ATOM   1676  C4    A    53      -1.252  23.262  28.892  1.00  0.00           C  
ATOM   1677  C3'   A    53       3.210  23.983  27.004  1.00  0.00           C  
ATOM   1678  H3'   A    53       4.239  24.015  27.361  1.00  0.00           H  
ATOM   1679  C2'   A    53       2.264  24.489  28.107  1.00  0.00           C  
ATOM   1680  H2'   A    53       2.659  24.090  29.041  1.00  0.00           H  
ATOM   1681  O2'   A    53       2.191  25.935  28.055  1.00  0.00           O  
ATOM   1682 HO2'   A    53       2.292  25.953  27.101  1.00  0.00           H  
ATOM   1683  O3'   A    53       2.960  24.861  25.957  1.00  0.00           O  
ATOM   1684  P     A    54       3.797  24.906  24.592  1.00  0.00           P  
ATOM   1685  OP1   A    54       3.802  23.513  24.049  1.00  0.00           O  
ATOM   1686  OP2   A    54       5.095  25.561  24.918  1.00  0.00           O  
ATOM   1687  O5'   A    54       3.039  25.865  23.660  1.00  0.00           O  
ATOM   1688  C5'   A    54       1.947  25.447  22.842  1.00  0.00           C  
ATOM   1689  H5'   A    54       1.719  24.426  23.149  1.00  0.00           H  
ATOM   1690 H5''   A    54       2.150  25.434  21.772  1.00  0.00           H  
ATOM   1691  C4'   A    54       0.632  26.233  23.057  1.00  0.00           C  
ATOM   1692  H4'   A    54      -0.122  25.771  22.420  1.00  0.00           H  
ATOM   1693  O4'   A    54       0.195  26.022  24.385  1.00  0.00           O  
ATOM   1694  C1'   A    54      -0.629  27.138  24.708  1.00  0.00           C  
ATOM   1695  H1'   A    54      -1.449  27.077  23.992  1.00  0.00           H  
ATOM   1696  N9    A    54      -1.067  27.156  26.103  1.00  0.00           N  
ATOM   1697  C8    A    54      -0.488  27.823  27.150  1.00  0.00           C  
ATOM   1698  H8    A    54       0.475  28.308  27.098  1.00  0.00           H  
ATOM   1699  N7    A    54      -1.168  27.685  28.218  1.00  0.00           N  
ATOM   1700  C5    A    54      -2.280  26.873  27.895  1.00  0.00           C  
ATOM   1701  C6    A    54      -3.411  26.301  28.561  1.00  0.00           C  
ATOM   1702  N6    A    54      -3.790  26.338  29.869  1.00  0.00           N  
ATOM   1703  H61   A    54      -4.698  25.962  30.104  1.00  0.00           H  
ATOM   1704  H62   A    54      -3.185  26.770  30.553  1.00  0.00           H  
ATOM   1705  N1    A    54      -4.244  25.480  27.873  1.00  0.00           N  
ATOM   1706  C2    A    54      -4.039  25.314  26.555  1.00  0.00           C  
ATOM   1707  H2    A    54      -4.805  24.707  26.096  1.00  0.00           H  
ATOM   1708  N3    A    54      -3.062  25.736  25.830  1.00  0.00           N  
ATOM   1709  C4    A    54      -2.200  26.524  26.590  1.00  0.00           C  
ATOM   1710  C3'   A    54       0.512  27.770  22.831  1.00  0.00           C  
ATOM   1711  H3'   A    54       1.442  28.281  22.583  1.00  0.00           H  
ATOM   1712  C2'   A    54       0.261  28.254  24.240  1.00  0.00           C  
ATOM   1713  H2'   A    54       1.236  28.228  24.727  1.00  0.00           H  
ATOM   1714  O2'   A    54      -0.338  29.494  24.423  1.00  0.00           O  
ATOM   1715 HO2'   A    54      -1.062  29.563  23.797  1.00  0.00           H  
ATOM   1716  O3'   A    54      -0.501  28.155  21.943  1.00  0.00           O  
ATOM   1717  P     C    55      -0.342  27.919  20.398  1.00  0.00           P  
ATOM   1718  OP1   C    55       1.044  27.917  19.949  1.00  0.00           O  
ATOM   1719  OP2   C    55      -1.267  28.914  19.765  1.00  0.00           O  
ATOM   1720  O5'   C    55      -1.016  26.565  20.199  1.00  0.00           O  
ATOM   1721  C5'   C    55      -0.349  25.436  19.794  1.00  0.00           C  
ATOM   1722  H5'   C    55       0.581  25.425  20.363  1.00  0.00           H  
ATOM   1723 H5''   C    55      -0.128  25.479  18.728  1.00  0.00           H  
ATOM   1724  C4'   C    55      -1.108  24.171  20.036  1.00  0.00           C  
ATOM   1725  H4'   C    55      -0.572  23.285  19.698  1.00  0.00           H  
ATOM   1726  O4'   C    55      -1.568  24.042  21.447  1.00  0.00           O  
ATOM   1727  C1'   C    55      -2.830  23.425  21.444  1.00  0.00           C  
ATOM   1728  H1'   C    55      -2.872  22.509  22.033  1.00  0.00           H  
ATOM   1729  N1    C    55      -3.805  24.399  22.006  1.00  0.00           N  
ATOM   1730  C6    C    55      -3.443  25.742  22.299  1.00  0.00           C  
ATOM   1731  H6    C    55      -2.457  26.101  22.045  1.00  0.00           H  
ATOM   1732  C5    C    55      -4.214  26.556  23.014  1.00  0.00           C  
ATOM   1733  H5    C    55      -3.879  27.492  23.437  1.00  0.00           H  
ATOM   1734  C4    C    55      -5.386  25.921  23.538  1.00  0.00           C  
ATOM   1735  N4    C    55      -6.027  26.459  24.578  1.00  0.00           N  
ATOM   1736  H41   C    55      -6.877  26.070  24.961  1.00  0.00           H  
ATOM   1737  H42   C    55      -5.523  27.205  25.035  1.00  0.00           H  
ATOM   1738  N3    C    55      -5.772  24.692  23.217  1.00  0.00           N  
ATOM   1739  C2    C    55      -5.010  23.884  22.427  1.00  0.00           C  
ATOM   1740  O2    C    55      -5.356  22.723  22.197  1.00  0.00           O  
ATOM   1741  C3'   C    55      -2.335  24.147  19.232  1.00  0.00           C  
ATOM   1742  H3'   C    55      -2.823  25.120  19.298  1.00  0.00           H  
ATOM   1743  C2'   C    55      -3.212  23.141  19.972  1.00  0.00           C  
ATOM   1744  H2'   C    55      -4.268  23.383  19.852  1.00  0.00           H  
ATOM   1745  O2'   C    55      -2.922  21.830  19.582  1.00  0.00           O  
ATOM   1746 HO2'   C    55      -2.238  21.815  18.908  1.00  0.00           H  
ATOM   1747  O3'   C    55      -2.183  23.679  17.872  1.00  0.00           O  
ATOM   1748  P     U    56      -2.966  24.389  16.730  1.00  0.00           P  
ATOM   1749  OP1   U    56      -2.759  23.789  15.391  1.00  0.00           O  
ATOM   1750  OP2   U    56      -2.933  25.863  16.904  1.00  0.00           O  
ATOM   1751  O5'   U    56      -4.459  23.966  16.992  1.00  0.00           O  
ATOM   1752  C5'   U    56      -4.968  22.640  16.719  1.00  0.00           C  
ATOM   1753  H5'   U    56      -4.473  21.901  17.349  1.00  0.00           H  
ATOM   1754 H5''   U    56      -4.628  22.312  15.737  1.00  0.00           H  
ATOM   1755  C4'   U    56      -6.456  22.528  16.839  1.00  0.00           C  
ATOM   1756  H4'   U    56      -6.735  21.496  16.625  1.00  0.00           H  
ATOM   1757  O4'   U    56      -6.777  22.766  18.165  1.00  0.00           O  
ATOM   1758  C1'   U    56      -8.043  23.358  18.253  1.00  0.00           C  
ATOM   1759  H1'   U    56      -8.734  22.722  18.806  1.00  0.00           H  
ATOM   1760  N1    U    56      -8.041  24.639  19.081  1.00  0.00           N  
ATOM   1761  C6    U    56      -6.790  25.316  19.220  1.00  0.00           C  
ATOM   1762  H6    U    56      -5.872  24.904  18.830  1.00  0.00           H  
ATOM   1763  C5    U    56      -6.760  26.326  20.207  1.00  0.00           C  
ATOM   1764  H5    U    56      -5.869  26.828  20.555  1.00  0.00           H  
ATOM   1765  C4    U    56      -7.987  26.673  20.896  1.00  0.00           C  
ATOM   1766  O4    U    56      -7.963  27.461  21.816  1.00  0.00           O  
ATOM   1767  N3    U    56      -9.139  26.041  20.532  1.00  0.00           N  
ATOM   1768  H3    U    56      -9.952  26.533  20.873  1.00  0.00           H  
ATOM   1769  C2    U    56      -9.265  24.978  19.684  1.00  0.00           C  
ATOM   1770  O2    U    56     -10.372  24.502  19.408  1.00  0.00           O  
ATOM   1771  C3'   U    56      -7.276  23.563  16.030  1.00  0.00           C  
ATOM   1772  H3'   U    56      -6.795  24.539  16.101  1.00  0.00           H  
ATOM   1773  C2'   U    56      -8.584  23.621  16.834  1.00  0.00           C  
ATOM   1774  H2'   U    56      -9.167  24.536  16.724  1.00  0.00           H  
ATOM   1775  O2'   U    56      -9.349  22.445  16.561  1.00  0.00           O  
ATOM   1776 HO2'   U    56      -9.300  22.298  15.613  1.00  0.00           H  
ATOM   1777  O3'   U    56      -7.602  23.164  14.682  1.00  0.00           O  
ATOM   1778  P     C    57      -7.625  24.183  13.500  1.00  0.00           P  
ATOM   1779  OP1   C    57      -7.600  23.396  12.259  1.00  0.00           O  
ATOM   1780  OP2   C    57      -6.542  25.176  13.757  1.00  0.00           O  
ATOM   1781  O5'   C    57      -9.064  24.890  13.609  1.00  0.00           O  
ATOM   1782  C5'   C    57     -10.233  24.278  13.265  1.00  0.00           C  
ATOM   1783  H5'   C    57     -10.335  23.281  13.692  1.00  0.00           H  
ATOM   1784 H5''   C    57     -10.324  24.200  12.181  1.00  0.00           H  
ATOM   1785  C4'   C    57     -11.436  25.051  13.779  1.00  0.00           C  
ATOM   1786  H4'   C    57     -12.329  24.438  13.659  1.00  0.00           H  
ATOM   1787  O4'   C    57     -11.429  25.315  15.178  1.00  0.00           O  
ATOM   1788  C1'   C    57     -12.212  26.510  15.490  1.00  0.00           C  
ATOM   1789  H1'   C    57     -13.136  26.411  16.059  1.00  0.00           H  
ATOM   1790  N1    C    57     -11.336  27.436  16.190  1.00  0.00           N  
ATOM   1791  C6    C    57      -9.911  27.407  16.209  1.00  0.00           C  
ATOM   1792  H6    C    57      -9.404  26.649  15.632  1.00  0.00           H  
ATOM   1793  C5    C    57      -9.201  28.207  17.048  1.00  0.00           C  
ATOM   1794  H5    C    57      -8.128  28.260  17.158  1.00  0.00           H  
ATOM   1795  C4    C    57      -9.932  29.314  17.599  1.00  0.00           C  
ATOM   1796  N4    C    57      -9.342  29.823  18.635  1.00  0.00           N  
ATOM   1797  H41   C    57      -9.951  30.275  19.301  1.00  0.00           H  
ATOM   1798  H42   C    57      -8.336  29.725  18.634  1.00  0.00           H  
ATOM   1799  N3    C    57     -11.220  29.374  17.598  1.00  0.00           N  
ATOM   1800  C2    C    57     -11.946  28.507  16.860  1.00  0.00           C  
ATOM   1801  O2    C    57     -13.149  28.683  16.754  1.00  0.00           O  
ATOM   1802  C3'   C    57     -11.625  26.449  13.095  1.00  0.00           C  
ATOM   1803  H3'   C    57     -10.625  26.881  13.129  1.00  0.00           H  
ATOM   1804  C2'   C    57     -12.604  27.116  14.139  1.00  0.00           C  
ATOM   1805  H2'   C    57     -12.434  28.192  14.174  1.00  0.00           H  
ATOM   1806  O2'   C    57     -13.960  26.784  13.900  1.00  0.00           O  
ATOM   1807 HO2'   C    57     -14.186  27.338  13.150  1.00  0.00           H  
ATOM   1808  O3'   C    57     -12.142  26.450  11.833  1.00  0.00           O  
ATOM   1809  P     U    58     -12.169  27.705  10.903  1.00  0.00           P  
ATOM   1810  OP1   U    58     -12.761  27.269   9.656  1.00  0.00           O  
ATOM   1811  OP2   U    58     -10.813  28.203  10.833  1.00  0.00           O  
ATOM   1812  O5'   U    58     -13.074  28.830  11.504  1.00  0.00           O  
ATOM   1813  C5'   U    58     -14.508  28.785  11.224  1.00  0.00           C  
ATOM   1814  H5'   U    58     -14.794  27.734  11.252  1.00  0.00           H  
ATOM   1815 H5''   U    58     -14.708  29.145  10.214  1.00  0.00           H  
ATOM   1816  C4'   U    58     -15.300  29.690  12.228  1.00  0.00           C  
ATOM   1817  H4'   U    58     -16.346  29.429  12.065  1.00  0.00           H  
ATOM   1818  O4'   U    58     -14.942  29.631  13.590  1.00  0.00           O  
ATOM   1819  C1'   U    58     -15.177  30.848  14.286  1.00  0.00           C  
ATOM   1820  H1'   U    58     -15.956  30.866  15.048  1.00  0.00           H  
ATOM   1821  N1    U    58     -13.855  31.453  14.729  1.00  0.00           N  
ATOM   1822  C6    U    58     -12.619  30.964  14.397  1.00  0.00           C  
ATOM   1823  H6    U    58     -12.492  30.285  13.567  1.00  0.00           H  
ATOM   1824  C5    U    58     -11.489  31.396  15.059  1.00  0.00           C  
ATOM   1825  H5    U    58     -10.488  31.091  14.791  1.00  0.00           H  
ATOM   1826  C4    U    58     -11.562  32.298  16.189  1.00  0.00           C  
ATOM   1827  O4    U    58     -10.609  32.780  16.849  1.00  0.00           O  
ATOM   1828  N3    U    58     -12.817  32.666  16.509  1.00  0.00           N  
ATOM   1829  H3    U    58     -12.889  33.372  17.229  1.00  0.00           H  
ATOM   1830  C2    U    58     -13.976  32.320  15.811  1.00  0.00           C  
ATOM   1831  O2    U    58     -15.025  32.841  16.174  1.00  0.00           O  
ATOM   1832  C3'   U    58     -15.081  31.166  12.016  1.00  0.00           C  
ATOM   1833  H3'   U    58     -14.016  31.398  12.028  1.00  0.00           H  
ATOM   1834  C2'   U    58     -15.825  31.715  13.177  1.00  0.00           C  
ATOM   1835  H2'   U    58     -15.627  32.784  13.251  1.00  0.00           H  
ATOM   1836  O2'   U    58     -17.189  31.644  13.083  1.00  0.00           O  
ATOM   1837 HO2'   U    58     -17.284  31.663  12.128  1.00  0.00           H  
ATOM   1838  O3'   U    58     -15.696  31.535  10.798  1.00  0.00           O  
ATOM   1839  P     U    59     -15.190  32.813   9.980  1.00  0.00           P  
ATOM   1840  OP1   U    59     -16.171  32.906   8.890  1.00  0.00           O  
ATOM   1841  OP2   U    59     -13.776  32.613   9.646  1.00  0.00           O  
ATOM   1842  O5'   U    59     -15.305  34.064  10.933  1.00  0.00           O  
ATOM   1843  C5'   U    59     -16.501  34.725  11.050  1.00  0.00           C  
ATOM   1844  H5'   U    59     -17.330  34.111  11.400  1.00  0.00           H  
ATOM   1845 H5''   U    59     -16.854  35.145  10.108  1.00  0.00           H  
ATOM   1846  C4'   U    59     -16.449  35.958  12.018  1.00  0.00           C  
ATOM   1847  H4'   U    59     -17.445  36.260  12.340  1.00  0.00           H  
ATOM   1848  O4'   U    59     -15.824  35.603  13.218  1.00  0.00           O  
ATOM   1849  C1'   U    59     -15.339  36.736  13.944  1.00  0.00           C  
ATOM   1850  H1'   U    59     -15.905  36.873  14.865  1.00  0.00           H  
ATOM   1851  N1    U    59     -13.854  36.638  14.199  1.00  0.00           N  
ATOM   1852  C6    U    59     -12.952  35.992  13.412  1.00  0.00           C  
ATOM   1853  H6    U    59     -13.354  35.606  12.487  1.00  0.00           H  
ATOM   1854  C5    U    59     -11.667  35.718  13.708  1.00  0.00           C  
ATOM   1855  H5    U    59     -10.984  35.169  13.078  1.00  0.00           H  
ATOM   1856  C4    U    59     -11.102  36.268  14.856  1.00  0.00           C  
ATOM   1857  O4    U    59      -9.934  36.085  15.154  1.00  0.00           O  
ATOM   1858  N3    U    59     -11.962  36.942  15.695  1.00  0.00           N  
ATOM   1859  H3    U    59     -11.665  37.364  16.564  1.00  0.00           H  
ATOM   1860  C2    U    59     -13.348  37.150  15.407  1.00  0.00           C  
ATOM   1861  O2    U    59     -14.013  37.714  16.279  1.00  0.00           O  
ATOM   1862  C3'   U    59     -15.629  37.239  11.641  1.00  0.00           C  
ATOM   1863  H3'   U    59     -14.631  36.928  11.332  1.00  0.00           H  
ATOM   1864  C2'   U    59     -15.479  38.012  13.059  1.00  0.00           C  
ATOM   1865  H2'   U    59     -14.579  38.618  13.165  1.00  0.00           H  
ATOM   1866  O2'   U    59     -16.769  38.664  13.239  1.00  0.00           O  
ATOM   1867 HO2'   U    59     -17.323  38.710  12.457  1.00  0.00           H  
ATOM   1868  O3'   U    59     -16.191  38.075  10.655  1.00  0.00           O  
ATOM   1869  P     G    60     -15.427  39.140   9.791  1.00  0.00           P  
ATOM   1870  OP1   G    60     -16.486  39.769   8.983  1.00  0.00           O  
ATOM   1871  OP2   G    60     -14.277  38.442   9.163  1.00  0.00           O  
ATOM   1872  O5'   G    60     -14.856  40.132  10.905  1.00  0.00           O  
ATOM   1873  C5'   G    60     -15.729  41.133  11.483  1.00  0.00           C  
ATOM   1874  H5'   G    60     -16.646  40.625  11.782  1.00  0.00           H  
ATOM   1875 H5''   G    60     -16.053  41.823  10.704  1.00  0.00           H  
ATOM   1876  C4'   G    60     -15.117  41.876  12.675  1.00  0.00           C  
ATOM   1877  H4'   G    60     -15.871  42.570  13.045  1.00  0.00           H  
ATOM   1878  O4'   G    60     -14.675  40.987  13.765  1.00  0.00           O  
ATOM   1879  C1'   G    60     -13.645  41.693  14.520  1.00  0.00           C  
ATOM   1880  H1'   G    60     -13.976  41.891  15.539  1.00  0.00           H  
ATOM   1881  N9    G    60     -12.482  40.733  14.521  1.00  0.00           N  
ATOM   1882  C8    G    60     -12.064  39.717  13.679  1.00  0.00           C  
ATOM   1883  H8    G    60     -12.645  39.269  12.886  1.00  0.00           H  
ATOM   1884  N7    G    60     -10.876  39.302  13.859  1.00  0.00           N  
ATOM   1885  C5    G    60     -10.457  40.026  14.971  1.00  0.00           C  
ATOM   1886  C6    G    60      -9.161  40.075  15.522  1.00  0.00           C  
ATOM   1887  O6    G    60      -8.185  39.386  15.172  1.00  0.00           O  
ATOM   1888  N1    G    60      -9.068  40.964  16.555  1.00  0.00           N  
ATOM   1889  H1    G    60      -8.186  41.051  17.040  1.00  0.00           H  
ATOM   1890  C2    G    60     -10.118  41.689  17.031  1.00  0.00           C  
ATOM   1891  N2    G    60      -9.882  42.178  18.223  1.00  0.00           N  
ATOM   1892  H21   G    60      -8.969  42.132  18.653  1.00  0.00           H  
ATOM   1893  H22   G    60     -10.578  42.831  18.556  1.00  0.00           H  
ATOM   1894  N3    G    60     -11.330  41.753  16.462  1.00  0.00           N  
ATOM   1895  C4    G    60     -11.441  40.950  15.356  1.00  0.00           C  
ATOM   1896  C3'   G    60     -13.849  42.607  12.348  1.00  0.00           C  
ATOM   1897  H3'   G    60     -13.051  41.962  11.982  1.00  0.00           H  
ATOM   1898  C2'   G    60     -13.330  42.957  13.734  1.00  0.00           C  
ATOM   1899  H2'   G    60     -12.256  43.136  13.697  1.00  0.00           H  
ATOM   1900  O2'   G    60     -14.072  43.987  14.351  1.00  0.00           O  
ATOM   1901 HO2'   G    60     -13.660  44.779  13.997  1.00  0.00           H  
ATOM   1902  O3'   G    60     -14.089  43.770  11.584  1.00  0.00           O  
ATOM   1903  P     A    61     -12.955  44.712  11.162  1.00  0.00           P  
ATOM   1904  OP1   A    61     -13.646  45.689  10.282  1.00  0.00           O  
ATOM   1905  OP2   A    61     -11.843  43.997  10.552  1.00  0.00           O  
ATOM   1906  O5'   A    61     -12.442  45.558  12.464  1.00  0.00           O  
ATOM   1907  C5'   A    61     -11.517  46.606  12.345  1.00  0.00           C  
ATOM   1908  H5'   A    61     -11.928  47.404  11.727  1.00  0.00           H  
ATOM   1909 H5''   A    61     -10.671  46.155  11.826  1.00  0.00           H  
ATOM   1910  C4'   A    61     -11.029  47.301  13.592  1.00  0.00           C  
ATOM   1911  H4'   A    61     -11.884  47.589  14.203  1.00  0.00           H  
ATOM   1912  O4'   A    61     -10.172  46.381  14.221  1.00  0.00           O  
ATOM   1913  C1'   A    61      -9.154  47.130  14.891  1.00  0.00           C  
ATOM   1914  H1'   A    61      -9.003  46.946  15.955  1.00  0.00           H  
ATOM   1915  N9    A    61      -7.889  46.771  14.150  1.00  0.00           N  
ATOM   1916  C8    A    61      -7.706  46.092  13.009  1.00  0.00           C  
ATOM   1917  H8    A    61      -8.496  45.732  12.366  1.00  0.00           H  
ATOM   1918  N7    A    61      -6.450  46.016  12.621  1.00  0.00           N  
ATOM   1919  C5    A    61      -5.744  46.659  13.634  1.00  0.00           C  
ATOM   1920  C6    A    61      -4.419  46.920  13.942  1.00  0.00           C  
ATOM   1921  N6    A    61      -3.381  46.515  13.245  1.00  0.00           N  
ATOM   1922  H61   A    61      -2.451  46.669  13.607  1.00  0.00           H  
ATOM   1923  H62   A    61      -3.509  46.109  12.330  1.00  0.00           H  
ATOM   1924  N1    A    61      -4.030  47.589  15.004  1.00  0.00           N  
ATOM   1925  C2    A    61      -4.997  48.049  15.786  1.00  0.00           C  
ATOM   1926  H2    A    61      -4.660  48.653  16.615  1.00  0.00           H  
ATOM   1927  N3    A    61      -6.322  47.887  15.662  1.00  0.00           N  
ATOM   1928  C4    A    61      -6.609  47.170  14.516  1.00  0.00           C  
ATOM   1929  C3'   A    61     -10.210  48.598  13.372  1.00  0.00           C  
ATOM   1930  H3'   A    61      -9.455  48.425  12.605  1.00  0.00           H  
ATOM   1931  C2'   A    61      -9.506  48.605  14.747  1.00  0.00           C  
ATOM   1932  H2'   A    61      -8.555  49.129  14.841  1.00  0.00           H  
ATOM   1933  O2'   A    61     -10.303  48.921  15.885  1.00  0.00           O  
ATOM   1934 HO2'   A    61      -9.921  49.670  16.349  1.00  0.00           H  
ATOM   1935  O3'   A    61     -10.962  49.691  13.050  1.00  0.00           O  
ATOM   1936  P     U    62     -10.506  50.925  12.160  1.00  0.00           P  
ATOM   1937  OP1   U    62     -11.662  51.887  12.095  1.00  0.00           O  
ATOM   1938  OP2   U    62      -9.976  50.390  10.900  1.00  0.00           O  
ATOM   1939  O5'   U    62      -9.331  51.500  12.986  1.00  0.00           O  
ATOM   1940  C5'   U    62      -9.500  52.052  14.256  1.00  0.00           C  
ATOM   1941  H5'   U    62     -10.087  51.402  14.905  1.00  0.00           H  
ATOM   1942 H5''   U    62     -10.006  53.008  14.124  1.00  0.00           H  
ATOM   1943  C4'   U    62      -8.119  52.445  14.831  1.00  0.00           C  
ATOM   1944  H4'   U    62      -8.263  52.936  15.794  1.00  0.00           H  
ATOM   1945  O4'   U    62      -7.390  51.297  15.052  1.00  0.00           O  
ATOM   1946  C1'   U    62      -5.963  51.493  14.819  1.00  0.00           C  
ATOM   1947  H1'   U    62      -5.519  51.279  15.791  1.00  0.00           H  
ATOM   1948  N1    U    62      -5.410  50.707  13.711  1.00  0.00           N  
ATOM   1949  C6    U    62      -6.204  50.033  12.847  1.00  0.00           C  
ATOM   1950  H6    U    62      -7.277  50.084  12.957  1.00  0.00           H  
ATOM   1951  C5    U    62      -5.688  49.460  11.750  1.00  0.00           C  
ATOM   1952  H5    U    62      -6.350  49.045  11.005  1.00  0.00           H  
ATOM   1953  C4    U    62      -4.270  49.511  11.507  1.00  0.00           C  
ATOM   1954  O4    U    62      -3.742  49.090  10.487  1.00  0.00           O  
ATOM   1955  N3    U    62      -3.525  50.194  12.403  1.00  0.00           N  
ATOM   1956  H3    U    62      -2.574  50.434  12.161  1.00  0.00           H  
ATOM   1957  C2    U    62      -4.030  50.801  13.484  1.00  0.00           C  
ATOM   1958  O2    U    62      -3.271  51.472  14.135  1.00  0.00           O  
ATOM   1959  C3'   U    62      -7.186  53.415  14.151  1.00  0.00           C  
ATOM   1960  H3'   U    62      -7.288  53.190  13.089  1.00  0.00           H  
ATOM   1961  C2'   U    62      -5.780  52.978  14.624  1.00  0.00           C  
ATOM   1962  H2'   U    62      -5.049  53.188  13.843  1.00  0.00           H  
ATOM   1963  O2'   U    62      -5.422  53.692  15.839  1.00  0.00           O  
ATOM   1964 HO2'   U    62      -6.118  53.553  16.486  1.00  0.00           H  
ATOM   1965  O3'   U    62      -7.485  54.819  14.332  1.00  0.00           O  
ATOM   1966  P     U    63      -7.221  55.875  13.273  1.00  0.00           P  
ATOM   1967  OP1   U    63      -7.080  57.200  13.918  1.00  0.00           O  
ATOM   1968  OP2   U    63      -8.275  55.795  12.252  1.00  0.00           O  
ATOM   1969  O5'   U    63      -5.882  55.496  12.505  1.00  0.00           O  
ATOM   1970  C5'   U    63      -4.533  55.722  13.014  1.00  0.00           C  
ATOM   1971  H5'   U    63      -4.461  55.248  13.992  1.00  0.00           H  
ATOM   1972 H5''   U    63      -4.389  56.790  13.181  1.00  0.00           H  
ATOM   1973  C4'   U    63      -3.572  55.083  12.017  1.00  0.00           C  
ATOM   1974  H4'   U    63      -2.575  55.264  12.417  1.00  0.00           H  
ATOM   1975  O4'   U    63      -3.567  53.659  11.944  1.00  0.00           O  
ATOM   1976  C1'   U    63      -3.163  53.311  10.614  1.00  0.00           C  
ATOM   1977  H1'   U    63      -2.285  52.667  10.565  1.00  0.00           H  
ATOM   1978  N1    U    63      -4.340  52.632   9.973  1.00  0.00           N  
ATOM   1979  C6    U    63      -5.685  52.677  10.404  1.00  0.00           C  
ATOM   1980  H6    U    63      -5.975  53.423  11.130  1.00  0.00           H  
ATOM   1981  C5    U    63      -6.721  51.887   9.830  1.00  0.00           C  
ATOM   1982  H5    U    63      -7.721  51.819  10.232  1.00  0.00           H  
ATOM   1983  C4    U    63      -6.327  51.053   8.702  1.00  0.00           C  
ATOM   1984  O4    U    63      -7.196  50.456   8.109  1.00  0.00           O  
ATOM   1985  N3    U    63      -5.068  51.157   8.186  1.00  0.00           N  
ATOM   1986  H3    U    63      -4.817  50.635   7.358  1.00  0.00           H  
ATOM   1987  C2    U    63      -4.055  51.807   8.880  1.00  0.00           C  
ATOM   1988  O2    U    63      -2.915  51.660   8.552  1.00  0.00           O  
ATOM   1989  C3'   U    63      -3.678  55.635  10.614  1.00  0.00           C  
ATOM   1990  H3'   U    63      -4.724  55.618  10.307  1.00  0.00           H  
ATOM   1991  C2'   U    63      -2.833  54.542   9.861  1.00  0.00           C  
ATOM   1992  H2'   U    63      -3.126  54.456   8.815  1.00  0.00           H  
ATOM   1993  O2'   U    63      -1.384  54.679   9.851  1.00  0.00           O  
ATOM   1994 HO2'   U    63      -1.151  54.321   8.991  1.00  0.00           H  
ATOM   1995  O3'   U    63      -3.148  56.939  10.533  1.00  0.00           O  
ATOM   1996  P     A    64      -3.796  57.856   9.399  1.00  0.00           P  
ATOM   1997  OP1   A    64      -3.190  59.206   9.348  1.00  0.00           O  
ATOM   1998  OP2   A    64      -5.262  57.767   9.512  1.00  0.00           O  
ATOM   1999  O5'   A    64      -3.426  57.150   8.028  1.00  0.00           O  
ATOM   2000  C5'   A    64      -2.152  57.255   7.534  1.00  0.00           C  
ATOM   2001  H5'   A    64      -1.505  56.768   8.264  1.00  0.00           H  
ATOM   2002 H5''   A    64      -1.742  58.260   7.431  1.00  0.00           H  
ATOM   2003  C4'   A    64      -1.924  56.575   6.206  1.00  0.00           C  
ATOM   2004  H4'   A    64      -0.877  56.649   5.911  1.00  0.00           H  
ATOM   2005  O4'   A    64      -2.140  55.131   6.291  1.00  0.00           O  
ATOM   2006  C1'   A    64      -2.606  54.743   4.986  1.00  0.00           C  
ATOM   2007  H1'   A    64      -2.037  53.861   4.691  1.00  0.00           H  
ATOM   2008  N9    A    64      -3.947  54.337   5.207  1.00  0.00           N  
ATOM   2009  C8    A    64      -4.722  54.448   6.312  1.00  0.00           C  
ATOM   2010  H8    A    64      -4.473  54.833   7.290  1.00  0.00           H  
ATOM   2011  N7    A    64      -5.839  53.685   6.222  1.00  0.00           N  
ATOM   2012  C5    A    64      -5.872  53.237   4.939  1.00  0.00           C  
ATOM   2013  C6    A    64      -6.682  52.390   4.175  1.00  0.00           C  
ATOM   2014  N6    A    64      -7.587  51.656   4.846  1.00  0.00           N  
ATOM   2015  H61   A    64      -8.212  51.083   4.297  1.00  0.00           H  
ATOM   2016  H62   A    64      -7.729  51.918   5.812  1.00  0.00           H  
ATOM   2017  N1    A    64      -6.445  52.291   2.879  1.00  0.00           N  
ATOM   2018  C2    A    64      -5.347  52.849   2.346  1.00  0.00           C  
ATOM   2019  H2    A    64      -5.172  52.643   1.301  1.00  0.00           H  
ATOM   2020  N3    A    64      -4.372  53.497   2.991  1.00  0.00           N  
ATOM   2021  C4    A    64      -4.690  53.654   4.312  1.00  0.00           C  
ATOM   2022  C3'   A    64      -2.788  57.070   5.023  1.00  0.00           C  
ATOM   2023  H3'   A    64      -3.824  57.051   5.359  1.00  0.00           H  
ATOM   2024  C2'   A    64      -2.457  56.000   4.072  1.00  0.00           C  
ATOM   2025  H2'   A    64      -3.189  55.961   3.265  1.00  0.00           H  
ATOM   2026  O2'   A    64      -1.225  56.011   3.462  1.00  0.00           O  
ATOM   2027 HO2'   A    64      -1.222  55.306   2.811  1.00  0.00           H  
ATOM   2028  O3'   A    64      -2.419  58.401   4.690  1.00  0.00           O  
ATOM   2029  P     U    65      -3.431  59.440   3.943  1.00  0.00           P  
ATOM   2030  OP1   U    65      -2.696  60.639   3.456  1.00  0.00           O  
ATOM   2031  OP2   U    65      -4.587  59.628   4.825  1.00  0.00           O  
ATOM   2032  O5'   U    65      -3.934  58.717   2.596  1.00  0.00           O  
ATOM   2033  C5'   U    65      -3.140  58.593   1.459  1.00  0.00           C  
ATOM   2034  H5'   U    65      -2.178  58.203   1.792  1.00  0.00           H  
ATOM   2035 H5''   U    65      -2.833  59.549   1.036  1.00  0.00           H  
ATOM   2036  C4'   U    65      -3.703  57.761   0.319  1.00  0.00           C  
ATOM   2037  H4'   U    65      -2.905  57.720  -0.422  1.00  0.00           H  
ATOM   2038  O4'   U    65      -4.002  56.394   0.706  1.00  0.00           O  
ATOM   2039  C1'   U    65      -5.217  55.951   0.138  1.00  0.00           C  
ATOM   2040  H1'   U    65      -5.058  55.027  -0.419  1.00  0.00           H  
ATOM   2041  N1    U    65      -6.247  55.666   1.177  1.00  0.00           N  
ATOM   2042  C6    U    65      -6.227  56.318   2.362  1.00  0.00           C  
ATOM   2043  H6    U    65      -5.484  57.076   2.561  1.00  0.00           H  
ATOM   2044  C5    U    65      -7.131  55.971   3.337  1.00  0.00           C  
ATOM   2045  H5    U    65      -7.105  56.410   4.323  1.00  0.00           H  
ATOM   2046  C4    U    65      -8.220  55.027   3.107  1.00  0.00           C  
ATOM   2047  O4    U    65      -9.075  54.574   3.895  1.00  0.00           O  
ATOM   2048  N3    U    65      -8.122  54.410   1.922  1.00  0.00           N  
ATOM   2049  H3    U    65      -8.748  53.640   1.738  1.00  0.00           H  
ATOM   2050  C2    U    65      -7.207  54.652   0.923  1.00  0.00           C  
ATOM   2051  O2    U    65      -7.196  53.964  -0.071  1.00  0.00           O  
ATOM   2052  C3'   U    65      -4.992  58.338  -0.250  1.00  0.00           C  
ATOM   2053  H3'   U    65      -5.513  58.615   0.667  1.00  0.00           H  
ATOM   2054  C2'   U    65      -5.727  57.077  -0.787  1.00  0.00           C  
ATOM   2055  H2'   U    65      -6.793  57.207  -0.599  1.00  0.00           H  
ATOM   2056  O2'   U    65      -5.520  56.826  -2.154  1.00  0.00           O  
ATOM   2057 HO2'   U    65      -6.171  56.182  -2.439  1.00  0.00           H  
ATOM   2058  O3'   U    65      -4.863  59.305  -1.272  1.00  0.00           O  
ATOM   2059  P     G    66      -5.975  60.426  -1.506  1.00  0.00           P  
ATOM   2060  OP1   G    66      -5.455  61.394  -2.463  1.00  0.00           O  
ATOM   2061  OP2   G    66      -6.474  60.914  -0.202  1.00  0.00           O  
ATOM   2062  O5'   G    66      -7.313  59.819  -2.209  1.00  0.00           O  
ATOM   2063  C5'   G    66      -7.292  59.231  -3.471  1.00  0.00           C  
ATOM   2064  H5'   G    66      -6.448  58.561  -3.641  1.00  0.00           H  
ATOM   2065 H5''   G    66      -7.437  59.989  -4.241  1.00  0.00           H  
ATOM   2066  C4'   G    66      -8.454  58.214  -3.704  1.00  0.00           C  
ATOM   2067  H4'   G    66      -8.406  57.887  -4.743  1.00  0.00           H  
ATOM   2068  O4'   G    66      -8.397  57.087  -2.839  1.00  0.00           O  
ATOM   2069  C1'   G    66      -9.744  56.837  -2.437  1.00  0.00           C  
ATOM   2070  H1'   G    66      -9.834  55.760  -2.575  1.00  0.00           H  
ATOM   2071  N9    G    66      -9.983  57.097  -0.955  1.00  0.00           N  
ATOM   2072  C8    G    66      -9.204  57.773   0.037  1.00  0.00           C  
ATOM   2073  H8    G    66      -8.317  58.348  -0.183  1.00  0.00           H  
ATOM   2074  N7    G    66      -9.679  57.551   1.240  1.00  0.00           N  
ATOM   2075  C5    G    66     -10.823  56.717   1.054  1.00  0.00           C  
ATOM   2076  C6    G    66     -11.722  56.183   1.994  1.00  0.00           C  
ATOM   2077  O6    G    66     -11.712  56.202   3.212  1.00  0.00           O  
ATOM   2078  N1    G    66     -12.744  55.401   1.339  1.00  0.00           N  
ATOM   2079  H1    G    66     -13.491  54.993   1.883  1.00  0.00           H  
ATOM   2080  C2    G    66     -12.761  55.187  -0.008  1.00  0.00           C  
ATOM   2081  N2    G    66     -13.782  54.526  -0.525  1.00  0.00           N  
ATOM   2082  H21   G    66     -14.600  54.284   0.015  1.00  0.00           H  
ATOM   2083  H22   G    66     -13.645  54.402  -1.518  1.00  0.00           H  
ATOM   2084  N3    G    66     -11.920  55.786  -0.871  1.00  0.00           N  
ATOM   2085  C4    G    66     -11.000  56.502  -0.243  1.00  0.00           C  
ATOM   2086  C3'   G    66      -9.846  58.980  -3.571  1.00  0.00           C  
ATOM   2087  H3'   G    66      -9.861  59.564  -2.651  1.00  0.00           H  
ATOM   2088  C2'   G    66     -10.722  57.704  -3.358  1.00  0.00           C  
ATOM   2089  H2'   G    66     -11.618  57.872  -2.761  1.00  0.00           H  
ATOM   2090  O2'   G    66     -10.937  56.927  -4.520  1.00  0.00           O  
ATOM   2091 HO2'   G    66     -10.419  57.318  -5.228  1.00  0.00           H  
ATOM   2092  O3'   G    66     -10.213  59.753  -4.782  1.00  0.00           O  
ATOM   2093  P     A    67     -11.144  61.022  -4.618  1.00  0.00           P  
ATOM   2094  OP1   A    67     -11.036  61.838  -5.870  1.00  0.00           O  
ATOM   2095  OP2   A    67     -10.974  61.698  -3.300  1.00  0.00           O  
ATOM   2096  O5'   A    67     -12.535  60.216  -4.570  1.00  0.00           O  
ATOM   2097  C5'   A    67     -12.965  59.519  -5.754  1.00  0.00           C  
ATOM   2098  H5'   A    67     -12.135  58.820  -5.853  1.00  0.00           H  
ATOM   2099 H5''   A    67     -13.113  60.159  -6.624  1.00  0.00           H  
ATOM   2100  C4'   A    67     -14.211  58.699  -5.409  1.00  0.00           C  
ATOM   2101  H4'   A    67     -14.500  58.075  -6.255  1.00  0.00           H  
ATOM   2102  O4'   A    67     -13.838  57.836  -4.325  1.00  0.00           O  
ATOM   2103  C1'   A    67     -14.925  57.504  -3.408  1.00  0.00           C  
ATOM   2104  H1'   A    67     -15.294  56.481  -3.336  1.00  0.00           H  
ATOM   2105  N9    A    67     -14.598  58.087  -2.019  1.00  0.00           N  
ATOM   2106  C8    A    67     -13.667  58.942  -1.623  1.00  0.00           C  
ATOM   2107  H8    A    67     -13.064  59.459  -2.355  1.00  0.00           H  
ATOM   2108  N7    A    67     -13.587  59.159  -0.329  1.00  0.00           N  
ATOM   2109  C5    A    67     -14.583  58.285   0.120  1.00  0.00           C  
ATOM   2110  C6    A    67     -15.094  57.903   1.347  1.00  0.00           C  
ATOM   2111  N6    A    67     -14.601  58.244   2.541  1.00  0.00           N  
ATOM   2112  H61   A    67     -14.913  57.692   3.327  1.00  0.00           H  
ATOM   2113  H62   A    67     -13.798  58.855   2.577  1.00  0.00           H  
ATOM   2114  N1    A    67     -16.029  57.021   1.447  1.00  0.00           N  
ATOM   2115  C2    A    67     -16.621  56.658   0.320  1.00  0.00           C  
ATOM   2116  H2    A    67     -17.400  55.916   0.414  1.00  0.00           H  
ATOM   2117  N3    A    67     -16.318  56.881  -0.933  1.00  0.00           N  
ATOM   2118  C4    A    67     -15.199  57.632  -0.944  1.00  0.00           C  
ATOM   2119  C3'   A    67     -15.415  59.414  -4.788  1.00  0.00           C  
ATOM   2120  H3'   A    67     -14.970  60.257  -4.260  1.00  0.00           H  
ATOM   2121  C2'   A    67     -16.106  58.263  -3.991  1.00  0.00           C  
ATOM   2122  H2'   A    67     -16.825  58.595  -3.242  1.00  0.00           H  
ATOM   2123  O2'   A    67     -16.819  57.498  -4.943  1.00  0.00           O  
ATOM   2124 HO2'   A    67     -17.015  58.085  -5.677  1.00  0.00           H  
ATOM   2125  O3'   A    67     -16.260  59.912  -5.835  1.00  0.00           O  
ATOM   2126  P     A    68     -17.347  61.064  -5.474  1.00  0.00           P  
ATOM   2127  OP1   A    68     -17.904  61.460  -6.783  1.00  0.00           O  
ATOM   2128  OP2   A    68     -16.627  62.046  -4.667  1.00  0.00           O  
ATOM   2129  O5'   A    68     -18.509  60.437  -4.467  1.00  0.00           O  
ATOM   2130  C5'   A    68     -19.503  59.438  -4.861  1.00  0.00           C  
ATOM   2131  H5'   A    68     -19.004  58.621  -5.384  1.00  0.00           H  
ATOM   2132 H5''   A    68     -20.179  60.024  -5.483  1.00  0.00           H  
ATOM   2133  C4'   A    68     -20.279  58.878  -3.713  1.00  0.00           C  
ATOM   2134  H4'   A    68     -21.001  58.228  -4.207  1.00  0.00           H  
ATOM   2135  O4'   A    68     -19.389  58.134  -2.851  1.00  0.00           O  
ATOM   2136  C1'   A    68     -19.924  58.200  -1.499  1.00  0.00           C  
ATOM   2137  H1'   A    68     -20.142  57.209  -1.102  1.00  0.00           H  
ATOM   2138  N9    A    68     -19.030  58.907  -0.603  1.00  0.00           N  
ATOM   2139  C8    A    68     -18.074  59.862  -0.852  1.00  0.00           C  
ATOM   2140  H8    A    68     -17.975  60.210  -1.869  1.00  0.00           H  
ATOM   2141  N7    A    68     -17.287  60.177   0.115  1.00  0.00           N  
ATOM   2142  C5    A    68     -17.828  59.452   1.150  1.00  0.00           C  
ATOM   2143  C6    A    68     -17.669  59.419   2.545  1.00  0.00           C  
ATOM   2144  N6    A    68     -16.855  60.055   3.332  1.00  0.00           N  
ATOM   2145  H61   A    68     -16.927  59.856   4.320  1.00  0.00           H  
ATOM   2146  H62   A    68     -16.072  60.487   2.863  1.00  0.00           H  
ATOM   2147  N1    A    68     -18.513  58.701   3.310  1.00  0.00           N  
ATOM   2148  C2    A    68     -19.499  57.999   2.753  1.00  0.00           C  
ATOM   2149  H2    A    68     -20.006  57.354   3.456  1.00  0.00           H  
ATOM   2150  N3    A    68     -19.820  57.973   1.479  1.00  0.00           N  
ATOM   2151  C4    A    68     -18.929  58.719   0.727  1.00  0.00           C  
ATOM   2152  C3'   A    68     -21.003  59.857  -2.888  1.00  0.00           C  
ATOM   2153  H3'   A    68     -20.338  60.661  -2.575  1.00  0.00           H  
ATOM   2154  C2'   A    68     -21.284  58.856  -1.757  1.00  0.00           C  
ATOM   2155  H2'   A    68     -21.517  59.454  -0.876  1.00  0.00           H  
ATOM   2156  O2'   A    68     -22.299  57.884  -2.039  1.00  0.00           O  
ATOM   2157 HO2'   A    68     -22.637  57.533  -1.212  1.00  0.00           H  
ATOM   2158  O3'   A    68     -22.271  60.220  -3.401  1.00  0.00           O  
ATOM   2159  P     G    69     -22.898  61.631  -3.092  1.00  0.00           P  
ATOM   2160  OP1   G    69     -24.054  61.764  -3.992  1.00  0.00           O  
ATOM   2161  OP2   G    69     -21.837  62.691  -3.150  1.00  0.00           O  
ATOM   2162  O5'   G    69     -23.406  61.564  -1.597  1.00  0.00           O  
ATOM   2163  C5'   G    69     -24.454  60.750  -1.156  1.00  0.00           C  
ATOM   2164  H5'   G    69     -24.422  59.754  -1.599  1.00  0.00           H  
ATOM   2165 H5''   G    69     -25.439  61.147  -1.401  1.00  0.00           H  
ATOM   2166  C4'   G    69     -24.417  60.574   0.343  1.00  0.00           C  
ATOM   2167  H4'   G    69     -25.275  59.949   0.586  1.00  0.00           H  
ATOM   2168  O4'   G    69     -23.288  59.852   0.885  1.00  0.00           O  
ATOM   2169  C1'   G    69     -22.996  60.321   2.224  1.00  0.00           C  
ATOM   2170  H1'   G    69     -23.148  59.479   2.898  1.00  0.00           H  
ATOM   2171  N9    G    69     -21.708  60.968   2.480  1.00  0.00           N  
ATOM   2172  C8    G    69     -20.795  61.483   1.607  1.00  0.00           C  
ATOM   2173  H8    G    69     -21.024  61.527   0.553  1.00  0.00           H  
ATOM   2174  N7    G    69     -19.729  61.952   2.218  1.00  0.00           N  
ATOM   2175  C5    G    69     -19.924  61.683   3.579  1.00  0.00           C  
ATOM   2176  C6    G    69     -19.178  62.107   4.787  1.00  0.00           C  
ATOM   2177  O6    G    69     -18.072  62.610   4.818  1.00  0.00           O  
ATOM   2178  N1    G    69     -19.851  61.853   5.960  1.00  0.00           N  
ATOM   2179  H1    G    69     -19.438  62.083   6.853  1.00  0.00           H  
ATOM   2180  C2    G    69     -21.038  61.219   5.999  1.00  0.00           C  
ATOM   2181  N2    G    69     -21.251  60.724   7.211  1.00  0.00           N  
ATOM   2182  H21   G    69     -20.581  60.691   7.967  1.00  0.00           H  
ATOM   2183  H22   G    69     -22.033  60.090   7.286  1.00  0.00           H  
ATOM   2184  N3    G    69     -21.786  60.790   4.984  1.00  0.00           N  
ATOM   2185  C4    G    69     -21.195  61.150   3.782  1.00  0.00           C  
ATOM   2186  C3'   G    69     -24.511  61.877   1.158  1.00  0.00           C  
ATOM   2187  H3'   G    69     -23.675  62.428   0.728  1.00  0.00           H  
ATOM   2188  C2'   G    69     -24.148  61.405   2.521  1.00  0.00           C  
ATOM   2189  H2'   G    69     -23.769  62.228   3.128  1.00  0.00           H  
ATOM   2190  O2'   G    69     -25.207  60.720   3.193  1.00  0.00           O  
ATOM   2191 HO2'   G    69     -26.057  61.010   2.856  1.00  0.00           H  
ATOM   2192  O3'   G    69     -25.759  62.485   1.153  1.00  0.00           O  
ATOM   2193  P     U    70     -25.976  64.016   0.845  1.00  0.00           P  
ATOM   2194  OP1   U    70     -27.424  64.275   0.501  1.00  0.00           O  
ATOM   2195  OP2   U    70     -24.908  64.493  -0.107  1.00  0.00           O  
ATOM   2196  O5'   U    70     -25.540  64.693   2.204  1.00  0.00           O  
ATOM   2197  C5'   U    70     -26.254  64.574   3.443  1.00  0.00           C  
ATOM   2198  H5'   U    70     -26.461  63.510   3.552  1.00  0.00           H  
ATOM   2199 H5''   U    70     -27.202  65.106   3.519  1.00  0.00           H  
ATOM   2200  C4'   U    70     -25.381  65.023   4.606  1.00  0.00           C  
ATOM   2201  H4'   U    70     -25.891  64.971   5.568  1.00  0.00           H  
ATOM   2202  O4'   U    70     -24.234  64.201   4.726  1.00  0.00           O  
ATOM   2203  C1'   U    70     -23.058  64.952   5.115  1.00  0.00           C  
ATOM   2204  H1'   U    70     -22.697  64.628   6.092  1.00  0.00           H  
ATOM   2205  N1    U    70     -21.938  64.849   4.138  1.00  0.00           N  
ATOM   2206  C6    U    70     -22.221  64.771   2.822  1.00  0.00           C  
ATOM   2207  H6    U    70     -23.230  64.698   2.444  1.00  0.00           H  
ATOM   2208  C5    U    70     -21.153  64.787   1.917  1.00  0.00           C  
ATOM   2209  H5    U    70     -21.362  64.648   0.867  1.00  0.00           H  
ATOM   2210  C4    U    70     -19.838  65.005   2.389  1.00  0.00           C  
ATOM   2211  O4    U    70     -18.934  65.068   1.550  1.00  0.00           O  
ATOM   2212  N3    U    70     -19.672  65.213   3.742  1.00  0.00           N  
ATOM   2213  H3    U    70     -18.725  65.323   4.074  1.00  0.00           H  
ATOM   2214  C2    U    70     -20.642  65.114   4.611  1.00  0.00           C  
ATOM   2215  O2    U    70     -20.498  65.111   5.836  1.00  0.00           O  
ATOM   2216  C3'   U    70     -24.806  66.443   4.426  1.00  0.00           C  
ATOM   2217  H3'   U    70     -24.689  66.644   3.361  1.00  0.00           H  
ATOM   2218  C2'   U    70     -23.547  66.420   5.252  1.00  0.00           C  
ATOM   2219  H2'   U    70     -22.818  67.103   4.815  1.00  0.00           H  
ATOM   2220  O2'   U    70     -23.647  66.658   6.693  1.00  0.00           O  
ATOM   2221 HO2'   U    70     -24.138  67.478   6.780  1.00  0.00           H  
ATOM   2222  O3'   U    70     -25.755  67.323   4.995  1.00  0.00           O  
ATOM   2223  P    G3    71     -25.605  68.855   4.917  1.00  0.00           P  
ATOM   2224  OP1  G3    71     -26.943  69.453   4.922  1.00  0.00           O  
ATOM   2225  OP2  G3    71     -24.624  69.260   3.918  1.00  0.00           O  
ATOM   2226  O5'  G3    71     -24.987  69.061   6.281  1.00  0.00           O  
ATOM   2227  C5'  G3    71     -25.718  69.144   7.528  1.00  0.00           C  
ATOM   2228  H5'  G3    71     -26.045  68.138   7.792  1.00  0.00           H  
ATOM   2229 H5''  G3    71     -26.516  69.881   7.434  1.00  0.00           H  
ATOM   2230  C4'  G3    71     -24.785  69.673   8.571  1.00  0.00           C  
ATOM   2231  H4'  G3    71     -25.310  69.701   9.526  1.00  0.00           H  
ATOM   2232  O4'  G3    71     -23.645  68.903   8.823  1.00  0.00           O  
ATOM   2233  C1'  G3    71     -22.542  69.742   9.150  1.00  0.00           C  
ATOM   2234  H1'  G3    71     -22.162  69.454  10.130  1.00  0.00           H  
ATOM   2235  N9   G3    71     -21.382  69.451   8.249  1.00  0.00           N  
ATOM   2236  C8   G3    71     -21.440  69.241   6.942  1.00  0.00           C  
ATOM   2237  H8   G3    71     -22.387  69.260   6.424  1.00  0.00           H  
ATOM   2238  N7   G3    71     -20.322  69.105   6.323  1.00  0.00           N  
ATOM   2239  C5   G3    71     -19.392  69.194   7.402  1.00  0.00           C  
ATOM   2240  C6   G3    71     -17.941  69.103   7.364  1.00  0.00           C  
ATOM   2241  O6   G3    71     -17.283  68.723   6.466  1.00  0.00           O  
ATOM   2242  N1   G3    71     -17.390  69.432   8.606  1.00  0.00           N  
ATOM   2243  H1   G3    71     -16.381  69.447   8.655  1.00  0.00           H  
ATOM   2244  C2   G3    71     -18.102  69.784   9.690  1.00  0.00           C  
ATOM   2245  N2   G3    71     -17.413  70.272  10.659  1.00  0.00           N  
ATOM   2246  H21  G3    71     -16.434  70.069  10.799  1.00  0.00           H  
ATOM   2247  H22  G3    71     -17.958  70.616  11.437  1.00  0.00           H  
ATOM   2248  N3   G3    71     -19.401  69.885   9.741  1.00  0.00           N  
ATOM   2249  C4   G3    71     -20.033  69.491   8.561  1.00  0.00           C  
ATOM   2250  C3'  G3    71     -24.264  71.089   8.256  1.00  0.00           C  
ATOM   2251  H3'  G3    71     -23.824  71.212   7.266  1.00  0.00           H  
ATOM   2252  C2'  G3    71     -23.033  71.202   9.104  1.00  0.00           C  
ATOM   2253  H2'  G3    71     -22.375  72.025   8.827  1.00  0.00           H  
ATOM   2254  O2'  G3    71     -23.388  71.524  10.398  1.00  0.00           O  
ATOM   2255 HO2'  G3    71     -22.561  71.851  10.758  1.00  0.00           H  
ATOM   2256  O3'  G3    71     -25.188  72.112   8.471  1.00  0.00           O  
ATOM   2257 HO3'  G3    71     -24.789  72.525   9.240  1.00  0.00           H  
TER    2258       G3    71 
ATOM   2258  K+   K+    72      10.569 -13.816 -30.331  1.00  0.00           K  
TER    2259       K+    72 
ATOM   2259  K+   K+    73      -2.685  36.857  26.093  1.00  0.00           K  
TER    2260       K+    73 
ATOM   2260  K+   K+    74      15.388 -31.917  10.811  1.00  0.00           K  
TER    2261       K+    74 
ATOM   2261  K+   K+    75     -16.061 -22.713 -30.269  1.00  0.00           K  
TER    2262       K+    75 
ATOM   2262  K+   K+    76      20.386 -23.114   6.046  1.00  0.00           K  
TER    2263       K+    76 
ATOM   2263  K+   K+    77     -13.432  39.436   6.474  1.00  0.00           K  
TER    2264       K+    77 
ATOM   2264  K+   K+    78     -14.563 -24.368  11.976  1.00  0.00           K  
TER    2265       K+    78 
ATOM   2265  K+   K+    79      -5.056  22.815  39.329  1.00  0.00           K  
TER    2266       K+    79 
ATOM   2266  K+   K+    80      -6.962 -13.557   3.211  1.00  0.00           K  
TER    2267       K+    80 
ATOM   2267  K+   K+    81      41.952  -3.910 -13.463  1.00  0.00           K  
TER    2268       K+    81 
ATOM   2268  K+   K+    82      10.919 -38.287   8.911  1.00  0.00           K  
TER    2269       K+    82 
ATOM   2269  K+   K+    83      26.955  19.899   5.715  1.00  0.00           K  
TER    2270       K+    83 
ATOM   2270  K+   K+    84      -5.737  32.894  13.609  1.00  0.00           K  
TER    2271       K+    84 
ATOM   2271  K+   K+    85      21.499 -18.267  17.099  1.00  0.00           K  
TER    2272       K+    85 
ATOM   2272  K+   K+    86      12.299 -23.979  21.878  1.00  0.00           K  
TER    2273       K+    86 
ATOM   2273  K+   K+    87     -43.524  13.085  15.130  1.00  0.00           K  
TER    2274       K+    87 
ATOM   2274  K+   K+    88      -4.355 -26.385  -6.666  1.00  0.00           K  
TER    2275       K+    88 
ATOM   2275  K+   K+    89      29.067  14.045   6.627  1.00  0.00           K  
TER    2276       K+    89 
ATOM   2276  K+   K+    90      28.352  37.370 -19.396  1.00  0.00           K  
TER    2277       K+    90 
ATOM   2277  K+   K+    91       2.823  36.158  20.794  1.00  0.00           K  
TER    2278       K+    91 
ATOM   2278  K+   K+    92       6.658  29.720  17.465  1.00  0.00           K  
TER    2279       K+    92 
ATOM   2279  K+   K+    93      -6.427  44.129  10.449  1.00  0.00           K  
TER    2280       K+    93 
ATOM   2280  K+   K+    94      -6.242 -23.539 -26.404  1.00  0.00           K  
TER    2281       K+    94 
ATOM   2281  K+   K+    95       8.421 -29.050   1.065  1.00  0.00           K  
TER    2282       K+    95 
ATOM   2282  K+   K+    96      16.449  24.542 -24.369  1.00  0.00           K  
TER    2283       K+    96 
ATOM   2283  K+   K+    97     -36.039  19.258 -21.502  1.00  0.00           K  
TER    2284       K+    97 
ATOM   2284  K+   K+    98     -28.512  -6.850 -29.278  1.00  0.00           K  
TER    2285       K+    98 
ATOM   2285  K+   K+    99      18.213 -14.133 -12.630  1.00  0.00           K  
TER    2286       K+    99 
ATOM   2286  K+   K+   100     -23.385  20.399  18.098  1.00  0.00           K  
TER    2287       K+   100 
ATOM   2287  K+   K+   101       5.599  17.328 -36.862  1.00  0.00           K  
TER    2288       K+   101 
ATOM   2288  K+   K+   102      36.544   2.924  13.353  1.00  0.00           K  
TER    2289       K+   102 
ATOM   2289  K+   K+   103     -12.718  20.080  38.526  1.00  0.00           K  
TER    2290       K+   103 
ATOM   2290  K+   K+   104     -30.932  -1.909 -37.472  1.00  0.00           K  
TER    2291       K+   104 
ATOM   2291  K+   K+   105      29.629   6.457  23.175  1.00  0.00           K  
TER    2292       K+   105 
ATOM   2292  K+   K+   106      29.942 -32.875   0.693  1.00  0.00           K  
TER    2293       K+   106 
ATOM   2293  K+   K+   107       5.351  19.149   4.581  1.00  0.00           K  
TER    2294       K+   107 
ATOM   2294  K+   K+   108       1.061 -19.415  10.789  1.00  0.00           K  
TER    2295       K+   108 
ATOM   2295  K+   K+   109     -25.751  -6.095  24.081  1.00  0.00           K  
TER    2296       K+   109 
ATOM   2296  K+   K+   110      -2.974 -42.665  -5.721  1.00  0.00           K  
TER    2297       K+   110 
ATOM   2297  K+   K+   111      20.470 -37.158   3.641  1.00  0.00           K  
TER    2298       K+   111 
ATOM   2298  K+   K+   112      12.823  20.645  25.928  1.00  0.00           K  
TER    2299       K+   112 
ATOM   2299  K+   K+   113     -23.747 -28.980  23.382  1.00  0.00           K  
TER    2300       K+   113 
ATOM   2300  K+   K+   114      40.840   0.804 -35.486  1.00  0.00           K  
TER    2301       K+   114 
ATOM   2301  K+   K+   115     -31.056  34.141  22.301  1.00  0.00           K  
TER    2302       K+   115 
ATOM   2302  K+   K+   116      11.668 -19.445   0.336  1.00  0.00           K  
TER    2303       K+   116 
ATOM   2303  K+   K+   117     -22.906  -0.270 -11.967  1.00  0.00           K  
TER    2304       K+   117 
ATOM   2304  K+   K+   118      -8.184  24.774  41.844  1.00  0.00           K  
TER    2305       K+   118 
ATOM   2305  K+   K+   119      14.403 -24.940  37.039  1.00  0.00           K  
TER    2306       K+   119 
ATOM   2306  K+   K+   120      -2.180  -1.750  11.925  1.00  0.00           K  
TER    2307       K+   120 
ATOM   2307  K+   K+   121      -9.874  33.827 -34.645  1.00  0.00           K  
TER    2308       K+   121 
ATOM   2308  K+   K+   122      41.891   7.180   5.240  1.00  0.00           K  
TER    2309       K+   122 
ATOM   2309  K+   K+   123      12.517 -11.640 -34.133  1.00  0.00           K  
TER    2310       K+   123 
ATOM   2310  K+   K+   124      15.597   0.316 -21.065  1.00  0.00           K  
TER    2311       K+   124 
ATOM   2311  K+   K+   125     -14.637  30.564  27.083  1.00  0.00           K  
TER    2312       K+   125 
ATOM   2312  K+   K+   126      33.086 -21.736   1.580  1.00  0.00           K  
TER    2313       K+   126 
ATOM   2313  K+   K+   127       3.987  -7.985  17.769  1.00  0.00           K  
TER    2314       K+   127 
ATOM   2314  K+   K+   128      23.888 -11.838   0.082  1.00  0.00           K  
TER    2315       K+   128 
ATOM   2315  K+   K+   129     -23.982  -5.598 -24.883  1.00  0.00           K  
TER    2316       K+   129 
ATOM   2316  K+   K+   130       4.267 -36.379   5.339  1.00  0.00           K  
TER    2317       K+   130 
ATOM   2317  K+   K+   131      35.920  -8.130  18.235  1.00  0.00           K  
TER    2318       K+   131 
ATOM   2318  K+   K+   132      16.028  26.811  -0.473  1.00  0.00           K  
TER    2319       K+   132 
ATOM   2319  K+   K+   133      41.243 -16.405 -14.132  1.00  0.00           K  
TER    2320       K+   133 
ATOM   2320  K+   K+   134      27.119   8.159   8.231  1.00  0.00           K  
TER    2321       K+   134 
ATOM   2321  K+   K+   135     -41.683 -21.741  22.847  1.00  0.00           K  
TER    2322       K+   135 
ATOM   2322  K+   K+   136       6.819   8.935  -0.242  1.00  0.00           K  
TER    2323       K+   136 
ATOM   2323  K+   K+   137       6.701  40.013  -4.804  1.00  0.00           K  
TER    2324       K+   137 
ATOM   2324  K+   K+   138     -10.586  33.612  23.622  1.00  0.00           K  
TER    2325       K+   138 
ATOM   2325  K+   K+   139     -24.382  35.153  11.537  1.00  0.00           K  
TER    2326       K+   139 
ATOM   2326  K+   K+   140       5.814 -25.367 -25.898  1.00  0.00           K  
TER    2327       K+   140 
ATOM   2327  K+   K+   141       3.547 -29.661 -27.934  1.00  0.00           K  
TER    2328       K+   141 
ATOM   2328  K+   K+   142       9.000   4.615  35.709  1.00  0.00           K  
TER    2329       K+   142 
ATOM   2329  K+   K+   143      25.367 -24.098  -3.569  1.00  0.00           K  
TER    2330       K+   143 
ATOM   2330  K+   K+   144      12.851  -9.860  48.092  1.00  0.00           K  
TER    2331       K+   144 
ATOM   2331  K+   K+   145      11.236 -14.895   2.099  1.00  0.00           K  
TER    2332       K+   145 
ATOM   2332  K+   K+   146      37.243 -16.522  -8.683  1.00  0.00           K  
TER    2333       K+   146 
ATOM   2333  K+   K+   147       8.623  26.569  12.322  1.00  0.00           K  
TER    2334       K+   147 
ATOM   2334  K+   K+   148      -2.999  42.658  25.867  1.00  0.00           K  
TER    2335       K+   148 
ATOM   2335  K+   K+   149      -1.971  -9.206  26.338  1.00  0.00           K  
TER    2336       K+   149 
ATOM   2336  K+   K+   150     -23.269  30.871  -3.661  1.00  0.00           K  
TER    2337       K+   150 
ATOM   2337  K+   K+   151      25.266  -2.458  27.315  1.00  0.00           K  
TER    2338       K+   151 
ATOM   2338  K+   K+   152      15.340  39.546   3.415  1.00  0.00           K  
TER    2339       K+   152 
ATOM   2339  K+   K+   153     -30.955 -12.840  -2.109  1.00  0.00           K  
TER    2340       K+   153 
ATOM   2340  K+   K+   154     -11.559  30.648  30.103  1.00  0.00           K  
TER    2341       K+   154 
ATOM   2341  K+   K+   155      14.378   4.135 -18.311  1.00  0.00           K  
TER    2342       K+   155 
ATOM   2342  K+   K+   156     -30.874 -20.109 -28.740  1.00  0.00           K  
TER    2343       K+   156 
ATOM   2343  K+   K+   157      -9.048  12.365 -27.949  1.00  0.00           K  
TER    2344       K+   157 
ATOM   2344  K+   K+   158      11.388   5.705  13.477  1.00  0.00           K  
TER    2345       K+   158 
ATOM   2345  K+   K+   159       6.765  39.138 -18.286  1.00  0.00           K  
TER    2346       K+   159 
ATOM   2346  K+   K+   160     -21.902  -0.852 -25.150  1.00  0.00           K  
TER    2347       K+   160 
ATOM   2347  K+   K+   161      12.188  48.818   7.157  1.00  0.00           K  
TER    2348       K+   161 
ATOM   2348  K+   K+   162       9.083  46.144   1.157  1.00  0.00           K  
TER    2349       K+   162 
ATOM   2349  K+   K+   163     -22.107   0.441  33.992  1.00  0.00           K  
TER    2350       K+   163 
ATOM   2350  K+   K+   164       6.597 -34.942   9.142  1.00  0.00           K  
TER    2351       K+   164 
ATOM   2351  K+   K+   165      19.252 -19.947 -35.996  1.00  0.00           K  
TER    2352       K+   165 
ATOM   2352  K+   K+   166       6.166  29.858  29.243  1.00  0.00           K  
TER    2353       K+   166 
ATOM   2353  K+   K+   167      28.405 -24.121  12.836  1.00  0.00           K  
TER    2354       K+   167 
ATOM   2354  K+   K+   168      33.402 -22.494 -28.822  1.00  0.00           K  
TER    2355       K+   168 
ATOM   2355  K+   K+   169       7.479  41.788  16.491  1.00  0.00           K  
TER    2356       K+   169 
ATOM   2356  K+   K+   170       7.053 -23.515  41.643  1.00  0.00           K  
TER    2357       K+   170 
ATOM   2357  K+   K+   171      -6.413   1.835 -36.271  1.00  0.00           K  
TER    2358       K+   171 
ATOM   2358  K+   K+   172      -3.689  23.536 -21.578  1.00  0.00           K  
TER    2359       K+   172 
ATOM   2359  K+   K+   173      38.905 -24.221 -20.864  1.00  0.00           K  
TER    2360       K+   173 
ATOM   2360  K+   K+   174      -9.816   2.473  16.254  1.00  0.00           K  
TER    2361       K+   174 
ATOM   2361  K+   K+   175      -4.500 -16.499   0.506  1.00  0.00           K  
TER    2362       K+   175 
ATOM   2362  K+   K+   176      -7.228  15.996 -15.326  1.00  0.00           K  
TER    2363       K+   176 
ATOM   2363  K+   K+   177      34.088 -29.882  21.808  1.00  0.00           K  
TER    2364       K+   177 
ATOM   2364  K+   K+   178       6.887 -34.764 -28.433  1.00  0.00           K  
TER    2365       K+   178 
ATOM   2365  K+   K+   179      -5.842 -45.343  14.394  1.00  0.00           K  
TER    2366       K+   179 
ATOM   2366  K+   K+   180      10.108  20.321  34.580  1.00  0.00           K  
TER    2367       K+   180 
ATOM   2367  K+   K+   181      -2.252  -2.994 -25.033  1.00  0.00           K  
TER    2368       K+   181 
ATOM   2368  K+   K+   182      14.634 -15.052   6.642  1.00  0.00           K  
TER    2369       K+   182 
ATOM   2369  K+   K+   183      -8.986   7.240  18.522  1.00  0.00           K  
TER    2370       K+   183 
ATOM   2370  K+   K+   184       0.157  -2.954 -20.845  1.00  0.00           K  
TER    2371       K+   184 
ATOM   2371  K+   K+   185     -32.566   2.368  25.777  1.00  0.00           K  
TER    2372       K+   185 
ATOM   2372  K+   K+   186      15.903  21.217 -26.236  1.00  0.00           K  
TER    2373       K+   186 
ATOM   2373  K+   K+   187      15.930 -38.875  21.580  1.00  0.00           K  
TER    2374       K+   187 
ATOM   2374  K+   K+   188      -4.426  35.902  22.446  1.00  0.00           K  
TER    2375       K+   188 
ATOM   2375  K+   K+   189       3.990  26.486  32.438  1.00  0.00           K  
TER    2376       K+   189 
ATOM   2376  K+   K+   190       0.543  40.278   1.392  1.00  0.00           K  
TER    2377       K+   190 
ATOM   2377  K+   K+   191      27.876 -11.150   9.316  1.00  0.00           K  
TER    2378       K+   191 
ATOM   2378  K+   K+   192     -41.558  -0.463  26.936  1.00  0.00           K  
TER    2379       K+   192 
ATOM   2379  K+   K+   193      -7.742  36.962  14.224  1.00  0.00           K  
TER    2380       K+   193 
ATOM   2380  K+   K+   194     -25.948  15.593 -24.468  1.00  0.00           K  
TER    2381       K+   194 
ATOM   2381  K+   K+   195      18.142  46.155  15.539  1.00  0.00           K  
TER    2382       K+   195 
ATOM   2382  K+   K+   196      10.230  48.336  17.654  1.00  0.00           K  
TER    2383       K+   196 
ATOM   2383  K+   K+   197      29.498 -32.786  27.855  1.00  0.00           K  
TER    2384       K+   197 
ATOM   2384  K+   K+   198      -2.291  25.909  11.437  1.00  0.00           K  
TER    2385       K+   198 
ATOM   2385  K+   K+   199       6.616  18.636  27.323  1.00  0.00           K  
TER    2386       K+   199 
ATOM   2386  K+   K+   200     -20.403 -44.972   9.007  1.00  0.00           K  
TER    2387       K+   200 
ATOM   2387  K+   K+   201      -8.961   7.617  -6.420  1.00  0.00           K  
TER    2388       K+   201 
ATOM   2388  K+   K+   202      24.681  15.645 -13.479  1.00  0.00           K  
TER    2389       K+   202 
ATOM   2389  K+   K+   203      26.612 -34.370   8.234  1.00  0.00           K  
TER    2390       K+   203 
ATOM   2390  K+   K+   204     -38.390  -5.246  -1.953  1.00  0.00           K  
TER    2391       K+   204 
ATOM   2391  K+   K+   205      28.799  10.970  23.814  1.00  0.00           K  
TER    2392       K+   205 
ATOM   2392  K+   K+   206      -3.685  -1.534   3.243  1.00  0.00           K  
TER    2393       K+   206 
ATOM   2393  K+   K+   207     -26.435  24.101  -2.446  1.00  0.00           K  
TER    2394       K+   207 
ATOM   2394  K+   K+   208      25.423 -28.907  23.287  1.00  0.00           K  
TER    2395       K+   208 
ATOM   2395  K+   K+   209      16.961  48.319  -5.546  1.00  0.00           K  
TER    2396       K+   209 
ATOM   2396  K+   K+   210     -31.875 -21.097  21.720  1.00  0.00           K  
TER    2397       K+   210 
ATOM   2397  K+   K+   211     -14.051  17.100 -40.736  1.00  0.00           K  
TER    2398       K+   211 
ATOM   2398  K+   K+   212      10.374  -6.709  13.607  1.00  0.00           K  
TER    2399       K+   212 
ATOM   2399  K+   K+   213       0.818 -13.170  36.352  1.00  0.00           K  
TER    2400       K+   213 
ATOM   2400  K+   K+   214     -10.391  -2.907  -1.855  1.00  0.00           K  
TER    2401       K+   214 
ATOM   2401  K+   K+   215      -8.802  36.635  33.978  1.00  0.00           K  
TER    2402       K+   215 
ATOM   2402  K+   K+   216       0.268  33.835  15.466  1.00  0.00           K  
TER    2403       K+   216 
ATOM   2403  K+   K+   217     -29.156  -9.375 -25.866  1.00  0.00           K  
TER    2404       K+   217 
ATOM   2404  K+   K+   218      -6.656  -4.969  30.360  1.00  0.00           K  
TER    2405       K+   218 
ATOM   2405  K+   K+   219       6.207 -14.134  -8.979  1.00  0.00           K  
TER    2406       K+   219 
ATOM   2406  K+   K+   220       9.208  -4.167 -27.810  1.00  0.00           K  
TER    2407       K+   220 
ATOM   2407  K+   K+   221     -14.377  19.662  13.473  1.00  0.00           K  
TER    2408       K+   221 
ATOM   2408  K+   K+   222      15.297  11.390 -12.672  1.00  0.00           K  
TER    2409       K+   222 
ATOM   2409  K+   K+   223      29.391 -34.253  23.552  1.00  0.00           K  
TER    2410       K+   223 
ATOM   2410  K+   K+   224      15.055 -39.513 -34.135  1.00  0.00           K  
TER    2411       K+   224 
ATOM   2411  K+   K+   225       8.925  44.931  10.716  1.00  0.00           K  
TER    2412       K+   225 
ATOM   2412  K+   K+   226      18.550  32.054  24.116  1.00  0.00           K  
TER    2413       K+   226 
ATOM   2413  K+   K+   227     -12.167  -8.718 -40.577  1.00  0.00           K  
TER    2414       K+   227 
ATOM   2414  K+   K+   228     -11.544  16.258 -35.447  1.00  0.00           K  
TER    2415       K+   228 
ATOM   2415  K+   K+   229     -28.478 -41.039  12.633  1.00  0.00           K  
TER    2416       K+   229 
ATOM   2416  K+   K+   230     -10.795  42.357   8.696  1.00  0.00           K  
TER    2417       K+   230 
ATOM   2417  K+   K+   231     -17.053   6.625  49.481  1.00  0.00           K  
TER    2418       K+   231 
ATOM   2418  K+   K+   232      11.871 -18.289 -46.209  1.00  0.00           K  
TER    2419       K+   232 
ATOM   2419  K+   K+   233       0.237  15.664  24.448  1.00  0.00           K  
TER    2420       K+   233 
ATOM   2420  K+   K+   234      10.226  26.591  16.890  1.00  0.00           K  
TER    2421       K+   234 
ATOM   2421  K+   K+   235     -19.191  24.723  29.359  1.00  0.00           K  
TER    2422       K+   235 
ATOM   2422  K+   K+   236      16.319 -28.189  12.714  1.00  0.00           K  
TER    2423       K+   236 
ATOM   2423  K+   K+   237      11.176 -27.323  -6.468  1.00  0.00           K  
TER    2424       K+   237 
ATOM   2424  K+   K+   238       6.747  40.621  21.224  1.00  0.00           K  
TER    2425       K+   238 
ATOM   2425  K+   K+   239     -38.428 -27.680   1.436  1.00  0.00           K  
TER    2426       K+   239 
ATOM   2426  K+   K+   240      20.215 -31.356 -10.229  1.00  0.00           K  
TER    2427       K+   240 
ATOM   2427  K+   K+   241       0.062  41.243 -11.988  1.00  0.00           K  
TER    2428       K+   241 
ATOM   2428  K+   K+   242     -24.667  32.245 -32.136  1.00  0.00           K  
TER    2429       K+   242 
ATOM   2429  K+   K+   243      43.453 -12.285  28.439  1.00  0.00           K  
TER    2430       K+   243 
ATOM   2430  K+   K+   244     -12.928  -9.807  35.616  1.00  0.00           K  
TER    2431       K+   244 
ATOM   2431  K+   K+   245     -19.213 -43.862 -12.203  1.00  0.00           K  
TER    2432       K+   245 
ATOM   2432 Cl-  Cl-   246     -26.153  14.507  23.866  1.00  0.00          CL  
TER    2433      Cl-   246 
ATOM   2433 Cl-  Cl-   247      -8.901 -13.973  -0.839  1.00  0.00          CL  
TER    2434      Cl-   247 
ATOM   2434 Cl-  Cl-   248      -2.803 -38.402 -23.836  1.00  0.00          CL  
TER    2435      Cl-   248 
ATOM   2435 Cl-  Cl-   249      16.740  12.077  25.524  1.00  0.00          CL  
TER    2436      Cl-   249 
ATOM   2436 Cl-  Cl-   250      10.562 -35.822  33.801  1.00  0.00          CL  
TER    2437      Cl-   250 
ATOM   2437 Cl-  Cl-   251     -15.797 -20.133  15.218  1.00  0.00          CL  
TER    2438      Cl-   251 
ATOM   2438 Cl-  Cl-   252     -16.141   9.527  -4.444  1.00  0.00          CL  
TER    2439      Cl-   252 
ATOM   2439 Cl-  Cl-   253      -6.243 -14.588  22.683  1.00  0.00          CL  
TER    2440      Cl-   253 
ATOM   2440 Cl-  Cl-   254     -14.742  -9.693 -10.044  1.00  0.00          CL  
TER    2441      Cl-   254 
ATOM   2441 Cl-  Cl-   255      -8.963  12.088 -38.317  1.00  0.00          CL  
TER    2442      Cl-   255 
ATOM   2442 Cl-  Cl-   256      -5.873  -3.684 -43.231  1.00  0.00          CL  
TER    2443      Cl-   256 
ATOM   2443 Cl-  Cl-   257     -15.621  21.411 -38.501  1.00  0.00          CL  
TER    2444      Cl-   257 
ATOM   2444 Cl-  Cl-   258       6.149  23.203 -29.665  1.00  0.00          CL  
TER    2445      Cl-   258 
ATOM   2445 Cl-  Cl-   259     -18.575  14.348 -30.464  1.00  0.00          CL  
TER    2446      Cl-   259 
ATOM   2446 Cl-  Cl-   260     -27.948 -30.750  17.198  1.00  0.00          CL  
TER    2447      Cl-   260 
ATOM   2447 Cl-  Cl-   261      16.478   5.127 -20.486  1.00  0.00          CL  
TER    2448      Cl-   261 
ATOM   2448 Cl-  Cl-   262      -7.728  27.308 -14.867  1.00  0.00          CL  
TER    2449      Cl-   262 
ATOM   2449 Cl-  Cl-   263     -20.710  36.406 -29.611  1.00  0.00          CL  
TER    2450      Cl-   263 
ATOM   2450 Cl-  Cl-   264     -21.161 -37.239 -15.159  1.00  0.00          CL  
TER    2451      Cl-   264 
ATOM   2451 Cl-  Cl-   265     -30.859  26.193 -25.110  1.00  0.00          CL  
TER    2452      Cl-   265 
ATOM   2452 Cl-  Cl-   266      32.816  -4.599  15.630  1.00  0.00          CL  
TER    2453      Cl-   266 
ATOM   2453 Cl-  Cl-   267      13.653  22.266  18.725  1.00  0.00          CL  
TER    2454      Cl-   267 
ATOM   2454 Cl-  Cl-   268      27.018 -25.306  -6.463  1.00  0.00          CL  
TER    2455      Cl-   268 
ATOM   2455 Cl-  Cl-   269      -3.785  -7.869 -32.910  1.00  0.00          CL  
TER    2456      Cl-   269 
ATOM   2456 Cl-  Cl-   270     -14.364  17.678  39.425  1.00  0.00          CL  
TER    2457      Cl-   270 
ATOM   2457 Cl-  Cl-   271      10.511 -25.791 -27.172  1.00  0.00          CL  
TER    2458      Cl-   271 
ATOM   2458 Cl-  Cl-   272     -35.204  20.218   0.404  1.00  0.00          CL  
TER    2459      Cl-   272 
ATOM   2459 Cl-  Cl-   273       6.953  12.246  11.061  1.00  0.00          CL  
TER    2460      Cl-   273 
ATOM   2460 Cl-  Cl-   274      36.526 -16.821 -22.160  1.00  0.00          CL  
TER    2461      Cl-   274 
ATOM   2461 Cl-  Cl-   275      19.308 -36.535 -12.873  1.00  0.00          CL  
TER    2462      Cl-   275 
ATOM   2462 Cl-  Cl-   276       2.012   2.447   1.239  1.00  0.00          CL  
TER    2463      Cl-   276 
ATOM   2463 Cl-  Cl-   277       6.012  17.134 -32.052  1.00  0.00          CL  
TER    2464      Cl-   277 
ATOM   2464 Cl-  Cl-   278      34.986   9.234  12.193  1.00  0.00          CL  
TER    2465      Cl-   278 
ATOM   2465 Cl-  Cl-   279       0.830  39.245 -15.217  1.00  0.00          CL  
TER    2466      Cl-   279 
ATOM   2466 Cl-  Cl-   280     -38.011   1.139 -15.851  1.00  0.00          CL  
TER    2467      Cl-   280 
ATOM   2467 Cl-  Cl-   281      29.559 -31.609  25.119  1.00  0.00          CL  
TER    2468      Cl-   281 
ATOM   2468 Cl-  Cl-   282     -43.443   8.868  22.911  1.00  0.00          CL  
TER    2469      Cl-   282 
ATOM   2469 Cl-  Cl-   283      -5.795 -28.313  14.641  1.00  0.00          CL  
TER    2470      Cl-   283 
ATOM   2470 Cl-  Cl-   284     -21.906  -9.435  12.689  1.00  0.00          CL  
TER    2471      Cl-   284 
ATOM   2471 Cl-  Cl-   285      -2.502  -2.572   8.949  1.00  0.00          CL  
TER    2472      Cl-   285 
ATOM   2472 Cl-  Cl-   286       1.295 -31.819 -11.415  1.00  0.00          CL  
TER    2473      Cl-   286 
ATOM   2473 Cl-  Cl-   287       4.322  -3.912  11.671  1.00  0.00          CL  
TER    2474      Cl-   287 
ATOM   2474 Cl-  Cl-   288     -28.119  25.296  17.546  1.00  0.00          CL  
TER    2475      Cl-   288 
ATOM   2475 Cl-  Cl-   289     -14.631  -8.935  28.178  1.00  0.00          CL  
TER    2476      Cl-   289 
ATOM   2476 Cl-  Cl-   290      -2.534  -4.943  35.849  1.00  0.00          CL  
TER    2477      Cl-   290 
ATOM   2477 Cl-  Cl-   291     -18.914 -32.729 -21.455  1.00  0.00          CL  
TER    2478      Cl-   291 
ATOM   2478 Cl-  Cl-   292      17.136 -11.911 -42.749  1.00  0.00          CL  
TER    2479      Cl-   292 
ATOM   2479 Cl-  Cl-   293       8.597  -3.761 -21.451  1.00  0.00          CL  
TER    2480      Cl-   293 
ATOM   2480 Cl-  Cl-   294      22.007  -6.157  43.643  1.00  0.00          CL  
TER    2481      Cl-   294 
ATOM   2481 Cl-  Cl-   295     -31.973 -10.495  -8.365  1.00  0.00          CL  
TER    2482      Cl-   295 
ATOM   2482 Cl-  Cl-   296      27.939  -8.551 -25.293  1.00  0.00          CL  
TER    2483      Cl-   296 
ATOM   2483 Cl-  Cl-   297      29.743  37.603  11.874  1.00  0.00          CL  
TER    2484      Cl-   297 
ATOM   2484 Cl-  Cl-   298      13.237   8.776  -4.260  1.00  0.00          CL  
TER    2485      Cl-   298 
ATOM   2485 Cl-  Cl-   299     -19.368 -24.792 -25.844  1.00  0.00          CL  
TER    2486      Cl-   299 
ATOM   2486 Cl-  Cl-   300      13.833   0.854  19.070  1.00  0.00          CL  
TER    2487      Cl-   300 
ATOM   2487 Cl-  Cl-   301     -43.260  10.476 -28.958  1.00  0.00          CL  
TER    2488      Cl-   301 
ATOM   2488 Cl-  Cl-   302      -7.006 -39.280   8.467  1.00  0.00          CL  
TER    2489      Cl-   302 
ATOM   2489 Cl-  Cl-   303      -0.928 -33.489  19.677  1.00  0.00          CL  
TER    2490      Cl-   303 
ATOM   2490 Cl-  Cl-   304     -26.229 -20.757  -1.834  1.00  0.00          CL  
TER    2491      Cl-   304 
ATOM   2491 Cl-  Cl-   305      11.075  40.444 -13.670  1.00  0.00          CL  
TER    2492      Cl-   305 
ATOM   2492 Cl-  Cl-   306      -2.108 -22.618   7.507  1.00  0.00          CL  
TER    2493      Cl-   306 
ATOM   2493 Cl-  Cl-   307     -36.090  -1.503  25.196  1.00  0.00          CL  
TER    2494      Cl-   307 
ATOM   2494 Cl-  Cl-   308     -41.208  -1.341  23.858  1.00  0.00          CL  
TER    2495      Cl-   308 
ATOM   2495 Cl-  Cl-   309      32.073 -13.780  -7.198  1.00  0.00          CL  
TER    2496      Cl-   309 
ATOM   2496 Cl-  Cl-   310     -42.549 -10.547  23.068  1.00  0.00          CL  
TER    2497      Cl-   310 
ATOM   2497 Cl-  Cl-   311     -12.041 -11.559  25.025  1.00  0.00          CL  
TER    2498      Cl-   311 
ATOM   2498 Cl-  Cl-   312      -9.575 -22.086 -10.284  1.00  0.00          CL  
TER    2499      Cl-   312 
ATOM   2499 Cl-  Cl-   313     -18.342   1.511 -18.236  1.00  0.00          CL  
TER    2500      Cl-   313 
ATOM   2500 Cl-  Cl-   314      14.394  -6.923 -47.825  1.00  0.00          CL  
TER    2501      Cl-   314 
ATOM   2501 Cl-  Cl-   315       7.341 -19.276  29.830  1.00  0.00          CL  
TER    2502      Cl-   315 
ATOM   2502 Cl-  Cl-   316      27.681   9.740  13.708  1.00  0.00          CL  
TER    2503      Cl-   316 
ATOM   2503 Cl-  Cl-   317      24.292 -22.064  24.554  1.00  0.00          CL  
TER    2504      Cl-   317 
ATOM   2504 Cl-  Cl-   318       2.608  -7.761  20.579  1.00  0.00          CL  
TER    2505      Cl-   318 
ATOM   2505 Cl-  Cl-   319      23.766  23.674 -20.992  1.00  0.00          CL  
TER    2506      Cl-   319 
ATOM   2506 Cl-  Cl-   320     -10.523   4.737 -29.920  1.00  0.00          CL  
TER    2507      Cl-   320 
ATOM   2507 Cl-  Cl-   321       0.705 -38.043  11.864  1.00  0.00          CL  
TER    2508      Cl-   321 
ATOM   2508 Cl-  Cl-   322      16.854  -0.431 -44.871  1.00  0.00          CL  
TER    2509      Cl-   322 
ATOM   2509 Cl-  Cl-   323      10.067 -23.310 -31.650  1.00  0.00          CL  
TER    2510      Cl-   323 
ATOM   2510 Cl-  Cl-   324       6.900 -41.246   6.989  1.00  0.00          CL  
TER    2511      Cl-   324 
ATOM   2511 Cl-  Cl-   325      28.819  11.864 -28.206  1.00  0.00          CL  
TER    2512      Cl-   325 
ATOM   2512 Cl-  Cl-   326       0.720   6.872   3.132  1.00  0.00          CL  
TER    2513      Cl-   326 
ATOM   2513 Cl-  Cl-   327      22.412 -29.792  18.610  1.00  0.00          CL  
TER    2514      Cl-   327 
ATOM   2514 Cl-  Cl-   328      33.419  20.159   7.616  1.00  0.00          CL  
TER    2515      Cl-   328 
ATOM   2515 Cl-  Cl-   329     -38.205   6.629 -35.366  1.00  0.00          CL  
TER    2516      Cl-   329 
ATOM   2516 Cl-  Cl-   330     -25.801 -37.313   9.740  1.00  0.00          CL  
TER    2517      Cl-   330 
ATOM   2517 Cl-  Cl-   331     -15.911  18.701  15.966  1.00  0.00          CL  
TER    2518      Cl-   331 
ATOM   2518 Cl-  Cl-   332      40.102  21.490   6.711  1.00  0.00          CL  
TER    2519      Cl-   332 
ATOM   2519 Cl-  Cl-   333     -23.667  -9.105  23.480  1.00  0.00          CL  
TER    2520      Cl-   333 
ATOM   2520 Cl-  Cl-   334     -26.514  15.587 -32.661  1.00  0.00          CL  
TER    2521      Cl-   334 
ATOM   2521 Cl-  Cl-   335       5.643  27.300 -16.945  1.00  0.00          CL  
TER    2522      Cl-   335 
ATOM   2522 Cl-  Cl-   336      -8.553  31.912 -30.535  1.00  0.00          CL  
TER    2523      Cl-   336 
ATOM   2523 Cl-  Cl-   337      -6.985  14.247 -27.445  1.00  0.00          CL  
TER    2524      Cl-   337 
ATOM   2524 Cl-  Cl-   338     -37.814  -6.265  32.471  1.00  0.00          CL  
TER    2525      Cl-   338 
ATOM   2525 Cl-  Cl-   339      15.150  31.147   1.880  1.00  0.00          CL  
TER    2526      Cl-   339 
ATOM   2526 Cl-  Cl-   340      38.095   3.288  34.289  1.00  0.00          CL  
TER    2527      Cl-   340 
ATOM   2527 Cl-  Cl-   341      40.290  33.058 -12.255  1.00  0.00          CL  
TER    2528      Cl-   341 
ATOM   2528 Cl-  Cl-   342     -39.706 -21.600  -4.448  1.00  0.00          CL  
TER    2529      Cl-   342 
ATOM   2529 Cl-  Cl-   343      30.684   0.469  -9.482  1.00  0.00          CL  
TER    2530      Cl-   343 
ATOM   2530 Cl-  Cl-   344     -13.452  13.466 -10.363  1.00  0.00          CL  
TER    2531      Cl-   344 
ATOM   2531 Cl-  Cl-   345      26.108 -11.050  34.246  1.00  0.00          CL  
TER    2532      Cl-   345 
ATOM   2532 Cl-  Cl-   346      23.601  17.218   2.293  1.00  0.00          CL  
TER    2533      Cl-   346 
ATOM   2533 Cl-  Cl-   347      -0.666   4.512  16.018  1.00  0.00          CL  
TER    2534      Cl-   347 
ATOM   2534 Cl-  Cl-   348      13.575  26.739 -26.670  1.00  0.00          CL  
TER    2535      Cl-   348 
ATOM   2535 Cl-  Cl-   349      23.807   9.095   3.408  1.00  0.00          CL  
TER    2536      Cl-   349 
ATOM   2536  O   WAT   350     -39.787   9.372  -0.878  1.00  0.00           O  
ATOM   2537  H1  WAT   350     -39.121   9.125  -0.237  1.00  0.00           H  
ATOM   2538  H2  WAT   350     -40.063  10.249  -0.611  1.00  0.00           H  
TER    2539      WAT   350 
ATOM   2539  O   WAT   351      23.851  11.345  15.159  1.00  0.00           O  
ATOM   2540  H1  WAT   351      24.507  10.897  15.694  1.00  0.00           H  
ATOM   2541  H2  WAT   351      24.264  11.435  14.300  1.00  0.00           H  
TER    2542      WAT   351 
ATOM   2542  O   WAT   352     -10.089  29.995 -12.611  1.00  0.00           O  
ATOM   2543  H1  WAT   352      -9.512  30.420 -13.246  1.00  0.00           H  
ATOM   2544  H2  WAT   352     -10.684  30.688 -12.328  1.00  0.00           H  
TER    2545      WAT   352 
ATOM   2545  O   WAT   353     -18.737  16.031  33.230  1.00  0.00           O  
ATOM   2546  H1  WAT   353     -17.902  15.574  33.329  1.00  0.00           H  
ATOM   2547  H2  WAT   353     -18.578  16.902  33.595  1.00  0.00           H  
TER    2548      WAT   353 
ATOM   2548  O   WAT   354      23.380   3.536  32.245  1.00  0.00           O  
ATOM   2549  H1  WAT   354      22.468   3.547  31.954  1.00  0.00           H  
ATOM   2550  H2  WAT   354      23.487   4.357  32.726  1.00  0.00           H  
TER    2551      WAT   354 
ATOM   2551  O   WAT   355      40.855  -1.977 -11.825  1.00  0.00           O  
ATOM   2552  H1  WAT   355      40.055  -1.811 -11.327  1.00  0.00           H  
ATOM   2553  H2  WAT   355      41.389  -1.193 -11.689  1.00  0.00           H  
TER    2554      WAT   355 
ATOM   2554  O   WAT   356      21.908 -33.063 -22.213  1.00  0.00           O  
ATOM   2555  H1  WAT   356      22.581 -33.210 -22.877  1.00  0.00           H  
ATOM   2556  H2  WAT   356      21.130 -33.501 -22.560  1.00  0.00           H  
TER    2557      WAT   356 
ATOM   2557  O   WAT   357      16.156  11.922  15.628  1.00  0.00           O  
ATOM   2558  H1  WAT   357      16.630  11.442  14.948  1.00  0.00           H  
ATOM   2559  H2  WAT   357      16.582  11.662  16.445  1.00  0.00           H  
TER    2560      WAT   357 
ATOM   2560  O   WAT   358      33.343   4.984 -15.028  1.00  0.00           O  
ATOM   2561  H1  WAT   358      32.397   4.874 -15.124  1.00  0.00           H  
ATOM   2562  H2  WAT   358      33.707   4.657 -15.851  1.00  0.00           H  
TER    2563      WAT   358 
ATOM   2563  O   WAT   359      20.082   4.754 -31.992  1.00  0.00           O  
ATOM   2564  H1  WAT   359      19.819   5.632 -32.269  1.00  0.00           H  
ATOM   2565  H2  WAT   359      20.347   4.317 -32.801  1.00  0.00           H  
TER    2566      WAT   359 
ATOM   2566  O   WAT   360     -22.791  23.244  34.915  1.00  0.00           O  
ATOM   2567  H1  WAT   360     -23.064  22.503  34.373  1.00  0.00           H  
ATOM   2568  H2  WAT   360     -23.348  23.967  34.629  1.00  0.00           H  
TER    2569      WAT   360 
ATOM   2569  O   WAT   361       7.766 -26.378  32.163  1.00  0.00           O  
ATOM   2570  H1  WAT   361       7.174 -26.554  32.895  1.00  0.00           H  
ATOM   2571  H2  WAT   361       7.386 -26.859  31.427  1.00  0.00           H  
TER    2572      WAT   361 
ATOM   2572  O   WAT   362     -23.996  33.136  26.692  1.00  0.00           O  
ATOM   2573  H1  WAT   362     -23.486  33.153  25.882  1.00  0.00           H  
ATOM   2574  H2  WAT   362     -24.676  33.797  26.560  1.00  0.00           H  
TER    2575      WAT   362 
ATOM   2575  O   WAT   363      18.156 -10.321 -46.534  1.00  0.00           O  
ATOM   2576  H1  WAT   363      17.978  -9.926 -45.681  1.00  0.00           H  
ATOM   2577  H2  WAT   363      19.109 -10.288 -46.620  1.00  0.00           H  
TER    2578      WAT   363 
ATOM   2578  O   WAT   364     -19.016  -3.909  20.229  1.00  0.00           O  
ATOM   2579  H1  WAT   364     -19.873  -3.482  20.209  1.00  0.00           H  
ATOM   2580  H2  WAT   364     -18.949  -4.270  21.113  1.00  0.00           H  
TER    2581      WAT   364 
ATOM   2581  O   WAT   365      15.118  50.404  -9.390  1.00  0.00           O  
ATOM   2582  H1  WAT   365      15.810  51.050  -9.529  1.00  0.00           H  
ATOM   2583  H2  WAT   365      14.318  50.922  -9.315  1.00  0.00           H  
TER    2584      WAT   365 
ATOM   2584  O   WAT   366     -24.869  27.916  34.505  1.00  0.00           O  
ATOM   2585  H1  WAT   366     -24.596  28.131  33.614  1.00  0.00           H  
ATOM   2586  H2  WAT   366     -25.823  27.854  34.455  1.00  0.00           H  
TER    2587      WAT   366 
ATOM   2587  O   WAT   367      26.556  32.832   8.007  1.00  0.00           O  
ATOM   2588  H1  WAT   367      25.755  33.139   8.432  1.00  0.00           H  
ATOM   2589  H2  WAT   367      27.025  32.357   8.692  1.00  0.00           H  
TER    2590      WAT   367 
ATOM   2590  O   WAT   368       1.354 -12.317  41.697  1.00  0.00           O  
ATOM   2591  H1  WAT   368       1.365 -11.409  41.395  1.00  0.00           H  
ATOM   2592  H2  WAT   368       2.275 -12.536  41.832  1.00  0.00           H  
TER    2593      WAT   368 
ATOM   2593  O   WAT   369       5.438   1.209  25.864  1.00  0.00           O  
ATOM   2594  H1  WAT   369       5.371   1.562  24.977  1.00  0.00           H  
ATOM   2595  H2  WAT   369       5.357   1.975  26.433  1.00  0.00           H  
TER    2596      WAT   369 
ATOM   2596  O   WAT   370      27.806  39.896   8.068  1.00  0.00           O  
ATOM   2597  H1  WAT   370      27.953  40.244   7.189  1.00  0.00           H  
ATOM   2598  H2  WAT   370      28.008  40.628   8.652  1.00  0.00           H  
TER    2599      WAT   370 
ATOM   2599  O   WAT   371      -7.003  -1.011   6.214  1.00  0.00           O  
ATOM   2600  H1  WAT   371      -6.556  -1.463   6.929  1.00  0.00           H  
ATOM   2601  H2  WAT   371      -6.957  -0.084   6.450  1.00  0.00           H  
TER    2602      WAT   371 
ATOM   2602  O   WAT   372      10.890  -2.789  11.651  1.00  0.00           O  
ATOM   2603  H1  WAT   372      11.723  -2.463  11.993  1.00  0.00           H  
ATOM   2604  H2  WAT   372      10.279  -2.698  12.382  1.00  0.00           H  
TER    2605      WAT   372 
ATOM   2605  O   WAT   373       6.816  -1.755  32.789  1.00  0.00           O  
ATOM   2606  H1  WAT   373       7.420  -1.414  33.448  1.00  0.00           H  
ATOM   2607  H2  WAT   373       6.001  -1.908  33.267  1.00  0.00           H  
TER    2608      WAT   373 
ATOM   2608  O   WAT   374      40.742  26.783 -17.781  1.00  0.00           O  
ATOM   2609  H1  WAT   374      39.949  27.319 -17.788  1.00  0.00           H  
ATOM   2610  H2  WAT   374      41.225  27.080 -17.010  1.00  0.00           H  
TER    2611      WAT   374 
ATOM   2611  O   WAT   375      26.347  -7.846 -37.422  1.00  0.00           O  
ATOM   2612  H1  WAT   375      25.472  -7.862 -37.810  1.00  0.00           H  
ATOM   2613  H2  WAT   375      26.881  -8.375 -38.014  1.00  0.00           H  
TER    2614      WAT   375 
ATOM   2614  O   WAT   376      20.022  -1.296 -17.057  1.00  0.00           O  
ATOM   2615  H1  WAT   376      19.302  -1.923 -16.982  1.00  0.00           H  
ATOM   2616  H2  WAT   376      20.640  -1.559 -16.375  1.00  0.00           H  
TER    2617      WAT   376 
ATOM   2617  O   WAT   377      19.464 -39.031  33.290  1.00  0.00           O  
ATOM   2618  H1  WAT   377      19.000 -39.796  32.950  1.00  0.00           H  
ATOM   2619  H2  WAT   377      19.409 -38.385  32.586  1.00  0.00           H  
TER    2620      WAT   377 
ATOM   2620  O   WAT   378       4.237  40.905 -22.683  1.00  0.00           O  
ATOM   2621  H1  WAT   378       3.517  40.644 -22.109  1.00  0.00           H  
ATOM   2622  H2  WAT   378       3.950  41.734 -23.065  1.00  0.00           H  
TER    2623      WAT   378 
ATOM   2623  O   WAT   379      29.120  37.400   8.818  1.00  0.00           O  
ATOM   2624  H1  WAT   379      28.596  38.188   8.673  1.00  0.00           H  
ATOM   2625  H2  WAT   379      29.429  37.480   9.720  1.00  0.00           H  
TER    2626      WAT   379 
ATOM   2626  O   WAT   380     -14.638  22.445 -28.261  1.00  0.00           O  
ATOM   2627  H1  WAT   380     -14.164  23.173 -28.664  1.00  0.00           H  
ATOM   2628  H2  WAT   380     -14.489  21.707 -28.851  1.00  0.00           H  
TER    2629      WAT   380 
ATOM   2629  O   WAT   381       3.812 -13.568  36.588  1.00  0.00           O  
ATOM   2630  H1  WAT   381       3.596 -13.214  37.450  1.00  0.00           H  
ATOM   2631  H2  WAT   381       4.223 -14.413  36.772  1.00  0.00           H  
TER    2632      WAT   381 
ATOM   2632  O   WAT   382       1.832 -35.371 -10.385  1.00  0.00           O  
ATOM   2633  H1  WAT   382       1.111 -35.267 -11.005  1.00  0.00           H  
ATOM   2634  H2  WAT   382       1.542 -36.067  -9.795  1.00  0.00           H  
TER    2635      WAT   382 
ATOM   2635  O   WAT   383      -7.204  15.144 -42.725  1.00  0.00           O  
ATOM   2636  H1  WAT   383      -6.949  14.412 -43.286  1.00  0.00           H  
ATOM   2637  H2  WAT   383      -7.310  14.755 -41.857  1.00  0.00           H  
TER    2638      WAT   383 
ATOM   2638  O   WAT   384      11.524  21.517   1.915  1.00  0.00           O  
ATOM   2639  H1  WAT   384      11.994  20.868   2.439  1.00  0.00           H  
ATOM   2640  H2  WAT   384      10.602  21.275   2.006  1.00  0.00           H  
TER    2641      WAT   384 
ATOM   2641  O   WAT   385     -20.452  26.260   7.391  1.00  0.00           O  
ATOM   2642  H1  WAT   385     -19.867  26.982   7.162  1.00  0.00           H  
ATOM   2643  H2  WAT   385     -21.080  26.646   8.002  1.00  0.00           H  
TER    2644      WAT   385 
ATOM   2644  O   WAT   386      37.677  34.591  15.010  1.00  0.00           O  
ATOM   2645  H1  WAT   386      37.673  34.248  14.116  1.00  0.00           H  
ATOM   2646  H2  WAT   386      37.198  33.938  15.520  1.00  0.00           H  
TER    2647      WAT   386 
ATOM   2647  O   WAT   387     -18.909 -43.191  -6.122  1.00  0.00           O  
ATOM   2648  H1  WAT   387     -18.609 -43.351  -7.017  1.00  0.00           H  
ATOM   2649  H2  WAT   387     -19.862 -43.271  -6.171  1.00  0.00           H  
TER    2650      WAT   387 
ATOM   2650  O   WAT   388     -33.300  -4.589   7.785  1.00  0.00           O  
ATOM   2651  H1  WAT   388     -32.990  -4.791   8.668  1.00  0.00           H  
ATOM   2652  H2  WAT   388     -33.219  -3.637   7.716  1.00  0.00           H  
TER    2653      WAT   388 
ATOM   2653  O   WAT   389       7.521 -11.763  42.789  1.00  0.00           O  
ATOM   2654  H1  WAT   389       8.378 -11.857  43.206  1.00  0.00           H  
ATOM   2655  H2  WAT   389       6.930 -11.531  43.506  1.00  0.00           H  
TER    2656      WAT   389 
ATOM   2656  O   WAT   390     -36.458 -23.361  20.857  1.00  0.00           O  
ATOM   2657  H1  WAT   390     -36.987 -22.882  20.219  1.00  0.00           H  
ATOM   2658  H2  WAT   390     -37.025 -24.073  21.152  1.00  0.00           H  
TER    2659      WAT   390 
ATOM   2659  O   WAT   391      14.471 -30.071 -11.159  1.00  0.00           O  
ATOM   2660  H1  WAT   391      14.929 -30.150 -11.995  1.00  0.00           H  
ATOM   2661  H2  WAT   391      13.560 -29.906 -11.399  1.00  0.00           H  
TER    2662      WAT   391 
ATOM   2662  O   WAT   392     -35.346 -14.863  16.437  1.00  0.00           O  
ATOM   2663  H1  WAT   392     -35.266 -15.052  17.372  1.00  0.00           H  
ATOM   2664  H2  WAT   392     -34.691 -15.424  16.022  1.00  0.00           H  
TER    2665      WAT   392 
ATOM   2665  O   WAT   393     -40.341 -26.968   6.319  1.00  0.00           O  
ATOM   2666  H1  WAT   393     -40.257 -27.797   5.847  1.00  0.00           H  
ATOM   2667  H2  WAT   393     -39.701 -26.390   5.904  1.00  0.00           H  
TER    2668      WAT   393 
ATOM   2668  O   WAT   394       8.501  28.377  22.202  1.00  0.00           O  
ATOM   2669  H1  WAT   394       9.144  27.669  22.237  1.00  0.00           H  
ATOM   2670  H2  WAT   394       8.870  29.063  22.759  1.00  0.00           H  
TER    2671      WAT   394 
ATOM   2671  O   WAT   395       6.546 -18.540  42.302  1.00  0.00           O  
ATOM   2672  H1  WAT   395       7.473 -18.607  42.528  1.00  0.00           H  
ATOM   2673  H2  WAT   395       6.425 -19.175  41.596  1.00  0.00           H  
TER    2674      WAT   395 
ATOM   2674  O   WAT   396      29.867   8.602  21.022  1.00  0.00           O  
ATOM   2675  H1  WAT   396      30.544   9.278  21.043  1.00  0.00           H  
ATOM   2676  H2  WAT   396      29.995   8.161  20.182  1.00  0.00           H  
TER    2677      WAT   396 
ATOM   2677  O   WAT   397      31.281 -32.481   8.419  1.00  0.00           O  
ATOM   2678  H1  WAT   397      31.574 -32.364   7.515  1.00  0.00           H  
ATOM   2679  H2  WAT   397      32.011 -32.924   8.852  1.00  0.00           H  
TER    2680      WAT   397 
ATOM   2680  O   WAT   398       9.971 -13.890  16.039  1.00  0.00           O  
ATOM   2681  H1  WAT   398       9.207 -14.072  16.585  1.00  0.00           H  
ATOM   2682  H2  WAT   398       9.971 -14.590  15.386  1.00  0.00           H  
TER    2683      WAT   398 
ATOM   2683  O   WAT   399      14.240  26.808  23.675  1.00  0.00           O  
ATOM   2684  H1  WAT   399      14.643  27.663  23.527  1.00  0.00           H  
ATOM   2685  H2  WAT   399      14.324  26.355  22.836  1.00  0.00           H  
TER    2686      WAT   399 
ATOM   2686  O   WAT   400       3.800 -23.582  34.865  1.00  0.00           O  
ATOM   2687  H1  WAT   400       3.823 -22.710  34.470  1.00  0.00           H  
ATOM   2688  H2  WAT   400       3.125 -24.050  34.373  1.00  0.00           H  
TER    2689      WAT   400 
ATOM   2689  O   WAT   401       3.704 -31.447  14.928  1.00  0.00           O  
ATOM   2690  H1  WAT   401       4.411 -32.069  15.104  1.00  0.00           H  
ATOM   2691  H2  WAT   401       2.994 -31.984  14.576  1.00  0.00           H  
TER    2692      WAT   401 
ATOM   2692  O   WAT   402     -38.821 -11.641   6.268  1.00  0.00           O  
ATOM   2693  H1  WAT   402     -38.612 -12.487   6.665  1.00  0.00           H  
ATOM   2694  H2  WAT   402     -39.681 -11.416   6.622  1.00  0.00           H  
TER    2695      WAT   402 
ATOM   2695  O   WAT   403     -23.022  -0.174 -34.270  1.00  0.00           O  
ATOM   2696  H1  WAT   403     -23.860   0.177 -34.570  1.00  0.00           H  
ATOM   2697  H2  WAT   403     -22.516   0.597 -34.015  1.00  0.00           H  
TER    2698      WAT   403 
ATOM   2698  O   WAT   404     -18.161 -34.843  -9.683  1.00  0.00           O  
ATOM   2699  H1  WAT   404     -17.479 -34.988  -9.028  1.00  0.00           H  
ATOM   2700  H2  WAT   404     -18.284 -35.698 -10.095  1.00  0.00           H  
TER    2701      WAT   404 
ATOM   2701  O   WAT   405       8.920 -32.984   9.122  1.00  0.00           O  
ATOM   2702  H1  WAT   405       8.797 -32.108   9.489  1.00  0.00           H  
ATOM   2703  H2  WAT   405       9.235 -32.829   8.232  1.00  0.00           H  
TER    2704      WAT   405 
ATOM   2704  O   WAT   406      -4.390  -5.075  14.982  1.00  0.00           O  
ATOM   2705  H1  WAT   406      -4.239  -5.822  15.561  1.00  0.00           H  
ATOM   2706  H2  WAT   406      -5.313  -5.144  14.738  1.00  0.00           H  
TER    2707      WAT   406 
ATOM   2707  O   WAT   407     -13.001  -5.518 -19.758  1.00  0.00           O  
ATOM   2708  H1  WAT   407     -13.142  -4.853 -19.083  1.00  0.00           H  
ATOM   2709  H2  WAT   407     -13.712  -6.146 -19.627  1.00  0.00           H  
TER    2710      WAT   407 
ATOM   2710  O   WAT   408      15.081 -33.204 -38.946  1.00  0.00           O  
ATOM   2711  H1  WAT   408      15.745 -33.607 -38.386  1.00  0.00           H  
ATOM   2712  H2  WAT   408      14.735 -33.928 -39.467  1.00  0.00           H  
TER    2713      WAT   408 
ATOM   2713  O   WAT   409     -35.840 -14.061  -2.157  1.00  0.00           O  
ATOM   2714  H1  WAT   409     -35.247 -13.332  -2.341  1.00  0.00           H  
ATOM   2715  H2  WAT   409     -35.482 -14.794  -2.659  1.00  0.00           H  
TER    2716      WAT   409 
ATOM   2716  O   WAT   410      31.516  -8.415 -13.709  1.00  0.00           O  
ATOM   2717  H1  WAT   410      31.587  -7.477 -13.883  1.00  0.00           H  
ATOM   2718  H2  WAT   410      30.705  -8.679 -14.143  1.00  0.00           H  
TER    2719      WAT   410 
ATOM   2719  O   WAT   411      26.477  38.959  -4.684  1.00  0.00           O  
ATOM   2720  H1  WAT   411      25.978  39.454  -4.034  1.00  0.00           H  
ATOM   2721  H2  WAT   411      27.355  39.339  -4.652  1.00  0.00           H  
TER    2722      WAT   411 
ATOM   2722  O   WAT   412       5.423  -2.724 -39.405  1.00  0.00           O  
ATOM   2723  H1  WAT   412       4.598  -2.273 -39.223  1.00  0.00           H  
ATOM   2724  H2  WAT   412       5.669  -3.120 -38.570  1.00  0.00           H  
TER    2725      WAT   412 
ATOM   2725  O   WAT   413     -34.414  10.100 -15.272  1.00  0.00           O  
ATOM   2726  H1  WAT   413     -34.214   9.958 -16.198  1.00  0.00           H  
ATOM   2727  H2  WAT   413     -34.614   9.228 -14.934  1.00  0.00           H  
TER    2728      WAT   413 
ATOM   2728  O   WAT   414     -17.436 -17.431   1.916  1.00  0.00           O  
ATOM   2729  H1  WAT   414     -18.030 -18.082   1.542  1.00  0.00           H  
ATOM   2730  H2  WAT   414     -17.322 -16.783   1.220  1.00  0.00           H  
TER    2731      WAT   414 
ATOM   2731  O   WAT   415     -18.557 -24.863 -22.590  1.00  0.00           O  
ATOM   2732  H1  WAT   415     -18.503 -24.966 -23.540  1.00  0.00           H  
ATOM   2733  H2  WAT   415     -19.097 -25.597 -22.299  1.00  0.00           H  
TER    2734      WAT   415 
ATOM   2734  O   WAT   416      -1.006 -26.373 -27.846  1.00  0.00           O  
ATOM   2735  H1  WAT   416      -0.458 -26.096 -27.112  1.00  0.00           H  
ATOM   2736  H2  WAT   416      -1.185 -25.566 -28.329  1.00  0.00           H  
TER    2737      WAT   416 
ATOM   2737  O   WAT   417       1.334  18.966 -13.395  1.00  0.00           O  
ATOM   2738  H1  WAT   417       1.251  19.899 -13.593  1.00  0.00           H  
ATOM   2739  H2  WAT   417       1.992  18.647 -14.012  1.00  0.00           H  
TER    2740      WAT   417 
ATOM   2740  O   WAT   418       4.827 -40.047  11.893  1.00  0.00           O  
ATOM   2741  H1  WAT   418       4.758 -39.211  12.353  1.00  0.00           H  
ATOM   2742  H2  WAT   418       5.335 -39.846  11.106  1.00  0.00           H  
TER    2743      WAT   418 
ATOM   2743  O   WAT   419      -0.447   0.060  13.863  1.00  0.00           O  
ATOM   2744  H1  WAT   419      -0.261  -0.584  14.546  1.00  0.00           H  
ATOM   2745  H2  WAT   419      -0.876   0.781  14.325  1.00  0.00           H  
TER    2746      WAT   419 
ATOM   2746  O   WAT   420     -15.000   1.778  35.583  1.00  0.00           O  
ATOM   2747  H1  WAT   420     -14.537   1.890  34.753  1.00  0.00           H  
ATOM   2748  H2  WAT   420     -14.597   2.417  36.171  1.00  0.00           H  
TER    2749      WAT   420 
ATOM   2749  O   WAT   421      16.012  23.027  -5.765  1.00  0.00           O  
ATOM   2750  H1  WAT   421      15.461  22.819  -5.010  1.00  0.00           H  
ATOM   2751  H2  WAT   421      15.394  23.279  -6.451  1.00  0.00           H  
TER    2752      WAT   421 
ATOM   2752  O   WAT   422     -10.463  35.611 -14.267  1.00  0.00           O  
ATOM   2753  H1  WAT   422     -11.155  36.046 -13.770  1.00  0.00           H  
ATOM   2754  H2  WAT   422      -9.763  36.261 -14.324  1.00  0.00           H  
TER    2755      WAT   422 
ATOM   2755  O   WAT   423     -11.982 -44.414  22.799  1.00  0.00           O  
ATOM   2756  H1  WAT   423     -11.551 -44.623  21.970  1.00  0.00           H  
ATOM   2757  H2  WAT   423     -12.804 -43.996  22.544  1.00  0.00           H  
TER    2758      WAT   423 
ATOM   2758  O   WAT   424      15.859 -13.582  21.204  1.00  0.00           O  
ATOM   2759  H1  WAT   424      15.860 -12.954  20.482  1.00  0.00           H  
ATOM   2760  H2  WAT   424      16.473 -13.216  21.841  1.00  0.00           H  
TER    2761      WAT   424 
ATOM   2761  O   WAT   425       4.353  -1.355 -48.157  1.00  0.00           O  
ATOM   2762  H1  WAT   425       5.060  -1.281 -47.516  1.00  0.00           H  
ATOM   2763  H2  WAT   425       4.243  -2.298 -48.283  1.00  0.00           H  
TER    2764      WAT   425 
ATOM   2764  O   WAT   426     -39.684  21.989  18.612  1.00  0.00           O  
ATOM   2765  H1  WAT   426     -38.736  22.116  18.633  1.00  0.00           H  
ATOM   2766  H2  WAT   426     -39.984  22.544  17.892  1.00  0.00           H  
TER    2767      WAT   426 
ATOM   2767  O   WAT   427     -10.082  36.983   0.487  1.00  0.00           O  
ATOM   2768  H1  WAT   427     -10.904  37.369   0.790  1.00  0.00           H  
ATOM   2769  H2  WAT   427      -9.679  37.668  -0.048  1.00  0.00           H  
TER    2770      WAT   427 
ATOM   2770  O   WAT   428      -8.461 -24.291 -24.557  1.00  0.00           O  
ATOM   2771  H1  WAT   428      -9.026 -25.047 -24.714  1.00  0.00           H  
ATOM   2772  H2  WAT   428      -9.056 -23.541 -24.564  1.00  0.00           H  
TER    2773      WAT   428 
ATOM   2773  O   WAT   429      -9.698  35.009 -11.303  1.00  0.00           O  
ATOM   2774  H1  WAT   429      -8.772  34.782 -11.210  1.00  0.00           H  
ATOM   2775  H2  WAT   429      -9.775  35.333 -12.201  1.00  0.00           H  
TER    2776      WAT   429 
ATOM   2776  O   WAT   430      11.544  -6.091 -47.145  1.00  0.00           O  
ATOM   2777  H1  WAT   430      11.571  -6.127 -46.189  1.00  0.00           H  
ATOM   2778  H2  WAT   430      12.463  -6.086 -47.411  1.00  0.00           H  
TER    2779      WAT   430 
ATOM   2779  O   WAT   431       2.844 -20.728 -31.661  1.00  0.00           O  
ATOM   2780  H1  WAT   431       3.418 -21.381 -32.063  1.00  0.00           H  
ATOM   2781  H2  WAT   431       3.433 -20.022 -31.396  1.00  0.00           H  
TER    2782      WAT   431 
ATOM   2782  O   WAT   432      17.015 -39.562  27.932  1.00  0.00           O  
ATOM   2783  H1  WAT   432      17.424 -40.410  27.758  1.00  0.00           H  
ATOM   2784  H2  WAT   432      17.322 -38.997  27.223  1.00  0.00           H  
TER    2785      WAT   432 
ATOM   2785  O   WAT   433       4.275   0.433  20.498  1.00  0.00           O  
ATOM   2786  H1  WAT   433       4.393   1.163  19.889  1.00  0.00           H  
ATOM   2787  H2  WAT   433       3.570  -0.088  20.113  1.00  0.00           H  
TER    2788      WAT   433 
ATOM   2788  O   WAT   434     -22.646 -32.282  -0.960  1.00  0.00           O  
ATOM   2789  H1  WAT   434     -22.610 -33.195  -0.674  1.00  0.00           H  
ATOM   2790  H2  WAT   434     -22.345 -31.781  -0.202  1.00  0.00           H  
TER    2791      WAT   434 
ATOM   2791  O   WAT   435      -7.932  -7.594 -16.918  1.00  0.00           O  
ATOM   2792  H1  WAT   435      -7.459  -6.914 -16.440  1.00  0.00           H  
ATOM   2793  H2  WAT   435      -8.631  -7.863 -16.322  1.00  0.00           H  
TER    2794      WAT   435 
ATOM   2794  O   WAT   436       4.085   7.398  46.904  1.00  0.00           O  
ATOM   2795  H1  WAT   436       3.252   7.768  47.197  1.00  0.00           H  
ATOM   2796  H2  WAT   436       4.096   6.513  47.268  1.00  0.00           H  
TER    2797      WAT   436 
ATOM   2797  O   WAT   437     -17.494  11.567  28.588  1.00  0.00           O  
ATOM   2798  H1  WAT   437     -17.502  10.958  29.326  1.00  0.00           H  
ATOM   2799  H2  WAT   437     -16.652  12.017  28.658  1.00  0.00           H  
TER    2800      WAT   437 
ATOM   2800  O   WAT   438      -3.364 -22.532  -6.787  1.00  0.00           O  
ATOM   2801  H1  WAT   438      -4.253 -22.251  -7.001  1.00  0.00           H  
ATOM   2802  H2  WAT   438      -3.470 -23.108  -6.029  1.00  0.00           H  
TER    2803      WAT   438 
ATOM   2803  O   WAT   439      13.189  -2.086  15.532  1.00  0.00           O  
ATOM   2804  H1  WAT   439      13.804  -2.754  15.230  1.00  0.00           H  
ATOM   2805  H2  WAT   439      13.719  -1.497  16.069  1.00  0.00           H  
TER    2806      WAT   439 
ATOM   2806  O   WAT   440       4.875  -5.841  -5.825  1.00  0.00           O  
ATOM   2807  H1  WAT   440       4.051  -5.791  -6.310  1.00  0.00           H  
ATOM   2808  H2  WAT   440       4.624  -5.705  -4.912  1.00  0.00           H  
TER    2809      WAT   440 
ATOM   2809  O   WAT   441      13.593  -5.407  43.764  1.00  0.00           O  
ATOM   2810  H1  WAT   441      13.214  -5.654  42.920  1.00  0.00           H  
ATOM   2811  H2  WAT   441      14.082  -4.605  43.581  1.00  0.00           H  
TER    2812      WAT   441 
ATOM   2812  O   WAT   442      32.279 -20.225  -9.584  1.00  0.00           O  
ATOM   2813  H1  WAT   442      31.866 -19.423  -9.904  1.00  0.00           H  
ATOM   2814  H2  WAT   442      32.837 -20.512 -10.307  1.00  0.00           H  
TER    2815      WAT   442 
ATOM   2815  O   WAT   443       8.534   5.354  -9.441  1.00  0.00           O  
ATOM   2816  H1  WAT   443       9.444   5.613  -9.294  1.00  0.00           H  
ATOM   2817  H2  WAT   443       8.291   5.789 -10.258  1.00  0.00           H  
TER    2818      WAT   443 
ATOM   2818  O   WAT   444      -8.878  35.415 -22.910  1.00  0.00           O  
ATOM   2819  H1  WAT   444      -9.661  34.960 -22.601  1.00  0.00           H  
ATOM   2820  H2  WAT   444      -8.633  35.990 -22.185  1.00  0.00           H  
TER    2821      WAT   444 
ATOM   2821  O   WAT   445       6.240   6.977 -38.390  1.00  0.00           O  
ATOM   2822  H1  WAT   445       6.379   6.059 -38.156  1.00  0.00           H  
ATOM   2823  H2  WAT   445       6.600   7.470 -37.653  1.00  0.00           H  
TER    2824      WAT   445 
ATOM   2824  O   WAT   446     -34.748  -4.899 -12.104  1.00  0.00           O  
ATOM   2825  H1  WAT   446     -34.395  -4.220 -12.679  1.00  0.00           H  
ATOM   2826  H2  WAT   446     -35.681  -4.697 -12.040  1.00  0.00           H  
TER    2827      WAT   446 
ATOM   2827  O   WAT   447     -31.762  14.824   4.624  1.00  0.00           O  
ATOM   2828  H1  WAT   447     -31.048  14.852   3.986  1.00  0.00           H  
ATOM   2829  H2  WAT   447     -31.450  14.230   5.306  1.00  0.00           H  
TER    2830      WAT   447 
ATOM   2830  O   WAT   448      12.952  45.155 -21.715  1.00  0.00           O  
ATOM   2831  H1  WAT   448      13.733  44.664 -21.968  1.00  0.00           H  
ATOM   2832  H2  WAT   448      12.273  44.488 -21.610  1.00  0.00           H  
TER    2833      WAT   448 
ATOM   2833  O   WAT   449       5.431  -4.150  -9.292  1.00  0.00           O  
ATOM   2834  H1  WAT   449       5.173  -4.962  -8.856  1.00  0.00           H  
ATOM   2835  H2  WAT   449       5.917  -4.437 -10.065  1.00  0.00           H  
TER    2836      WAT   449 
ATOM   2836  O   WAT   450     -27.017  29.539  19.072  1.00  0.00           O  
ATOM   2837  H1  WAT   450     -26.294  29.070  19.488  1.00  0.00           H  
ATOM   2838  H2  WAT   450     -27.068  29.167  18.192  1.00  0.00           H  
TER    2839      WAT   450 
ATOM   2839  O   WAT   451     -14.020  -0.036  -4.699  1.00  0.00           O  
ATOM   2840  H1  WAT   451     -13.219   0.172  -5.180  1.00  0.00           H  
ATOM   2841  H2  WAT   451     -14.270   0.789  -4.283  1.00  0.00           H  
TER    2842      WAT   451 
ATOM   2842  O   WAT   452     -10.499 -50.215  17.959  1.00  0.00           O  
ATOM   2843  H1  WAT   452     -10.523 -50.627  17.095  1.00  0.00           H  
ATOM   2844  H2  WAT   452     -11.062 -49.446  17.873  1.00  0.00           H  
TER    2845      WAT   452 
ATOM   2845  O   WAT   453      41.783   2.996 -25.401  1.00  0.00           O  
ATOM   2846  H1  WAT   453      42.297   3.763 -25.147  1.00  0.00           H  
ATOM   2847  H2  WAT   453      42.188   2.269 -24.927  1.00  0.00           H  
TER    2848      WAT   453 
ATOM   2848  O   WAT   454     -20.414  18.930   3.027  1.00  0.00           O  
ATOM   2849  H1  WAT   454     -19.561  19.108   3.425  1.00  0.00           H  
ATOM   2850  H2  WAT   454     -20.260  18.176   2.458  1.00  0.00           H  
TER    2851      WAT   454 
ATOM   2851  O   WAT   455       4.774 -30.902 -33.191  1.00  0.00           O  
ATOM   2852  H1  WAT   455       5.142 -30.020 -33.251  1.00  0.00           H  
ATOM   2853  H2  WAT   455       5.483 -31.477 -33.478  1.00  0.00           H  
TER    2854      WAT   455 
ATOM   2854  O   WAT   456      33.819 -21.226  28.043  1.00  0.00           O  
ATOM   2855  H1  WAT   456      34.213 -20.672  27.370  1.00  0.00           H  
ATOM   2856  H2  WAT   456      33.170 -20.664  28.466  1.00  0.00           H  
TER    2857      WAT   456 
ATOM   2857  O   WAT   457     -38.345  13.275 -24.786  1.00  0.00           O  
ATOM   2858  H1  WAT   457     -37.575  12.783 -24.502  1.00  0.00           H  
ATOM   2859  H2  WAT   457     -38.225  14.147 -24.411  1.00  0.00           H  
TER    2860      WAT   457 
ATOM   2860  O   WAT   458      13.079  -5.840 -30.061  1.00  0.00           O  
ATOM   2861  H1  WAT   458      13.518  -5.411 -29.326  1.00  0.00           H  
ATOM   2862  H2  WAT   458      12.646  -6.600 -29.671  1.00  0.00           H  
TER    2863      WAT   458 
ATOM   2863  O   WAT   459       3.859  27.545  14.200  1.00  0.00           O  
ATOM   2864  H1  WAT   459       4.271  28.089  13.527  1.00  0.00           H  
ATOM   2865  H2  WAT   459       3.537  28.170  14.849  1.00  0.00           H  
TER    2866      WAT   459 
ATOM   2866  O   WAT   460      29.175  12.840  -4.768  1.00  0.00           O  
ATOM   2867  H1  WAT   460      30.065  13.063  -4.495  1.00  0.00           H  
ATOM   2868  H2  WAT   460      28.946  12.077  -4.238  1.00  0.00           H  
TER    2869      WAT   460 
ATOM   2869  O   WAT   461      33.601 -27.722 -25.100  1.00  0.00           O  
ATOM   2870  H1  WAT   461      33.540 -28.487 -25.672  1.00  0.00           H  
ATOM   2871  H2  WAT   461      32.699 -27.555 -24.827  1.00  0.00           H  
TER    2872      WAT   461 
ATOM   2872  O   WAT   462      37.931 -26.439 -13.413  1.00  0.00           O  
ATOM   2873  H1  WAT   462      38.448 -26.400 -12.609  1.00  0.00           H  
ATOM   2874  H2  WAT   462      38.020 -25.568 -13.799  1.00  0.00           H  
TER    2875      WAT   462 
ATOM   2875  O   WAT   463     -18.950   0.562  44.643  1.00  0.00           O  
ATOM   2876  H1  WAT   463     -19.421   1.202  44.109  1.00  0.00           H  
ATOM   2877  H2  WAT   463     -19.130   0.825  45.546  1.00  0.00           H  
TER    2878      WAT   463 
ATOM   2878  O   WAT   464     -23.115 -26.252  -3.394  1.00  0.00           O  
ATOM   2879  H1  WAT   464     -22.787 -26.972  -3.934  1.00  0.00           H  
ATOM   2880  H2  WAT   464     -22.327 -25.847  -3.031  1.00  0.00           H  
TER    2881      WAT   464 
ATOM   2881  O   WAT   465       8.550 -29.663  25.818  1.00  0.00           O  
ATOM   2882  H1  WAT   465       8.689 -29.254  24.964  1.00  0.00           H  
ATOM   2883  H2  WAT   465       8.414 -28.928  26.416  1.00  0.00           H  
TER    2884      WAT   465 
ATOM   2884  O   WAT   466      -2.926  12.502  10.146  1.00  0.00           O  
ATOM   2885  H1  WAT   466      -3.476  12.055   9.502  1.00  0.00           H  
ATOM   2886  H2  WAT   466      -3.535  12.783  10.828  1.00  0.00           H  
TER    2887      WAT   466 
ATOM   2887  O   WAT   467     -19.708  37.272 -15.870  1.00  0.00           O  
ATOM   2888  H1  WAT   467     -20.357  36.583 -15.728  1.00  0.00           H  
ATOM   2889  H2  WAT   467     -19.905  37.928 -15.201  1.00  0.00           H  
TER    2890      WAT   467 
ATOM   2890  O   WAT   468      40.574 -13.970 -13.328  1.00  0.00           O  
ATOM   2891  H1  WAT   468      39.700 -13.820 -13.688  1.00  0.00           H  
ATOM   2892  H2  WAT   468      41.012 -13.122 -13.402  1.00  0.00           H  
TER    2893      WAT   468 
ATOM   2893  O   WAT   469      25.810  32.488  12.499  1.00  0.00           O  
ATOM   2894  H1  WAT   469      26.028  33.053  13.240  1.00  0.00           H  
ATOM   2895  H2  WAT   469      25.175  31.864  12.851  1.00  0.00           H  
TER    2896      WAT   469 
ATOM   2896  O   WAT   470     -29.214  -5.636  -0.719  1.00  0.00           O  
ATOM   2897  H1  WAT   470     -29.181  -5.684  -1.674  1.00  0.00           H  
ATOM   2898  H2  WAT   470     -28.319  -5.420  -0.459  1.00  0.00           H  
TER    2899      WAT   470 
ATOM   2899  O   WAT   471     -26.258 -18.941  -8.054  1.00  0.00           O  
ATOM   2900  H1  WAT   471     -25.560 -18.691  -8.660  1.00  0.00           H  
ATOM   2901  H2  WAT   471     -26.086 -19.861  -7.856  1.00  0.00           H  
TER    2902      WAT   471 
ATOM   2902  O   WAT   472       6.513  13.663  33.745  1.00  0.00           O  
ATOM   2903  H1  WAT   472       5.928  14.405  33.587  1.00  0.00           H  
ATOM   2904  H2  WAT   472       7.302  13.869  33.244  1.00  0.00           H  
TER    2905      WAT   472 
ATOM   2905  O   WAT   473      33.416  -3.592  32.278  1.00  0.00           O  
ATOM   2906  H1  WAT   473      33.123  -2.776  32.684  1.00  0.00           H  
ATOM   2907  H2  WAT   473      32.789  -3.747  31.572  1.00  0.00           H  
TER    2908      WAT   473 
ATOM   2908  O   WAT   474       4.151 -22.629  -5.665  1.00  0.00           O  
ATOM   2909  H1  WAT   474       4.526 -23.454  -5.357  1.00  0.00           H  
ATOM   2910  H2  WAT   474       4.264 -22.025  -4.931  1.00  0.00           H  
TER    2911      WAT   474 
ATOM   2911  O   WAT   475      15.148   2.416  30.540  1.00  0.00           O  
ATOM   2912  H1  WAT   475      14.780   2.228  29.677  1.00  0.00           H  
ATOM   2913  H2  WAT   475      15.458   3.319  30.476  1.00  0.00           H  
TER    2914      WAT   475 
ATOM   2914  O   WAT   476     -22.660 -11.493  21.901  1.00  0.00           O  
ATOM   2915  H1  WAT   476     -23.514 -11.917  21.817  1.00  0.00           H  
ATOM   2916  H2  WAT   476     -22.838 -10.692  22.394  1.00  0.00           H  
TER    2917      WAT   476 
ATOM   2917  O   WAT   477       3.867  28.419  25.656  1.00  0.00           O  
ATOM   2918  H1  WAT   477       4.714  28.818  25.858  1.00  0.00           H  
ATOM   2919  H2  WAT   477       4.080  27.518  25.413  1.00  0.00           H  
TER    2920      WAT   477 
ATOM   2920  O   WAT   478       3.811  42.705  -2.507  1.00  0.00           O  
ATOM   2921  H1  WAT   478       3.956  43.067  -3.381  1.00  0.00           H  
ATOM   2922  H2  WAT   478       3.199  43.314  -2.094  1.00  0.00           H  
TER    2923      WAT   478 
ATOM   2923  O   WAT   479      38.735  12.796 -24.750  1.00  0.00           O  
ATOM   2924  H1  WAT   479      39.214  11.982 -24.907  1.00  0.00           H  
ATOM   2925  H2  WAT   479      37.822  12.523 -24.659  1.00  0.00           H  
TER    2926      WAT   479 
ATOM   2926  O   WAT   480      -5.822 -13.100  -9.262  1.00  0.00           O  
ATOM   2927  H1  WAT   480      -5.415 -12.984 -10.121  1.00  0.00           H  
ATOM   2928  H2  WAT   480      -5.087 -13.241  -8.666  1.00  0.00           H  
TER    2929      WAT   480 
ATOM   2929  O   WAT   481      25.637 -14.733 -11.757  1.00  0.00           O  
ATOM   2930  H1  WAT   481      25.777 -14.356 -12.626  1.00  0.00           H  
ATOM   2931  H2  WAT   481      25.403 -13.986 -11.207  1.00  0.00           H  
TER    2932      WAT   481 
ATOM   2932  O   WAT   482     -16.009 -33.473  26.592  1.00  0.00           O  
ATOM   2933  H1  WAT   482     -16.305 -34.362  26.400  1.00  0.00           H  
ATOM   2934  H2  WAT   482     -16.764 -33.052  27.003  1.00  0.00           H  
TER    2935      WAT   482 
ATOM   2935  O   WAT   483      30.240  24.098  10.620  1.00  0.00           O  
ATOM   2936  H1  WAT   483      29.561  23.940  11.276  1.00  0.00           H  
ATOM   2937  H2  WAT   483      30.434  23.231  10.263  1.00  0.00           H  
TER    2938      WAT   483 
ATOM   2938  O   WAT   484       9.442   4.035 -28.696  1.00  0.00           O  
ATOM   2939  H1  WAT   484      10.272   4.405 -28.995  1.00  0.00           H  
ATOM   2940  H2  WAT   484       8.829   4.769 -28.721  1.00  0.00           H  
TER    2941      WAT   484 
ATOM   2941  O   WAT   485       0.914 -30.213  33.780  1.00  0.00           O  
ATOM   2942  H1  WAT   485       1.459 -29.449  33.972  1.00  0.00           H  
ATOM   2943  H2  WAT   485       0.270 -30.232  34.487  1.00  0.00           H  
TER    2944      WAT   485 
ATOM   2944  O   WAT   486      12.893   5.047 -45.381  1.00  0.00           O  
ATOM   2945  H1  WAT   486      12.744   4.737 -44.488  1.00  0.00           H  
ATOM   2946  H2  WAT   486      13.712   4.629 -45.646  1.00  0.00           H  
TER    2947      WAT   486 
ATOM   2947  O   WAT   487     -31.268   5.972  -1.892  1.00  0.00           O  
ATOM   2948  H1  WAT   487     -31.696   6.776  -2.185  1.00  0.00           H  
ATOM   2949  H2  WAT   487     -31.872   5.599  -1.251  1.00  0.00           H  
TER    2950      WAT   487 
ATOM   2950  O   WAT   488     -35.728   3.489 -24.170  1.00  0.00           O  
ATOM   2951  H1  WAT   488     -36.303   2.928 -24.691  1.00  0.00           H  
ATOM   2952  H2  WAT   488     -35.817   4.356 -24.565  1.00  0.00           H  
TER    2953      WAT   488 
ATOM   2953  O   WAT   489      28.571   1.663  23.623  1.00  0.00           O  
ATOM   2954  H1  WAT   489      29.464   1.956  23.803  1.00  0.00           H  
ATOM   2955  H2  WAT   489      28.679   0.900  23.055  1.00  0.00           H  
TER    2956      WAT   489 
ATOM   2956  O   WAT   490      -8.403  -7.358  41.286  1.00  0.00           O  
ATOM   2957  H1  WAT   490      -8.040  -7.615  42.134  1.00  0.00           H  
ATOM   2958  H2  WAT   490      -8.187  -6.429  41.205  1.00  0.00           H  
TER    2959      WAT   490 
ATOM   2959  O   WAT   491      -8.830 -13.710 -37.558  1.00  0.00           O  
ATOM   2960  H1  WAT   491      -8.433 -13.599 -36.694  1.00  0.00           H  
ATOM   2961  H2  WAT   491      -8.890 -14.658 -37.674  1.00  0.00           H  
TER    2962      WAT   491 
ATOM   2962  O   WAT   492     -18.802 -38.175  -1.314  1.00  0.00           O  
ATOM   2963  H1  WAT   492     -18.522 -38.839  -0.684  1.00  0.00           H  
ATOM   2964  H2  WAT   492     -19.282 -37.535  -0.789  1.00  0.00           H  
TER    2965      WAT   492 
ATOM   2965  O   WAT   493      -0.868 -44.590   2.824  1.00  0.00           O  
ATOM   2966  H1  WAT   493      -0.894 -44.343   1.899  1.00  0.00           H  
ATOM   2967  H2  WAT   493      -0.701 -45.532   2.816  1.00  0.00           H  
TER    2968      WAT   493 
ATOM   2968  O   WAT   494     -27.099  -0.374   3.664  1.00  0.00           O  
ATOM   2969  H1  WAT   494     -26.433  -0.213   4.331  1.00  0.00           H  
ATOM   2970  H2  WAT   494     -27.749  -0.924   4.102  1.00  0.00           H  
TER    2971      WAT   494 
ATOM   2971  O   WAT   495       8.063  -1.135 -48.328  1.00  0.00           O  
ATOM   2972  H1  WAT   495       8.847  -1.424 -47.862  1.00  0.00           H  
ATOM   2973  H2  WAT   495       8.066  -0.182 -48.233  1.00  0.00           H  
TER    2974      WAT   495 
ATOM   2974  O   WAT   496      -8.816 -17.549  21.106  1.00  0.00           O  
ATOM   2975  H1  WAT   496      -8.080 -17.263  20.565  1.00  0.00           H  
ATOM   2976  H2  WAT   496      -9.047 -16.778  21.623  1.00  0.00           H  
TER    2977      WAT   496 
ATOM   2977  O   WAT   497     -23.241 -16.824 -28.663  1.00  0.00           O  
ATOM   2978  H1  WAT   497     -22.487 -16.993 -28.098  1.00  0.00           H  
ATOM   2979  H2  WAT   497     -23.028 -17.267 -29.485  1.00  0.00           H  
TER    2980      WAT   497 
ATOM   2980  O   WAT   498     -26.273 -20.771 -29.896  1.00  0.00           O  
ATOM   2981  H1  WAT   498     -25.911 -21.383 -29.255  1.00  0.00           H  
ATOM   2982  H2  WAT   498     -26.608 -21.330 -30.598  1.00  0.00           H  
TER    2983      WAT   498 
ATOM   2983  O   WAT   499     -24.254   1.653   5.566  1.00  0.00           O  
ATOM   2984  H1  WAT   499     -24.375   2.226   4.809  1.00  0.00           H  
ATOM   2985  H2  WAT   499     -23.330   1.753   5.796  1.00  0.00           H  
TER    2986      WAT   499 
ATOM   2986  O   WAT   500       8.072 -31.646  14.758  1.00  0.00           O  
ATOM   2987  H1  WAT   500       8.087 -32.422  15.318  1.00  0.00           H  
ATOM   2988  H2  WAT   500       8.621 -31.880  14.010  1.00  0.00           H  
TER    2989      WAT   500 
ATOM   2989  O   WAT   501      30.189 -15.010  -9.435  1.00  0.00           O  
ATOM   2990  H1  WAT   501      30.323 -15.951  -9.319  1.00  0.00           H  
ATOM   2991  H2  WAT   501      30.719 -14.606  -8.748  1.00  0.00           H  
TER    2992      WAT   501 
ATOM   2992  O   WAT   502       5.463   7.090  29.204  1.00  0.00           O  
ATOM   2993  H1  WAT   502       6.016   7.781  29.569  1.00  0.00           H  
ATOM   2994  H2  WAT   502       4.695   7.551  28.868  1.00  0.00           H  
TER    2995      WAT   502 
ATOM   2995  O   WAT   503     -40.986 -12.268 -16.153  1.00  0.00           O  
ATOM   2996  H1  WAT   503     -41.236 -11.495 -16.660  1.00  0.00           H  
ATOM   2997  H2  WAT   503     -41.814 -12.710 -15.966  1.00  0.00           H  
TER    2998      WAT   503 
ATOM   2998  O   WAT   504      17.609   4.990  43.412  1.00  0.00           O  
ATOM   2999  H1  WAT   504      17.126   5.467  44.088  1.00  0.00           H  
ATOM   3000  H2  WAT   504      16.931   4.548  42.901  1.00  0.00           H  
TER    3001      WAT   504 
ATOM   3001  O   WAT   505     -31.367  14.454 -23.956  1.00  0.00           O  
ATOM   3002  H1  WAT   505     -31.190  13.683 -24.494  1.00  0.00           H  
ATOM   3003  H2  WAT   505     -30.690  14.436 -23.280  1.00  0.00           H  
TER    3004      WAT   505 
ATOM   3004  O   WAT   506     -19.346 -24.910   0.362  1.00  0.00           O  
ATOM   3005  H1  WAT   506     -19.017 -25.644   0.882  1.00  0.00           H  
ATOM   3006  H2  WAT   506     -18.766 -24.181   0.582  1.00  0.00           H  
TER    3007      WAT   506 
ATOM   3007  O   WAT   507      -2.532   1.955  14.983  1.00  0.00           O  
ATOM   3008  H1  WAT   507      -2.157   1.871  15.860  1.00  0.00           H  
ATOM   3009  H2  WAT   507      -2.294   2.840  14.705  1.00  0.00           H  
TER    3010      WAT   507 
ATOM   3010  O   WAT   508      21.718  35.912  19.636  1.00  0.00           O  
ATOM   3011  H1  WAT   508      21.583  35.971  20.582  1.00  0.00           H  
ATOM   3012  H2  WAT   508      22.670  35.901  19.530  1.00  0.00           H  
TER    3013      WAT   508 
ATOM   3013  O   WAT   509     -18.054   9.794  17.531  1.00  0.00           O  
ATOM   3014  H1  WAT   509     -18.769   9.181  17.701  1.00  0.00           H  
ATOM   3015  H2  WAT   509     -18.405  10.648  17.786  1.00  0.00           H  
TER    3016      WAT   509 
ATOM   3016  O   WAT   510     -27.545  19.462 -18.134  1.00  0.00           O  
ATOM   3017  H1  WAT   510     -26.649  19.757 -18.295  1.00  0.00           H  
ATOM   3018  H2  WAT   510     -27.915  19.332 -19.007  1.00  0.00           H  
TER    3019      WAT   510 
ATOM   3019  O   WAT   511       5.141  -7.175  -9.084  1.00  0.00           O  
ATOM   3020  H1  WAT   511       4.844  -8.073  -8.940  1.00  0.00           H  
ATOM   3021  H2  WAT   511       4.335  -6.676  -9.221  1.00  0.00           H  
TER    3022      WAT   511 
ATOM   3022  O   WAT   512     -20.171 -19.559 -28.711  1.00  0.00           O  
ATOM   3023  H1  WAT   512     -19.361 -19.238 -29.106  1.00  0.00           H  
ATOM   3024  H2  WAT   512     -19.890 -19.993 -27.906  1.00  0.00           H  
TER    3025      WAT   512 
ATOM   3025  O   WAT   513      -9.290 -33.141  16.433  1.00  0.00           O  
ATOM   3026  H1  WAT   513      -9.442 -33.869  15.831  1.00  0.00           H  
ATOM   3027  H2  WAT   513      -9.032 -33.558  17.255  1.00  0.00           H  
TER    3028      WAT   513 
ATOM   3028  O   WAT   514     -31.214  14.302  15.186  1.00  0.00           O  
ATOM   3029  H1  WAT   514     -30.456  14.137  14.625  1.00  0.00           H  
ATOM   3030  H2  WAT   514     -31.008  15.124  15.632  1.00  0.00           H  
TER    3031      WAT   514 
ATOM   3031  O   WAT   515       5.000  31.890  19.675  1.00  0.00           O  
ATOM   3032  H1  WAT   515       4.048  31.802  19.634  1.00  0.00           H  
ATOM   3033  H2  WAT   515       5.241  31.507  20.518  1.00  0.00           H  
TER    3034      WAT   515 
ATOM   3034  O   WAT   516      31.729  -5.846   8.896  1.00  0.00           O  
ATOM   3035  H1  WAT   516      32.242  -5.170   9.339  1.00  0.00           H  
ATOM   3036  H2  WAT   516      32.342  -6.248   8.281  1.00  0.00           H  
TER    3037      WAT   516 
ATOM   3037  O   WAT   517       3.276 -42.903 -17.673  1.00  0.00           O  
ATOM   3038  H1  WAT   517       3.900 -43.621 -17.568  1.00  0.00           H  
ATOM   3039  H2  WAT   517       2.423 -43.334 -17.736  1.00  0.00           H  
TER    3040      WAT   517 
ATOM   3040  O   WAT   518     -26.007  35.691 -25.256  1.00  0.00           O  
ATOM   3041  H1  WAT   518     -26.626  35.082 -24.854  1.00  0.00           H  
ATOM   3042  H2  WAT   518     -26.557  36.314 -25.729  1.00  0.00           H  
TER    3043      WAT   518 
ATOM   3043  O   WAT   519     -35.319 -32.469   0.961  1.00  0.00           O  
ATOM   3044  H1  WAT   519     -35.215 -32.218   1.879  1.00  0.00           H  
ATOM   3045  H2  WAT   519     -35.817 -33.286   0.991  1.00  0.00           H  
TER    3046      WAT   519 
ATOM   3046  O   WAT   520      14.638 -33.569  -5.456  1.00  0.00           O  
ATOM   3047  H1  WAT   520      14.458 -34.288  -6.062  1.00  0.00           H  
ATOM   3048  H2  WAT   520      15.511 -33.759  -5.112  1.00  0.00           H  
TER    3049      WAT   520 
ATOM   3049  O   WAT   521      20.848  14.126  31.037  1.00  0.00           O  
ATOM   3050  H1  WAT   521      21.149  14.297  31.930  1.00  0.00           H  
ATOM   3051  H2  WAT   521      21.613  14.299  30.489  1.00  0.00           H  
TER    3052      WAT   521 
ATOM   3052  O   WAT   522      -0.849 -15.269 -42.382  1.00  0.00           O  
ATOM   3053  H1  WAT   522      -0.819 -14.438 -42.857  1.00  0.00           H  
ATOM   3054  H2  WAT   522      -1.080 -15.917 -43.047  1.00  0.00           H  
TER    3055      WAT   522 
ATOM   3055  O   WAT   523     -30.867  34.587  10.675  1.00  0.00           O  
ATOM   3056  H1  WAT   523     -30.009  34.467  10.268  1.00  0.00           H  
ATOM   3057  H2  WAT   523     -31.482  34.595   9.941  1.00  0.00           H  
TER    3058      WAT   523 
ATOM   3058  O   WAT   524     -19.506  37.209  23.259  1.00  0.00           O  
ATOM   3059  H1  WAT   524     -19.396  38.024  22.769  1.00  0.00           H  
ATOM   3060  H2  WAT   524     -19.161  36.532  22.677  1.00  0.00           H  
TER    3061      WAT   524 
ATOM   3061  O   WAT   525       8.827  23.227 -31.444  1.00  0.00           O  
ATOM   3062  H1  WAT   525       9.198  23.851 -30.820  1.00  0.00           H  
ATOM   3063  H2  WAT   525       8.068  22.858 -30.992  1.00  0.00           H  
TER    3064      WAT   525 
ATOM   3064  O   WAT   526     -10.717  -6.880 -42.458  1.00  0.00           O  
ATOM   3065  H1  WAT   526     -10.852  -6.807 -43.403  1.00  0.00           H  
ATOM   3066  H2  WAT   526      -9.924  -7.409 -42.371  1.00  0.00           H  
TER    3067      WAT   526 
ATOM   3067  O   WAT   527      -1.907   7.422  19.698  1.00  0.00           O  
ATOM   3068  H1  WAT   527      -2.760   7.225  20.086  1.00  0.00           H  
ATOM   3069  H2  WAT   527      -2.108   7.978  18.946  1.00  0.00           H  
TER    3070      WAT   527 
ATOM   3070  O   WAT   528      43.298  -4.156  18.116  1.00  0.00           O  
ATOM   3071  H1  WAT   528      42.388  -4.257  18.396  1.00  0.00           H  
ATOM   3072  H2  WAT   528      43.696  -5.011  18.281  1.00  0.00           H  
TER    3073      WAT   528 
ATOM   3073  O   WAT   529       0.546 -21.353  35.293  1.00  0.00           O  
ATOM   3074  H1  WAT   529       0.406 -20.951  34.435  1.00  0.00           H  
ATOM   3075  H2  WAT   529       0.123 -22.209  35.228  1.00  0.00           H  
TER    3076      WAT   529 
ATOM   3076  O   WAT   530      -9.871  12.944 -43.476  1.00  0.00           O  
ATOM   3077  H1  WAT   530      -9.723  13.752 -43.967  1.00  0.00           H  
ATOM   3078  H2  WAT   530      -9.234  12.326 -43.833  1.00  0.00           H  
TER    3079      WAT   530 
ATOM   3079  O   WAT   531       3.085 -14.163 -43.387  1.00  0.00           O  
ATOM   3080  H1  WAT   531       2.291 -13.632 -43.459  1.00  0.00           H  
ATOM   3081  H2  WAT   531       3.797 -13.559 -43.599  1.00  0.00           H  
TER    3082      WAT   531 
ATOM   3082  O   WAT   532       4.522   0.540  48.999  1.00  0.00           O  
ATOM   3083  H1  WAT   532       5.391   0.906  48.839  1.00  0.00           H  
ATOM   3084  H2  WAT   532       3.948   1.303  49.062  1.00  0.00           H  
TER    3085      WAT   532 
ATOM   3085  O   WAT   533      41.394  27.453  -5.861  1.00  0.00           O  
ATOM   3086  H1  WAT   533      40.878  27.069  -5.152  1.00  0.00           H  
ATOM   3087  H2  WAT   533      42.240  27.651  -5.460  1.00  0.00           H  
TER    3088      WAT   533 
ATOM   3088  O   WAT   534     -32.026 -19.019  27.190  1.00  0.00           O  
ATOM   3089  H1  WAT   534     -31.348 -18.483  26.780  1.00  0.00           H  
ATOM   3090  H2  WAT   534     -32.651 -18.386  27.543  1.00  0.00           H  
TER    3091      WAT   534 
ATOM   3091  O   WAT   535     -14.469   1.026 -32.440  1.00  0.00           O  
ATOM   3092  H1  WAT   535     -14.618   1.163 -31.504  1.00  0.00           H  
ATOM   3093  H2  WAT   535     -13.786   1.656 -32.669  1.00  0.00           H  
TER    3094      WAT   535 
ATOM   3094  O   WAT   536       5.084  11.743 -17.821  1.00  0.00           O  
ATOM   3095  H1  WAT   536       4.171  11.471 -17.913  1.00  0.00           H  
ATOM   3096  H2  WAT   536       5.590  11.001 -18.153  1.00  0.00           H  
TER    3097      WAT   536 
ATOM   3097  O   WAT   537     -23.274  14.986  23.184  1.00  0.00           O  
ATOM   3098  H1  WAT   537     -22.965  15.015  24.090  1.00  0.00           H  
ATOM   3099  H2  WAT   537     -24.226  14.925  23.258  1.00  0.00           H  
TER    3100      WAT   537 
ATOM   3100  O   WAT   538     -38.869  18.520  12.934  1.00  0.00           O  
ATOM   3101  H1  WAT   538     -37.972  18.430  13.254  1.00  0.00           H  
ATOM   3102  H2  WAT   538     -38.855  19.315  12.400  1.00  0.00           H  
TER    3103      WAT   538 
ATOM   3103  O   WAT   539     -16.361   8.100  21.472  1.00  0.00           O  
ATOM   3104  H1  WAT   539     -16.370   8.853  20.881  1.00  0.00           H  
ATOM   3105  H2  WAT   539     -15.695   8.316  22.124  1.00  0.00           H  
TER    3106      WAT   539 
ATOM   3106  O   WAT   540     -14.778  -0.553 -42.070  1.00  0.00           O  
ATOM   3107  H1  WAT   540     -14.988  -1.467 -41.881  1.00  0.00           H  
ATOM   3108  H2  WAT   540     -14.883  -0.104 -41.231  1.00  0.00           H  
TER    3109      WAT   540 
ATOM   3109  O   WAT   541      -6.155 -27.648  27.199  1.00  0.00           O  
ATOM   3110  H1  WAT   541      -5.813 -27.911  28.053  1.00  0.00           H  
ATOM   3111  H2  WAT   541      -5.820 -28.309  26.593  1.00  0.00           H  
TER    3112      WAT   541 
ATOM   3112  O   WAT   542     -21.210  15.523  12.399  1.00  0.00           O  
ATOM   3113  H1  WAT   542     -22.129  15.776  12.478  1.00  0.00           H  
ATOM   3114  H2  WAT   542     -20.896  15.475  13.302  1.00  0.00           H  
TER    3115      WAT   542 
ATOM   3115  O   WAT   543      11.486  19.512  15.224  1.00  0.00           O  
ATOM   3116  H1  WAT   543      10.750  19.763  14.666  1.00  0.00           H  
ATOM   3117  H2  WAT   543      11.623  18.583  15.037  1.00  0.00           H  
TER    3118      WAT   543 
ATOM   3118  O   WAT   544       6.233  27.975  31.956  1.00  0.00           O  
ATOM   3119  H1  WAT   544       7.153  27.718  32.018  1.00  0.00           H  
ATOM   3120  H2  WAT   544       6.191  28.823  32.397  1.00  0.00           H  
TER    3121      WAT   544 
ATOM   3121  O   WAT   545       2.935  31.397  -9.456  1.00  0.00           O  
ATOM   3122  H1  WAT   545       2.715  30.622  -9.973  1.00  0.00           H  
ATOM   3123  H2  WAT   545       2.527  32.123  -9.928  1.00  0.00           H  
TER    3124      WAT   545 
ATOM   3124  O   WAT   546     -33.144  31.697   5.085  1.00  0.00           O  
ATOM   3125  H1  WAT   546     -33.919  31.406   4.605  1.00  0.00           H  
ATOM   3126  H2  WAT   546     -32.911  30.951   5.638  1.00  0.00           H  
TER    3127      WAT   546 
ATOM   3127  O   WAT   547     -11.419 -48.371  -9.697  1.00  0.00           O  
ATOM   3128  H1  WAT   547     -12.226 -48.530 -10.188  1.00  0.00           H  
ATOM   3129  H2  WAT   547     -11.669 -47.734  -9.027  1.00  0.00           H  
TER    3130      WAT   547 
ATOM   3130  O   WAT   548      -6.393 -22.691  -9.499  1.00  0.00           O  
ATOM   3131  H1  WAT   548      -5.740 -22.102  -9.876  1.00  0.00           H  
ATOM   3132  H2  WAT   548      -7.166 -22.578 -10.052  1.00  0.00           H  
TER    3133      WAT   548 
ATOM   3133  O   WAT   549      20.641  -5.857 -12.774  1.00  0.00           O  
ATOM   3134  H1  WAT   549      19.934  -6.157 -12.203  1.00  0.00           H  
ATOM   3135  H2  WAT   549      20.264  -5.878 -13.653  1.00  0.00           H  
TER    3136      WAT   549 
ATOM   3136  O   WAT   550     -25.476 -41.792  -3.923  1.00  0.00           O  
ATOM   3137  H1  WAT   550     -26.189 -41.692  -3.292  1.00  0.00           H  
ATOM   3138  H2  WAT   550     -24.758 -41.276  -3.557  1.00  0.00           H  
TER    3139      WAT   550 
ATOM   3139  O   WAT   551      -9.655 -43.199  16.345  1.00  0.00           O  
ATOM   3140  H1  WAT   551     -10.359 -43.215  15.697  1.00  0.00           H  
ATOM   3141  H2  WAT   551     -10.106 -43.202  17.189  1.00  0.00           H  
TER    3142      WAT   551 
ATOM   3142  O   WAT   552     -41.052 -21.771   5.702  1.00  0.00           O  
ATOM   3143  H1  WAT   552     -41.981 -21.626   5.522  1.00  0.00           H  
ATOM   3144  H2  WAT   552     -41.025 -22.614   6.155  1.00  0.00           H  
TER    3145      WAT   552 
ATOM   3145  O   WAT   553     -17.474 -32.709  -7.466  1.00  0.00           O  
ATOM   3146  H1  WAT   553     -17.734 -31.790  -7.410  1.00  0.00           H  
ATOM   3147  H2  WAT   553     -16.600 -32.735  -7.074  1.00  0.00           H  
TER    3148      WAT   553 
ATOM   3148  O   WAT   554       2.155 -17.328 -43.985  1.00  0.00           O  
ATOM   3149  H1  WAT   554       2.372 -17.902 -44.720  1.00  0.00           H  
ATOM   3150  H2  WAT   554       2.999 -17.124 -43.582  1.00  0.00           H  
TER    3151      WAT   554 
ATOM   3151  O   WAT   555      -3.777 -10.466 -44.596  1.00  0.00           O  
ATOM   3152  H1  WAT   555      -4.495  -9.854 -44.758  1.00  0.00           H  
ATOM   3153  H2  WAT   555      -3.562 -10.344 -43.671  1.00  0.00           H  
TER    3154      WAT   555 
ATOM   3154  O   WAT   556     -11.286  41.003 -24.410  1.00  0.00           O  
ATOM   3155  H1  WAT   556     -12.129  40.587 -24.585  1.00  0.00           H  
ATOM   3156  H2  WAT   556     -10.730  40.293 -24.089  1.00  0.00           H  
TER    3157      WAT   556 
ATOM   3157  O   WAT   557      -7.706  -8.486  26.706  1.00  0.00           O  
ATOM   3158  H1  WAT   557      -8.342  -7.806  26.485  1.00  0.00           H  
ATOM   3159  H2  WAT   557      -7.225  -8.131  27.453  1.00  0.00           H  
TER    3160      WAT   557 
ATOM   3160  O   WAT   558      -8.286  39.602 -16.650  1.00  0.00           O  
ATOM   3161  H1  WAT   558      -7.353  39.566 -16.860  1.00  0.00           H  
ATOM   3162  H2  WAT   558      -8.337  40.170 -15.882  1.00  0.00           H  
TER    3163      WAT   558 
ATOM   3163  O   WAT   559     -28.468 -10.765  30.745  1.00  0.00           O  
ATOM   3164  H1  WAT   559     -27.589 -10.422  30.903  1.00  0.00           H  
ATOM   3165  H2  WAT   559     -28.902 -10.713  31.597  1.00  0.00           H  
TER    3166      WAT   559 
ATOM   3166  O   WAT   560      14.580  -8.278  36.180  1.00  0.00           O  
ATOM   3167  H1  WAT   560      15.261  -8.158  36.842  1.00  0.00           H  
ATOM   3168  H2  WAT   560      14.363  -9.209  36.225  1.00  0.00           H  
TER    3169      WAT   560 
ATOM   3169  O   WAT   561      11.471   9.574  35.129  1.00  0.00           O  
ATOM   3170  H1  WAT   561      10.639   9.732  34.682  1.00  0.00           H  
ATOM   3171  H2  WAT   561      11.613  10.361  35.656  1.00  0.00           H  
TER    3172      WAT   561 
ATOM   3172  O   WAT   562      18.200  39.303 -11.172  1.00  0.00           O  
ATOM   3173  H1  WAT   562      18.822  38.622 -10.914  1.00  0.00           H  
ATOM   3174  H2  WAT   562      17.902  39.038 -12.042  1.00  0.00           H  
TER    3175      WAT   562 
ATOM   3175  O   WAT   563      14.996  -8.907 -27.493  1.00  0.00           O  
ATOM   3176  H1  WAT   563      15.524  -8.552 -28.209  1.00  0.00           H  
ATOM   3177  H2  WAT   563      14.351  -9.466 -27.926  1.00  0.00           H  
TER    3178      WAT   563 
ATOM   3178  O   WAT   564       8.609  -2.770  -0.500  1.00  0.00           O  
ATOM   3179  H1  WAT   564       9.561  -2.681  -0.548  1.00  0.00           H  
ATOM   3180  H2  WAT   564       8.316  -1.976  -0.052  1.00  0.00           H  
TER    3181      WAT   564 
ATOM   3181  O   WAT   565      -9.553  31.221 -27.696  1.00  0.00           O  
ATOM   3182  H1  WAT   565      -9.093  31.529 -28.476  1.00  0.00           H  
ATOM   3183  H2  WAT   565      -9.186  30.353 -27.528  1.00  0.00           H  
TER    3184      WAT   565 
ATOM   3184  O   WAT   566      33.652 -28.251  23.950  1.00  0.00           O  
ATOM   3185  H1  WAT   566      32.760 -27.909  23.889  1.00  0.00           H  
ATOM   3186  H2  WAT   566      34.200 -27.472  24.046  1.00  0.00           H  
TER    3187      WAT   566 
ATOM   3187  O   WAT   567       7.500  18.421 -26.797  1.00  0.00           O  
ATOM   3188  H1  WAT   567       7.191  19.280 -26.510  1.00  0.00           H  
ATOM   3189  H2  WAT   567       7.031  18.259 -27.616  1.00  0.00           H  
TER    3190      WAT   567 
ATOM   3190  O   WAT   568     -27.686 -26.740 -18.782  1.00  0.00           O  
ATOM   3191  H1  WAT   568     -28.366 -26.084 -18.634  1.00  0.00           H  
ATOM   3192  H2  WAT   568     -28.165 -27.561 -18.893  1.00  0.00           H  
TER    3193      WAT   568 
ATOM   3193  O   WAT   569      12.248  -3.756 -34.747  1.00  0.00           O  
ATOM   3194  H1  WAT   569      12.854  -3.219 -34.238  1.00  0.00           H  
ATOM   3195  H2  WAT   569      12.797  -4.169 -35.414  1.00  0.00           H  
TER    3196      WAT   569 
ATOM   3196  O   WAT   570      -3.591   7.160 -26.053  1.00  0.00           O  
ATOM   3197  H1  WAT   570      -3.384   6.272 -26.344  1.00  0.00           H  
ATOM   3198  H2  WAT   570      -3.890   7.609 -26.844  1.00  0.00           H  
TER    3199      WAT   570 
ATOM   3199  O   WAT   571     -18.602  20.991  35.586  1.00  0.00           O  
ATOM   3200  H1  WAT   571     -17.879  21.592  35.408  1.00  0.00           H  
ATOM   3201  H2  WAT   571     -19.166  21.467  36.195  1.00  0.00           H  
TER    3202      WAT   571 
ATOM   3202  O   WAT   572     -24.709   8.197 -43.571  1.00  0.00           O  
ATOM   3203  H1  WAT   572     -24.574   9.053 -43.164  1.00  0.00           H  
ATOM   3204  H2  WAT   572     -24.230   8.247 -44.398  1.00  0.00           H  
TER    3205      WAT   572 
ATOM   3205  O   WAT   573      -4.528  -5.327  44.772  1.00  0.00           O  
ATOM   3206  H1  WAT   573      -4.253  -4.982  45.621  1.00  0.00           H  
ATOM   3207  H2  WAT   573      -4.779  -6.233  44.951  1.00  0.00           H  
TER    3208      WAT   573 
ATOM   3208  O   WAT   574     -25.099 -20.918  11.488  1.00  0.00           O  
ATOM   3209  H1  WAT   574     -25.167 -19.970  11.601  1.00  0.00           H  
ATOM   3210  H2  WAT   574     -25.744 -21.125  10.812  1.00  0.00           H  
TER    3211      WAT   574 
ATOM   3211  O   WAT   575       7.659   5.462  11.509  1.00  0.00           O  
ATOM   3212  H1  WAT   575       7.401   5.050  10.685  1.00  0.00           H  
ATOM   3213  H2  WAT   575       6.832   5.682  11.937  1.00  0.00           H  
TER    3214      WAT   575 
ATOM   3214  O   WAT   576       9.285  23.281 -34.184  1.00  0.00           O  
ATOM   3215  H1  WAT   576       9.042  23.575 -33.306  1.00  0.00           H  
ATOM   3216  H2  WAT   576       9.824  23.991 -34.533  1.00  0.00           H  
TER    3217      WAT   576 
ATOM   3217  O   WAT   577     -27.449  -2.307  39.058  1.00  0.00           O  
ATOM   3218  H1  WAT   577     -27.137  -1.743  38.350  1.00  0.00           H  
ATOM   3219  H2  WAT   577     -28.375  -2.083  39.152  1.00  0.00           H  
TER    3220      WAT   577 
ATOM   3220  O   WAT   578      26.363  13.723  29.226  1.00  0.00           O  
ATOM   3221  H1  WAT   578      25.846  12.990  29.561  1.00  0.00           H  
ATOM   3222  H2  WAT   578      25.892  14.503  29.521  1.00  0.00           H  
TER    3223      WAT   578 
ATOM   3223  O   WAT   579       2.160  14.690   9.760  1.00  0.00           O  
ATOM   3224  H1  WAT   579       2.355  15.458   9.224  1.00  0.00           H  
ATOM   3225  H2  WAT   579       3.011  14.276   9.905  1.00  0.00           H  
TER    3226      WAT   579 
ATOM   3226  O   WAT   580      41.555 -15.774   2.410  1.00  0.00           O  
ATOM   3227  H1  WAT   580      42.055 -15.005   2.684  1.00  0.00           H  
ATOM   3228  H2  WAT   580      41.544 -15.725   1.454  1.00  0.00           H  
TER    3229      WAT   580 
ATOM   3229  O   WAT   581      26.410 -11.480 -13.845  1.00  0.00           O  
ATOM   3230  H1  WAT   581      26.256 -12.382 -14.124  1.00  0.00           H  
ATOM   3231  H2  WAT   581      26.646 -11.017 -14.649  1.00  0.00           H  
TER    3232      WAT   581 
ATOM   3232  O   WAT   582     -31.517 -27.807   0.676  1.00  0.00           O  
ATOM   3233  H1  WAT   582     -30.628 -28.055   0.929  1.00  0.00           H  
ATOM   3234  H2  WAT   582     -32.068 -28.129   1.390  1.00  0.00           H  
TER    3235      WAT   582 
ATOM   3235  O   WAT   583     -16.579  -1.662  15.832  1.00  0.00           O  
ATOM   3236  H1  WAT   583     -16.079  -1.316  16.572  1.00  0.00           H  
ATOM   3237  H2  WAT   583     -17.374  -2.019  16.227  1.00  0.00           H  
TER    3238      WAT   583 
ATOM   3238  O   WAT   584      23.862  -3.070   0.131  1.00  0.00           O  
ATOM   3239  H1  WAT   584      23.013  -3.428   0.391  1.00  0.00           H  
ATOM   3240  H2  WAT   584      23.647  -2.284  -0.371  1.00  0.00           H  
TER    3241      WAT   584 
ATOM   3241  O   WAT   585     -11.574  -4.890 -25.947  1.00  0.00           O  
ATOM   3242  H1  WAT   585     -11.562  -4.937 -26.903  1.00  0.00           H  
ATOM   3243  H2  WAT   585     -11.193  -4.036 -25.744  1.00  0.00           H  
TER    3244      WAT   585 
ATOM   3244  O   WAT   586     -26.611 -41.103 -13.402  1.00  0.00           O  
ATOM   3245  H1  WAT   586     -26.099 -40.425 -12.960  1.00  0.00           H  
ATOM   3246  H2  WAT   586     -27.488 -40.728 -13.480  1.00  0.00           H  
TER    3247      WAT   586 
ATOM   3247  O   WAT   587      -7.517  10.308  30.046  1.00  0.00           O  
ATOM   3248  H1  WAT   587      -8.344  10.374  29.569  1.00  0.00           H  
ATOM   3249  H2  WAT   587      -7.419  11.159  30.474  1.00  0.00           H  
TER    3250      WAT   587 
ATOM   3250  O   WAT   588      43.529  10.261  28.818  1.00  0.00           O  
ATOM   3251  H1  WAT   588      44.237   9.794  28.373  1.00  0.00           H  
ATOM   3252  H2  WAT   588      43.284  10.959  28.211  1.00  0.00           H  
TER    3253      WAT   588 
ATOM   3253  O   WAT   589      13.400  12.881  -7.373  1.00  0.00           O  
ATOM   3254  H1  WAT   589      12.933  12.254  -7.926  1.00  0.00           H  
ATOM   3255  H2  WAT   589      12.739  13.534  -7.141  1.00  0.00           H  
TER    3256      WAT   589 
ATOM   3256  O   WAT   590      25.477  -7.507  12.100  1.00  0.00           O  
ATOM   3257  H1  WAT   590      25.831  -8.319  11.737  1.00  0.00           H  
ATOM   3258  H2  WAT   590      26.153  -7.201  12.704  1.00  0.00           H  
TER    3259      WAT   590 
ATOM   3259  O   WAT   591     -22.530 -34.578 -22.809  1.00  0.00           O  
ATOM   3260  H1  WAT   591     -22.313 -34.869 -21.923  1.00  0.00           H  
ATOM   3261  H2  WAT   591     -22.419 -35.360 -23.351  1.00  0.00           H  
TER    3262      WAT   591 
ATOM   3262  O   WAT   592      12.256 -31.511  10.813  1.00  0.00           O  
ATOM   3263  H1  WAT   592      11.827 -30.692  10.566  1.00  0.00           H  
ATOM   3264  H2  WAT   592      12.136 -31.568  11.761  1.00  0.00           H  
TER    3265      WAT   592 
ATOM   3265  O   WAT   593     -28.639  14.384 -30.404  1.00  0.00           O  
ATOM   3266  H1  WAT   593     -29.178  15.174 -30.441  1.00  0.00           H  
ATOM   3267  H2  WAT   593     -27.776  14.668 -30.704  1.00  0.00           H  
TER    3268      WAT   593 
ATOM   3268  O   WAT   594      28.067  38.785   5.067  1.00  0.00           O  
ATOM   3269  H1  WAT   594      28.475  39.043   4.240  1.00  0.00           H  
ATOM   3270  H2  WAT   594      28.665  38.135   5.436  1.00  0.00           H  
TER    3271      WAT   594 
ATOM   3271  O   WAT   595      32.556   9.131 -20.544  1.00  0.00           O  
ATOM   3272  H1  WAT   595      32.584   8.734 -19.673  1.00  0.00           H  
ATOM   3273  H2  WAT   595      33.036   8.520 -21.102  1.00  0.00           H  
TER    3274      WAT   595 
ATOM   3274  O   WAT   596     -25.220   9.859 -39.739  1.00  0.00           O  
ATOM   3275  H1  WAT   596     -24.285  10.063 -39.761  1.00  0.00           H  
ATOM   3276  H2  WAT   596     -25.266   8.988 -39.345  1.00  0.00           H  
TER    3277      WAT   596 
ATOM   3277  O   WAT   597      12.843  26.948  17.285  1.00  0.00           O  
ATOM   3278  H1  WAT   597      13.665  27.180  16.852  1.00  0.00           H  
ATOM   3279  H2  WAT   597      13.038  27.015  18.219  1.00  0.00           H  
TER    3280      WAT   597 
ATOM   3280  O   WAT   598      -5.456  28.654  26.456  1.00  0.00           O  
ATOM   3281  H1  WAT   598      -4.736  29.195  26.781  1.00  0.00           H  
ATOM   3282  H2  WAT   598      -5.822  28.246  27.240  1.00  0.00           H  
TER    3283      WAT   598 
ATOM   3283  O   WAT   599     -25.924  11.437  -0.858  1.00  0.00           O  
ATOM   3284  H1  WAT   599     -25.012  11.187  -0.712  1.00  0.00           H  
ATOM   3285  H2  WAT   599     -25.918  11.880  -1.707  1.00  0.00           H  
TER    3286      WAT   599 
ATOM   3286  O   WAT   600      16.682   4.722 -12.719  1.00  0.00           O  
ATOM   3287  H1  WAT   600      17.384   4.340 -12.192  1.00  0.00           H  
ATOM   3288  H2  WAT   600      16.632   4.162 -13.493  1.00  0.00           H  
TER    3289      WAT   600 
ATOM   3289  O   WAT   601       7.693 -21.969  18.478  1.00  0.00           O  
ATOM   3290  H1  WAT   601       6.969 -21.718  19.052  1.00  0.00           H  
ATOM   3291  H2  WAT   601       8.309 -22.423  19.054  1.00  0.00           H  
TER    3292      WAT   601 
ATOM   3292  O   WAT   602     -40.506  -2.952  32.835  1.00  0.00           O  
ATOM   3293  H1  WAT   602     -41.053  -3.733  32.753  1.00  0.00           H  
ATOM   3294  H2  WAT   602     -41.091  -2.226  32.622  1.00  0.00           H  
TER    3295      WAT   602 
ATOM   3295  O   WAT   603      -0.292 -15.268 -38.241  1.00  0.00           O  
ATOM   3296  H1  WAT   603      -1.027 -14.765 -37.892  1.00  0.00           H  
ATOM   3297  H2  WAT   603       0.046 -14.733 -38.959  1.00  0.00           H  
TER    3298      WAT   603 
ATOM   3298  O   WAT   604     -16.440 -17.294  19.463  1.00  0.00           O  
ATOM   3299  H1  WAT   604     -15.730 -17.221  18.825  1.00  0.00           H  
ATOM   3300  H2  WAT   604     -15.997 -17.389  20.305  1.00  0.00           H  
TER    3301      WAT   604 
ATOM   3301  O   WAT   605      33.338  -3.688 -21.815  1.00  0.00           O  
ATOM   3302  H1  WAT   605      32.413  -3.515 -21.640  1.00  0.00           H  
ATOM   3303  H2  WAT   605      33.333  -4.439 -22.408  1.00  0.00           H  
TER    3304      WAT   605 
ATOM   3304  O   WAT   606      37.527  -5.146 -24.260  1.00  0.00           O  
ATOM   3305  H1  WAT   606      36.749  -5.675 -24.439  1.00  0.00           H  
ATOM   3306  H2  WAT   606      37.781  -4.797 -25.114  1.00  0.00           H  
TER    3307      WAT   606 
ATOM   3307  O   WAT   607     -26.257  -7.904  19.553  1.00  0.00           O  
ATOM   3308  H1  WAT   607     -25.865  -8.308  18.779  1.00  0.00           H  
ATOM   3309  H2  WAT   607     -26.435  -8.638  20.141  1.00  0.00           H  
TER    3310      WAT   607 
ATOM   3310  O   WAT   608      -1.226  35.537 -29.835  1.00  0.00           O  
ATOM   3311  H1  WAT   608      -0.337  35.828 -29.632  1.00  0.00           H  
ATOM   3312  H2  WAT   608      -1.642  35.424 -28.980  1.00  0.00           H  
TER    3313      WAT   608 
ATOM   3313  O   WAT   609      14.369  24.232 -30.516  1.00  0.00           O  
ATOM   3314  H1  WAT   609      15.153  24.170 -29.970  1.00  0.00           H  
ATOM   3315  H2  WAT   609      14.704  24.302 -31.410  1.00  0.00           H  
TER    3316      WAT   609 
ATOM   3316  O   WAT   610     -21.233  14.106  -6.875  1.00  0.00           O  
ATOM   3317  H1  WAT   610     -20.755  13.394  -7.300  1.00  0.00           H  
ATOM   3318  H2  WAT   610     -22.133  13.785  -6.808  1.00  0.00           H  
TER    3319      WAT   610 
ATOM   3319  O   WAT   611      28.418  25.088   5.643  1.00  0.00           O  
ATOM   3320  H1  WAT   611      28.431  25.830   6.248  1.00  0.00           H  
ATOM   3321  H2  WAT   611      29.232  24.618   5.823  1.00  0.00           H  
TER    3322      WAT   611 
ATOM   3322  O   WAT   612      -7.117  10.816  15.975  1.00  0.00           O  
ATOM   3323  H1  WAT   612      -7.067  11.147  16.872  1.00  0.00           H  
ATOM   3324  H2  WAT   612      -7.093  11.602  15.429  1.00  0.00           H  
TER    3325      WAT   612 
ATOM   3325  O   WAT   613       2.729  39.662 -20.872  1.00  0.00           O  
ATOM   3326  H1  WAT   613       2.311  38.964 -21.376  1.00  0.00           H  
ATOM   3327  H2  WAT   613       2.366  39.571 -19.991  1.00  0.00           H  
TER    3328      WAT   613 
ATOM   3328  O   WAT   614      12.868  -8.859 -35.116  1.00  0.00           O  
ATOM   3329  H1  WAT   614      13.661  -8.605 -35.588  1.00  0.00           H  
ATOM   3330  H2  WAT   614      12.538  -8.041 -34.744  1.00  0.00           H  
TER    3331      WAT   614 
ATOM   3331  O   WAT   615      24.698 -28.854  -7.181  1.00  0.00           O  
ATOM   3332  H1  WAT   615      24.050 -28.265  -6.793  1.00  0.00           H  
ATOM   3333  H2  WAT   615      24.353 -29.731  -7.015  1.00  0.00           H  
TER    3334      WAT   615 
ATOM   3334  O   WAT   616     -11.136  11.332  21.539  1.00  0.00           O  
ATOM   3335  H1  WAT   616     -10.581  10.934  22.210  1.00  0.00           H  
ATOM   3336  H2  WAT   616     -10.730  11.077  20.710  1.00  0.00           H  
TER    3337      WAT   616 
ATOM   3337  O   WAT   617      18.248 -38.374 -30.196  1.00  0.00           O  
ATOM   3338  H1  WAT   617      18.231 -37.699 -29.518  1.00  0.00           H  
ATOM   3339  H2  WAT   617      18.475 -39.178 -29.729  1.00  0.00           H  
TER    3340      WAT   617 
ATOM   3340  O   WAT   618       7.084  23.282 -12.305  1.00  0.00           O  
ATOM   3341  H1  WAT   618       7.392  22.384 -12.428  1.00  0.00           H  
ATOM   3342  H2  WAT   618       7.113  23.417 -11.358  1.00  0.00           H  
TER    3343      WAT   618 
ATOM   3343  O   WAT   619       7.594 -13.706 -36.001  1.00  0.00           O  
ATOM   3344  H1  WAT   619       6.843 -13.151 -36.208  1.00  0.00           H  
ATOM   3345  H2  WAT   619       7.253 -14.599 -36.049  1.00  0.00           H  
TER    3346      WAT   619 
ATOM   3346  O   WAT   620     -41.501  26.805  15.927  1.00  0.00           O  
ATOM   3347  H1  WAT   620     -41.809  26.822  15.022  1.00  0.00           H  
ATOM   3348  H2  WAT   620     -41.776  25.950  16.258  1.00  0.00           H  
TER    3349      WAT   620 
ATOM   3349  O   WAT   621       7.816  22.550 -16.707  1.00  0.00           O  
ATOM   3350  H1  WAT   621       8.338  22.689 -15.917  1.00  0.00           H  
ATOM   3351  H2  WAT   621       8.455  22.303 -17.376  1.00  0.00           H  
TER    3352      WAT   621 
ATOM   3352  O   WAT   622      41.555  12.227  18.367  1.00  0.00           O  
ATOM   3353  H1  WAT   622      42.392  12.679  18.480  1.00  0.00           H  
ATOM   3354  H2  WAT   622      40.949  12.913  18.088  1.00  0.00           H  
TER    3355      WAT   622 
ATOM   3355  O   WAT   623     -34.519 -13.032  11.776  1.00  0.00           O  
ATOM   3356  H1  WAT   623     -33.641 -13.349  11.987  1.00  0.00           H  
ATOM   3357  H2  WAT   623     -34.922 -13.749  11.288  1.00  0.00           H  
TER    3358      WAT   623 
ATOM   3358  O   WAT   624      -5.995   6.045  37.303  1.00  0.00           O  
ATOM   3359  H1  WAT   624      -6.653   6.140  36.615  1.00  0.00           H  
ATOM   3360  H2  WAT   624      -5.614   6.919  37.391  1.00  0.00           H  
TER    3361      WAT   624 
ATOM   3361  O   WAT   625      11.649  14.263   8.699  1.00  0.00           O  
ATOM   3362  H1  WAT   625      11.459  14.396   9.627  1.00  0.00           H  
ATOM   3363  H2  WAT   625      12.315  13.575   8.687  1.00  0.00           H  
TER    3364      WAT   625 
ATOM   3364  O   WAT   626      36.404  21.641  -3.636  1.00  0.00           O  
ATOM   3365  H1  WAT   626      36.508  20.728  -3.904  1.00  0.00           H  
ATOM   3366  H2  WAT   626      36.497  22.141  -4.447  1.00  0.00           H  
TER    3367      WAT   626 
ATOM   3367  O   WAT   627      -4.397 -25.656  33.991  1.00  0.00           O  
ATOM   3368  H1  WAT   627      -4.252 -26.550  34.302  1.00  0.00           H  
ATOM   3369  H2  WAT   627      -5.346 -25.593  33.880  1.00  0.00           H  
TER    3370      WAT   627 
ATOM   3370  O   WAT   628      16.061 -34.320   9.755  1.00  0.00           O  
ATOM   3371  H1  WAT   628      16.049 -34.296   8.798  1.00  0.00           H  
ATOM   3372  H2  WAT   628      15.855 -35.229   9.974  1.00  0.00           H  
TER    3373      WAT   628 
ATOM   3373  O   WAT   629      32.155  16.319 -26.400  1.00  0.00           O  
ATOM   3374  H1  WAT   629      31.547  16.950 -26.013  1.00  0.00           H  
ATOM   3375  H2  WAT   629      31.662  15.499 -26.428  1.00  0.00           H  
TER    3376      WAT   629 
ATOM   3376  O   WAT   630      37.980 -15.849  -2.916  1.00  0.00           O  
ATOM   3377  H1  WAT   630      37.874 -15.527  -2.021  1.00  0.00           H  
ATOM   3378  H2  WAT   630      38.928 -15.888  -3.046  1.00  0.00           H  
TER    3379      WAT   630 
ATOM   3379  O   WAT   631       3.239 -37.006   2.667  1.00  0.00           O  
ATOM   3380  H1  WAT   631       3.709 -37.002   1.833  1.00  0.00           H  
ATOM   3381  H2  WAT   631       3.227 -37.926   2.930  1.00  0.00           H  
TER    3382      WAT   631 
ATOM   3382  O   WAT   632      -5.657 -17.270 -18.965  1.00  0.00           O  
ATOM   3383  H1  WAT   632      -5.445 -17.371 -19.893  1.00  0.00           H  
ATOM   3384  H2  WAT   632      -5.067 -17.876 -18.517  1.00  0.00           H  
TER    3385      WAT   632 
ATOM   3385  O   WAT   633     -25.332   1.605 -39.353  1.00  0.00           O  
ATOM   3386  H1  WAT   633     -25.359   1.798 -40.290  1.00  0.00           H  
ATOM   3387  H2  WAT   633     -26.250   1.502 -39.102  1.00  0.00           H  
TER    3388      WAT   633 
ATOM   3388  O   WAT   634      -0.126 -23.650  11.420  1.00  0.00           O  
ATOM   3389  H1  WAT   634      -0.745 -24.324  11.141  1.00  0.00           H  
ATOM   3390  H2  WAT   634       0.555 -24.129  11.892  1.00  0.00           H  
TER    3391      WAT   634 
ATOM   3391  O   WAT   635      15.794 -11.819 -39.913  1.00  0.00           O  
ATOM   3392  H1  WAT   635      14.903 -11.480 -39.831  1.00  0.00           H  
ATOM   3393  H2  WAT   635      16.041 -11.627 -40.818  1.00  0.00           H  
TER    3394      WAT   635 
ATOM   3394  O   WAT   636      -0.730  12.954 -12.429  1.00  0.00           O  
ATOM   3395  H1  WAT   636      -0.711  13.168 -13.362  1.00  0.00           H  
ATOM   3396  H2  WAT   636      -1.542  12.461 -12.313  1.00  0.00           H  
TER    3397      WAT   636 
ATOM   3397  O   WAT   637     -33.515 -24.397 -14.364  1.00  0.00           O  
ATOM   3398  H1  WAT   637     -33.486 -23.455 -14.197  1.00  0.00           H  
ATOM   3399  H2  WAT   637     -32.800 -24.756 -13.838  1.00  0.00           H  
TER    3400      WAT   637 
ATOM   3400  O   WAT   638       3.818  32.748 -20.471  1.00  0.00           O  
ATOM   3401  H1  WAT   638       4.535  32.913 -21.082  1.00  0.00           H  
ATOM   3402  H2  WAT   638       3.510  33.620 -20.222  1.00  0.00           H  
TER    3403      WAT   638 
ATOM   3403  O   WAT   639      -7.532  27.963  12.637  1.00  0.00           O  
ATOM   3404  H1  WAT   639      -7.580  27.072  12.983  1.00  0.00           H  
ATOM   3405  H2  WAT   639      -6.659  28.269  12.884  1.00  0.00           H  
TER    3406      WAT   639 
ATOM   3406  O   WAT   640     -31.003 -10.111 -13.984  1.00  0.00           O  
ATOM   3407  H1  WAT   640     -30.790 -10.686 -13.249  1.00  0.00           H  
ATOM   3408  H2  WAT   640     -30.538  -9.297 -13.795  1.00  0.00           H  
TER    3409      WAT   640 
ATOM   3409  O   WAT   641     -21.698 -11.724   1.864  1.00  0.00           O  
ATOM   3410  H1  WAT   641     -21.568 -12.511   2.394  1.00  0.00           H  
ATOM   3411  H2  WAT   641     -22.648 -11.611   1.834  1.00  0.00           H  
TER    3412      WAT   641 
ATOM   3412  O   WAT   642     -20.693  -9.175  15.460  1.00  0.00           O  
ATOM   3413  H1  WAT   642     -21.003  -9.612  14.667  1.00  0.00           H  
ATOM   3414  H2  WAT   642     -20.018  -8.570  15.152  1.00  0.00           H  
TER    3415      WAT   642 
ATOM   3415  O   WAT   643      -5.886 -24.954  -8.154  1.00  0.00           O  
ATOM   3416  H1  WAT   643      -6.701 -25.431  -8.305  1.00  0.00           H  
ATOM   3417  H2  WAT   643      -6.006 -24.122  -8.613  1.00  0.00           H  
TER    3418      WAT   643 
ATOM   3418  O   WAT   644     -14.434 -18.119  35.583  1.00  0.00           O  
ATOM   3419  H1  WAT   644     -15.344 -18.355  35.759  1.00  0.00           H  
ATOM   3420  H2  WAT   644     -13.955 -18.945  35.653  1.00  0.00           H  
TER    3421      WAT   644 
ATOM   3421  O   WAT   645     -28.347   3.891  28.021  1.00  0.00           O  
ATOM   3422  H1  WAT   645     -28.125   4.029  27.100  1.00  0.00           H  
ATOM   3423  H2  WAT   645     -27.669   3.297  28.344  1.00  0.00           H  
TER    3424      WAT   645 
ATOM   3424  O   WAT   646     -16.560  -2.316  35.593  1.00  0.00           O  
ATOM   3425  H1  WAT   646     -15.956  -2.133  36.313  1.00  0.00           H  
ATOM   3426  H2  WAT   646     -16.249  -3.143  35.225  1.00  0.00           H  
TER    3427      WAT   646 
ATOM   3427  O   WAT   647      13.188 -15.376 -40.442  1.00  0.00           O  
ATOM   3428  H1  WAT   647      13.837 -15.001 -41.038  1.00  0.00           H  
ATOM   3429  H2  WAT   647      12.592 -15.862 -41.011  1.00  0.00           H  
TER    3430      WAT   647 
ATOM   3430  O   WAT   648      40.299 -17.731 -19.220  1.00  0.00           O  
ATOM   3431  H1  WAT   648      39.530 -17.190 -19.401  1.00  0.00           H  
ATOM   3432  H2  WAT   648      40.073 -18.210 -18.423  1.00  0.00           H  
TER    3433      WAT   648 
ATOM   3433  O   WAT   649     -26.518  35.265 -19.736  1.00  0.00           O  
ATOM   3434  H1  WAT   649     -25.639  35.390 -20.096  1.00  0.00           H  
ATOM   3435  H2  WAT   649     -26.986  36.068 -19.964  1.00  0.00           H  
TER    3436      WAT   649 
ATOM   3436  O   WAT   650      27.963  27.332  -6.164  1.00  0.00           O  
ATOM   3437  H1  WAT   650      28.435  28.069  -6.552  1.00  0.00           H  
ATOM   3438  H2  WAT   650      28.277  27.296  -5.261  1.00  0.00           H  
TER    3439      WAT   650 
ATOM   3439  O   WAT   651      -8.732 -19.472  -9.038  1.00  0.00           O  
ATOM   3440  H1  WAT   651      -7.904 -19.039  -9.248  1.00  0.00           H  
ATOM   3441  H2  WAT   651      -8.756 -20.236  -9.614  1.00  0.00           H  
TER    3442      WAT   651 
ATOM   3442  O   WAT   652      -4.832 -33.388   7.614  1.00  0.00           O  
ATOM   3443  H1  WAT   652      -5.522 -32.729   7.697  1.00  0.00           H  
ATOM   3444  H2  WAT   652      -4.403 -33.182   6.784  1.00  0.00           H  
TER    3445      WAT   652 
ATOM   3445  O   WAT   653     -34.978  25.324  11.303  1.00  0.00           O  
ATOM   3446  H1  WAT   653     -34.569  25.140  12.148  1.00  0.00           H  
ATOM   3447  H2  WAT   653     -34.749  26.234  11.119  1.00  0.00           H  
TER    3448      WAT   653 
ATOM   3448  O   WAT   654      -2.845 -27.094  -3.349  1.00  0.00           O  
ATOM   3449  H1  WAT   654      -2.518 -27.198  -2.455  1.00  0.00           H  
ATOM   3450  H2  WAT   654      -2.160 -26.598  -3.798  1.00  0.00           H  
TER    3451      WAT   654 
ATOM   3451  O   WAT   655      16.741 -27.175   7.743  1.00  0.00           O  
ATOM   3452  H1  WAT   655      17.409 -27.226   7.059  1.00  0.00           H  
ATOM   3453  H2  WAT   655      16.321 -26.326   7.604  1.00  0.00           H  
TER    3454      WAT   655 
ATOM   3454  O   WAT   656      -5.243 -39.531  -8.154  1.00  0.00           O  
ATOM   3455  H1  WAT   656      -5.984 -39.654  -8.747  1.00  0.00           H  
ATOM   3456  H2  WAT   656      -5.638 -39.487  -7.283  1.00  0.00           H  
TER    3457      WAT   656 
ATOM   3457  O   WAT   657       0.957 -21.013  -2.256  1.00  0.00           O  
ATOM   3458  H1  WAT   657       0.742 -20.080  -2.248  1.00  0.00           H  
ATOM   3459  H2  WAT   657       0.559 -21.344  -3.062  1.00  0.00           H  
TER    3460      WAT   657 
ATOM   3460  O   WAT   658     -35.491  -3.142  11.476  1.00  0.00           O  
ATOM   3461  H1  WAT   658     -35.132  -2.610  10.766  1.00  0.00           H  
ATOM   3462  H2  WAT   658     -36.360  -2.774  11.635  1.00  0.00           H  
TER    3463      WAT   658 
ATOM   3463  O   WAT   659      -6.861  37.562 -30.978  1.00  0.00           O  
ATOM   3464  H1  WAT   659      -7.790  37.743 -30.838  1.00  0.00           H  
ATOM   3465  H2  WAT   659      -6.790  37.384 -31.916  1.00  0.00           H  
TER    3466      WAT   659 
ATOM   3466  O   WAT   660      43.663  -4.591   0.323  1.00  0.00           O  
ATOM   3467  H1  WAT   660      44.093  -5.064   1.035  1.00  0.00           H  
ATOM   3468  H2  WAT   660      43.018  -5.210  -0.020  1.00  0.00           H  
TER    3469      WAT   660 
ATOM   3469  O   WAT   661      34.542 -14.515  27.115  1.00  0.00           O  
ATOM   3470  H1  WAT   661      34.351 -14.658  28.042  1.00  0.00           H  
ATOM   3471  H2  WAT   661      35.040 -13.698  27.096  1.00  0.00           H  
TER    3472      WAT   661 
ATOM   3472  O   WAT   662      12.106   0.588  14.672  1.00  0.00           O  
ATOM   3473  H1  WAT   662      12.883   1.129  14.815  1.00  0.00           H  
ATOM   3474  H2  WAT   662      12.454  -0.272  14.435  1.00  0.00           H  
TER    3475      WAT   662 
ATOM   3475  O   WAT   663       6.220  31.633  15.592  1.00  0.00           O  
ATOM   3476  H1  WAT   663       5.465  31.609  15.003  1.00  0.00           H  
ATOM   3477  H2  WAT   663       6.782  30.920  15.289  1.00  0.00           H  
TER    3478      WAT   663 
ATOM   3478  O   WAT   664     -21.616   9.855  -7.766  1.00  0.00           O  
ATOM   3479  H1  WAT   664     -21.880  10.559  -7.174  1.00  0.00           H  
ATOM   3480  H2  WAT   664     -20.700   9.686  -7.545  1.00  0.00           H  
TER    3481      WAT   664 
ATOM   3481  O   WAT   665       1.207   6.682  18.678  1.00  0.00           O  
ATOM   3482  H1  WAT   665       0.372   7.099  18.462  1.00  0.00           H  
ATOM   3483  H2  WAT   665       1.669   6.625  17.841  1.00  0.00           H  
TER    3484      WAT   665 
ATOM   3484  O   WAT   666       6.481   8.869 -31.048  1.00  0.00           O  
ATOM   3485  H1  WAT   666       6.930   8.117 -31.434  1.00  0.00           H  
ATOM   3486  H2  WAT   666       7.181   9.393 -30.658  1.00  0.00           H  
TER    3487      WAT   666 
ATOM   3487  O   WAT   667      21.320  28.802  -3.509  1.00  0.00           O  
ATOM   3488  H1  WAT   667      22.096  28.243  -3.548  1.00  0.00           H  
ATOM   3489  H2  WAT   667      21.562  29.582  -4.009  1.00  0.00           H  
TER    3490      WAT   667 
ATOM   3490  O   WAT   668      10.455   4.438  -2.276  1.00  0.00           O  
ATOM   3491  H1  WAT   668       9.703   4.062  -2.734  1.00  0.00           H  
ATOM   3492  H2  WAT   668      10.355   5.383  -2.387  1.00  0.00           H  
TER    3493      WAT   668 
ATOM   3493  O   WAT   669     -43.726  27.067 -18.170  1.00  0.00           O  
ATOM   3494  H1  WAT   669     -43.177  27.411 -17.465  1.00  0.00           H  
ATOM   3495  H2  WAT   669     -43.840  26.141 -17.954  1.00  0.00           H  
TER    3496      WAT   669 
ATOM   3496  O   WAT   670      17.240 -20.085 -38.027  1.00  0.00           O  
ATOM   3497  H1  WAT   670      17.339 -20.559 -38.853  1.00  0.00           H  
ATOM   3498  H2  WAT   670      17.536 -19.196 -38.223  1.00  0.00           H  
TER    3499      WAT   670 
ATOM   3499  O   WAT   671      -5.885   7.715 -48.342  1.00  0.00           O  
ATOM   3500  H1  WAT   671      -6.790   7.956 -48.537  1.00  0.00           H  
ATOM   3501  H2  WAT   671      -5.366   8.178 -49.001  1.00  0.00           H  
TER    3502      WAT   671 
ATOM   3502  O   WAT   672       3.622  -5.777 -12.388  1.00  0.00           O  
ATOM   3503  H1  WAT   672       4.397  -5.270 -12.629  1.00  0.00           H  
ATOM   3504  H2  WAT   672       3.061  -5.153 -11.928  1.00  0.00           H  
TER    3505      WAT   672 
ATOM   3505  O   WAT   673      16.729  17.671  -0.328  1.00  0.00           O  
ATOM   3506  H1  WAT   673      16.279  18.261   0.276  1.00  0.00           H  
ATOM   3507  H2  WAT   673      16.024  17.223  -0.796  1.00  0.00           H  
TER    3508      WAT   673 
ATOM   3508  O   WAT   674     -23.411  30.189  24.126  1.00  0.00           O  
ATOM   3509  H1  WAT   674     -22.942  29.677  23.467  1.00  0.00           H  
ATOM   3510  H2  WAT   674     -22.724  30.659  24.599  1.00  0.00           H  
TER    3511      WAT   674 
ATOM   3511  O   WAT   675       9.168  -5.226  50.078  1.00  0.00           O  
ATOM   3512  H1  WAT   675       8.576  -4.663  50.578  1.00  0.00           H  
ATOM   3513  H2  WAT   675       8.676  -5.449  49.288  1.00  0.00           H  
TER    3514      WAT   675 
ATOM   3514  O   WAT   676      13.464 -34.012 -12.834  1.00  0.00           O  
ATOM   3515  H1  WAT   676      12.738 -34.635 -12.793  1.00  0.00           H  
ATOM   3516  H2  WAT   676      14.086 -34.409 -13.444  1.00  0.00           H  
TER    3517      WAT   676 
ATOM   3517  O   WAT   677     -12.485   3.366 -13.829  1.00  0.00           O  
ATOM   3518  H1  WAT   677     -12.527   3.307 -14.783  1.00  0.00           H  
ATOM   3519  H2  WAT   677     -12.558   4.302 -13.643  1.00  0.00           H  
TER    3520      WAT   677 
ATOM   3520  O   WAT   678     -25.876 -30.222   6.508  1.00  0.00           O  
ATOM   3521  H1  WAT   678     -25.534 -29.471   6.993  1.00  0.00           H  
ATOM   3522  H2  WAT   678     -25.894 -30.933   7.148  1.00  0.00           H  
TER    3523      WAT   678 
ATOM   3523  O   WAT   679     -28.940  16.385  24.175  1.00  0.00           O  
ATOM   3524  H1  WAT   679     -28.271  15.708  24.272  1.00  0.00           H  
ATOM   3525  H2  WAT   679     -28.778  16.758  23.308  1.00  0.00           H  
TER    3526      WAT   679 
ATOM   3526  O   WAT   680       0.249  32.231  -7.897  1.00  0.00           O  
ATOM   3527  H1  WAT   680      -0.006  33.062  -7.496  1.00  0.00           H  
ATOM   3528  H2  WAT   680       1.043  31.973  -7.428  1.00  0.00           H  
TER    3529      WAT   680 
ATOM   3529  O   WAT   681     -18.337 -25.666 -19.124  1.00  0.00           O  
ATOM   3530  H1  WAT   681     -19.276 -25.481 -19.133  1.00  0.00           H  
ATOM   3531  H2  WAT   681     -18.188 -26.106 -18.288  1.00  0.00           H  
TER    3532      WAT   681 
ATOM   3532  O   WAT   682      22.410  -4.606  34.027  1.00  0.00           O  
ATOM   3533  H1  WAT   682      22.431  -4.690  33.073  1.00  0.00           H  
ATOM   3534  H2  WAT   682      22.349  -5.506  34.345  1.00  0.00           H  
TER    3535      WAT   682 
ATOM   3535  O   WAT   683     -42.404 -13.735  -4.742  1.00  0.00           O  
ATOM   3536  H1  WAT   683     -41.668 -14.231  -4.385  1.00  0.00           H  
ATOM   3537  H2  WAT   683     -42.245 -13.714  -5.685  1.00  0.00           H  
TER    3538      WAT   683 
ATOM   3538  O   WAT   684      -1.077   3.921  36.796  1.00  0.00           O  
ATOM   3539  H1  WAT   684      -1.533   3.524  37.538  1.00  0.00           H  
ATOM   3540  H2  WAT   684      -1.689   3.836  36.065  1.00  0.00           H  
TER    3541      WAT   684 
ATOM   3541  O   WAT   685      -0.716  -6.045  10.966  1.00  0.00           O  
ATOM   3542  H1  WAT   685      -0.311  -5.282  11.378  1.00  0.00           H  
ATOM   3543  H2  WAT   685      -1.508  -5.702  10.551  1.00  0.00           H  
TER    3544      WAT   685 
ATOM   3544  O   WAT   686      -5.007 -12.610 -38.290  1.00  0.00           O  
ATOM   3545  H1  WAT   686      -4.673 -13.491 -38.458  1.00  0.00           H  
ATOM   3546  H2  WAT   686      -5.752 -12.520 -38.884  1.00  0.00           H  
TER    3547      WAT   686 
ATOM   3547  O   WAT   687      -8.816  24.336   4.503  1.00  0.00           O  
ATOM   3548  H1  WAT   687      -8.724  23.675   5.189  1.00  0.00           H  
ATOM   3549  H2  WAT   687      -9.762  24.441   4.398  1.00  0.00           H  
TER    3550      WAT   687 
ATOM   3550  O   WAT   688      14.189   5.816  -3.760  1.00  0.00           O  
ATOM   3551  H1  WAT   688      13.757   6.670  -3.777  1.00  0.00           H  
ATOM   3552  H2  WAT   688      15.118   6.015  -3.877  1.00  0.00           H  
TER    3553      WAT   688 
ATOM   3553  O   WAT   689      23.044  32.351 -24.110  1.00  0.00           O  
ATOM   3554  H1  WAT   689      23.649  32.856 -24.653  1.00  0.00           H  
ATOM   3555  H2  WAT   689      22.750  31.639 -24.677  1.00  0.00           H  
TER    3556      WAT   689 
ATOM   3556  O   WAT   690     -34.291  15.550   5.427  1.00  0.00           O  
ATOM   3557  H1  WAT   690     -34.602  16.202   4.798  1.00  0.00           H  
ATOM   3558  H2  WAT   690     -33.491  15.201   5.034  1.00  0.00           H  
TER    3559      WAT   690 
ATOM   3559  O   WAT   691      15.084 -32.584  26.949  1.00  0.00           O  
ATOM   3560  H1  WAT   691      14.909 -33.149  27.701  1.00  0.00           H  
ATOM   3561  H2  WAT   691      14.391 -32.797  26.323  1.00  0.00           H  
TER    3562      WAT   691 
ATOM   3562  O   WAT   692     -29.047 -40.343   1.904  1.00  0.00           O  
ATOM   3563  H1  WAT   692     -29.299 -39.851   2.685  1.00  0.00           H  
ATOM   3564  H2  WAT   692     -28.226 -39.941   1.622  1.00  0.00           H  
TER    3565      WAT   692 
ATOM   3565  O   WAT   693     -34.331  -0.933  14.380  1.00  0.00           O  
ATOM   3566  H1  WAT   693     -33.444  -1.283  14.304  1.00  0.00           H  
ATOM   3567  H2  WAT   693     -34.254  -0.221  15.015  1.00  0.00           H  
TER    3568      WAT   693 
ATOM   3568  O   WAT   694      10.475 -13.733  35.688  1.00  0.00           O  
ATOM   3569  H1  WAT   694       9.946 -12.982  35.419  1.00  0.00           H  
ATOM   3570  H2  WAT   694       9.893 -14.248  36.247  1.00  0.00           H  
TER    3571      WAT   694 
ATOM   3571  O   WAT   695       4.319 -25.171   2.464  1.00  0.00           O  
ATOM   3572  H1  WAT   695       3.553 -24.823   2.922  1.00  0.00           H  
ATOM   3573  H2  WAT   695       5.063 -24.899   3.001  1.00  0.00           H  
TER    3574      WAT   695 
ATOM   3574  O   WAT   696     -28.568  33.503  22.995  1.00  0.00           O  
ATOM   3575  H1  WAT   696     -28.625  34.418  23.271  1.00  0.00           H  
ATOM   3576  H2  WAT   696     -27.857  33.137  23.521  1.00  0.00           H  
TER    3577      WAT   696 
ATOM   3577  O   WAT   697      32.316 -24.723   2.584  1.00  0.00           O  
ATOM   3578  H1  WAT   697      31.458 -25.112   2.418  1.00  0.00           H  
ATOM   3579  H2  WAT   697      32.292 -24.473   3.508  1.00  0.00           H  
TER    3580      WAT   697 
ATOM   3580  O   WAT   698     -13.508   3.595   8.180  1.00  0.00           O  
ATOM   3581  H1  WAT   698     -13.831   3.024   7.483  1.00  0.00           H  
ATOM   3582  H2  WAT   698     -13.213   2.994   8.864  1.00  0.00           H  
TER    3583      WAT   698 
ATOM   3583  O   WAT   699      20.573   4.352  39.403  1.00  0.00           O  
ATOM   3584  H1  WAT   699      20.234   5.034  38.823  1.00  0.00           H  
ATOM   3585  H2  WAT   699      20.025   4.410  40.186  1.00  0.00           H  
TER    3586      WAT   699 
ATOM   3586  O   WAT   700     -12.522 -29.814 -30.853  1.00  0.00           O  
ATOM   3587  H1  WAT   700     -13.291 -29.419 -30.443  1.00  0.00           H  
ATOM   3588  H2  WAT   700     -11.784 -29.504 -30.328  1.00  0.00           H  
TER    3589      WAT   700 
ATOM   3589  O   WAT   701     -40.960 -11.261   8.701  1.00  0.00           O  
ATOM   3590  H1  WAT   701     -40.274 -10.775   9.160  1.00  0.00           H  
ATOM   3591  H2  WAT   701     -40.913 -12.144   9.066  1.00  0.00           H  
TER    3592      WAT   701 
ATOM   3592  O   WAT   702     -21.578  25.875 -24.246  1.00  0.00           O  
ATOM   3593  H1  WAT   702     -21.840  25.080 -24.711  1.00  0.00           H  
ATOM   3594  H2  WAT   702     -21.163  26.418 -24.916  1.00  0.00           H  
TER    3595      WAT   702 
ATOM   3595  O   WAT   703      13.972 -31.919  36.949  1.00  0.00           O  
ATOM   3596  H1  WAT   703      14.550 -31.161  37.042  1.00  0.00           H  
ATOM   3597  H2  WAT   703      14.313 -32.558  37.574  1.00  0.00           H  
TER    3598      WAT   703 
ATOM   3598  O   WAT   704     -25.815 -22.577   6.774  1.00  0.00           O  
ATOM   3599  H1  WAT   704     -26.355 -22.490   5.988  1.00  0.00           H  
ATOM   3600  H2  WAT   704     -25.169 -23.245   6.547  1.00  0.00           H  
TER    3601      WAT   704 
ATOM   3601  O   WAT   705      41.917  26.577 -11.572  1.00  0.00           O  
ATOM   3602  H1  WAT   705      42.205  27.322 -11.044  1.00  0.00           H  
ATOM   3603  H2  WAT   705      42.639  26.423 -12.182  1.00  0.00           H  
TER    3604      WAT   705 
ATOM   3604  O   WAT   706     -21.258 -42.406 -12.767  1.00  0.00           O  
ATOM   3605  H1  WAT   706     -21.860 -42.017 -12.132  1.00  0.00           H  
ATOM   3606  H2  WAT   706     -21.784 -42.520 -13.558  1.00  0.00           H  
TER    3607      WAT   706 
ATOM   3607  O   WAT   707      16.037 -13.391  -3.813  1.00  0.00           O  
ATOM   3608  H1  WAT   707      15.127 -13.169  -4.008  1.00  0.00           H  
ATOM   3609  H2  WAT   707      16.185 -14.218  -4.271  1.00  0.00           H  
TER    3610      WAT   707 
ATOM   3610  O   WAT   708      12.195  -1.624  18.691  1.00  0.00           O  
ATOM   3611  H1  WAT   708      11.525  -1.363  18.060  1.00  0.00           H  
ATOM   3612  H2  WAT   708      12.628  -0.806  18.933  1.00  0.00           H  
TER    3613      WAT   708 
ATOM   3613  O   WAT   709     -33.688 -19.290  13.130  1.00  0.00           O  
ATOM   3614  H1  WAT   709     -33.999 -18.405  13.321  1.00  0.00           H  
ATOM   3615  H2  WAT   709     -33.637 -19.716  13.986  1.00  0.00           H  
TER    3616      WAT   709 
ATOM   3616  O   WAT   710     -29.136 -26.447 -26.094  1.00  0.00           O  
ATOM   3617  H1  WAT   710     -28.881 -26.131 -26.961  1.00  0.00           H  
ATOM   3618  H2  WAT   710     -29.324 -25.652 -25.595  1.00  0.00           H  
TER    3619      WAT   710 
ATOM   3619  O   WAT   711     -17.597 -12.208 -19.457  1.00  0.00           O  
ATOM   3620  H1  WAT   711     -17.516 -12.813 -18.720  1.00  0.00           H  
ATOM   3621  H2  WAT   711     -16.809 -11.667 -19.411  1.00  0.00           H  
TER    3622      WAT   711 
ATOM   3622  O   WAT   712       1.822 -27.250  26.295  1.00  0.00           O  
ATOM   3623  H1  WAT   712       1.662 -27.890  25.601  1.00  0.00           H  
ATOM   3624  H2  WAT   712       1.762 -27.756  27.106  1.00  0.00           H  
TER    3625      WAT   712 
ATOM   3625  O   WAT   713      -6.332  20.966 -29.927  1.00  0.00           O  
ATOM   3626  H1  WAT   713      -7.052  21.400 -29.470  1.00  0.00           H  
ATOM   3627  H2  WAT   713      -6.689  20.756 -30.790  1.00  0.00           H  
TER    3628      WAT   713 
ATOM   3628  O   WAT   714      -5.209  33.500   0.850  1.00  0.00           O  
ATOM   3629  H1  WAT   714      -5.836  34.107   0.458  1.00  0.00           H  
ATOM   3630  H2  WAT   714      -5.454  32.643   0.500  1.00  0.00           H  
TER    3631      WAT   714 
ATOM   3631  O   WAT   715       8.834   0.395  -3.695  1.00  0.00           O  
ATOM   3632  H1  WAT   715       8.210   0.888  -3.163  1.00  0.00           H  
ATOM   3633  H2  WAT   715       8.288  -0.173  -4.239  1.00  0.00           H  
TER    3634      WAT   715 
ATOM   3634  O   WAT   716      -8.310 -34.870  -2.136  1.00  0.00           O  
ATOM   3635  H1  WAT   716      -7.673 -34.178  -1.958  1.00  0.00           H  
ATOM   3636  H2  WAT   716      -8.366 -35.359  -1.315  1.00  0.00           H  
TER    3637      WAT   716 
ATOM   3637  O   WAT   717      42.832 -12.774  -7.629  1.00  0.00           O  
ATOM   3638  H1  WAT   717      43.633 -13.169  -7.975  1.00  0.00           H  
ATOM   3639  H2  WAT   717      43.137 -12.036  -7.102  1.00  0.00           H  
TER    3640      WAT   717 
ATOM   3640  O   WAT   718     -36.483   9.746   9.674  1.00  0.00           O  
ATOM   3641  H1  WAT   718     -36.439   9.739  10.631  1.00  0.00           H  
ATOM   3642  H2  WAT   718     -36.244  10.640   9.431  1.00  0.00           H  
TER    3643      WAT   718 
ATOM   3643  O   WAT   719     -26.998  -7.057  11.091  1.00  0.00           O  
ATOM   3644  H1  WAT   719     -26.696  -6.329  10.548  1.00  0.00           H  
ATOM   3645  H2  WAT   719     -26.218  -7.594  11.227  1.00  0.00           H  
TER    3646      WAT   719 
ATOM   3646  O   WAT   720     -17.758  22.389   5.389  1.00  0.00           O  
ATOM   3647  H1  WAT   720     -17.818  23.299   5.679  1.00  0.00           H  
ATOM   3648  H2  WAT   720     -18.169  21.885   6.092  1.00  0.00           H  
TER    3649      WAT   720 
ATOM   3649  O   WAT   721       3.664  38.298 -15.664  1.00  0.00           O  
ATOM   3650  H1  WAT   721       3.621  37.354 -15.819  1.00  0.00           H  
ATOM   3651  H2  WAT   721       2.749  38.569 -15.585  1.00  0.00           H  
TER    3652      WAT   721 
ATOM   3652  O   WAT   722      29.044  29.968   9.410  1.00  0.00           O  
ATOM   3653  H1  WAT   722      28.383  30.303  10.015  1.00  0.00           H  
ATOM   3654  H2  WAT   722      29.428  29.218   9.865  1.00  0.00           H  
TER    3655      WAT   722 
ATOM   3655  O   WAT   723      32.930  13.322   2.307  1.00  0.00           O  
ATOM   3656  H1  WAT   723      32.356  13.913   1.819  1.00  0.00           H  
ATOM   3657  H2  WAT   723      32.677  12.447   2.013  1.00  0.00           H  
TER    3658      WAT   723 
ATOM   3658  O   WAT   724       7.890  34.865   2.097  1.00  0.00           O  
ATOM   3659  H1  WAT   724       7.939  34.532   1.201  1.00  0.00           H  
ATOM   3660  H2  WAT   724       8.493  34.312   2.592  1.00  0.00           H  
TER    3661      WAT   724 
ATOM   3661  O   WAT   725       2.859  26.103  19.090  1.00  0.00           O  
ATOM   3662  H1  WAT   725       2.269  26.785  19.411  1.00  0.00           H  
ATOM   3663  H2  WAT   725       3.663  26.224  19.594  1.00  0.00           H  
TER    3664      WAT   725 
ATOM   3664  O   WAT   726       4.397  -7.127  23.173  1.00  0.00           O  
ATOM   3665  H1  WAT   726       4.225  -7.842  23.785  1.00  0.00           H  
ATOM   3666  H2  WAT   726       3.859  -7.332  22.408  1.00  0.00           H  
TER    3667      WAT   726 
ATOM   3667  O   WAT   727      17.101   0.002  21.014  1.00  0.00           O  
ATOM   3668  H1  WAT   727      17.572   0.767  20.684  1.00  0.00           H  
ATOM   3669  H2  WAT   727      16.928   0.205  21.933  1.00  0.00           H  
TER    3670      WAT   727 
ATOM   3670  O   WAT   728     -23.443 -32.517  -3.547  1.00  0.00           O  
ATOM   3671  H1  WAT   728     -23.081 -32.925  -2.760  1.00  0.00           H  
ATOM   3672  H2  WAT   728     -23.516 -31.589  -3.323  1.00  0.00           H  
TER    3673      WAT   728 
ATOM   3673  O   WAT   729      -3.447 -16.093  22.422  1.00  0.00           O  
ATOM   3674  H1  WAT   729      -3.062 -15.823  23.256  1.00  0.00           H  
ATOM   3675  H2  WAT   729      -4.253 -15.583  22.354  1.00  0.00           H  
TER    3676      WAT   729 
ATOM   3676  O   WAT   730     -14.942  11.408 -29.449  1.00  0.00           O  
ATOM   3677  H1  WAT   730     -15.494  11.313 -28.673  1.00  0.00           H  
ATOM   3678  H2  WAT   730     -14.313  10.690 -29.385  1.00  0.00           H  
TER    3679      WAT   730 
ATOM   3679  O   WAT   731       5.159 -14.751  26.434  1.00  0.00           O  
ATOM   3680  H1  WAT   731       5.679 -13.950  26.491  1.00  0.00           H  
ATOM   3681  H2  WAT   731       5.174 -14.981  25.505  1.00  0.00           H  
TER    3682      WAT   731 
ATOM   3682  O   WAT   732      -8.372 -14.247 -21.333  1.00  0.00           O  
ATOM   3683  H1  WAT   732      -8.540 -14.823 -20.587  1.00  0.00           H  
ATOM   3684  H2  WAT   732      -8.032 -13.442 -20.942  1.00  0.00           H  
TER    3685      WAT   732 
ATOM   3685  O   WAT   733     -21.279  37.843 -12.228  1.00  0.00           O  
ATOM   3686  H1  WAT   733     -20.408  37.456 -12.135  1.00  0.00           H  
ATOM   3687  H2  WAT   733     -21.867  37.211 -11.815  1.00  0.00           H  
TER    3688      WAT   733 
ATOM   3688  O   WAT   734     -10.329  20.707   8.831  1.00  0.00           O  
ATOM   3689  H1  WAT   734     -10.236  20.014   9.485  1.00  0.00           H  
ATOM   3690  H2  WAT   734      -9.728  21.393   9.121  1.00  0.00           H  
TER    3691      WAT   734 
ATOM   3691  O   WAT   735      19.392 -15.286 -10.396  1.00  0.00           O  
ATOM   3692  H1  WAT   735      19.075 -16.187 -10.332  1.00  0.00           H  
ATOM   3693  H2  WAT   735      20.128 -15.247  -9.785  1.00  0.00           H  
TER    3694      WAT   735 
ATOM   3694  O   WAT   736      22.219   9.458  25.959  1.00  0.00           O  
ATOM   3695  H1  WAT   736      21.372   9.902  25.916  1.00  0.00           H  
ATOM   3696  H2  WAT   736      22.215   9.018  26.809  1.00  0.00           H  
TER    3697      WAT   736 
ATOM   3697  O   WAT   737     -12.621 -25.043  32.193  1.00  0.00           O  
ATOM   3698  H1  WAT   737     -13.448 -25.030  32.674  1.00  0.00           H  
ATOM   3699  H2  WAT   737     -12.600 -25.904  31.774  1.00  0.00           H  
TER    3700      WAT   737 
ATOM   3700  O   WAT   738     -43.356  24.220 -20.173  1.00  0.00           O  
ATOM   3701  H1  WAT   738     -43.413  24.240 -19.218  1.00  0.00           H  
ATOM   3702  H2  WAT   738     -42.747  24.925 -20.391  1.00  0.00           H  
TER    3703      WAT   738 
ATOM   3703  O   WAT   739     -13.077 -25.818   7.957  1.00  0.00           O  
ATOM   3704  H1  WAT   739     -13.570 -25.787   8.776  1.00  0.00           H  
ATOM   3705  H2  WAT   739     -13.648 -26.289   7.351  1.00  0.00           H  
TER    3706      WAT   739 
ATOM   3706  O   WAT   740       0.981  -5.869 -42.360  1.00  0.00           O  
ATOM   3707  H1  WAT   740       0.175  -6.360 -42.203  1.00  0.00           H  
ATOM   3708  H2  WAT   740       0.843  -5.447 -43.209  1.00  0.00           H  
TER    3709      WAT   740 
ATOM   3709  O   WAT   741     -29.574  19.955  -4.155  1.00  0.00           O  
ATOM   3710  H1  WAT   741     -29.901  19.887  -5.052  1.00  0.00           H  
ATOM   3711  H2  WAT   741     -30.211  20.513  -3.709  1.00  0.00           H  
TER    3712      WAT   741 
ATOM   3712  O   WAT   742     -30.385   6.379   2.241  1.00  0.00           O  
ATOM   3713  H1  WAT   742     -30.084   6.928   1.517  1.00  0.00           H  
ATOM   3714  H2  WAT   742     -30.197   5.484   1.958  1.00  0.00           H  
TER    3715      WAT   742 
ATOM   3715  O   WAT   743     -25.980  34.936  29.586  1.00  0.00           O  
ATOM   3716  H1  WAT   743     -26.210  34.549  30.431  1.00  0.00           H  
ATOM   3717  H2  WAT   743     -25.692  35.823  29.799  1.00  0.00           H  
TER    3718      WAT   743 
ATOM   3718  O   WAT   744     -17.267 -27.558   6.911  1.00  0.00           O  
ATOM   3719  H1  WAT   744     -18.133 -27.842   7.203  1.00  0.00           H  
ATOM   3720  H2  WAT   744     -17.417 -26.700   6.515  1.00  0.00           H  
TER    3721      WAT   744 
ATOM   3721  O   WAT   745     -14.944   3.648 -23.216  1.00  0.00           O  
ATOM   3722  H1  WAT   745     -15.605   2.967 -23.094  1.00  0.00           H  
ATOM   3723  H2  WAT   745     -15.393   4.333 -23.711  1.00  0.00           H  
TER    3724      WAT   745 
ATOM   3724  O   WAT   746      -8.280  14.013  28.823  1.00  0.00           O  
ATOM   3725  H1  WAT   746      -8.429  14.806  28.308  1.00  0.00           H  
ATOM   3726  H2  WAT   746      -7.510  13.609  28.422  1.00  0.00           H  
TER    3727      WAT   746 
ATOM   3727  O   WAT   747      36.121  29.168   6.681  1.00  0.00           O  
ATOM   3728  H1  WAT   747      35.665  28.393   7.010  1.00  0.00           H  
ATOM   3729  H2  WAT   747      36.609  28.854   5.920  1.00  0.00           H  
TER    3730      WAT   747 
ATOM   3730  O   WAT   748     -38.395   5.629   5.911  1.00  0.00           O  
ATOM   3731  H1  WAT   748     -38.598   6.245   6.615  1.00  0.00           H  
ATOM   3732  H2  WAT   748     -38.377   4.773   6.340  1.00  0.00           H  
TER    3733      WAT   748 
ATOM   3733  O   WAT   749       8.055 -32.087  22.560  1.00  0.00           O  
ATOM   3734  H1  WAT   749       8.860 -31.962  23.064  1.00  0.00           H  
ATOM   3735  H2  WAT   749       7.733 -31.200  22.399  1.00  0.00           H  
TER    3736      WAT   749 
ATOM   3736  O   WAT   750      33.714   9.931   9.414  1.00  0.00           O  
ATOM   3737  H1  WAT   750      34.314  10.542   8.986  1.00  0.00           H  
ATOM   3738  H2  WAT   750      34.114   9.760  10.266  1.00  0.00           H  
TER    3739      WAT   750 
ATOM   3739  O   WAT   751      -7.585  15.405  34.260  1.00  0.00           O  
ATOM   3740  H1  WAT   751      -6.825  14.899  34.547  1.00  0.00           H  
ATOM   3741  H2  WAT   751      -7.352  15.711  33.383  1.00  0.00           H  
TER    3742      WAT   751 
ATOM   3742  O   WAT   752     -27.614  -0.945  -0.871  1.00  0.00           O  
ATOM   3743  H1  WAT   752     -28.213  -0.476  -0.290  1.00  0.00           H  
ATOM   3744  H2  WAT   752     -26.828  -0.400  -0.897  1.00  0.00           H  
TER    3745      WAT   752 
ATOM   3745  O   WAT   753      31.552  33.681  17.341  1.00  0.00           O  
ATOM   3746  H1  WAT   753      31.764  33.394  16.452  1.00  0.00           H  
ATOM   3747  H2  WAT   753      30.665  33.355  17.492  1.00  0.00           H  
TER    3748      WAT   753 
ATOM   3748  O   WAT   754      29.155 -26.436 -21.743  1.00  0.00           O  
ATOM   3749  H1  WAT   754      30.079 -26.229 -21.602  1.00  0.00           H  
ATOM   3750  H2  WAT   754      28.702 -25.601 -21.627  1.00  0.00           H  
TER    3751      WAT   754 
ATOM   3751  O   WAT   755      21.729 -11.435  18.339  1.00  0.00           O  
ATOM   3752  H1  WAT   755      22.562 -11.040  18.599  1.00  0.00           H  
ATOM   3753  H2  WAT   755      21.317 -10.776  17.780  1.00  0.00           H  
TER    3754      WAT   755 
ATOM   3754  O   WAT   756     -32.296   4.089  23.483  1.00  0.00           O  
ATOM   3755  H1  WAT   756     -31.901   4.857  23.894  1.00  0.00           H  
ATOM   3756  H2  WAT   756     -31.828   3.994  22.653  1.00  0.00           H  
TER    3757      WAT   756 
ATOM   3757  O   WAT   757     -29.003 -20.031  -8.841  1.00  0.00           O  
ATOM   3758  H1  WAT   757     -28.665 -20.824  -9.256  1.00  0.00           H  
ATOM   3759  H2  WAT   757     -28.324 -19.780  -8.214  1.00  0.00           H  
TER    3760      WAT   757 
ATOM   3760  O   WAT   758      43.396  -2.747  23.798  1.00  0.00           O  
ATOM   3761  H1  WAT   758      44.324  -2.542  23.912  1.00  0.00           H  
ATOM   3762  H2  WAT   758      42.954  -1.901  23.867  1.00  0.00           H  
TER    3763      WAT   758 
ATOM   3763  O   WAT   759      26.957  11.587  -2.334  1.00  0.00           O  
ATOM   3764  H1  WAT   759      27.676  11.003  -2.574  1.00  0.00           H  
ATOM   3765  H2  WAT   759      27.359  12.241  -1.763  1.00  0.00           H  
TER    3766      WAT   759 
ATOM   3766  O   WAT   760      18.800   6.425  33.364  1.00  0.00           O  
ATOM   3767  H1  WAT   760      18.868   7.252  33.840  1.00  0.00           H  
ATOM   3768  H2  WAT   760      17.890   6.154  33.482  1.00  0.00           H  
TER    3769      WAT   760 
ATOM   3769  O   WAT   761      34.487  15.246  -0.807  1.00  0.00           O  
ATOM   3770  H1  WAT   761      34.517  14.617  -0.087  1.00  0.00           H  
ATOM   3771  H2  WAT   761      35.154  15.896  -0.585  1.00  0.00           H  
TER    3772      WAT   761 
ATOM   3772  O   WAT   762     -21.526 -17.158   2.730  1.00  0.00           O  
ATOM   3773  H1  WAT   762     -21.531 -17.457   3.639  1.00  0.00           H  
ATOM   3774  H2  WAT   762     -21.596 -16.205   2.791  1.00  0.00           H  
TER    3775      WAT   762 
ATOM   3775  O   WAT   763     -29.555 -15.769  23.623  1.00  0.00           O  
ATOM   3776  H1  WAT   763     -29.681 -16.470  24.263  1.00  0.00           H  
ATOM   3777  H2  WAT   763     -29.409 -14.985  24.152  1.00  0.00           H  
TER    3778      WAT   763 
ATOM   3778  O   WAT   764      11.168   4.820  21.883  1.00  0.00           O  
ATOM   3779  H1  WAT   764      11.303   4.095  21.271  1.00  0.00           H  
ATOM   3780  H2  WAT   764      10.574   5.414  21.423  1.00  0.00           H  
TER    3781      WAT   764 
ATOM   3781  O   WAT   765      14.005  23.599 -23.180  1.00  0.00           O  
ATOM   3782  H1  WAT   765      13.116  23.640 -23.533  1.00  0.00           H  
ATOM   3783  H2  WAT   765      14.178  22.664 -23.072  1.00  0.00           H  
TER    3784      WAT   765 
ATOM   3784  O   WAT   766     -13.449  24.385 -29.635  1.00  0.00           O  
ATOM   3785  H1  WAT   766     -13.774  24.407 -30.535  1.00  0.00           H  
ATOM   3786  H2  WAT   766     -14.085  24.899 -29.138  1.00  0.00           H  
TER    3787      WAT   766 
ATOM   3787  O   WAT   767       6.664  -4.069  25.041  1.00  0.00           O  
ATOM   3788  H1  WAT   767       6.798  -4.653  24.294  1.00  0.00           H  
ATOM   3789  H2  WAT   767       5.753  -3.785  24.961  1.00  0.00           H  
TER    3790      WAT   767 
ATOM   3790  O   WAT   768       3.045  43.098  22.925  1.00  0.00           O  
ATOM   3791  H1  WAT   768       2.252  43.273  22.417  1.00  0.00           H  
ATOM   3792  H2  WAT   768       2.734  42.983  23.823  1.00  0.00           H  
TER    3793      WAT   768 
ATOM   3793  O   WAT   769      -7.712   5.145  12.554  1.00  0.00           O  
ATOM   3794  H1  WAT   769      -7.659   5.034  11.605  1.00  0.00           H  
ATOM   3795  H2  WAT   769      -7.546   6.077  12.696  1.00  0.00           H  
TER    3796      WAT   769 
ATOM   3796  O   WAT   770      -3.172   3.804 -44.184  1.00  0.00           O  
ATOM   3797  H1  WAT   770      -2.300   3.412 -44.221  1.00  0.00           H  
ATOM   3798  H2  WAT   770      -3.499   3.748 -45.082  1.00  0.00           H  
TER    3799      WAT   770 
ATOM   3799  O   WAT   771      -9.423  16.441  30.958  1.00  0.00           O  
ATOM   3800  H1  WAT   771      -9.629  16.060  30.104  1.00  0.00           H  
ATOM   3801  H2  WAT   771      -8.491  16.261  31.081  1.00  0.00           H  
TER    3802      WAT   771 
ATOM   3802  O   WAT   772     -17.965  34.707   7.792  1.00  0.00           O  
ATOM   3803  H1  WAT   772     -18.668  34.107   7.544  1.00  0.00           H  
ATOM   3804  H2  WAT   772     -17.406  34.192   8.375  1.00  0.00           H  
TER    3805      WAT   772 
ATOM   3805  O   WAT   773      13.069   6.586  20.959  1.00  0.00           O  
ATOM   3806  H1  WAT   773      13.759   6.817  21.582  1.00  0.00           H  
ATOM   3807  H2  WAT   773      12.509   5.975  21.437  1.00  0.00           H  
TER    3808      WAT   773 
ATOM   3808  O   WAT   774      27.637 -17.791   7.580  1.00  0.00           O  
ATOM   3809  H1  WAT   774      28.407 -18.353   7.494  1.00  0.00           H  
ATOM   3810  H2  WAT   774      27.991 -16.902   7.596  1.00  0.00           H  
TER    3811      WAT   774 
ATOM   3811  O   WAT   775     -28.415 -40.375 -10.651  1.00  0.00           O  
ATOM   3812  H1  WAT   775     -27.522 -40.333 -10.311  1.00  0.00           H  
ATOM   3813  H2  WAT   775     -28.967 -40.420  -9.870  1.00  0.00           H  
TER    3814      WAT   775 
ATOM   3814  O   WAT   776      -9.662  -5.170  36.972  1.00  0.00           O  
ATOM   3815  H1  WAT   776      -9.674  -5.635  37.808  1.00  0.00           H  
ATOM   3816  H2  WAT   776      -8.770  -4.830  36.900  1.00  0.00           H  
TER    3817      WAT   776 
ATOM   3817  O   WAT   777     -23.901  17.033  21.639  1.00  0.00           O  
ATOM   3818  H1  WAT   777     -23.502  16.216  21.940  1.00  0.00           H  
ATOM   3819  H2  WAT   777     -24.127  17.500  22.443  1.00  0.00           H  
TER    3820      WAT   777 
ATOM   3820  O   WAT   778     -37.705   0.247 -12.903  1.00  0.00           O  
ATOM   3821  H1  WAT   778     -37.927   0.625 -13.753  1.00  0.00           H  
ATOM   3822  H2  WAT   778     -38.550   0.091 -12.482  1.00  0.00           H  
TER    3823      WAT   778 
ATOM   3823  O   WAT   779      42.242  23.176  -5.586  1.00  0.00           O  
ATOM   3824  H1  WAT   779      42.887  23.472  -4.944  1.00  0.00           H  
ATOM   3825  H2  WAT   779      42.092  22.256  -5.369  1.00  0.00           H  
TER    3826      WAT   779 
ATOM   3826  O   WAT   780     -21.640  17.545 -19.480  1.00  0.00           O  
ATOM   3827  H1  WAT   780     -21.910  18.310 -18.971  1.00  0.00           H  
ATOM   3828  H2  WAT   780     -21.212  16.973 -18.843  1.00  0.00           H  
TER    3829      WAT   780 
ATOM   3829  O   WAT   781     -14.254 -20.532 -13.895  1.00  0.00           O  
ATOM   3830  H1  WAT   781     -14.152 -19.814 -13.270  1.00  0.00           H  
ATOM   3831  H2  WAT   781     -13.937 -20.174 -14.724  1.00  0.00           H  
TER    3832      WAT   781 
ATOM   3832  O   WAT   782      15.039 -14.967 -46.065  1.00  0.00           O  
ATOM   3833  H1  WAT   782      15.892 -15.399 -46.102  1.00  0.00           H  
ATOM   3834  H2  WAT   782      15.235 -14.074 -45.782  1.00  0.00           H  
TER    3835      WAT   782 
ATOM   3835  O   WAT   783      -7.981 -25.099  23.972  1.00  0.00           O  
ATOM   3836  H1  WAT   783      -8.517 -24.623  23.338  1.00  0.00           H  
ATOM   3837  H2  WAT   783      -7.349 -25.581  23.438  1.00  0.00           H  
TER    3838      WAT   783 
ATOM   3838  O   WAT   784      37.308 -27.917  21.710  1.00  0.00           O  
ATOM   3839  H1  WAT   784      36.621 -27.259  21.606  1.00  0.00           H  
ATOM   3840  H2  WAT   784      37.074 -28.384  22.512  1.00  0.00           H  
TER    3841      WAT   784 
ATOM   3841  O   WAT   785     -35.819   3.452  -4.883  1.00  0.00           O  
ATOM   3842  H1  WAT   785     -36.253   2.866  -5.503  1.00  0.00           H  
ATOM   3843  H2  WAT   785     -35.536   4.196  -5.415  1.00  0.00           H  
TER    3844      WAT   785 
ATOM   3844  O   WAT   786     -23.894  24.432   6.457  1.00  0.00           O  
ATOM   3845  H1  WAT   786     -24.744  24.390   6.895  1.00  0.00           H  
ATOM   3846  H2  WAT   786     -24.004  23.902   5.668  1.00  0.00           H  
TER    3847      WAT   786 
ATOM   3847  O   WAT   787     -24.400  -5.610 -27.667  1.00  0.00           O  
ATOM   3848  H1  WAT   787     -24.271  -6.508 -27.971  1.00  0.00           H  
ATOM   3849  H2  WAT   787     -24.065  -5.065 -28.379  1.00  0.00           H  
TER    3850      WAT   787 
ATOM   3850  O   WAT   788      30.386  13.869  21.774  1.00  0.00           O  
ATOM   3851  H1  WAT   788      30.946  14.045  22.530  1.00  0.00           H  
ATOM   3852  H2  WAT   788      30.791  13.115  21.346  1.00  0.00           H  
TER    3853      WAT   788 
ATOM   3853  O   WAT   789     -17.811 -21.531 -31.895  1.00  0.00           O  
ATOM   3854  H1  WAT   789     -17.452 -21.508 -32.782  1.00  0.00           H  
ATOM   3855  H2  WAT   789     -18.501 -20.867 -31.899  1.00  0.00           H  
TER    3856      WAT   789 
ATOM   3856  O   WAT   790       7.188 -43.830   8.700  1.00  0.00           O  
ATOM   3857  H1  WAT   790       7.132 -43.004   8.219  1.00  0.00           H  
ATOM   3858  H2  WAT   790       7.964 -44.263   8.343  1.00  0.00           H  
TER    3859      WAT   790 
ATOM   3859  O   WAT   791      10.467 -13.136  20.701  1.00  0.00           O  
ATOM   3860  H1  WAT   791      10.705 -13.037  19.779  1.00  0.00           H  
ATOM   3861  H2  WAT   791      11.275 -13.421  21.128  1.00  0.00           H  
TER    3862      WAT   791 
ATOM   3862  O   WAT   792      10.200 -40.875  -6.556  1.00  0.00           O  
ATOM   3863  H1  WAT   792       9.832 -40.016  -6.351  1.00  0.00           H  
ATOM   3864  H2  WAT   792       9.833 -41.458  -5.892  1.00  0.00           H  
TER    3865      WAT   792 
ATOM   3865  O   WAT   793       1.756 -29.278  13.872  1.00  0.00           O  
ATOM   3866  H1  WAT   793       1.761 -28.324  13.948  1.00  0.00           H  
ATOM   3867  H2  WAT   793       0.861 -29.532  14.099  1.00  0.00           H  
TER    3868      WAT   793 
ATOM   3868  O   WAT   794       3.516  19.676  -7.889  1.00  0.00           O  
ATOM   3869  H1  WAT   794       4.233  20.310  -7.869  1.00  0.00           H  
ATOM   3870  H2  WAT   794       2.723  20.209  -7.829  1.00  0.00           H  
TER    3871      WAT   794 
ATOM   3871  O   WAT   795     -39.857  22.473  14.161  1.00  0.00           O  
ATOM   3872  H1  WAT   795     -38.983  22.312  14.518  1.00  0.00           H  
ATOM   3873  H2  WAT   795     -39.823  23.375  13.843  1.00  0.00           H  
TER    3874      WAT   795 
ATOM   3874  O   WAT   796      29.661 -34.683 -17.182  1.00  0.00           O  
ATOM   3875  H1  WAT   796      30.380 -34.471 -17.777  1.00  0.00           H  
ATOM   3876  H2  WAT   796      29.586 -35.636 -17.226  1.00  0.00           H  
TER    3877      WAT   796 
ATOM   3877  O   WAT   797     -20.401  -8.612  -2.952  1.00  0.00           O  
ATOM   3878  H1  WAT   797     -21.024  -9.251  -2.606  1.00  0.00           H  
ATOM   3879  H2  WAT   797     -20.185  -8.058  -2.201  1.00  0.00           H  
TER    3880      WAT   797 
ATOM   3880  O   WAT   798     -16.759  11.319 -37.237  1.00  0.00           O  
ATOM   3881  H1  WAT   798     -17.408  10.643 -37.427  1.00  0.00           H  
ATOM   3882  H2  WAT   798     -16.001  11.081 -37.771  1.00  0.00           H  
TER    3883      WAT   798 
ATOM   3883  O   WAT   799      -6.074 -10.212  -8.597  1.00  0.00           O  
ATOM   3884  H1  WAT   799      -6.432 -11.095  -8.693  1.00  0.00           H  
ATOM   3885  H2  WAT   799      -5.326 -10.320  -8.010  1.00  0.00           H  
TER    3886      WAT   799 
ATOM   3886  O   WAT   800      22.258 -27.836  -2.670  1.00  0.00           O  
ATOM   3887  H1  WAT   800      21.417 -27.839  -3.127  1.00  0.00           H  
ATOM   3888  H2  WAT   800      22.070 -28.235  -1.820  1.00  0.00           H  
TER    3889      WAT   800 
ATOM   3889  O   WAT   801      -3.105 -32.732   9.595  1.00  0.00           O  
ATOM   3890  H1  WAT   801      -3.913 -32.807   9.088  1.00  0.00           H  
ATOM   3891  H2  WAT   801      -2.860 -31.810   9.519  1.00  0.00           H  
TER    3892      WAT   801 
ATOM   3892  O   WAT   802     -35.531   0.611  12.292  1.00  0.00           O  
ATOM   3893  H1  WAT   802     -35.795   1.386  12.789  1.00  0.00           H  
ATOM   3894  H2  WAT   802     -35.364  -0.056  12.959  1.00  0.00           H  
TER    3895      WAT   802 
ATOM   3895  O   WAT   803     -31.402  13.974 -33.188  1.00  0.00           O  
ATOM   3896  H1  WAT   803     -31.868  14.196 -33.994  1.00  0.00           H  
ATOM   3897  H2  WAT   803     -30.513  13.764 -33.475  1.00  0.00           H  
TER    3898      WAT   803 
ATOM   3898  O   WAT   804     -36.518  30.095  11.781  1.00  0.00           O  
ATOM   3899  H1  WAT   804     -35.922  30.259  12.512  1.00  0.00           H  
ATOM   3900  H2  WAT   804     -36.568  29.141  11.721  1.00  0.00           H  
TER    3901      WAT   804 
ATOM   3901  O   WAT   805     -15.155 -46.252 -17.662  1.00  0.00           O  
ATOM   3902  H1  WAT   805     -15.326 -45.854 -18.516  1.00  0.00           H  
ATOM   3903  H2  WAT   805     -14.228 -46.080 -17.499  1.00  0.00           H  
TER    3904      WAT   805 
ATOM   3904  O   WAT   806      17.727 -33.865 -30.839  1.00  0.00           O  
ATOM   3905  H1  WAT   806      17.248 -34.427 -30.230  1.00  0.00           H  
ATOM   3906  H2  WAT   806      18.201 -34.474 -31.405  1.00  0.00           H  
TER    3907      WAT   806 
ATOM   3907  O   WAT   807      25.601  -3.134  -3.187  1.00  0.00           O  
ATOM   3908  H1  WAT   807      24.673  -3.338  -3.300  1.00  0.00           H  
ATOM   3909  H2  WAT   807      25.694  -2.244  -3.527  1.00  0.00           H  
TER    3910      WAT   807 
ATOM   3910  O   WAT   808      -5.871   9.139  -9.598  1.00  0.00           O  
ATOM   3911  H1  WAT   808      -5.545   8.292  -9.294  1.00  0.00           H  
ATOM   3912  H2  WAT   808      -6.604   8.921 -10.173  1.00  0.00           H  
TER    3913      WAT   808 
ATOM   3913  O   WAT   809      18.652  44.696 -11.999  1.00  0.00           O  
ATOM   3914  H1  WAT   809      19.462  44.856 -12.483  1.00  0.00           H  
ATOM   3915  H2  WAT   809      18.743  43.803 -11.667  1.00  0.00           H  
TER    3916      WAT   809 
ATOM   3916  O   WAT   810       1.826  11.126  -0.231  1.00  0.00           O  
ATOM   3917  H1  WAT   810       1.260  11.893  -0.137  1.00  0.00           H  
ATOM   3918  H2  WAT   810       1.896  10.771   0.655  1.00  0.00           H  
TER    3919      WAT   810 
ATOM   3919  O   WAT   811      12.136  43.300   1.083  1.00  0.00           O  
ATOM   3920  H1  WAT   811      11.617  43.832   0.481  1.00  0.00           H  
ATOM   3921  H2  WAT   811      11.648  43.324   1.906  1.00  0.00           H  
TER    3922      WAT   811 
ATOM   3922  O   WAT   812      31.864  -1.239 -22.683  1.00  0.00           O  
ATOM   3923  H1  WAT   812      32.298  -2.045 -22.963  1.00  0.00           H  
ATOM   3924  H2  WAT   812      32.484  -0.544 -22.901  1.00  0.00           H  
TER    3925      WAT   812 
ATOM   3925  O   WAT   813      23.182  21.159  10.739  1.00  0.00           O  
ATOM   3926  H1  WAT   813      22.601  21.351  11.475  1.00  0.00           H  
ATOM   3927  H2  WAT   813      23.008  20.241  10.529  1.00  0.00           H  
TER    3928      WAT   813 
ATOM   3928  O   WAT   814      16.514  40.102   7.942  1.00  0.00           O  
ATOM   3929  H1  WAT   814      15.813  39.692   7.435  1.00  0.00           H  
ATOM   3930  H2  WAT   814      16.891  40.751   7.348  1.00  0.00           H  
TER    3931      WAT   814 
ATOM   3931  O   WAT   815      16.107   6.038  33.612  1.00  0.00           O  
ATOM   3932  H1  WAT   815      15.601   6.383  34.347  1.00  0.00           H  
ATOM   3933  H2  WAT   815      15.561   5.338  33.254  1.00  0.00           H  
TER    3934      WAT   815 
ATOM   3934  O   WAT   816      -4.158  10.277   3.621  1.00  0.00           O  
ATOM   3935  H1  WAT   816      -5.019  10.622   3.857  1.00  0.00           H  
ATOM   3936  H2  WAT   816      -3.780  10.945   3.049  1.00  0.00           H  
TER    3937      WAT   816 
ATOM   3937  O   WAT   817      -2.225  -6.377  -4.104  1.00  0.00           O  
ATOM   3938  H1  WAT   817      -2.170  -5.503  -4.490  1.00  0.00           H  
ATOM   3939  H2  WAT   817      -2.946  -6.801  -4.571  1.00  0.00           H  
TER    3940      WAT   817 
ATOM   3940  O   WAT   818      11.066   9.045  26.558  1.00  0.00           O  
ATOM   3941  H1  WAT   818      10.415   9.090  27.257  1.00  0.00           H  
ATOM   3942  H2  WAT   818      11.882   8.820  27.004  1.00  0.00           H  
TER    3943      WAT   818 
ATOM   3943  O   WAT   819      33.416  29.818  21.596  1.00  0.00           O  
ATOM   3944  H1  WAT   819      32.683  29.440  22.083  1.00  0.00           H  
ATOM   3945  H2  WAT   819      33.078  29.934  20.708  1.00  0.00           H  
TER    3946      WAT   819 
ATOM   3946  O   WAT   820      -5.841  17.566   5.737  1.00  0.00           O  
ATOM   3947  H1  WAT   820      -6.386  18.203   5.275  1.00  0.00           H  
ATOM   3948  H2  WAT   820      -5.484  17.009   5.045  1.00  0.00           H  
TER    3949      WAT   820 
ATOM   3949  O   WAT   821      32.052  -4.749  24.295  1.00  0.00           O  
ATOM   3950  H1  WAT   821      32.081  -5.605  24.722  1.00  0.00           H  
ATOM   3951  H2  WAT   821      32.019  -4.949  23.359  1.00  0.00           H  
TER    3952      WAT   821 
ATOM   3952  O   WAT   822      18.405   2.435 -29.000  1.00  0.00           O  
ATOM   3953  H1  WAT   822      18.400   1.721 -28.362  1.00  0.00           H  
ATOM   3954  H2  WAT   822      18.144   2.023 -29.823  1.00  0.00           H  
TER    3955      WAT   822 
ATOM   3955  O   WAT   823      41.337  19.666   4.475  1.00  0.00           O  
ATOM   3956  H1  WAT   823      41.966  20.294   4.120  1.00  0.00           H  
ATOM   3957  H2  WAT   823      40.919  20.130   5.201  1.00  0.00           H  
TER    3958      WAT   823 
ATOM   3958  O   WAT   824      26.175   8.316 -10.444  1.00  0.00           O  
ATOM   3959  H1  WAT   824      27.110   8.227 -10.631  1.00  0.00           H  
ATOM   3960  H2  WAT   824      25.743   8.056 -11.258  1.00  0.00           H  
TER    3961      WAT   824 
ATOM   3961  O   WAT   825      17.971   7.548  37.033  1.00  0.00           O  
ATOM   3962  H1  WAT   825      17.127   7.440  36.595  1.00  0.00           H  
ATOM   3963  H2  WAT   825      18.079   8.495  37.116  1.00  0.00           H  
TER    3964      WAT   825 
ATOM   3964  O   WAT   826      -8.672  14.285  22.485  1.00  0.00           O  
ATOM   3965  H1  WAT   826      -8.601  15.206  22.734  1.00  0.00           H  
ATOM   3966  H2  WAT   826      -9.613  14.112  22.472  1.00  0.00           H  
TER    3967      WAT   826 
ATOM   3967  O   WAT   827       7.082  16.271 -16.696  1.00  0.00           O  
ATOM   3968  H1  WAT   827       6.643  17.113 -16.821  1.00  0.00           H  
ATOM   3969  H2  WAT   827       7.514  16.351 -15.846  1.00  0.00           H  
TER    3970      WAT   827 
ATOM   3970  O   WAT   828      -9.865   4.021 -25.151  1.00  0.00           O  
ATOM   3971  H1  WAT   828      -9.143   4.606 -25.382  1.00  0.00           H  
ATOM   3972  H2  WAT   828     -10.073   4.244 -24.244  1.00  0.00           H  
TER    3973      WAT   828 
ATOM   3973  O   WAT   829      30.249  -3.120   7.661  1.00  0.00           O  
ATOM   3974  H1  WAT   829      30.122  -3.930   7.167  1.00  0.00           H  
ATOM   3975  H2  WAT   829      29.965  -2.428   7.063  1.00  0.00           H  
TER    3976      WAT   829 
ATOM   3976  O   WAT   830      -3.169 -24.043   2.490  1.00  0.00           O  
ATOM   3977  H1  WAT   830      -3.042 -24.810   3.048  1.00  0.00           H  
ATOM   3978  H2  WAT   830      -2.999 -23.298   3.066  1.00  0.00           H  
TER    3979      WAT   830 
ATOM   3979  O   WAT   831     -12.337   5.446 -19.390  1.00  0.00           O  
ATOM   3980  H1  WAT   831     -12.786   4.944 -18.709  1.00  0.00           H  
ATOM   3981  H2  WAT   831     -12.642   5.061 -20.212  1.00  0.00           H  
TER    3982      WAT   831 
ATOM   3982  O   WAT   832      37.686  25.722   4.321  1.00  0.00           O  
ATOM   3983  H1  WAT   832      38.390  26.361   4.431  1.00  0.00           H  
ATOM   3984  H2  WAT   832      37.660  25.248   5.152  1.00  0.00           H  
TER    3985      WAT   832 
ATOM   3985  O   WAT   833      31.691  -1.329  -7.117  1.00  0.00           O  
ATOM   3986  H1  WAT   833      31.323  -0.848  -7.859  1.00  0.00           H  
ATOM   3987  H2  WAT   833      31.232  -2.169  -7.125  1.00  0.00           H  
TER    3988      WAT   833 
ATOM   3988  O   WAT   834      17.234  13.793 -37.065  1.00  0.00           O  
ATOM   3989  H1  WAT   834      17.163  14.739 -36.937  1.00  0.00           H  
ATOM   3990  H2  WAT   834      17.012  13.419 -36.212  1.00  0.00           H  
TER    3991      WAT   834 
ATOM   3991  O   WAT   835      10.216   9.223  -4.293  1.00  0.00           O  
ATOM   3992  H1  WAT   835      10.139   9.644  -5.149  1.00  0.00           H  
ATOM   3993  H2  WAT   835      11.155   9.229  -4.107  1.00  0.00           H  
TER    3994      WAT   835 
ATOM   3994  O   WAT   836     -20.750 -29.320 -24.238  1.00  0.00           O  
ATOM   3995  H1  WAT   836     -19.945 -29.694 -23.879  1.00  0.00           H  
ATOM   3996  H2  WAT   836     -20.638 -29.377 -25.187  1.00  0.00           H  
TER    3997      WAT   836 
ATOM   3997  O   WAT   837       8.249  -1.914 -29.576  1.00  0.00           O  
ATOM   3998  H1  WAT   837       7.720  -1.116 -29.595  1.00  0.00           H  
ATOM   3999  H2  WAT   837       8.660  -1.948 -30.440  1.00  0.00           H  
TER    4000      WAT   837 
ATOM   4000  O   WAT   838      13.321 -11.496  19.186  1.00  0.00           O  
ATOM   4001  H1  WAT   838      13.188 -10.784  19.812  1.00  0.00           H  
ATOM   4002  H2  WAT   838      14.267 -11.519  19.046  1.00  0.00           H  
TER    4003      WAT   838 
ATOM   4003  O   WAT   839     -22.110 -31.870   1.727  1.00  0.00           O  
ATOM   4004  H1  WAT   839     -21.662 -31.415   2.441  1.00  0.00           H  
ATOM   4005  H2  WAT   839     -22.931 -32.173   2.114  1.00  0.00           H  
TER    4006      WAT   839 
ATOM   4006  O   WAT   840      -1.152   7.368  -9.764  1.00  0.00           O  
ATOM   4007  H1  WAT   840      -0.684   7.845  -9.078  1.00  0.00           H  
ATOM   4008  H2  WAT   840      -1.671   8.037 -10.209  1.00  0.00           H  
TER    4009      WAT   840 
ATOM   4009  O   WAT   841      -6.523  20.208  23.371  1.00  0.00           O  
ATOM   4010  H1  WAT   841      -6.726  20.224  24.306  1.00  0.00           H  
ATOM   4011  H2  WAT   841      -5.941  20.957  23.239  1.00  0.00           H  
TER    4012      WAT   841 
ATOM   4012  O   WAT   842       4.254 -21.686   5.972  1.00  0.00           O  
ATOM   4013  H1  WAT   842       4.577 -21.083   5.302  1.00  0.00           H  
ATOM   4014  H2  WAT   842       3.458 -22.059   5.594  1.00  0.00           H  
TER    4015      WAT   842 
ATOM   4015  O   WAT   843      17.596   0.020 -30.338  1.00  0.00           O  
ATOM   4016  H1  WAT   843      17.953   0.441 -31.119  1.00  0.00           H  
ATOM   4017  H2  WAT   843      16.749   0.445 -30.202  1.00  0.00           H  
TER    4018      WAT   843 
ATOM   4018  O   WAT   844     -25.256  15.274  26.708  1.00  0.00           O  
ATOM   4019  H1  WAT   844     -25.985  15.813  27.015  1.00  0.00           H  
ATOM   4020  H2  WAT   844     -25.508  15.013  25.822  1.00  0.00           H  
TER    4021      WAT   844 
ATOM   4021  O   WAT   845       0.372 -14.564  31.731  1.00  0.00           O  
ATOM   4022  H1  WAT   845      -0.090 -13.731  31.824  1.00  0.00           H  
ATOM   4023  H2  WAT   845       0.133 -14.874  30.858  1.00  0.00           H  
TER    4024      WAT   845 
ATOM   4024  O   WAT   846     -11.327  -2.837 -42.596  1.00  0.00           O  
ATOM   4025  H1  WAT   846     -11.923  -2.608 -43.310  1.00  0.00           H  
ATOM   4026  H2  WAT   846     -11.878  -3.291 -41.960  1.00  0.00           H  
TER    4027      WAT   846 
ATOM   4027  O   WAT   847      -9.753  -9.821 -41.102  1.00  0.00           O  
ATOM   4028  H1  WAT   847      -9.212  -9.962 -41.879  1.00  0.00           H  
ATOM   4029  H2  WAT   847      -9.166 -10.001 -40.367  1.00  0.00           H  
TER    4030      WAT   847 
ATOM   4030  O   WAT   848      17.442 -16.931 -13.141  1.00  0.00           O  
ATOM   4031  H1  WAT   848      17.927 -17.653 -12.742  1.00  0.00           H  
ATOM   4032  H2  WAT   848      17.334 -17.191 -14.056  1.00  0.00           H  
TER    4033      WAT   848 
ATOM   4033  O   WAT   849     -19.178   4.415  -0.132  1.00  0.00           O  
ATOM   4034  H1  WAT   849     -18.747   3.658   0.265  1.00  0.00           H  
ATOM   4035  H2  WAT   849     -18.459   4.957  -0.458  1.00  0.00           H  
TER    4036      WAT   849 
ATOM   4036  O   WAT   850      31.377 -25.422  -0.196  1.00  0.00           O  
ATOM   4037  H1  WAT   850      31.039 -25.168  -1.055  1.00  0.00           H  
ATOM   4038  H2  WAT   850      30.819 -24.958   0.428  1.00  0.00           H  
TER    4039      WAT   850 
ATOM   4039  O   WAT   851     -25.128 -38.496  -9.174  1.00  0.00           O  
ATOM   4040  H1  WAT   851     -25.524 -37.966  -8.482  1.00  0.00           H  
ATOM   4041  H2  WAT   851     -24.341 -38.012  -9.425  1.00  0.00           H  
TER    4042      WAT   851 
ATOM   4042  O   WAT   852     -33.013   3.372  -5.747  1.00  0.00           O  
ATOM   4043  H1  WAT   852     -33.600   3.577  -5.019  1.00  0.00           H  
ATOM   4044  H2  WAT   852     -32.164   3.719  -5.475  1.00  0.00           H  
TER    4045      WAT   852 
ATOM   4045  O   WAT   853     -15.435 -30.601 -22.535  1.00  0.00           O  
ATOM   4046  H1  WAT   853     -15.031 -31.143 -21.857  1.00  0.00           H  
ATOM   4047  H2  WAT   853     -15.497 -31.178 -23.296  1.00  0.00           H  
TER    4048      WAT   853 
ATOM   4048  O   WAT   854      -4.524  -9.494  14.423  1.00  0.00           O  
ATOM   4049  H1  WAT   854      -4.691  -9.954  15.245  1.00  0.00           H  
ATOM   4050  H2  WAT   854      -3.609  -9.690  14.220  1.00  0.00           H  
TER    4051      WAT   854 
ATOM   4051  O   WAT   855      -7.926  -9.225  10.981  1.00  0.00           O  
ATOM   4052  H1  WAT   855      -7.601 -10.094  10.744  1.00  0.00           H  
ATOM   4053  H2  WAT   855      -8.737  -9.128  10.481  1.00  0.00           H  
TER    4054      WAT   855 
ATOM   4054  O   WAT   856      18.956   4.697   2.660  1.00  0.00           O  
ATOM   4055  H1  WAT   856      19.796   4.252   2.558  1.00  0.00           H  
ATOM   4056  H2  WAT   856      18.941   5.345   1.955  1.00  0.00           H  
TER    4057      WAT   856 
ATOM   4057  O   WAT   857      17.657  49.314 -15.746  1.00  0.00           O  
ATOM   4058  H1  WAT   857      17.627  49.721 -14.880  1.00  0.00           H  
ATOM   4059  H2  WAT   857      18.215  48.545 -15.629  1.00  0.00           H  
TER    4060      WAT   857 
ATOM   4060  O   WAT   858      12.362  29.660  -3.102  1.00  0.00           O  
ATOM   4061  H1  WAT   858      12.188  30.573  -3.332  1.00  0.00           H  
ATOM   4062  H2  WAT   858      12.834  29.308  -3.856  1.00  0.00           H  
TER    4063      WAT   858 
ATOM   4063  O   WAT   859      36.531  -5.024  37.856  1.00  0.00           O  
ATOM   4064  H1  WAT   859      37.102  -4.641  37.190  1.00  0.00           H  
ATOM   4065  H2  WAT   859      37.018  -4.927  38.674  1.00  0.00           H  
TER    4066      WAT   859 
ATOM   4066  O   WAT   860      -1.342 -35.866  -3.961  1.00  0.00           O  
ATOM   4067  H1  WAT   860      -1.325 -36.252  -3.085  1.00  0.00           H  
ATOM   4068  H2  WAT   860      -0.700 -36.371  -4.458  1.00  0.00           H  
TER    4069      WAT   860 
ATOM   4069  O   WAT   861     -36.919 -11.489  19.858  1.00  0.00           O  
ATOM   4070  H1  WAT   861     -37.781 -11.090  19.973  1.00  0.00           H  
ATOM   4071  H2  WAT   861     -36.472 -11.336  20.690  1.00  0.00           H  
TER    4072      WAT   861 
ATOM   4072  O   WAT   862      42.074 -10.125  21.855  1.00  0.00           O  
ATOM   4073  H1  WAT   862      41.377  -9.678  22.335  1.00  0.00           H  
ATOM   4074  H2  WAT   862      42.845 -10.035  22.414  1.00  0.00           H  
TER    4075      WAT   862 
ATOM   4075  O   WAT   863     -14.251  14.258  20.642  1.00  0.00           O  
ATOM   4076  H1  WAT   863     -13.968  15.146  20.424  1.00  0.00           H  
ATOM   4077  H2  WAT   863     -14.806  14.366  21.415  1.00  0.00           H  
TER    4078      WAT   863 
ATOM   4078  O   WAT   864      31.269  17.327  15.108  1.00  0.00           O  
ATOM   4079  H1  WAT   864      32.218  17.428  15.179  1.00  0.00           H  
ATOM   4080  H2  WAT   864      31.033  16.754  15.838  1.00  0.00           H  
TER    4081      WAT   864 
ATOM   4081  O   WAT   865     -13.068  36.044 -13.178  1.00  0.00           O  
ATOM   4082  H1  WAT   865     -13.723  36.735 -13.276  1.00  0.00           H  
ATOM   4083  H2  WAT   865     -13.575  35.264 -12.949  1.00  0.00           H  
TER    4084      WAT   865 
ATOM   4084  O   WAT   866      -6.667  15.297 -34.395  1.00  0.00           O  
ATOM   4085  H1  WAT   866      -5.897  14.731 -34.336  1.00  0.00           H  
ATOM   4086  H2  WAT   866      -7.386  14.701 -34.607  1.00  0.00           H  
TER    4087      WAT   866 
ATOM   4087  O   WAT   867      -1.368 -20.836  -4.464  1.00  0.00           O  
ATOM   4088  H1  WAT   867      -1.269 -21.597  -5.035  1.00  0.00           H  
ATOM   4089  H2  WAT   867      -1.804 -21.177  -3.683  1.00  0.00           H  
TER    4090      WAT   867 
ATOM   4090  O   WAT   868      -4.794  -1.233 -16.222  1.00  0.00           O  
ATOM   4091  H1  WAT   868      -4.832  -1.749 -17.028  1.00  0.00           H  
ATOM   4092  H2  WAT   868      -4.225  -0.495 -16.437  1.00  0.00           H  
TER    4093      WAT   868 
ATOM   4093  O   WAT   869     -23.890  -0.772  26.131  1.00  0.00           O  
ATOM   4094  H1  WAT   869     -23.678  -1.132  26.992  1.00  0.00           H  
ATOM   4095  H2  WAT   869     -23.916   0.175  26.267  1.00  0.00           H  
TER    4096      WAT   869 
ATOM   4096  O   WAT   870     -11.550 -31.347  14.577  1.00  0.00           O  
ATOM   4097  H1  WAT   870     -11.595 -32.258  14.285  1.00  0.00           H  
ATOM   4098  H2  WAT   870     -12.361 -31.213  15.068  1.00  0.00           H  
TER    4099      WAT   870 
ATOM   4099  O   WAT   871      22.376  39.870   5.973  1.00  0.00           O  
ATOM   4100  H1  WAT   871      22.501  40.057   5.042  1.00  0.00           H  
ATOM   4101  H2  WAT   871      21.572  40.334   6.204  1.00  0.00           H  
TER    4102      WAT   871 
ATOM   4102  O   WAT   872     -13.497  11.948 -39.746  1.00  0.00           O  
ATOM   4103  H1  WAT   872     -13.817  11.053 -39.857  1.00  0.00           H  
ATOM   4104  H2  WAT   872     -12.557  11.888 -39.914  1.00  0.00           H  
TER    4105      WAT   872 
ATOM   4105  O   WAT   873      37.341 -30.922 -21.604  1.00  0.00           O  
ATOM   4106  H1  WAT   873      37.463 -31.790 -21.219  1.00  0.00           H  
ATOM   4107  H2  WAT   873      37.516 -31.048 -22.537  1.00  0.00           H  
TER    4108      WAT   873 
ATOM   4108  O   WAT   874     -42.646 -21.589  -6.088  1.00  0.00           O  
ATOM   4109  H1  WAT   874     -42.251 -21.655  -6.958  1.00  0.00           H  
ATOM   4110  H2  WAT   874     -41.972 -21.172  -5.551  1.00  0.00           H  
TER    4111      WAT   874 
ATOM   4111  O   WAT   875      26.756 -31.650  23.785  1.00  0.00           O  
ATOM   4112  H1  WAT   875      27.564 -31.652  24.297  1.00  0.00           H  
ATOM   4113  H2  WAT   875      26.924 -32.263  23.069  1.00  0.00           H  
TER    4114      WAT   875 
ATOM   4114  O   WAT   876      16.809 -14.954  47.276  1.00  0.00           O  
ATOM   4115  H1  WAT   876      16.541 -15.760  46.835  1.00  0.00           H  
ATOM   4116  H2  WAT   876      17.448 -14.558  46.684  1.00  0.00           H  
TER    4117      WAT   876 
ATOM   4117  O   WAT   877     -16.920   2.923  -4.605  1.00  0.00           O  
ATOM   4118  H1  WAT   877     -17.867   3.056  -4.559  1.00  0.00           H  
ATOM   4119  H2  WAT   877     -16.757   2.676  -5.515  1.00  0.00           H  
TER    4120      WAT   877 
ATOM   4120  O   WAT   878     -39.125  -1.974  30.049  1.00  0.00           O  
ATOM   4121  H1  WAT   878     -38.293  -2.299  30.394  1.00  0.00           H  
ATOM   4122  H2  WAT   878     -38.924  -1.704  29.153  1.00  0.00           H  
TER    4123      WAT   878 
ATOM   4123  O   WAT   879     -22.930  -6.622  11.960  1.00  0.00           O  
ATOM   4124  H1  WAT   879     -22.179  -6.428  12.521  1.00  0.00           H  
ATOM   4125  H2  WAT   879     -23.020  -7.574  12.002  1.00  0.00           H  
TER    4126      WAT   879 
ATOM   4126  O   WAT   880       8.537 -14.707 -28.475  1.00  0.00           O  
ATOM   4127  H1  WAT   880       7.680 -14.780 -28.896  1.00  0.00           H  
ATOM   4128  H2  WAT   880       8.600 -13.787 -28.218  1.00  0.00           H  
TER    4129      WAT   880 
ATOM   4129  O   WAT   881     -38.529 -22.123 -15.696  1.00  0.00           O  
ATOM   4130  H1  WAT   881     -38.331 -22.848 -16.288  1.00  0.00           H  
ATOM   4131  H2  WAT   881     -39.105 -21.551 -16.203  1.00  0.00           H  
TER    4132      WAT   881 
ATOM   4132  O   WAT   882       9.107 -16.000  27.338  1.00  0.00           O  
ATOM   4133  H1  WAT   882       8.481 -16.196  28.035  1.00  0.00           H  
ATOM   4134  H2  WAT   882       9.079 -16.768  26.768  1.00  0.00           H  
TER    4135      WAT   882 
ATOM   4135  O   WAT   883      -7.607  -8.480  43.567  1.00  0.00           O  
ATOM   4136  H1  WAT   883      -7.090  -8.178  44.314  1.00  0.00           H  
ATOM   4137  H2  WAT   883      -8.458  -8.709  43.941  1.00  0.00           H  
TER    4138      WAT   883 
ATOM   4138  O   WAT   884     -27.125   0.337 -14.824  1.00  0.00           O  
ATOM   4139  H1  WAT   884     -26.692   1.089 -14.420  1.00  0.00           H  
ATOM   4140  H2  WAT   884     -27.711   0.004 -14.144  1.00  0.00           H  
TER    4141      WAT   884 
ATOM   4141  O   WAT   885     -39.486 -26.286 -12.180  1.00  0.00           O  
ATOM   4142  H1  WAT   885     -38.692 -26.797 -12.337  1.00  0.00           H  
ATOM   4143  H2  WAT   885     -40.132 -26.930 -11.890  1.00  0.00           H  
TER    4144      WAT   885 
ATOM   4144  O   WAT   886     -27.186  17.369 -28.294  1.00  0.00           O  
ATOM   4145  H1  WAT   886     -27.488  17.931 -29.008  1.00  0.00           H  
ATOM   4146  H2  WAT   886     -26.883  17.979 -27.622  1.00  0.00           H  
TER    4147      WAT   886 
ATOM   4147  O   WAT   887       8.266  28.627  -8.254  1.00  0.00           O  
ATOM   4148  H1  WAT   887       8.300  29.558  -8.474  1.00  0.00           H  
ATOM   4149  H2  WAT   887       7.846  28.218  -9.010  1.00  0.00           H  
TER    4150      WAT   887 
ATOM   4150  O   WAT   888      19.570  37.678   7.636  1.00  0.00           O  
ATOM   4151  H1  WAT   888      20.465  37.873   7.913  1.00  0.00           H  
ATOM   4152  H2  WAT   888      19.612  36.783   7.300  1.00  0.00           H  
TER    4153      WAT   888 
ATOM   4153  O   WAT   889      23.909 -19.137 -20.209  1.00  0.00           O  
ATOM   4154  H1  WAT   889      24.381 -19.655 -20.861  1.00  0.00           H  
ATOM   4155  H2  WAT   889      24.386 -19.286 -19.393  1.00  0.00           H  
TER    4156      WAT   889 
ATOM   4156  O   WAT   890       7.925 -23.888 -27.121  1.00  0.00           O  
ATOM   4157  H1  WAT   890       8.564 -24.574 -27.316  1.00  0.00           H  
ATOM   4158  H2  WAT   890       8.444 -23.085 -27.073  1.00  0.00           H  
TER    4159      WAT   890 
ATOM   4159  O   WAT   891     -24.637  36.886  25.079  1.00  0.00           O  
ATOM   4160  H1  WAT   891     -23.947  36.303  24.763  1.00  0.00           H  
ATOM   4161  H2  WAT   891     -25.015  36.426  25.829  1.00  0.00           H  
TER    4162      WAT   891 
ATOM   4162  O   WAT   892      16.449  23.280 -29.402  1.00  0.00           O  
ATOM   4163  H1  WAT   892      16.927  23.944 -28.906  1.00  0.00           H  
ATOM   4164  H2  WAT   892      16.909  22.463 -29.214  1.00  0.00           H  
TER    4165      WAT   892 
ATOM   4165  O   WAT   893       2.889 -22.995  24.554  1.00  0.00           O  
ATOM   4166  H1  WAT   893       3.237 -23.524  23.836  1.00  0.00           H  
ATOM   4167  H2  WAT   893       2.234 -22.432  24.141  1.00  0.00           H  
TER    4168      WAT   893 
ATOM   4168  O   WAT   894       1.190  35.039  -0.963  1.00  0.00           O  
ATOM   4169  H1  WAT   894       1.965  35.559  -0.749  1.00  0.00           H  
ATOM   4170  H2  WAT   894       0.455  35.565  -0.648  1.00  0.00           H  
TER    4171      WAT   894 
ATOM   4171  O   WAT   895     -38.316 -16.168   8.145  1.00  0.00           O  
ATOM   4172  H1  WAT   895     -37.863 -16.649   8.837  1.00  0.00           H  
ATOM   4173  H2  WAT   895     -39.227 -16.129   8.437  1.00  0.00           H  
TER    4174      WAT   895 
ATOM   4174  O   WAT   896      15.199  37.704  14.923  1.00  0.00           O  
ATOM   4175  H1  WAT   896      15.541  37.419  14.075  1.00  0.00           H  
ATOM   4176  H2  WAT   896      15.502  38.607  15.011  1.00  0.00           H  
TER    4177      WAT   896 
ATOM   4177  O   WAT   897     -22.351 -40.447  -9.993  1.00  0.00           O  
ATOM   4178  H1  WAT   897     -22.321 -40.041  -9.127  1.00  0.00           H  
ATOM   4179  H2  WAT   897     -22.236 -39.719 -10.604  1.00  0.00           H  
TER    4180      WAT   897 
ATOM   4180  O   WAT   898      13.955 -33.158  19.478  1.00  0.00           O  
ATOM   4181  H1  WAT   898      14.172 -32.243  19.300  1.00  0.00           H  
ATOM   4182  H2  WAT   898      14.780 -33.548  19.767  1.00  0.00           H  
TER    4183      WAT   898 
ATOM   4183  O   WAT   899      -2.075  45.850 -22.263  1.00  0.00           O  
ATOM   4184  H1  WAT   899      -1.537  45.340 -22.868  1.00  0.00           H  
ATOM   4185  H2  WAT   899      -1.458  46.169 -21.604  1.00  0.00           H  
TER    4186      WAT   899 
ATOM   4186  O   WAT   900     -16.384 -31.476   8.133  1.00  0.00           O  
ATOM   4187  H1  WAT   900     -17.115 -31.502   8.750  1.00  0.00           H  
ATOM   4188  H2  WAT   900     -16.186 -30.544   8.035  1.00  0.00           H  
TER    4189      WAT   900 
ATOM   4189  O   WAT   901     -24.064 -13.091  10.263  1.00  0.00           O  
ATOM   4190  H1  WAT   901     -24.690 -12.367  10.277  1.00  0.00           H  
ATOM   4191  H2  WAT   901     -24.424 -13.707   9.625  1.00  0.00           H  
TER    4192      WAT   901 
ATOM   4192  O   WAT   902      23.685  16.133  -6.443  1.00  0.00           O  
ATOM   4193  H1  WAT   902      24.266  16.113  -5.683  1.00  0.00           H  
ATOM   4194  H2  WAT   902      22.818  15.937  -6.087  1.00  0.00           H  
TER    4195      WAT   902 
ATOM   4195  O   WAT   903      18.188  -8.857  -4.689  1.00  0.00           O  
ATOM   4196  H1  WAT   903      17.464  -8.625  -4.107  1.00  0.00           H  
ATOM   4197  H2  WAT   903      18.935  -8.982  -4.105  1.00  0.00           H  
TER    4198      WAT   903 
ATOM   4198  O   WAT   904      10.768  35.431  -5.572  1.00  0.00           O  
ATOM   4199  H1  WAT   904      10.940  35.040  -6.428  1.00  0.00           H  
ATOM   4200  H2  WAT   904      10.353  36.270  -5.770  1.00  0.00           H  
TER    4201      WAT   904 
ATOM   4201  O   WAT   905      20.165  10.949  28.796  1.00  0.00           O  
ATOM   4202  H1  WAT   905      19.329  10.550  28.556  1.00  0.00           H  
ATOM   4203  H2  WAT   905      20.058  11.197  29.714  1.00  0.00           H  
TER    4204      WAT   905 
ATOM   4204  O   WAT   906     -14.242  27.914 -14.666  1.00  0.00           O  
ATOM   4205  H1  WAT   906     -14.317  28.804 -14.322  1.00  0.00           H  
ATOM   4206  H2  WAT   906     -13.902  28.027 -15.554  1.00  0.00           H  
TER    4207      WAT   906 
ATOM   4207  O   WAT   907      18.011 -21.128  -0.678  1.00  0.00           O  
ATOM   4208  H1  WAT   907      18.013 -21.302  -1.619  1.00  0.00           H  
ATOM   4209  H2  WAT   907      17.222 -21.563  -0.355  1.00  0.00           H  
TER    4210      WAT   907 
ATOM   4210  O   WAT   908      -4.357 -12.341  22.889  1.00  0.00           O  
ATOM   4211  H1  WAT   908      -4.981 -11.631  22.737  1.00  0.00           H  
ATOM   4212  H2  WAT   908      -4.884 -13.138  22.837  1.00  0.00           H  
TER    4213      WAT   908 
ATOM   4213  O   WAT   909      40.098  -6.519  18.596  1.00  0.00           O  
ATOM   4214  H1  WAT   909      40.655  -6.880  19.285  1.00  0.00           H  
ATOM   4215  H2  WAT   909      40.106  -5.574  18.752  1.00  0.00           H  
TER    4216      WAT   909 
ATOM   4216  O   WAT   910      19.035  24.476 -23.751  1.00  0.00           O  
ATOM   4217  H1  WAT   910      18.757  24.780 -22.887  1.00  0.00           H  
ATOM   4218  H2  WAT   910      19.551  23.689 -23.574  1.00  0.00           H  
TER    4219      WAT   910 
ATOM   4219  O   WAT   911       6.039 -35.327  25.481  1.00  0.00           O  
ATOM   4220  H1  WAT   911       6.674 -34.753  25.052  1.00  0.00           H  
ATOM   4221  H2  WAT   911       5.853 -36.005  24.831  1.00  0.00           H  
TER    4222      WAT   911 
ATOM   4222  O   WAT   912      15.505  19.992 -14.248  1.00  0.00           O  
ATOM   4223  H1  WAT   912      16.184  19.382 -13.961  1.00  0.00           H  
ATOM   4224  H2  WAT   912      14.719  19.451 -14.335  1.00  0.00           H  
TER    4225      WAT   912 
ATOM   4225  O   WAT   913      39.331   4.502 -25.965  1.00  0.00           O  
ATOM   4226  H1  WAT   913      38.473   4.105 -26.116  1.00  0.00           H  
ATOM   4227  H2  WAT   913      39.923   3.758 -25.856  1.00  0.00           H  
TER    4228      WAT   913 
ATOM   4228  O   WAT   914       0.569   0.133  18.681  1.00  0.00           O  
ATOM   4229  H1  WAT   914       0.115  -0.710  18.661  1.00  0.00           H  
ATOM   4230  H2  WAT   914       1.492  -0.095  18.785  1.00  0.00           H  
TER    4231      WAT   914 
ATOM   4231  O   WAT   915     -17.510 -20.684  29.055  1.00  0.00           O  
ATOM   4232  H1  WAT   915     -18.212 -20.960  29.644  1.00  0.00           H  
ATOM   4233  H2  WAT   915     -16.749 -20.572  29.625  1.00  0.00           H  
TER    4234      WAT   915 
ATOM   4234  O   WAT   916     -15.089  40.010 -32.257  1.00  0.00           O  
ATOM   4235  H1  WAT   916     -15.068  39.336 -32.936  1.00  0.00           H  
ATOM   4236  H2  WAT   916     -15.403  40.794 -32.706  1.00  0.00           H  
TER    4237      WAT   916 
ATOM   4237  O   WAT   917      24.746  27.445  17.193  1.00  0.00           O  
ATOM   4238  H1  WAT   917      24.503  27.479  16.267  1.00  0.00           H  
ATOM   4239  H2  WAT   917      25.319  28.201  17.318  1.00  0.00           H  
TER    4240      WAT   917 
ATOM   4240  O   WAT   918      -8.725 -42.551  -1.538  1.00  0.00           O  
ATOM   4241  H1  WAT   918      -7.855 -42.863  -1.289  1.00  0.00           H  
ATOM   4242  H2  WAT   918      -8.703 -42.514  -2.494  1.00  0.00           H  
TER    4243      WAT   918 
ATOM   4243  O   WAT   919       1.135 -44.826 -25.309  1.00  0.00           O  
ATOM   4244  H1  WAT   919       1.449 -43.942 -25.500  1.00  0.00           H  
ATOM   4245  H2  WAT   919       0.529 -45.024 -26.023  1.00  0.00           H  
TER    4246      WAT   919 
ATOM   4246  O   WAT   920     -35.447 -32.658 -13.181  1.00  0.00           O  
ATOM   4247  H1  WAT   920     -36.024 -33.383 -12.941  1.00  0.00           H  
ATOM   4248  H2  WAT   920     -35.863 -32.264 -13.948  1.00  0.00           H  
TER    4249      WAT   920 
ATOM   4249  O   WAT   921     -34.760  17.931  -1.446  1.00  0.00           O  
ATOM   4250  H1  WAT   921     -35.062  18.698  -0.960  1.00  0.00           H  
ATOM   4251  H2  WAT   921     -34.579  18.261  -2.326  1.00  0.00           H  
TER    4252      WAT   921 
ATOM   4252  O   WAT   922      -9.812   2.982   0.949  1.00  0.00           O  
ATOM   4253  H1  WAT   922      -9.482   3.789   1.344  1.00  0.00           H  
ATOM   4254  H2  WAT   922     -10.756   3.005   1.110  1.00  0.00           H  
TER    4255      WAT   922 
ATOM   4255  O   WAT   923      21.311  16.509  -4.966  1.00  0.00           O  
ATOM   4256  H1  WAT   923      22.135  16.664  -4.503  1.00  0.00           H  
ATOM   4257  H2  WAT   923      21.005  17.382  -5.210  1.00  0.00           H  
TER    4258      WAT   923 
ATOM   4258  O   WAT   924       1.447  -7.466 -20.138  1.00  0.00           O  
ATOM   4259  H1  WAT   924       2.275  -7.649 -19.694  1.00  0.00           H  
ATOM   4260  H2  WAT   924       0.829  -7.291 -19.428  1.00  0.00           H  
TER    4261      WAT   924 
ATOM   4261  O   WAT   925      -9.822  16.991 -26.633  1.00  0.00           O  
ATOM   4262  H1  WAT   925     -10.356  17.756 -26.844  1.00  0.00           H  
ATOM   4263  H2  WAT   925      -8.990  17.355 -26.329  1.00  0.00           H  
TER    4264      WAT   925 
ATOM   4264  O   WAT   926      32.853 -23.356  31.017  1.00  0.00           O  
ATOM   4265  H1  WAT   926      32.667 -23.684  30.138  1.00  0.00           H  
ATOM   4266  H2  WAT   926      32.117 -23.661  31.548  1.00  0.00           H  
TER    4267      WAT   926 
ATOM   4267  O   WAT   927       3.395  26.037  -9.151  1.00  0.00           O  
ATOM   4268  H1  WAT   927       3.420  26.807  -8.582  1.00  0.00           H  
ATOM   4269  H2  WAT   927       4.175  25.538  -8.911  1.00  0.00           H  
TER    4270      WAT   927 
ATOM   4270  O   WAT   928      10.387 -14.210  49.211  1.00  0.00           O  
ATOM   4271  H1  WAT   928      11.311 -14.226  49.458  1.00  0.00           H  
ATOM   4272  H2  WAT   928       9.917 -14.368  50.030  1.00  0.00           H  
TER    4273      WAT   928 
ATOM   4273  O   WAT   929     -24.411  23.529  22.579  1.00  0.00           O  
ATOM   4274  H1  WAT   929     -25.219  23.162  22.939  1.00  0.00           H  
ATOM   4275  H2  WAT   929     -23.940  23.864  23.342  1.00  0.00           H  
TER    4276      WAT   929 
ATOM   4276  O   WAT   930     -16.867 -13.905 -34.077  1.00  0.00           O  
ATOM   4277  H1  WAT   930     -17.402 -13.141 -33.860  1.00  0.00           H  
ATOM   4278  H2  WAT   930     -16.144 -13.552 -34.596  1.00  0.00           H  
TER    4279      WAT   930 
ATOM   4279  O   WAT   931      31.495 -30.727 -26.805  1.00  0.00           O  
ATOM   4280  H1  WAT   931      31.135 -29.841 -26.754  1.00  0.00           H  
ATOM   4281  H2  WAT   931      30.987 -31.228 -26.167  1.00  0.00           H  
TER    4282      WAT   931 
ATOM   4282  O   WAT   932      27.754 -16.241  33.434  1.00  0.00           O  
ATOM   4283  H1  WAT   932      27.846 -17.175  33.625  1.00  0.00           H  
ATOM   4284  H2  WAT   932      28.375 -15.814  34.024  1.00  0.00           H  
TER    4285      WAT   932 
ATOM   4285  O   WAT   933     -29.964  26.648  -9.498  1.00  0.00           O  
ATOM   4286  H1  WAT   933     -29.968  26.081 -10.269  1.00  0.00           H  
ATOM   4287  H2  WAT   933     -29.315  26.254  -8.915  1.00  0.00           H  
TER    4288      WAT   933 
ATOM   4288  O   WAT   934      -0.964  20.221   0.795  1.00  0.00           O  
ATOM   4289  H1  WAT   934      -1.349  19.382   1.050  1.00  0.00           H  
ATOM   4290  H2  WAT   934      -1.266  20.836   1.462  1.00  0.00           H  
TER    4291      WAT   934 
ATOM   4291  O   WAT   935      19.580  -6.711  12.987  1.00  0.00           O  
ATOM   4292  H1  WAT   935      20.359  -6.211  12.744  1.00  0.00           H  
ATOM   4293  H2  WAT   935      18.846  -6.161  12.712  1.00  0.00           H  
TER    4294      WAT   935 
ATOM   4294  O   WAT   936      29.218  20.708 -18.478  1.00  0.00           O  
ATOM   4295  H1  WAT   936      29.489  20.174 -17.731  1.00  0.00           H  
ATOM   4296  H2  WAT   936      28.813  21.481 -18.086  1.00  0.00           H  
TER    4297      WAT   936 
ATOM   4297  O   WAT   937     -24.790  -4.073  38.526  1.00  0.00           O  
ATOM   4298  H1  WAT   937     -25.733  -4.231  38.489  1.00  0.00           H  
ATOM   4299  H2  WAT   937     -24.454  -4.762  39.098  1.00  0.00           H  
TER    4300      WAT   937 
ATOM   4300  O   WAT   938      36.102  -6.246 -30.981  1.00  0.00           O  
ATOM   4301  H1  WAT   938      35.807  -5.336 -30.977  1.00  0.00           H  
ATOM   4302  H2  WAT   938      35.339  -6.746 -30.692  1.00  0.00           H  
TER    4303      WAT   938 
ATOM   4303  O   WAT   939      -1.637 -25.686 -36.878  1.00  0.00           O  
ATOM   4304  H1  WAT   939      -2.287 -25.990 -36.245  1.00  0.00           H  
ATOM   4305  H2  WAT   939      -1.956 -26.007 -37.722  1.00  0.00           H  
TER    4306      WAT   939 
ATOM   4306  O   WAT   940      19.950 -17.059  -0.941  1.00  0.00           O  
ATOM   4307  H1  WAT   940      19.626 -17.597  -1.663  1.00  0.00           H  
ATOM   4308  H2  WAT   940      19.512 -16.216  -1.055  1.00  0.00           H  
TER    4309      WAT   940 
ATOM   4309  O   WAT   941     -33.942 -15.669  10.522  1.00  0.00           O  
ATOM   4310  H1  WAT   941     -34.696 -15.520  11.093  1.00  0.00           H  
ATOM   4311  H2  WAT   941     -33.183 -15.533  11.089  1.00  0.00           H  
TER    4312      WAT   941 
ATOM   4312  O   WAT   942      11.407 -39.784 -19.270  1.00  0.00           O  
ATOM   4313  H1  WAT   942      10.672 -39.467 -19.794  1.00  0.00           H  
ATOM   4314  H2  WAT   942      11.136 -39.641 -18.364  1.00  0.00           H  
TER    4315      WAT   942 
ATOM   4315  O   WAT   943     -14.585  13.789  43.631  1.00  0.00           O  
ATOM   4316  H1  WAT   943     -14.526  13.415  44.511  1.00  0.00           H  
ATOM   4317  H2  WAT   943     -15.034  13.118  43.116  1.00  0.00           H  
TER    4318      WAT   943 
ATOM   4318  O   WAT   944      20.364   7.504  31.253  1.00  0.00           O  
ATOM   4319  H1  WAT   944      19.955   7.013  31.966  1.00  0.00           H  
ATOM   4320  H2  WAT   944      20.015   8.391  31.342  1.00  0.00           H  
TER    4321      WAT   944 
ATOM   4321  O   WAT   945     -25.011  16.931  37.673  1.00  0.00           O  
ATOM   4322  H1  WAT   945     -25.122  17.880  37.623  1.00  0.00           H  
ATOM   4323  H2  WAT   945     -25.049  16.734  38.609  1.00  0.00           H  
TER    4324      WAT   945 
ATOM   4324  O   WAT   946     -14.753  22.080  14.193  1.00  0.00           O  
ATOM   4325  H1  WAT   946     -15.394  22.317  14.863  1.00  0.00           H  
ATOM   4326  H2  WAT   946     -14.647  22.874  13.670  1.00  0.00           H  
TER    4327      WAT   946 
ATOM   4327  O   WAT   947       4.725  -8.759  40.732  1.00  0.00           O  
ATOM   4328  H1  WAT   947       4.150  -8.538  39.999  1.00  0.00           H  
ATOM   4329  H2  WAT   947       5.153  -7.933  40.958  1.00  0.00           H  
TER    4330      WAT   947 
ATOM   4330  O   WAT   948       7.600   9.452  27.512  1.00  0.00           O  
ATOM   4331  H1  WAT   948       8.310   9.256  28.124  1.00  0.00           H  
ATOM   4332  H2  WAT   948       6.866   9.708  28.071  1.00  0.00           H  
TER    4333      WAT   948 
ATOM   4333  O   WAT   949      20.519  26.154  23.357  1.00  0.00           O  
ATOM   4334  H1  WAT   949      20.462  27.001  22.917  1.00  0.00           H  
ATOM   4335  H2  WAT   949      19.715  26.099  23.875  1.00  0.00           H  
TER    4336      WAT   949 
ATOM   4336  O   WAT   950      -3.498 -38.563 -10.112  1.00  0.00           O  
ATOM   4337  H1  WAT   950      -3.719 -38.510  -9.183  1.00  0.00           H  
ATOM   4338  H2  WAT   950      -4.099 -39.221 -10.464  1.00  0.00           H  
TER    4339      WAT   950 
ATOM   4339  O   WAT   951     -41.509   6.083   1.669  1.00  0.00           O  
ATOM   4340  H1  WAT   951     -40.579   6.243   1.831  1.00  0.00           H  
ATOM   4341  H2  WAT   951     -41.847   6.925   1.362  1.00  0.00           H  
TER    4342      WAT   951 
ATOM   4342  O   WAT   952     -22.628  22.467  20.551  1.00  0.00           O  
ATOM   4343  H1  WAT   952     -23.392  22.572  21.118  1.00  0.00           H  
ATOM   4344  H2  WAT   952     -21.906  22.287  21.153  1.00  0.00           H  
TER    4345      WAT   952 
ATOM   4345  O   WAT   953       8.902   1.991  35.386  1.00  0.00           O  
ATOM   4346  H1  WAT   953       9.053   1.779  34.465  1.00  0.00           H  
ATOM   4347  H2  WAT   953       8.106   1.511  35.615  1.00  0.00           H  
TER    4348      WAT   953 
ATOM   4348  O   WAT   954     -24.120 -32.567   3.217  1.00  0.00           O  
ATOM   4349  H1  WAT   954     -23.922 -33.502   3.172  1.00  0.00           H  
ATOM   4350  H2  WAT   954     -25.020 -32.527   3.539  1.00  0.00           H  
TER    4351      WAT   954 
ATOM   4351  O   WAT   955     -39.969  -9.406 -27.246  1.00  0.00           O  
ATOM   4352  H1  WAT   955     -39.706 -10.094 -27.857  1.00  0.00           H  
ATOM   4353  H2  WAT   955     -39.755  -8.589 -27.698  1.00  0.00           H  
TER    4354      WAT   955 
ATOM   4354  O   WAT   956      -3.111 -13.591  11.730  1.00  0.00           O  
ATOM   4355  H1  WAT   956      -2.194 -13.568  11.454  1.00  0.00           H  
ATOM   4356  H2  WAT   956      -3.547 -14.126  11.066  1.00  0.00           H  
TER    4357      WAT   956 
ATOM   4357  O   WAT   957      22.133  -7.739  48.951  1.00  0.00           O  
ATOM   4358  H1  WAT   957      23.085  -7.731  49.045  1.00  0.00           H  
ATOM   4359  H2  WAT   957      21.970  -7.289  48.122  1.00  0.00           H  
TER    4360      WAT   957 
ATOM   4360  O   WAT   958     -35.945  -6.224 -17.595  1.00  0.00           O  
ATOM   4361  H1  WAT   958     -36.636  -6.885 -17.557  1.00  0.00           H  
ATOM   4362  H2  WAT   958     -36.207  -5.644 -18.310  1.00  0.00           H  
TER    4363      WAT   958 
ATOM   4363  O   WAT   959      42.018   2.361   3.187  1.00  0.00           O  
ATOM   4364  H1  WAT   959      42.886   2.598   3.514  1.00  0.00           H  
ATOM   4365  H2  WAT   959      42.166   1.570   2.668  1.00  0.00           H  
TER    4366      WAT   959 
ATOM   4366  O   WAT   960      -2.293  17.440 -13.998  1.00  0.00           O  
ATOM   4367  H1  WAT   960      -1.724  17.306 -14.756  1.00  0.00           H  
ATOM   4368  H2  WAT   960      -1.716  17.807 -13.328  1.00  0.00           H  
TER    4369      WAT   960 
ATOM   4369  O   WAT   961       8.904 -14.781  43.565  1.00  0.00           O  
ATOM   4370  H1  WAT   961       8.917 -15.545  44.141  1.00  0.00           H  
ATOM   4371  H2  WAT   961       9.740 -14.818  43.099  1.00  0.00           H  
TER    4372      WAT   961 
ATOM   4372  O   WAT   962      -1.219  28.382   8.113  1.00  0.00           O  
ATOM   4373  H1  WAT   962      -1.388  28.846   7.293  1.00  0.00           H  
ATOM   4374  H2  WAT   962      -1.302  29.055   8.790  1.00  0.00           H  
TER    4375      WAT   962 
ATOM   4375  O   WAT   963       4.884  -9.633  28.717  1.00  0.00           O  
ATOM   4376  H1  WAT   963       5.073  -9.985  29.587  1.00  0.00           H  
ATOM   4377  H2  WAT   963       5.687  -9.179  28.462  1.00  0.00           H  
TER    4378      WAT   963 
ATOM   4378  O   WAT   964      27.301 -28.252  20.098  1.00  0.00           O  
ATOM   4379  H1  WAT   964      26.906 -27.393  20.253  1.00  0.00           H  
ATOM   4380  H2  WAT   964      27.774 -28.152  19.272  1.00  0.00           H  
TER    4381      WAT   964 
ATOM   4381  O   WAT   965      -2.901  -8.952   7.154  1.00  0.00           O  
ATOM   4382  H1  WAT   965      -2.481  -8.183   6.768  1.00  0.00           H  
ATOM   4383  H2  WAT   965      -2.461  -9.696   6.744  1.00  0.00           H  
TER    4384      WAT   965 
ATOM   4384  O   WAT   966      -7.390 -22.106  16.042  1.00  0.00           O  
ATOM   4385  H1  WAT   966      -6.947 -22.954  16.068  1.00  0.00           H  
ATOM   4386  H2  WAT   966      -7.510 -21.927  15.109  1.00  0.00           H  
TER    4387      WAT   966 
ATOM   4387  O   WAT   967      -9.755   5.160  -6.869  1.00  0.00           O  
ATOM   4388  H1  WAT   967      -9.143   4.972  -7.580  1.00  0.00           H  
ATOM   4389  H2  WAT   967      -9.851   4.326  -6.409  1.00  0.00           H  
TER    4390      WAT   967 
ATOM   4390  O   WAT   968       2.175 -13.911  34.033  1.00  0.00           O  
ATOM   4391  H1  WAT   968       2.865 -13.613  34.626  1.00  0.00           H  
ATOM   4392  H2  WAT   968       2.278 -13.367  33.253  1.00  0.00           H  
TER    4393      WAT   968 
ATOM   4393  O   WAT   969      16.801 -19.407 -28.662  1.00  0.00           O  
ATOM   4394  H1  WAT   969      16.235 -19.343 -29.431  1.00  0.00           H  
ATOM   4395  H2  WAT   969      17.327 -20.191 -28.816  1.00  0.00           H  
TER    4396      WAT   969 
ATOM   4396  O   WAT   970      -8.383  10.768 -44.652  1.00  0.00           O  
ATOM   4397  H1  WAT   970      -7.917  10.201 -44.038  1.00  0.00           H  
ATOM   4398  H2  WAT   970      -8.819  10.165 -45.253  1.00  0.00           H  
TER    4399      WAT   970 
ATOM   4399  O   WAT   971      30.444  33.768  -2.917  1.00  0.00           O  
ATOM   4400  H1  WAT   971      29.776  33.651  -2.242  1.00  0.00           H  
ATOM   4401  H2  WAT   971      30.128  33.251  -3.658  1.00  0.00           H  
TER    4402      WAT   971 
ATOM   4402  O   WAT   972      -7.178 -25.929  33.315  1.00  0.00           O  
ATOM   4403  H1  WAT   972      -7.550 -26.709  33.727  1.00  0.00           H  
ATOM   4404  H2  WAT   972      -7.821 -25.679  32.651  1.00  0.00           H  
TER    4405      WAT   972 
ATOM   4405  O   WAT   973      17.577  15.044 -15.935  1.00  0.00           O  
ATOM   4406  H1  WAT   973      16.637  14.870 -15.979  1.00  0.00           H  
ATOM   4407  H2  WAT   973      17.967  14.407 -16.533  1.00  0.00           H  
TER    4408      WAT   973 
ATOM   4408  O   WAT   974      15.710  -4.126 -46.655  1.00  0.00           O  
ATOM   4409  H1  WAT   974      15.718  -3.458 -47.341  1.00  0.00           H  
ATOM   4410  H2  WAT   974      15.564  -4.948 -47.123  1.00  0.00           H  
TER    4411      WAT   974 
ATOM   4411  O   WAT   975      13.343  11.794 -25.020  1.00  0.00           O  
ATOM   4412  H1  WAT   975      13.412  10.846 -24.903  1.00  0.00           H  
ATOM   4413  H2  WAT   975      12.478  11.925 -25.408  1.00  0.00           H  
TER    4414      WAT   975 
ATOM   4414  O   WAT   976      25.569   7.159  -2.642  1.00  0.00           O  
ATOM   4415  H1  WAT   976      25.150   6.482  -3.174  1.00  0.00           H  
ATOM   4416  H2  WAT   976      25.145   7.973  -2.913  1.00  0.00           H  
TER    4417      WAT   976 
ATOM   4417  O   WAT   977      -1.718   7.960  33.373  1.00  0.00           O  
ATOM   4418  H1  WAT   977      -1.515   8.770  32.906  1.00  0.00           H  
ATOM   4419  H2  WAT   977      -0.871   7.531  33.488  1.00  0.00           H  
TER    4420      WAT   977 
ATOM   4420  O   WAT   978       2.103  25.793 -11.797  1.00  0.00           O  
ATOM   4421  H1  WAT   978       2.559  25.248 -11.156  1.00  0.00           H  
ATOM   4422  H2  WAT   978       2.071  26.661 -11.395  1.00  0.00           H  
TER    4423      WAT   978 
ATOM   4423  O   WAT   979      -7.086 -26.575 -26.438  1.00  0.00           O  
ATOM   4424  H1  WAT   979      -6.275 -27.024 -26.201  1.00  0.00           H  
ATOM   4425  H2  WAT   979      -7.558 -26.480 -25.611  1.00  0.00           H  
TER    4426      WAT   979 
ATOM   4426  O   WAT   980     -27.566  10.002 -17.742  1.00  0.00           O  
ATOM   4427  H1  WAT   980     -26.806  10.524 -17.484  1.00  0.00           H  
ATOM   4428  H2  WAT   980     -27.711   9.408 -17.005  1.00  0.00           H  
TER    4429      WAT   980 
ATOM   4429  O   WAT   981      21.734 -24.658  19.005  1.00  0.00           O  
ATOM   4430  H1  WAT   981      21.920 -25.151  18.206  1.00  0.00           H  
ATOM   4431  H2  WAT   981      20.788 -24.512  18.982  1.00  0.00           H  
TER    4432      WAT   981 
ATOM   4432  O   WAT   982      21.243  21.395  13.182  1.00  0.00           O  
ATOM   4433  H1  WAT   982      21.455  21.983  13.907  1.00  0.00           H  
ATOM   4434  H2  WAT   982      21.124  20.539  13.594  1.00  0.00           H  
TER    4435      WAT   982 
ATOM   4435  O   WAT   983      31.175  -7.423   3.144  1.00  0.00           O  
ATOM   4436  H1  WAT   983      31.398  -8.307   3.436  1.00  0.00           H  
ATOM   4437  H2  WAT   983      31.529  -6.850   3.824  1.00  0.00           H  
TER    4438      WAT   983 
ATOM   4438  O   WAT   984       6.753 -29.262 -14.225  1.00  0.00           O  
ATOM   4439  H1  WAT   984       6.700 -29.966 -14.871  1.00  0.00           H  
ATOM   4440  H2  WAT   984       6.238 -28.549 -14.604  1.00  0.00           H  
TER    4441      WAT   984 
ATOM   4441  O   WAT   985       9.470  45.248 -23.013  1.00  0.00           O  
ATOM   4442  H1  WAT   985       9.628  45.462 -22.094  1.00  0.00           H  
ATOM   4443  H2  WAT   985      10.197  45.658 -23.482  1.00  0.00           H  
TER    4444      WAT   985 
ATOM   4444  O   WAT   986      15.821  18.924 -22.053  1.00  0.00           O  
ATOM   4445  H1  WAT   986      14.918  19.221 -22.166  1.00  0.00           H  
ATOM   4446  H2  WAT   986      16.074  19.248 -21.189  1.00  0.00           H  
TER    4447      WAT   986 
ATOM   4447  O   WAT   987      20.797  17.610  33.681  1.00  0.00           O  
ATOM   4448  H1  WAT   987      21.107  18.427  34.070  1.00  0.00           H  
ATOM   4449  H2  WAT   987      21.382  17.461  32.938  1.00  0.00           H  
TER    4450      WAT   987 
ATOM   4450  O   WAT   988      -8.428  36.539 -16.234  1.00  0.00           O  
ATOM   4451  H1  WAT   988      -8.362  37.291 -15.646  1.00  0.00           H  
ATOM   4452  H2  WAT   988      -7.590  36.085 -16.137  1.00  0.00           H  
TER    4453      WAT   988 
ATOM   4453  O   WAT   989      -7.205  26.839 -25.138  1.00  0.00           O  
ATOM   4454  H1  WAT   989      -6.637  26.163 -25.507  1.00  0.00           H  
ATOM   4455  H2  WAT   989      -8.074  26.438 -25.119  1.00  0.00           H  
TER    4456      WAT   989 
ATOM   4456  O   WAT   990      27.023  -8.359  43.835  1.00  0.00           O  
ATOM   4457  H1  WAT   990      26.626  -9.155  43.480  1.00  0.00           H  
ATOM   4458  H2  WAT   990      27.895  -8.633  44.121  1.00  0.00           H  
TER    4459      WAT   990 
ATOM   4459  O   WAT   991     -12.846  26.189   1.799  1.00  0.00           O  
ATOM   4460  H1  WAT   991     -13.197  27.027   2.101  1.00  0.00           H  
ATOM   4461  H2  WAT   991     -11.898  26.321   1.777  1.00  0.00           H  
TER    4462      WAT   991 
ATOM   4462  O   WAT   992     -21.234  -1.897   6.382  1.00  0.00           O  
ATOM   4463  H1  WAT   992     -21.481  -2.818   6.299  1.00  0.00           H  
ATOM   4464  H2  WAT   992     -22.056  -1.445   6.570  1.00  0.00           H  
TER    4465      WAT   992 
ATOM   4465  O   WAT   993      18.806 -22.691  36.353  1.00  0.00           O  
ATOM   4466  H1  WAT   993      18.966 -23.179  35.545  1.00  0.00           H  
ATOM   4467  H2  WAT   993      19.633 -22.242  36.529  1.00  0.00           H  
TER    4468      WAT   993 
ATOM   4468  O   WAT   994     -22.897  20.887 -34.179  1.00  0.00           O  
ATOM   4469  H1  WAT   994     -23.726  20.726 -33.728  1.00  0.00           H  
ATOM   4470  H2  WAT   994     -23.040  21.703 -34.659  1.00  0.00           H  
TER    4471      WAT   994 
ATOM   4471  O   WAT   995     -26.054   2.339  37.593  1.00  0.00           O  
ATOM   4472  H1  WAT   995     -26.893   2.626  37.233  1.00  0.00           H  
ATOM   4473  H2  WAT   995     -26.135   2.484  38.536  1.00  0.00           H  
TER    4474      WAT   995 
ATOM   4474  O   WAT   996      11.624  32.425   4.737  1.00  0.00           O  
ATOM   4475  H1  WAT   996      12.067  31.582   4.640  1.00  0.00           H  
ATOM   4476  H2  WAT   996      12.287  33.001   5.119  1.00  0.00           H  
TER    4477      WAT   996 
ATOM   4477  O   WAT   997      12.292 -11.675 -36.859  1.00  0.00           O  
ATOM   4478  H1  WAT   997      11.623 -12.197 -37.303  1.00  0.00           H  
ATOM   4479  H2  WAT   997      12.643 -11.105 -37.543  1.00  0.00           H  
TER    4480      WAT   997 
ATOM   4480  O   WAT   998     -40.276   6.078  26.360  1.00  0.00           O  
ATOM   4481  H1  WAT   998     -40.259   5.280  25.832  1.00  0.00           H  
ATOM   4482  H2  WAT   998     -40.532   6.766  25.746  1.00  0.00           H  
TER    4483      WAT   998 
ATOM   4483  O   WAT   999      22.173 -38.184   1.045  1.00  0.00           O  
ATOM   4484  H1  WAT   999      22.331 -38.693   0.250  1.00  0.00           H  
ATOM   4485  H2  WAT   999      22.760 -38.568   1.697  1.00  0.00           H  
TER    4486      WAT   999 
ATOM   4486  O   WAT  1000      -0.879 -26.351  -0.955  1.00  0.00           O  
ATOM   4487  H1  WAT  1000      -1.679 -26.392  -0.430  1.00  0.00           H  
ATOM   4488  H2  WAT  1000      -0.182 -26.603  -0.349  1.00  0.00           H  
TER    4489      WAT  1000 
ATOM   4489  O   WAT  1001      14.739 -24.322 -43.503  1.00  0.00           O  
ATOM   4490  H1  WAT  1001      15.616 -23.973 -43.660  1.00  0.00           H  
ATOM   4491  H2  WAT  1001      14.317 -23.667 -42.946  1.00  0.00           H  
TER    4492      WAT  1001 
ATOM   4492  O   WAT  1002      21.831 -13.308  32.768  1.00  0.00           O  
ATOM   4493  H1  WAT  1002      21.999 -12.388  32.970  1.00  0.00           H  
ATOM   4494  H2  WAT  1002      21.620 -13.315  31.835  1.00  0.00           H  
TER    4495      WAT  1002 
ATOM   4495  O   WAT  1003       9.632  12.618  23.687  1.00  0.00           O  
ATOM   4496  H1  WAT  1003       9.339  13.024  22.871  1.00  0.00           H  
ATOM   4497  H2  WAT  1003       9.979  13.344  24.205  1.00  0.00           H  
TER    4498      WAT  1003 
ATOM   4498  O   WAT  1004     -14.343  15.222 -36.266  1.00  0.00           O  
ATOM   4499  H1  WAT  1004     -13.857  14.439 -36.524  1.00  0.00           H  
ATOM   4500  H2  WAT  1004     -15.108  15.229 -36.842  1.00  0.00           H  
TER    4501      WAT  1004 
ATOM   4501  O   WAT  1005       9.658  -9.563 -10.694  1.00  0.00           O  
ATOM   4502  H1  WAT  1005       8.945  -9.082 -10.274  1.00  0.00           H  
ATOM   4503  H2  WAT  1005       9.455 -10.484 -10.528  1.00  0.00           H  
TER    4504      WAT  1005 
ATOM   4504  O   WAT  1006      22.970   7.322 -23.743  1.00  0.00           O  
ATOM   4505  H1  WAT  1006      23.693   6.702 -23.835  1.00  0.00           H  
ATOM   4506  H2  WAT  1006      22.921   7.495 -22.803  1.00  0.00           H  
TER    4507      WAT  1006 
ATOM   4507  O   WAT  1007       5.018   0.155 -11.036  1.00  0.00           O  
ATOM   4508  H1  WAT  1007       5.857   0.028 -11.479  1.00  0.00           H  
ATOM   4509  H2  WAT  1007       5.212   0.767 -10.326  1.00  0.00           H  
TER    4510      WAT  1007 
ATOM   4510  O   WAT  1008       9.646 -34.340  -2.122  1.00  0.00           O  
ATOM   4511  H1  WAT  1008       9.378 -35.189  -2.474  1.00  0.00           H  
ATOM   4512  H2  WAT  1008      10.405 -34.537  -1.574  1.00  0.00           H  
TER    4513      WAT  1008 
ATOM   4513  O   WAT  1009       2.767  -3.002 -45.244  1.00  0.00           O  
ATOM   4514  H1  WAT  1009       2.505  -3.840 -45.624  1.00  0.00           H  
ATOM   4515  H2  WAT  1009       1.944  -2.534 -45.103  1.00  0.00           H  
TER    4516      WAT  1009 
ATOM   4516  O   WAT  1010       9.549  30.149  23.775  1.00  0.00           O  
ATOM   4517  H1  WAT  1010       9.454  30.314  24.713  1.00  0.00           H  
ATOM   4518  H2  WAT  1010      10.078  30.880  23.456  1.00  0.00           H  
TER    4519      WAT  1010 
ATOM   4519  O   WAT  1011     -19.029   0.199 -42.552  1.00  0.00           O  
ATOM   4520  H1  WAT  1011     -18.488   0.877 -42.955  1.00  0.00           H  
ATOM   4521  H2  WAT  1011     -18.401  -0.436 -42.208  1.00  0.00           H  
TER    4522      WAT  1011 
ATOM   4522  O   WAT  1012      27.628 -20.657 -35.491  1.00  0.00           O  
ATOM   4523  H1  WAT  1012      28.264 -21.028 -34.880  1.00  0.00           H  
ATOM   4524  H2  WAT  1012      28.090 -19.927 -35.903  1.00  0.00           H  
TER    4525      WAT  1012 
ATOM   4525  O   WAT  1013      32.484  -3.389  40.352  1.00  0.00           O  
ATOM   4526  H1  WAT  1013      31.629  -3.752  40.583  1.00  0.00           H  
ATOM   4527  H2  WAT  1013      32.291  -2.721  39.694  1.00  0.00           H  
TER    4528      WAT  1013 
ATOM   4528  O   WAT  1014      19.999   4.107 -41.987  1.00  0.00           O  
ATOM   4529  H1  WAT  1014      20.471   4.342 -42.786  1.00  0.00           H  
ATOM   4530  H2  WAT  1014      19.590   3.266 -42.189  1.00  0.00           H  
TER    4531      WAT  1014 
ATOM   4531  O   WAT  1015     -11.354  -2.368  30.925  1.00  0.00           O  
ATOM   4532  H1  WAT  1015     -11.879  -2.400  31.724  1.00  0.00           H  
ATOM   4533  H2  WAT  1015     -11.993  -2.444  30.216  1.00  0.00           H  
TER    4534      WAT  1015 
ATOM   4534  O   WAT  1016      13.157   1.293  38.027  1.00  0.00           O  
ATOM   4535  H1  WAT  1016      13.479   0.398  38.136  1.00  0.00           H  
ATOM   4536  H2  WAT  1016      12.878   1.555  38.904  1.00  0.00           H  
TER    4537      WAT  1016 
ATOM   4537  O   WAT  1017      14.401   8.022 -31.238  1.00  0.00           O  
ATOM   4538  H1  WAT  1017      14.881   8.757 -30.857  1.00  0.00           H  
ATOM   4539  H2  WAT  1017      14.581   8.079 -32.176  1.00  0.00           H  
TER    4540      WAT  1017 
ATOM   4540  O   WAT  1018      -9.501 -28.313   5.931  1.00  0.00           O  
ATOM   4541  H1  WAT  1018     -10.348 -28.748   5.831  1.00  0.00           H  
ATOM   4542  H2  WAT  1018      -8.948 -28.963   6.365  1.00  0.00           H  
TER    4543      WAT  1018 
ATOM   4543  O   WAT  1019       9.534  13.031  17.647  1.00  0.00           O  
ATOM   4544  H1  WAT  1019       8.715  13.526  17.630  1.00  0.00           H  
ATOM   4545  H2  WAT  1019      10.219  13.700  17.629  1.00  0.00           H  
TER    4546      WAT  1019 
ATOM   4546  O   WAT  1020      -7.908   7.327 -10.897  1.00  0.00           O  
ATOM   4547  H1  WAT  1020      -7.421   6.857 -11.574  1.00  0.00           H  
ATOM   4548  H2  WAT  1020      -8.714   6.823 -10.788  1.00  0.00           H  
TER    4549      WAT  1020 
ATOM   4549  O   WAT  1021     -20.488   4.551  26.852  1.00  0.00           O  
ATOM   4550  H1  WAT  1021     -19.873   5.186  26.483  1.00  0.00           H  
ATOM   4551  H2  WAT  1021     -21.058   5.072  27.418  1.00  0.00           H  
TER    4552      WAT  1021 
ATOM   4552  O   WAT  1022     -34.079   4.176  30.318  1.00  0.00           O  
ATOM   4553  H1  WAT  1022     -34.644   4.782  29.838  1.00  0.00           H  
ATOM   4554  H2  WAT  1022     -33.506   4.741  30.835  1.00  0.00           H  
TER    4555      WAT  1022 
ATOM   4555  O   WAT  1023       6.753  18.050 -20.749  1.00  0.00           O  
ATOM   4556  H1  WAT  1023       6.140  17.321 -20.836  1.00  0.00           H  
ATOM   4557  H2  WAT  1023       7.430  17.873 -21.401  1.00  0.00           H  
TER    4558      WAT  1023 
ATOM   4558  O   WAT  1024     -42.287  10.546  20.821  1.00  0.00           O  
ATOM   4559  H1  WAT  1024     -41.363  10.311  20.732  1.00  0.00           H  
ATOM   4560  H2  WAT  1024     -42.605   9.997  21.537  1.00  0.00           H  
TER    4561      WAT  1024 
ATOM   4561  O   WAT  1025     -22.919  29.031  -5.895  1.00  0.00           O  
ATOM   4562  H1  WAT  1025     -23.748  28.773  -6.298  1.00  0.00           H  
ATOM   4563  H2  WAT  1025     -22.297  28.359  -6.174  1.00  0.00           H  
TER    4564      WAT  1025 
ATOM   4564  O   WAT  1026       8.973  37.652 -13.069  1.00  0.00           O  
ATOM   4565  H1  WAT  1026       9.628  38.344 -12.982  1.00  0.00           H  
ATOM   4566  H2  WAT  1026       8.133  38.111 -13.040  1.00  0.00           H  
TER    4567      WAT  1026 
ATOM   4567  O   WAT  1027       0.398  26.188  -1.818  1.00  0.00           O  
ATOM   4568  H1  WAT  1027       0.573  27.102  -2.042  1.00  0.00           H  
ATOM   4569  H2  WAT  1027       0.025  25.813  -2.616  1.00  0.00           H  
TER    4570      WAT  1027 
ATOM   4570  O   WAT  1028     -11.124  -6.874  20.833  1.00  0.00           O  
ATOM   4571  H1  WAT  1028     -10.305  -7.096  20.390  1.00  0.00           H  
ATOM   4572  H2  WAT  1028     -10.849  -6.426  21.633  1.00  0.00           H  
TER    4573      WAT  1028 
ATOM   4573  O   WAT  1029       4.322 -29.080 -23.600  1.00  0.00           O  
ATOM   4574  H1  WAT  1029       4.454 -30.016 -23.453  1.00  0.00           H  
ATOM   4575  H2  WAT  1029       3.986 -28.751 -22.766  1.00  0.00           H  
TER    4576      WAT  1029 
ATOM   4576  O   WAT  1030      33.687 -32.044  23.554  1.00  0.00           O  
ATOM   4577  H1  WAT  1030      33.002 -32.638  23.247  1.00  0.00           H  
ATOM   4578  H2  WAT  1030      34.433 -32.614  23.739  1.00  0.00           H  
TER    4579      WAT  1030 
ATOM   4579  O   WAT  1031      -4.089   5.212  13.310  1.00  0.00           O  
ATOM   4580  H1  WAT  1031      -4.452   6.070  13.091  1.00  0.00           H  
ATOM   4581  H2  WAT  1031      -3.144   5.355  13.350  1.00  0.00           H  
TER    4582      WAT  1031 
ATOM   4582  O   WAT  1032     -30.526   2.600  -7.414  1.00  0.00           O  
ATOM   4583  H1  WAT  1032     -30.012   2.297  -8.163  1.00  0.00           H  
ATOM   4584  H2  WAT  1032     -31.267   1.995  -7.371  1.00  0.00           H  
TER    4585      WAT  1032 
ATOM   4585  O   WAT  1033      35.923   5.544  33.776  1.00  0.00           O  
ATOM   4586  H1  WAT  1033      36.519   4.802  33.876  1.00  0.00           H  
ATOM   4587  H2  WAT  1033      35.955   5.753  32.842  1.00  0.00           H  
TER    4588      WAT  1033 
ATOM   4588  O   WAT  1034     -15.421 -16.579  31.280  1.00  0.00           O  
ATOM   4589  H1  WAT  1034     -16.361 -16.626  31.106  1.00  0.00           H  
ATOM   4590  H2  WAT  1034     -15.090 -15.949  30.639  1.00  0.00           H  
TER    4591      WAT  1034 
ATOM   4591  O   WAT  1035     -38.493   2.964  17.251  1.00  0.00           O  
ATOM   4592  H1  WAT  1035     -37.719   3.524  17.189  1.00  0.00           H  
ATOM   4593  H2  WAT  1035     -38.524   2.698  18.170  1.00  0.00           H  
TER    4594      WAT  1035 
ATOM   4594  O   WAT  1036      23.884  -4.033 -38.828  1.00  0.00           O  
ATOM   4595  H1  WAT  1036      24.418  -4.308 -38.083  1.00  0.00           H  
ATOM   4596  H2  WAT  1036      24.505  -3.625 -39.431  1.00  0.00           H  
TER    4597      WAT  1036 
ATOM   4597  O   WAT  1037     -36.796 -15.409  27.352  1.00  0.00           O  
ATOM   4598  H1  WAT  1037     -37.487 -15.091  26.772  1.00  0.00           H  
ATOM   4599  H2  WAT  1037     -36.327 -14.619  27.622  1.00  0.00           H  
TER    4600      WAT  1037 
ATOM   4600  O   WAT  1038     -21.445  -1.434 -14.011  1.00  0.00           O  
ATOM   4601  H1  WAT  1038     -20.892  -2.100 -13.602  1.00  0.00           H  
ATOM   4602  H2  WAT  1038     -20.917  -1.094 -14.733  1.00  0.00           H  
TER    4603      WAT  1038
[truncated: 4,209,722 more chars]
