# Supplementary material for: Potential effects of metal ion induced two-state allostery on the regulatory mechanism of add adenine riboswitch
Source: Commun Biol. 2022 Oct 22;5:1120. doi: 10.1038/s42003-022-04096-z (PMC9588036; doi:10.1038/s42003-022-04096-z)
Supplement: Supplementary file 4 — Supplementary Data 1 [file 42003_2022_4096_MOESM4_ESM.zip › Supplementary Data 1/final_kf_1.pdb]

CRYST1   87.665   87.665   87.665 109.47 109.47 109.47               1
ATOM      1 HO5'  C5     1      52.659   1.802  30.275  1.00  0.00           H  
ATOM      2  O5'  C5     1      52.509   0.986  30.758  1.00  0.00           O  
ATOM      3  C5'  C5     1      53.450   0.914  31.799  1.00  0.00           C  
ATOM      4  H5'  C5     1      52.987   0.929  32.786  1.00  0.00           H  
ATOM      5 H5''  C5     1      54.253   1.650  31.745  1.00  0.00           H  
ATOM      6  C4'  C5     1      54.184  -0.414  31.836  1.00  0.00           C  
ATOM      7  H4'  C5     1      54.834  -0.575  32.696  1.00  0.00           H  
ATOM      8  O4'  C5     1      53.234  -1.448  31.839  1.00  0.00           O  
ATOM      9  C1'  C5     1      53.864  -2.684  31.401  1.00  0.00           C  
ATOM     10  H1'  C5     1      54.177  -3.139  32.340  1.00  0.00           H  
ATOM     11  N1   C5     1      52.920  -3.686  30.734  1.00  0.00           N  
ATOM     12  C6   C5     1      51.776  -3.371  30.071  1.00  0.00           C  
ATOM     13  H6   C5     1      51.402  -2.358  30.095  1.00  0.00           H  
ATOM     14  C5   C5     1      51.066  -4.396  29.536  1.00  0.00           C  
ATOM     15  H5   C5     1      50.130  -4.275  29.010  1.00  0.00           H  
ATOM     16  C4   C5     1      51.538  -5.723  29.685  1.00  0.00           C  
ATOM     17  N4   C5     1      50.975  -6.755  29.090  1.00  0.00           N  
ATOM     18  H41  C5     1      51.519  -7.605  29.047  1.00  0.00           H  
ATOM     19  H42  C5     1      50.332  -6.545  28.339  1.00  0.00           H  
ATOM     20  N3   C5     1      52.574  -6.032  30.376  1.00  0.00           N  
ATOM     21  C2   C5     1      53.304  -4.999  30.957  1.00  0.00           C  
ATOM     22  O2   C5     1      54.169  -5.343  31.796  1.00  0.00           O  
ATOM     23  C3'  C5     1      55.052  -0.831  30.644  1.00  0.00           C  
ATOM     24  H3'  C5     1      54.538  -0.585  29.715  1.00  0.00           H  
ATOM     25  C2'  C5     1      55.088  -2.355  30.576  1.00  0.00           C  
ATOM     26  H2'  C5     1      54.945  -2.692  29.549  1.00  0.00           H  
ATOM     27  O2'  C5     1      56.226  -2.835  31.211  1.00  0.00           O  
ATOM     28 HO2'  C5     1      56.947  -2.359  30.794  1.00  0.00           H  
ATOM     29  O3'  C5     1      56.306  -0.177  30.737  1.00  0.00           O  
ATOM     30  P     G     2      57.186   0.085  29.511  1.00  0.00           P  
ATOM     31  OP1   G     2      58.368   0.873  29.978  1.00  0.00           O  
ATOM     32  OP2   G     2      56.317   0.521  28.410  1.00  0.00           O  
ATOM     33  O5'   G     2      57.692  -1.411  29.308  1.00  0.00           O  
ATOM     34  C5'   G     2      59.039  -1.774  29.564  1.00  0.00           C  
ATOM     35  H5'   G     2      59.267  -1.724  30.629  1.00  0.00           H  
ATOM     36 H5''   G     2      59.651  -0.994  29.109  1.00  0.00           H  
ATOM     37  C4'   G     2      59.466  -3.104  29.017  1.00  0.00           C  
ATOM     38  H4'   G     2      60.532  -3.183  29.230  1.00  0.00           H  
ATOM     39  O4'   G     2      58.671  -4.196  29.515  1.00  0.00           O  
ATOM     40  C1'   G     2      58.616  -5.133  28.464  1.00  0.00           C  
ATOM     41  H1'   G     2      59.050  -6.104  28.704  1.00  0.00           H  
ATOM     42  N9    G     2      57.190  -5.393  28.229  1.00  0.00           N  
ATOM     43  C8    G     2      56.193  -4.508  28.181  1.00  0.00           C  
ATOM     44  H8    G     2      56.397  -3.454  28.296  1.00  0.00           H  
ATOM     45  N7    G     2      54.974  -4.970  27.912  1.00  0.00           N  
ATOM     46  C5    G     2      55.303  -6.319  27.669  1.00  0.00           C  
ATOM     47  C6    G     2      54.455  -7.407  27.303  1.00  0.00           C  
ATOM     48  O6    G     2      53.226  -7.452  27.250  1.00  0.00           O  
ATOM     49  N1    G     2      55.095  -8.590  26.995  1.00  0.00           N  
ATOM     50  H1    G     2      54.598  -9.352  26.556  1.00  0.00           H  
ATOM     51  C2    G     2      56.452  -8.701  27.161  1.00  0.00           C  
ATOM     52  N2    G     2      57.049  -9.782  26.886  1.00  0.00           N  
ATOM     53  H21   G     2      56.428 -10.525  26.598  1.00  0.00           H  
ATOM     54  H22   G     2      58.050  -9.912  26.901  1.00  0.00           H  
ATOM     55  N3    G     2      57.313  -7.779  27.624  1.00  0.00           N  
ATOM     56  C4    G     2      56.639  -6.583  27.860  1.00  0.00           C  
ATOM     57  C3'   G     2      59.320  -3.108  27.560  1.00  0.00           C  
ATOM     58  H3'   G     2      58.384  -2.594  27.342  1.00  0.00           H  
ATOM     59  C2'   G     2      59.276  -4.566  27.228  1.00  0.00           C  
ATOM     60  H2'   G     2      58.664  -4.747  26.344  1.00  0.00           H  
ATOM     61  O2'   G     2      60.565  -5.250  27.154  1.00  0.00           O  
ATOM     62 HO2'   G     2      60.640  -5.556  26.247  1.00  0.00           H  
ATOM     63  O3'   G     2      60.376  -2.369  26.968  1.00  0.00           O  
ATOM     64  P     C     3      60.205  -1.756  25.528  1.00  0.00           P  
ATOM     65  OP1   C     3      61.324  -0.852  25.185  1.00  0.00           O  
ATOM     66  OP2   C     3      58.819  -1.255  25.427  1.00  0.00           O  
ATOM     67  O5'   C     3      60.277  -3.053  24.562  1.00  0.00           O  
ATOM     68  C5'   C     3      61.526  -3.706  24.329  1.00  0.00           C  
ATOM     69  H5'   C     3      62.089  -3.725  25.262  1.00  0.00           H  
ATOM     70 H5''   C     3      62.106  -3.015  23.718  1.00  0.00           H  
ATOM     71  C4'   C     3      61.377  -5.075  23.692  1.00  0.00           C  
ATOM     72  H4'   C     3      62.348  -5.532  23.503  1.00  0.00           H  
ATOM     73  O4'   C     3      60.561  -5.930  24.453  1.00  0.00           O  
ATOM     74  C1'   C     3      59.792  -6.785  23.653  1.00  0.00           C  
ATOM     75  H1'   C     3      60.073  -7.814  23.878  1.00  0.00           H  
ATOM     76  N1    C     3      58.282  -6.625  23.750  1.00  0.00           N  
ATOM     77  C6    C     3      57.693  -5.385  23.973  1.00  0.00           C  
ATOM     78  H6    C     3      58.333  -4.522  24.086  1.00  0.00           H  
ATOM     79  C5    C     3      56.381  -5.241  24.015  1.00  0.00           C  
ATOM     80  H5    C     3      55.946  -4.298  24.311  1.00  0.00           H  
ATOM     81  C4    C     3      55.627  -6.458  23.961  1.00  0.00           C  
ATOM     82  N4    C     3      54.301  -6.423  24.043  1.00  0.00           N  
ATOM     83  H41   C     3      53.955  -7.346  23.823  1.00  0.00           H  
ATOM     84  H42   C     3      53.710  -5.609  24.132  1.00  0.00           H  
ATOM     85  N3    C     3      56.086  -7.647  23.676  1.00  0.00           N  
ATOM     86  C2    C     3      57.436  -7.810  23.510  1.00  0.00           C  
ATOM     87  O2    C     3      57.972  -8.827  23.128  1.00  0.00           O  
ATOM     88  C3'   C     3      60.759  -5.061  22.343  1.00  0.00           C  
ATOM     89  H3'   C     3      59.944  -4.341  22.262  1.00  0.00           H  
ATOM     90  C2'   C     3      60.252  -6.504  22.210  1.00  0.00           C  
ATOM     91  H2'   C     3      59.411  -6.489  21.517  1.00  0.00           H  
ATOM     92  O2'   C     3      61.215  -7.502  21.808  1.00  0.00           O  
ATOM     93 HO2'   C     3      61.198  -7.593  20.852  1.00  0.00           H  
ATOM     94  O3'   C     3      61.676  -4.756  21.370  1.00  0.00           O  
ATOM     95  P     U     4      61.293  -4.177  19.939  1.00  0.00           P  
ATOM     96  OP1   U     4      62.498  -3.961  19.137  1.00  0.00           O  
ATOM     97  OP2   U     4      60.295  -3.046  20.105  1.00  0.00           O  
ATOM     98  O5'   U     4      60.567  -5.437  19.332  1.00  0.00           O  
ATOM     99  C5'   U     4      61.271  -6.375  18.423  1.00  0.00           C  
ATOM    100  H5'   U     4      62.126  -6.752  18.983  1.00  0.00           H  
ATOM    101 H5''   U     4      61.712  -5.881  17.557  1.00  0.00           H  
ATOM    102  C4'   U     4      60.481  -7.570  17.837  1.00  0.00           C  
ATOM    103  H4'   U     4      61.193  -8.209  17.315  1.00  0.00           H  
ATOM    104  O4'   U     4      59.855  -8.401  18.941  1.00  0.00           O  
ATOM    105  C1'   U     4      58.620  -8.957  18.397  1.00  0.00           C  
ATOM    106  H1'   U     4      58.529 -10.043  18.417  1.00  0.00           H  
ATOM    107  N1    U     4      57.409  -8.325  19.080  1.00  0.00           N  
ATOM    108  C6    U     4      57.489  -7.053  19.677  1.00  0.00           C  
ATOM    109  H6    U     4      58.364  -6.470  19.431  1.00  0.00           H  
ATOM    110  C5    U     4      56.503  -6.502  20.397  1.00  0.00           C  
ATOM    111  H5    U     4      56.472  -5.495  20.786  1.00  0.00           H  
ATOM    112  C4    U     4      55.261  -7.267  20.456  1.00  0.00           C  
ATOM    113  O4    U     4      54.302  -6.905  21.157  1.00  0.00           O  
ATOM    114  N3    U     4      55.184  -8.504  19.792  1.00  0.00           N  
ATOM    115  H3    U     4      54.315  -8.999  19.935  1.00  0.00           H  
ATOM    116  C2    U     4      56.207  -8.997  19.102  1.00  0.00           C  
ATOM    117  O2    U     4      56.083 -10.089  18.507  1.00  0.00           O  
ATOM    118  C3'   U     4      59.312  -7.253  16.917  1.00  0.00           C  
ATOM    119  H3'   U     4      58.752  -6.421  17.343  1.00  0.00           H  
ATOM    120  C2'   U     4      58.465  -8.545  16.932  1.00  0.00           C  
ATOM    121  H2'   U     4      57.393  -8.504  16.739  1.00  0.00           H  
ATOM    122  O2'   U     4      59.004  -9.516  16.068  1.00  0.00           O  
ATOM    123 HO2'   U     4      59.343  -8.997  15.336  1.00  0.00           H  
ATOM    124  O3'   U     4      59.664  -6.892  15.601  1.00  0.00           O  
ATOM    125  P     U     5      58.587  -6.233  14.687  1.00  0.00           P  
ATOM    126  OP1   U     5      59.172  -6.163  13.371  1.00  0.00           O  
ATOM    127  OP2   U     5      58.188  -4.964  15.350  1.00  0.00           O  
ATOM    128  O5'   U     5      57.287  -7.112  14.566  1.00  0.00           O  
ATOM    129  C5'   U     5      57.355  -8.268  13.713  1.00  0.00           C  
ATOM    130  H5'   U     5      58.195  -8.945  13.862  1.00  0.00           H  
ATOM    131 H5''   U     5      57.252  -7.859  12.707  1.00  0.00           H  
ATOM    132  C4'   U     5      56.136  -9.162  13.902  1.00  0.00           C  
ATOM    133  H4'   U     5      56.395 -10.056  13.335  1.00  0.00           H  
ATOM    134  O4'   U     5      55.789  -9.452  15.240  1.00  0.00           O  
ATOM    135  C1'   U     5      54.377  -9.589  15.386  1.00  0.00           C  
ATOM    136  H1'   U     5      54.282 -10.570  15.853  1.00  0.00           H  
ATOM    137  N1    U     5      53.705  -8.580  16.207  1.00  0.00           N  
ATOM    138  C6    U     5      54.395  -7.394  16.497  1.00  0.00           C  
ATOM    139  H6    U     5      55.374  -7.288  16.054  1.00  0.00           H  
ATOM    140  C5    U     5      53.807  -6.534  17.301  1.00  0.00           C  
ATOM    141  H5    U     5      54.311  -5.622  17.585  1.00  0.00           H  
ATOM    142  C4    U     5      52.556  -6.749  17.951  1.00  0.00           C  
ATOM    143  O4    U     5      52.028  -5.978  18.728  1.00  0.00           O  
ATOM    144  N3    U     5      51.968  -7.967  17.669  1.00  0.00           N  
ATOM    145  H3    U     5      50.996  -8.065  17.924  1.00  0.00           H  
ATOM    146  C2    U     5      52.507  -8.925  16.867  1.00  0.00           C  
ATOM    147  O2    U     5      51.808  -9.925  16.630  1.00  0.00           O  
ATOM    148  C3'   U     5      54.854  -8.643  13.317  1.00  0.00           C  
ATOM    149  H3'   U     5      54.637  -7.657  13.727  1.00  0.00           H  
ATOM    150  C2'   U     5      53.871  -9.673  13.989  1.00  0.00           C  
ATOM    151  H2'   U     5      52.860  -9.268  13.965  1.00  0.00           H  
ATOM    152  O2'   U     5      53.978 -11.008  13.495  1.00  0.00           O  
ATOM    153 HO2'   U     5      54.113 -10.959  12.546  1.00  0.00           H  
ATOM    154  O3'   U     5      54.918  -8.722  11.922  1.00  0.00           O  
ATOM    155  P     C     6      54.048  -7.651  11.049  1.00  0.00           P  
ATOM    156  OP1   C     6      54.201  -7.907   9.603  1.00  0.00           O  
ATOM    157  OP2   C     6      54.481  -6.368  11.618  1.00  0.00           O  
ATOM    158  O5'   C     6      52.528  -7.712  11.404  1.00  0.00           O  
ATOM    159  C5'   C     6      51.768  -8.888  11.182  1.00  0.00           C  
ATOM    160  H5'   C     6      52.253  -9.737  11.665  1.00  0.00           H  
ATOM    161 H5''   C     6      51.852  -9.260  10.161  1.00  0.00           H  
ATOM    162  C4'   C     6      50.454  -8.775  11.841  1.00  0.00           C  
ATOM    163  H4'   C     6      49.976  -9.708  11.541  1.00  0.00           H  
ATOM    164  O4'   C     6      50.560  -8.752  13.232  1.00  0.00           O  
ATOM    165  C1'   C     6      49.352  -8.160  13.756  1.00  0.00           C  
ATOM    166  H1'   C     6      48.720  -8.925  14.208  1.00  0.00           H  
ATOM    167  N1    C     6      49.598  -6.975  14.719  1.00  0.00           N  
ATOM    168  C6    C     6      50.861  -6.403  14.897  1.00  0.00           C  
ATOM    169  H6    C     6      51.655  -6.769  14.263  1.00  0.00           H  
ATOM    170  C5    C     6      50.989  -5.275  15.657  1.00  0.00           C  
ATOM    171  H5    C     6      51.935  -4.761  15.750  1.00  0.00           H  
ATOM    172  C4    C     6      49.845  -4.889  16.419  1.00  0.00           C  
ATOM    173  N4    C     6      49.746  -3.812  17.055  1.00  0.00           N  
ATOM    174  H41   C     6      48.867  -3.644  17.522  1.00  0.00           H  
ATOM    175  H42   C     6      50.521  -3.177  17.181  1.00  0.00           H  
ATOM    176  N3    C     6      48.717  -5.507  16.450  1.00  0.00           N  
ATOM    177  C2    C     6      48.577  -6.612  15.625  1.00  0.00           C  
ATOM    178  O2    C     6      47.527  -7.236  15.664  1.00  0.00           O  
ATOM    179  C3'   C     6      49.588  -7.527  11.447  1.00  0.00           C  
ATOM    180  H3'   C     6      50.130  -6.621  11.720  1.00  0.00           H  
ATOM    181  C2'   C     6      48.496  -7.684  12.549  1.00  0.00           C  
ATOM    182  H2'   C     6      48.223  -6.641  12.712  1.00  0.00           H  
ATOM    183  O2'   C     6      47.487  -8.664  12.170  1.00  0.00           O  
ATOM    184 HO2'   C     6      47.221  -8.608  11.249  1.00  0.00           H  
ATOM    185  O3'   C     6      49.126  -7.537  10.107  1.00  0.00           O  
ATOM    186  P     A     7      48.582  -6.111   9.493  1.00  0.00           P  
ATOM    187  OP1   A     7      48.333  -6.424   8.036  1.00  0.00           O  
ATOM    188  OP2   A     7      49.523  -5.094   9.951  1.00  0.00           O  
ATOM    189  O5'   A     7      47.271  -5.815  10.267  1.00  0.00           O  
ATOM    190  C5'   A     7      45.969  -6.359  10.020  1.00  0.00           C  
ATOM    191  H5'   A     7      45.954  -7.446   9.938  1.00  0.00           H  
ATOM    192 H5''   A     7      45.625  -5.991   9.053  1.00  0.00           H  
ATOM    193  C4'   A     7      44.871  -6.043  11.002  1.00  0.00           C  
ATOM    194  H4'   A     7      44.013  -6.706  10.899  1.00  0.00           H  
ATOM    195  O4'   A     7      45.302  -6.298  12.368  1.00  0.00           O  
ATOM    196  C1'   A     7      44.646  -5.455  13.338  1.00  0.00           C  
ATOM    197  H1'   A     7      44.197  -6.148  14.050  1.00  0.00           H  
ATOM    198  N9    A     7      45.587  -4.547  14.078  1.00  0.00           N  
ATOM    199  C8    A     7      46.893  -4.255  13.782  1.00  0.00           C  
ATOM    200  H8    A     7      47.374  -4.740  12.945  1.00  0.00           H  
ATOM    201  N7    A     7      47.400  -3.273  14.474  1.00  0.00           N  
ATOM    202  C5    A     7      46.312  -2.969  15.327  1.00  0.00           C  
ATOM    203  C6    A     7      46.112  -2.006  16.366  1.00  0.00           C  
ATOM    204  N6    A     7      46.971  -1.097  16.694  1.00  0.00           N  
ATOM    205  H61   A     7      46.621  -0.286  17.185  1.00  0.00           H  
ATOM    206  H62   A     7      47.916  -1.161  16.344  1.00  0.00           H  
ATOM    207  N1    A     7      44.922  -1.842  16.895  1.00  0.00           N  
ATOM    208  C2    A     7      43.869  -2.487  16.423  1.00  0.00           C  
ATOM    209  H2    A     7      42.910  -2.217  16.840  1.00  0.00           H  
ATOM    210  N3    A     7      43.890  -3.491  15.510  1.00  0.00           N  
ATOM    211  C4    A     7      45.156  -3.693  15.011  1.00  0.00           C  
ATOM    212  C3'   A     7      44.362  -4.637  11.086  1.00  0.00           C  
ATOM    213  H3'   A     7      45.221  -3.968  11.136  1.00  0.00           H  
ATOM    214  C2'   A     7      43.626  -4.717  12.455  1.00  0.00           C  
ATOM    215  H2'   A     7      43.345  -3.737  12.839  1.00  0.00           H  
ATOM    216  O2'   A     7      42.482  -5.508  12.367  1.00  0.00           O  
ATOM    217 HO2'   A     7      41.818  -5.243  13.008  1.00  0.00           H  
ATOM    218  O3'   A     7      43.404  -4.286  10.071  1.00  0.00           O  
ATOM    219  P     U     8      43.029  -2.851   9.735  1.00  0.00           P  
ATOM    220  OP1   U     8      42.286  -2.884   8.523  1.00  0.00           O  
ATOM    221  OP2   U     8      44.286  -2.167   9.681  1.00  0.00           O  
ATOM    222  O5'   U     8      42.237  -2.169  10.854  1.00  0.00           O  
ATOM    223  C5'   U     8      40.945  -2.725  11.213  1.00  0.00           C  
ATOM    224  H5'   U     8      40.945  -3.814  11.257  1.00  0.00           H  
ATOM    225 H5''   U     8      40.201  -2.472  10.457  1.00  0.00           H  
ATOM    226  C4'   U     8      40.243  -2.153  12.457  1.00  0.00           C  
ATOM    227  H4'   U     8      39.247  -2.592  12.531  1.00  0.00           H  
ATOM    228  O4'   U     8      41.041  -2.299  13.636  1.00  0.00           O  
ATOM    229  C1'   U     8      41.007  -1.056  14.344  1.00  0.00           C  
ATOM    230  H1'   U     8      40.643  -1.251  15.353  1.00  0.00           H  
ATOM    231  N1    U     8      42.287  -0.302  14.379  1.00  0.00           N  
ATOM    232  C6    U     8      43.323  -0.645  13.555  1.00  0.00           C  
ATOM    233  H6    U     8      43.270  -1.454  12.842  1.00  0.00           H  
ATOM    234  C5    U     8      44.509   0.134  13.620  1.00  0.00           C  
ATOM    235  H5    U     8      45.444  -0.049  13.112  1.00  0.00           H  
ATOM    236  C4    U     8      44.676   1.209  14.573  1.00  0.00           C  
ATOM    237  O4    U     8      45.714   1.919  14.691  1.00  0.00           O  
ATOM    238  N3    U     8      43.588   1.456  15.370  1.00  0.00           N  
ATOM    239  H3    U     8      43.741   2.011  16.200  1.00  0.00           H  
ATOM    240  C2    U     8      42.367   0.746  15.316  1.00  0.00           C  
ATOM    241  O2    U     8      41.487   1.091  16.116  1.00  0.00           O  
ATOM    242  C3'   U     8      40.049  -0.677  12.167  1.00  0.00           C  
ATOM    243  H3'   U     8      40.844  -0.186  11.607  1.00  0.00           H  
ATOM    244  C2'   U     8      39.986  -0.164  13.588  1.00  0.00           C  
ATOM    245  H2'   U     8      40.162   0.912  13.582  1.00  0.00           H  
ATOM    246  O2'   U     8      38.694  -0.337  14.207  1.00  0.00           O  
ATOM    247 HO2'   U     8      38.011  -0.745  13.669  1.00  0.00           H  
ATOM    248  O3'   U     8      38.781  -0.585  11.531  1.00  0.00           O  
ATOM    249  P     A     9      38.319   0.786  10.964  1.00  0.00           P  
ATOM    250  OP1   A     9      37.126   0.507  10.218  1.00  0.00           O  
ATOM    251  OP2   A     9      39.410   1.397  10.212  1.00  0.00           O  
ATOM    252  O5'   A     9      38.097   1.881  12.146  1.00  0.00           O  
ATOM    253  C5'   A     9      36.974   1.974  12.958  1.00  0.00           C  
ATOM    254  H5'   A     9      36.881   1.020  13.477  1.00  0.00           H  
ATOM    255 H5''   A     9      36.129   2.262  12.332  1.00  0.00           H  
ATOM    256  C4'   A     9      37.254   3.098  13.826  1.00  0.00           C  
ATOM    257  H4'   A     9      36.449   3.167  14.558  1.00  0.00           H  
ATOM    258  O4'   A     9      38.473   2.972  14.566  1.00  0.00           O  
ATOM    259  C1'   A     9      39.016   4.271  14.919  1.00  0.00           C  
ATOM    260  H1'   A     9      38.856   4.555  15.959  1.00  0.00           H  
ATOM    261  N9    A     9      40.431   4.354  14.527  1.00  0.00           N  
ATOM    262  C8    A     9      41.061   3.950  13.377  1.00  0.00           C  
ATOM    263  H8    A     9      40.586   3.353  12.613  1.00  0.00           H  
ATOM    264  N7    A     9      42.336   4.164  13.316  1.00  0.00           N  
ATOM    265  C5    A     9      42.525   4.925  14.465  1.00  0.00           C  
ATOM    266  C6    A     9      43.651   5.631  15.019  1.00  0.00           C  
ATOM    267  N6    A     9      44.894   5.582  14.589  1.00  0.00           N  
ATOM    268  H61   A     9      45.530   6.173  15.106  1.00  0.00           H  
ATOM    269  H62   A     9      45.132   4.802  13.993  1.00  0.00           H  
ATOM    270  N1    A     9      43.483   6.402  16.104  1.00  0.00           N  
ATOM    271  C2    A     9      42.350   6.484  16.708  1.00  0.00           C  
ATOM    272  H2    A     9      42.263   7.144  17.558  1.00  0.00           H  
ATOM    273  N3    A     9      41.253   5.844  16.316  1.00  0.00           N  
ATOM    274  C4    A     9      41.432   5.038  15.218  1.00  0.00           C  
ATOM    275  C3'   A     9      37.443   4.443  13.090  1.00  0.00           C  
ATOM    276  H3'   A     9      38.004   4.393  12.157  1.00  0.00           H  
ATOM    277  C2'   A     9      38.222   5.233  14.126  1.00  0.00           C  
ATOM    278  H2'   A     9      38.939   5.882  13.623  1.00  0.00           H  
ATOM    279  O2'   A     9      37.400   6.074  14.887  1.00  0.00           O  
ATOM    280 HO2'   A     9      36.583   5.986  14.391  1.00  0.00           H  
ATOM    281  O3'   A     9      36.101   4.970  12.890  1.00  0.00           O  
ATOM    282  P     U    10      35.648   5.535  11.481  1.00  0.00           P  
ATOM    283  OP1   U    10      34.247   6.047  11.683  1.00  0.00           O  
ATOM    284  OP2   U    10      35.866   4.501  10.452  1.00  0.00           O  
ATOM    285  O5'   U    10      36.545   6.843  11.138  1.00  0.00           O  
ATOM    286  C5'   U    10      36.916   7.128   9.811  1.00  0.00           C  
ATOM    287  H5'   U    10      36.095   7.594   9.266  1.00  0.00           H  
ATOM    288 H5''   U    10      37.310   6.274   9.260  1.00  0.00           H  
ATOM    289  C4'   U    10      37.875   8.360   9.861  1.00  0.00           C  
ATOM    290  H4'   U    10      38.066   8.605   8.816  1.00  0.00           H  
ATOM    291  O4'   U    10      37.278   9.440  10.474  1.00  0.00           O  
ATOM    292  C1'   U    10      38.096   9.886  11.482  1.00  0.00           C  
ATOM    293  H1'   U    10      38.757  10.630  11.037  1.00  0.00           H  
ATOM    294  N1    U    10      37.356  10.424  12.703  1.00  0.00           N  
ATOM    295  C6    U    10      36.413   9.697  13.428  1.00  0.00           C  
ATOM    296  H6    U    10      36.116   8.718  13.083  1.00  0.00           H  
ATOM    297  C5    U    10      35.843  10.204  14.556  1.00  0.00           C  
ATOM    298  H5    U    10      35.102   9.652  15.115  1.00  0.00           H  
ATOM    299  C4    U    10      36.093  11.515  15.009  1.00  0.00           C  
ATOM    300  O4    U    10      35.603  12.053  15.967  1.00  0.00           O  
ATOM    301  N3    U    10      36.984  12.245  14.222  1.00  0.00           N  
ATOM    302  H3    U    10      37.131  13.212  14.473  1.00  0.00           H  
ATOM    303  C2    U    10      37.588  11.750  13.102  1.00  0.00           C  
ATOM    304  O2    U    10      38.344  12.558  12.548  1.00  0.00           O  
ATOM    305  C3'   U    10      39.264   8.134  10.609  1.00  0.00           C  
ATOM    306  H3'   U    10      39.453   7.076  10.790  1.00  0.00           H  
ATOM    307  C2'   U    10      38.968   8.795  11.918  1.00  0.00           C  
ATOM    308  H2'   U    10      38.424   8.033  12.476  1.00  0.00           H  
ATOM    309  O2'   U    10      40.107   9.394  12.589  1.00  0.00           O  
ATOM    310 HO2'   U    10      40.909   9.288  12.072  1.00  0.00           H  
ATOM    311  O3'   U    10      40.338   8.847  10.056  1.00  0.00           O  
ATOM    312  P     A    11      41.120   8.351   8.759  1.00  0.00           P  
ATOM    313  OP1   A    11      41.077   6.868   8.755  1.00  0.00           O  
ATOM    314  OP2   A    11      42.419   9.096   8.686  1.00  0.00           O  
ATOM    315  O5'   A    11      40.226   8.900   7.520  1.00  0.00           O  
ATOM    316  C5'   A    11      40.024  10.311   7.281  1.00  0.00           C  
ATOM    317  H5'   A    11      40.835  10.581   6.604  1.00  0.00           H  
ATOM    318 H5''   A    11      39.971  10.893   8.201  1.00  0.00           H  
ATOM    319  C4'   A    11      38.806  10.602   6.380  1.00  0.00           C  
ATOM    320  H4'   A    11      38.948  10.150   5.398  1.00  0.00           H  
ATOM    321  O4'   A    11      37.584   9.923   6.899  1.00  0.00           O  
ATOM    322  C1'   A    11      36.447  10.784   6.566  1.00  0.00           C  
ATOM    323  H1'   A    11      35.864  10.181   5.870  1.00  0.00           H  
ATOM    324  N9    A    11      35.568  10.939   7.688  1.00  0.00           N  
ATOM    325  C8    A    11      34.565  10.097   8.026  1.00  0.00           C  
ATOM    326  H8    A    11      34.373   9.177   7.493  1.00  0.00           H  
ATOM    327  N7    A    11      33.928  10.363   9.079  1.00  0.00           N  
ATOM    328  C5    A    11      34.613  11.499   9.611  1.00  0.00           C  
ATOM    329  C6    A    11      34.490  12.336  10.705  1.00  0.00           C  
ATOM    330  N6    A    11      33.695  12.137  11.748  1.00  0.00           N  
ATOM    331  H61   A    11      33.752  12.830  12.480  1.00  0.00           H  
ATOM    332  H62   A    11      33.400  11.192  11.945  1.00  0.00           H  
ATOM    333  N1    A    11      35.235  13.430  10.865  1.00  0.00           N  
ATOM    334  C2    A    11      36.111  13.713   9.877  1.00  0.00           C  
ATOM    335  H2    A    11      36.747  14.575  10.013  1.00  0.00           H  
ATOM    336  N3    A    11      36.366  12.989   8.768  1.00  0.00           N  
ATOM    337  C4    A    11      35.616  11.857   8.716  1.00  0.00           C  
ATOM    338  C3'   A    11      38.426  12.057   6.212  1.00  0.00           C  
ATOM    339  H3'   A    11      38.588  12.454   7.214  1.00  0.00           H  
ATOM    340  C2'   A    11      36.875  12.089   5.781  1.00  0.00           C  
ATOM    341  H2'   A    11      36.415  12.976   6.217  1.00  0.00           H  
ATOM    342  O2'   A    11      36.616  11.983   4.395  1.00  0.00           O  
ATOM    343 HO2'   A    11      36.899  12.810   3.998  1.00  0.00           H  
ATOM    344  O3'   A    11      39.267  12.669   5.230  1.00  0.00           O  
ATOM    345  P     A    12      39.014  14.134   4.558  1.00  0.00           P  
ATOM    346  OP1   A    12      37.561  14.415   4.243  1.00  0.00           O  
ATOM    347  OP2   A    12      40.106  14.301   3.526  1.00  0.00           O  
ATOM    348  O5'   A    12      39.397  15.001   5.872  1.00  0.00           O  
ATOM    349  C5'   A    12      38.380  15.453   6.845  1.00  0.00           C  
ATOM    350  H5'   A    12      37.920  14.576   7.301  1.00  0.00           H  
ATOM    351 H5''   A    12      37.657  16.099   6.348  1.00  0.00           H  
ATOM    352  C4'   A    12      39.063  16.076   8.122  1.00  0.00           C  
ATOM    353  H4'   A    12      38.199  16.335   8.734  1.00  0.00           H  
ATOM    354  O4'   A    12      39.787  15.013   8.724  1.00  0.00           O  
ATOM    355  C1'   A    12      41.046  15.511   9.086  1.00  0.00           C  
ATOM    356  H1'   A    12      41.309  15.030  10.028  1.00  0.00           H  
ATOM    357  N9    A    12      42.109  15.025   8.200  1.00  0.00           N  
ATOM    358  C8    A    12      42.055  13.965   7.254  1.00  0.00           C  
ATOM    359  H8    A    12      41.132  13.523   6.910  1.00  0.00           H  
ATOM    360  N7    A    12      43.214  13.613   6.821  1.00  0.00           N  
ATOM    361  C5    A    12      44.066  14.420   7.551  1.00  0.00           C  
ATOM    362  C6    A    12      45.470  14.571   7.646  1.00  0.00           C  
ATOM    363  N6    A    12      46.280  13.761   7.064  1.00  0.00           N  
ATOM    364  H61   A    12      47.218  13.696   7.433  1.00  0.00           H  
ATOM    365  H62   A    12      45.847  12.973   6.603  1.00  0.00           H  
ATOM    366  N1    A    12      46.089  15.429   8.402  1.00  0.00           N  
ATOM    367  C2    A    12      45.348  16.242   9.034  1.00  0.00           C  
ATOM    368  H2    A    12      45.932  17.026   9.492  1.00  0.00           H  
ATOM    369  N3    A    12      44.002  16.345   9.043  1.00  0.00           N  
ATOM    370  C4    A    12      43.457  15.290   8.341  1.00  0.00           C  
ATOM    371  C3'   A    12      39.953  17.272   7.930  1.00  0.00           C  
ATOM    372  H3'   A    12      40.495  17.097   7.001  1.00  0.00           H  
ATOM    373  C2'   A    12      40.873  17.037   9.135  1.00  0.00           C  
ATOM    374  H2'   A    12      41.839  17.501   8.933  1.00  0.00           H  
ATOM    375  O2'   A    12      40.346  17.513  10.413  1.00  0.00           O  
ATOM    376 HO2'   A    12      39.731  18.237  10.270  1.00  0.00           H  
ATOM    377  O3'   A    12      39.355  18.548   8.140  1.00  0.00           O  
ATOM    378  P     U    13      38.681  19.397   6.977  1.00  0.00           P  
ATOM    379  OP1   U    13      39.591  19.435   5.888  1.00  0.00           O  
ATOM    380  OP2   U    13      38.276  20.690   7.583  1.00  0.00           O  
ATOM    381  O5'   U    13      37.448  18.637   6.489  1.00  0.00           O  
ATOM    382  C5'   U    13      36.119  18.823   6.945  1.00  0.00           C  
ATOM    383  H5'   U    13      35.669  19.652   6.399  1.00  0.00           H  
ATOM    384 H5''   U    13      36.292  19.073   7.992  1.00  0.00           H  
ATOM    385  C4'   U    13      35.147  17.686   6.745  1.00  0.00           C  
ATOM    386  H4'   U    13      35.226  17.381   5.702  1.00  0.00           H  
ATOM    387  O4'   U    13      35.456  16.635   7.674  1.00  0.00           O  
ATOM    388  C1'   U    13      34.349  16.347   8.495  1.00  0.00           C  
ATOM    389  H1'   U    13      34.203  15.269   8.573  1.00  0.00           H  
ATOM    390  N1    U    13      34.530  16.804   9.944  1.00  0.00           N  
ATOM    391  C6    U    13      35.705  17.498  10.389  1.00  0.00           C  
ATOM    392  H6    U    13      36.578  17.635   9.769  1.00  0.00           H  
ATOM    393  C5    U    13      35.705  18.108  11.580  1.00  0.00           C  
ATOM    394  H5    U    13      36.595  18.609  11.929  1.00  0.00           H  
ATOM    395  C4    U    13      34.535  17.998  12.443  1.00  0.00           C  
ATOM    396  O4    U    13      34.457  18.583  13.535  1.00  0.00           O  
ATOM    397  N3    U    13      33.485  17.265  11.987  1.00  0.00           N  
ATOM    398  H3    U    13      32.741  17.161  12.662  1.00  0.00           H  
ATOM    399  C2    U    13      33.456  16.614  10.788  1.00  0.00           C  
ATOM    400  O2    U    13      32.507  15.840  10.593  1.00  0.00           O  
ATOM    401  C3'   U    13      33.724  18.157   7.076  1.00  0.00           C  
ATOM    402  H3'   U    13      33.762  18.985   7.784  1.00  0.00           H  
ATOM    403  C2'   U    13      33.131  16.882   7.756  1.00  0.00           C  
ATOM    404  H2'   U    13      32.255  17.025   8.388  1.00  0.00           H  
ATOM    405  O2'   U    13      32.775  15.890   6.686  1.00  0.00           O  
ATOM    406 HO2'   U    13      32.209  16.282   6.018  1.00  0.00           H  
ATOM    407  O3'   U    13      33.043  18.474   5.919  1.00  0.00           O  
ATOM    408  P     C    14      31.807  19.501   5.893  1.00  0.00           P  
ATOM    409  OP1   C    14      31.373  19.449   4.492  1.00  0.00           O  
ATOM    410  OP2   C    14      32.248  20.743   6.528  1.00  0.00           O  
ATOM    411  O5'   C    14      30.664  18.903   6.773  1.00  0.00           O  
ATOM    412  C5'   C    14      29.891  17.807   6.360  1.00  0.00           C  
ATOM    413  H5'   C    14      30.582  16.999   6.118  1.00  0.00           H  
ATOM    414 H5''   C    14      29.400  18.126   5.441  1.00  0.00           H  
ATOM    415  C4'   C    14      28.887  17.423   7.452  1.00  0.00           C  
ATOM    416  H4'   C    14      28.260  16.666   6.981  1.00  0.00           H  
ATOM    417  O4'   C    14      29.372  16.755   8.592  1.00  0.00           O  
ATOM    418  C1'   C    14      28.657  17.175   9.772  1.00  0.00           C  
ATOM    419  H1'   C    14      28.458  16.326  10.426  1.00  0.00           H  
ATOM    420  N1    C    14      29.415  18.228  10.538  1.00  0.00           N  
ATOM    421  C6    C    14      30.613  18.723  10.141  1.00  0.00           C  
ATOM    422  H6    C    14      30.895  18.656   9.101  1.00  0.00           H  
ATOM    423  C5    C    14      31.425  19.488  10.948  1.00  0.00           C  
ATOM    424  H5    C    14      32.404  19.741  10.568  1.00  0.00           H  
ATOM    425  C4    C    14      30.934  19.766  12.253  1.00  0.00           C  
ATOM    426  N4    C    14      31.572  20.435  13.198  1.00  0.00           N  
ATOM    427  H41   C    14      31.118  20.474  14.100  1.00  0.00           H  
ATOM    428  H42   C    14      32.430  20.850  12.865  1.00  0.00           H  
ATOM    429  N3    C    14      29.795  19.326  12.638  1.00  0.00           N  
ATOM    430  C2    C    14      29.059  18.539  11.832  1.00  0.00           C  
ATOM    431  O2    C    14      27.986  18.172  12.267  1.00  0.00           O  
ATOM    432  C3'   C    14      27.924  18.524   7.949  1.00  0.00           C  
ATOM    433  H3'   C    14      28.476  19.398   8.296  1.00  0.00           H  
ATOM    434  C2'   C    14      27.328  17.810   9.230  1.00  0.00           C  
ATOM    435  H2'   C    14      26.821  18.547   9.852  1.00  0.00           H  
ATOM    436  O2'   C    14      26.427  16.639   9.109  1.00  0.00           O  
ATOM    437 HO2'   C    14      26.177  16.353   9.990  1.00  0.00           H  
ATOM    438  O3'   C    14      26.904  18.925   7.103  1.00  0.00           O  
ATOM    439  P     C    15      26.118  20.340   7.228  1.00  0.00           P  
ATOM    440  OP1   C    15      25.068  20.325   6.145  1.00  0.00           O  
ATOM    441  OP2   C    15      27.184  21.300   7.111  1.00  0.00           O  
ATOM    442  O5'   C    15      25.382  20.324   8.645  1.00  0.00           O  
ATOM    443  C5'   C    15      24.216  19.459   8.922  1.00  0.00           C  
ATOM    444  H5'   C    15      24.473  18.423   8.701  1.00  0.00           H  
ATOM    445 H5''   C    15      23.426  19.701   8.211  1.00  0.00           H  
ATOM    446  C4'   C    15      23.676  19.720  10.352  1.00  0.00           C  
ATOM    447  H4'   C    15      22.766  19.129  10.455  1.00  0.00           H  
ATOM    448  O4'   C    15      24.596  19.403  11.316  1.00  0.00           O  
ATOM    449  C1'   C    15      24.532  20.192  12.455  1.00  0.00           C  
ATOM    450  H1'   C    15      24.400  19.639  13.385  1.00  0.00           H  
ATOM    451  N1    C    15      25.773  21.067  12.648  1.00  0.00           N  
ATOM    452  C6    C    15      26.798  21.052  11.706  1.00  0.00           C  
ATOM    453  H6    C    15      26.601  20.563  10.764  1.00  0.00           H  
ATOM    454  C5    C    15      27.945  21.769  11.841  1.00  0.00           C  
ATOM    455  H5    C    15      28.761  21.772  11.133  1.00  0.00           H  
ATOM    456  C4    C    15      28.020  22.422  13.119  1.00  0.00           C  
ATOM    457  N4    C    15      29.185  22.900  13.483  1.00  0.00           N  
ATOM    458  H41   C    15      29.269  23.249  14.427  1.00  0.00           H  
ATOM    459  H42   C    15      29.876  22.824  12.751  1.00  0.00           H  
ATOM    460  N3    C    15      27.097  22.354  14.075  1.00  0.00           N  
ATOM    461  C2    C    15      25.968  21.735  13.790  1.00  0.00           C  
ATOM    462  O2    C    15      25.110  21.746  14.733  1.00  0.00           O  
ATOM    463  C3'   C    15      23.366  21.193  10.681  1.00  0.00           C  
ATOM    464  H3'   C    15      24.228  21.792  10.388  1.00  0.00           H  
ATOM    465  C2'   C    15      23.331  21.036  12.205  1.00  0.00           C  
ATOM    466  H2'   C    15      23.535  21.995  12.681  1.00  0.00           H  
ATOM    467  O2'   C    15      22.199  20.357  12.676  1.00  0.00           O  
ATOM    468 HO2'   C    15      22.293  20.413  13.630  1.00  0.00           H  
ATOM    469  O3'   C    15      22.122  21.505  10.209  1.00  0.00           O  
ATOM    470  P     U    16      21.715  22.994  10.054  1.00  0.00           P  
ATOM    471  OP1   U    16      20.189  23.044   9.984  1.00  0.00           O  
ATOM    472  OP2   U    16      22.564  23.672   9.032  1.00  0.00           O  
ATOM    473  O5'   U    16      22.029  23.781  11.389  1.00  0.00           O  
ATOM    474  C5'   U    16      21.169  23.704  12.528  1.00  0.00           C  
ATOM    475  H5'   U    16      21.121  22.662  12.845  1.00  0.00           H  
ATOM    476 H5''   U    16      20.114  23.920  12.355  1.00  0.00           H  
ATOM    477  C4'   U    16      21.622  24.667  13.612  1.00  0.00           C  
ATOM    478  H4'   U    16      20.927  24.603  14.449  1.00  0.00           H  
ATOM    479  O4'   U    16      22.907  24.072  14.030  1.00  0.00           O  
ATOM    480  C1'   U    16      23.767  25.157  14.359  1.00  0.00           C  
ATOM    481  H1'   U    16      23.884  25.141  15.443  1.00  0.00           H  
ATOM    482  N1    U    16      25.102  25.179  13.734  1.00  0.00           N  
ATOM    483  C6    U    16      25.265  24.861  12.398  1.00  0.00           C  
ATOM    484  H6    U    16      24.468  24.563  11.733  1.00  0.00           H  
ATOM    485  C5    U    16      26.464  25.058  11.865  1.00  0.00           C  
ATOM    486  H5    U    16      26.738  24.703  10.882  1.00  0.00           H  
ATOM    487  C4    U    16      27.611  25.657  12.641  1.00  0.00           C  
ATOM    488  O4    U    16      28.744  25.844  12.214  1.00  0.00           O  
ATOM    489  N3    U    16      27.373  25.839  13.957  1.00  0.00           N  
ATOM    490  H3    U    16      28.117  26.350  14.411  1.00  0.00           H  
ATOM    491  C2    U    16      26.151  25.704  14.527  1.00  0.00           C  
ATOM    492  O2    U    16      26.010  26.095  15.698  1.00  0.00           O  
ATOM    493  C3'   U    16      21.853  26.173  13.174  1.00  0.00           C  
ATOM    494  H3'   U    16      22.116  26.074  12.120  1.00  0.00           H  
ATOM    495  C2'   U    16      23.064  26.482  14.083  1.00  0.00           C  
ATOM    496  H2'   U    16      23.743  27.135  13.534  1.00  0.00           H  
ATOM    497  O2'   U    16      22.705  27.116  15.362  1.00  0.00           O  
ATOM    498 HO2'   U    16      22.496  28.006  15.070  1.00  0.00           H  
ATOM    499  O3'   U    16      20.695  27.075  13.268  1.00  0.00           O  
ATOM    500  P     A    17      20.700  28.496  12.744  1.00  0.00           P  
ATOM    501  OP1   A    17      19.243  28.838  12.506  1.00  0.00           O  
ATOM    502  OP2   A    17      21.640  28.458  11.644  1.00  0.00           O  
ATOM    503  O5'   A    17      21.304  29.393  13.857  1.00  0.00           O  
ATOM    504  C5'   A    17      20.609  29.992  14.938  1.00  0.00           C  
ATOM    505  H5'   A    17      20.187  29.297  15.663  1.00  0.00           H  
ATOM    506 H5''   A    17      19.723  30.557  14.649  1.00  0.00           H  
ATOM    507  C4'   A    17      21.548  30.914  15.733  1.00  0.00           C  
ATOM    508  H4'   A    17      20.951  31.416  16.495  1.00  0.00           H  
ATOM    509  O4'   A    17      22.598  30.122  16.342  1.00  0.00           O  
ATOM    510  C1'   A    17      23.861  30.785  16.434  1.00  0.00           C  
ATOM    511  H1'   A    17      24.118  30.849  17.492  1.00  0.00           H  
ATOM    512  N9    A    17      24.885  30.224  15.552  1.00  0.00           N  
ATOM    513  C8    A    17      24.797  29.681  14.272  1.00  0.00           C  
ATOM    514  H8    A    17      23.865  29.532  13.747  1.00  0.00           H  
ATOM    515  N7    A    17      25.962  29.279  13.733  1.00  0.00           N  
ATOM    516  C5    A    17      26.850  29.718  14.746  1.00  0.00           C  
ATOM    517  C6    A    17      28.272  29.749  14.815  1.00  0.00           C  
ATOM    518  N6    A    17      29.018  29.260  13.871  1.00  0.00           N  
ATOM    519  H61   A    17      30.000  29.060  13.995  1.00  0.00           H  
ATOM    520  H62   A    17      28.559  28.968  13.020  1.00  0.00           H  
ATOM    521  N1    A    17      28.882  30.394  15.845  1.00  0.00           N  
ATOM    522  C2    A    17      28.103  30.707  16.869  1.00  0.00           C  
ATOM    523  H2    A    17      28.671  31.040  17.725  1.00  0.00           H  
ATOM    524  N3    A    17      26.796  30.710  16.977  1.00  0.00           N  
ATOM    525  C4    A    17      26.186  30.223  15.846  1.00  0.00           C  
ATOM    526  C3'   A    17      22.302  31.919  14.899  1.00  0.00           C  
ATOM    527  H3'   A    17      22.798  31.469  14.039  1.00  0.00           H  
ATOM    528  C2'   A    17      23.442  32.196  15.897  1.00  0.00           C  
ATOM    529  H2'   A    17      24.267  32.693  15.387  1.00  0.00           H  
ATOM    530  O2'   A    17      22.916  33.103  16.917  1.00  0.00           O  
ATOM    531 HO2'   A    17      22.386  33.768  16.472  1.00  0.00           H  
ATOM    532  O3'   A    17      21.569  33.122  14.562  1.00  0.00           O  
ATOM    533  P     A    18      22.083  34.114  13.425  1.00  0.00           P  
ATOM    534  OP1   A    18      21.180  35.267  13.237  1.00  0.00           O  
ATOM    535  OP2   A    18      22.387  33.278  12.277  1.00  0.00           O  
ATOM    536  O5'   A    18      23.426  34.756  14.012  1.00  0.00           O  
ATOM    537  C5'   A    18      23.358  35.707  15.065  1.00  0.00           C  
ATOM    538  H5'   A    18      22.813  35.315  15.924  1.00  0.00           H  
ATOM    539 H5''   A    18      22.952  36.698  14.864  1.00  0.00           H  
ATOM    540  C4'   A    18      24.729  36.069  15.543  1.00  0.00           C  
ATOM    541  H4'   A    18      24.681  36.943  16.193  1.00  0.00           H  
ATOM    542  O4'   A    18      25.375  34.960  16.126  1.00  0.00           O  
ATOM    543  C1'   A    18      26.816  35.150  15.980  1.00  0.00           C  
ATOM    544  H1'   A    18      27.368  35.067  16.916  1.00  0.00           H  
ATOM    545  N9    A    18      27.368  34.114  15.049  1.00  0.00           N  
ATOM    546  C8    A    18      26.736  33.355  14.141  1.00  0.00           C  
ATOM    547  H8    A    18      25.659  33.327  14.074  1.00  0.00           H  
ATOM    548  N7    A    18      27.507  32.453  13.521  1.00  0.00           N  
ATOM    549  C5    A    18      28.793  32.919  13.922  1.00  0.00           C  
ATOM    550  C6    A    18      30.016  32.622  13.395  1.00  0.00           C  
ATOM    551  N6    A    18      30.255  31.862  12.297  1.00  0.00           N  
ATOM    552  H61   A    18      31.122  31.770  11.787  1.00  0.00           H  
ATOM    553  H62   A    18      29.456  31.443  11.843  1.00  0.00           H  
ATOM    554  N1    A    18      31.142  33.233  13.859  1.00  0.00           N  
ATOM    555  C2    A    18      30.963  34.130  14.872  1.00  0.00           C  
ATOM    556  H2    A    18      31.819  34.613  15.321  1.00  0.00           H  
ATOM    557  N3    A    18      29.824  34.428  15.437  1.00  0.00           N  
ATOM    558  C4    A    18      28.740  33.848  14.889  1.00  0.00           C  
ATOM    559  C3'   A    18      25.717  36.572  14.502  1.00  0.00           C  
ATOM    560  H3'   A    18      25.764  35.794  13.739  1.00  0.00           H  
ATOM    561  C2'   A    18      27.078  36.465  15.256  1.00  0.00           C  
ATOM    562  H2'   A    18      27.807  36.448  14.446  1.00  0.00           H  
ATOM    563  O2'   A    18      27.226  37.535  16.232  1.00  0.00           O  
ATOM    564 HO2'   A    18      28.170  37.454  16.387  1.00  0.00           H  
ATOM    565  O3'   A    18      25.345  37.845  14.007  1.00  0.00           O  
ATOM    566  P     U    19      25.737  38.272  12.570  1.00  0.00           P  
ATOM    567  OP1   U    19      25.272  39.626  12.310  1.00  0.00           O  
ATOM    568  OP2   U    19      25.264  37.259  11.592  1.00  0.00           O  
ATOM    569  O5'   U    19      27.283  38.282  12.536  1.00  0.00           O  
ATOM    570  C5'   U    19      28.049  39.071  13.410  1.00  0.00           C  
ATOM    571  H5'   U    19      27.828  38.782  14.437  1.00  0.00           H  
ATOM    572 H5''   U    19      27.844  40.133  13.279  1.00  0.00           H  
ATOM    573  C4'   U    19      29.476  38.841  13.185  1.00  0.00           C  
ATOM    574  H4'   U    19      30.073  39.477  13.839  1.00  0.00           H  
ATOM    575  O4'   U    19      29.822  37.452  13.441  1.00  0.00           O  
ATOM    576  C1'   U    19      30.942  37.086  12.717  1.00  0.00           C  
ATOM    577  H1'   U    19      31.689  36.736  13.430  1.00  0.00           H  
ATOM    578  N1    U    19      30.708  35.894  11.854  1.00  0.00           N  
ATOM    579  C6    U    19      29.471  35.534  11.336  1.00  0.00           C  
ATOM    580  H6    U    19      28.628  36.027  11.798  1.00  0.00           H  
ATOM    581  C5    U    19      29.305  34.519  10.478  1.00  0.00           C  
ATOM    582  H5    U    19      28.339  34.137  10.182  1.00  0.00           H  
ATOM    583  C4    U    19      30.479  33.984   9.869  1.00  0.00           C  
ATOM    584  O4    U    19      30.491  33.090   9.019  1.00  0.00           O  
ATOM    585  N3    U    19      31.653  34.470  10.272  1.00  0.00           N  
ATOM    586  H3    U    19      32.503  34.161   9.823  1.00  0.00           H  
ATOM    587  C2    U    19      31.817  35.336  11.290  1.00  0.00           C  
ATOM    588  O2    U    19      32.987  35.663  11.691  1.00  0.00           O  
ATOM    589  C3'   U    19      30.025  39.092  11.815  1.00  0.00           C  
ATOM    590  H3'   U    19      29.441  38.464  11.142  1.00  0.00           H  
ATOM    591  C2'   U    19      31.397  38.370  12.039  1.00  0.00           C  
ATOM    592  H2'   U    19      31.785  38.227  11.031  1.00  0.00           H  
ATOM    593  O2'   U    19      32.311  39.110  12.931  1.00  0.00           O  
ATOM    594 HO2'   U    19      32.291  40.016  12.614  1.00  0.00           H  
ATOM    595  O3'   U    19      30.158  40.438  11.422  1.00  0.00           O  
ATOM    596  P     G    20      30.178  40.832   9.819  1.00  0.00           P  
ATOM    597  OP1   G    20      30.273  42.338   9.747  1.00  0.00           O  
ATOM    598  OP2   G    20      29.010  40.159   9.222  1.00  0.00           O  
ATOM    599  O5'   G    20      31.610  40.262   9.247  1.00  0.00           O  
ATOM    600  C5'   G    20      32.767  41.018   9.699  1.00  0.00           C  
ATOM    601  H5'   G    20      32.867  41.126  10.779  1.00  0.00           H  
ATOM    602 H5''   G    20      32.537  42.039   9.394  1.00  0.00           H  
ATOM    603  C4'   G    20      34.132  40.460   9.223  1.00  0.00           C  
ATOM    604  H4'   G    20      34.861  41.219   9.506  1.00  0.00           H  
ATOM    605  O4'   G    20      34.373  39.148   9.696  1.00  0.00           O  
ATOM    606  C1'   G    20      34.915  38.349   8.628  1.00  0.00           C  
ATOM    607  H1'   G    20      35.782  37.847   9.057  1.00  0.00           H  
ATOM    608  N9    G    20      33.930  37.306   8.148  1.00  0.00           N  
ATOM    609  C8    G    20      32.584  37.107   8.329  1.00  0.00           C  
ATOM    610  H8    G    20      32.006  37.749   8.977  1.00  0.00           H  
ATOM    611  N7    G    20      32.100  36.104   7.683  1.00  0.00           N  
ATOM    612  C5    G    20      33.229  35.571   7.030  1.00  0.00           C  
ATOM    613  C6    G    20      33.412  34.522   6.104  1.00  0.00           C  
ATOM    614  O6    G    20      32.622  33.714   5.771  1.00  0.00           O  
ATOM    615  N1    G    20      34.675  34.448   5.572  1.00  0.00           N  
ATOM    616  H1    G    20      34.998  33.701   4.974  1.00  0.00           H  
ATOM    617  C2    G    20      35.713  35.190   6.009  1.00  0.00           C  
ATOM    618  N2    G    20      36.840  34.920   5.436  1.00  0.00           N  
ATOM    619  H21   G    20      36.981  34.026   4.989  1.00  0.00           H  
ATOM    620  H22   G    20      37.644  35.198   5.981  1.00  0.00           H  
ATOM    621  N3    G    20      35.591  36.159   6.925  1.00  0.00           N  
ATOM    622  C4    G    20      34.330  36.315   7.372  1.00  0.00           C  
ATOM    623  C3'   G    20      34.224  40.480   7.715  1.00  0.00           C  
ATOM    624  H3'   G    20      33.331  40.124   7.202  1.00  0.00           H  
ATOM    625  C2'   G    20      35.294  39.354   7.528  1.00  0.00           C  
ATOM    626  H2'   G    20      35.328  38.895   6.540  1.00  0.00           H  
ATOM    627  O2'   G    20      36.628  39.856   7.821  1.00  0.00           O  
ATOM    628 HO2'   G    20      37.260  39.151   7.659  1.00  0.00           H  
ATOM    629  O3'   G    20      34.642  41.701   7.161  1.00  0.00           O  
ATOM    630  P     A    21      34.588  42.002   5.600  1.00  0.00           P  
ATOM    631  OP1   A    21      35.060  43.384   5.339  1.00  0.00           O  
ATOM    632  OP2   A    21      33.249  41.639   5.140  1.00  0.00           O  
ATOM    633  O5'   A    21      35.529  40.948   4.854  1.00  0.00           O  
ATOM    634  C5'   A    21      36.915  41.138   4.878  1.00  0.00           C  
ATOM    635  H5'   A    21      37.359  41.085   5.872  1.00  0.00           H  
ATOM    636 H5''   A    21      37.271  42.075   4.447  1.00  0.00           H  
ATOM    637  C4'   A    21      37.532  39.942   4.162  1.00  0.00           C  
ATOM    638  H4'   A    21      38.602  39.949   4.368  1.00  0.00           H  
ATOM    639  O4'   A    21      36.949  38.744   4.683  1.00  0.00           O  
ATOM    640  C1'   A    21      36.795  37.803   3.611  1.00  0.00           C  
ATOM    641  H1'   A    21      37.386  36.909   3.808  1.00  0.00           H  
ATOM    642  N9    A    21      35.499  37.332   3.263  1.00  0.00           N  
ATOM    643  C8    A    21      34.318  37.598   3.894  1.00  0.00           C  
ATOM    644  H8    A    21      34.189  38.163   4.806  1.00  0.00           H  
ATOM    645  N7    A    21      33.277  36.932   3.404  1.00  0.00           N  
ATOM    646  C5    A    21      33.886  36.148   2.404  1.00  0.00           C  
ATOM    647  C6    A    21      33.313  35.319   1.370  1.00  0.00           C  
ATOM    648  N6    A    21      32.116  34.956   1.200  1.00  0.00           N  
ATOM    649  H61   A    21      32.004  34.379   0.378  1.00  0.00           H  
ATOM    650  H62   A    21      31.355  35.312   1.761  1.00  0.00           H  
ATOM    651  N1    A    21      34.101  34.685   0.474  1.00  0.00           N  
ATOM    652  C2    A    21      35.380  35.023   0.495  1.00  0.00           C  
ATOM    653  H2    A    21      35.974  34.441  -0.194  1.00  0.00           H  
ATOM    654  N3    A    21      36.003  35.876   1.344  1.00  0.00           N  
ATOM    655  C4    A    21      35.226  36.396   2.283  1.00  0.00           C  
ATOM    656  C3'   A    21      37.192  39.905   2.636  1.00  0.00           C  
ATOM    657  H3'   A    21      36.132  40.128   2.513  1.00  0.00           H  
ATOM    658  C2'   A    21      37.409  38.444   2.336  1.00  0.00           C  
ATOM    659  H2'   A    21      36.949  38.274   1.362  1.00  0.00           H  
ATOM    660  O2'   A    21      38.822  38.134   2.202  1.00  0.00           O  
ATOM    661 HO2'   A    21      38.977  37.754   1.334  1.00  0.00           H  
ATOM    662  O3'   A    21      37.968  40.783   1.859  1.00  0.00           O  
ATOM    663  P     U    22      37.104  41.771   0.843  1.00  0.00           P  
ATOM    664  OP1   U    22      37.941  42.897   0.449  1.00  0.00           O  
ATOM    665  OP2   U    22      35.830  42.051   1.469  1.00  0.00           O  
ATOM    666  O5'   U    22      36.992  40.762  -0.423  1.00  0.00           O  
ATOM    667  C5'   U    22      38.166  40.321  -1.039  1.00  0.00           C  
ATOM    668  H5'   U    22      38.780  39.807  -0.299  1.00  0.00           H  
ATOM    669 H5''   U    22      38.673  41.197  -1.443  1.00  0.00           H  
ATOM    670  C4'   U    22      37.821  39.449  -2.211  1.00  0.00           C  
ATOM    671  H4'   U    22      38.760  39.099  -2.638  1.00  0.00           H  
ATOM    672  O4'   U    22      37.069  38.331  -1.837  1.00  0.00           O  
ATOM    673  C1'   U    22      35.804  38.303  -2.669  1.00  0.00           C  
ATOM    674  H1'   U    22      35.950  37.561  -3.454  1.00  0.00           H  
ATOM    675  N1    U    22      34.626  37.941  -1.827  1.00  0.00           N  
ATOM    676  C6    U    22      34.378  38.606  -0.652  1.00  0.00           C  
ATOM    677  H6    U    22      35.070  39.288  -0.180  1.00  0.00           H  
ATOM    678  C5    U    22      33.112  38.400  -0.072  1.00  0.00           C  
ATOM    679  H5    U    22      32.851  38.939   0.827  1.00  0.00           H  
ATOM    680  C4    U    22      32.091  37.584  -0.663  1.00  0.00           C  
ATOM    681  O4    U    22      30.924  37.404  -0.308  1.00  0.00           O  
ATOM    682  N3    U    22      32.550  36.882  -1.757  1.00  0.00           N  
ATOM    683  H3    U    22      31.910  36.214  -2.163  1.00  0.00           H  
ATOM    684  C2    U    22      33.791  36.958  -2.308  1.00  0.00           C  
ATOM    685  O2    U    22      34.072  36.183  -3.184  1.00  0.00           O  
ATOM    686  C3'   U    22      37.129  40.192  -3.419  1.00  0.00           C  
ATOM    687  H3'   U    22      37.243  41.258  -3.222  1.00  0.00           H  
ATOM    688  C2'   U    22      35.631  39.750  -3.238  1.00  0.00           C  
ATOM    689  H2'   U    22      35.095  40.439  -2.585  1.00  0.00           H  
ATOM    690  O2'   U    22      34.999  39.544  -4.527  1.00  0.00           O  
ATOM    691 HO2'   U    22      35.648  39.789  -5.191  1.00  0.00           H  
ATOM    692  O3'   U    22      37.623  39.645  -4.623  1.00  0.00           O  
ATOM    693  P     A    23      38.514  40.574  -5.529  1.00  0.00           P  
ATOM    694  OP1   A    23      39.285  41.603  -4.764  1.00  0.00           O  
ATOM    695  OP2   A    23      37.569  41.062  -6.547  1.00  0.00           O  
ATOM    696  O5'   A    23      39.471  39.601  -6.221  1.00  0.00           O  
ATOM    697  C5'   A    23      40.591  39.072  -5.566  1.00  0.00           C  
ATOM    698  H5'   A    23      40.501  38.954  -4.486  1.00  0.00           H  
ATOM    699 H5''   A    23      41.442  39.752  -5.597  1.00  0.00           H  
ATOM    700  C4'   A    23      41.220  37.815  -6.245  1.00  0.00           C  
ATOM    701  H4'   A    23      42.132  37.561  -5.705  1.00  0.00           H  
ATOM    702  O4'   A    23      40.205  36.784  -6.213  1.00  0.00           O  
ATOM    703  C1'   A    23      39.759  36.530  -7.457  1.00  0.00           C  
ATOM    704  H1'   A    23      40.084  35.540  -7.775  1.00  0.00           H  
ATOM    705  N9    A    23      38.265  36.487  -7.663  1.00  0.00           N  
ATOM    706  C8    A    23      37.319  36.989  -6.756  1.00  0.00           C  
ATOM    707  H8    A    23      37.585  37.458  -5.821  1.00  0.00           H  
ATOM    708  N7    A    23      36.089  36.865  -7.210  1.00  0.00           N  
ATOM    709  C5    A    23      36.176  36.322  -8.467  1.00  0.00           C  
ATOM    710  C6    A    23      35.266  36.009  -9.490  1.00  0.00           C  
ATOM    711  N6    A    23      33.958  36.093  -9.489  1.00  0.00           N  
ATOM    712  H61   A    23      33.585  35.888 -10.405  1.00  0.00           H  
ATOM    713  H62   A    23      33.398  36.566  -8.794  1.00  0.00           H  
ATOM    714  N1    A    23      35.708  35.577 -10.639  1.00  0.00           N  
ATOM    715  C2    A    23      36.991  35.379 -10.825  1.00  0.00           C  
ATOM    716  H2    A    23      37.288  34.987 -11.787  1.00  0.00           H  
ATOM    717  N3    A    23      37.970  35.645  -9.971  1.00  0.00           N  
ATOM    718  C4    A    23      37.505  36.043  -8.763  1.00  0.00           C  
ATOM    719  C3'   A    23      41.660  37.868  -7.694  1.00  0.00           C  
ATOM    720  H3'   A    23      42.073  38.853  -7.910  1.00  0.00           H  
ATOM    721  C2'   A    23      40.283  37.599  -8.410  1.00  0.00           C  
ATOM    722  H2'   A    23      39.630  38.471  -8.361  1.00  0.00           H  
ATOM    723  O2'   A    23      40.258  37.184  -9.807  1.00  0.00           O  
ATOM    724 HO2'   A    23      39.492  36.631  -9.976  1.00  0.00           H  
ATOM    725  O3'   A    23      42.603  36.734  -7.924  1.00  0.00           O  
ATOM    726  P     U    24      44.161  36.937  -8.253  1.00  0.00           P  
ATOM    727  OP1   U    24      44.178  37.673  -9.495  1.00  0.00           O  
ATOM    728  OP2   U    24      44.782  35.553  -8.178  1.00  0.00           O  
ATOM    729  O5'   U    24      44.732  37.823  -7.039  1.00  0.00           O  
ATOM    730  C5'   U    24      45.884  37.447  -6.323  1.00  0.00           C  
ATOM    731  H5'   U    24      46.771  37.390  -6.954  1.00  0.00           H  
ATOM    732 H5''   U    24      45.546  36.553  -5.800  1.00  0.00           H  
ATOM    733  C4'   U    24      46.157  38.503  -5.250  1.00  0.00           C  
ATOM    734  H4'   U    24      46.976  38.102  -4.653  1.00  0.00           H  
ATOM    735  O4'   U    24      46.549  39.742  -5.802  1.00  0.00           O  
ATOM    736  C1'   U    24      45.682  40.800  -5.421  1.00  0.00           C  
ATOM    737  H1'   U    24      45.975  41.174  -4.440  1.00  0.00           H  
ATOM    738  N1    U    24      45.530  41.852  -6.461  1.00  0.00           N  
ATOM    739  C6    U    24      45.304  41.492  -7.747  1.00  0.00           C  
ATOM    740  H6    U    24      45.451  40.441  -7.950  1.00  0.00           H  
ATOM    741  C5    U    24      44.996  42.443  -8.664  1.00  0.00           C  
ATOM    742  H5    U    24      44.841  42.163  -9.696  1.00  0.00           H  
ATOM    743  C4    U    24      44.687  43.746  -8.227  1.00  0.00           C  
ATOM    744  O4    U    24      44.318  44.663  -8.990  1.00  0.00           O  
ATOM    745  N3    U    24      44.684  44.074  -6.865  1.00  0.00           N  
ATOM    746  H3    U    24      44.503  44.986  -6.470  1.00  0.00           H  
ATOM    747  C2    U    24      45.130  43.134  -5.970  1.00  0.00           C  
ATOM    748  O2    U    24      45.184  43.392  -4.746  1.00  0.00           O  
ATOM    749  C3'   U    24      44.890  38.855  -4.385  1.00  0.00           C  
ATOM    750  H3'   U    24      44.136  38.069  -4.337  1.00  0.00           H  
ATOM    751  C2'   U    24      44.349  40.127  -5.089  1.00  0.00           C  
ATOM    752  H2'   U    24      43.864  39.698  -5.966  1.00  0.00           H  
ATOM    753  O2'   U    24      43.531  40.876  -4.218  1.00  0.00           O  
ATOM    754 HO2'   U    24      43.932  41.050  -3.363  1.00  0.00           H  
ATOM    755  O3'   U    24      45.370  39.028  -3.127  1.00  0.00           O  
ATOM    756  P     G    25      45.494  37.918  -2.029  1.00  0.00           P  
ATOM    757  OP1   G    25      46.011  38.589  -0.834  1.00  0.00           O  
ATOM    758  OP2   G    25      46.182  36.715  -2.560  1.00  0.00           O  
ATOM    759  O5'   G    25      43.951  37.442  -1.706  1.00  0.00           O  
ATOM    760  C5'   G    25      42.935  38.469  -1.303  1.00  0.00           C  
ATOM    761  H5'   G    25      42.924  39.255  -2.058  1.00  0.00           H  
ATOM    762 H5''   G    25      43.251  38.893  -0.350  1.00  0.00           H  
ATOM    763  C4'   G    25      41.547  37.983  -1.180  1.00  0.00           C  
ATOM    764  H4'   G    25      40.990  38.660  -0.531  1.00  0.00           H  
ATOM    765  O4'   G    25      40.862  37.878  -2.374  1.00  0.00           O  
ATOM    766  C1'   G    25      40.006  36.741  -2.301  1.00  0.00           C  
ATOM    767  H1'   G    25      38.975  37.084  -2.386  1.00  0.00           H  
ATOM    768  N9    G    25      40.257  35.677  -3.296  1.00  0.00           N  
ATOM    769  C8    G    25      41.424  35.233  -3.811  1.00  0.00           C  
ATOM    770  H8    G    25      42.376  35.625  -3.487  1.00  0.00           H  
ATOM    771  N7    G    25      41.332  34.207  -4.525  1.00  0.00           N  
ATOM    772  C5    G    25      39.986  34.087  -4.808  1.00  0.00           C  
ATOM    773  C6    G    25      39.255  33.294  -5.728  1.00  0.00           C  
ATOM    774  O6    G    25      39.663  32.612  -6.659  1.00  0.00           O  
ATOM    775  N1    G    25      37.905  33.568  -5.680  1.00  0.00           N  
ATOM    776  H1    G    25      37.336  33.135  -6.394  1.00  0.00           H  
ATOM    777  C2    G    25      37.335  34.376  -4.769  1.00  0.00           C  
ATOM    778  N2    G    25      36.013  34.470  -4.781  1.00  0.00           N  
ATOM    779  H21   G    25      35.485  34.025  -5.518  1.00  0.00           H  
ATOM    780  H22   G    25      35.577  35.128  -4.150  1.00  0.00           H  
ATOM    781  N3    G    25      37.975  35.139  -3.931  1.00  0.00           N  
ATOM    782  C4    G    25      39.315  34.978  -4.001  1.00  0.00           C  
ATOM    783  C3'   G    25      41.590  36.672  -0.410  1.00  0.00           C  
ATOM    784  H3'   G    25      42.311  35.988  -0.857  1.00  0.00           H  
ATOM    785  C2'   G    25      40.186  36.139  -0.874  1.00  0.00           C  
ATOM    786  H2'   G    25      40.199  35.054  -0.986  1.00  0.00           H  
ATOM    787  O2'   G    25      39.041  36.539  -0.047  1.00  0.00           O  
ATOM    788 HO2'   G    25      38.564  35.765   0.261  1.00  0.00           H  
ATOM    789  O3'   G    25      41.738  36.755   0.950  1.00  0.00           O  
ATOM    790  P     G    26      42.110  35.453   1.762  1.00  0.00           P  
ATOM    791  OP1   G    26      42.056  35.820   3.162  1.00  0.00           O  
ATOM    792  OP2   G    26      43.338  34.922   1.143  1.00  0.00           O  
ATOM    793  O5'   G    26      40.975  34.410   1.441  1.00  0.00           O  
ATOM    794  C5'   G    26      39.797  34.516   2.188  1.00  0.00           C  
ATOM    795  H5'   G    26      39.473  35.556   2.141  1.00  0.00           H  
ATOM    796 H5''   G    26      40.032  34.293   3.229  1.00  0.00           H  
ATOM    797  C4'   G    26      38.733  33.543   1.670  1.00  0.00           C  
ATOM    798  H4'   G    26      37.758  33.665   2.141  1.00  0.00           H  
ATOM    799  O4'   G    26      38.460  33.744   0.299  1.00  0.00           O  
ATOM    800  C1'   G    26      38.000  32.472  -0.322  1.00  0.00           C  
ATOM    801  H1'   G    26      36.967  32.440  -0.668  1.00  0.00           H  
ATOM    802  N9    G    26      38.871  32.086  -1.491  1.00  0.00           N  
ATOM    803  C8    G    26      40.225  31.958  -1.546  1.00  0.00           C  
ATOM    804  H8    G    26      40.803  32.316  -0.707  1.00  0.00           H  
ATOM    805  N7    G    26      40.733  31.330  -2.521  1.00  0.00           N  
ATOM    806  C5    G    26      39.612  30.954  -3.297  1.00  0.00           C  
ATOM    807  C6    G    26      39.379  30.239  -4.487  1.00  0.00           C  
ATOM    808  O6    G    26      40.185  29.690  -5.245  1.00  0.00           O  
ATOM    809  N1    G    26      38.069  30.158  -4.937  1.00  0.00           N  
ATOM    810  H1    G    26      37.882  29.606  -5.761  1.00  0.00           H  
ATOM    811  C2    G    26      37.050  30.717  -4.303  1.00  0.00           C  
ATOM    812  N2    G    26      35.845  30.468  -4.818  1.00  0.00           N  
ATOM    813  H21   G    26      35.787  29.990  -5.706  1.00  0.00           H  
ATOM    814  H22   G    26      35.044  30.940  -4.423  1.00  0.00           H  
ATOM    815  N3    G    26      37.146  31.363  -3.128  1.00  0.00           N  
ATOM    816  C4    G    26      38.453  31.449  -2.663  1.00  0.00           C  
ATOM    817  C3'   G    26      39.076  32.073   1.795  1.00  0.00           C  
ATOM    818  H3'   G    26      40.124  31.979   1.509  1.00  0.00           H  
ATOM    819  C2'   G    26      38.211  31.374   0.710  1.00  0.00           C  
ATOM    820  H2'   G    26      38.640  30.494   0.229  1.00  0.00           H  
ATOM    821  O2'   G    26      37.035  30.928   1.361  1.00  0.00           O  
ATOM    822 HO2'   G    26      37.424  30.230   1.894  1.00  0.00           H  
ATOM    823  O3'   G    26      38.746  31.716   3.120  1.00  0.00           O  
ATOM    824  P     U    27      39.025  30.352   3.800  1.00  0.00           P  
ATOM    825  OP1   U    27      40.505  30.094   3.764  1.00  0.00           O  
ATOM    826  OP2   U    27      38.053  29.387   3.284  1.00  0.00           O  
ATOM    827  O5'   U    27      38.626  30.750   5.308  1.00  0.00           O  
ATOM    828  C5'   U    27      39.398  31.722   6.015  1.00  0.00           C  
ATOM    829  H5'   U    27      39.524  32.595   5.375  1.00  0.00           H  
ATOM    830 H5''   U    27      40.383  31.340   6.281  1.00  0.00           H  
ATOM    831  C4'   U    27      38.784  32.210   7.357  1.00  0.00           C  
ATOM    832  H4'   U    27      39.416  32.938   7.866  1.00  0.00           H  
ATOM    833  O4'   U    27      37.555  32.805   7.139  1.00  0.00           O  
ATOM    834  C1'   U    27      36.691  32.607   8.198  1.00  0.00           C  
ATOM    835  H1'   U    27      36.666  33.536   8.767  1.00  0.00           H  
ATOM    836  N1    U    27      35.391  31.988   7.802  1.00  0.00           N  
ATOM    837  C6    U    27      35.224  31.063   6.800  1.00  0.00           C  
ATOM    838  H6    U    27      36.114  30.755   6.270  1.00  0.00           H  
ATOM    839  C5    U    27      34.051  30.597   6.477  1.00  0.00           C  
ATOM    840  H5    U    27      33.949  29.928   5.635  1.00  0.00           H  
ATOM    841  C4    U    27      32.934  30.997   7.182  1.00  0.00           C  
ATOM    842  O4    U    27      31.749  30.640   6.895  1.00  0.00           O  
ATOM    843  N3    U    27      33.084  31.929   8.163  1.00  0.00           N  
ATOM    844  H3    U    27      32.239  32.085   8.693  1.00  0.00           H  
ATOM    845  C2    U    27      34.291  32.459   8.514  1.00  0.00           C  
ATOM    846  O2    U    27      34.264  33.234   9.454  1.00  0.00           O  
ATOM    847  C3'   U    27      38.431  31.040   8.294  1.00  0.00           C  
ATOM    848  H3'   U    27      38.155  30.164   7.707  1.00  0.00           H  
ATOM    849  C2'   U    27      37.412  31.693   9.143  1.00  0.00           C  
ATOM    850  H2'   U    27      36.710  30.957   9.535  1.00  0.00           H  
ATOM    851  O2'   U    27      37.985  32.469  10.079  1.00  0.00           O  
ATOM    852 HO2'   U    27      38.568  31.931  10.618  1.00  0.00           H  
ATOM    853  O3'   U    27      39.604  30.700   8.981  1.00  0.00           O  
ATOM    854  P     U    28      39.550  29.559  10.136  1.00  0.00           P  
ATOM    855  OP1   U    28      40.936  29.012  10.185  1.00  0.00           O  
ATOM    856  OP2   U    28      38.471  28.615   9.842  1.00  0.00           O  
ATOM    857  O5'   U    28      39.225  30.366  11.537  1.00  0.00           O  
ATOM    858  C5'   U    28      40.098  31.212  12.308  1.00  0.00           C  
ATOM    859  H5'   U    28      40.257  32.079  11.667  1.00  0.00           H  
ATOM    860 H5''   U    28      41.048  30.794  12.644  1.00  0.00           H  
ATOM    861  C4'   U    28      39.314  31.808  13.476  1.00  0.00           C  
ATOM    862  H4'   U    28      39.994  32.521  13.942  1.00  0.00           H  
ATOM    863  O4'   U    28      38.216  32.549  12.888  1.00  0.00           O  
ATOM    864  C1'   U    28      37.111  32.673  13.849  1.00  0.00           C  
ATOM    865  H1'   U    28      36.858  33.702  14.105  1.00  0.00           H  
ATOM    866  N1    U    28      35.946  32.069  13.172  1.00  0.00           N  
ATOM    867  C6    U    28      36.049  31.079  12.222  1.00  0.00           C  
ATOM    868  H6    U    28      36.954  30.492  12.285  1.00  0.00           H  
ATOM    869  C5    U    28      34.967  30.627  11.477  1.00  0.00           C  
ATOM    870  H5    U    28      35.032  29.844  10.735  1.00  0.00           H  
ATOM    871  C4    U    28      33.662  31.270  11.678  1.00  0.00           C  
ATOM    872  O4    U    28      32.666  31.054  11.035  1.00  0.00           O  
ATOM    873  N3    U    28      33.585  32.218  12.646  1.00  0.00           N  
ATOM    874  H3    U    28      32.703  32.678  12.822  1.00  0.00           H  
ATOM    875  C2    U    28      34.658  32.617  13.421  1.00  0.00           C  
ATOM    876  O2    U    28      34.488  33.398  14.402  1.00  0.00           O  
ATOM    877  C3'   U    28      38.572  30.850  14.461  1.00  0.00           C  
ATOM    878  H3'   U    28      38.164  30.040  13.856  1.00  0.00           H  
ATOM    879  C2'   U    28      37.643  31.906  15.009  1.00  0.00           C  
ATOM    880  H2'   U    28      36.835  31.502  15.619  1.00  0.00           H  
ATOM    881  O2'   U    28      38.298  32.929  15.765  1.00  0.00           O  
ATOM    882 HO2'   U    28      38.879  32.482  16.385  1.00  0.00           H  
ATOM    883  O3'   U    28      39.470  30.396  15.503  1.00  0.00           O  
ATOM    884  P     U    29      39.039  29.405  16.612  1.00  0.00           P  
ATOM    885  OP1   U    29      40.185  29.105  17.455  1.00  0.00           O  
ATOM    886  OP2   U    29      38.308  28.254  15.910  1.00  0.00           O  
ATOM    887  O5'   U    29      37.885  30.104  17.433  1.00  0.00           O  
ATOM    888  C5'   U    29      38.072  31.085  18.435  1.00  0.00           C  
ATOM    889  H5'   U    29      38.528  32.018  18.105  1.00  0.00           H  
ATOM    890 H5''   U    29      38.703  30.752  19.259  1.00  0.00           H  
ATOM    891  C4'   U    29      36.735  31.519  18.929  1.00  0.00           C  
ATOM    892  H4'   U    29      36.912  32.258  19.711  1.00  0.00           H  
ATOM    893  O4'   U    29      35.931  32.018  17.922  1.00  0.00           O  
ATOM    894  C1'   U    29      34.560  31.665  18.260  1.00  0.00           C  
ATOM    895  H1'   U    29      34.020  32.595  18.437  1.00  0.00           H  
ATOM    896  N1    U    29      33.909  30.874  17.109  1.00  0.00           N  
ATOM    897  C6    U    29      34.589  29.907  16.413  1.00  0.00           C  
ATOM    898  H6    U    29      35.641  29.754  16.604  1.00  0.00           H  
ATOM    899  C5    U    29      33.959  29.257  15.394  1.00  0.00           C  
ATOM    900  H5    U    29      34.414  28.458  14.828  1.00  0.00           H  
ATOM    901  C4    U    29      32.567  29.562  15.033  1.00  0.00           C  
ATOM    902  O4    U    29      32.000  29.158  14.007  1.00  0.00           O  
ATOM    903  N3    U    29      31.966  30.527  15.697  1.00  0.00           N  
ATOM    904  H3    U    29      31.019  30.766  15.441  1.00  0.00           H  
ATOM    905  C2    U    29      32.520  31.130  16.799  1.00  0.00           C  
ATOM    906  O2    U    29      31.790  31.839  17.554  1.00  0.00           O  
ATOM    907  C3'   U    29      36.041  30.335  19.552  1.00  0.00           C  
ATOM    908  H3'   U    29      36.040  29.484  18.871  1.00  0.00           H  
ATOM    909  C2'   U    29      34.550  30.823  19.562  1.00  0.00           C  
ATOM    910  H2'   U    29      33.868  29.974  19.526  1.00  0.00           H  
ATOM    911  O2'   U    29      34.303  31.636  20.670  1.00  0.00           O  
ATOM    912 HO2'   U    29      34.343  31.101  21.467  1.00  0.00           H  
ATOM    913  O3'   U    29      36.510  30.105  20.865  1.00  0.00           O  
ATOM    914  P     G    30      36.331  28.701  21.641  1.00  0.00           P  
ATOM    915  OP1   G    30      37.011  28.920  22.930  1.00  0.00           O  
ATOM    916  OP2   G    30      36.780  27.629  20.750  1.00  0.00           O  
ATOM    917  O5'   G    30      34.793  28.549  21.862  1.00  0.00           O  
ATOM    918  C5'   G    30      34.160  29.210  22.930  1.00  0.00           C  
ATOM    919  H5'   G    30      34.505  30.225  23.123  1.00  0.00           H  
ATOM    920 H5''   G    30      34.537  28.746  23.841  1.00  0.00           H  
ATOM    921  C4'   G    30      32.659  29.189  22.710  1.00  0.00           C  
ATOM    922  H4'   G    30      32.177  29.876  23.404  1.00  0.00           H  
ATOM    923  O4'   G    30      32.206  29.714  21.448  1.00  0.00           O  
ATOM    924  C1'   G    30      30.935  29.206  21.098  1.00  0.00           C  
ATOM    925  H1'   G    30      30.224  30.031  21.122  1.00  0.00           H  
ATOM    926  N9    G    30      30.952  28.525  19.822  1.00  0.00           N  
ATOM    927  C8    G    30      32.004  28.072  19.092  1.00  0.00           C  
ATOM    928  H8    G    30      33.015  28.047  19.473  1.00  0.00           H  
ATOM    929  N7    G    30      31.730  27.611  17.848  1.00  0.00           N  
ATOM    930  C5    G    30      30.312  27.680  17.914  1.00  0.00           C  
ATOM    931  C6    G    30      29.297  27.133  16.958  1.00  0.00           C  
ATOM    932  O6    G    30      29.468  26.684  15.828  1.00  0.00           O  
ATOM    933  N1    G    30      28.012  27.225  17.425  1.00  0.00           N  
ATOM    934  H1    G    30      27.288  26.841  16.834  1.00  0.00           H  
ATOM    935  C2    G    30      27.732  27.757  18.611  1.00  0.00           C  
ATOM    936  N2    G    30      26.456  27.770  18.919  1.00  0.00           N  
ATOM    937  H21   G    30      25.814  27.279  18.315  1.00  0.00           H  
ATOM    938  H22   G    30      26.219  28.366  19.700  1.00  0.00           H  
ATOM    939  N3    G    30      28.556  28.301  19.497  1.00  0.00           N  
ATOM    940  C4    G    30      29.845  28.155  19.124  1.00  0.00           C  
ATOM    941  C3'   G    30      31.998  27.802  22.798  1.00  0.00           C  
ATOM    942  H3'   G    30      32.605  27.181  22.140  1.00  0.00           H  
ATOM    943  C2'   G    30      30.633  28.178  22.231  1.00  0.00           C  
ATOM    944  H2'   G    30      30.199  27.329  21.703  1.00  0.00           H  
ATOM    945  O2'   G    30      29.716  28.730  23.167  1.00  0.00           O  
ATOM    946 HO2'   G    30      29.963  28.444  24.049  1.00  0.00           H  
ATOM    947  O3'   G    30      31.924  27.422  24.148  1.00  0.00           O  
ATOM    948  P     G    31      31.688  25.862  24.512  1.00  0.00           P  
ATOM    949  OP1   G    31      31.643  25.750  25.972  1.00  0.00           O  
ATOM    950  OP2   G    31      32.578  25.079  23.658  1.00  0.00           O  
ATOM    951  O5'   G    31      30.223  25.518  23.851  1.00  0.00           O  
ATOM    952  C5'   G    31      29.003  25.772  24.488  1.00  0.00           C  
ATOM    953  H5'   G    31      28.763  26.836  24.492  1.00  0.00           H  
ATOM    954 H5''   G    31      29.148  25.446  25.518  1.00  0.00           H  
ATOM    955  C4'   G    31      27.794  25.106  23.914  1.00  0.00           C  
ATOM    956  H4'   G    31      26.955  25.333  24.571  1.00  0.00           H  
ATOM    957  O4'   G    31      27.412  25.803  22.628  1.00  0.00           O  
ATOM    958  C1'   G    31      27.073  24.828  21.700  1.00  0.00           C  
ATOM    959  H1'   G    31      26.115  25.070  21.241  1.00  0.00           H  
ATOM    960  N9    G    31      28.053  24.613  20.573  1.00  0.00           N  
ATOM    961  C8    G    31      29.436  24.689  20.482  1.00  0.00           C  
ATOM    962  H8    G    31      29.956  24.882  21.408  1.00  0.00           H  
ATOM    963  N7    G    31      29.974  24.455  19.343  1.00  0.00           N  
ATOM    964  C5    G    31      28.794  24.146  18.608  1.00  0.00           C  
ATOM    965  C6    G    31      28.655  23.761  17.174  1.00  0.00           C  
ATOM    966  O6    G    31      29.510  23.595  16.370  1.00  0.00           O  
ATOM    967  N1    G    31      27.419  23.296  16.861  1.00  0.00           N  
ATOM    968  H1    G    31      27.345  22.882  15.943  1.00  0.00           H  
ATOM    969  C2    G    31      26.343  23.434  17.645  1.00  0.00           C  
ATOM    970  N2    G    31      25.197  23.108  17.138  1.00  0.00           N  
ATOM    971  H21   G    31      25.039  22.641  16.257  1.00  0.00           H  
ATOM    972  H22   G    31      24.361  23.396  17.627  1.00  0.00           H  
ATOM    973  N3    G    31      26.383  23.929  18.894  1.00  0.00           N  
ATOM    974  C4    G    31      27.659  24.183  19.337  1.00  0.00           C  
ATOM    975  C3'   G    31      27.914  23.642  23.633  1.00  0.00           C  
ATOM    976  H3'   G    31      28.891  23.528  23.165  1.00  0.00           H  
ATOM    977  C2'   G    31      26.816  23.592  22.572  1.00  0.00           C  
ATOM    978  H2'   G    31      26.995  22.726  21.934  1.00  0.00           H  
ATOM    979  O2'   G    31      25.393  23.578  22.954  1.00  0.00           O  
ATOM    980 HO2'   G    31      24.971  22.834  22.518  1.00  0.00           H  
ATOM    981  O3'   G    31      27.692  22.748  24.700  1.00  0.00           O  
ATOM    982  P     G    32      28.421  21.250  24.685  1.00  0.00           P  
ATOM    983  OP1   G    32      27.939  20.565  25.896  1.00  0.00           O  
ATOM    984  OP2   G    32      29.872  21.480  24.545  1.00  0.00           O  
ATOM    985  O5'   G    32      27.809  20.403  23.484  1.00  0.00           O  
ATOM    986  C5'   G    32      26.417  19.976  23.396  1.00  0.00           C  
ATOM    987  H5'   G    32      25.723  20.689  23.840  1.00  0.00           H  
ATOM    988 H5''   G    32      26.375  19.017  23.914  1.00  0.00           H  
ATOM    989  C4'   G    32      26.054  19.723  21.988  1.00  0.00           C  
ATOM    990  H4'   G    32      24.965  19.673  21.969  1.00  0.00           H  
ATOM    991  O4'   G    32      26.378  20.746  20.993  1.00  0.00           O  
ATOM    992  C1'   G    32      26.351  20.142  19.743  1.00  0.00           C  
ATOM    993  H1'   G    32      25.572  20.504  19.071  1.00  0.00           H  
ATOM    994  N9    G    32      27.717  20.385  19.069  1.00  0.00           N  
ATOM    995  C8    G    32      28.884  20.829  19.649  1.00  0.00           C  
ATOM    996  H8    G    32      28.831  20.972  20.719  1.00  0.00           H  
ATOM    997  N7    G    32      29.904  20.900  18.858  1.00  0.00           N  
ATOM    998  C5    G    32      29.332  20.581  17.596  1.00  0.00           C  
ATOM    999  C6    G    32      29.948  20.358  16.335  1.00  0.00           C  
ATOM   1000  O6    G    32      31.087  20.498  15.905  1.00  0.00           O  
ATOM   1001  N1    G    32      29.082  19.833  15.366  1.00  0.00           N  
ATOM   1002  H1    G    32      29.359  19.626  14.417  1.00  0.00           H  
ATOM   1003  C2    G    32      27.808  19.576  15.661  1.00  0.00           C  
ATOM   1004  N2    G    32      27.145  18.818  14.863  1.00  0.00           N  
ATOM   1005  H21   G    32      27.399  18.439  13.962  1.00  0.00           H  
ATOM   1006  H22   G    32      26.400  18.315  15.323  1.00  0.00           H  
ATOM   1007  N3    G    32      27.181  19.659  16.825  1.00  0.00           N  
ATOM   1008  C4    G    32      28.017  20.255  17.755  1.00  0.00           C  
ATOM   1009  C3'   G    32      26.698  18.463  21.412  1.00  0.00           C  
ATOM   1010  H3'   G    32      27.774  18.608  21.507  1.00  0.00           H  
ATOM   1011  C2'   G    32      26.197  18.615  19.951  1.00  0.00           C  
ATOM   1012  H2'   G    32      26.805  18.059  19.237  1.00  0.00           H  
ATOM   1013  O2'   G    32      24.806  18.372  19.841  1.00  0.00           O  
ATOM   1014 HO2'   G    32      24.736  17.594  19.283  1.00  0.00           H  
ATOM   1015  O3'   G    32      26.302  17.289  22.072  1.00  0.00           O  
ATOM   1016  P     A    33      27.148  15.952  22.076  1.00  0.00           P  
ATOM   1017  OP1   A    33      26.403  14.942  22.780  1.00  0.00           O  
ATOM   1018  OP2   A    33      28.518  16.160  22.467  1.00  0.00           O  
ATOM   1019  O5'   A    33      27.088  15.499  20.500  1.00  0.00           O  
ATOM   1020  C5'   A    33      25.906  14.993  19.938  1.00  0.00           C  
ATOM   1021  H5'   A    33      25.065  15.678  20.043  1.00  0.00           H  
ATOM   1022 H5''   A    33      25.537  14.060  20.364  1.00  0.00           H  
ATOM   1023  C4'   A    33      26.133  14.694  18.407  1.00  0.00           C  
ATOM   1024  H4'   A    33      25.210  14.271  18.010  1.00  0.00           H  
ATOM   1025  O4'   A    33      26.492  15.795  17.631  1.00  0.00           O  
ATOM   1026  C1'   A    33      27.382  15.477  16.578  1.00  0.00           C  
ATOM   1027  H1'   A    33      26.996  15.859  15.633  1.00  0.00           H  
ATOM   1028  N9    A    33      28.678  16.135  16.799  1.00  0.00           N  
ATOM   1029  C8    A    33      29.113  16.832  17.892  1.00  0.00           C  
ATOM   1030  H8    A    33      28.574  16.938  18.822  1.00  0.00           H  
ATOM   1031  N7    A    33      30.289  17.389  17.751  1.00  0.00           N  
ATOM   1032  C5    A    33      30.695  17.002  16.455  1.00  0.00           C  
ATOM   1033  C6    A    33      31.796  17.327  15.633  1.00  0.00           C  
ATOM   1034  N6    A    33      32.884  17.955  15.976  1.00  0.00           N  
ATOM   1035  H61   A    33      33.598  17.991  15.262  1.00  0.00           H  
ATOM   1036  H62   A    33      32.900  18.301  16.924  1.00  0.00           H  
ATOM   1037  N1    A    33      31.864  16.886  14.345  1.00  0.00           N  
ATOM   1038  C2    A    33      30.811  16.245  13.910  1.00  0.00           C  
ATOM   1039  H2    A    33      30.825  15.924  12.879  1.00  0.00           H  
ATOM   1040  N3    A    33      29.656  15.944  14.535  1.00  0.00           N  
ATOM   1041  C4    A    33      29.751  16.186  15.884  1.00  0.00           C  
ATOM   1042  C3'   A    33      27.303  13.747  18.095  1.00  0.00           C  
ATOM   1043  H3'   A    33      28.149  13.975  18.743  1.00  0.00           H  
ATOM   1044  C2'   A    33      27.536  13.956  16.559  1.00  0.00           C  
ATOM   1045  H2'   A    33      28.532  13.739  16.174  1.00  0.00           H  
ATOM   1046  O2'   A    33      26.427  13.415  15.766  1.00  0.00           O  
ATOM   1047 HO2'   A    33      26.026  12.735  16.312  1.00  0.00           H  
ATOM   1048  O3'   A    33      26.897  12.372  18.364  1.00  0.00           O  
ATOM   1049  P     G    34      27.862  11.345  18.990  1.00  0.00           P  
ATOM   1050  OP1   G    34      27.088  10.196  19.481  1.00  0.00           O  
ATOM   1051  OP2   G    34      28.752  12.035  19.964  1.00  0.00           O  
ATOM   1052  O5'   G    34      28.902  10.925  17.762  1.00  0.00           O  
ATOM   1053  C5'   G    34      28.389  10.398  16.549  1.00  0.00           C  
ATOM   1054  H5'   G    34      27.511  10.989  16.290  1.00  0.00           H  
ATOM   1055 H5''   G    34      28.067   9.377  16.755  1.00  0.00           H  
ATOM   1056  C4'   G    34      29.433  10.421  15.466  1.00  0.00           C  
ATOM   1057  H4'   G    34      29.097   9.849  14.602  1.00  0.00           H  
ATOM   1058  O4'   G    34      29.840  11.720  15.095  1.00  0.00           O  
ATOM   1059  C1'   G    34      31.206  11.799  14.674  1.00  0.00           C  
ATOM   1060  H1'   G    34      31.180  12.042  13.612  1.00  0.00           H  
ATOM   1061  N9    G    34      31.778  12.728  15.657  1.00  0.00           N  
ATOM   1062  C8    G    34      31.440  12.910  16.930  1.00  0.00           C  
ATOM   1063  H8    G    34      30.642  12.387  17.436  1.00  0.00           H  
ATOM   1064  N7    G    34      32.171  13.733  17.669  1.00  0.00           N  
ATOM   1065  C5    G    34      33.133  14.133  16.693  1.00  0.00           C  
ATOM   1066  C6    G    34      34.212  15.071  16.801  1.00  0.00           C  
ATOM   1067  O6    G    34      34.529  15.785  17.707  1.00  0.00           O  
ATOM   1068  N1    G    34      34.928  15.293  15.629  1.00  0.00           N  
ATOM   1069  H1    G    34      35.818  15.762  15.714  1.00  0.00           H  
ATOM   1070  C2    G    34      34.547  14.753  14.426  1.00  0.00           C  
ATOM   1071  N2    G    34      35.419  15.050  13.525  1.00  0.00           N  
ATOM   1072  H21   G    34      36.116  15.776  13.606  1.00  0.00           H  
ATOM   1073  H22   G    34      35.429  14.530  12.659  1.00  0.00           H  
ATOM   1074  N3    G    34      33.549  13.862  14.263  1.00  0.00           N  
ATOM   1075  C4    G    34      32.848  13.649  15.444  1.00  0.00           C  
ATOM   1076  C3'   G    34      30.779   9.777  15.833  1.00  0.00           C  
ATOM   1077  H3'   G    34      31.026   9.821  16.894  1.00  0.00           H  
ATOM   1078  C2'   G    34      31.824  10.400  14.943  1.00  0.00           C  
ATOM   1079  H2'   G    34      32.803  10.406  15.421  1.00  0.00           H  
ATOM   1080  O2'   G    34      31.912   9.806  13.655  1.00  0.00           O  
ATOM   1081 HO2'   G    34      32.140   8.895  13.854  1.00  0.00           H  
ATOM   1082  O3'   G    34      30.777   8.458  15.440  1.00  0.00           O  
ATOM   1083  P     U    35      30.504   7.273  16.515  1.00  0.00           P  
ATOM   1084  OP1   U    35      29.657   6.323  15.799  1.00  0.00           O  
ATOM   1085  OP2   U    35      30.072   7.814  17.747  1.00  0.00           O  
ATOM   1086  O5'   U    35      31.964   6.568  16.786  1.00  0.00           O  
ATOM   1087  C5'   U    35      32.706   5.992  15.717  1.00  0.00           C  
ATOM   1088  H5'   U    35      32.616   6.685  14.881  1.00  0.00           H  
ATOM   1089 H5''   U    35      32.300   5.040  15.377  1.00  0.00           H  
ATOM   1090  C4'   U    35      34.219   5.812  15.942  1.00  0.00           C  
ATOM   1091  H4'   U    35      34.683   5.358  15.066  1.00  0.00           H  
ATOM   1092  O4'   U    35      34.836   7.096  16.195  1.00  0.00           O  
ATOM   1093  C1'   U    35      35.475   7.042  17.419  1.00  0.00           C  
ATOM   1094  H1'   U    35      36.486   6.666  17.262  1.00  0.00           H  
ATOM   1095  N1    U    35      35.518   8.377  18.092  1.00  0.00           N  
ATOM   1096  C6    U    35      34.362   9.051  18.323  1.00  0.00           C  
ATOM   1097  H6    U    35      33.427   8.584  18.049  1.00  0.00           H  
ATOM   1098  C5    U    35      34.384  10.303  18.813  1.00  0.00           C  
ATOM   1099  H5    U    35      33.456  10.854  18.823  1.00  0.00           H  
ATOM   1100  C4    U    35      35.606  10.850  19.175  1.00  0.00           C  
ATOM   1101  O4    U    35      35.674  12.014  19.550  1.00  0.00           O  
ATOM   1102  N3    U    35      36.699  10.043  19.061  1.00  0.00           N  
ATOM   1103  H3    U    35      37.587  10.497  19.219  1.00  0.00           H  
ATOM   1104  C2    U    35      36.779   8.829  18.460  1.00  0.00           C  
ATOM   1105  O2    U    35      37.893   8.372  18.173  1.00  0.00           O  
ATOM   1106  C3'   U    35      34.358   4.985  17.208  1.00  0.00           C  
ATOM   1107  H3'   U    35      33.434   4.474  17.477  1.00  0.00           H  
ATOM   1108  C2'   U    35      34.804   6.035  18.273  1.00  0.00           C  
ATOM   1109  H2'   U    35      33.877   6.394  18.721  1.00  0.00           H  
ATOM   1110  O2'   U    35      35.714   5.431  19.208  1.00  0.00           O  
ATOM   1111 HO2'   U    35      36.253   4.698  18.903  1.00  0.00           H  
ATOM   1112  O3'   U    35      35.420   4.059  16.969  1.00  0.00           O  
ATOM   1113  P     U    36      35.192   2.484  17.194  1.00  0.00           P  
ATOM   1114  OP1   U    36      36.454   1.820  16.894  1.00  0.00           O  
ATOM   1115  OP2   U    36      34.017   2.005  16.422  1.00  0.00           O  
ATOM   1116  O5'   U    36      34.765   2.214  18.758  1.00  0.00           O  
ATOM   1117  C5'   U    36      33.574   2.677  19.327  1.00  0.00           C  
ATOM   1118  H5'   U    36      32.819   2.622  18.543  1.00  0.00           H  
ATOM   1119 H5''   U    36      33.678   3.719  19.629  1.00  0.00           H  
ATOM   1120  C4'   U    36      33.174   1.832  20.573  1.00  0.00           C  
ATOM   1121  H4'   U    36      32.412   2.405  21.102  1.00  0.00           H  
ATOM   1122  O4'   U    36      32.499   0.649  20.229  1.00  0.00           O  
ATOM   1123  C1'   U    36      33.269  -0.342  20.904  1.00  0.00           C  
ATOM   1124  H1'   U    36      32.844  -0.486  21.897  1.00  0.00           H  
ATOM   1125  N1    U    36      33.302  -1.620  20.316  1.00  0.00           N  
ATOM   1126  C6    U    36      33.414  -1.742  18.982  1.00  0.00           C  
ATOM   1127  H6    U    36      33.513  -0.858  18.370  1.00  0.00           H  
ATOM   1128  C5    U    36      33.167  -2.895  18.356  1.00  0.00           C  
ATOM   1129  H5    U    36      33.153  -2.955  17.277  1.00  0.00           H  
ATOM   1130  C4    U    36      32.901  -4.084  19.112  1.00  0.00           C  
ATOM   1131  O4    U    36      32.658  -5.177  18.630  1.00  0.00           O  
ATOM   1132  N3    U    36      32.913  -3.902  20.513  1.00  0.00           N  
ATOM   1133  H3    U    36      32.682  -4.690  21.101  1.00  0.00           H  
ATOM   1134  C2    U    36      33.213  -2.714  21.194  1.00  0.00           C  
ATOM   1135  O2    U    36      33.362  -2.689  22.447  1.00  0.00           O  
ATOM   1136  C3'   U    36      34.455   1.612  21.402  1.00  0.00           C  
ATOM   1137  H3'   U    36      35.260   2.223  20.993  1.00  0.00           H  
ATOM   1138  C2'   U    36      34.708   0.191  21.128  1.00  0.00           C  
ATOM   1139  H2'   U    36      35.199   0.016  20.172  1.00  0.00           H  
ATOM   1140  O2'   U    36      35.397  -0.474  22.209  1.00  0.00           O  
ATOM   1141 HO2'   U    36      35.961   0.225  22.548  1.00  0.00           H  
ATOM   1142  O3'   U    36      34.239   1.851  22.815  1.00  0.00           O  
ATOM   1143  P     U    37      33.977   3.359  23.372  1.00  0.00           P  
ATOM   1144  OP1   U    37      33.229   3.252  24.653  1.00  0.00           O  
ATOM   1145  OP2   U    37      33.533   4.326  22.395  1.00  0.00           O  
ATOM   1146  O5'   U    37      35.373   3.778  23.813  1.00  0.00           O  
ATOM   1147  C5'   U    37      36.019   3.531  25.032  1.00  0.00           C  
ATOM   1148  H5'   U    37      36.233   2.475  25.199  1.00  0.00           H  
ATOM   1149 H5''   U    37      35.389   3.804  25.879  1.00  0.00           H  
ATOM   1150  C4'   U    37      37.275   4.415  25.096  1.00  0.00           C  
ATOM   1151  H4'   U    37      37.650   4.350  26.117  1.00  0.00           H  
ATOM   1152  O4'   U    37      38.193   3.906  24.188  1.00  0.00           O  
ATOM   1153  C1'   U    37      38.438   4.900  23.205  1.00  0.00           C  
ATOM   1154  H1'   U    37      39.301   5.484  23.524  1.00  0.00           H  
ATOM   1155  N1    U    37      38.547   4.387  21.817  1.00  0.00           N  
ATOM   1156  C6    U    37      37.965   3.206  21.487  1.00  0.00           C  
ATOM   1157  H6    U    37      37.359   2.747  22.255  1.00  0.00           H  
ATOM   1158  C5    U    37      37.988   2.812  20.156  1.00  0.00           C  
ATOM   1159  H5    U    37      37.462   1.943  19.789  1.00  0.00           H  
ATOM   1160  C4    U    37      38.874   3.400  19.184  1.00  0.00           C  
ATOM   1161  O4    U    37      39.121   3.039  18.057  1.00  0.00           O  
ATOM   1162  N3    U    37      39.493   4.506  19.675  1.00  0.00           N  
ATOM   1163  H3    U    37      40.140   4.883  18.997  1.00  0.00           H  
ATOM   1164  C2    U    37      39.358   5.089  20.904  1.00  0.00           C  
ATOM   1165  O2    U    37      39.976   6.130  21.166  1.00  0.00           O  
ATOM   1166  C3'   U    37      36.887   5.881  24.751  1.00  0.00           C  
ATOM   1167  H3'   U    37      35.823   5.996  24.959  1.00  0.00           H  
ATOM   1168  C2'   U    37      37.320   5.930  23.280  1.00  0.00           C  
ATOM   1169  H2'   U    37      36.469   5.622  22.673  1.00  0.00           H  
ATOM   1170  O2'   U    37      37.698   7.178  22.908  1.00  0.00           O  
ATOM   1171 HO2'   U    37      37.233   7.815  23.455  1.00  0.00           H  
ATOM   1172  O3'   U    37      37.652   6.751  25.641  1.00  0.00           O  
ATOM   1173  P     C    38      37.204   8.182  25.901  1.00  0.00           P  
ATOM   1174  OP1   C    38      36.792   8.156  27.337  1.00  0.00           O  
ATOM   1175  OP2   C    38      36.281   8.568  24.818  1.00  0.00           O  
ATOM   1176  O5'   C    38      38.529   9.111  25.708  1.00  0.00           O  
ATOM   1177  C5'   C    38      39.368   9.429  26.801  1.00  0.00           C  
ATOM   1178  H5'   C    38      39.588   8.602  27.476  1.00  0.00           H  
ATOM   1179 H5''   C    38      38.814  10.211  27.319  1.00  0.00           H  
ATOM   1180  C4'   C    38      40.644  10.229  26.357  1.00  0.00           C  
ATOM   1181  H4'   C    38      41.285  10.299  27.235  1.00  0.00           H  
ATOM   1182  O4'   C    38      41.307   9.458  25.400  1.00  0.00           O  
ATOM   1183  C1'   C    38      42.008  10.361  24.516  1.00  0.00           C  
ATOM   1184  H1'   C    38      43.085  10.256  24.641  1.00  0.00           H  
ATOM   1185  N1    C    38      41.603  10.224  23.093  1.00  0.00           N  
ATOM   1186  C6    C    38      40.446   9.627  22.739  1.00  0.00           C  
ATOM   1187  H6    C    38      39.738   9.322  23.496  1.00  0.00           H  
ATOM   1188  C5    C    38      40.189   9.251  21.448  1.00  0.00           C  
ATOM   1189  H5    C    38      39.301   8.644  21.356  1.00  0.00           H  
ATOM   1190  C4    C    38      41.132   9.545  20.449  1.00  0.00           C  
ATOM   1191  N4    C    38      40.860   9.257  19.206  1.00  0.00           N  
ATOM   1192  H41   C    38      41.595   9.536  18.573  1.00  0.00           H  
ATOM   1193  H42   C    38      39.957   8.905  18.920  1.00  0.00           H  
ATOM   1194  N3    C    38      42.190  10.206  20.765  1.00  0.00           N  
ATOM   1195  C2    C    38      42.446  10.552  22.046  1.00  0.00           C  
ATOM   1196  O2    C    38      43.473  11.160  22.325  1.00  0.00           O  
ATOM   1197  C3'   C    38      40.333  11.491  25.716  1.00  0.00           C  
ATOM   1198  H3'   C    38      39.561  11.396  24.952  1.00  0.00           H  
ATOM   1199  C2'   C    38      41.661  11.717  25.017  1.00  0.00           C  
ATOM   1200  H2'   C    38      41.617  12.404  24.172  1.00  0.00           H  
ATOM   1201  O2'   C    38      42.741  12.072  25.845  1.00  0.00           O  
ATOM   1202 HO2'   C    38      42.590  12.910  26.288  1.00  0.00           H  
ATOM   1203  O3'   C    38      40.112  12.653  26.531  1.00  0.00           O  
ATOM   1204  P     U    39      39.332  13.924  25.979  1.00  0.00           P  
ATOM   1205  OP1   U    39      39.097  14.853  27.122  1.00  0.00           O  
ATOM   1206  OP2   U    39      38.174  13.381  25.244  1.00  0.00           O  
ATOM   1207  O5'   U    39      40.242  14.600  24.818  1.00  0.00           O  
ATOM   1208  C5'   U    39      41.521  15.244  25.154  1.00  0.00           C  
ATOM   1209  H5'   U    39      42.080  14.689  25.907  1.00  0.00           H  
ATOM   1210 H5''   U    39      41.353  16.188  25.674  1.00  0.00           H  
ATOM   1211  C4'   U    39      42.322  15.530  23.781  1.00  0.00           C  
ATOM   1212  H4'   U    39      43.302  15.918  24.057  1.00  0.00           H  
ATOM   1213  O4'   U    39      42.460  14.371  22.972  1.00  0.00           O  
ATOM   1214  C1'   U    39      42.490  14.634  21.628  1.00  0.00           C  
ATOM   1215  H1'   U    39      43.468  14.328  21.257  1.00  0.00           H  
ATOM   1216  N1    U    39      41.396  13.922  20.871  1.00  0.00           N  
ATOM   1217  C6    U    39      40.254  13.381  21.453  1.00  0.00           C  
ATOM   1218  H6    U    39      39.996  13.670  22.461  1.00  0.00           H  
ATOM   1219  C5    U    39      39.388  12.576  20.843  1.00  0.00           C  
ATOM   1220  H5    U    39      38.507  12.193  21.337  1.00  0.00           H  
ATOM   1221  C4    U    39      39.553  12.248  19.413  1.00  0.00           C  
ATOM   1222  O4    U    39      38.848  11.518  18.774  1.00  0.00           O  
ATOM   1223  N3    U    39      40.680  12.765  18.919  1.00  0.00           N  
ATOM   1224  H3    U    39      40.897  12.555  17.955  1.00  0.00           H  
ATOM   1225  C2    U    39      41.597  13.599  19.588  1.00  0.00           C  
ATOM   1226  O2    U    39      42.535  14.113  18.993  1.00  0.00           O  
ATOM   1227  C3'   U    39      41.711  16.532  22.824  1.00  0.00           C  
ATOM   1228  H3'   U    39      40.640  16.330  22.810  1.00  0.00           H  
ATOM   1229  C2'   U    39      42.451  16.133  21.579  1.00  0.00           C  
ATOM   1230  H2'   U    39      41.889  16.418  20.690  1.00  0.00           H  
ATOM   1231  O2'   U    39      43.787  16.710  21.626  1.00  0.00           O  
ATOM   1232 HO2'   U    39      43.668  17.642  21.821  1.00  0.00           H  
ATOM   1233  O3'   U    39      42.049  17.806  23.256  1.00  0.00           O  
ATOM   1234  P     A    40      41.297  19.017  22.610  1.00  0.00           P  
ATOM   1235  OP1   A    40      42.048  20.225  23.072  1.00  0.00           O  
ATOM   1236  OP2   A    40      39.860  18.877  22.850  1.00  0.00           O  
ATOM   1237  O5'   A    40      41.594  18.918  21.045  1.00  0.00           O  
ATOM   1238  C5'   A    40      42.760  19.511  20.492  1.00  0.00           C  
ATOM   1239  H5'   A    40      43.619  19.036  20.966  1.00  0.00           H  
ATOM   1240 H5''   A    40      42.730  20.587  20.663  1.00  0.00           H  
ATOM   1241  C4'   A    40      42.846  19.269  18.942  1.00  0.00           C  
ATOM   1242  H4'   A    40      43.892  19.519  18.765  1.00  0.00           H  
ATOM   1243  O4'   A    40      42.687  17.859  18.683  1.00  0.00           O  
ATOM   1244  C1'   A    40      41.855  17.615  17.533  1.00  0.00           C  
ATOM   1245  H1'   A    40      42.364  16.917  16.869  1.00  0.00           H  
ATOM   1246  N9    A    40      40.529  17.068  17.812  1.00  0.00           N  
ATOM   1247  C8    A    40      39.850  16.964  18.979  1.00  0.00           C  
ATOM   1248  H8    A    40      40.125  17.553  19.841  1.00  0.00           H  
ATOM   1249  N7    A    40      38.802  16.143  19.057  1.00  0.00           N  
ATOM   1250  C5    A    40      38.862  15.623  17.772  1.00  0.00           C  
ATOM   1251  C6    A    40      38.149  14.602  17.115  1.00  0.00           C  
ATOM   1252  N6    A    40      37.079  13.944  17.645  1.00  0.00           N  
ATOM   1253  H61   A    40      36.548  13.217  17.187  1.00  0.00           H  
ATOM   1254  H62   A    40      36.744  14.254  18.546  1.00  0.00           H  
ATOM   1255  N1    A    40      38.490  14.140  15.947  1.00  0.00           N  
ATOM   1256  C2    A    40      39.406  14.806  15.291  1.00  0.00           C  
ATOM   1257  H2    A    40      39.715  14.495  14.304  1.00  0.00           H  
ATOM   1258  N3    A    40      40.142  15.810  15.726  1.00  0.00           N  
ATOM   1259  C4    A    40      39.896  16.116  16.990  1.00  0.00           C  
ATOM   1260  C3'   A    40      41.877  19.925  17.959  1.00  0.00           C  
ATOM   1261  H3'   A    40      40.970  20.032  18.554  1.00  0.00           H  
ATOM   1262  C2'   A    40      41.746  18.926  16.809  1.00  0.00           C  
ATOM   1263  H2'   A    40      40.776  19.151  16.367  1.00  0.00           H  
ATOM   1264  O2'   A    40      42.816  18.954  15.977  1.00  0.00           O  
ATOM   1265 HO2'   A    40      43.132  19.851  15.850  1.00  0.00           H  
ATOM   1266  O3'   A    40      42.351  21.179  17.543  1.00  0.00           O  
ATOM   1267  P     C    41      41.545  22.279  16.650  1.00  0.00           P  
ATOM   1268  OP1   C    41      42.569  23.246  16.168  1.00  0.00           O  
ATOM   1269  OP2   C    41      40.357  22.765  17.354  1.00  0.00           O  
ATOM   1270  O5'   C    41      40.875  21.625  15.368  1.00  0.00           O  
ATOM   1271  C5'   C    41      41.601  21.490  14.169  1.00  0.00           C  
ATOM   1272  H5'   C    41      42.464  20.863  14.393  1.00  0.00           H  
ATOM   1273 H5''   C    41      41.832  22.472  13.755  1.00  0.00           H  
ATOM   1274  C4'   C    41      40.802  20.728  13.131  1.00  0.00           C  
ATOM   1275  H4'   C    41      41.397  20.623  12.223  1.00  0.00           H  
ATOM   1276  O4'   C    41      40.535  19.431  13.665  1.00  0.00           O  
ATOM   1277  C1'   C    41      39.181  19.088  13.471  1.00  0.00           C  
ATOM   1278  H1'   C    41      39.189  18.103  13.004  1.00  0.00           H  
ATOM   1279  N1    C    41      38.296  18.889  14.671  1.00  0.00           N  
ATOM   1280  C6    C    41      38.181  19.808  15.639  1.00  0.00           C  
ATOM   1281  H6    C    41      38.713  20.747  15.679  1.00  0.00           H  
ATOM   1282  C5    C    41      37.323  19.591  16.698  1.00  0.00           C  
ATOM   1283  H5    C    41      37.267  20.327  17.487  1.00  0.00           H  
ATOM   1284  C4    C    41      36.601  18.383  16.697  1.00  0.00           C  
ATOM   1285  N4    C    41      35.749  18.168  17.618  1.00  0.00           N  
ATOM   1286  H41   C    41      35.308  17.259  17.601  1.00  0.00           H  
ATOM   1287  H42   C    41      35.808  18.732  18.454  1.00  0.00           H  
ATOM   1288  N3    C    41      36.711  17.469  15.762  1.00  0.00           N  
ATOM   1289  C2    C    41      37.526  17.764  14.720  1.00  0.00           C  
ATOM   1290  O2    C    41      37.550  16.960  13.773  1.00  0.00           O  
ATOM   1291  C3'   C    41      39.526  21.374  12.789  1.00  0.00           C  
ATOM   1292  H3'   C    41      39.103  21.712  13.735  1.00  0.00           H  
ATOM   1293  C2'   C    41      38.658  20.122  12.466  1.00  0.00           C  
ATOM   1294  H2'   C    41      37.591  20.243  12.648  1.00  0.00           H  
ATOM   1295  O2'   C    41      38.776  19.688  11.078  1.00  0.00           O  
ATOM   1296 HO2'   C    41      38.398  20.388  10.540  1.00  0.00           H  
ATOM   1297  O3'   C    41      39.521  22.357  11.765  1.00  0.00           O  
ATOM   1298  P     C    42      39.688  23.904  12.043  1.00  0.00           P  
ATOM   1299  OP1   C    42      39.389  24.219  13.473  1.00  0.00           O  
ATOM   1300  OP2   C    42      38.761  24.524  11.000  1.00  0.00           O  
ATOM   1301  O5'   C    42      41.142  24.302  11.690  1.00  0.00           O  
ATOM   1302  C5'   C    42      42.145  24.657  12.683  1.00  0.00           C  
ATOM   1303  H5'   C    42      41.945  24.370  13.715  1.00  0.00           H  
ATOM   1304 H5''   C    42      42.277  25.738  12.668  1.00  0.00           H  
ATOM   1305  C4'   C    42      43.498  24.161  12.201  1.00  0.00           C  
ATOM   1306  H4'   C    42      44.228  24.473  12.948  1.00  0.00           H  
ATOM   1307  O4'   C    42      43.567  22.719  12.008  1.00  0.00           O  
ATOM   1308  C1'   C    42      44.506  22.410  10.987  1.00  0.00           C  
ATOM   1309  H1'   C    42      45.348  21.837  11.374  1.00  0.00           H  
ATOM   1310  N1    C    42      43.869  21.621   9.887  1.00  0.00           N  
ATOM   1311  C6    C    42      42.540  21.807   9.593  1.00  0.00           C  
ATOM   1312  H6    C    42      41.830  22.440  10.105  1.00  0.00           H  
ATOM   1313  C5    C    42      41.967  21.036   8.633  1.00  0.00           C  
ATOM   1314  H5    C    42      40.905  21.107   8.451  1.00  0.00           H  
ATOM   1315  C4    C    42      42.792  20.205   7.886  1.00  0.00           C  
ATOM   1316  N4    C    42      42.208  19.453   6.929  1.00  0.00           N  
ATOM   1317  H41   C    42      42.815  18.847   6.396  1.00  0.00           H  
ATOM   1318  H42   C    42      41.224  19.565   6.733  1.00  0.00           H  
ATOM   1319  N3    C    42      44.070  20.025   8.109  1.00  0.00           N  
ATOM   1320  C2    C    42      44.662  20.817   9.089  1.00  0.00           C  
ATOM   1321  O2    C    42      45.871  20.743   9.224  1.00  0.00           O  
ATOM   1322  C3'   C    42      43.916  24.651  10.832  1.00  0.00           C  
ATOM   1323  H3'   C    42      43.129  24.537  10.086  1.00  0.00           H  
ATOM   1324  C2'   C    42      45.008  23.705  10.426  1.00  0.00           C  
ATOM   1325  H2'   C    42      45.012  23.687   9.336  1.00  0.00           H  
ATOM   1326  O2'   C    42      46.291  23.889  10.949  1.00  0.00           O  
ATOM   1327 HO2'   C    42      46.379  24.837  11.078  1.00  0.00           H  
ATOM   1328  O3'   C    42      44.403  26.019  10.726  1.00  0.00           O  
ATOM   1329  P     A    43      44.189  26.762   9.397  1.00  0.00           P  
ATOM   1330  OP1   A    43      44.731  28.172   9.565  1.00  0.00           O  
ATOM   1331  OP2   A    43      42.850  26.577   8.798  1.00  0.00           O  
ATOM   1332  O5'   A    43      45.168  26.030   8.432  1.00  0.00           O  
ATOM   1333  C5'   A    43      46.513  26.441   8.310  1.00  0.00           C  
ATOM   1334  H5'   A    43      46.967  26.610   9.286  1.00  0.00           H  
ATOM   1335 H5''   A    43      46.534  27.416   7.823  1.00  0.00           H  
ATOM   1336  C4'   A    43      47.299  25.399   7.518  1.00  0.00           C  
ATOM   1337  H4'   A    43      48.329  25.530   7.850  1.00  0.00           H  
ATOM   1338  O4'   A    43      46.947  24.084   7.698  1.00  0.00           O  
ATOM   1339  C1'   A    43      47.062  23.362   6.448  1.00  0.00           C  
ATOM   1340  H1'   A    43      47.879  22.648   6.547  1.00  0.00           H  
ATOM   1341  N9    A    43      45.804  22.718   5.982  1.00  0.00           N  
ATOM   1342  C8    A    43      44.507  23.041   6.337  1.00  0.00           C  
ATOM   1343  H8    A    43      44.294  23.693   7.171  1.00  0.00           H  
ATOM   1344  N7    A    43      43.622  22.317   5.760  1.00  0.00           N  
ATOM   1345  C5    A    43      44.359  21.471   4.899  1.00  0.00           C  
ATOM   1346  C6    A    43      44.035  20.439   4.020  1.00  0.00           C  
ATOM   1347  N6    A    43      42.785  20.024   3.846  1.00  0.00           N  
ATOM   1348  H61   A    43      42.680  19.385   3.070  1.00  0.00           H  
ATOM   1349  H62   A    43      42.024  20.413   4.384  1.00  0.00           H  
ATOM   1350  N1    A    43      45.036  19.760   3.400  1.00  0.00           N  
ATOM   1351  C2    A    43      46.309  20.092   3.700  1.00  0.00           C  
ATOM   1352  H2    A    43      47.080  19.582   3.141  1.00  0.00           H  
ATOM   1353  N3    A    43      46.701  21.067   4.458  1.00  0.00           N  
ATOM   1354  C4    A    43      45.695  21.711   5.127  1.00  0.00           C  
ATOM   1355  C3'   A    43      47.269  25.653   5.981  1.00  0.00           C  
ATOM   1356  H3'   A    43      46.248  25.985   5.791  1.00  0.00           H  
ATOM   1357  C2'   A    43      47.497  24.311   5.302  1.00  0.00           C  
ATOM   1358  H2'   A    43      46.889  24.270   4.398  1.00  0.00           H  
ATOM   1359  O2'   A    43      48.856  24.164   4.986  1.00  0.00           O  
ATOM   1360 HO2'   A    43      48.958  24.777   4.254  1.00  0.00           H  
ATOM   1361  O3'   A    43      48.215  26.643   5.581  1.00  0.00           O  
ATOM   1362  P     A    44      47.997  27.430   4.169  1.00  0.00           P  
ATOM   1363  OP1   A    44      48.971  28.518   4.114  1.00  0.00           O  
ATOM   1364  OP2   A    44      46.539  27.701   4.083  1.00  0.00           O  
ATOM   1365  O5'   A    44      48.366  26.330   3.050  1.00  0.00           O  
ATOM   1366  C5'   A    44      49.775  26.059   2.829  1.00  0.00           C  
ATOM   1367  H5'   A    44      50.208  25.561   3.696  1.00  0.00           H  
ATOM   1368 H5''   A    44      50.280  27.018   2.709  1.00  0.00           H  
ATOM   1369  C4'   A    44      49.905  25.053   1.699  1.00  0.00           C  
ATOM   1370  H4'   A    44      50.939  24.849   1.420  1.00  0.00           H  
ATOM   1371  O4'   A    44      49.311  23.842   2.113  1.00  0.00           O  
ATOM   1372  C1'   A    44      48.785  23.189   0.934  1.00  0.00           C  
ATOM   1373  H1'   A    44      49.341  22.263   0.792  1.00  0.00           H  
ATOM   1374  N9    A    44      47.298  22.980   0.977  1.00  0.00           N  
ATOM   1375  C8    A    44      46.432  23.600   1.814  1.00  0.00           C  
ATOM   1376  H8    A    44      46.751  24.496   2.327  1.00  0.00           H  
ATOM   1377  N7    A    44      45.191  23.212   1.741  1.00  0.00           N  
ATOM   1378  C5    A    44      45.328  22.074   0.884  1.00  0.00           C  
ATOM   1379  C6    A    44      44.373  21.095   0.450  1.00  0.00           C  
ATOM   1380  N6    A    44      43.067  21.111   0.672  1.00  0.00           N  
ATOM   1381  H61   A    44      42.484  20.342   0.375  1.00  0.00           H  
ATOM   1382  H62   A    44      42.622  21.978   0.936  1.00  0.00           H  
ATOM   1383  N1    A    44      44.718  20.135  -0.435  1.00  0.00           N  
ATOM   1384  C2    A    44      46.025  20.059  -0.748  1.00  0.00           C  
ATOM   1385  H2    A    44      46.266  19.280  -1.456  1.00  0.00           H  
ATOM   1386  N3    A    44      47.052  20.852  -0.385  1.00  0.00           N  
ATOM   1387  C4    A    44      46.633  21.905   0.444  1.00  0.00           C  
ATOM   1388  C3'   A    44      49.191  25.416   0.400  1.00  0.00           C  
ATOM   1389  H3'   A    44      48.191  25.768   0.657  1.00  0.00           H  
ATOM   1390  C2'   A    44      49.166  24.062  -0.271  1.00  0.00           C  
ATOM   1391  H2'   A    44      48.517  24.043  -1.146  1.00  0.00           H  
ATOM   1392  O2'   A    44      50.468  23.664  -0.626  1.00  0.00           O  
ATOM   1393 HO2'   A    44      50.939  24.456  -0.896  1.00  0.00           H  
ATOM   1394  O3'   A    44      49.820  26.461  -0.322  1.00  0.00           O  
ATOM   1395  P     G    45      49.083  27.215  -1.494  1.00  0.00           P  
ATOM   1396  OP1   G    45      50.106  27.823  -2.425  1.00  0.00           O  
ATOM   1397  OP2   G    45      48.021  28.078  -0.904  1.00  0.00           O  
ATOM   1398  O5'   G    45      48.452  26.088  -2.406  1.00  0.00           O  
ATOM   1399  C5'   G    45      49.291  25.413  -3.356  1.00  0.00           C  
ATOM   1400  H5'   G    45      50.084  24.922  -2.793  1.00  0.00           H  
ATOM   1401 H5''   G    45      49.816  26.148  -3.966  1.00  0.00           H  
ATOM   1402  C4'   G    45      48.589  24.315  -4.216  1.00  0.00           C  
ATOM   1403  H4'   G    45      49.292  23.991  -4.984  1.00  0.00           H  
ATOM   1404  O4'   G    45      48.040  23.170  -3.479  1.00  0.00           O  
ATOM   1405  C1'   G    45      46.948  22.647  -4.138  1.00  0.00           C  
ATOM   1406  H1'   G    45      47.220  21.610  -4.333  1.00  0.00           H  
ATOM   1407  N9    G    45      45.672  22.836  -3.347  1.00  0.00           N  
ATOM   1408  C8    G    45      45.368  23.755  -2.404  1.00  0.00           C  
ATOM   1409  H8    G    45      46.130  24.423  -2.030  1.00  0.00           H  
ATOM   1410  N7    G    45      44.206  23.804  -1.959  1.00  0.00           N  
ATOM   1411  C5    G    45      43.590  22.790  -2.714  1.00  0.00           C  
ATOM   1412  C6    G    45      42.221  22.284  -2.679  1.00  0.00           C  
ATOM   1413  O6    G    45      41.278  22.687  -2.004  1.00  0.00           O  
ATOM   1414  N1    G    45      41.995  21.345  -3.590  1.00  0.00           N  
ATOM   1415  H1    G    45      41.083  20.919  -3.500  1.00  0.00           H  
ATOM   1416  C2    G    45      42.909  20.870  -4.441  1.00  0.00           C  
ATOM   1417  N2    G    45      42.438  20.086  -5.430  1.00  0.00           N  
ATOM   1418  H21   G    45      41.448  19.903  -5.509  1.00  0.00           H  
ATOM   1419  H22   G    45      42.987  19.597  -6.123  1.00  0.00           H  
ATOM   1420  N3    G    45      44.190  21.204  -4.507  1.00  0.00           N  
ATOM   1421  C4    G    45      44.469  22.176  -3.592  1.00  0.00           C  
ATOM   1422  C3'   G    45      47.409  24.733  -5.066  1.00  0.00           C  
ATOM   1423  H3'   G    45      46.728  25.280  -4.413  1.00  0.00           H  
ATOM   1424  C2'   G    45      46.886  23.352  -5.469  1.00  0.00           C  
ATOM   1425  H2'   G    45      45.851  23.317  -5.808  1.00  0.00           H  
ATOM   1426  O2'   G    45      47.833  22.805  -6.424  1.00  0.00           O  
ATOM   1427 HO2'   G    45      47.480  22.011  -6.834  1.00  0.00           H  
ATOM   1428  O3'   G    45      47.821  25.610  -6.056  1.00  0.00           O  
ATOM   1429  P     A    46      46.691  26.550  -6.679  1.00  0.00           P  
ATOM   1430  OP1   A    46      47.207  27.457  -7.710  1.00  0.00           O  
ATOM   1431  OP2   A    46      45.883  27.175  -5.673  1.00  0.00           O  
ATOM   1432  O5'   A    46      45.797  25.530  -7.436  1.00  0.00           O  
ATOM   1433  C5'   A    46      46.250  24.845  -8.533  1.00  0.00           C  
ATOM   1434  H5'   A    46      47.089  24.176  -8.342  1.00  0.00           H  
ATOM   1435 H5''   A    46      46.513  25.543  -9.327  1.00  0.00           H  
ATOM   1436  C4'   A    46      45.065  23.939  -8.984  1.00  0.00           C  
ATOM   1437  H4'   A    46      45.345  23.285  -9.810  1.00  0.00           H  
ATOM   1438  O4'   A    46      44.604  23.053  -7.929  1.00  0.00           O  
ATOM   1439  C1'   A    46      43.228  22.799  -8.052  1.00  0.00           C  
ATOM   1440  H1'   A    46      43.003  21.737  -8.142  1.00  0.00           H  
ATOM   1441  N9    A    46      42.602  23.367  -6.845  1.00  0.00           N  
ATOM   1442  C8    A    46      43.035  24.430  -5.995  1.00  0.00           C  
ATOM   1443  H8    A    46      44.019  24.875  -6.011  1.00  0.00           H  
ATOM   1444  N7    A    46      42.159  24.552  -4.992  1.00  0.00           N  
ATOM   1445  C5    A    46      41.072  23.763  -5.359  1.00  0.00           C  
ATOM   1446  C6    A    46      39.669  23.694  -4.926  1.00  0.00           C  
ATOM   1447  N6    A    46      39.233  24.320  -3.810  1.00  0.00           N  
ATOM   1448  H61   A    46      38.249  24.208  -3.613  1.00  0.00           H  
ATOM   1449  H62   A    46      39.850  24.933  -3.297  1.00  0.00           H  
ATOM   1450  N1    A    46      38.693  22.893  -5.491  1.00  0.00           N  
ATOM   1451  C2    A    46      39.128  22.275  -6.585  1.00  0.00           C  
ATOM   1452  H2    A    46      38.413  21.648  -7.098  1.00  0.00           H  
ATOM   1453  N3    A    46      40.364  22.395  -7.133  1.00  0.00           N  
ATOM   1454  C4    A    46      41.336  23.114  -6.489  1.00  0.00           C  
ATOM   1455  C3'   A    46      43.797  24.674  -9.332  1.00  0.00           C  
ATOM   1456  H3'   A    46      43.438  25.346  -8.552  1.00  0.00           H  
ATOM   1457  C2'   A    46      42.814  23.502  -9.304  1.00  0.00           C  
ATOM   1458  H2'   A    46      41.797  23.893  -9.277  1.00  0.00           H  
ATOM   1459  O2'   A    46      43.011  22.563 -10.385  1.00  0.00           O  
ATOM   1460 HO2'   A    46      43.522  22.969 -11.088  1.00  0.00           H  
ATOM   1461  O3'   A    46      43.784  25.204 -10.598  1.00  0.00           O  
ATOM   1462  P     G    47      42.903  26.531 -11.031  1.00  0.00           P  
ATOM   1463  OP1   G    47      43.400  26.956 -12.368  1.00  0.00           O  
ATOM   1464  OP2   G    47      42.779  27.496  -9.926  1.00  0.00           O  
ATOM   1465  O5'   G    47      41.457  25.930 -11.277  1.00  0.00           O  
ATOM   1466  C5'   G    47      41.157  25.035 -12.376  1.00  0.00           C  
ATOM   1467  H5'   G    47      41.934  24.277 -12.268  1.00  0.00           H  
ATOM   1468 H5''   G    47      41.172  25.509 -13.357  1.00  0.00           H  
ATOM   1469  C4'   G    47      39.925  24.252 -12.148  1.00  0.00           C  
ATOM   1470  H4'   G    47      39.933  23.425 -12.858  1.00  0.00           H  
ATOM   1471  O4'   G    47      39.977  23.801 -10.810  1.00  0.00           O  
ATOM   1472  C1'   G    47      38.659  23.720 -10.233  1.00  0.00           C  
ATOM   1473  H1'   G    47      38.505  22.712  -9.849  1.00  0.00           H  
ATOM   1474  N9    G    47      38.536  24.690  -9.151  1.00  0.00           N  
ATOM   1475  C8    G    47      39.520  25.565  -8.656  1.00  0.00           C  
ATOM   1476  H8    G    47      40.457  25.765  -9.155  1.00  0.00           H  
ATOM   1477  N7    G    47      39.253  26.168  -7.538  1.00  0.00           N  
ATOM   1478  C5    G    47      37.989  25.717  -7.286  1.00  0.00           C  
ATOM   1479  C6    G    47      37.079  26.010  -6.181  1.00  0.00           C  
ATOM   1480  O6    G    47      37.253  26.756  -5.220  1.00  0.00           O  
ATOM   1481  N1    G    47      35.895  25.357  -6.308  1.00  0.00           N  
ATOM   1482  H1    G    47      35.234  25.656  -5.606  1.00  0.00           H  
ATOM   1483  C2    G    47      35.571  24.454  -7.247  1.00  0.00           C  
ATOM   1484  N2    G    47      34.332  24.070  -7.367  1.00  0.00           N  
ATOM   1485  H21   G    47      33.644  24.456  -6.736  1.00  0.00           H  
ATOM   1486  H22   G    47      34.120  23.626  -8.249  1.00  0.00           H  
ATOM   1487  N3    G    47      36.358  24.102  -8.278  1.00  0.00           N  
ATOM   1488  C4    G    47      37.525  24.795  -8.241  1.00  0.00           C  
ATOM   1489  C3'   G    47      38.566  24.976 -12.258  1.00  0.00           C  
ATOM   1490  H3'   G    47      38.812  25.935 -11.803  1.00  0.00           H  
ATOM   1491  C2'   G    47      37.734  24.053 -11.365  1.00  0.00           C  
ATOM   1492  H2'   G    47      36.804  24.512 -11.031  1.00  0.00           H  
ATOM   1493  O2'   G    47      37.405  22.906 -12.078  1.00  0.00           O  
ATOM   1494 HO2'   G    47      36.471  22.690 -12.032  1.00  0.00           H  
ATOM   1495  O3'   G    47      38.034  24.983 -13.593  1.00  0.00           O  
ATOM   1496  P     C    48      37.298  26.170 -14.251  1.00  0.00           P  
ATOM   1497  OP1   C    48      36.585  25.783 -15.458  1.00  0.00           O  
ATOM   1498  OP2   C    48      38.338  27.201 -14.336  1.00  0.00           O  
ATOM   1499  O5'   C    48      36.306  26.637 -13.151  1.00  0.00           O  
ATOM   1500  C5'   C    48      35.035  25.941 -12.950  1.00  0.00           C  
ATOM   1501  H5'   C    48      35.092  24.853 -12.998  1.00  0.00           H  
ATOM   1502 H5''   C    48      34.445  26.073 -13.856  1.00  0.00           H  
ATOM   1503  C4'   C    48      34.348  26.265 -11.606  1.00  0.00           C  
ATOM   1504  H4'   C    48      33.557  25.522 -11.505  1.00  0.00           H  
ATOM   1505  O4'   C    48      35.282  26.190 -10.524  1.00  0.00           O  
ATOM   1506  C1'   C    48      35.030  27.221  -9.590  1.00  0.00           C  
ATOM   1507  H1'   C    48      34.768  26.699  -8.670  1.00  0.00           H  
ATOM   1508  N1    C    48      36.205  28.109  -9.384  1.00  0.00           N  
ATOM   1509  C6    C    48      37.270  28.055 -10.205  1.00  0.00           C  
ATOM   1510  H6    C    48      37.085  27.686 -11.203  1.00  0.00           H  
ATOM   1511  C5    C    48      38.496  28.440  -9.785  1.00  0.00           C  
ATOM   1512  H5    C    48      39.405  28.360 -10.362  1.00  0.00           H  
ATOM   1513  C4    C    48      38.555  29.028  -8.480  1.00  0.00           C  
ATOM   1514  N4    C    48      39.644  29.542  -8.089  1.00  0.00           N  
ATOM   1515  H41   C    48      39.570  29.864  -7.134  1.00  0.00           H  
ATOM   1516  H42   C    48      40.439  29.505  -8.710  1.00  0.00           H  
ATOM   1517  N3    C    48      37.466  29.184  -7.671  1.00  0.00           N  
ATOM   1518  C2    C    48      36.310  28.681  -8.085  1.00  0.00           C  
ATOM   1519  O2    C    48      35.408  28.781  -7.316  1.00  0.00           O  
ATOM   1520  C3'   C    48      33.747  27.596 -11.497  1.00  0.00           C  
ATOM   1521  H3'   C    48      34.484  28.295 -11.891  1.00  0.00           H  
ATOM   1522  C2'   C    48      33.784  27.908 -10.045  1.00  0.00           C  
ATOM   1523  H2'   C    48      33.901  28.986  -9.936  1.00  0.00           H  
ATOM   1524  O2'   C    48      32.598  27.550  -9.416  1.00  0.00           O  
ATOM   1525 HO2'   C    48      32.011  27.253 -10.114  1.00  0.00           H  
ATOM   1526  O3'   C    48      32.377  27.644 -12.109  1.00  0.00           O  
ATOM   1527  P     C    49      32.001  28.889 -12.931  1.00  0.00           P  
ATOM   1528  OP1   C    49      30.690  28.691 -13.554  1.00  0.00           O  
ATOM   1529  OP2   C    49      33.097  29.363 -13.782  1.00  0.00           O  
ATOM   1530  O5'   C    49      31.834  30.050 -11.907  1.00  0.00           O  
ATOM   1531  C5'   C    49      30.793  30.051 -10.896  1.00  0.00           C  
ATOM   1532  H5'   C    49      30.662  29.066 -10.449  1.00  0.00           H  
ATOM   1533 H5''   C    49      29.848  30.298 -11.379  1.00  0.00           H  
ATOM   1534  C4'   C    49      31.163  30.992  -9.773  1.00  0.00           C  
ATOM   1535  H4'   C    49      30.301  31.020  -9.106  1.00  0.00           H  
ATOM   1536  O4'   C    49      32.450  30.702  -9.122  1.00  0.00           O  
ATOM   1537  C1'   C    49      32.866  31.895  -8.547  1.00  0.00           C  
ATOM   1538  H1'   C    49      32.879  31.715  -7.472  1.00  0.00           H  
ATOM   1539  N1    C    49      34.296  32.151  -8.926  1.00  0.00           N  
ATOM   1540  C6    C    49      34.837  31.792 -10.205  1.00  0.00           C  
ATOM   1541  H6    C    49      34.173  31.308 -10.907  1.00  0.00           H  
ATOM   1542  C5    C    49      36.183  31.855 -10.394  1.00  0.00           C  
ATOM   1543  H5    C    49      36.605  31.580 -11.349  1.00  0.00           H  
ATOM   1544  C4    C    49      37.020  32.207  -9.340  1.00  0.00           C  
ATOM   1545  N4    C    49      38.293  31.973  -9.322  1.00  0.00           N  
ATOM   1546  H41   C    49      38.867  32.205  -8.523  1.00  0.00           H  
ATOM   1547  H42   C    49      38.709  31.776 -10.221  1.00  0.00           H  
ATOM   1548  N3    C    49      36.543  32.520  -8.150  1.00  0.00           N  
ATOM   1549  C2    C    49      35.207  32.554  -7.929  1.00  0.00           C  
ATOM   1550  O2    C    49      34.863  32.820  -6.793  1.00  0.00           O  
ATOM   1551  C3'   C    49      31.331  32.441 -10.288  1.00  0.00           C  
ATOM   1552  H3'   C    49      32.140  32.380 -11.015  1.00  0.00           H  
ATOM   1553  C2'   C    49      31.885  32.997  -9.006  1.00  0.00           C  
ATOM   1554  H2'   C    49      32.312  33.994  -9.108  1.00  0.00           H  
ATOM   1555  O2'   C    49      30.824  33.158  -8.119  1.00  0.00           O  
ATOM   1556 HO2'   C    49      31.207  33.477  -7.299  1.00  0.00           H  
ATOM   1557  O3'   C    49      30.075  32.982 -10.754  1.00  0.00           O  
ATOM   1558  P     U    50      29.973  33.796 -12.077  1.00  0.00           P  
ATOM   1559  OP1   U    50      28.648  34.266 -12.297  1.00  0.00           O  
ATOM   1560  OP2   U    50      30.485  32.838 -13.020  1.00  0.00           O  
ATOM   1561  O5'   U    50      30.933  35.048 -12.151  1.00  0.00           O  
ATOM   1562  C5'   U    50      30.698  36.192 -11.352  1.00  0.00           C  
ATOM   1563  H5'   U    50      31.113  35.937 -10.377  1.00  0.00           H  
ATOM   1564 H5''   U    50      29.638  36.412 -11.223  1.00  0.00           H  
ATOM   1565  C4'   U    50      31.292  37.483 -11.989  1.00  0.00           C  
ATOM   1566  H4'   U    50      31.051  38.315 -11.327  1.00  0.00           H  
ATOM   1567  O4'   U    50      32.716  37.303 -12.049  1.00  0.00           O  
ATOM   1568  C1'   U    50      33.168  37.709 -13.259  1.00  0.00           C  
ATOM   1569  H1'   U    50      33.322  38.786 -13.210  1.00  0.00           H  
ATOM   1570  N1    U    50      34.387  36.931 -13.494  1.00  0.00           N  
ATOM   1571  C6    U    50      34.284  35.539 -13.671  1.00  0.00           C  
ATOM   1572  H6    U    50      33.323  35.113 -13.425  1.00  0.00           H  
ATOM   1573  C5    U    50      35.379  34.819 -14.035  1.00  0.00           C  
ATOM   1574  H5    U    50      35.251  33.748 -13.986  1.00  0.00           H  
ATOM   1575  C4    U    50      36.636  35.436 -14.322  1.00  0.00           C  
ATOM   1576  O4    U    50      37.602  34.795 -14.590  1.00  0.00           O  
ATOM   1577  N3    U    50      36.745  36.794 -14.117  1.00  0.00           N  
ATOM   1578  H3    U    50      37.580  37.235 -14.475  1.00  0.00           H  
ATOM   1579  C2    U    50      35.625  37.579 -13.706  1.00  0.00           C  
ATOM   1580  O2    U    50      35.811  38.808 -13.415  1.00  0.00           O  
ATOM   1581  C3'   U    50      30.738  37.896 -13.330  1.00  0.00           C  
ATOM   1582  H3'   U    50      29.913  37.274 -13.679  1.00  0.00           H  
ATOM   1583  C2'   U    50      31.929  37.604 -14.227  1.00  0.00           C  
ATOM   1584  H2'   U    50      31.974  36.539 -14.454  1.00  0.00           H  
ATOM   1585  O2'   U    50      32.154  38.412 -15.386  1.00  0.00           O  
ATOM   1586 HO2'   U    50      31.647  39.219 -15.275  1.00  0.00           H  
ATOM   1587  O3'   U    50      30.476  39.272 -13.536  1.00  0.00           O  
ATOM   1588  P     U    51      29.206  40.106 -12.938  1.00  0.00           P  
ATOM   1589  OP1   U    51      27.987  39.280 -13.150  1.00  0.00           O  
ATOM   1590  OP2   U    51      29.230  41.477 -13.474  1.00  0.00           O  
ATOM   1591  O5'   U    51      29.637  40.117 -11.434  1.00  0.00           O  
ATOM   1592  C5'   U    51      28.916  39.493 -10.399  1.00  0.00           C  
ATOM   1593  H5'   U    51      28.881  38.409 -10.504  1.00  0.00           H  
ATOM   1594 H5''   U    51      27.878  39.818 -10.333  1.00  0.00           H  
ATOM   1595  C4'   U    51      29.544  39.866  -9.058  1.00  0.00           C  
ATOM   1596  H4'   U    51      28.880  39.380  -8.344  1.00  0.00           H  
ATOM   1597  O4'   U    51      30.826  39.343  -8.839  1.00  0.00           O  
ATOM   1598  C1'   U    51      31.623  40.400  -8.405  1.00  0.00           C  
ATOM   1599  H1'   U    51      31.555  40.640  -7.344  1.00  0.00           H  
ATOM   1600  N1    U    51      33.088  40.081  -8.636  1.00  0.00           N  
ATOM   1601  C6    U    51      33.513  39.561  -9.805  1.00  0.00           C  
ATOM   1602  H6    U    51      32.735  39.462 -10.547  1.00  0.00           H  
ATOM   1603  C5    U    51      34.784  39.390 -10.107  1.00  0.00           C  
ATOM   1604  H5    U    51      35.093  39.114 -11.104  1.00  0.00           H  
ATOM   1605  C4    U    51      35.824  39.593  -9.207  1.00  0.00           C  
ATOM   1606  O4    U    51      36.980  39.451  -9.514  1.00  0.00           O  
ATOM   1607  N3    U    51      35.384  40.179  -7.995  1.00  0.00           N  
ATOM   1608  H3    U    51      36.091  40.520  -7.359  1.00  0.00           H  
ATOM   1609  C2    U    51      34.048  40.541  -7.682  1.00  0.00           C  
ATOM   1610  O2    U    51      33.737  41.211  -6.626  1.00  0.00           O  
ATOM   1611  C3'   U    51      29.571  41.424  -8.776  1.00  0.00           C  
ATOM   1612  H3'   U    51      28.893  41.972  -9.430  1.00  0.00           H  
ATOM   1613  C2'   U    51      31.113  41.673  -9.072  1.00  0.00           C  
ATOM   1614  H2'   U    51      31.228  41.649 -10.156  1.00  0.00           H  
ATOM   1615  O2'   U    51      31.677  42.844  -8.532  1.00  0.00           O  
ATOM   1616 HO2'   U    51      31.165  43.560  -8.915  1.00  0.00           H  
ATOM   1617  O3'   U    51      29.351  41.610  -7.345  1.00  0.00           O  
ATOM   1618  P     A    52      27.852  41.749  -6.693  1.00  0.00           P  
ATOM   1619  OP1   A    52      26.952  42.460  -7.676  1.00  0.00           O  
ATOM   1620  OP2   A    52      28.038  42.334  -5.365  1.00  0.00           O  
ATOM   1621  O5'   A    52      27.286  40.260  -6.364  1.00  0.00           O  
ATOM   1622  C5'   A    52      26.184  39.721  -7.058  1.00  0.00           C  
ATOM   1623  H5'   A    52      26.259  39.869  -8.135  1.00  0.00           H  
ATOM   1624 H5''   A    52      25.288  40.079  -6.551  1.00  0.00           H  
ATOM   1625  C4'   A    52      26.163  38.155  -6.864  1.00  0.00           C  
ATOM   1626  H4'   A    52      25.244  37.786  -7.320  1.00  0.00           H  
ATOM   1627  O4'   A    52      27.292  37.601  -7.569  1.00  0.00           O  
ATOM   1628  C1'   A    52      27.623  36.378  -7.012  1.00  0.00           C  
ATOM   1629  H1'   A    52      27.221  35.586  -7.644  1.00  0.00           H  
ATOM   1630  N9    A    52      29.101  36.403  -6.926  1.00  0.00           N  
ATOM   1631  C8    A    52      29.981  35.936  -7.841  1.00  0.00           C  
ATOM   1632  H8    A    52      29.674  35.323  -8.675  1.00  0.00           H  
ATOM   1633  N7    A    52      31.248  36.197  -7.597  1.00  0.00           N  
ATOM   1634  C5    A    52      31.143  36.917  -6.372  1.00  0.00           C  
ATOM   1635  C6    A    52      32.097  37.632  -5.613  1.00  0.00           C  
ATOM   1636  N6    A    52      33.412  37.700  -5.759  1.00  0.00           N  
ATOM   1637  H61   A    52      33.969  38.175  -5.063  1.00  0.00           H  
ATOM   1638  H62   A    52      33.955  37.085  -6.348  1.00  0.00           H  
ATOM   1639  N1    A    52      31.663  38.301  -4.534  1.00  0.00           N  
ATOM   1640  C2    A    52      30.398  38.251  -4.207  1.00  0.00           C  
ATOM   1641  H2    A    52      30.149  38.761  -3.289  1.00  0.00           H  
ATOM   1642  N3    A    52      29.413  37.659  -4.838  1.00  0.00           N  
ATOM   1643  C4    A    52      29.858  37.037  -5.975  1.00  0.00           C  
ATOM   1644  C3'   A    52      26.241  37.695  -5.460  1.00  0.00           C  
ATOM   1645  H3'   A    52      26.874  38.401  -4.922  1.00  0.00           H  
ATOM   1646  C2'   A    52      26.892  36.310  -5.607  1.00  0.00           C  
ATOM   1647  H2'   A    52      27.540  35.982  -4.795  1.00  0.00           H  
ATOM   1648  O2'   A    52      25.948  35.248  -5.934  1.00  0.00           O  
ATOM   1649 HO2'   A    52      25.054  35.591  -5.865  1.00  0.00           H  
ATOM   1650  O3'   A    52      24.958  37.492  -4.933  1.00  0.00           O  
ATOM   1651  P     A    53      24.635  37.562  -3.362  1.00  0.00           P  
ATOM   1652  OP1   A    53      23.138  37.765  -3.345  1.00  0.00           O  
ATOM   1653  OP2   A    53      25.466  38.534  -2.652  1.00  0.00           O  
ATOM   1654  O5'   A    53      25.027  36.180  -2.752  1.00  0.00           O  
ATOM   1655  C5'   A    53      24.175  35.077  -3.024  1.00  0.00           C  
ATOM   1656  H5'   A    53      24.146  34.975  -4.109  1.00  0.00           H  
ATOM   1657 H5''   A    53      23.134  35.072  -2.702  1.00  0.00           H  
ATOM   1658  C4'   A    53      24.844  33.693  -2.748  1.00  0.00           C  
ATOM   1659  H4'   A    53      24.106  32.942  -3.030  1.00  0.00           H  
ATOM   1660  O4'   A    53      26.091  33.489  -3.503  1.00  0.00           O  
ATOM   1661  C1'   A    53      27.101  33.453  -2.512  1.00  0.00           C  
ATOM   1662  H1'   A    53      27.342  32.398  -2.381  1.00  0.00           H  
ATOM   1663  N9    A    53      28.449  34.020  -2.833  1.00  0.00           N  
ATOM   1664  C8    A    53      29.163  35.055  -2.343  1.00  0.00           C  
ATOM   1665  H8    A    53      28.633  35.762  -1.721  1.00  0.00           H  
ATOM   1666  N7    A    53      30.381  35.205  -2.721  1.00  0.00           N  
ATOM   1667  C5    A    53      30.509  34.135  -3.619  1.00  0.00           C  
ATOM   1668  C6    A    53      31.558  33.638  -4.445  1.00  0.00           C  
ATOM   1669  N6    A    53      32.790  34.089  -4.517  1.00  0.00           N  
ATOM   1670  H61   A    53      33.421  33.661  -5.180  1.00  0.00           H  
ATOM   1671  H62   A    53      33.161  34.781  -3.881  1.00  0.00           H  
ATOM   1672  N1    A    53      31.339  32.632  -5.304  1.00  0.00           N  
ATOM   1673  C2    A    53      30.157  32.155  -5.422  1.00  0.00           C  
ATOM   1674  H2    A    53      30.019  31.277  -6.036  1.00  0.00           H  
ATOM   1675  N3    A    53      29.092  32.503  -4.765  1.00  0.00           N  
ATOM   1676  C4    A    53      29.332  33.454  -3.766  1.00  0.00           C  
ATOM   1677  C3'   A    53      25.044  33.522  -1.249  1.00  0.00           C  
ATOM   1678  H3'   A    53      24.388  34.227  -0.739  1.00  0.00           H  
ATOM   1679  C2'   A    53      26.467  33.982  -1.178  1.00  0.00           C  
ATOM   1680  H2'   A    53      26.459  35.072  -1.186  1.00  0.00           H  
ATOM   1681  O2'   A    53      27.169  33.458  -0.075  1.00  0.00           O  
ATOM   1682 HO2'   A    53      26.732  32.635   0.158  1.00  0.00           H  
ATOM   1683  O3'   A    53      24.725  32.128  -0.949  1.00  0.00           O  
ATOM   1684  P     A    54      24.295  31.704   0.524  1.00  0.00           P  
ATOM   1685  OP1   A    54      23.564  30.465   0.531  1.00  0.00           O  
ATOM   1686  OP2   A    54      23.546  32.791   1.144  1.00  0.00           O  
ATOM   1687  O5'   A    54      25.670  31.523   1.341  1.00  0.00           O  
ATOM   1688  C5'   A    54      26.460  30.324   1.343  1.00  0.00           C  
ATOM   1689  H5'   A    54      25.801  29.612   1.839  1.00  0.00           H  
ATOM   1690 H5''   A    54      27.263  30.444   2.070  1.00  0.00           H  
ATOM   1691  C4'   A    54      27.036  29.842   0.041  1.00  0.00           C  
ATOM   1692  H4'   A    54      26.349  29.270  -0.581  1.00  0.00           H  
ATOM   1693  O4'   A    54      27.789  30.787  -0.691  1.00  0.00           O  
ATOM   1694  C1'   A    54      28.949  30.234  -1.302  1.00  0.00           C  
ATOM   1695  H1'   A    54      28.848  30.219  -2.388  1.00  0.00           H  
ATOM   1696  N9    A    54      30.132  31.111  -1.093  1.00  0.00           N  
ATOM   1697  C8    A    54      30.343  32.127  -0.165  1.00  0.00           C  
ATOM   1698  H8    A    54      29.632  32.340   0.620  1.00  0.00           H  
ATOM   1699  N7    A    54      31.463  32.759  -0.437  1.00  0.00           N  
ATOM   1700  C5    A    54      32.049  32.048  -1.501  1.00  0.00           C  
ATOM   1701  C6    A    54      33.310  32.097  -2.161  1.00  0.00           C  
ATOM   1702  N6    A    54      34.282  32.965  -1.890  1.00  0.00           N  
ATOM   1703  H61   A    54      35.078  32.867  -2.503  1.00  0.00           H  
ATOM   1704  H62   A    54      34.112  33.678  -1.195  1.00  0.00           H  
ATOM   1705  N1    A    54      33.663  31.247  -3.097  1.00  0.00           N  
ATOM   1706  C2    A    54      32.759  30.302  -3.372  1.00  0.00           C  
ATOM   1707  H2    A    54      32.960  29.755  -4.282  1.00  0.00           H  
ATOM   1708  N3    A    54      31.514  30.224  -2.917  1.00  0.00           N  
ATOM   1709  C4    A    54      31.238  31.071  -1.896  1.00  0.00           C  
ATOM   1710  C3'   A    54      28.093  28.734   0.392  1.00  0.00           C  
ATOM   1711  H3'   A    54      28.789  29.037   1.174  1.00  0.00           H  
ATOM   1712  C2'   A    54      28.976  28.719  -0.828  1.00  0.00           C  
ATOM   1713  H2'   A    54      29.969  28.380  -0.534  1.00  0.00           H  
ATOM   1714  O2'   A    54      28.415  27.972  -1.904  1.00  0.00           O  
ATOM   1715 HO2'   A    54      28.424  27.042  -1.664  1.00  0.00           H  
ATOM   1716  O3'   A    54      27.397  27.552   0.658  1.00  0.00           O  
ATOM   1717  P     C    55      28.141  26.199   1.058  1.00  0.00           P  
ATOM   1718  OP1   C    55      27.166  25.207   1.559  1.00  0.00           O  
ATOM   1719  OP2   C    55      29.240  26.591   1.930  1.00  0.00           O  
ATOM   1720  O5'   C    55      28.578  25.740  -0.371  1.00  0.00           O  
ATOM   1721  C5'   C    55      27.637  25.065  -1.332  1.00  0.00           C  
ATOM   1722  H5'   C    55      26.843  25.782  -1.541  1.00  0.00           H  
ATOM   1723 H5''   C    55      27.088  24.269  -0.829  1.00  0.00           H  
ATOM   1724  C4'   C    55      28.230  24.529  -2.673  1.00  0.00           C  
ATOM   1725  H4'   C    55      27.505  24.263  -3.442  1.00  0.00           H  
ATOM   1726  O4'   C    55      29.073  25.632  -3.124  1.00  0.00           O  
ATOM   1727  C1'   C    55      30.124  25.086  -3.923  1.00  0.00           C  
ATOM   1728  H1'   C    55      29.975  25.291  -4.983  1.00  0.00           H  
ATOM   1729  N1    C    55      31.446  25.657  -3.621  1.00  0.00           N  
ATOM   1730  C6    C    55      31.661  26.505  -2.537  1.00  0.00           C  
ATOM   1731  H6    C    55      30.804  26.756  -1.929  1.00  0.00           H  
ATOM   1732  C5    C    55      32.830  27.189  -2.382  1.00  0.00           C  
ATOM   1733  H5    C    55      32.967  27.981  -1.660  1.00  0.00           H  
ATOM   1734  C4    C    55      33.880  26.809  -3.205  1.00  0.00           C  
ATOM   1735  N4    C    55      35.061  27.280  -3.098  1.00  0.00           N  
ATOM   1736  H41   C    55      35.671  26.958  -3.836  1.00  0.00           H  
ATOM   1737  H42   C    55      35.264  28.062  -2.492  1.00  0.00           H  
ATOM   1738  N3    C    55      33.679  25.959  -4.248  1.00  0.00           N  
ATOM   1739  C2    C    55      32.478  25.385  -4.506  1.00  0.00           C  
ATOM   1740  O2    C    55      32.307  24.707  -5.530  1.00  0.00           O  
ATOM   1741  C3'   C    55      29.192  23.400  -2.462  1.00  0.00           C  
ATOM   1742  H3'   C    55      29.642  23.677  -1.508  1.00  0.00           H  
ATOM   1743  C2'   C    55      30.212  23.572  -3.632  1.00  0.00           C  
ATOM   1744  H2'   C    55      31.169  23.443  -3.125  1.00  0.00           H  
ATOM   1745  O2'   C    55      29.949  22.751  -4.741  1.00  0.00           O  
ATOM   1746 HO2'   C    55      30.317  21.895  -4.511  1.00  0.00           H  
ATOM   1747  O3'   C    55      28.332  22.340  -2.263  1.00  0.00           O  
ATOM   1748  P     U    56      28.889  20.997  -1.730  1.00  0.00           P  
ATOM   1749  OP1   U    56      27.699  20.039  -1.767  1.00  0.00           O  
ATOM   1750  OP2   U    56      29.598  21.228  -0.453  1.00  0.00           O  
ATOM   1751  O5'   U    56      30.047  20.457  -2.716  1.00  0.00           O  
ATOM   1752  C5'   U    56      29.788  19.646  -3.895  1.00  0.00           C  
ATOM   1753  H5'   U    56      29.031  20.107  -4.530  1.00  0.00           H  
ATOM   1754 H5''   U    56      29.398  18.662  -3.635  1.00  0.00           H  
ATOM   1755  C4'   U    56      31.120  19.439  -4.696  1.00  0.00           C  
ATOM   1756  H4'   U    56      30.853  18.835  -5.563  1.00  0.00           H  
ATOM   1757  O4'   U    56      31.655  20.649  -5.212  1.00  0.00           O  
ATOM   1758  C1'   U    56      33.072  20.438  -5.370  1.00  0.00           C  
ATOM   1759  H1'   U    56      33.426  20.572  -6.392  1.00  0.00           H  
ATOM   1760  N1    U    56      33.858  21.396  -4.547  1.00  0.00           N  
ATOM   1761  C6    U    56      33.397  22.046  -3.458  1.00  0.00           C  
ATOM   1762  H6    U    56      32.374  21.976  -3.120  1.00  0.00           H  
ATOM   1763  C5    U    56      34.128  23.110  -2.970  1.00  0.00           C  
ATOM   1764  H5    U    56      33.782  23.714  -2.144  1.00  0.00           H  
ATOM   1765  C4    U    56      35.482  23.348  -3.452  1.00  0.00           C  
ATOM   1766  O4    U    56      36.233  24.191  -2.981  1.00  0.00           O  
ATOM   1767  N3    U    56      35.935  22.503  -4.384  1.00  0.00           N  
ATOM   1768  H3    U    56      36.793  22.764  -4.848  1.00  0.00           H  
ATOM   1769  C2    U    56      35.219  21.488  -4.961  1.00  0.00           C  
ATOM   1770  O2    U    56      35.685  20.892  -5.902  1.00  0.00           O  
ATOM   1771  C3'   U    56      32.200  18.654  -3.966  1.00  0.00           C  
ATOM   1772  H3'   U    56      32.455  19.100  -3.004  1.00  0.00           H  
ATOM   1773  C2'   U    56      33.288  19.032  -5.012  1.00  0.00           C  
ATOM   1774  H2'   U    56      34.268  18.998  -4.536  1.00  0.00           H  
ATOM   1775  O2'   U    56      33.275  18.210  -6.165  1.00  0.00           O  
ATOM   1776 HO2'   U    56      34.171  17.896  -6.308  1.00  0.00           H  
ATOM   1777  O3'   U    56      31.975  17.280  -3.858  1.00  0.00           O  
ATOM   1778  P     C    57      32.929  16.264  -3.012  1.00  0.00           P  
ATOM   1779  OP1   C    57      32.389  14.859  -3.002  1.00  0.00           O  
ATOM   1780  OP2   C    57      32.971  16.882  -1.702  1.00  0.00           O  
ATOM   1781  O5'   C    57      34.380  16.282  -3.633  1.00  0.00           O  
ATOM   1782  C5'   C    57      34.689  15.501  -4.798  1.00  0.00           C  
ATOM   1783  H5'   C    57      33.880  15.483  -5.529  1.00  0.00           H  
ATOM   1784 H5''   C    57      34.826  14.454  -4.528  1.00  0.00           H  
ATOM   1785  C4'   C    57      35.844  16.076  -5.584  1.00  0.00           C  
ATOM   1786  H4'   C    57      35.741  15.895  -6.654  1.00  0.00           H  
ATOM   1787  O4'   C    57      35.977  17.454  -5.477  1.00  0.00           O  
ATOM   1788  C1'   C    57      37.380  17.913  -5.518  1.00  0.00           C  
ATOM   1789  H1'   C    57      37.549  18.565  -6.375  1.00  0.00           H  
ATOM   1790  N1    C    57      37.800  18.646  -4.234  1.00  0.00           N  
ATOM   1791  C6    C    57      36.960  18.834  -3.166  1.00  0.00           C  
ATOM   1792  H6    C    57      35.997  18.346  -3.132  1.00  0.00           H  
ATOM   1793  C5    C    57      37.315  19.661  -2.187  1.00  0.00           C  
ATOM   1794  H5    C    57      36.691  19.764  -1.311  1.00  0.00           H  
ATOM   1795  C4    C    57      38.529  20.326  -2.276  1.00  0.00           C  
ATOM   1796  N4    C    57      38.927  21.233  -1.435  1.00  0.00           N  
ATOM   1797  H41   C    57      39.873  21.562  -1.567  1.00  0.00           H  
ATOM   1798  H42   C    57      38.453  21.410  -0.561  1.00  0.00           H  
ATOM   1799  N3    C    57      39.372  20.146  -3.259  1.00  0.00           N  
ATOM   1800  C2    C    57      39.029  19.304  -4.259  1.00  0.00           C  
ATOM   1801  O2    C    57      39.868  19.218  -5.148  1.00  0.00           O  
ATOM   1802  C3'   C    57      37.144  15.629  -5.071  1.00  0.00           C  
ATOM   1803  H3'   C    57      37.111  15.812  -3.997  1.00  0.00           H  
ATOM   1804  C2'   C    57      38.150  16.598  -5.695  1.00  0.00           C  
ATOM   1805  H2'   C    57      39.083  16.659  -5.133  1.00  0.00           H  
ATOM   1806  O2'   C    57      38.449  16.305  -7.071  1.00  0.00           O  
ATOM   1807 HO2'   C    57      38.008  15.477  -7.275  1.00  0.00           H  
ATOM   1808  O3'   C    57      37.464  14.277  -5.320  1.00  0.00           O  
ATOM   1809  P     U    58      38.400  13.417  -4.374  1.00  0.00           P  
ATOM   1810  OP1   U    58      38.459  12.083  -4.874  1.00  0.00           O  
ATOM   1811  OP2   U    58      38.084  13.691  -2.954  1.00  0.00           O  
ATOM   1812  O5'   U    58      39.814  13.964  -4.531  1.00  0.00           O  
ATOM   1813  C5'   U    58      40.471  13.674  -5.696  1.00  0.00           C  
ATOM   1814  H5'   U    58      39.915  14.170  -6.492  1.00  0.00           H  
ATOM   1815 H5''   U    58      40.673  12.619  -5.877  1.00  0.00           H  
ATOM   1816  C4'   U    58      41.877  14.342  -5.765  1.00  0.00           C  
ATOM   1817  H4'   U    58      42.408  13.957  -6.636  1.00  0.00           H  
ATOM   1818  O4'   U    58      41.888  15.715  -5.898  1.00  0.00           O  
ATOM   1819  C1'   U    58      42.906  16.324  -5.103  1.00  0.00           C  
ATOM   1820  H1'   U    58      43.614  16.916  -5.683  1.00  0.00           H  
ATOM   1821  N1    U    58      42.472  17.030  -3.814  1.00  0.00           N  
ATOM   1822  C6    U    58      41.187  16.791  -3.264  1.00  0.00           C  
ATOM   1823  H6    U    58      40.429  16.149  -3.687  1.00  0.00           H  
ATOM   1824  C5    U    58      40.847  17.525  -2.150  1.00  0.00           C  
ATOM   1825  H5    U    58      39.936  17.403  -1.582  1.00  0.00           H  
ATOM   1826  C4    U    58      41.705  18.458  -1.497  1.00  0.00           C  
ATOM   1827  O4    U    58      41.469  19.020  -0.423  1.00  0.00           O  
ATOM   1828  N3    U    58      42.937  18.625  -2.109  1.00  0.00           N  
ATOM   1829  H3    U    58      43.579  19.171  -1.552  1.00  0.00           H  
ATOM   1830  C2    U    58      43.346  17.940  -3.236  1.00  0.00           C  
ATOM   1831  O2    U    58      44.511  18.107  -3.687  1.00  0.00           O  
ATOM   1832  C3'   U    58      42.677  14.042  -4.444  1.00  0.00           C  
ATOM   1833  H3'   U    58      42.026  14.219  -3.587  1.00  0.00           H  
ATOM   1834  C2'   U    58      43.746  15.089  -4.665  1.00  0.00           C  
ATOM   1835  H2'   U    58      44.255  15.454  -3.773  1.00  0.00           H  
ATOM   1836  O2'   U    58      44.659  14.779  -5.730  1.00  0.00           O  
ATOM   1837 HO2'   U    58      44.761  13.828  -5.652  1.00  0.00           H  
ATOM   1838  O3'   U    58      43.173  12.774  -4.569  1.00  0.00           O  
ATOM   1839  P     U    59      43.588  11.946  -3.287  1.00  0.00           P  
ATOM   1840  OP1   U    59      44.147  10.670  -3.649  1.00  0.00           O  
ATOM   1841  OP2   U    59      42.421  11.894  -2.382  1.00  0.00           O  
ATOM   1842  O5'   U    59      44.671  12.786  -2.482  1.00  0.00           O  
ATOM   1843  C5'   U    59      45.995  12.885  -3.101  1.00  0.00           C  
ATOM   1844  H5'   U    59      45.974  13.240  -4.131  1.00  0.00           H  
ATOM   1845 H5''   U    59      46.373  11.863  -3.070  1.00  0.00           H  
ATOM   1846  C4'   U    59      46.934  13.721  -2.309  1.00  0.00           C  
ATOM   1847  H4'   U    59      47.940  13.561  -2.699  1.00  0.00           H  
ATOM   1848  O4'   U    59      46.719  15.145  -2.363  1.00  0.00           O  
ATOM   1849  C1'   U    59      46.954  15.648  -0.997  1.00  0.00           C  
ATOM   1850  H1'   U    59      47.721  16.419  -1.068  1.00  0.00           H  
ATOM   1851  N1    U    59      45.752  16.248  -0.245  1.00  0.00           N  
ATOM   1852  C6    U    59      44.557  15.576  -0.365  1.00  0.00           C  
ATOM   1853  H6    U    59      44.402  14.833  -1.133  1.00  0.00           H  
ATOM   1854  C5    U    59      43.507  15.972   0.471  1.00  0.00           C  
ATOM   1855  H5    U    59      42.519  15.538   0.432  1.00  0.00           H  
ATOM   1856  C4    U    59      43.781  17.016   1.481  1.00  0.00           C  
ATOM   1857  O4    U    59      42.967  17.374   2.257  1.00  0.00           O  
ATOM   1858  N3    U    59      45.019  17.540   1.562  1.00  0.00           N  
ATOM   1859  H3    U    59      45.146  18.273   2.245  1.00  0.00           H  
ATOM   1860  C2    U    59      46.009  17.189   0.743  1.00  0.00           C  
ATOM   1861  O2    U    59      47.121  17.664   0.904  1.00  0.00           O  
ATOM   1862  C3'   U    59      46.923  13.261  -0.868  1.00  0.00           C  
ATOM   1863  H3'   U    59      45.900  13.137  -0.514  1.00  0.00           H  
ATOM   1864  C2'   U    59      47.576  14.486  -0.277  1.00  0.00           C  
ATOM   1865  H2'   U    59      47.351  14.498   0.789  1.00  0.00           H  
ATOM   1866  O2'   U    59      48.997  14.443  -0.321  1.00  0.00           O  
ATOM   1867 HO2'   U    59      49.329  14.622   0.561  1.00  0.00           H  
ATOM   1868  O3'   U    59      47.640  12.002  -0.674  1.00  0.00           O  
ATOM   1869  P     G    60      47.535  11.158   0.621  1.00  0.00           P  
ATOM   1870  OP1   G    60      48.348   9.898   0.407  1.00  0.00           O  
ATOM   1871  OP2   G    60      46.095  11.039   0.955  1.00  0.00           O  
ATOM   1872  O5'   G    60      48.252  11.933   1.825  1.00  0.00           O  
ATOM   1873  C5'   G    60      49.725  12.036   1.941  1.00  0.00           C  
ATOM   1874  H5'   G    60      50.164  12.280   0.974  1.00  0.00           H  
ATOM   1875 H5''   G    60      50.002  11.129   2.478  1.00  0.00           H  
ATOM   1876  C4'   G    60      50.050  13.131   2.921  1.00  0.00           C  
ATOM   1877  H4'   G    60      51.111  13.368   3.002  1.00  0.00           H  
ATOM   1878  O4'   G    60      49.201  14.281   2.619  1.00  0.00           O  
ATOM   1879  C1'   G    60      49.089  15.144   3.732  1.00  0.00           C  
ATOM   1880  H1'   G    60      49.654  16.069   3.615  1.00  0.00           H  
ATOM   1881  N9    G    60      47.591  15.487   4.021  1.00  0.00           N  
ATOM   1882  C8    G    60      46.496  14.792   3.531  1.00  0.00           C  
ATOM   1883  H8    G    60      46.573  13.948   2.861  1.00  0.00           H  
ATOM   1884  N7    G    60      45.349  15.295   3.851  1.00  0.00           N  
ATOM   1885  C5    G    60      45.679  16.284   4.858  1.00  0.00           C  
ATOM   1886  C6    G    60      44.826  17.215   5.569  1.00  0.00           C  
ATOM   1887  O6    G    60      43.608  17.356   5.541  1.00  0.00           O  
ATOM   1888  N1    G    60      45.490  18.056   6.422  1.00  0.00           N  
ATOM   1889  H1    G    60      44.992  18.672   7.049  1.00  0.00           H  
ATOM   1890  C2    G    60      46.847  18.102   6.433  1.00  0.00           C  
ATOM   1891  N2    G    60      47.382  19.009   7.084  1.00  0.00           N  
ATOM   1892  H21   G    60      46.803  19.584   7.680  1.00  0.00           H  
ATOM   1893  H22   G    60      48.274  19.320   6.727  1.00  0.00           H  
ATOM   1894  N3    G    60      47.675  17.300   5.741  1.00  0.00           N  
ATOM   1895  C4    G    60      47.068  16.433   4.900  1.00  0.00           C  
ATOM   1896  C3'   G    60      49.748  12.980   4.397  1.00  0.00           C  
ATOM   1897  H3'   G    60      48.721  12.619   4.458  1.00  0.00           H  
ATOM   1898  C2'   G    60      49.760  14.419   4.909  1.00  0.00           C  
ATOM   1899  H2'   G    60      49.044  14.432   5.730  1.00  0.00           H  
ATOM   1900  O2'   G    60      51.011  14.989   5.104  1.00  0.00           O  
ATOM   1901 HO2'   G    60      51.593  14.301   5.435  1.00  0.00           H  
ATOM   1902  O3'   G    60      50.589  12.019   5.089  1.00  0.00           O  
ATOM   1903  P     A    61      50.014  10.937   6.095  1.00  0.00           P  
ATOM   1904  OP1   A    61      51.170  10.151   6.610  1.00  0.00           O  
ATOM   1905  OP2   A    61      48.880  10.239   5.454  1.00  0.00           O  
ATOM   1906  O5'   A    61      49.564  12.023   7.186  1.00  0.00           O  
ATOM   1907  C5'   A    61      50.526  12.644   8.020  1.00  0.00           C  
ATOM   1908  H5'   A    61      50.818  13.571   7.526  1.00  0.00           H  
ATOM   1909 H5''   A    61      51.398  12.017   8.207  1.00  0.00           H  
ATOM   1910  C4'   A    61      49.913  13.101   9.340  1.00  0.00           C  
ATOM   1911  H4'   A    61      50.595  13.816   9.800  1.00  0.00           H  
ATOM   1912  O4'   A    61      48.646  13.660   9.188  1.00  0.00           O  
ATOM   1913  C1'   A    61      47.922  13.345  10.355  1.00  0.00           C  
ATOM   1914  H1'   A    61      47.670  14.238  10.925  1.00  0.00           H  
ATOM   1915  N9    A    61      46.652  12.695  10.019  1.00  0.00           N  
ATOM   1916  C8    A    61      46.496  11.568   9.233  1.00  0.00           C  
ATOM   1917  H8    A    61      47.298  11.030   8.749  1.00  0.00           H  
ATOM   1918  N7    A    61      45.232  11.148   9.116  1.00  0.00           N  
ATOM   1919  C5    A    61      44.576  12.114   9.973  1.00  0.00           C  
ATOM   1920  C6    A    61      43.217  12.261  10.387  1.00  0.00           C  
ATOM   1921  N6    A    61      42.221  11.648   9.863  1.00  0.00           N  
ATOM   1922  H61   A    61      41.269  11.972   9.953  1.00  0.00           H  
ATOM   1923  H62   A    61      42.541  10.891   9.276  1.00  0.00           H  
ATOM   1924  N1    A    61      42.848  13.269  11.129  1.00  0.00           N  
ATOM   1925  C2    A    61      43.777  14.084  11.616  1.00  0.00           C  
ATOM   1926  H2    A    61      43.352  14.909  12.168  1.00  0.00           H  
ATOM   1927  N3    A    61      45.089  14.000  11.375  1.00  0.00           N  
ATOM   1928  C4    A    61      45.425  13.020  10.515  1.00  0.00           C  
ATOM   1929  C3'   A    61      49.755  11.808  10.155  1.00  0.00           C  
ATOM   1930  H3'   A    61      49.334  11.021   9.530  1.00  0.00           H  
ATOM   1931  C2'   A    61      48.825  12.490  11.175  1.00  0.00           C  
ATOM   1932  H2'   A    61      48.279  11.783  11.799  1.00  0.00           H  
ATOM   1933  O2'   A    61      49.522  13.417  12.072  1.00  0.00           O  
ATOM   1934 HO2'   A    61      49.662  12.995  12.923  1.00  0.00           H  
ATOM   1935  O3'   A    61      50.950  11.286  10.729  1.00  0.00           O  
ATOM   1936  P     U    62      50.927   9.864  11.457  1.00  0.00           P  
ATOM   1937  OP1   U    62      52.371   9.394  11.546  1.00  0.00           O  
ATOM   1938  OP2   U    62      49.843   9.068  10.846  1.00  0.00           O  
ATOM   1939  O5'   U    62      50.487  10.328  12.967  1.00  0.00           O  
ATOM   1940  C5'   U    62      51.396  10.957  13.832  1.00  0.00           C  
ATOM   1941  H5'   U    62      51.823  11.785  13.267  1.00  0.00           H  
ATOM   1942 H5''   U    62      52.127  10.260  14.243  1.00  0.00           H  
ATOM   1943  C4'   U    62      50.726  11.573  15.020  1.00  0.00           C  
ATOM   1944  H4'   U    62      51.352  12.179  15.675  1.00  0.00           H  
ATOM   1945  O4'   U    62      49.617  12.440  14.592  1.00  0.00           O  
ATOM   1946  C1'   U    62      48.637  12.401  15.573  1.00  0.00           C  
ATOM   1947  H1'   U    62      48.614  13.462  15.823  1.00  0.00           H  
ATOM   1948  N1    U    62      47.324  12.113  14.948  1.00  0.00           N  
ATOM   1949  C6    U    62      47.173  11.061  14.074  1.00  0.00           C  
ATOM   1950  H6    U    62      48.032  10.448  13.842  1.00  0.00           H  
ATOM   1951  C5    U    62      45.971  10.792  13.524  1.00  0.00           C  
ATOM   1952  H5    U    62      45.805   9.946  12.875  1.00  0.00           H  
ATOM   1953  C4    U    62      44.777  11.645  13.793  1.00  0.00           C  
ATOM   1954  O4    U    62      43.634  11.443  13.376  1.00  0.00           O  
ATOM   1955  N3    U    62      45.065  12.660  14.651  1.00  0.00           N  
ATOM   1956  H3    U    62      44.289  13.233  14.954  1.00  0.00           H  
ATOM   1957  C2    U    62      46.238  12.897  15.292  1.00  0.00           C  
ATOM   1958  O2    U    62      46.322  13.876  16.020  1.00  0.00           O  
ATOM   1959  C3'   U    62      50.036  10.530  15.910  1.00  0.00           C  
ATOM   1960  H3'   U    62      49.579   9.805  15.235  1.00  0.00           H  
ATOM   1961  C2'   U    62      49.045  11.400  16.684  1.00  0.00           C  
ATOM   1962  H2'   U    62      48.204  10.795  17.022  1.00  0.00           H  
ATOM   1963  O2'   U    62      49.605  12.130  17.736  1.00  0.00           O  
ATOM   1964 HO2'   U    62      49.639  11.599  18.535  1.00  0.00           H  
ATOM   1965  O3'   U    62      50.913   9.838  16.745  1.00  0.00           O  
ATOM   1966  P     U    63      50.533   8.612  17.595  1.00  0.00           P  
ATOM   1967  OP1   U    63      51.753   7.980  18.112  1.00  0.00           O  
ATOM   1968  OP2   U    63      49.720   7.738  16.732  1.00  0.00           O  
ATOM   1969  O5'   U    63      49.714   9.397  18.717  1.00  0.00           O  
ATOM   1970  C5'   U    63      50.357   9.940  19.815  1.00  0.00           C  
ATOM   1971  H5'   U    63      51.050  10.697  19.448  1.00  0.00           H  
ATOM   1972 H5''   U    63      50.912   9.224  20.421  1.00  0.00           H  
ATOM   1973  C4'   U    63      49.243  10.549  20.752  1.00  0.00           C  
ATOM   1974  H4'   U    63      49.648  11.088  21.608  1.00  0.00           H  
ATOM   1975  O4'   U    63      48.387  11.344  19.995  1.00  0.00           O  
ATOM   1976  C1'   U    63      47.098  11.360  20.503  1.00  0.00           C  
ATOM   1977  H1'   U    63      46.866  12.336  20.928  1.00  0.00           H  
ATOM   1978  N1    U    63      46.070  11.092  19.467  1.00  0.00           N  
ATOM   1979  C6    U    63      46.172  10.066  18.558  1.00  0.00           C  
ATOM   1980  H6    U    63      47.078   9.483  18.626  1.00  0.00           H  
ATOM   1981  C5    U    63      45.158   9.849  17.661  1.00  0.00           C  
ATOM   1982  H5    U    63      45.276   8.926  17.112  1.00  0.00           H  
ATOM   1983  C4    U    63      44.040  10.754  17.597  1.00  0.00           C  
ATOM   1984  O4    U    63      42.973  10.666  16.963  1.00  0.00           O  
ATOM   1985  N3    U    63      44.345  11.975  18.222  1.00  0.00           N  
ATOM   1986  H3    U    63      43.703  12.755  18.226  1.00  0.00           H  
ATOM   1987  C2    U    63      45.192  12.139  19.196  1.00  0.00           C  
ATOM   1988  O2    U    63      45.184  13.178  19.777  1.00  0.00           O  
ATOM   1989  C3'   U    63      48.304   9.518  21.326  1.00  0.00           C  
ATOM   1990  H3'   U    63      48.177   8.705  20.611  1.00  0.00           H  
ATOM   1991  C2'   U    63      47.057  10.320  21.642  1.00  0.00           C  
ATOM   1992  H2'   U    63      46.223   9.621  21.592  1.00  0.00           H  
ATOM   1993  O2'   U    63      47.116  10.953  22.970  1.00  0.00           O  
ATOM   1994 HO2'   U    63      47.692  10.446  23.548  1.00  0.00           H  
ATOM   1995  O3'   U    63      48.902   9.003  22.448  1.00  0.00           O  
ATOM   1996  P     A    64      48.686   7.507  22.743  1.00  0.00           P  
ATOM   1997  OP1   A    64      49.008   7.264  24.157  1.00  0.00           O  
ATOM   1998  OP2   A    64      49.437   6.747  21.756  1.00  0.00           O  
ATOM   1999  O5'   A    64      47.180   7.114  22.587  1.00  0.00           O  
ATOM   2000  C5'   A    64      46.195   7.546  23.512  1.00  0.00           C  
ATOM   2001  H5'   A    64      46.249   8.633  23.573  1.00  0.00           H  
ATOM   2002 H5''   A    64      46.463   7.185  24.505  1.00  0.00           H  
ATOM   2003  C4'   A    64      44.730   7.226  23.105  1.00  0.00           C  
ATOM   2004  H4'   A    64      44.047   7.678  23.823  1.00  0.00           H  
ATOM   2005  O4'   A    64      44.435   7.835  21.885  1.00  0.00           O  
ATOM   2006  C1'   A    64      43.771   6.921  21.046  1.00  0.00           C  
ATOM   2007  H1'   A    64      42.891   7.388  20.604  1.00  0.00           H  
ATOM   2008  N9    A    64      44.693   6.376  20.021  1.00  0.00           N  
ATOM   2009  C8    A    64      46.047   6.626  19.897  1.00  0.00           C  
ATOM   2010  H8    A    64      46.484   7.442  20.453  1.00  0.00           H  
ATOM   2011  N7    A    64      46.559   5.941  18.945  1.00  0.00           N  
ATOM   2012  C5    A    64      45.595   5.032  18.612  1.00  0.00           C  
ATOM   2013  C6    A    64      45.521   3.965  17.681  1.00  0.00           C  
ATOM   2014  N6    A    64      46.485   3.441  17.024  1.00  0.00           N  
ATOM   2015  H61   A    64      46.211   2.734  16.356  1.00  0.00           H  
ATOM   2016  H62   A    64      47.450   3.712  17.149  1.00  0.00           H  
ATOM   2017  N1    A    64      44.277   3.372  17.316  1.00  0.00           N  
ATOM   2018  C2    A    64      43.233   3.820  18.011  1.00  0.00           C  
ATOM   2019  H2    A    64      42.258   3.398  17.818  1.00  0.00           H  
ATOM   2020  N3    A    64      43.194   4.748  19.007  1.00  0.00           N  
ATOM   2021  C4    A    64      44.403   5.330  19.161  1.00  0.00           C  
ATOM   2022  C3'   A    64      44.375   5.759  23.023  1.00  0.00           C  
ATOM   2023  H3'   A    64      45.242   5.297  22.550  1.00  0.00           H  
ATOM   2024  C2'   A    64      43.287   5.864  21.988  1.00  0.00           C  
ATOM   2025  H2'   A    64      43.160   4.894  21.507  1.00  0.00           H  
ATOM   2026  O2'   A    64      42.096   6.109  22.652  1.00  0.00           O  
ATOM   2027 HO2'   A    64      41.385   6.247  22.022  1.00  0.00           H  
ATOM   2028  O3'   A    64      43.978   5.280  24.317  1.00  0.00           O  
ATOM   2029  P     U    65      44.335   3.863  24.712  1.00  0.00           P  
ATOM   2030  OP1   U    65      44.112   3.652  26.194  1.00  0.00           O  
ATOM   2031  OP2   U    65      45.609   3.353  24.124  1.00  0.00           O  
ATOM   2032  O5'   U    65      43.230   2.868  24.005  1.00  0.00           O  
ATOM   2033  C5'   U    65      41.899   3.015  24.290  1.00  0.00           C  
ATOM   2034  H5'   U    65      41.481   4.012  24.150  1.00  0.00           H  
ATOM   2035 H5''   U    65      41.803   2.775  25.349  1.00  0.00           H  
ATOM   2036  C4'   U    65      41.187   2.167  23.198  1.00  0.00           C  
ATOM   2037  H4'   U    65      40.116   2.278  23.370  1.00  0.00           H  
ATOM   2038  O4'   U    65      41.395   2.663  21.881  1.00  0.00           O  
ATOM   2039  C1'   U    65      41.474   1.601  20.943  1.00  0.00           C  
ATOM   2040  H1'   U    65      40.829   1.743  20.076  1.00  0.00           H  
ATOM   2041  N1    U    65      42.818   1.374  20.342  1.00  0.00           N  
ATOM   2042  C6    U    65      43.947   1.895  20.808  1.00  0.00           C  
ATOM   2043  H6    U    65      43.829   2.629  21.592  1.00  0.00           H  
ATOM   2044  C5    U    65      45.181   1.743  20.318  1.00  0.00           C  
ATOM   2045  H5    U    65      45.944   2.423  20.668  1.00  0.00           H  
ATOM   2046  C4    U    65      45.415   0.715  19.403  1.00  0.00           C  
ATOM   2047  O4    U    65      46.482   0.506  18.824  1.00  0.00           O  
ATOM   2048  N3    U    65      44.284  -0.028  19.048  1.00  0.00           N  
ATOM   2049  H3    U    65      44.373  -0.707  18.306  1.00  0.00           H  
ATOM   2050  C2    U    65      42.977   0.340  19.359  1.00  0.00           C  
ATOM   2051  O2    U    65      42.036  -0.179  18.770  1.00  0.00           O  
ATOM   2052  C3'   U    65      41.495   0.717  23.145  1.00  0.00           C  
ATOM   2053  H3'   U    65      42.564   0.514  23.074  1.00  0.00           H  
ATOM   2054  C2'   U    65      40.867   0.438  21.721  1.00  0.00           C  
ATOM   2055  H2'   U    65      41.173  -0.549  21.374  1.00  0.00           H  
ATOM   2056  O2'   U    65      39.457   0.344  21.821  1.00  0.00           O  
ATOM   2057 HO2'   U    65      39.152  -0.197  21.089  1.00  0.00           H  
ATOM   2058  O3'   U    65      40.943   0.090  24.287  1.00  0.00           O  
ATOM   2059  P     G    66      41.730  -1.137  24.902  1.00  0.00           P  
ATOM   2060  OP1   G    66      40.970  -1.754  26.036  1.00  0.00           O  
ATOM   2061  OP2   G    66      43.144  -0.828  25.055  1.00  0.00           O  
ATOM   2062  O5'   G    66      41.629  -2.193  23.639  1.00  0.00           O  
ATOM   2063  C5'   G    66      40.410  -2.795  23.324  1.00  0.00           C  
ATOM   2064  H5'   G    66      39.668  -2.011  23.173  1.00  0.00           H  
ATOM   2065 H5''   G    66      40.005  -3.232  24.237  1.00  0.00           H  
ATOM   2066  C4'   G    66      40.418  -3.806  22.240  1.00  0.00           C  
ATOM   2067  H4'   G    66      39.394  -4.146  22.091  1.00  0.00           H  
ATOM   2068  O4'   G    66      40.924  -3.278  20.999  1.00  0.00           O  
ATOM   2069  C1'   G    66      41.866  -4.219  20.405  1.00  0.00           C  
ATOM   2070  H1'   G    66      41.656  -4.521  19.379  1.00  0.00           H  
ATOM   2071  N9    G    66      43.264  -3.722  20.393  1.00  0.00           N  
ATOM   2072  C8    G    66      43.863  -2.707  21.128  1.00  0.00           C  
ATOM   2073  H8    G    66      43.385  -2.118  21.896  1.00  0.00           H  
ATOM   2074  N7    G    66      45.171  -2.564  20.782  1.00  0.00           N  
ATOM   2075  C5    G    66      45.286  -3.496  19.766  1.00  0.00           C  
ATOM   2076  C6    G    66      46.476  -3.814  19.001  1.00  0.00           C  
ATOM   2077  O6    G    66      47.601  -3.292  18.987  1.00  0.00           O  
ATOM   2078  N1    G    66      46.383  -4.878  18.150  1.00  0.00           N  
ATOM   2079  H1    G    66      47.178  -5.151  17.590  1.00  0.00           H  
ATOM   2080  C2    G    66      45.183  -5.398  17.844  1.00  0.00           C  
ATOM   2081  N2    G    66      45.204  -6.424  17.046  1.00  0.00           N  
ATOM   2082  H21   G    66      46.042  -6.805  16.630  1.00  0.00           H  
ATOM   2083  H22   G    66      44.338  -6.937  16.963  1.00  0.00           H  
ATOM   2084  N3    G    66      44.045  -5.110  18.479  1.00  0.00           N  
ATOM   2085  C4    G    66      44.145  -4.148  19.466  1.00  0.00           C  
ATOM   2086  C3'   G    66      41.299  -5.040  22.451  1.00  0.00           C  
ATOM   2087  H3'   G    66      42.133  -4.675  23.050  1.00  0.00           H  
ATOM   2088  C2'   G    66      41.665  -5.530  21.146  1.00  0.00           C  
ATOM   2089  H2'   G    66      42.617  -6.060  21.156  1.00  0.00           H  
ATOM   2090  O2'   G    66      40.643  -6.148  20.446  1.00  0.00           O  
ATOM   2091 HO2'   G    66      40.979  -6.557  19.646  1.00  0.00           H  
ATOM   2092  O3'   G    66      40.586  -6.075  23.159  1.00  0.00           O  
ATOM   2093  P     A    67      41.405  -7.171  24.059  1.00  0.00           P  
ATOM   2094  OP1   A    67      40.320  -7.937  24.787  1.00  0.00           O  
ATOM   2095  OP2   A    67      42.466  -6.544  24.838  1.00  0.00           O  
ATOM   2096  O5'   A    67      42.086  -8.192  23.069  1.00  0.00           O  
ATOM   2097  C5'   A    67      41.337  -9.116  22.207  1.00  0.00           C  
ATOM   2098  H5'   A    67      40.472  -8.602  21.788  1.00  0.00           H  
ATOM   2099 H5''   A    67      40.939  -9.895  22.857  1.00  0.00           H  
ATOM   2100  C4'   A    67      42.288  -9.647  21.204  1.00  0.00           C  
ATOM   2101  H4'   A    67      41.776 -10.387  20.589  1.00  0.00           H  
ATOM   2102  O4'   A    67      42.835  -8.576  20.380  1.00  0.00           O  
ATOM   2103  C1'   A    67      44.074  -9.046  19.800  1.00  0.00           C  
ATOM   2104  H1'   A    67      43.841  -8.910  18.744  1.00  0.00           H  
ATOM   2105  N9    A    67      45.182  -8.185  20.098  1.00  0.00           N  
ATOM   2106  C8    A    67      45.305  -7.149  20.933  1.00  0.00           C  
ATOM   2107  H8    A    67      44.561  -6.862  21.661  1.00  0.00           H  
ATOM   2108  N7    A    67      46.510  -6.556  20.905  1.00  0.00           N  
ATOM   2109  C5    A    67      47.198  -7.273  20.015  1.00  0.00           C  
ATOM   2110  C6    A    67      48.517  -7.203  19.473  1.00  0.00           C  
ATOM   2111  N6    A    67      49.354  -6.246  19.736  1.00  0.00           N  
ATOM   2112  H61   A    67      50.131  -6.151  19.098  1.00  0.00           H  
ATOM   2113  H62   A    67      49.187  -5.501  20.398  1.00  0.00           H  
ATOM   2114  N1    A    67      48.933  -8.137  18.676  1.00  0.00           N  
ATOM   2115  C2    A    67      48.136  -9.093  18.363  1.00  0.00           C  
ATOM   2116  H2    A    67      48.536  -9.893  17.757  1.00  0.00           H  
ATOM   2117  N3    A    67      46.900  -9.301  18.831  1.00  0.00           N  
ATOM   2118  C4    A    67      46.429  -8.279  19.548  1.00  0.00           C  
ATOM   2119  C3'   A    67      43.564 -10.261  21.701  1.00  0.00           C  
ATOM   2120  H3'   A    67      44.124  -9.619  22.382  1.00  0.00           H  
ATOM   2121  C2'   A    67      44.342 -10.413  20.395  1.00  0.00           C  
ATOM   2122  H2'   A    67      45.409 -10.632  20.444  1.00  0.00           H  
ATOM   2123  O2'   A    67      43.731 -11.266  19.510  1.00  0.00           O  
ATOM   2124 HO2'   A    67      44.142 -11.260  18.642  1.00  0.00           H  
ATOM   2125  O3'   A    67      43.211 -11.450  22.426  1.00  0.00           O  
ATOM   2126  P     A    68      44.200 -12.319  23.197  1.00  0.00           P  
ATOM   2127  OP1   A    68      43.382 -13.427  23.597  1.00  0.00           O  
ATOM   2128  OP2   A    68      44.758 -11.443  24.231  1.00  0.00           O  
ATOM   2129  O5'   A    68      45.299 -12.797  22.147  1.00  0.00           O  
ATOM   2130  C5'   A    68      45.059 -13.779  21.137  1.00  0.00           C  
ATOM   2131  H5'   A    68      44.213 -13.485  20.515  1.00  0.00           H  
ATOM   2132 H5''   A    68      44.892 -14.760  21.582  1.00  0.00           H  
ATOM   2133  C4'   A    68      46.387 -13.998  20.284  1.00  0.00           C  
ATOM   2134  H4'   A    68      46.110 -14.603  19.420  1.00  0.00           H  
ATOM   2135  O4'   A    68      46.815 -12.748  19.767  1.00  0.00           O  
ATOM   2136  C1'   A    68      48.207 -12.800  19.690  1.00  0.00           C  
ATOM   2137  H1'   A    68      48.491 -12.665  18.646  1.00  0.00           H  
ATOM   2138  N9    A    68      48.819 -11.810  20.586  1.00  0.00           N  
ATOM   2139  C8    A    68      48.268 -11.120  21.638  1.00  0.00           C  
ATOM   2140  H8    A    68      47.309 -11.437  22.021  1.00  0.00           H  
ATOM   2141  N7    A    68      49.003 -10.102  22.027  1.00  0.00           N  
ATOM   2142  C5    A    68      50.099 -10.129  21.120  1.00  0.00           C  
ATOM   2143  C6    A    68      51.280  -9.399  20.932  1.00  0.00           C  
ATOM   2144  N6    A    68      51.557  -8.242  21.575  1.00  0.00           N  
ATOM   2145  H61   A    68      52.383  -7.755  21.258  1.00  0.00           H  
ATOM   2146  H62   A    68      50.811  -7.729  22.023  1.00  0.00           H  
ATOM   2147  N1    A    68      52.265  -9.713  20.086  1.00  0.00           N  
ATOM   2148  C2    A    68      52.049 -10.844  19.433  1.00  0.00           C  
ATOM   2149  H2    A    68      52.762 -11.179  18.694  1.00  0.00           H  
ATOM   2150  N3    A    68      50.976 -11.672  19.499  1.00  0.00           N  
ATOM   2151  C4    A    68      49.971 -11.187  20.276  1.00  0.00           C  
ATOM   2152  C3'   A    68      47.598 -14.646  21.118  1.00  0.00           C  
ATOM   2153  H3'   A    68      47.761 -14.018  21.994  1.00  0.00           H  
ATOM   2154  C2'   A    68      48.612 -14.272  20.017  1.00  0.00           C  
ATOM   2155  H2'   A    68      49.643 -14.330  20.367  1.00  0.00           H  
ATOM   2156  O2'   A    68      48.375 -15.061  18.771  1.00  0.00           O  
ATOM   2157 HO2'   A    68      48.440 -16.009  18.912  1.00  0.00           H  
ATOM   2158  O3'   A    68      47.524 -16.052  21.466  1.00  0.00           O  
ATOM   2159  P     G    69      48.463 -16.496  22.586  1.00  0.00           P  
ATOM   2160  OP1   G    69      48.195 -17.926  22.813  1.00  0.00           O  
ATOM   2161  OP2   G    69      48.232 -15.605  23.754  1.00  0.00           O  
ATOM   2162  O5'   G    69      50.015 -16.333  22.131  1.00  0.00           O  
ATOM   2163  C5'   G    69      50.610 -17.121  21.125  1.00  0.00           C  
ATOM   2164  H5'   G    69      49.941 -17.049  20.268  1.00  0.00           H  
ATOM   2165 H5''   G    69      50.788 -18.128  21.504  1.00  0.00           H  
ATOM   2166  C4'   G    69      52.012 -16.522  20.805  1.00  0.00           C  
ATOM   2167  H4'   G    69      52.428 -17.098  19.978  1.00  0.00           H  
ATOM   2168  O4'   G    69      51.896 -15.167  20.441  1.00  0.00           O  
ATOM   2169  C1'   G    69      53.165 -14.570  20.699  1.00  0.00           C  
ATOM   2170  H1'   G    69      53.572 -14.208  19.755  1.00  0.00           H  
ATOM   2171  N9    G    69      52.967 -13.448  21.649  1.00  0.00           N  
ATOM   2172  C8    G    69      51.851 -13.268  22.413  1.00  0.00           C  
ATOM   2173  H8    G    69      50.999 -13.921  22.296  1.00  0.00           H  
ATOM   2174  N7    G    69      51.853 -12.146  23.050  1.00  0.00           N  
ATOM   2175  C5    G    69      53.119 -11.659  22.924  1.00  0.00           C  
ATOM   2176  C6    G    69      53.787 -10.505  23.432  1.00  0.00           C  
ATOM   2177  O6    G    69      53.300  -9.653  24.161  1.00  0.00           O  
ATOM   2178  N1    G    69      55.029 -10.310  22.914  1.00  0.00           N  
ATOM   2179  H1    G    69      55.456  -9.429  23.163  1.00  0.00           H  
ATOM   2180  C2    G    69      55.614 -11.127  22.012  1.00  0.00           C  
ATOM   2181  N2    G    69      56.773 -10.845  21.567  1.00  0.00           N  
ATOM   2182  H21   G    69      57.243 -10.044  21.964  1.00  0.00           H  
ATOM   2183  H22   G    69      57.242 -11.541  21.006  1.00  0.00           H  
ATOM   2184  N3    G    69      55.029 -12.141  21.433  1.00  0.00           N  
ATOM   2185  C4    G    69      53.754 -12.366  21.887  1.00  0.00           C  
ATOM   2186  C3'   G    69      53.045 -16.528  21.931  1.00  0.00           C  
ATOM   2187  H3'   G    69      52.729 -16.128  22.894  1.00  0.00           H  
ATOM   2188  C2'   G    69      54.107 -15.531  21.385  1.00  0.00           C  
ATOM   2189  H2'   G    69      54.738 -15.232  22.222  1.00  0.00           H  
ATOM   2190  O2'   G    69      54.967 -16.049  20.297  1.00  0.00           O  
ATOM   2191 HO2'   G    69      55.433 -16.816  20.637  1.00  0.00           H  
ATOM   2192  O3'   G    69      53.740 -17.771  22.042  1.00  0.00           O  
ATOM   2193  P     U    70      54.060 -18.343  23.463  1.00  0.00           P  
ATOM   2194  OP1   U    70      54.779 -19.657  23.318  1.00  0.00           O  
ATOM   2195  OP2   U    70      52.825 -18.310  24.248  1.00  0.00           O  
ATOM   2196  O5'   U    70      55.021 -17.141  24.056  1.00  0.00           O  
ATOM   2197  C5'   U    70      56.387 -16.923  23.716  1.00  0.00           C  
ATOM   2198  H5'   U    70      56.563 -16.741  22.656  1.00  0.00           H  
ATOM   2199 H5''   U    70      56.953 -17.797  24.036  1.00  0.00           H  
ATOM   2200  C4'   U    70      56.942 -15.802  24.501  1.00  0.00           C  
ATOM   2201  H4'   U    70      57.979 -15.557  24.273  1.00  0.00           H  
ATOM   2202  O4'   U    70      56.175 -14.635  24.167  1.00  0.00           O  
ATOM   2203  C1'   U    70      56.091 -13.863  25.384  1.00  0.00           C  
ATOM   2204  H1'   U    70      56.552 -12.915  25.108  1.00  0.00           H  
ATOM   2205  N1    U    70      54.613 -13.649  25.820  1.00  0.00           N  
ATOM   2206  C6    U    70      53.709 -14.642  25.795  1.00  0.00           C  
ATOM   2207  H6    U    70      54.059 -15.613  25.475  1.00  0.00           H  
ATOM   2208  C5    U    70      52.417 -14.459  26.092  1.00  0.00           C  
ATOM   2209  H5    U    70      51.699 -15.254  25.952  1.00  0.00           H  
ATOM   2210  C4    U    70      51.935 -13.149  26.491  1.00  0.00           C  
ATOM   2211  O4    U    70      50.750 -12.923  26.699  1.00  0.00           O  
ATOM   2212  N3    U    70      52.868 -12.128  26.492  1.00  0.00           N  
ATOM   2213  H3    U    70      52.491 -11.267  26.862  1.00  0.00           H  
ATOM   2214  C2    U    70      54.206 -12.349  26.124  1.00  0.00           C  
ATOM   2215  O2    U    70      55.034 -11.424  26.157  1.00  0.00           O  
ATOM   2216  C3'   U    70      56.836 -15.983  26.039  1.00  0.00           C  
ATOM   2217  H3'   U    70      55.880 -16.459  26.257  1.00  0.00           H  
ATOM   2218  C2'   U    70      56.840 -14.507  26.544  1.00  0.00           C  
ATOM   2219  H2'   U    70      56.356 -14.417  27.516  1.00  0.00           H  
ATOM   2220  O2'   U    70      58.087 -13.909  26.521  1.00  0.00           O  
ATOM   2221 HO2'   U    70      58.718 -14.608  26.331  1.00  0.00           H  
ATOM   2222  O3'   U    70      57.909 -16.834  26.575  1.00  0.00           O  
ATOM   2223  P    G3    71      57.818 -17.326  28.054  1.00  0.00           P  
ATOM   2224  OP1  G3    71      59.122 -18.020  28.271  1.00  0.00           O  
ATOM   2225  OP2  G3    71      56.529 -18.027  28.154  1.00  0.00           O  
ATOM   2226  O5'  G3    71      57.751 -16.159  29.086  1.00  0.00           O  
ATOM   2227  C5'  G3    71      58.856 -15.342  29.433  1.00  0.00           C  
ATOM   2228  H5'  G3    71      59.210 -14.857  28.523  1.00  0.00           H  
ATOM   2229 H5''  G3    71      59.642 -15.910  29.928  1.00  0.00           H  
ATOM   2230  C4'  G3    71      58.405 -14.318  30.441  1.00  0.00           C  
ATOM   2231  H4'  G3    71      59.237 -13.737  30.839  1.00  0.00           H  
ATOM   2232  O4'  G3    71      57.512 -13.464  29.839  1.00  0.00           O  
ATOM   2233  C1'  G3    71      56.794 -12.808  30.850  1.00  0.00           C  
ATOM   2234  H1'  G3    71      57.271 -11.901  31.222  1.00  0.00           H  
ATOM   2235  N9   G3    71      55.468 -12.314  30.363  1.00  0.00           N  
ATOM   2236  C8   G3    71      54.284 -12.980  30.062  1.00  0.00           C  
ATOM   2237  H8   G3    71      54.148 -14.050  29.999  1.00  0.00           H  
ATOM   2238  N7   G3    71      53.267 -12.112  29.739  1.00  0.00           N  
ATOM   2239  C5   G3    71      53.846 -10.863  30.086  1.00  0.00           C  
ATOM   2240  C6   G3    71      53.171  -9.645  30.147  1.00  0.00           C  
ATOM   2241  O6   G3    71      51.989  -9.416  30.047  1.00  0.00           O  
ATOM   2242  N1   G3    71      54.008  -8.541  30.427  1.00  0.00           N  
ATOM   2243  H1   G3    71      53.615  -7.611  30.411  1.00  0.00           H  
ATOM   2244  C2   G3    71      55.363  -8.686  30.700  1.00  0.00           C  
ATOM   2245  N2   G3    71      55.992  -7.576  30.943  1.00  0.00           N  
ATOM   2246  H21  G3    71      55.571  -6.678  31.132  1.00  0.00           H  
ATOM   2247  H22  G3    71      56.978  -7.779  31.031  1.00  0.00           H  
ATOM   2248  N3   G3    71      55.981  -9.836  30.684  1.00  0.00           N  
ATOM   2249  C4   G3    71      55.195 -10.933  30.363  1.00  0.00           C  
ATOM   2250  C3'  G3    71      57.647 -14.957  31.660  1.00  0.00           C  
ATOM   2251  H3'  G3    71      57.078 -15.826  31.330  1.00  0.00           H  
ATOM   2252  C2'  G3    71      56.769 -13.759  32.052  1.00  0.00           C  
ATOM   2253  H2'  G3    71      55.774 -14.199  32.123  1.00  0.00           H  
ATOM   2254  O2'  G3    71      57.172 -13.085  33.202  1.00  0.00           O  
ATOM   2255 HO2'  G3    71      58.066 -13.399  33.351  1.00  0.00           H  
ATOM   2256  O3'  G3    71      58.538 -15.319  32.738  1.00  0.00           O  
ATOM   2257 HO3'  G3    71      57.958 -15.853  33.286  1.00  0.00           H  
TER    2258       G3    71 
ATOM   2258  K+   K+    72     -36.750   2.513  13.782  1.00  0.00           K  
TER    2259       K+    72 
ATOM   2259  K+   K+    73      37.214   6.460  -1.084  1.00  0.00           K  
TER    2260       K+    73 
ATOM   2260  K+   K+    74      34.947  12.650  22.741  1.00  0.00           K  
TER    2261       K+    74 
ATOM   2261  K+   K+    75     -37.959   3.670   9.166  1.00  0.00           K  
TER    2262       K+    75 
ATOM   2262  K+   K+    76      17.753  45.318  17.900  1.00  0.00           K  
TER    2263       K+    76 
ATOM   2263  K+   K+    77       7.429  -5.170 -49.090  1.00  0.00           K  
TER    2264       K+    77 
ATOM   2264  K+   K+    78     -37.675 -10.785  24.798  1.00  0.00           K  
TER    2265       K+    78 
ATOM   2265  K+   K+    79      32.131  25.471  15.268  1.00  0.00           K  
TER    2266       K+    79 
ATOM   2266  K+   K+    80      23.784  32.833   3.984  1.00  0.00           K  
TER    2267       K+    80 
ATOM   2267  K+   K+    81      -1.119 -24.455 -19.063  1.00  0.00           K  
TER    2268       K+    81 
ATOM   2268  K+   K+    82      32.120  16.009  19.556  1.00  0.00           K  
TER    2269       K+    82 
ATOM   2269  K+   K+    83       3.648  11.759 -33.655  1.00  0.00           K  
TER    2270       K+    83 
ATOM   2270  K+   K+    84       7.194 -16.456  31.305  1.00  0.00           K  
TER    2271       K+    84 
ATOM   2271  K+   K+    85       7.774  22.415 -13.417  1.00  0.00           K  
TER    2272       K+    85 
ATOM   2272  K+   K+    86     -14.358 -48.787   4.286  1.00  0.00           K  
TER    2273       K+    86 
ATOM   2273  K+   K+    87      30.743  27.193 -15.749  1.00  0.00           K  
TER    2274       K+    87 
ATOM   2274  K+   K+    88     -30.538   2.788  -5.935  1.00  0.00           K  
TER    2275       K+    88 
ATOM   2275  K+   K+    89     -16.586  -2.987  21.465  1.00  0.00           K  
TER    2276       K+    89 
ATOM   2276  K+   K+    90      29.662  26.268   5.567  1.00  0.00           K  
TER    2277       K+    90 
ATOM   2277  K+   K+    91     -26.300  22.134  36.077  1.00  0.00           K  
TER    2278       K+    91 
ATOM   2278  K+   K+    92      28.685  37.875   2.772  1.00  0.00           K  
TER    2279       K+    92 
ATOM   2279  K+   K+    93      31.964  28.410  11.395  1.00  0.00           K  
TER    2280       K+    93 
ATOM   2280  K+   K+    94      43.543  25.714   1.054  1.00  0.00           K  
TER    2281       K+    94 
ATOM   2281  K+   K+    95      40.213  26.336   9.584  1.00  0.00           K  
TER    2282       K+    95 
ATOM   2282  K+   K+    96     -24.105  12.956 -16.885  1.00  0.00           K  
TER    2283       K+    96 
ATOM   2283  K+   K+    97      37.632  -2.760  37.139  1.00  0.00           K  
TER    2284       K+    97 
ATOM   2284  K+   K+    98     -29.483  -9.998  -3.892  1.00  0.00           K  
TER    2285       K+    98 
ATOM   2285  K+   K+    99     -42.892  15.717  18.781  1.00  0.00           K  
TER    2286       K+    99 
ATOM   2286  K+   K+   100      24.344  38.084   2.087  1.00  0.00           K  
TER    2287       K+   100 
ATOM   2287  K+   K+   101     -38.363   1.514  30.139  1.00  0.00           K  
TER    2288       K+   101 
ATOM   2288  K+   K+   102     -17.407  26.851 -39.362  1.00  0.00           K  
TER    2289       K+   102 
ATOM   2289  K+   K+   103      42.632  28.251  16.571  1.00  0.00           K  
TER    2290       K+   103 
ATOM   2290  K+   K+   104     -10.641 -20.847  -6.947  1.00  0.00           K  
TER    2291       K+   104 
ATOM   2291  K+   K+   105     -31.766   2.208  23.603  1.00  0.00           K  
TER    2292       K+   105 
ATOM   2292  K+   K+   106     -36.037  32.281  -4.039  1.00  0.00           K  
TER    2293       K+   106 
ATOM   2293  K+   K+   107      34.474  16.409  28.621  1.00  0.00           K  
TER    2294       K+   107 
ATOM   2294  K+   K+   108     -27.203 -32.334  -0.232  1.00  0.00           K  
TER    2295       K+   108 
ATOM   2295  K+   K+   109      12.032 -25.951 -27.758  1.00  0.00           K  
TER    2296       K+   109 
ATOM   2296  K+   K+   110       1.786  33.649 -16.490  1.00  0.00           K  
TER    2297       K+   110 
ATOM   2297  K+   K+   111      34.260  27.048   2.066  1.00  0.00           K  
TER    2298       K+   111 
ATOM   2298  K+   K+   112     -25.943 -41.794  -4.186  1.00  0.00           K  
TER    2299       K+   112 
ATOM   2299  K+   K+   113     -33.743  11.222 -14.089  1.00  0.00           K  
TER    2300       K+   113 
ATOM   2300  K+   K+   114      26.665  32.462  -5.995  1.00  0.00           K  
TER    2301       K+   114 
ATOM   2301  K+   K+   115      31.214  12.163  24.174  1.00  0.00           K  
TER    2302       K+   115 
ATOM   2302  K+   K+   116     -35.491  19.456  -2.991  1.00  0.00           K  
TER    2303       K+   116 
ATOM   2303  K+   K+   117      -9.761 -46.444  -2.421  1.00  0.00           K  
TER    2304       K+   117 
ATOM   2304  K+   K+   118      31.598   1.355  25.277  1.00  0.00           K  
TER    2305       K+   118 
ATOM   2305  K+   K+   119     -40.202  19.258  -8.510  1.00  0.00           K  
TER    2306       K+   119 
ATOM   2306  K+   K+   120      41.501  10.149  14.822  1.00  0.00           K  
TER    2307       K+   120 
ATOM   2307  K+   K+   121      34.400  -9.159  11.601  1.00  0.00           K  
TER    2308       K+   121 
ATOM   2308  K+   K+   122     -42.494  12.741  23.654  1.00  0.00           K  
TER    2309       K+   122 
ATOM   2309  K+   K+   123      35.715  16.306   2.108  1.00  0.00           K  
TER    2310       K+   123 
ATOM   2310  K+   K+   124     -37.277 -19.132  24.449  1.00  0.00           K  
TER    2311       K+   124 
ATOM   2311  K+   K+   125      42.478  15.304   4.000  1.00  0.00           K  
TER    2312       K+   125 
ATOM   2312  K+   K+   126      42.295 -10.305  25.229  1.00  0.00           K  
TER    2313       K+   126 
ATOM   2313  K+   K+   127      42.780  26.372  -3.110  1.00  0.00           K  
TER    2314       K+   127 
ATOM   2314  K+   K+   128     -15.842 -44.885 -11.601  1.00  0.00           K  
TER    2315       K+   128 
ATOM   2315  K+   K+   129     -43.151   9.257   6.997  1.00  0.00           K  
TER    2316       K+   129 
ATOM   2316  K+   K+   130      27.809  14.783  -0.223  1.00  0.00           K  
TER    2317       K+   130 
ATOM   2317  K+   K+   131      37.489 -24.023 -21.097  1.00  0.00           K  
TER    2318       K+   131 
ATOM   2318  K+   K+   132     -21.070  23.476  17.021  1.00  0.00           K  
TER    2319       K+   132 
ATOM   2319  K+   K+   133      38.716   0.967  16.524  1.00  0.00           K  
TER    2320       K+   133 
ATOM   2320  K+   K+   134      38.443  24.217  15.734  1.00  0.00           K  
TER    2321       K+   134 
ATOM   2321  K+   K+   135     -30.027  29.712 -11.991  1.00  0.00           K  
TER    2322       K+   135 
ATOM   2322  K+   K+   136     -26.963 -22.429  28.014  1.00  0.00           K  
TER    2323       K+   136 
ATOM   2323  K+   K+   137      38.997   2.086  -2.840  1.00  0.00           K  
TER    2324       K+   137 
ATOM   2324  K+   K+   138     -15.223 -50.380  -3.948  1.00  0.00           K  
TER    2325       K+   138 
ATOM   2325  K+   K+   139      -0.644  -8.327   2.508  1.00  0.00           K  
TER    2326       K+   139 
ATOM   2326  K+   K+   140      26.587  21.956   4.229  1.00  0.00           K  
TER    2327       K+   140 
ATOM   2327  K+   K+   141      31.901  22.527  20.337  1.00  0.00           K  
TER    2328       K+   141 
ATOM   2328  O   WAT   142       5.040  21.153  12.833  1.00  0.00           O  
ATOM   2329  H1  WAT   142       4.932  21.704  13.608  1.00  0.00           H  
ATOM   2330  H2  WAT   142       5.700  20.508  13.088  1.00  0.00           H  
TER    2331      WAT   142 
ATOM   2331  O   WAT   143      31.595   3.880 -29.267  1.00  0.00           O  
ATOM   2332  H1  WAT   143      30.646   3.754 -29.282  1.00  0.00           H  
ATOM   2333  H2  WAT   143      31.835   3.782 -28.346  1.00  0.00           H  
TER    2334      WAT   143 
ATOM   2334  O   WAT   144     -19.852  24.018  38.980  1.00  0.00           O  
ATOM   2335  H1  WAT   144     -19.378  23.595  39.696  1.00  0.00           H  
ATOM   2336  H2  WAT   144     -19.184  24.523  38.517  1.00  0.00           H  
TER    2337      WAT   144 
ATOM   2337  O   WAT   145      22.325   9.715  21.258  1.00  0.00           O  
ATOM   2338  H1  WAT   145      22.695   9.969  22.104  1.00  0.00           H  
ATOM   2339  H2  WAT   145      22.163   8.776  21.340  1.00  0.00           H  
TER    2340      WAT   145 
ATOM   2340  O   WAT   146      28.413  -2.020  29.462  1.00  0.00           O  
ATOM   2341  H1  WAT   146      27.809  -1.366  29.110  1.00  0.00           H  
ATOM   2342  H2  WAT   146      28.776  -2.452  28.689  1.00  0.00           H  
TER    2343      WAT   146 
ATOM   2343  O   WAT   147     -20.670   0.083  21.288  1.00  0.00           O  
ATOM   2344  H1  WAT   147     -21.494  -0.057  21.756  1.00  0.00           H  
ATOM   2345  H2  WAT   147     -20.171  -0.720  21.437  1.00  0.00           H  
TER    2346      WAT   147 
ATOM   2346  O   WAT   148      11.950  -4.892  20.652  1.00  0.00           O  
ATOM   2347  H1  WAT   148      11.565  -5.678  21.039  1.00  0.00           H  
ATOM   2348  H2  WAT   148      12.647  -5.222  20.084  1.00  0.00           H  
TER    2349      WAT   148 
ATOM   2349  O   WAT   149     -42.834 -30.025   0.150  1.00  0.00           O  
ATOM   2350  H1  WAT   149     -42.711 -29.670   1.030  1.00  0.00           H  
ATOM   2351  H2  WAT   149     -42.418 -30.887   0.179  1.00  0.00           H  
TER    2352      WAT   149 
ATOM   2352  O   WAT   150      -6.163 -32.923 -19.714  1.00  0.00           O  
ATOM   2353  H1  WAT   150      -5.819 -33.742 -20.072  1.00  0.00           H  
ATOM   2354  H2  WAT   150      -5.591 -32.728 -18.972  1.00  0.00           H  
TER    2355      WAT   150 
ATOM   2355  O   WAT   151     -23.400 -27.224   3.104  1.00  0.00           O  
ATOM   2356  H1  WAT   151     -23.383 -26.284   2.927  1.00  0.00           H  
ATOM   2357  H2  WAT   151     -23.843 -27.603   2.344  1.00  0.00           H  
TER    2358      WAT   151 
ATOM   2358  O   WAT   152      16.560 -14.518  24.030  1.00  0.00           O  
ATOM   2359  H1  WAT   152      15.637 -14.310  24.176  1.00  0.00           H  
ATOM   2360  H2  WAT   152      16.665 -15.401  24.384  1.00  0.00           H  
TER    2361      WAT   152 
ATOM   2361  O   WAT   153       8.411  44.781  19.632  1.00  0.00           O  
ATOM   2362  H1  WAT   153       8.076  44.605  20.512  1.00  0.00           H  
ATOM   2363  H2  WAT   153       9.310  44.453  19.647  1.00  0.00           H  
TER    2364      WAT   153 
ATOM   2364  O   WAT   154       7.486  25.108 -12.414  1.00  0.00           O  
ATOM   2365  H1  WAT   154       7.359  25.342 -11.494  1.00  0.00           H  
ATOM   2366  H2  WAT   154       8.180  25.694 -12.716  1.00  0.00           H  
TER    2367      WAT   154 
ATOM   2367  O   WAT   155     -12.673  17.791 -26.142  1.00  0.00           O  
ATOM   2368  H1  WAT   155     -12.715  16.862 -26.368  1.00  0.00           H  
ATOM   2369  H2  WAT   155     -13.586  18.048 -26.015  1.00  0.00           H  
TER    2370      WAT   155 
ATOM   2370  O   WAT   156      -9.353   2.364 -12.343  1.00  0.00           O  
ATOM   2371  H1  WAT   156     -10.231   2.024 -12.168  1.00  0.00           H  
ATOM   2372  H2  WAT   156      -9.392   2.674 -13.248  1.00  0.00           H  
TER    2373      WAT   156 
ATOM   2373  O   WAT   157      -2.703  31.336 -14.457  1.00  0.00           O  
ATOM   2374  H1  WAT   157      -2.141  30.585 -14.647  1.00  0.00           H  
ATOM   2375  H2  WAT   157      -3.177  31.087 -13.664  1.00  0.00           H  
TER    2376      WAT   157 
ATOM   2376  O   WAT   158       0.354  -7.437  -1.510  1.00  0.00           O  
ATOM   2377  H1  WAT   158      -0.300  -6.761  -1.684  1.00  0.00           H  
ATOM   2378  H2  WAT   158      -0.155  -8.192  -1.213  1.00  0.00           H  
TER    2379      WAT   158 
ATOM   2379  O   WAT   159       4.192   3.759   2.845  1.00  0.00           O  
ATOM   2380  H1  WAT   159       4.044   4.704   2.816  1.00  0.00           H  
ATOM   2381  H2  WAT   159       4.993   3.658   3.360  1.00  0.00           H  
TER    2382      WAT   159 
ATOM   2382  O   WAT   160     -24.121  -1.251  10.892  1.00  0.00           O  
ATOM   2383  H1  WAT   160     -24.117  -1.583   9.994  1.00  0.00           H  
ATOM   2384  H2  WAT   160     -24.646  -1.886  11.379  1.00  0.00           H  
TER    2385      WAT   160 
ATOM   2385  O   WAT   161     -23.992 -27.455 -20.415  1.00  0.00           O  
ATOM   2386  H1  WAT   161     -23.535 -26.615 -20.382  1.00  0.00           H  
ATOM   2387  H2  WAT   161     -23.539 -27.947 -21.099  1.00  0.00           H  
TER    2388      WAT   161 
ATOM   2388  O   WAT   162     -26.806 -11.055  25.722  1.00  0.00           O  
ATOM   2389  H1  WAT   162     -27.188 -11.197  26.589  1.00  0.00           H  
ATOM   2390  H2  WAT   162     -25.956 -10.652  25.898  1.00  0.00           H  
TER    2391      WAT   162 
ATOM   2391  O   WAT   163       0.645 -21.198 -20.495  1.00  0.00           O  
ATOM   2392  H1  WAT   163       0.443 -20.263 -20.495  1.00  0.00           H  
ATOM   2393  H2  WAT   163       0.156 -21.550 -19.752  1.00  0.00           H  
TER    2394      WAT   163 
ATOM   2394  O   WAT   164      -4.521  14.040   0.897  1.00  0.00           O  
ATOM   2395  H1  WAT   164      -5.227  13.698   0.349  1.00  0.00           H  
ATOM   2396  H2  WAT   164      -4.748  14.960   1.033  1.00  0.00           H  
TER    2397      WAT   164 
ATOM   2397  O   WAT   165     -11.433  26.113  37.600  1.00  0.00           O  
ATOM   2398  H1  WAT   165     -11.867  25.352  37.986  1.00  0.00           H  
ATOM   2399  H2  WAT   165     -10.528  26.053  37.905  1.00  0.00           H  
TER    2400      WAT   165 
ATOM   2400  O   WAT   166     -35.836  27.133 -26.119  1.00  0.00           O  
ATOM   2401  H1  WAT   166     -36.069  27.811 -26.754  1.00  0.00           H  
ATOM   2402  H2  WAT   166     -35.292  27.586 -25.475  1.00  0.00           H  
TER    2403      WAT   166 
ATOM   2403  O   WAT   167     -23.100 -16.738 -28.348  1.00  0.00           O  
ATOM   2404  H1  WAT   167     -23.683 -16.790 -29.105  1.00  0.00           H  
ATOM   2405  H2  WAT   167     -23.369 -17.467 -27.788  1.00  0.00           H  
TER    2406      WAT   167 
ATOM   2406  O   WAT   168      15.490   4.009   9.521  1.00  0.00           O  
ATOM   2407  H1  WAT   168      15.910   4.680   8.983  1.00  0.00           H  
ATOM   2408  H2  WAT   168      16.215   3.482   9.856  1.00  0.00           H  
TER    2409      WAT   168 
ATOM   2409  O   WAT   169      11.526   2.134 -40.994  1.00  0.00           O  
ATOM   2410  H1  WAT   169      10.799   2.182 -41.615  1.00  0.00           H  
ATOM   2411  H2  WAT   169      12.026   1.366 -41.270  1.00  0.00           H  
TER    2412      WAT   169 
ATOM   2412  O   WAT   170     -42.673  21.044 -13.319  1.00  0.00           O  
ATOM   2413  H1  WAT   170     -42.878  20.506 -14.084  1.00  0.00           H  
ATOM   2414  H2  WAT   170     -42.881  21.937 -13.591  1.00  0.00           H  
TER    2415      WAT   170 
ATOM   2415  O   WAT   171     -12.708  13.827  47.586  1.00  0.00           O  
ATOM   2416  H1  WAT   171     -12.431  12.919  47.714  1.00  0.00           H  
ATOM   2417  H2  WAT   171     -11.906  14.339  47.691  1.00  0.00           H  
TER    2418      WAT   171 
ATOM   2418  O   WAT   172     -14.487 -27.830   8.511  1.00  0.00           O  
ATOM   2419  H1  WAT   172     -14.091 -28.701   8.511  1.00  0.00           H  
ATOM   2420  H2  WAT   172     -15.031 -27.815   9.298  1.00  0.00           H  
TER    2421      WAT   172 
ATOM   2421  O   WAT   173      18.002  47.846  -2.580  1.00  0.00           O  
ATOM   2422  H1  WAT   173      17.207  48.349  -2.759  1.00  0.00           H  
ATOM   2423  H2  WAT   173      17.804  47.364  -1.777  1.00  0.00           H  
TER    2424      WAT   173 
ATOM   2424  O   WAT   174     -35.683  16.014  16.110  1.00  0.00           O  
ATOM   2425  H1  WAT   174     -35.709  15.587  16.967  1.00  0.00           H  
ATOM   2426  H2  WAT   174     -34.920  16.591  16.154  1.00  0.00           H  
TER    2427      WAT   174 
ATOM   2427  O   WAT   175       6.285   4.855   8.907  1.00  0.00           O  
ATOM   2428  H1  WAT   175       6.010   4.824   9.823  1.00  0.00           H  
ATOM   2429  H2  WAT   175       5.466   4.877   8.412  1.00  0.00           H  
TER    2430      WAT   175 
ATOM   2430  O   WAT   176     -16.689  12.177 -39.988  1.00  0.00           O  
ATOM   2431  H1  WAT   176     -16.121  11.979 -40.732  1.00  0.00           H  
ATOM   2432  H2  WAT   176     -17.176  11.367 -39.837  1.00  0.00           H  
TER    2433      WAT   176 
ATOM   2433  O   WAT   177     -37.747   4.418  -5.682  1.00  0.00           O  
ATOM   2434  H1  WAT   177     -38.030   3.517  -5.526  1.00  0.00           H  
ATOM   2435  H2  WAT   177     -37.048   4.341  -6.331  1.00  0.00           H  
TER    2436      WAT   177 
ATOM   2436  O   WAT   178      -6.706  -3.303  34.556  1.00  0.00           O  
ATOM   2437  H1  WAT   178      -5.850  -3.691  34.373  1.00  0.00           H  
ATOM   2438  H2  WAT   178      -6.673  -2.443  34.137  1.00  0.00           H  
TER    2439      WAT   178 
ATOM   2439  O   WAT   179     -41.909 -10.720  -6.179  1.00  0.00           O  
ATOM   2440  H1  WAT   179     -42.534 -11.011  -5.515  1.00  0.00           H  
ATOM   2441  H2  WAT   179     -42.388 -10.787  -7.005  1.00  0.00           H  
TER    2442      WAT   179 
ATOM   2442  O   WAT   180      35.552 -19.654 -21.635  1.00  0.00           O  
ATOM   2443  H1  WAT   180      35.222 -20.170 -22.371  1.00  0.00           H  
ATOM   2444  H2  WAT   180      35.294 -20.152 -20.859  1.00  0.00           H  
TER    2445      WAT   180 
ATOM   2445  O   WAT   181      11.410   7.392  29.664  1.00  0.00           O  
ATOM   2446  H1  WAT   181      10.859   8.037  30.108  1.00  0.00           H  
ATOM   2447  H2  WAT   181      12.082   7.168  30.308  1.00  0.00           H  
TER    2448      WAT   181 
ATOM   2448  O   WAT   182     -10.020 -19.491 -28.261  1.00  0.00           O  
ATOM   2449  H1  WAT   182     -10.907 -19.140 -28.344  1.00  0.00           H  
ATOM   2450  H2  WAT   182      -9.893 -19.602 -27.319  1.00  0.00           H  
TER    2451      WAT   182 
ATOM   2451  O   WAT   183       6.065   2.230  29.998  1.00  0.00           O  
ATOM   2452  H1  WAT   183       6.813   2.558  30.496  1.00  0.00           H  
ATOM   2453  H2  WAT   183       6.427   1.530  29.454  1.00  0.00           H  
TER    2454      WAT   183 
ATOM   2454  O   WAT   184      -8.378  -0.772  35.102  1.00  0.00           O  
ATOM   2455  H1  WAT   184      -8.773   0.089  34.960  1.00  0.00           H  
ATOM   2456  H2  WAT   184      -7.944  -0.976  34.273  1.00  0.00           H  
TER    2457      WAT   184 
ATOM   2457  O   WAT   185      25.229  -0.547  16.902  1.00  0.00           O  
ATOM   2458  H1  WAT   185      25.962  -0.697  16.305  1.00  0.00           H  
ATOM   2459  H2  WAT   185      25.642  -0.326  17.737  1.00  0.00           H  
TER    2460      WAT   185 
ATOM   2460  O   WAT   186      -2.815  -1.641 -33.513  1.00  0.00           O  
ATOM   2461  H1  WAT   186      -2.598  -0.889 -32.963  1.00  0.00           H  
ATOM   2462  H2  WAT   186      -3.623  -1.387 -33.959  1.00  0.00           H  
TER    2463      WAT   186 
ATOM   2463  O   WAT   187       2.292   2.268 -45.996  1.00  0.00           O  
ATOM   2464  H1  WAT   187       2.312   2.514 -45.071  1.00  0.00           H  
ATOM   2465  H2  WAT   187       3.067   1.718 -46.114  1.00  0.00           H  
TER    2466      WAT   187 
ATOM   2466  O   WAT   188      -3.393 -20.272 -38.908  1.00  0.00           O  
ATOM   2467  H1  WAT   188      -3.046 -20.342 -39.798  1.00  0.00           H  
ATOM   2468  H2  WAT   188      -4.234 -20.727 -38.942  1.00  0.00           H  
TER    2469      WAT   188 
ATOM   2469  O   WAT   189     -34.895  -7.605  -6.325  1.00  0.00           O  
ATOM   2470  H1  WAT   189     -35.754  -8.026  -6.340  1.00  0.00           H  
ATOM   2471  H2  WAT   189     -35.058  -6.739  -5.951  1.00  0.00           H  
TER    2472      WAT   189 
ATOM   2472  O   WAT   190      26.412  17.124  32.352  1.00  0.00           O  
ATOM   2473  H1  WAT   190      26.813  16.963  31.497  1.00  0.00           H  
ATOM   2474  H2  WAT   190      25.729  16.457  32.425  1.00  0.00           H  
TER    2475      WAT   190 
ATOM   2475  O   WAT   191     -32.041  27.458 -20.908  1.00  0.00           O  
ATOM   2476  H1  WAT   191     -32.954  27.171 -20.908  1.00  0.00           H  
ATOM   2477  H2  WAT   191     -31.693  27.149 -20.071  1.00  0.00           H  
TER    2478      WAT   191 
ATOM   2478  O   WAT   192      24.497  36.272   6.843  1.00  0.00           O  
ATOM   2479  H1  WAT   192      23.813  36.143   7.500  1.00  0.00           H  
ATOM   2480  H2  WAT   192      25.156  35.608   7.049  1.00  0.00           H  
TER    2481      WAT   192 
ATOM   2481  O   WAT   193     -16.554  32.146 -35.893  1.00  0.00           O  
ATOM   2482  H1  WAT   193     -16.532  32.599 -35.050  1.00  0.00           H  
ATOM   2483  H2  WAT   193     -16.142  32.757 -36.504  1.00  0.00           H  
TER    2484      WAT   193 
ATOM   2484  O   WAT   194      -2.228  23.144  12.324  1.00  0.00           O  
ATOM   2485  H1  WAT   194      -1.780  23.802  12.856  1.00  0.00           H  
ATOM   2486  H2  WAT   194      -1.911  22.306  12.662  1.00  0.00           H  
TER    2487      WAT   194 
ATOM   2487  O   WAT   195      -8.743  11.381 -13.637  1.00  0.00           O  
ATOM   2488  H1  WAT   195      -8.277  11.952 -13.026  1.00  0.00           H  
ATOM   2489  H2  WAT   195      -8.059  10.830 -14.019  1.00  0.00           H  
TER    2490      WAT   195 
ATOM   2490  O   WAT   196      36.773  -0.192 -26.786  1.00  0.00           O  
ATOM   2491  H1  WAT   196      36.658   0.753 -26.686  1.00  0.00           H  
ATOM   2492  H2  WAT   196      37.175  -0.294 -27.649  1.00  0.00           H  
TER    2493      WAT   196 
ATOM   2493  O   WAT   197      -3.936 -18.088  26.633  1.00  0.00           O  
ATOM   2494  H1  WAT   197      -3.825 -18.102  25.682  1.00  0.00           H  
ATOM   2495  H2  WAT   197      -4.428 -17.286  26.805  1.00  0.00           H  
TER    2496      WAT   197 
ATOM   2496  O   WAT   198      13.631 -14.190   6.251  1.00  0.00           O  
ATOM   2497  H1  WAT   198      13.711 -14.719   7.044  1.00  0.00           H  
ATOM   2498  H2  WAT   198      13.792 -14.806   5.535  1.00  0.00           H  
TER    2499      WAT   198 
ATOM   2499  O   WAT   199     -34.543  13.860  32.203  1.00  0.00           O  
ATOM   2500  H1  WAT   199     -34.238  14.574  32.763  1.00  0.00           H  
ATOM   2501  H2  WAT   199     -34.351  13.066  32.701  1.00  0.00           H  
TER    2502      WAT   199 
ATOM   2502  O   WAT   200       3.927 -19.422  21.924  1.00  0.00           O  
ATOM   2503  H1  WAT   200       4.533 -19.931  22.463  1.00  0.00           H  
ATOM   2504  H2  WAT   200       4.459 -19.116  21.190  1.00  0.00           H  
TER    2505      WAT   200 
ATOM   2505  O   WAT   201      21.986  -9.532  24.498  1.00  0.00           O  
ATOM   2506  H1  WAT   201      21.891 -10.379  24.934  1.00  0.00           H  
ATOM   2507  H2  WAT   201      22.128  -9.752  23.577  1.00  0.00           H  
TER    2508      WAT   201 
ATOM   2508  O   WAT   202      -2.685  -1.974  36.236  1.00  0.00           O  
ATOM   2509  H1  WAT   202      -1.909  -2.280  36.706  1.00  0.00           H  
ATOM   2510  H2  WAT   202      -3.155  -1.437  36.874  1.00  0.00           H  
TER    2511      WAT   202 
ATOM   2511  O   WAT   203       8.692  42.943  23.016  1.00  0.00           O  
ATOM   2512  H1  WAT   203       9.440  43.508  22.824  1.00  0.00           H  
ATOM   2513  H2  WAT   203       7.927  43.487  22.830  1.00  0.00           H  
TER    2514      WAT   203 
ATOM   2514  O   WAT   204     -10.840  26.325   0.895  1.00  0.00           O  
ATOM   2515  H1  WAT   204     -11.734  26.001   0.786  1.00  0.00           H  
ATOM   2516  H2  WAT   204     -10.403  25.650   1.415  1.00  0.00           H  
TER    2517      WAT   204 
ATOM   2517  O   WAT   205      40.717  17.801  -7.546  1.00  0.00           O  
ATOM   2518  H1  WAT   205      40.566  17.750  -6.602  1.00  0.00           H  
ATOM   2519  H2  WAT   205      40.073  17.202  -7.924  1.00  0.00           H  
TER    2520      WAT   205 
ATOM   2520  O   WAT   206     -42.028 -12.374  -2.899  1.00  0.00           O  
ATOM   2521  H1  WAT   206     -42.683 -12.255  -3.586  1.00  0.00           H  
ATOM   2522  H2  WAT   206     -41.570 -13.179  -3.142  1.00  0.00           H  
TER    2523      WAT   206 
ATOM   2523  O   WAT   207      27.778 -33.903  -5.932  1.00  0.00           O  
ATOM   2524  H1  WAT   207      27.078 -33.865  -5.280  1.00  0.00           H  
ATOM   2525  H2  WAT   207      28.521 -33.472  -5.510  1.00  0.00           H  
TER    2526      WAT   207 
ATOM   2526  O   WAT   208      -4.092  12.689 -46.063  1.00  0.00           O  
ATOM   2527  H1  WAT   208      -4.962  12.357 -46.285  1.00  0.00           H  
ATOM   2528  H2  WAT   208      -3.752  13.041 -46.886  1.00  0.00           H  
TER    2529      WAT   208 
ATOM   2529  O   WAT   209     -29.412  30.818  14.758  1.00  0.00           O  
ATOM   2530  H1  WAT   209     -30.301  30.673  15.083  1.00  0.00           H  
ATOM   2531  H2  WAT   209     -29.528  31.365  13.981  1.00  0.00           H  
TER    2532      WAT   209 
ATOM   2532  O   WAT   210     -18.266  -4.295  43.043  1.00  0.00           O  
ATOM   2533  H1  WAT   210     -18.702  -3.484  43.305  1.00  0.00           H  
ATOM   2534  H2  WAT   210     -18.970  -4.942  42.998  1.00  0.00           H  
TER    2535      WAT   210 
ATOM   2535  O   WAT   211      10.240  45.081 -20.705  1.00  0.00           O  
ATOM   2536  H1  WAT   211      10.172  45.763 -21.373  1.00  0.00           H  
ATOM   2537  H2  WAT   211      10.534  45.543 -19.920  1.00  0.00           H  
TER    2538      WAT   211 
ATOM   2538  O   WAT   212       8.548 -36.216  30.240  1.00  0.00           O  
ATOM   2539  H1  WAT   212       8.155 -36.918  30.758  1.00  0.00           H  
ATOM   2540  H2  WAT   212       7.815 -35.642  30.019  1.00  0.00           H  
TER    2541      WAT   212 
ATOM   2541  O   WAT   213      38.613   3.916   9.789  1.00  0.00           O  
ATOM   2542  H1  WAT   213      37.719   3.689  10.044  1.00  0.00           H  
ATOM   2543  H2  WAT   213      39.147   3.193  10.119  1.00  0.00           H  
TER    2544      WAT   213 
ATOM   2544  O   WAT   214     -18.379  35.850  -5.801  1.00  0.00           O  
ATOM   2545  H1  WAT   214     -17.984  34.986  -5.920  1.00  0.00           H  
ATOM   2546  H2  WAT   214     -19.010  35.925  -6.517  1.00  0.00           H  
TER    2547      WAT   214 
ATOM   2547  O   WAT   215       4.076 -35.508   3.412  1.00  0.00           O  
ATOM   2548  H1  WAT   215       4.571 -35.958   4.097  1.00  0.00           H  
ATOM   2549  H2  WAT   215       3.311 -36.064   3.265  1.00  0.00           H  
TER    2550      WAT   215 
ATOM   2550  O   WAT   216     -16.586   3.163 -46.066  1.00  0.00           O  
ATOM   2551  H1  WAT   216     -16.496   4.115 -46.099  1.00  0.00           H  
ATOM   2552  H2  WAT   216     -17.441   3.016 -45.661  1.00  0.00           H  
TER    2553      WAT   216 
ATOM   2553  O   WAT   217     -31.596  13.171 -12.485  1.00  0.00           O  
ATOM   2554  H1  WAT   217     -31.913  12.792 -11.665  1.00  0.00           H  
ATOM   2555  H2  WAT   217     -30.642  13.138 -12.411  1.00  0.00           H  
TER    2556      WAT   217 
ATOM   2556  O   WAT   218     -18.904 -43.563  17.043  1.00  0.00           O  
ATOM   2557  H1  WAT   218     -18.249 -43.089  17.554  1.00  0.00           H  
ATOM   2558  H2  WAT   218     -18.493 -43.694  16.189  1.00  0.00           H  
TER    2559      WAT   218 
ATOM   2559  O   WAT   219     -14.988  13.006 -13.707  1.00  0.00           O  
ATOM   2560  H1  WAT   219     -14.238  12.526 -14.058  1.00  0.00           H  
ATOM   2561  H2  WAT   219     -15.592  12.325 -13.412  1.00  0.00           H  
TER    2562      WAT   219 
ATOM   2562  O   WAT   220      37.018 -10.399  11.922  1.00  0.00           O  
ATOM   2563  H1  WAT   220      37.779 -10.081  12.408  1.00  0.00           H  
ATOM   2564  H2  WAT   220      37.212 -11.320  11.749  1.00  0.00           H  
TER    2565      WAT   220 
ATOM   2565  O   WAT   221      23.451 -35.977  24.813  1.00  0.00           O  
ATOM   2566  H1  WAT   221      23.778 -36.162  23.933  1.00  0.00           H  
ATOM   2567  H2  WAT   221      23.027 -36.790  25.088  1.00  0.00           H  
TER    2568      WAT   221 
ATOM   2568  O   WAT   222     -18.642 -26.491   2.055  1.00  0.00           O  
ATOM   2569  H1  WAT   222     -19.304 -26.011   1.557  1.00  0.00           H  
ATOM   2570  H2  WAT   222     -18.828 -27.412   1.876  1.00  0.00           H  
TER    2571      WAT   222 
ATOM   2571  O   WAT   223      42.689  -5.686   4.987  1.00  0.00           O  
ATOM   2572  H1  WAT   223      42.566  -5.740   4.039  1.00  0.00           H  
ATOM   2573  H2  WAT   223      43.323  -4.978   5.105  1.00  0.00           H  
TER    2574      WAT   223 
ATOM   2574  O   WAT   224       7.583  -6.297 -51.754  1.00  0.00           O  
ATOM   2575  H1  WAT   224       8.086  -6.916 -51.224  1.00  0.00           H  
ATOM   2576  H2  WAT   224       6.668  -6.519 -51.578  1.00  0.00           H  
TER    2577      WAT   224 
ATOM   2577  O   WAT   225     -43.592   9.140  11.085  1.00  0.00           O  
ATOM   2578  H1  WAT   225     -43.056   9.932  11.051  1.00  0.00           H  
ATOM   2579  H2  WAT   225     -44.166   9.205  10.321  1.00  0.00           H  
TER    2580      WAT   225 
ATOM   2580  O   WAT   226     -20.617   6.679 -16.560  1.00  0.00           O  
ATOM   2581  H1  WAT   226     -21.039   6.496 -15.720  1.00  0.00           H  
ATOM   2582  H2  WAT   226     -21.077   6.120 -17.186  1.00  0.00           H  
TER    2583      WAT   226 
ATOM   2583  O   WAT   227     -18.842 -30.039  17.304  1.00  0.00           O  
ATOM   2584  H1  WAT   227     -17.893 -30.098  17.412  1.00  0.00           H  
ATOM   2585  H2  WAT   227     -19.022 -30.520  16.496  1.00  0.00           H  
TER    2586      WAT   227 
ATOM   2586  O   WAT   228      -4.541 -30.681 -22.238  1.00  0.00           O  
ATOM   2587  H1  WAT   228      -4.393 -31.087 -21.384  1.00  0.00           H  
ATOM   2588  H2  WAT   228      -4.725 -31.415 -22.823  1.00  0.00           H  
TER    2589      WAT   228 
ATOM   2589  O   WAT   229      -9.580  -4.388  10.396  1.00  0.00           O  
ATOM   2590  H1  WAT   229      -9.788  -3.567   9.950  1.00  0.00           H  
ATOM   2591  H2  WAT   229     -10.241  -4.461  11.084  1.00  0.00           H  
TER    2592      WAT   229 
ATOM   2592  O   WAT   230     -39.229  29.878  -7.980  1.00  0.00           O  
ATOM   2593  H1  WAT   230     -39.757  30.263  -8.679  1.00  0.00           H  
ATOM   2594  H2  WAT   230     -39.576  28.992  -7.876  1.00  0.00           H  
TER    2595      WAT   230 
ATOM   2595  O   WAT   231     -37.353  12.143  -1.720  1.00  0.00           O  
ATOM   2596  H1  WAT   231     -37.588  11.216  -1.722  1.00  0.00           H  
ATOM   2597  H2  WAT   231     -38.042  12.565  -1.206  1.00  0.00           H  
TER    2598      WAT   231 
ATOM   2598  O   WAT   232      40.614 -12.555  -6.465  1.00  0.00           O  
ATOM   2599  H1  WAT   232      40.625 -11.923  -5.747  1.00  0.00           H  
ATOM   2600  H2  WAT   232      39.992 -13.226  -6.184  1.00  0.00           H  
TER    2601      WAT   232 
ATOM   2601  O   WAT   233       2.245   9.347  -3.084  1.00  0.00           O  
ATOM   2602  H1  WAT   233       1.571   9.258  -3.757  1.00  0.00           H  
ATOM   2603  H2  WAT   233       2.152   8.561  -2.545  1.00  0.00           H  
TER    2604      WAT   233 
ATOM   2604  O   WAT   234     -11.766 -16.170  12.720  1.00  0.00           O  
ATOM   2605  H1  WAT   234     -12.099 -16.710  12.004  1.00  0.00           H  
ATOM   2606  H2  WAT   234     -10.952 -15.797  12.380  1.00  0.00           H  
TER    2607      WAT   234 
ATOM   2607  O   WAT   235      -5.585 -38.201  -9.243  1.00  0.00           O  
ATOM   2608  H1  WAT   235      -6.230 -38.493  -9.888  1.00  0.00           H  
ATOM   2609  H2  WAT   235      -4.870 -37.840  -9.767  1.00  0.00           H  
TER    2610      WAT   235 
ATOM   2610  O   WAT   236     -28.799  16.236 -26.466  1.00  0.00           O  
ATOM   2611  H1  WAT   236     -27.951  16.667 -26.571  1.00  0.00           H  
ATOM   2612  H2  WAT   236     -29.399  16.755 -27.002  1.00  0.00           H  
TER    2613      WAT   236 
ATOM   2613  O   WAT   237      23.900 -16.926  12.126  1.00  0.00           O  
ATOM   2614  H1  WAT   237      23.924 -17.882  12.091  1.00  0.00           H  
ATOM   2615  H2  WAT   237      24.798 -16.672  12.341  1.00  0.00           H  
TER    2616      WAT   237 
ATOM   2616  O   WAT   238      14.063  -8.880 -11.032  1.00  0.00           O  
ATOM   2617  H1  WAT   238      13.574  -8.392 -11.695  1.00  0.00           H  
ATOM   2618  H2  WAT   238      14.097  -9.775 -11.369  1.00  0.00           H  
TER    2619      WAT   238 
ATOM   2619  O   WAT   239      29.376  19.655   1.668  1.00  0.00           O  
ATOM   2620  H1  WAT   239      29.502  20.190   0.884  1.00  0.00           H  
ATOM   2621  H2  WAT   239      29.250  20.290   2.373  1.00  0.00           H  
TER    2622      WAT   239 
ATOM   2622  O   WAT   240      32.809  15.580 -30.101  1.00  0.00           O  
ATOM   2623  H1  WAT   240      32.403  15.652 -29.237  1.00  0.00           H  
ATOM   2624  H2  WAT   240      33.278  14.746 -30.076  1.00  0.00           H  
TER    2625      WAT   240 
ATOM   2625  O   WAT   241     -34.175   2.646  12.525  1.00  0.00           O  
ATOM   2626  H1  WAT   241     -33.636   1.977  12.948  1.00  0.00           H  
ATOM   2627  H2  WAT   241     -34.090   2.465  11.589  1.00  0.00           H  
TER    2628      WAT   241 
ATOM   2628  O   WAT   242      17.341 -22.736 -21.905  1.00  0.00           O  
ATOM   2629  H1  WAT   242      16.938 -21.867 -21.900  1.00  0.00           H  
ATOM   2630  H2  WAT   242      18.244 -22.579 -22.179  1.00  0.00           H  
TER    2631      WAT   242 
ATOM   2631  O   WAT   243       9.146  -4.336 -29.633  1.00  0.00           O  
ATOM   2632  H1  WAT   243       9.906  -4.910 -29.543  1.00  0.00           H  
ATOM   2633  H2  WAT   243       8.508  -4.857 -30.121  1.00  0.00           H  
TER    2634      WAT   243 
ATOM   2634  O   WAT   244      25.877  35.053   3.676  1.00  0.00           O  
ATOM   2635  H1  WAT   244      25.885  35.922   4.078  1.00  0.00           H  
ATOM   2636  H2  WAT   244      26.717  34.667   3.924  1.00  0.00           H  
TER    2637      WAT   244 
ATOM   2637  O   WAT   245     -19.255 -26.687  -9.323  1.00  0.00           O  
ATOM   2638  H1  WAT   245     -19.107 -25.998  -9.971  1.00  0.00           H  
ATOM   2639  H2  WAT   245     -19.054 -26.273  -8.484  1.00  0.00           H  
TER    2640      WAT   245 
ATOM   2640  O   WAT   246      -1.300  29.173 -14.794  1.00  0.00           O  
ATOM   2641  H1  WAT   246      -0.355  29.310 -14.728  1.00  0.00           H  
ATOM   2642  H2  WAT   246      -1.437  28.879 -15.695  1.00  0.00           H  
TER    2643      WAT   246 
ATOM   2643  O   WAT   247      -8.635  36.369  21.418  1.00  0.00           O  
ATOM   2644  H1  WAT   247      -7.807  36.029  21.755  1.00  0.00           H  
ATOM   2645  H2  WAT   247      -9.085  35.600  21.067  1.00  0.00           H  
TER    2646      WAT   247 
ATOM   2646  O   WAT   248     -10.943 -43.286 -20.514  1.00  0.00           O  
ATOM   2647  H1  WAT   248     -11.425 -42.513 -20.808  1.00  0.00           H  
ATOM   2648  H2  WAT   248     -11.525 -44.020 -20.709  1.00  0.00           H  
TER    2649      WAT   248 
ATOM   2649  O   WAT   249      35.016  -3.392 -30.718  1.00  0.00           O  
ATOM   2650  H1  WAT   249      34.561  -2.985 -31.455  1.00  0.00           H  
ATOM   2651  H2  WAT   249      35.861  -3.663 -31.077  1.00  0.00           H  
TER    2652      WAT   249 
ATOM   2652  O   WAT   250     -32.280  23.102 -23.822  1.00  0.00           O  
ATOM   2653  H1  WAT   250     -32.404  22.442 -24.505  1.00  0.00           H  
ATOM   2654  H2  WAT   250     -31.837  23.825 -24.267  1.00  0.00           H  
TER    2655      WAT   250 
ATOM   2655  O   WAT   251       1.033   5.502  10.376  1.00  0.00           O  
ATOM   2656  H1  WAT   251       0.794   6.033   9.616  1.00  0.00           H  
ATOM   2657  H2  WAT   251       0.724   6.007  11.128  1.00  0.00           H  
TER    2658      WAT   251 
ATOM   2658  O   WAT   252      14.283 -38.833  -0.455  1.00  0.00           O  
ATOM   2659  H1  WAT   252      14.329 -38.034   0.071  1.00  0.00           H  
ATOM   2660  H2  WAT   252      13.353 -38.929  -0.663  1.00  0.00           H  
TER    2661      WAT   252 
ATOM   2661  O   WAT   253     -33.235   8.892  35.865  1.00  0.00           O  
ATOM   2662  H1  WAT   253     -32.713   9.689  35.770  1.00  0.00           H  
ATOM   2663  H2  WAT   253     -32.726   8.343  36.462  1.00  0.00           H  
TER    2664      WAT   253 
ATOM   2664  O   WAT   254     -36.067 -36.063  -4.026  1.00  0.00           O  
ATOM   2665  H1  WAT   254     -35.381 -36.708  -4.200  1.00  0.00           H  
ATOM   2666  H2  WAT   254     -35.971 -35.855  -3.096  1.00  0.00           H  
TER    2667      WAT   254 
ATOM   2667  O   WAT   255      16.737 -17.331 -11.708  1.00  0.00           O  
ATOM   2668  H1  WAT   255      16.182 -17.923 -12.216  1.00  0.00           H  
ATOM   2669  H2  WAT   255      17.555 -17.813 -11.589  1.00  0.00           H  
TER    2670      WAT   255 
ATOM   2670  O   WAT   256       7.528  13.123  19.585  1.00  0.00           O  
ATOM   2671  H1  WAT   256       7.703  13.419  18.692  1.00  0.00           H  
ATOM   2672  H2  WAT   256       6.673  12.695  19.532  1.00  0.00           H  
TER    2673      WAT   256 
ATOM   2673  O   WAT   257      11.786  35.782  24.903  1.00  0.00           O  
ATOM   2674  H1  WAT   257      11.555  36.156  25.753  1.00  0.00           H  
ATOM   2675  H2  WAT   257      12.607  35.316  25.061  1.00  0.00           H  
TER    2676      WAT   257 
ATOM   2676  O   WAT   258     -16.863  12.310  48.418  1.00  0.00           O  
ATOM   2677  H1  WAT   258     -16.873  13.132  47.928  1.00  0.00           H  
ATOM   2678  H2  WAT   258     -17.634  11.837  48.107  1.00  0.00           H  
TER    2679      WAT   258 
ATOM   2679  O   WAT   259       3.767 -35.088 -21.225  1.00  0.00           O  
ATOM   2680  H1  WAT   259       4.164 -34.297 -20.862  1.00  0.00           H  
ATOM   2681  H2  WAT   259       3.278 -34.782 -21.989  1.00  0.00           H  
TER    2682      WAT   259 
ATOM   2682  O   WAT   260       7.907 -16.753  17.671  1.00  0.00           O  
ATOM   2683  H1  WAT   260       8.597 -16.145  17.936  1.00  0.00           H  
ATOM   2684  H2  WAT   260       7.874 -17.401  18.375  1.00  0.00           H  
TER    2685      WAT   260 
ATOM   2685  O   WAT   261     -14.621 -16.895  20.339  1.00  0.00           O  
ATOM   2686  H1  WAT   261     -14.896 -17.810  20.407  1.00  0.00           H  
ATOM   2687  H2  WAT   261     -14.388 -16.783  19.418  1.00  0.00           H  
TER    2688      WAT   261 
ATOM   2688  O   WAT   262      21.336 -24.897 -12.235  1.00  0.00           O  
ATOM   2689  H1  WAT   262      22.238 -24.763 -11.944  1.00  0.00           H  
ATOM   2690  H2  WAT   262      21.148 -25.811 -12.020  1.00  0.00           H  
TER    2691      WAT   262 
ATOM   2691  O   WAT   263      16.613 -36.200  -5.963  1.00  0.00           O  
ATOM   2692  H1  WAT   263      17.007 -35.328  -5.984  1.00  0.00           H  
ATOM   2693  H2  WAT   263      15.683 -36.046  -6.129  1.00  0.00           H  
TER    2694      WAT   263 
ATOM   2694  O   WAT   264       0.404  18.054 -22.526  1.00  0.00           O  
ATOM   2695  H1  WAT   264      -0.077  17.446 -23.088  1.00  0.00           H  
ATOM   2696  H2  WAT   264       0.186  17.780 -21.635  1.00  0.00           H  
TER    2697      WAT   264 
ATOM   2697  O   WAT   265      -8.592 -23.246  25.082  1.00  0.00           O  
ATOM   2698  H1  WAT   265      -9.156 -22.935  24.374  1.00  0.00           H  
ATOM   2699  H2  WAT   265      -7.849 -23.652  24.635  1.00  0.00           H  
TER    2700      WAT   265 
ATOM   2700  O   WAT   266      42.572 -29.554  -4.740  1.00  0.00           O  
ATOM   2701  H1  WAT   266      43.451 -29.893  -4.914  1.00  0.00           H  
ATOM   2702  H2  WAT   266      42.716 -28.651  -4.457  1.00  0.00           H  
TER    2703      WAT   266 
ATOM   2703  O   WAT   267      -9.673 -43.654   7.946  1.00  0.00           O  
ATOM   2704  H1  WAT   267     -10.028 -43.214   7.175  1.00  0.00           H  
ATOM   2705  H2  WAT   267     -10.109 -44.506   7.959  1.00  0.00           H  
TER    2706      WAT   267 
ATOM   2706  O   WAT   268      -2.627 -35.211   6.040  1.00  0.00           O  
ATOM   2707  H1  WAT   268      -2.738 -35.234   6.991  1.00  0.00           H  
ATOM   2708  H2  WAT   268      -2.684 -34.282   5.815  1.00  0.00           H  
TER    2709      WAT   268 
ATOM   2709  O   WAT   269      23.561  19.572 -13.318  1.00  0.00           O  
ATOM   2710  H1  WAT   269      24.070  19.994 -12.626  1.00  0.00           H  
ATOM   2711  H2  WAT   269      23.031  18.919 -12.861  1.00  0.00           H  
TER    2712      WAT   269 
ATOM   2712  O   WAT   270      -0.010  22.044   5.834  1.00  0.00           O  
ATOM   2713  H1  WAT   270      -0.755  22.106   6.432  1.00  0.00           H  
ATOM   2714  H2  WAT   270       0.167  21.106   5.768  1.00  0.00           H  
TER    2715      WAT   270 
ATOM   2715  O   WAT   271      22.721 -31.291 -32.374  1.00  0.00           O  
ATOM   2716  H1  WAT   271      22.412 -31.020 -31.509  1.00  0.00           H  
ATOM   2717  H2  WAT   271      22.996 -30.478 -32.796  1.00  0.00           H  
TER    2718      WAT   271 
ATOM   2718  O   WAT   272     -41.714 -19.660 -19.364  1.00  0.00           O  
ATOM   2719  H1  WAT   272     -41.412 -20.450 -18.915  1.00  0.00           H  
ATOM   2720  H2  WAT   272     -41.191 -18.954 -18.985  1.00  0.00           H  
TER    2721      WAT   272 
ATOM   2721  O   WAT   273       3.536  36.499   8.772  1.00  0.00           O  
ATOM   2722  H1  WAT   273       3.712  36.294   7.854  1.00  0.00           H  
ATOM   2723  H2  WAT   273       4.389  36.743   9.130  1.00  0.00           H  
TER    2724      WAT   273 
ATOM   2724  O   WAT   274       0.714 -27.693 -10.934  1.00  0.00           O  
ATOM   2725  H1  WAT   274       0.709 -28.372 -11.609  1.00  0.00           H  
ATOM   2726  H2  WAT   274       0.125 -28.025 -10.257  1.00  0.00           H  
TER    2727      WAT   274 
ATOM   2727  O   WAT   275      -2.361 -26.457 -29.615  1.00  0.00           O  
ATOM   2728  H1  WAT   275      -1.959 -25.615 -29.828  1.00  0.00           H  
ATOM   2729  H2  WAT   275      -2.317 -26.956 -30.431  1.00  0.00           H  
TER    2730      WAT   275 
ATOM   2730  O   WAT   276     -32.933  -7.687 -35.125  1.00  0.00           O  
ATOM   2731  H1  WAT   276     -32.528  -7.731 -34.259  1.00  0.00           H  
ATOM   2732  H2  WAT   276     -32.321  -8.146 -35.700  1.00  0.00           H  
TER    2733      WAT   276 
ATOM   2733  O   WAT   277     -43.366   6.539   6.842  1.00  0.00           O  
ATOM   2734  H1  WAT   277     -42.764   6.379   7.568  1.00  0.00           H  
ATOM   2735  H2  WAT   277     -43.936   5.769   6.829  1.00  0.00           H  
TER    2736      WAT   277 
ATOM   2736  O   WAT   278      31.838 -14.008  34.258  1.00  0.00           O  
ATOM   2737  H1  WAT   278      30.981 -14.337  34.531  1.00  0.00           H  
ATOM   2738  H2  WAT   278      32.093 -14.578  33.533  1.00  0.00           H  
TER    2739      WAT   278 
ATOM   2739  O   WAT   279      -0.119  43.394 -12.378  1.00  0.00           O  
ATOM   2740  H1  WAT   279      -0.099  43.914 -13.182  1.00  0.00           H  
ATOM   2741  H2  WAT   279      -0.054  44.039 -11.674  1.00  0.00           H  
TER    2742      WAT   279 
ATOM   2742  O   WAT   280     -10.886  26.921  -2.207  1.00  0.00           O  
ATOM   2743  H1  WAT   280      -9.947  26.737  -2.236  1.00  0.00           H  
ATOM   2744  H2  WAT   280     -11.079  27.032  -1.276  1.00  0.00           H  
TER    2745      WAT   280 
ATOM   2745  O   WAT   281     -25.939  20.622  38.529  1.00  0.00           O  
ATOM   2746  H1  WAT   281     -25.505  19.862  38.141  1.00  0.00           H  
ATOM   2747  H2  WAT   281     -25.686  20.596  39.452  1.00  0.00           H  
TER    2748      WAT   281 
ATOM   2748  O   WAT   282      -6.115 -16.005  11.963  1.00  0.00           O  
ATOM   2749  H1  WAT   282      -6.055 -15.104  12.282  1.00  0.00           H  
ATOM   2750  H2  WAT   282      -7.053 -16.158  11.852  1.00  0.00           H  
TER    2751      WAT   282 
ATOM   2751  O   WAT   283     -19.448   7.922 -49.922  1.00  0.00           O  
ATOM   2752  H1  WAT   283     -18.917   8.341 -49.245  1.00  0.00           H  
ATOM   2753  H2  WAT   283     -19.150   8.319 -50.740  1.00  0.00           H  
TER    2754      WAT   283 
ATOM   2754  O   WAT   284      11.928  -9.863  16.662  1.00  0.00           O  
ATOM   2755  H1  WAT   284      12.220  -8.962  16.525  1.00  0.00           H  
ATOM   2756  H2  WAT   284      11.757 -10.196  15.782  1.00  0.00           H  
TER    2757      WAT   284 
ATOM   2757  O   WAT   285     -28.042  -8.421   5.780  1.00  0.00           O  
ATOM   2758  H1  WAT   285     -27.510  -7.683   6.078  1.00  0.00           H  
ATOM   2759  H2  WAT   285     -28.321  -8.175   4.899  1.00  0.00           H  
TER    2760      WAT   285 
ATOM   2760  O   WAT   286      28.181   7.173 -13.501  1.00  0.00           O  
ATOM   2761  H1  WAT   286      27.952   8.069 -13.748  1.00  0.00           H  
ATOM   2762  H2  WAT   286      27.358   6.688 -13.566  1.00  0.00           H  
TER    2763      WAT   286 
ATOM   2763  O   WAT   287      -6.161 -44.805 -22.264  1.00  0.00           O  
ATOM   2764  H1  WAT   287      -7.023 -44.738 -21.853  1.00  0.00           H  
ATOM   2765  H2  WAT   287      -5.714 -45.493 -21.770  1.00  0.00           H  
TER    2766      WAT   287 
ATOM   2766  O   WAT   288      24.483 -11.491  42.486  1.00  0.00           O  
ATOM   2767  H1  WAT   288      25.027 -12.270  42.602  1.00  0.00           H  
ATOM   2768  H2  WAT   288      24.171 -11.550  41.583  1.00  0.00           H  
TER    2769      WAT   288 
ATOM   2769  O   WAT   289     -15.936  25.719  26.976  1.00  0.00           O  
ATOM   2770  H1  WAT   289     -15.810  26.202  27.793  1.00  0.00           H  
ATOM   2771  H2  WAT   289     -15.080  25.334  26.791  1.00  0.00           H  
TER    2772      WAT   289 
ATOM   2772  O   WAT   290       2.578  17.432   6.267  1.00  0.00           O  
ATOM   2773  H1  WAT   290       1.716  17.333   6.672  1.00  0.00           H  
ATOM   2774  H2  WAT   290       2.395  17.800   5.402  1.00  0.00           H  
TER    2775      WAT   290 
ATOM   2775  O   WAT   291     -17.645   7.129 -34.480  1.00  0.00           O  
ATOM   2776  H1  WAT   291     -18.008   7.999 -34.313  1.00  0.00           H  
ATOM   2777  H2  WAT   291     -18.340   6.667 -34.950  1.00  0.00           H  
TER    2778      WAT   291 
ATOM   2778  O   WAT   292      14.164 -23.269 -10.210  1.00  0.00           O  
ATOM   2779  H1  WAT   292      14.462 -23.406 -11.110  1.00  0.00           H  
ATOM   2780  H2  WAT   292      14.917 -23.510  -9.670  1.00  0.00           H  
TER    2781      WAT   292 
ATOM   2781  O   WAT   293      24.672   5.400 -26.810  1.00  0.00           O  
ATOM   2782  H1  WAT   293      24.256   5.697 -27.620  1.00  0.00           H  
ATOM   2783  H2  WAT   293      23.954   5.034 -26.292  1.00  0.00           H  
TER    2784      WAT   293 
ATOM   2784  O   WAT   294      30.865   6.893 -26.620  1.00  0.00           O  
ATOM   2785  H1  WAT   294      29.988   7.264 -26.715  1.00  0.00           H  
ATOM   2786  H2  WAT   294      30.746   5.955 -26.774  1.00  0.00           H  
TER    2787      WAT   294 
ATOM   2787  O   WAT   295     -26.900 -25.529  20.665  1.00  0.00           O  
ATOM   2788  H1  WAT   295     -27.078 -26.331  21.155  1.00  0.00           H  
ATOM   2789  H2  WAT   295     -27.436 -24.862  21.094  1.00  0.00           H  
TER    2790      WAT   295 
ATOM   2790  O   WAT   296      17.536   4.117  16.578  1.00  0.00           O  
ATOM   2791  H1  WAT   296      17.351   5.048  16.706  1.00  0.00           H  
ATOM   2792  H2  WAT   296      18.042   3.865  17.350  1.00  0.00           H  
TER    2793      WAT   296 
ATOM   2793  O   WAT   297       5.181  15.386 -18.442  1.00  0.00           O  
ATOM   2794  H1  WAT   297       6.016  15.051 -18.769  1.00  0.00           H  
ATOM   2795  H2  WAT   297       4.529  15.038 -19.050  1.00  0.00           H  
TER    2796      WAT   297 
ATOM   2796  O   WAT   298      28.526   1.920  31.436  1.00  0.00           O  
ATOM   2797  H1  WAT   298      28.343   2.292  32.299  1.00  0.00           H  
ATOM   2798  H2  WAT   298      28.998   1.108  31.620  1.00  0.00           H  
TER    2799      WAT   298 
ATOM   2799  O   WAT   299      -2.463 -16.192   1.038  1.00  0.00           O  
ATOM   2800  H1  WAT   299      -2.442 -17.141   0.917  1.00  0.00           H  
ATOM   2801  H2  WAT   299      -2.050 -15.841   0.248  1.00  0.00           H  
TER    2802      WAT   299 
ATOM   2802  O   WAT   300      -4.257 -29.226 -34.632  1.00  0.00           O  
ATOM   2803  H1  WAT   300      -5.102 -29.004 -35.024  1.00  0.00           H  
ATOM   2804  H2  WAT   300      -4.317 -30.165 -34.452  1.00  0.00           H  
TER    2805      WAT   300 
ATOM   2805  O   WAT   301     -19.098  21.315 -10.493  1.00  0.00           O  
ATOM   2806  H1  WAT   301     -19.644  21.075 -11.242  1.00  0.00           H  
ATOM   2807  H2  WAT   301     -18.420  20.640 -10.466  1.00  0.00           H  
TER    2808      WAT   301 
ATOM   2808  O   WAT   302     -14.933  -5.253  34.589  1.00  0.00           O  
ATOM   2809  H1  WAT   302     -15.569  -5.930  34.822  1.00  0.00           H  
ATOM   2810  H2  WAT   302     -14.087  -5.701  34.612  1.00  0.00           H  
TER    2811      WAT   302 
ATOM   2811  O   WAT   303      -6.972  -8.878  18.306  1.00  0.00           O  
ATOM   2812  H1  WAT   303      -6.814  -9.822  18.325  1.00  0.00           H  
ATOM   2813  H2  WAT   303      -6.499  -8.572  17.532  1.00  0.00           H  
TER    2814      WAT   303 
ATOM   2814  O   WAT   304     -11.170   5.233  -5.722  1.00  0.00           O  
ATOM   2815  H1  WAT   304     -12.029   5.636  -5.596  1.00  0.00           H  
ATOM   2816  H2  WAT   304     -11.139   4.527  -5.076  1.00  0.00           H  
TER    2817      WAT   304 
ATOM   2817  O   WAT   305      30.510   5.175 -36.362  1.00  0.00           O  
ATOM   2818  H1  WAT   305      30.985   5.615 -35.658  1.00  0.00           H  
ATOM   2819  H2  WAT   305      29.590   5.235 -36.104  1.00  0.00           H  
TER    2820      WAT   305 
ATOM   2820  O   WAT   306     -13.418 -21.457 -24.665  1.00  0.00           O  
ATOM   2821  H1  WAT   306     -12.740 -20.889 -25.030  1.00  0.00           H  
ATOM   2822  H2  WAT   306     -13.149 -21.597 -23.757  1.00  0.00           H  
TER    2823      WAT   306 
ATOM   2823  O   WAT   307      -5.292  21.988  16.262  1.00  0.00           O  
ATOM   2824  H1  WAT   307      -6.062  21.972  16.830  1.00  0.00           H  
ATOM   2825  H2  WAT   307      -5.182  21.079  15.981  1.00  0.00           H  
TER    2826      WAT   307 
ATOM   2826  O   WAT   308      36.903 -17.319 -10.777  1.00  0.00           O  
ATOM   2827  H1  WAT   308      36.737 -17.220 -11.714  1.00  0.00           H  
ATOM   2828  H2  WAT   308      37.839 -17.145 -10.680  1.00  0.00           H  
TER    2829      WAT   308 
ATOM   2829  O   WAT   309       9.730  25.437  15.741  1.00  0.00           O  
ATOM   2830  H1  WAT   309       9.648  26.255  15.250  1.00  0.00           H  
ATOM   2831  H2  WAT   309      10.386  24.933  15.259  1.00  0.00           H  
TER    2832      WAT   309 
ATOM   2832  O   WAT   310      12.771 -16.854 -16.011  1.00  0.00           O  
ATOM   2833  H1  WAT   310      12.123 -17.303 -15.469  1.00  0.00           H  
ATOM   2834  H2  WAT   310      12.404 -16.880 -16.895  1.00  0.00           H  
TER    2835      WAT   310 
ATOM   2835  O   WAT   311     -27.025 -14.829  -2.190  1.00  0.00           O  
ATOM   2836  H1  WAT   311     -26.754 -14.166  -1.556  1.00  0.00           H  
ATOM   2837  H2  WAT   311     -27.418 -14.329  -2.906  1.00  0.00           H  
TER    2838      WAT   311 
ATOM   2838  O   WAT   312      -5.406 -19.431  19.273  1.00  0.00           O  
ATOM   2839  H1  WAT   312      -5.991 -18.683  19.149  1.00  0.00           H  
ATOM   2840  H2  WAT   312      -5.459 -19.915  18.449  1.00  0.00           H  
TER    2841      WAT   312 
ATOM   2841  O   WAT   313       6.673   6.125  23.542  1.00  0.00           O  
ATOM   2842  H1  WAT   313       7.047   5.660  24.290  1.00  0.00           H  
ATOM   2843  H2  WAT   313       7.122   5.754  22.781  1.00  0.00           H  
TER    2844      WAT   313 
ATOM   2844  O   WAT   314      -3.891  19.002  37.372  1.00  0.00           O  
ATOM   2845  H1  WAT   314      -4.012  19.928  37.583  1.00  0.00           H  
ATOM   2846  H2  WAT   314      -3.301  18.677  38.052  1.00  0.00           H  
TER    2847      WAT   314 
ATOM   2847  O   WAT   315      32.459 -31.326 -10.631  1.00  0.00           O  
ATOM   2848  H1  WAT   315      31.835 -31.718 -10.020  1.00  0.00           H  
ATOM   2849  H2  WAT   315      33.314 -31.636 -10.332  1.00  0.00           H  
TER    2850      WAT   315 
ATOM   2850  O   WAT   316      27.912 -17.554  -9.501  1.00  0.00           O  
ATOM   2851  H1  WAT   316      28.018 -17.004 -10.277  1.00  0.00           H  
ATOM   2852  H2  WAT   316      27.756 -18.432  -9.849  1.00  0.00           H  
TER    2853      WAT   316 
ATOM   2853  O   WAT   317     -11.805   3.576 -26.896  1.00  0.00           O  
ATOM   2854  H1  WAT   317     -11.580   3.190 -26.050  1.00  0.00           H  
ATOM   2855  H2  WAT   317     -11.402   2.993 -27.540  1.00  0.00           H  
TER    2856      WAT   317 
ATOM   2856  O   WAT   318       7.456  28.639   1.238  1.00  0.00           O  
ATOM   2857  H1  WAT   318       7.735  27.922   1.809  1.00  0.00           H  
ATOM   2858  H2  WAT   318       7.092  29.293   1.835  1.00  0.00           H  
TER    2859      WAT   318 
ATOM   2859  O   WAT   319     -13.209   6.295  16.949  1.00  0.00           O  
ATOM   2860  H1  WAT   319     -13.312   5.821  16.123  1.00  0.00           H  
ATOM   2861  H2  WAT   319     -12.273   6.240  17.141  1.00  0.00           H  
TER    2862      WAT   319 
ATOM   2862  O   WAT   320      -2.467  15.101  38.566  1.00  0.00           O  
ATOM   2863  H1  WAT   320      -3.219  15.370  38.038  1.00  0.00           H  
ATOM   2864  H2  WAT   320      -2.239  14.233  38.233  1.00  0.00           H  
TER    2865      WAT   320 
ATOM   2865  O   WAT   321      28.787 -28.520 -15.894  1.00  0.00           O  
ATOM   2866  H1  WAT   321      29.686 -28.623 -15.583  1.00  0.00           H  
ATOM   2867  H2  WAT   321      28.591 -29.345 -16.339  1.00  0.00           H  
TER    2868      WAT   321 
ATOM   2868  O   WAT   322     -16.492  -3.174 -24.204  1.00  0.00           O  
ATOM   2869  H1  WAT   322     -15.607  -3.353 -24.523  1.00  0.00           H  
ATOM   2870  H2  WAT   322     -17.040  -3.207 -24.989  1.00  0.00           H  
TER    2871      WAT   322 
ATOM   2871  O   WAT   323      -4.315 -11.015   9.635  1.00  0.00           O  
ATOM   2872  H1  WAT   323      -4.442 -10.077   9.778  1.00  0.00           H  
ATOM   2873  H2  WAT   323      -4.531 -11.148   8.712  1.00  0.00           H  
TER    2874      WAT   323 
ATOM   2874  O   WAT   324      -0.569  16.751 -13.354  1.00  0.00           O  
ATOM   2875  H1  WAT   324      -0.150  16.151 -12.738  1.00  0.00           H  
ATOM   2876  H2  WAT   324      -1.189  17.248 -12.821  1.00  0.00           H  
TER    2877      WAT   324 
ATOM   2877  O   WAT   325      41.361 -19.615 -15.567  1.00  0.00           O  
ATOM   2878  H1  WAT   325      41.793 -19.258 -16.343  1.00  0.00           H  
ATOM   2879  H2  WAT   325      40.479 -19.246 -15.593  1.00  0.00           H  
TER    2880      WAT   325 
ATOM   2880  O   WAT   326      32.368  -1.620  36.282  1.00  0.00           O  
ATOM   2881  H1  WAT   326      33.273  -1.407  36.513  1.00  0.00           H  
ATOM   2882  H2  WAT   326      32.442  -2.147  35.487  1.00  0.00           H  
TER    2883      WAT   326 
ATOM   2883  O   WAT   327     -21.342  17.222 -30.439  1.00  0.00           O  
ATOM   2884  H1  WAT   327     -21.483  16.546 -29.777  1.00  0.00           H  
ATOM   2885  H2  WAT   327     -21.542  18.043 -29.989  1.00  0.00           H  
TER    2886      WAT   327 
ATOM   2886  O   WAT   328      11.675 -21.627  12.584  1.00  0.00           O  
ATOM   2887  H1  WAT   328      11.923 -20.903  12.008  1.00  0.00           H  
ATOM   2888  H2  WAT   328      11.854 -22.414  12.069  1.00  0.00           H  
TER    2889      WAT   328 
ATOM   2889  O   WAT   329      -3.318  -8.855 -45.483  1.00  0.00           O  
ATOM   2890  H1  WAT   329      -3.523  -9.667 -45.019  1.00  0.00           H  
ATOM   2891  H2  WAT   329      -2.364  -8.793 -45.448  1.00  0.00           H  
TER    2892      WAT   329 
ATOM   2892  O   WAT   330      16.889  38.863  10.912  1.00  0.00           O  
ATOM   2893  H1  WAT   330      17.240  38.828  10.022  1.00  0.00           H  
ATOM   2894  H2  WAT   330      16.218  38.180  10.932  1.00  0.00           H  
TER    2895      WAT   330 
ATOM   2895  O   WAT   331      17.473 -16.783  44.606  1.00  0.00           O  
ATOM   2896  H1  WAT   331      17.884 -15.993  44.958  1.00  0.00           H  
ATOM   2897  H2  WAT   331      18.183 -17.241  44.156  1.00  0.00           H  
TER    2898      WAT   331 
ATOM   2898  O   WAT   332      -8.950 -22.138 -21.336  1.00  0.00           O  
ATOM   2899  H1  WAT   332      -8.889 -21.992 -20.392  1.00  0.00           H  
ATOM   2900  H2  WAT   332      -8.442 -21.423 -21.722  1.00  0.00           H  
TER    2901      WAT   332 
ATOM   2901  O   WAT   333      27.765  -7.138 -21.501  1.00  0.00           O  
ATOM   2902  H1  WAT   333      28.244  -7.309 -22.312  1.00  0.00           H  
ATOM   2903  H2  WAT   333      27.432  -6.246 -21.603  1.00  0.00           H  
TER    2904      WAT   333 
ATOM   2904  O   WAT   334      23.973   6.647  13.468  1.00  0.00           O  
ATOM   2905  H1  WAT   334      24.754   6.215  13.122  1.00  0.00           H  
ATOM   2906  H2  WAT   334      24.275   7.086  14.263  1.00  0.00           H  
TER    2907      WAT   334 
ATOM   2907  O   WAT   335     -25.627 -38.090 -15.968  1.00  0.00           O  
ATOM   2908  H1  WAT   335     -26.229 -38.588 -15.415  1.00  0.00           H  
ATOM   2909  H2  WAT   335     -24.769 -38.482 -15.801  1.00  0.00           H  
TER    2910      WAT   335 
ATOM   2910  O   WAT   336     -31.855   0.626  20.860  1.00  0.00           O  
ATOM   2911  H1  WAT   336     -32.149  -0.285  20.859  1.00  0.00           H  
ATOM   2912  H2  WAT   336     -32.321   1.029  20.127  1.00  0.00           H  
TER    2913      WAT   336 
ATOM   2913  O   WAT   337     -15.021  20.367 -44.382  1.00  0.00           O  
ATOM   2914  H1  WAT   337     -14.869  21.236 -44.753  1.00  0.00           H  
ATOM   2915  H2  WAT   337     -14.941  19.772 -45.128  1.00  0.00           H  
TER    2916      WAT   337 
ATOM   2916  O   WAT   338     -15.029  17.240 -30.025  1.00  0.00           O  
ATOM   2917  H1  WAT   338     -14.554  17.498 -30.815  1.00  0.00           H  
ATOM   2918  H2  WAT   338     -15.740  16.684 -30.344  1.00  0.00           H  
TER    2919      WAT   338 
ATOM   2919  O   WAT   339      43.274 -27.744 -19.110  1.00  0.00           O  
ATOM   2920  H1  WAT   339      43.689 -28.606 -19.105  1.00  0.00           H  
ATOM   2921  H2  WAT   339      43.675 -27.290 -19.851  1.00  0.00           H  
TER    2922      WAT   339 
ATOM   2922  O   WAT   340      -4.410  -0.551 -29.145  1.00  0.00           O  
ATOM   2923  H1  WAT   340      -4.968  -0.464 -28.372  1.00  0.00           H  
ATOM   2924  H2  WAT   340      -3.770  -1.221 -28.905  1.00  0.00           H  
TER    2925      WAT   340 
ATOM   2925  O   WAT   341      -4.325  36.257   4.153  1.00  0.00           O  
ATOM   2926  H1  WAT   341      -3.369  36.252   4.123  1.00  0.00           H  
ATOM   2927  H2  WAT   341      -4.594  36.151   3.240  1.00  0.00           H  
TER    2928      WAT   341 
ATOM   2928  O   WAT   342       2.401 -34.509  16.316  1.00  0.00           O  
ATOM   2929  H1  WAT   342       2.059 -33.633  16.494  1.00  0.00           H  
ATOM   2930  H2  WAT   342       1.772 -34.893  15.705  1.00  0.00           H  
TER    2931      WAT   342 
ATOM   2931  O   WAT   343      38.487 -17.312  18.941  1.00  0.00           O  
ATOM   2932  H1  WAT   343      37.873 -18.021  18.749  1.00  0.00           H  
ATOM   2933  H2  WAT   343      39.269 -17.528  18.433  1.00  0.00           H  
TER    2934      WAT   343 
ATOM   2934  O   WAT   344     -19.570  35.712 -29.147  1.00  0.00           O  
ATOM   2935  H1  WAT   344     -19.499  36.271 -28.373  1.00  0.00           H  
ATOM   2936  H2  WAT   344     -19.090  36.184 -29.828  1.00  0.00           H  
TER    2937      WAT   344 
ATOM   2937  O   WAT   345       5.907 -14.984  44.188  1.00  0.00           O  
ATOM   2938  H1  WAT   345       6.543 -15.693  44.089  1.00  0.00           H  
ATOM   2939  H2  WAT   345       6.310 -14.388  44.819  1.00  0.00           H  
TER    2940      WAT   345 
ATOM   2940  O   WAT   346      28.305 -24.362 -23.466  1.00  0.00           O  
ATOM   2941  H1  WAT   346      28.496 -24.157 -22.551  1.00  0.00           H  
ATOM   2942  H2  WAT   346      29.127 -24.712 -23.810  1.00  0.00           H  
TER    2943      WAT   346 
ATOM   2943  O   WAT   347     -14.994  11.004  42.055  1.00  0.00           O  
ATOM   2944  H1  WAT   347     -15.616  10.760  41.370  1.00  0.00           H  
ATOM   2945  H2  WAT   347     -14.886  10.208  42.576  1.00  0.00           H  
TER    2946      WAT   347 
ATOM   2946  O   WAT   348     -29.557 -34.633  19.580  1.00  0.00           O  
ATOM   2947  H1  WAT   348     -30.027 -34.623  18.746  1.00  0.00           H  
ATOM   2948  H2  WAT   348     -28.633 -34.596  19.335  1.00  0.00           H  
TER    2949      WAT   348 
ATOM   2949  O   WAT   349      -2.435  16.851 -18.451  1.00  0.00           O  
ATOM   2950  H1  WAT   349      -1.823  16.804 -17.717  1.00  0.00           H  
ATOM   2951  H2  WAT   349      -2.851  15.990 -18.471  1.00  0.00           H  
TER    2952      WAT   349 
ATOM   2952  O   WAT   350     -43.308 -18.108 -10.667  1.00  0.00           O  
ATOM   2953  H1  WAT   350     -43.133 -18.365 -11.573  1.00  0.00           H  
ATOM   2954  H2  WAT   350     -43.714 -17.244 -10.738  1.00  0.00           H  
TER    2955      WAT   350 
ATOM   2955  O   WAT   351      16.391  36.330   4.651  1.00  0.00           O  
ATOM   2956  H1  WAT   351      16.281  36.605   5.561  1.00  0.00           H  
ATOM   2957  H2  WAT   351      17.337  36.228   4.545  1.00  0.00           H  
TER    2958      WAT   351 
ATOM   2958  O   WAT   352      19.973  37.680  19.680  1.00  0.00           O  
ATOM   2959  H1  WAT   352      20.155  37.200  18.872  1.00  0.00           H  
ATOM   2960  H2  WAT   352      19.580  37.030  20.262  1.00  0.00           H  
TER    2961      WAT   352 
ATOM   2961  O   WAT   353      -5.009  12.450 -36.510  1.00  0.00           O  
ATOM   2962  H1  WAT   353      -5.250  11.656 -36.988  1.00  0.00           H  
ATOM   2963  H2  WAT   353      -5.687  12.542 -35.841  1.00  0.00           H  
TER    2964      WAT   353 
ATOM   2964  O   WAT   354       6.635  26.349  15.654  1.00  0.00           O  
ATOM   2965  H1  WAT   354       7.017  26.110  14.810  1.00  0.00           H  
ATOM   2966  H2  WAT   354       6.308  25.523  16.011  1.00  0.00           H  
TER    2967      WAT   354 
ATOM   2967  O   WAT   355     -15.803  -9.316 -18.221  1.00  0.00           O  
ATOM   2968  H1  WAT   355     -16.009  -9.983 -18.877  1.00  0.00           H  
ATOM   2969  H2  WAT   355     -16.649  -9.090 -17.836  1.00  0.00           H  
TER    2970      WAT   355 
ATOM   2970  O   WAT   356      -6.919 -24.886  -7.468  1.00  0.00           O  
ATOM   2971  H1  WAT   356      -7.006 -25.822  -7.291  1.00  0.00           H  
ATOM   2972  H2  WAT   356      -6.410 -24.841  -8.278  1.00  0.00           H  
TER    2973      WAT   356 
ATOM   2973  O   WAT   357      31.941 -13.273  16.167  1.00  0.00           O  
ATOM   2974  H1  WAT   357      31.422 -13.732  16.827  1.00  0.00           H  
ATOM   2975  H2  WAT   357      32.335 -13.971  15.643  1.00  0.00           H  
TER    2976      WAT   357 
ATOM   2976  O   WAT   358      28.054 -32.211  13.205  1.00  0.00           O  
ATOM   2977  H1  WAT   358      27.863 -31.413  12.711  1.00  0.00           H  
ATOM   2978  H2  WAT   358      27.236 -32.411  13.661  1.00  0.00           H  
TER    2979      WAT   358 
ATOM   2979  O   WAT   359      20.365 -11.629  -7.638  1.00  0.00           O  
ATOM   2980  H1  WAT   359      21.160 -11.229  -7.991  1.00  0.00           H  
ATOM   2981  H2  WAT   359      19.678 -11.381  -8.256  1.00  0.00           H  
TER    2982      WAT   359 
ATOM   2982  O   WAT   360      40.986  -8.628  14.092  1.00  0.00           O  
ATOM   2983  H1  WAT   360      40.322  -7.940  14.056  1.00  0.00           H  
ATOM   2984  H2  WAT   360      40.688  -9.282  13.460  1.00  0.00           H  
TER    2985      WAT   360 
ATOM   2985  O   WAT   361     -16.553 -44.994   9.603  1.00  0.00           O  
ATOM   2986  H1  WAT   361     -16.086 -44.363   9.055  1.00  0.00           H  
ATOM   2987  H2  WAT   361     -17.446 -44.653   9.654  1.00  0.00           H  
TER    2988      WAT   361 
ATOM   2988  O   WAT   362      -6.113 -15.279 -32.409  1.00  0.00           O  
ATOM   2989  H1  WAT   362      -5.597 -14.913 -33.127  1.00  0.00           H  
ATOM   2990  H2  WAT   362      -6.562 -16.030 -32.795  1.00  0.00           H  
TER    2991      WAT   362 
ATOM   2991  O   WAT   363      -7.240 -10.003  14.869  1.00  0.00           O  
ATOM   2992  H1  WAT   363      -7.156  -9.769  13.945  1.00  0.00           H  
ATOM   2993  H2  WAT   363      -6.988  -9.209  15.341  1.00  0.00           H  
TER    2994      WAT   363 
ATOM   2994  O   WAT   364      16.144  19.051  18.509  1.00  0.00           O  
ATOM   2995  H1  WAT   364      15.693  18.505  17.865  1.00  0.00           H  
ATOM   2996  H2  WAT   364      17.067  19.000  18.261  1.00  0.00           H  
TER    2997      WAT   364 
ATOM   2997  O   WAT   365      16.177 -38.828  -5.786  1.00  0.00           O  
ATOM   2998  H1  WAT   365      15.372 -38.806  -5.269  1.00  0.00           H  
ATOM   2999  H2  WAT   365      16.468 -37.916  -5.815  1.00  0.00           H  
TER    3000      WAT   365 
ATOM   3000  O   WAT   366      30.236  16.214  29.908  1.00  0.00           O  
ATOM   3001  H1  WAT   366      30.458  16.356  28.988  1.00  0.00           H  
ATOM   3002  H2  WAT   366      31.072  16.285  30.370  1.00  0.00           H  
TER    3003      WAT   366 
ATOM   3003  O   WAT   367       3.234  19.709 -16.016  1.00  0.00           O  
ATOM   3004  H1  WAT   367       2.688  19.114 -15.503  1.00  0.00           H  
ATOM   3005  H2  WAT   367       3.809  19.132 -16.520  1.00  0.00           H  
TER    3006      WAT   367 
ATOM   3006  O   WAT   368      11.668  33.975  19.566  1.00  0.00           O  
ATOM   3007  H1  WAT   368      11.458  33.056  19.733  1.00  0.00           H  
ATOM   3008  H2  WAT   368      11.730  34.037  18.613  1.00  0.00           H  
TER    3009      WAT   368 
ATOM   3009  O   WAT   369      36.408 -14.453  26.236  1.00  0.00           O  
ATOM   3010  H1  WAT   369      36.311 -14.397  25.285  1.00  0.00           H  
ATOM   3011  H2  WAT   369      35.521 -14.615  26.557  1.00  0.00           H  
TER    3012      WAT   369 
ATOM   3012  O   WAT   370      35.188   9.876 -31.958  1.00  0.00           O  
ATOM   3013  H1  WAT   370      35.750  10.406 -32.524  1.00  0.00           H  
ATOM   3014  H2  WAT   370      34.299  10.156 -32.173  1.00  0.00           H  
TER    3015      WAT   370 
ATOM   3015  O   WAT   371     -35.491  -3.084 -27.106  1.00  0.00           O  
ATOM   3016  H1  WAT   371     -36.004  -2.292 -26.946  1.00  0.00           H  
ATOM   3017  H2  WAT   371     -35.459  -3.160 -28.060  1.00  0.00           H  
TER    3018      WAT   371 
ATOM   3018  O   WAT   372     -37.267  10.987  -8.083  1.00  0.00           O  
ATOM   3019  H1  WAT   372     -37.011  10.067  -8.153  1.00  0.00           H  
ATOM   3020  H2  WAT   372     -38.201  10.992  -8.291  1.00  0.00           H  
TER    3021      WAT   372 
ATOM   3021  O   WAT   373     -11.273   0.761   9.204  1.00  0.00           O  
ATOM   3022  H1  WAT   373     -11.115   1.668   9.467  1.00  0.00           H  
ATOM   3023  H2  WAT   373     -12.227   0.674   9.208  1.00  0.00           H  
TER    3024      WAT   373 
ATOM   3024  O   WAT   374     -39.693   5.508   2.146  1.00  0.00           O  
ATOM   3025  H1  WAT   374     -40.041   4.838   2.734  1.00  0.00           H  
ATOM   3026  H2  WAT   374     -40.266   6.263   2.277  1.00  0.00           H  
TER    3027      WAT   374 
ATOM   3027  O   WAT   375     -27.662  32.025 -25.130  1.00  0.00           O  
ATOM   3028  H1  WAT   375     -28.240  31.663 -25.802  1.00  0.00           H  
ATOM   3029  H2  WAT   375     -27.455  32.906 -25.442  1.00  0.00           H  
TER    3030      WAT   375 
ATOM   3030  O   WAT   376       4.074 -17.591  40.591  1.00  0.00           O  
ATOM   3031  H1  WAT   376       4.094 -18.428  41.055  1.00  0.00           H  
ATOM   3032  H2  WAT   376       3.349 -17.678  39.972  1.00  0.00           H  
TER    3033      WAT   376 
ATOM   3033  O   WAT   377      42.705  -0.823 -25.194  1.00  0.00           O  
ATOM   3034  H1  WAT   377      43.332  -0.954 -25.906  1.00  0.00           H  
ATOM   3035  H2  WAT   377      41.928  -0.465 -25.622  1.00  0.00           H  
TER    3036      WAT   377 
ATOM   3036  O   WAT   378       3.671   8.632  45.138  1.00  0.00           O  
ATOM   3037  H1  WAT   378       2.733   8.619  45.326  1.00  0.00           H  
ATOM   3038  H2  WAT   378       4.069   8.994  45.929  1.00  0.00           H  
TER    3039      WAT   378 
ATOM   3039  O   WAT   379      -3.532 -47.211 -14.635  1.00  0.00           O  
ATOM   3040  H1  WAT   379      -3.088 -47.056 -13.801  1.00  0.00           H  
ATOM   3041  H2  WAT   379      -2.823 -47.370 -15.258  1.00  0.00           H  
TER    3042      WAT   379 
ATOM   3042  O   WAT   380      22.458  13.937  12.673  1.00  0.00           O  
ATOM   3043  H1  WAT   380      22.828  14.514  12.005  1.00  0.00           H  
ATOM   3044  H2  WAT   380      22.861  13.085  12.505  1.00  0.00           H  
TER    3045      WAT   380 
ATOM   3045  O   WAT   381     -14.893  37.455  38.021  1.00  0.00           O  
ATOM   3046  H1  WAT   381     -14.623  36.580  37.742  1.00  0.00           H  
ATOM   3047  H2  WAT   381     -15.442  37.775  37.305  1.00  0.00           H  
TER    3048      WAT   381 
ATOM   3048  O   WAT   382     -29.492 -16.674  -0.112  1.00  0.00           O  
ATOM   3049  H1  WAT   382     -30.205 -17.224   0.211  1.00  0.00           H  
ATOM   3050  H2  WAT   382     -29.500 -16.804  -1.061  1.00  0.00           H  
TER    3051      WAT   382 
ATOM   3051  O   WAT   383      29.147 -10.841 -31.764  1.00  0.00           O  
ATOM   3052  H1  WAT   383      29.051 -10.988 -32.705  1.00  0.00           H  
ATOM   3053  H2  WAT   383      28.409 -11.307 -31.373  1.00  0.00           H  
TER    3054      WAT   383 
ATOM   3054  O   WAT   384      26.824 -23.395  29.596  1.00  0.00           O  
ATOM   3055  H1  WAT   384      27.374 -24.025  30.062  1.00  0.00           H  
ATOM   3056  H2  WAT   384      27.414 -22.983  28.964  1.00  0.00           H  
TER    3057      WAT   384 
ATOM   3057  O   WAT   385     -21.559 -11.870 -27.963  1.00  0.00           O  
ATOM   3058  H1  WAT   385     -22.270 -11.405 -28.404  1.00  0.00           H  
ATOM   3059  H2  WAT   385     -20.825 -11.822 -28.577  1.00  0.00           H  
TER    3060      WAT   385 
ATOM   3060  O   WAT   386      34.393  17.287 -27.673  1.00  0.00           O  
ATOM   3061  H1  WAT   386      33.601  16.752 -27.726  1.00  0.00           H  
ATOM   3062  H2  WAT   386      35.057  16.779 -28.139  1.00  0.00           H  
TER    3063      WAT   386 
ATOM   3063  O   WAT   387      -7.173  18.044   9.183  1.00  0.00           O  
ATOM   3064  H1  WAT   387      -7.724  17.574   9.809  1.00  0.00           H  
ATOM   3065  H2  WAT   387      -6.278  17.808   9.428  1.00  0.00           H  
TER    3066      WAT   387 
ATOM   3066  O   WAT   388      21.211 -29.654  16.667  1.00  0.00           O  
ATOM   3067  H1  WAT   388      20.381 -30.116  16.543  1.00  0.00           H  
ATOM   3068  H2  WAT   388      21.229 -29.442  17.601  1.00  0.00           H  
TER    3069      WAT   388 
ATOM   3069  O   WAT   389      30.617  21.495 -13.849  1.00  0.00           O  
ATOM   3070  H1  WAT   389      31.561  21.514 -13.691  1.00  0.00           H  
ATOM   3071  H2  WAT   389      30.524  21.055 -14.693  1.00  0.00           H  
TER    3072      WAT   389 
ATOM   3072  O   WAT   390      13.202 -16.840  20.858  1.00  0.00           O  
ATOM   3073  H1  WAT   390      12.335 -16.794  21.261  1.00  0.00           H  
ATOM   3074  H2  WAT   390      13.455 -15.926  20.730  1.00  0.00           H  
TER    3075      WAT   390 
ATOM   3075  O   WAT   391      -7.855  -4.446  -6.277  1.00  0.00           O  
ATOM   3076  H1  WAT   391      -8.708  -4.013  -6.320  1.00  0.00           H  
ATOM   3077  H2  WAT   391      -7.435  -4.231  -7.110  1.00  0.00           H  
TER    3078      WAT   391 
ATOM   3078  O   WAT   392     -34.829   9.208 -33.587  1.00  0.00           O  
ATOM   3079  H1  WAT   392     -34.485   8.405 -33.979  1.00  0.00           H  
ATOM   3080  H2  WAT   392     -34.073   9.608 -33.157  1.00  0.00           H  
TER    3081      WAT   392 
ATOM   3081  O   WAT   393      15.489  32.028  15.761  1.00  0.00           O  
ATOM   3082  H1  WAT   393      15.244  31.198  15.351  1.00  0.00           H  
ATOM   3083  H2  WAT   393      16.446  32.012  15.781  1.00  0.00           H  
TER    3084      WAT   393 
ATOM   3084  O   WAT   394     -12.612   9.490  30.117  1.00  0.00           O  
ATOM   3085  H1  WAT   394     -13.535   9.702  29.978  1.00  0.00           H  
ATOM   3086  H2  WAT   394     -12.508   8.615  29.743  1.00  0.00           H  
TER    3087      WAT   394 
ATOM   3087  O   WAT   395       5.372  32.854  24.208  1.00  0.00           O  
ATOM   3088  H1  WAT   395       5.863  32.209  24.717  1.00  0.00           H  
ATOM   3089  H2  WAT   395       5.922  33.638  24.220  1.00  0.00           H  
TER    3090      WAT   395 
ATOM   3090  O   WAT   396       0.252 -13.957 -42.205  1.00  0.00           O  
ATOM   3091  H1  WAT   396       0.183 -13.114 -41.756  1.00  0.00           H  
ATOM   3092  H2  WAT   396      -0.549 -14.423 -41.964  1.00  0.00           H  
TER    3093      WAT   396 
ATOM   3093  O   WAT   397      -9.993   5.984 -29.162  1.00  0.00           O  
ATOM   3094  H1  WAT   397     -10.165   6.008 -28.221  1.00  0.00           H  
ATOM   3095  H2  WAT   397      -9.580   5.133 -29.309  1.00  0.00           H  
TER    3096      WAT   397 
ATOM   3096  O   WAT   398      15.717 -18.194  37.907  1.00  0.00           O  
ATOM   3097  H1  WAT   398      15.519 -17.357  37.486  1.00  0.00           H  
ATOM   3098  H2  WAT   398      15.584 -18.031  38.840  1.00  0.00           H  
TER    3099      WAT   398 
ATOM   3099  O   WAT   399      -0.645   6.937  -8.183  1.00  0.00           O  
ATOM   3100  H1  WAT   399      -1.597   6.918  -8.275  1.00  0.00           H  
ATOM   3101  H2  WAT   399      -0.367   6.044  -8.390  1.00  0.00           H  
TER    3102      WAT   399 
ATOM   3102  O   WAT   400      16.306  -6.293 -23.335  1.00  0.00           O  
ATOM   3103  H1  WAT   400      16.722  -6.709 -22.580  1.00  0.00           H  
ATOM   3104  H2  WAT   400      16.745  -6.678 -24.093  1.00  0.00           H  
TER    3105      WAT   400 
ATOM   3105  O   WAT   401     -15.819  30.713 -31.798  1.00  0.00           O  
ATOM   3106  H1  WAT   401     -16.204  30.121 -32.443  1.00  0.00           H  
ATOM   3107  H2  WAT   401     -15.084  30.222 -31.430  1.00  0.00           H  
TER    3108      WAT   401 
ATOM   3108  O   WAT   402      11.965   0.735  -4.144  1.00  0.00           O  
ATOM   3109  H1  WAT   402      12.872   0.760  -3.839  1.00  0.00           H  
ATOM   3110  H2  WAT   402      11.600  -0.055  -3.746  1.00  0.00           H  
TER    3111      WAT   402 
ATOM   3111  O   WAT   403     -16.458  37.043  20.477  1.00  0.00           O  
ATOM   3112  H1  WAT   403     -15.811  36.361  20.656  1.00  0.00           H  
ATOM   3113  H2  WAT   403     -16.266  37.327  19.583  1.00  0.00           H  
TER    3114      WAT   403 
ATOM   3114  O   WAT   404      15.075  31.028 -22.456  1.00  0.00           O  
ATOM   3115  H1  WAT   404      14.944  31.440 -21.603  1.00  0.00           H  
ATOM   3116  H2  WAT   404      14.210  30.697 -22.698  1.00  0.00           H  
TER    3117      WAT   404 
ATOM   3117  O   WAT   405     -16.391   7.694 -43.050  1.00  0.00           O  
ATOM   3118  H1  WAT   405     -15.961   6.955 -42.620  1.00  0.00           H  
ATOM   3119  H2  WAT   405     -17.318   7.590 -42.833  1.00  0.00           H  
TER    3120      WAT   405 
ATOM   3120  O   WAT   406       2.883  -9.316  -8.161  1.00  0.00           O  
ATOM   3121  H1  WAT   406       2.544  -8.488  -8.502  1.00  0.00           H  
ATOM   3122  H2  WAT   406       2.366  -9.479  -7.372  1.00  0.00           H  
TER    3123      WAT   406 
ATOM   3123  O   WAT   407       9.061   1.410 -19.549  1.00  0.00           O  
ATOM   3124  H1  WAT   407       9.024   1.121 -20.461  1.00  0.00           H  
ATOM   3125  H2  WAT   407       8.210   1.164 -19.186  1.00  0.00           H  
TER    3126      WAT   407 
ATOM   3126  O   WAT   408     -18.409   5.582 -38.522  1.00  0.00           O  
ATOM   3127  H1  WAT   408     -18.357   5.273 -39.426  1.00  0.00           H  
ATOM   3128  H2  WAT   408     -17.967   4.905 -38.011  1.00  0.00           H  
TER    3129      WAT   408 
ATOM   3129  O   WAT   409     -30.923   4.377 -11.375  1.00  0.00           O  
ATOM   3130  H1  WAT   409     -31.621   3.900 -10.925  1.00  0.00           H  
ATOM   3131  H2  WAT   409     -31.266   5.265 -11.475  1.00  0.00           H  
TER    3132      WAT   409 
ATOM   3132  O   WAT   410      21.529  18.055  -5.388  1.00  0.00           O  
ATOM   3133  H1  WAT   410      20.787  18.040  -5.992  1.00  0.00           H  
ATOM   3134  H2  WAT   410      21.272  17.468  -4.677  1.00  0.00           H  
TER    3135      WAT   410 
ATOM   3135  O   WAT   411       7.175  17.911 -20.867  1.00  0.00           O  
ATOM   3136  H1  WAT   411       7.472  18.484 -21.574  1.00  0.00           H  
ATOM   3137  H2  WAT   411       7.881  17.273 -20.764  1.00  0.00           H  
TER    3138      WAT   411 
ATOM   3138  O   WAT   412      18.220  30.198 -14.833  1.00  0.00           O  
ATOM   3139  H1  WAT   412      18.987  30.541 -14.374  1.00  0.00           H  
ATOM   3140  H2  WAT   412      18.007  29.387 -14.372  1.00  0.00           H  
TER    3141      WAT   412 
ATOM   3141  O   WAT   413       9.715 -38.280  27.141  1.00  0.00           O  
ATOM   3142  H1  WAT   413       9.176 -37.539  26.865  1.00  0.00           H  
ATOM   3143  H2  WAT   413       9.092 -38.907  27.507  1.00  0.00           H  
TER    3144      WAT   413 
ATOM   3144  O   WAT   414      41.437  -2.293  33.211  1.00  0.00           O  
ATOM   3145  H1  WAT   414      40.611  -1.847  33.022  1.00  0.00           H  
ATOM   3146  H2  WAT   414      42.013  -2.048  32.487  1.00  0.00           H  
TER    3147      WAT   414 
ATOM   3147  O   WAT   415      40.327   0.236 -13.283  1.00  0.00           O  
ATOM   3148  H1  WAT   415      40.684   0.234 -12.395  1.00  0.00           H  
ATOM   3149  H2  WAT   415      39.769  -0.541 -13.319  1.00  0.00           H  
TER    3150      WAT   415 
ATOM   3150  O   WAT   416      41.251 -32.168  19.636  1.00  0.00           O  
ATOM   3151  H1  WAT   416      41.015 -32.199  18.709  1.00  0.00           H  
ATOM   3152  H2  WAT   416      40.669 -31.507  20.010  1.00  0.00           H  
TER    3153      WAT   416 
ATOM   3153  O   WAT   417       5.410  -5.936  21.338  1.00  0.00           O  
ATOM   3154  H1  WAT   417       5.834  -5.150  20.993  1.00  0.00           H  
ATOM   3155  H2  WAT   417       5.344  -5.779  22.280  1.00  0.00           H  
TER    3156      WAT   417 
ATOM   3156  O   WAT   418      -0.956  20.724 -36.429  1.00  0.00           O  
ATOM   3157  H1  WAT   418      -1.359  19.862 -36.327  1.00  0.00           H  
ATOM   3158  H2  WAT   418      -1.556  21.203 -37.001  1.00  0.00           H  
TER    3159      WAT   418 
ATOM   3159  O   WAT   419     -24.777  10.222  31.434  1.00  0.00           O  
ATOM   3160  H1  WAT   419     -25.221   9.447  31.092  1.00  0.00           H  
ATOM   3161  H2  WAT   419     -23.946  10.252  30.959  1.00  0.00           H  
TER    3162      WAT   419 
ATOM   3162  O   WAT   420      27.639 -28.844 -12.692  1.00  0.00           O  
ATOM   3163  H1  WAT   420      28.208 -29.607 -12.793  1.00  0.00           H  
ATOM   3164  H2  WAT   420      26.905 -29.160 -12.166  1.00  0.00           H  
TER    3165      WAT   420 
ATOM   3165  O   WAT   421      -5.411  33.795   5.026  1.00  0.00           O  
ATOM   3166  H1  WAT   421      -4.807  34.506   4.811  1.00  0.00           H  
ATOM   3167  H2  WAT   421      -6.010  33.756   4.281  1.00  0.00           H  
TER    3168      WAT   421 
ATOM   3168  O   WAT   422     -13.183  37.715  22.605  1.00  0.00           O  
ATOM   3169  H1  WAT   422     -13.255  38.667  22.661  1.00  0.00           H  
ATOM   3170  H2  WAT   422     -12.247  37.539  22.700  1.00  0.00           H  
TER    3171      WAT   422 
ATOM   3171  O   WAT   423      14.723   7.617  11.899  1.00  0.00           O  
ATOM   3172  H1  WAT   423      15.441   7.941  12.443  1.00  0.00           H  
ATOM   3173  H2  WAT   423      13.986   8.191  12.107  1.00  0.00           H  
TER    3174      WAT   423 
ATOM   3174  O   WAT   424      19.381  40.502  -2.936  1.00  0.00           O  
ATOM   3175  H1  WAT   424      19.026  39.622  -2.810  1.00  0.00           H  
ATOM   3176  H2  WAT   424      19.154  40.969  -2.132  1.00  0.00           H  
TER    3177      WAT   424 
ATOM   3177  O   WAT   425       2.506  -3.051  47.125  1.00  0.00           O  
ATOM   3178  H1  WAT   425       2.518  -3.653  47.869  1.00  0.00           H  
ATOM   3179  H2  WAT   425       1.585  -3.004  46.870  1.00  0.00           H  
TER    3180      WAT   425 
ATOM   3180  O   WAT   426      35.395 -27.583  -1.107  1.00  0.00           O  
ATOM   3181  H1  WAT   426      36.238 -27.385  -1.516  1.00  0.00           H  
ATOM   3182  H2  WAT   426      34.765 -27.047  -1.588  1.00  0.00           H  
TER    3183      WAT   426 
ATOM   3183  O   WAT   427     -21.499 -26.150  28.449  1.00  0.00           O  
ATOM   3184  H1  WAT   427     -21.294 -25.996  29.371  1.00  0.00           H  
ATOM   3185  H2  WAT   427     -22.456 -26.180  28.419  1.00  0.00           H  
TER    3186      WAT   427 
ATOM   3186  O   WAT   428     -27.127  33.232  12.226  1.00  0.00           O  
ATOM   3187  H1  WAT   428     -26.989  32.350  12.572  1.00  0.00           H  
ATOM   3188  H2  WAT   428     -28.057  33.258  12.001  1.00  0.00           H  
TER    3189      WAT   428 
ATOM   3189  O   WAT   429      20.274   0.424 -41.958  1.00  0.00           O  
ATOM   3190  H1  WAT   429      19.692   0.353 -42.715  1.00  0.00           H  
ATOM   3191  H2  WAT   429      20.621  -0.460 -41.839  1.00  0.00           H  
TER    3192      WAT   429 
ATOM   3192  O   WAT   430      -2.133 -35.146  18.322  1.00  0.00           O  
ATOM   3193  H1  WAT   430      -1.950 -34.328  18.783  1.00  0.00           H  
ATOM   3194  H2  WAT   430      -1.286 -35.589  18.274  1.00  0.00           H  
TER    3195      WAT   430 
ATOM   3195  O   WAT   431     -20.667 -26.180  25.779  1.00  0.00           O  
ATOM   3196  H1  WAT   431     -20.833 -26.256  26.718  1.00  0.00           H  
ATOM   3197  H2  WAT   431     -21.533 -26.250  25.376  1.00  0.00           H  
TER    3198      WAT   431 
ATOM   3198  O   WAT   432       5.288   6.473  35.684  1.00  0.00           O  
ATOM   3199  H1  WAT   432       4.550   6.498  35.074  1.00  0.00           H  
ATOM   3200  H2  WAT   432       5.487   5.542  35.781  1.00  0.00           H  
TER    3201      WAT   432 
ATOM   3201  O   WAT   433      33.359  28.019   8.945  1.00  0.00           O  
ATOM   3202  H1  WAT   433      34.284  28.238   8.830  1.00  0.00           H  
ATOM   3203  H2  WAT   433      33.064  27.757   8.073  1.00  0.00           H  
TER    3204      WAT   433 
ATOM   3204  O   WAT   434     -25.046  26.495 -32.238  1.00  0.00           O  
ATOM   3205  H1  WAT   434     -25.000  26.769 -33.154  1.00  0.00           H  
ATOM   3206  H2  WAT   434     -24.183  26.707 -31.881  1.00  0.00           H  
TER    3207      WAT   434 
ATOM   3207  O   WAT   435       0.414 -24.017 -37.103  1.00  0.00           O  
ATOM   3208  H1  WAT   435       1.145 -24.489 -36.704  1.00  0.00           H  
ATOM   3209  H2  WAT   435      -0.322 -24.168 -36.509  1.00  0.00           H  
TER    3210      WAT   435 
ATOM   3210  O   WAT   436      -5.518 -16.697   8.793  1.00  0.00           O  
ATOM   3211  H1  WAT   436      -6.298 -17.172   9.078  1.00  0.00           H  
ATOM   3212  H2  WAT   436      -4.787 -17.207   9.141  1.00  0.00           H  
TER    3213      WAT   436 
ATOM   3213  O   WAT   437     -20.374  -6.580 -31.152  1.00  0.00           O  
ATOM   3214  H1  WAT   437     -20.253  -7.102 -30.359  1.00  0.00           H  
ATOM   3215  H2  WAT   437     -19.594  -6.758 -31.678  1.00  0.00           H  
TER    3216      WAT   437 
ATOM   3216  O   WAT   438      -8.941  -4.917   1.412  1.00  0.00           O  
ATOM   3217  H1  WAT   438      -8.804  -4.141   1.956  1.00  0.00           H  
ATOM   3218  H2  WAT   438      -9.492  -5.490   1.945  1.00  0.00           H  
TER    3219      WAT   438 
ATOM   3219  O   WAT   439     -17.173 -13.037 -13.156  1.00  0.00           O  
ATOM   3220  H1  WAT   439     -16.817 -13.901 -12.949  1.00  0.00           H  
ATOM   3221  H2  WAT   439     -16.678 -12.434 -12.600  1.00  0.00           H  
TER    3222      WAT   439 
ATOM   3222  O   WAT   440      24.840  30.260   4.026  1.00  0.00           O  
ATOM   3223  H1  WAT   440      25.685  30.167   4.465  1.00  0.00           H  
ATOM   3224  H2  WAT   440      24.409  29.415   4.153  1.00  0.00           H  
TER    3225      WAT   440 
ATOM   3225  O   WAT   441     -16.694  -1.862  -5.758  1.00  0.00           O  
ATOM   3226  H1  WAT   441     -16.438  -0.991  -5.454  1.00  0.00           H  
ATOM   3227  H2  WAT   441     -16.805  -1.762  -6.704  1.00  0.00           H  
TER    3228      WAT   441 
ATOM   3228  O   WAT   442      13.700   2.886  16.600  1.00  0.00           O  
ATOM   3229  H1  WAT   442      13.179   3.346  15.941  1.00  0.00           H  
ATOM   3230  H2  WAT   442      13.624   3.427  17.386  1.00  0.00           H  
TER    3231      WAT   442 
ATOM   3231  O   WAT   443      17.493  -2.472 -32.711  1.00  0.00           O  
ATOM   3232  H1  WAT   443      16.915  -1.787 -33.048  1.00  0.00           H  
ATOM   3233  H2  WAT   443      17.555  -2.293 -31.773  1.00  0.00           H  
TER    3234      WAT   443 
ATOM   3234  O   WAT   444     -26.712 -25.708  24.570  1.00  0.00           O  
ATOM   3235  H1  WAT   444     -27.235 -26.282  24.012  1.00  0.00           H  
ATOM   3236  H2  WAT   444     -26.621 -26.190  25.392  1.00  0.00           H  
TER    3237      WAT   444 
ATOM   3237  O   WAT   445     -16.229  26.949 -41.717  1.00  0.00           O  
ATOM   3238  H1  WAT   445     -15.447  26.400 -41.666  1.00  0.00           H  
ATOM   3239  H2  WAT   445     -16.377  27.068 -42.655  1.00  0.00           H  
TER    3240      WAT   445 
ATOM   3240  O   WAT   446       7.682  -1.979 -42.957  1.00  0.00           O  
ATOM   3241  H1  WAT   446       7.386  -1.505 -42.180  1.00  0.00           H  
ATOM   3242  H2  WAT   446       7.242  -1.542 -43.686  1.00  0.00           H  
TER    3243      WAT   446 
ATOM   3243  O   WAT   447      21.605  36.634 -17.173  1.00  0.00           O  
ATOM   3244  H1  WAT   447      21.269  36.975 -16.344  1.00  0.00           H  
ATOM   3245  H2  WAT   447      21.661  37.402 -17.742  1.00  0.00           H  
TER    3246      WAT   447 
ATOM   3246  O   WAT   448      21.203 -34.024  28.623  1.00  0.00           O  
ATOM   3247  H1  WAT   448      21.109 -33.670  29.508  1.00  0.00           H  
ATOM   3248  H2  WAT   448      22.120 -34.292  28.569  1.00  0.00           H  
TER    3249      WAT   448 
ATOM   3249  O   WAT   449     -29.395 -10.496 -24.814  1.00  0.00           O  
ATOM   3250  H1  WAT   449     -29.155 -10.003 -25.598  1.00  0.00           H  
ATOM   3251  H2  WAT   449     -29.971  -9.907 -24.327  1.00  0.00           H  
TER    3252      WAT   449 
ATOM   3252  O   WAT   450      -7.030 -13.558 -11.085  1.00  0.00           O  
ATOM   3253  H1  WAT   450      -6.084 -13.445 -10.992  1.00  0.00           H  
ATOM   3254  H2  WAT   450      -7.276 -12.951 -11.783  1.00  0.00           H  
TER    3255      WAT   450 
ATOM   3255  O   WAT   451      12.362   1.784   4.126  1.00  0.00           O  
ATOM   3256  H1  WAT   451      12.012   2.315   3.411  1.00  0.00           H  
ATOM   3257  H2  WAT   451      12.091   2.243   4.920  1.00  0.00           H  
TER    3258      WAT   451 
ATOM   3258  O   WAT   452     -21.284  -6.966   2.999  1.00  0.00           O  
ATOM   3259  H1  WAT   452     -21.778  -6.485   3.663  1.00  0.00           H  
ATOM   3260  H2  WAT   452     -21.778  -7.777   2.874  1.00  0.00           H  
TER    3261      WAT   452 
ATOM   3261  O   WAT   453      34.860  26.647 -18.956  1.00  0.00           O  
ATOM   3262  H1  WAT   453      34.690  27.333 -19.602  1.00  0.00           H  
ATOM   3263  H2  WAT   453      35.809  26.526 -18.980  1.00  0.00           H  
TER    3264      WAT   453 
ATOM   3264  O   WAT   454     -25.575  21.807 -37.236  1.00  0.00           O  
ATOM   3265  H1  WAT   454     -25.452  21.577 -38.157  1.00  0.00           H  
ATOM   3266  H2  WAT   454     -26.449  21.481 -37.023  1.00  0.00           H  
TER    3267      WAT   454 
ATOM   3267  O   WAT   455       1.388  34.799   8.605  1.00  0.00           O  
ATOM   3268  H1  WAT   455       2.133  35.210   9.044  1.00  0.00           H  
ATOM   3269  H2  WAT   455       1.035  35.486   8.040  1.00  0.00           H  
TER    3270      WAT   455 
ATOM   3270  O   WAT   456      -7.645  36.504  28.090  1.00  0.00           O  
ATOM   3271  H1  WAT   456      -8.345  36.826  27.522  1.00  0.00           H  
ATOM   3272  H2  WAT   456      -7.987  35.686  28.451  1.00  0.00           H  
TER    3273      WAT   456 
ATOM   3273  O   WAT   457     -31.258 -25.555 -21.059  1.00  0.00           O  
ATOM   3274  H1  WAT   457     -30.582 -26.205 -20.868  1.00  0.00           H  
ATOM   3275  H2  WAT   457     -31.946 -25.729 -20.415  1.00  0.00           H  
TER    3276      WAT   457 
ATOM   3276  O   WAT   458      42.305  -0.686  -5.528  1.00  0.00           O  
ATOM   3277  H1  WAT   458      41.819  -1.439  -5.191  1.00  0.00           H  
ATOM   3278  H2  WAT   458      42.599  -0.221  -4.744  1.00  0.00           H  
TER    3279      WAT   458 
ATOM   3279  O   WAT   459       5.294  37.409  30.126  1.00  0.00           O  
ATOM   3280  H1  WAT   459       5.153  37.005  29.270  1.00  0.00           H  
ATOM   3281  H2  WAT   459       4.977  36.758  30.753  1.00  0.00           H  
TER    3282      WAT   459 
ATOM   3282  O   WAT   460       4.090  24.508 -33.335  1.00  0.00           O  
ATOM   3283  H1  WAT   460       4.211  24.927 -34.187  1.00  0.00           H  
ATOM   3284  H2  WAT   460       4.949  24.145 -33.122  1.00  0.00           H  
TER    3285      WAT   460 
ATOM   3285  O   WAT   461      29.263  37.775   8.418  1.00  0.00           O  
ATOM   3286  H1  WAT   461      29.271  38.712   8.615  1.00  0.00           H  
ATOM   3287  H2  WAT   461      28.484  37.444   8.866  1.00  0.00           H  
TER    3288      WAT   461 
ATOM   3288  O   WAT   462      13.506 -19.470   2.153  1.00  0.00           O  
ATOM   3289  H1  WAT   462      13.230 -18.616   1.821  1.00  0.00           H  
ATOM   3290  H2  WAT   462      14.246 -19.715   1.597  1.00  0.00           H  
TER    3291      WAT   462 
ATOM   3291  O   WAT   463       4.111  43.734  -7.472  1.00  0.00           O  
ATOM   3292  H1  WAT   463       3.870  44.611  -7.174  1.00  0.00           H  
ATOM   3293  H2  WAT   463       3.314  43.216  -7.360  1.00  0.00           H  
TER    3294      WAT   463 
ATOM   3294  O   WAT   464     -14.827  30.291  11.013  1.00  0.00           O  
ATOM   3295  H1  WAT   464     -14.520  30.505  11.895  1.00  0.00           H  
ATOM   3296  H2  WAT   464     -14.045  29.979  10.557  1.00  0.00           H  
TER    3297      WAT   464 
ATOM   3297  O   WAT   465      31.710 -21.918 -19.269  1.00  0.00           O  
ATOM   3298  H1  WAT   465      30.756 -21.847 -19.298  1.00  0.00           H  
ATOM   3299  H2  WAT   465      31.987 -21.192 -18.710  1.00  0.00           H  
TER    3300      WAT   465 
ATOM   3300  O   WAT   466      -4.739 -28.431  19.119  1.00  0.00           O  
ATOM   3301  H1  WAT   466      -4.028 -28.787  19.652  1.00  0.00           H  
ATOM   3302  H2  WAT   466      -4.499 -28.654  18.219  1.00  0.00           H  
TER    3303      WAT   466 
ATOM   3303  O   WAT   467      10.377  43.292   6.630  1.00  0.00           O  
ATOM   3304  H1  WAT   467      11.250  43.591   6.883  1.00  0.00           H  
ATOM   3305  H2  WAT   467      10.233  43.675   5.765  1.00  0.00           H  
TER    3306      WAT   467 
ATOM   3306  O   WAT   468      32.853   5.831  25.333  1.00  0.00           O  
ATOM   3307  H1  WAT   468      31.905   5.943  25.263  1.00  0.00           H  
ATOM   3308  H2  WAT   468      33.014   4.944  25.009  1.00  0.00           H  
TER    3309      WAT   468 
ATOM   3309  O   WAT   469      -4.706 -17.524  -6.307  1.00  0.00           O  
ATOM   3310  H1  WAT   469      -4.970 -16.617  -6.156  1.00  0.00           H  
ATOM   3311  H2  WAT   469      -5.361 -17.866  -6.916  1.00  0.00           H  
TER    3312      WAT   469 
ATOM   3312  O   WAT   470     -43.056   3.603 -19.324  1.00  0.00           O  
ATOM   3313  H1  WAT   470     -43.350   2.731 -19.063  1.00  0.00           H  
ATOM   3314  H2  WAT   470     -42.318   3.791 -18.744  1.00  0.00           H  
TER    3315      WAT   470 
ATOM   3315  O   WAT   471     -19.942 -38.888  -6.798  1.00  0.00           O  
ATOM   3316  H1  WAT   471     -19.540 -39.664  -7.188  1.00  0.00           H  
ATOM   3317  H2  WAT   471     -19.814 -39.000  -5.856  1.00  0.00           H  
TER    3318      WAT   471 
ATOM   3318  O   WAT   472     -12.326  40.247  -1.155  1.00  0.00           O  
ATOM   3319  H1  WAT   472     -12.120  39.736  -0.372  1.00  0.00           H  
ATOM   3320  H2  WAT   472     -13.282  40.272  -1.179  1.00  0.00           H  
TER    3321      WAT   472 
ATOM   3321  O   WAT   473     -12.181  38.779  35.989  1.00  0.00           O  
ATOM   3322  H1  WAT   473     -11.661  38.662  35.194  1.00  0.00           H  
ATOM   3323  H2  WAT   473     -12.678  37.965  36.072  1.00  0.00           H  
TER    3324      WAT   473 
ATOM   3324  O   WAT   474      21.835   9.408 -27.598  1.00  0.00           O  
ATOM   3325  H1  WAT   474      21.683   9.268 -28.532  1.00  0.00           H  
ATOM   3326  H2  WAT   474      20.969   9.322 -27.199  1.00  0.00           H  
TER    3327      WAT   474 
ATOM   3327  O   WAT   475     -16.021 -42.932 -15.616  1.00  0.00           O  
ATOM   3328  H1  WAT   475     -16.667 -43.144 -16.290  1.00  0.00           H  
ATOM   3329  H2  WAT   475     -15.702 -42.062 -15.856  1.00  0.00           H  
TER    3330      WAT   475 
ATOM   3330  O   WAT   476      27.224 -13.246  -2.856  1.00  0.00           O  
ATOM   3331  H1  WAT   476      26.762 -13.553  -3.636  1.00  0.00           H  
ATOM   3332  H2  WAT   476      27.544 -12.375  -3.094  1.00  0.00           H  
TER    3333      WAT   476 
ATOM   3333  O   WAT   477      14.743 -21.120  -1.722  1.00  0.00           O  
ATOM   3334  H1  WAT   477      13.922 -21.485  -1.394  1.00  0.00           H  
ATOM   3335  H2  WAT   477      15.419 -21.523  -1.176  1.00  0.00           H  
TER    3336      WAT   477 
ATOM   3336  O   WAT   478       1.862 -20.347  -6.472  1.00  0.00           O  
ATOM   3337  H1  WAT   478       1.305 -20.664  -5.761  1.00  0.00           H  
ATOM   3338  H2  WAT   478       2.677 -20.089  -6.042  1.00  0.00           H  
TER    3339      WAT   478 
ATOM   3339  O   WAT   479      11.836   6.905 -26.293  1.00  0.00           O  
ATOM   3340  H1  WAT   479      11.044   7.219 -26.729  1.00  0.00           H  
ATOM   3341  H2  WAT   479      12.118   7.641 -25.750  1.00  0.00           H  
TER    3342      WAT   479 
ATOM   3342  O   WAT   480     -26.997 -39.612   3.681  1.00  0.00           O  
ATOM   3343  H1  WAT   480     -26.317 -40.009   4.226  1.00  0.00           H  
ATOM   3344  H2  WAT   480     -27.632 -40.315   3.542  1.00  0.00           H  
TER    3345      WAT   480 
ATOM   3345  O   WAT   481     -23.926   3.386 -10.910  1.00  0.00           O  
ATOM   3346  H1  WAT   481     -23.857   3.828 -11.757  1.00  0.00           H  
ATOM   3347  H2  WAT   481     -24.684   2.810 -11.002  1.00  0.00           H  
TER    3348      WAT   481 
ATOM   3348  O   WAT   482      30.696 -18.771  10.935  1.00  0.00           O  
ATOM   3349  H1  WAT   482      30.927 -18.297  11.734  1.00  0.00           H  
ATOM   3350  H2  WAT   482      30.132 -18.167  10.453  1.00  0.00           H  
TER    3351      WAT   482 
ATOM   3351  O   WAT   483      22.395  -4.965   2.434  1.00  0.00           O  
ATOM   3352  H1  WAT   483      22.512  -5.572   3.165  1.00  0.00           H  
ATOM   3353  H2  WAT   483      21.639  -4.434   2.683  1.00  0.00           H  
TER    3354      WAT   483 
ATOM   3354  O   WAT   484      35.473  -6.799  17.632  1.00  0.00           O  
ATOM   3355  H1  WAT   484      35.795  -6.211  16.949  1.00  0.00           H  
ATOM   3356  H2  WAT   484      34.691  -6.365  17.972  1.00  0.00           H  
TER    3357      WAT   484 
ATOM   3357  O   WAT   485      -9.422 -40.664 -20.291  1.00  0.00           O  
ATOM   3358  H1  WAT   485     -10.185 -40.779 -19.724  1.00  0.00           H  
ATOM   3359  H2  WAT   485      -9.433 -39.735 -20.521  1.00  0.00           H  
TER    3360      WAT   485 
ATOM   3360  O   WAT   486      10.621  33.972  -1.265  1.00  0.00           O  
ATOM   3361  H1  WAT   486      11.157  33.327  -1.727  1.00  0.00           H  
ATOM   3362  H2  WAT   486       9.725  33.648  -1.356  1.00  0.00           H  
TER    3363      WAT   486 
ATOM   3363  O   WAT   487     -36.254 -12.306  -0.625  1.00  0.00           O  
ATOM   3364  H1  WAT   487     -36.019 -11.670  -1.301  1.00  0.00           H  
ATOM   3365  H2  WAT   487     -36.937 -11.871  -0.114  1.00  0.00           H  
TER    3366      WAT   487 
ATOM   3366  O   WAT   488      31.532 -22.839 -25.276  1.00  0.00           O  
ATOM   3367  H1  WAT   488      31.903 -22.275 -25.955  1.00  0.00           H  
ATOM   3368  H2  WAT   488      31.509 -22.288 -24.494  1.00  0.00           H  
TER    3369      WAT   488 
ATOM   3369  O   WAT   489      -5.218 -15.676   2.450  1.00  0.00           O  
ATOM   3370  H1  WAT   489      -4.565 -15.620   1.753  1.00  0.00           H  
ATOM   3371  H2  WAT   489      -4.845 -15.167   3.170  1.00  0.00           H  
TER    3372      WAT   489 
ATOM   3372  O   WAT   490      16.979  43.088  13.675  1.00  0.00           O  
ATOM   3373  H1  WAT   490      16.802  42.781  14.564  1.00  0.00           H  
ATOM   3374  H2  WAT   490      16.588  42.421  13.110  1.00  0.00           H  
TER    3375      WAT   490 
ATOM   3375  O   WAT   491       7.876 -29.047 -12.106  1.00  0.00           O  
ATOM   3376  H1  WAT   491       8.793 -28.904 -12.338  1.00  0.00           H  
ATOM   3377  H2  WAT   491       7.390 -28.821 -12.900  1.00  0.00           H  
TER    3378      WAT   491 
ATOM   3378  O   WAT   492       4.160  23.324   1.580  1.00  0.00           O  
ATOM   3379  H1  WAT   492       3.815  24.183   1.337  1.00  0.00           H  
ATOM   3380  H2  WAT   492       4.180  23.336   2.537  1.00  0.00           H  
TER    3381      WAT   492 
ATOM   3381  O   WAT   493      32.072   3.950   6.218  1.00  0.00           O  
ATOM   3382  H1  WAT   493      32.674   4.591   6.595  1.00  0.00           H  
ATOM   3383  H2  WAT   493      32.575   3.136   6.191  1.00  0.00           H  
TER    3384      WAT   493 
ATOM   3384  O   WAT   494     -29.776  29.436  -0.414  1.00  0.00           O  
ATOM   3385  H1  WAT   494     -29.756  28.639   0.115  1.00  0.00           H  
ATOM   3386  H2  WAT   494     -30.329  29.214  -1.162  1.00  0.00           H  
TER    3387      WAT   494 
ATOM   3387  O   WAT   495     -37.721  18.138  15.544  1.00  0.00           O  
ATOM   3388  H1  WAT   495     -37.354  18.806  14.966  1.00  0.00           H  
ATOM   3389  H2  WAT   495     -36.958  17.726  15.949  1.00  0.00           H  
TER    3390      WAT   495 
ATOM   3390  O   WAT   496      27.624  26.900 -22.136  1.00  0.00           O  
ATOM   3391  H1  WAT   496      27.577  26.887 -21.180  1.00  0.00           H  
ATOM   3392  H2  WAT   496      28.187  27.646 -22.338  1.00  0.00           H  
TER    3393      WAT   496 
ATOM   3393  O   WAT   497       4.347 -23.495  23.579  1.00  0.00           O  
ATOM   3394  H1  WAT   497       4.588 -24.076  24.301  1.00  0.00           H  
ATOM   3395  H2  WAT   497       3.488 -23.810  23.296  1.00  0.00           H  
TER    3396      WAT   497 
ATOM   3396  O   WAT   498      20.455  20.810 -31.985  1.00  0.00           O  
ATOM   3397  H1  WAT   498      21.021  20.179 -32.428  1.00  0.00           H  
ATOM   3398  H2  WAT   498      20.689  21.654 -32.371  1.00  0.00           H  
TER    3399      WAT   498 
ATOM   3399  O   WAT   499     -17.521  28.910  -4.446  1.00  0.00           O  
ATOM   3400  H1  WAT   499     -18.321  28.948  -3.921  1.00  0.00           H  
ATOM   3401  H2  WAT   499     -16.822  28.766  -3.807  1.00  0.00           H  
TER    3402      WAT   499 
ATOM   3402  O   WAT   500     -15.133   3.413  34.568  1.00  0.00           O  
ATOM   3403  H1  WAT   500     -15.766   2.981  33.995  1.00  0.00           H  
ATOM   3404  H2  WAT   500     -15.420   3.191  35.453  1.00  0.00           H  
TER    3405      WAT   500 
ATOM   3405  O   WAT   501      10.954  31.330 -14.755  1.00  0.00           O  
ATOM   3406  H1  WAT   501      11.807  30.905 -14.847  1.00  0.00           H  
ATOM   3407  H2  WAT   501      10.350  30.759 -15.230  1.00  0.00           H  
TER    3408      WAT   501 
ATOM   3408  O   WAT   502     -34.712 -19.633  11.841  1.00  0.00           O  
ATOM   3409  H1  WAT   502     -33.921 -19.362  12.306  1.00  0.00           H  
ATOM   3410  H2  WAT   502     -34.679 -19.155  11.012  1.00  0.00           H  
TER    3411      WAT   502 
ATOM   3411  O   WAT   503       5.763  40.894 -10.796  1.00  0.00           O  
ATOM   3412  H1  WAT   503       5.298  41.713 -10.967  1.00  0.00           H  
ATOM   3413  H2  WAT   503       5.177  40.212 -11.126  1.00  0.00           H  
TER    3414      WAT   503 
ATOM   3414  O   WAT   504      -0.478   6.379 -41.581  1.00  0.00           O  
ATOM   3415  H1  WAT   504      -0.219   7.152 -42.083  1.00  0.00           H  
ATOM   3416  H2  WAT   504      -0.866   5.792 -42.230  1.00  0.00           H  
TER    3417      WAT   504 
ATOM   3417  O   WAT   505      16.676  33.219 -23.441  1.00  0.00           O  
ATOM   3418  H1  WAT   505      16.936  32.777 -24.250  1.00  0.00           H  
ATOM   3419  H2  WAT   505      16.087  32.600 -23.009  1.00  0.00           H  
TER    3420      WAT   505 
ATOM   3420  O   WAT   506     -17.825  32.824  11.868  1.00  0.00           O  
ATOM   3421  H1  WAT   506     -17.470  32.857  10.979  1.00  0.00           H  
ATOM   3422  H2  WAT   506     -18.683  33.242  11.799  1.00  0.00           H  
TER    3423      WAT   506 
ATOM   3423  O   WAT   507     -34.379   3.669 -19.657  1.00  0.00           O  
ATOM   3424  H1  WAT   507     -34.507   3.845 -18.725  1.00  0.00           H  
ATOM   3425  H2  WAT   507     -34.049   2.771 -19.689  1.00  0.00           H  
TER    3426      WAT   507 
ATOM   3426  O   WAT   508     -38.123  -1.504  15.065  1.00  0.00           O  
ATOM   3427  H1  WAT   508     -37.257  -1.910  15.093  1.00  0.00           H  
ATOM   3428  H2  WAT   508     -38.723  -2.230  14.895  1.00  0.00           H  
TER    3429      WAT   508 
ATOM   3429  O   WAT   509      13.982  37.360 -12.360  1.00  0.00           O  
ATOM   3430  H1  WAT   509      13.761  36.950 -13.195  1.00  0.00           H  
ATOM   3431  H2  WAT   509      13.455  36.889 -11.714  1.00  0.00           H  
TER    3432      WAT   509 
ATOM   3432  O   WAT   510     -13.167  11.208 -14.621  1.00  0.00           O  
ATOM   3433  H1  WAT   510     -13.441  10.314 -14.827  1.00  0.00           H  
ATOM   3434  H2  WAT   510     -12.386  11.100 -14.078  1.00  0.00           H  
TER    3435      WAT   510 
ATOM   3435  O   WAT   511     -10.024  15.039 -13.950  1.00  0.00           O  
ATOM   3436  H1  WAT   511      -9.322  15.216 -13.324  1.00  0.00           H  
ATOM   3437  H2  WAT   511     -10.719  14.643 -13.425  1.00  0.00           H  
TER    3438      WAT   511 
ATOM   3438  O   WAT   512     -14.052  -3.179  25.453  1.00  0.00           O  
ATOM   3439  H1  WAT   512     -14.492  -2.383  25.154  1.00  0.00           H  
ATOM   3440  H2  WAT   512     -14.186  -3.808  24.744  1.00  0.00           H  
TER    3441      WAT   512 
ATOM   3441  O   WAT   513      -3.770   5.345 -11.500  1.00  0.00           O  
ATOM   3442  H1  WAT   513      -3.221   6.107 -11.686  1.00  0.00           H  
ATOM   3443  H2  WAT   513      -4.121   5.089 -12.353  1.00  0.00           H  
TER    3444      WAT   513 
ATOM   3444  O   WAT   514      16.233 -23.885  28.896  1.00  0.00           O  
ATOM   3445  H1  WAT   514      15.378 -23.775  28.480  1.00  0.00           H  
ATOM   3446  H2  WAT   514      16.378 -24.831  28.898  1.00  0.00           H  
TER    3447      WAT   514 
ATOM   3447  O   WAT   515     -14.979 -20.418 -21.844  1.00  0.00           O  
ATOM   3448  H1  WAT   515     -14.160 -20.649 -21.406  1.00  0.00           H  
ATOM   3449  H2  WAT   515     -15.218 -21.204 -22.334  1.00  0.00           H  
TER    3450      WAT   515 
ATOM   3450  O   WAT   516     -23.656  36.123  -9.166  1.00  0.00           O  
ATOM   3451  H1  WAT   516     -23.551  35.536  -9.915  1.00  0.00           H  
ATOM   3452  H2  WAT   516     -24.271  36.790  -9.469  1.00  0.00           H  
TER    3453      WAT   516 
ATOM   3453  O   WAT   517     -12.360 -44.638 -17.590  1.00  0.00           O  
ATOM   3454  H1  WAT   517     -11.858 -45.413 -17.843  1.00  0.00           H  
ATOM   3455  H2  WAT   517     -11.797 -43.900 -17.823  1.00  0.00           H  
TER    3456      WAT   517 
ATOM   3456  O   WAT   518      26.696  -1.472 -22.068  1.00  0.00           O  
ATOM   3457  H1  WAT   518      27.313  -1.336 -21.348  1.00  0.00           H  
ATOM   3458  H2  WAT   518      26.025  -2.049 -21.703  1.00  0.00           H  
TER    3459      WAT   518 
ATOM   3459  O   WAT   519      17.803  -9.482  19.523  1.00  0.00           O  
ATOM   3460  H1  WAT   519      17.139  -8.794  19.462  1.00  0.00           H  
ATOM   3461  H2  WAT   519      18.251  -9.458  18.678  1.00  0.00           H  
TER    3462      WAT   519 
ATOM   3462  O   WAT   520     -33.555  -9.082   0.604  1.00  0.00           O  
ATOM   3463  H1  WAT   520     -33.950  -8.274   0.931  1.00  0.00           H  
ATOM   3464  H2  WAT   520     -33.067  -9.430   1.351  1.00  0.00           H  
TER    3465      WAT   520 
ATOM   3465  O   WAT   521     -26.416  11.866 -18.669  1.00  0.00           O  
ATOM   3466  H1  WAT   521     -27.207  12.037 -18.158  1.00  0.00           H  
ATOM   3467  H2  WAT   521     -26.199  10.954 -18.476  1.00  0.00           H  
TER    3468      WAT   521 
ATOM   3468  O   WAT   522      29.541 -31.408  -0.118  1.00  0.00           O  
ATOM   3469  H1  WAT   522      29.617 -31.457  -1.071  1.00  0.00           H  
ATOM   3470  H2  WAT   522      30.419 -31.168   0.179  1.00  0.00           H  
TER    3471      WAT   522 
ATOM   3471  O   WAT   523     -25.222  29.320  -1.866  1.00  0.00           O  
ATOM   3472  H1  WAT   523     -24.559  29.555  -1.217  1.00  0.00           H  
ATOM   3473  H2  WAT   523     -24.800  28.654  -2.409  1.00  0.00           H  
TER    3474      WAT   523 
ATOM   3474  O   WAT   524      -2.941 -38.042 -10.241  1.00  0.00           O  
ATOM   3475  H1  WAT   524      -2.315 -38.322  -9.573  1.00  0.00           H  
ATOM   3476  H2  WAT   524      -2.405 -37.874 -11.016  1.00  0.00           H  
TER    3477      WAT   524 
ATOM   3477  O   WAT   525     -29.305 -23.384  23.959  1.00  0.00           O  
ATOM   3478  H1  WAT   525     -29.327 -24.327  23.799  1.00  0.00           H  
ATOM   3479  H2  WAT   525     -30.210 -23.156  24.171  1.00  0.00           H  
TER    3480      WAT   525 
ATOM   3480  O   WAT   526     -33.432  13.804   4.403  1.00  0.00           O  
ATOM   3481  H1  WAT   526     -33.885  13.253   5.041  1.00  0.00           H  
ATOM   3482  H2  WAT   526     -32.724  14.214   4.899  1.00  0.00           H  
TER    3483      WAT   526 
ATOM   3483  O   WAT   527     -11.260  25.377  15.023  1.00  0.00           O  
ATOM   3484  H1  WAT   527     -11.142  24.650  15.635  1.00  0.00           H  
ATOM   3485  H2  WAT   527     -10.525  25.300  14.415  1.00  0.00           H  
TER    3486      WAT   527 
ATOM   3486  O   WAT   528      -8.653  31.797   5.829  1.00  0.00           O  
ATOM   3487  H1  WAT   528      -7.841  32.130   6.212  1.00  0.00           H  
ATOM   3488  H2  WAT   528      -9.310  31.923   6.514  1.00  0.00           H  
TER    3489      WAT   528 
ATOM   3489  O   WAT   529     -38.470  -4.266 -28.930  1.00  0.00           O  
ATOM   3490  H1  WAT   529     -38.683  -4.709 -28.109  1.00  0.00           H  
ATOM   3491  H2  WAT   529     -39.193  -4.488 -29.517  1.00  0.00           H  
TER    3492      WAT   529 
ATOM   3492  O   WAT   530     -35.501 -35.805  -1.006  1.00  0.00           O  
ATOM   3493  H1  WAT   530     -34.660 -36.174  -1.277  1.00  0.00           H  
ATOM   3494  H2  WAT   530     -35.510 -35.904  -0.054  1.00  0.00           H  
TER    3495      WAT   530 
ATOM   3495  O   WAT   531       5.642  43.046 -14.617  1.00  0.00           O  
ATOM   3496  H1  WAT   531       5.271  43.624 -15.284  1.00  0.00           H  
ATOM   3497  H2  WAT   531       5.132  43.231 -13.829  1.00  0.00           H  
TER    3498      WAT   531 
ATOM   3498  O   WAT   532      12.218  45.993 -12.157  1.00  0.00           O  
ATOM   3499  H1  WAT   532      12.929  45.413 -11.886  1.00  0.00           H  
ATOM   3500  H2  WAT   532      12.149  45.863 -13.103  1.00  0.00           H  
TER    3501      WAT   532 
ATOM   3501  O   WAT   533      34.951  -1.474  24.934  1.00  0.00           O  
ATOM   3502  H1  WAT   533      34.427  -2.237  24.692  1.00  0.00           H  
ATOM   3503  H2  WAT   533      35.147  -1.043  24.102  1.00  0.00           H  
TER    3504      WAT   533 
ATOM   3504  O   WAT   534       9.059  27.699   4.409  1.00  0.00           O  
ATOM   3505  H1  WAT   534       9.968  27.922   4.207  1.00  0.00           H  
ATOM   3506  H2  WAT   534       8.826  28.277   5.136  1.00  0.00           H  
TER    3507      WAT   534 
ATOM   3507  O   WAT   535      43.291   4.075 -12.396  1.00  0.00           O  
ATOM   3508  H1  WAT   535      43.717   4.674 -13.008  1.00  0.00           H  
ATOM   3509  H2  WAT   535      42.793   4.645 -11.810  1.00  0.00           H  
TER    3510      WAT   535 
ATOM   3510  O   WAT   536       9.453  24.462  -7.175  1.00  0.00           O  
ATOM   3511  H1  WAT   536       9.768  24.160  -6.323  1.00  0.00           H  
ATOM   3512  H2  WAT   536       9.360  25.410  -7.074  1.00  0.00           H  
TER    3513      WAT   536 
ATOM   3513  O   WAT   537      26.469   9.813   8.031  1.00  0.00           O  
ATOM   3514  H1  WAT   537      26.843   9.882   7.153  1.00  0.00           H  
ATOM   3515  H2  WAT   537      27.007   9.153   8.470  1.00  0.00           H  
TER    3516      WAT   537 
ATOM   3516  O   WAT   538     -23.199   3.007  -3.558  1.00  0.00           O  
ATOM   3517  H1  WAT   538     -23.575   2.193  -3.224  1.00  0.00           H  
ATOM   3518  H2  WAT   538     -22.259   2.834  -3.610  1.00  0.00           H  
TER    3519      WAT   538 
ATOM   3519  O   WAT   539     -11.478  17.546  21.763  1.00  0.00           O  
ATOM   3520  H1  WAT   539     -11.013  18.380  21.701  1.00  0.00           H  
ATOM   3521  H2  WAT   539     -10.881  16.910  21.366  1.00  0.00           H  
TER    3522      WAT   539 
ATOM   3522  O   WAT   540     -29.829 -39.944  14.045  1.00  0.00           O  
ATOM   3523  H1  WAT   540     -30.564 -40.327  13.566  1.00  0.00           H  
ATOM   3524  H2  WAT   540     -29.543 -39.212  13.499  1.00  0.00           H  
TER    3525      WAT   540 
ATOM   3525  O   WAT   541      25.477  32.869  -9.323  1.00  0.00           O  
ATOM   3526  H1  WAT   541      26.395  32.622  -9.212  1.00  0.00           H  
ATOM   3527  H2  WAT   541      25.503  33.629  -9.905  1.00  0.00           H  
TER    3528      WAT   541 
ATOM   3528  O   WAT   542     -31.650 -25.734  19.652  1.00  0.00           O  
ATOM   3529  H1  WAT   542     -31.288 -25.396  18.834  1.00  0.00           H  
ATOM   3530  H2  WAT   542     -32.256 -25.054  19.945  1.00  0.00           H  
TER    3531      WAT   542 
ATOM   3531  O   WAT   543      32.812   2.229 -12.979  1.00  0.00           O  
ATOM   3532  H1  WAT   543      33.412   2.960 -12.832  1.00  0.00           H  
ATOM   3533  H2  WAT   543      32.895   2.035 -13.913  1.00  0.00           H  
TER    3534      WAT   543 
ATOM   3534  O   WAT   544      -8.344  14.544  35.993  1.00  0.00           O  
ATOM   3535  H1  WAT   544      -8.052  15.098  36.717  1.00  0.00           H  
ATOM   3536  H2  WAT   544      -7.536  14.279  35.553  1.00  0.00           H  
TER    3537      WAT   544 
ATOM   3537  O   WAT   545       1.700   9.016  17.740  1.00  0.00           O  
ATOM   3538  H1  WAT   545       1.781   9.967  17.820  1.00  0.00           H  
ATOM   3539  H2  WAT   545       2.592   8.714  17.567  1.00  0.00           H  
TER    3540      WAT   545 
ATOM   3540  O   WAT   546      35.934   2.885 -21.558  1.00  0.00           O  
ATOM   3541  H1  WAT   546      35.142   2.349 -21.614  1.00  0.00           H  
ATOM   3542  H2  WAT   546      35.611   3.777 -21.435  1.00  0.00           H  
TER    3543      WAT   546 
ATOM   3543  O   WAT   547     -26.305 -21.185  16.986  1.00  0.00           O  
ATOM   3544  H1  WAT   547     -25.758 -20.906  16.252  1.00  0.00           H  
ATOM   3545  H2  WAT   547     -26.447 -22.119  16.838  1.00  0.00           H  
TER    3546      WAT   547 
ATOM   3546  O   WAT   548     -20.635 -29.611  14.587  1.00  0.00           O  
ATOM   3547  H1  WAT   548     -21.373 -29.662  13.980  1.00  0.00           H  
ATOM   3548  H2  WAT   548     -21.005 -29.851  15.436  1.00  0.00           H  
TER    3549      WAT   548 
ATOM   3549  O   WAT   549     -23.799  -0.619 -23.456  1.00  0.00           O  
ATOM   3550  H1  WAT   549     -24.037  -0.803 -22.548  1.00  0.00           H  
ATOM   3551  H2  WAT   549     -23.953  -1.444 -23.916  1.00  0.00           H  
TER    3552      WAT   549 
ATOM   3552  O   WAT   550      -1.481  -1.094 -37.004  1.00  0.00           O  
ATOM   3553  H1  WAT   550      -1.970  -0.298 -36.794  1.00  0.00           H  
ATOM   3554  H2  WAT   550      -0.839  -1.174 -36.298  1.00  0.00           H  
TER    3555      WAT   550 
ATOM   3555  O   WAT   551       9.533 -13.004  13.482  1.00  0.00           O  
ATOM   3556  H1  WAT   551       9.624 -12.666  14.373  1.00  0.00           H  
ATOM   3557  H2  WAT   551       8.775 -13.588  13.524  1.00  0.00           H  
TER    3558      WAT   551 
ATOM   3558  O   WAT   552     -20.535   4.400  21.987  1.00  0.00           O  
ATOM   3559  H1  WAT   552     -20.403   4.568  22.921  1.00  0.00           H  
ATOM   3560  H2  WAT   552     -21.481   4.291  21.895  1.00  0.00           H  
TER    3561      WAT   552 
ATOM   3561  O   WAT   553     -11.052  27.789 -17.336  1.00  0.00           O  
ATOM   3562  H1  WAT   553     -11.411  27.617 -16.466  1.00  0.00           H  
ATOM   3563  H2  WAT   553     -11.012  28.744 -17.395  1.00  0.00           H  
TER    3564      WAT   553 
ATOM   3564  O   WAT   554      32.579   0.832  -3.113  1.00  0.00           O  
ATOM   3565  H1  WAT   554      33.286   0.863  -3.757  1.00  0.00           H  
ATOM   3566  H2  WAT   554      31.975   1.523  -3.386  1.00  0.00           H  
TER    3567      WAT   554 
ATOM   3567  O   WAT   555      35.485   2.623 -18.231  1.00  0.00           O  
ATOM   3568  H1  WAT   555      34.830   2.981 -18.831  1.00  0.00           H  
ATOM   3569  H2  WAT   555      35.476   3.219 -17.483  1.00  0.00           H  
TER    3570      WAT   555 
ATOM   3570  O   WAT   556      17.369  35.128  10.033  1.00  0.00           O  
ATOM   3571  H1  WAT   556      17.078  34.931   9.143  1.00  0.00           H  
ATOM   3572  H2  WAT   556      17.099  36.035  10.177  1.00  0.00           H  
TER    3573      WAT   556 
ATOM   3573  O   WAT   557      38.726  -2.653   5.338  1.00  0.00           O  
ATOM   3574  H1  WAT   557      39.361  -3.030   5.946  1.00  0.00           H  
ATOM   3575  H2  WAT   557      38.367  -3.405   4.868  1.00  0.00           H  
TER    3576      WAT   557 
ATOM   3576  O   WAT   558      38.388  -1.386  25.784  1.00  0.00           O  
ATOM   3577  H1  WAT   558      39.302  -1.642  25.912  1.00  0.00           H  
ATOM   3578  H2  WAT   558      37.923  -2.212  25.656  1.00  0.00           H  
TER    3579      WAT   558 
ATOM   3579  O   WAT   559      21.858  -3.065  35.702  1.00  0.00           O  
ATOM   3580  H1  WAT   559      21.011  -2.835  36.084  1.00  0.00           H  
ATOM   3581  H2  WAT   559      21.714  -3.022  34.756  1.00  0.00           H  
TER    3582      WAT   559 
ATOM   3582  O   WAT   560     -14.753  35.300 -14.086  1.00  0.00           O  
ATOM   3583  H1  WAT   560     -15.256  35.216 -13.276  1.00  0.00           H  
ATOM   3584  H2  WAT   560     -13.868  35.521 -13.796  1.00  0.00           H  
TER    3585      WAT   560 
ATOM   3585  O   WAT   561      14.419 -17.129  31.363  1.00  0.00           O  
ATOM   3586  H1  WAT   561      13.589 -16.752  31.072  1.00  0.00           H  
ATOM   3587  H2  WAT   561      14.218 -17.528  32.210  1.00  0.00           H  
TER    3588      WAT   561 
ATOM   3588  O   WAT   562      18.856 -12.766 -18.829  1.00  0.00           O  
ATOM   3589  H1  WAT   562      18.175 -12.706 -19.499  1.00  0.00           H  
ATOM   3590  H2  WAT   562      19.676 -12.793 -19.323  1.00  0.00           H  
TER    3591      WAT   562 
ATOM   3591  O   WAT   563     -16.382   0.184  13.239  1.00  0.00           O  
ATOM   3592  H1  WAT   563     -15.490   0.530  13.251  1.00  0.00           H  
ATOM   3593  H2  WAT   563     -16.488  -0.236  14.093  1.00  0.00           H  
TER    3594      WAT   563 
ATOM   3594  O   WAT   564       0.429 -21.636   9.017  1.00  0.00           O  
ATOM   3595  H1  WAT   564      -0.020 -22.481   9.063  1.00  0.00           H  
ATOM   3596  H2  WAT   564       1.358 -21.861   8.970  1.00  0.00           H  
TER    3597      WAT   564 
ATOM   3597  O   WAT   565      30.537  -0.703 -38.844  1.00  0.00           O  
ATOM   3598  H1  WAT   565      31.051  -0.124 -38.281  1.00  0.00           H  
ATOM   3599  H2  WAT   565      29.882  -0.130 -39.243  1.00  0.00           H  
TER    3600      WAT   565 
ATOM   3600  O   WAT   566      -4.799  34.544 -13.905  1.00  0.00           O  
ATOM   3601  H1  WAT   566      -4.711  33.842 -14.549  1.00  0.00           H  
ATOM   3602  H2  WAT   566      -4.386  34.197 -13.114  1.00  0.00           H  
TER    3603      WAT   566 
ATOM   3603  O   WAT   567       7.672  32.123 -13.246  1.00  0.00           O  
ATOM   3604  H1  WAT   567       7.780  31.236 -13.590  1.00  0.00           H  
ATOM   3605  H2  WAT   567       8.539  32.356 -12.912  1.00  0.00           H  
TER    3606      WAT   567 
ATOM   3606  O   WAT   568      24.597  21.641 -29.575  1.00  0.00           O  
ATOM   3607  H1  WAT   568      24.157  22.482 -29.702  1.00  0.00           H  
ATOM   3608  H2  WAT   568      24.695  21.286 -30.458  1.00  0.00           H  
TER    3609      WAT   568 
ATOM   3609  O   WAT   569       0.901 -24.472  19.340  1.00  0.00           O  
ATOM   3610  H1  WAT   569       1.698 -24.740  19.798  1.00  0.00           H  
ATOM   3611  H2  WAT   569       1.208 -23.898  18.639  1.00  0.00           H  
TER    3612      WAT   569 
ATOM   3612  O   WAT   570      29.622  -5.551  22.849  1.00  0.00           O  
ATOM   3613  H1  WAT   570      30.488  -5.345  22.496  1.00  0.00           H  
ATOM   3614  H2  WAT   570      29.632  -6.500  22.970  1.00  0.00           H  
TER    3615      WAT   570 
ATOM   3615  O   WAT   571     -31.959  -6.026 -10.032  1.00  0.00           O  
ATOM   3616  H1  WAT   571     -31.873  -6.357  -9.138  1.00  0.00           H  
ATOM   3617  H2  WAT   571     -32.865  -6.217 -10.273  1.00  0.00           H  
TER    3618      WAT   571 
ATOM   3618  O   WAT   572      18.319 -13.016 -12.035  1.00  0.00           O  
ATOM   3619  H1  WAT   572      17.592 -13.605 -12.238  1.00  0.00           H  
ATOM   3620  H2  WAT   572      18.837 -13.491 -11.385  1.00  0.00           H  
TER    3621      WAT   572 
ATOM   3621  O   WAT   573      12.144 -26.302  36.055  1.00  0.00           O  
ATOM   3622  H1  WAT   573      12.035 -25.373  36.259  1.00  0.00           H  
ATOM   3623  H2  WAT   573      11.367 -26.527  35.542  1.00  0.00           H  
TER    3624      WAT   573 
ATOM   3624  O   WAT   574       0.803 -24.706  16.001  1.00  0.00           O  
ATOM   3625  H1  WAT   574       0.750 -25.150  15.154  1.00  0.00           H  
ATOM   3626  H2  WAT   574       1.618 -25.025  16.388  1.00  0.00           H  
TER    3627      WAT   574 
ATOM   3627  O   WAT   575      15.756 -39.573  34.396  1.00  0.00           O  
ATOM   3628  H1  WAT   575      16.308 -39.568  33.615  1.00  0.00           H  
ATOM   3629  H2  WAT   575      15.928 -38.731  34.817  1.00  0.00           H  
TER    3630      WAT   575 
ATOM   3630  O   WAT   576      -9.329  35.823 -19.866  1.00  0.00           O  
ATOM   3631  H1  WAT   576     -10.268  35.637 -19.861  1.00  0.00           H  
ATOM   3632  H2  WAT   576      -9.229  36.572 -19.279  1.00  0.00           H  
TER    3633      WAT   576 
ATOM   3633  O   WAT   577     -39.297   5.140 -36.437  1.00  0.00           O  
ATOM   3634  H1  WAT   577     -38.817   5.129 -35.609  1.00  0.00           H  
ATOM   3635  H2  WAT   577     -38.648   4.887 -37.093  1.00  0.00           H  
TER    3636      WAT   577 
ATOM   3636  O   WAT   578      -8.559  40.393 -17.890  1.00  0.00           O  
ATOM   3637  H1  WAT   578      -7.891  41.021 -18.164  1.00  0.00           H  
ATOM   3638  H2  WAT   578      -8.326  40.175 -16.987  1.00  0.00           H  
TER    3639      WAT   578 
ATOM   3639  O   WAT   579      -4.364  33.865   8.745  1.00  0.00           O  
ATOM   3640  H1  WAT   579      -3.981  34.687   9.050  1.00  0.00           H  
ATOM   3641  H2  WAT   579      -3.699  33.204   8.941  1.00  0.00           H  
TER    3642      WAT   579 
ATOM   3642  O   WAT   580     -21.125 -25.237   0.709  1.00  0.00           O  
ATOM   3643  H1  WAT   580     -21.312 -26.175   0.662  1.00  0.00           H  
ATOM   3644  H2  WAT   580     -21.863 -24.870   1.196  1.00  0.00           H  
TER    3645      WAT   580 
ATOM   3645  O   WAT   581      40.953  12.539  13.450  1.00  0.00           O  
ATOM   3646  H1  WAT   581      40.133  12.389  12.981  1.00  0.00           H  
ATOM   3647  H2  WAT   581      41.625  12.530  12.768  1.00  0.00           H  
TER    3648      WAT   581 
ATOM   3648  O   WAT   582     -22.008   8.965 -15.065  1.00  0.00           O  
ATOM   3649  H1  WAT   582     -22.790   8.969 -14.512  1.00  0.00           H  
ATOM   3650  H2  WAT   582     -22.084   8.162 -15.581  1.00  0.00           H  
TER    3651      WAT   582 
ATOM   3651  O   WAT   583     -30.655 -25.479  10.060  1.00  0.00           O  
ATOM   3652  H1  WAT   583     -30.936 -25.771  10.927  1.00  0.00           H  
ATOM   3653  H2  WAT   583     -31.468 -25.264   9.604  1.00  0.00           H  
TER    3654      WAT   583 
ATOM   3654  O   WAT   584       5.858  27.653 -32.393  1.00  0.00           O  
ATOM   3655  H1  WAT   584       6.676  28.082 -32.144  1.00  0.00           H  
ATOM   3656  H2  WAT   584       5.858  26.832 -31.902  1.00  0.00           H  
TER    3657      WAT   584 
ATOM   3657  O   WAT   585       8.401  19.250 -31.144  1.00  0.00           O  
ATOM   3658  H1  WAT   585       7.530  19.438 -31.494  1.00  0.00           H  
ATOM   3659  H2  WAT   585       8.575  19.969 -30.536  1.00  0.00           H  
TER    3660      WAT   585 
ATOM   3660  O   WAT   586     -15.776   0.236 -17.157  1.00  0.00           O  
ATOM   3661  H1  WAT   586     -15.700  -0.584 -17.644  1.00  0.00           H  
ATOM   3662  H2  WAT   586     -15.217   0.850 -17.633  1.00  0.00           H  
TER    3663      WAT   586 
ATOM   3663  O   WAT   587      -0.559 -45.025 -21.835  1.00  0.00           O  
ATOM   3664  H1  WAT   587      -1.182 -44.525 -22.362  1.00  0.00           H  
ATOM   3665  H2  WAT   587      -0.050 -45.524 -22.474  1.00  0.00           H  
TER    3666      WAT   587 
ATOM   3666  O   WAT   588     -30.698 -31.045 -23.052  1.00  0.00           O  
ATOM   3667  H1  WAT   588     -31.149 -31.077 -22.208  1.00  0.00           H  
ATOM   3668  H2  WAT   588     -31.005 -30.234 -23.457  1.00  0.00           H  
TER    3669      WAT   588 
ATOM   3669  O   WAT   589      -0.390  -8.918 -20.460  1.00  0.00           O  
ATOM   3670  H1  WAT   589      -0.392  -9.141 -19.529  1.00  0.00           H  
ATOM   3671  H2  WAT   589       0.197  -9.560 -20.859  1.00  0.00           H  
TER    3672      WAT   589 
ATOM   3672  O   WAT   590       4.862  -0.235  41.560  1.00  0.00           O  
ATOM   3673  H1  WAT   590       4.129  -0.762  41.878  1.00  0.00           H  
ATOM   3674  H2  WAT   590       4.650   0.658  41.831  1.00  0.00           H  
TER    3675      WAT   590 
ATOM   3675  O   WAT   591       0.675  -0.747  35.602  1.00  0.00           O  
ATOM   3676  H1  WAT   591       0.539  -1.226  36.419  1.00  0.00           H  
ATOM   3677  H2  WAT   591       0.470  -1.381  34.915  1.00  0.00           H  
TER    3678      WAT   591 
ATOM   3678  O   WAT   592     -32.168 -20.129  19.167  1.00  0.00           O  
ATOM   3679  H1  WAT   592     -31.857 -19.288  19.501  1.00  0.00           H  
ATOM   3680  H2  WAT   592     -32.807 -20.423  19.816  1.00  0.00           H  
TER    3681      WAT   592 
ATOM   3681  O   WAT   593      -4.659  -9.227  38.156  1.00  0.00           O  
ATOM   3682  H1  WAT   593      -5.491  -8.828  37.904  1.00  0.00           H  
ATOM   3683  H2  WAT   593      -4.900 -10.086  38.503  1.00  0.00           H  
TER    3684      WAT   593 
ATOM   3684  O   WAT   594     -18.906  40.193 -13.058  1.00  0.00           O  
ATOM   3685  H1  WAT   594     -18.328  39.761 -12.429  1.00  0.00           H  
ATOM   3686  H2  WAT   594     -18.905  39.616 -13.821  1.00  0.00           H  
TER    3687      WAT   594 
ATOM   3687  O   WAT   595      15.836  38.312  -3.530  1.00  0.00           O  
ATOM   3688  H1  WAT   595      16.573  38.167  -4.124  1.00  0.00           H  
ATOM   3689  H2  WAT   595      15.538  39.200  -3.729  1.00  0.00           H  
TER    3690      WAT   595 
ATOM   3690  O   WAT   596     -27.165  14.200 -38.925  1.00  0.00           O  
ATOM   3691  H1  WAT   596     -26.794  14.417 -38.070  1.00  0.00           H  
ATOM   3692  H2  WAT   596     -26.659  14.725 -39.546  1.00  0.00           H  
TER    3693      WAT   596 
ATOM   3693  O   WAT   597     -12.199  29.550  33.930  1.00  0.00           O  
ATOM   3694  H1  WAT   597     -11.457  30.117  34.138  1.00  0.00           H  
ATOM   3695  H2  WAT   597     -12.897  29.844  34.516  1.00  0.00           H  
TER    3696      WAT   597 
ATOM   3696  O   WAT   598     -19.205  25.297  15.944  1.00  0.00           O  
ATOM   3697  H1  WAT   598     -18.993  26.104  16.413  1.00  0.00           H  
ATOM   3698  H2  WAT   598     -19.343  25.575  15.039  1.00  0.00           H  
TER    3699      WAT   598 
ATOM   3699  O   WAT   599       6.679  41.088  19.443  1.00  0.00           O  
ATOM   3700  H1  WAT   599       7.497  41.475  19.133  1.00  0.00           H  
ATOM   3701  H2  WAT   599       6.938  40.542  20.185  1.00  0.00           H  
TER    3702      WAT   599 
ATOM   3702  O   WAT   600      34.418  21.483 -22.019  1.00  0.00           O  
ATOM   3703  H1  WAT   600      35.022  21.717 -21.314  1.00  0.00           H  
ATOM   3704  H2  WAT   600      34.140  20.592 -21.810  1.00  0.00           H  
TER    3705      WAT   600 
ATOM   3705  O   WAT   601     -22.161   6.601 -23.199  1.00  0.00           O  
ATOM   3706  H1  WAT   601     -21.218   6.446 -23.136  1.00  0.00           H  
ATOM   3707  H2  WAT   601     -22.558   5.791 -22.878  1.00  0.00           H  
TER    3708      WAT   601 
ATOM   3708  O   WAT   602     -21.750   4.631 -28.780  1.00  0.00           O  
ATOM   3709  H1  WAT   602     -21.613   3.812 -29.256  1.00  0.00           H  
ATOM   3710  H2  WAT   602     -22.447   4.431 -28.155  1.00  0.00           H  
TER    3711      WAT   602 
ATOM   3711  O   WAT   603      14.778  17.033  29.251  1.00  0.00           O  
ATOM   3712  H1  WAT   603      14.167  17.757  29.113  1.00  0.00           H  
ATOM   3713  H2  WAT   603      14.221  16.255  29.293  1.00  0.00           H  
TER    3714      WAT   603 
ATOM   3714  O   WAT   604      22.367   7.656  26.232  1.00  0.00           O  
ATOM   3715  H1  WAT   604      22.542   8.216  25.475  1.00  0.00           H  
ATOM   3716  H2  WAT   604      21.651   7.088  25.948  1.00  0.00           H  
TER    3717      WAT   604 
ATOM   3717  O   WAT   605       4.732  13.457  -1.574  1.00  0.00           O  
ATOM   3718  H1  WAT   605       4.231  14.029  -0.992  1.00  0.00           H  
ATOM   3719  H2  WAT   605       4.086  12.840  -1.918  1.00  0.00           H  
TER    3720      WAT   605 
ATOM   3720  O   WAT   606     -22.646  13.938 -10.585  1.00  0.00           O  
ATOM   3721  H1  WAT   606     -21.997  13.294 -10.300  1.00  0.00           H  
ATOM   3722  H2  WAT   606     -23.255  14.006  -9.849  1.00  0.00           H  
TER    3723      WAT   606 
ATOM   3723  O   WAT   607     -33.852  28.831  -8.662  1.00  0.00           O  
ATOM   3724  H1  WAT   607     -33.599  29.679  -9.028  1.00  0.00           H  
ATOM   3725  H2  WAT   607     -34.807  28.873  -8.600  1.00  0.00           H  
TER    3726      WAT   607 
ATOM   3726  O   WAT   608       1.160 -29.488   1.741  1.00  0.00           O  
ATOM   3727  H1  WAT   608       1.617 -30.101   2.316  1.00  0.00           H  
ATOM   3728  H2  WAT   608       1.860 -28.998   1.309  1.00  0.00           H  
TER    3729      WAT   608 
ATOM   3729  O   WAT   609     -26.402  22.132  19.802  1.00  0.00           O  
ATOM   3730  H1  WAT   609     -26.636  23.050  19.935  1.00  0.00           H  
ATOM   3731  H2  WAT   609     -25.818  21.925  20.531  1.00  0.00           H  
TER    3732      WAT   609 
ATOM   3732  O   WAT   610     -29.395  21.520 -13.249  1.00  0.00           O  
ATOM   3733  H1  WAT   610     -30.327  21.735 -13.204  1.00  0.00           H  
ATOM   3734  H2  WAT   610     -29.030  22.163 -13.857  1.00  0.00           H  
TER    3735      WAT   610 
ATOM   3735  O   WAT   611     -31.388 -35.537  -0.121  1.00  0.00           O  
ATOM   3736  H1  WAT   611     -31.896 -36.092   0.471  1.00  0.00           H  
ATOM   3737  H2  WAT   611     -31.195 -36.100  -0.871  1.00  0.00           H  
TER    3738      WAT   611 
ATOM   3738  O   WAT   612      38.216  19.235  20.744  1.00  0.00           O  
ATOM   3739  H1  WAT   612      38.589  20.071  20.464  1.00  0.00           H  
ATOM   3740  H2  WAT   612      38.639  19.053  21.583  1.00  0.00           H  
TER    3741      WAT   612 
ATOM   3741  O   WAT   613     -37.811  24.504 -20.892  1.00  0.00           O  
ATOM   3742  H1  WAT   613     -37.146  24.513 -21.581  1.00  0.00           H  
ATOM   3743  H2  WAT   613     -38.287  25.326 -21.009  1.00  0.00           H  
TER    3744      WAT   613 
ATOM   3744  O   WAT   614       5.127   4.800  16.469  1.00  0.00           O  
ATOM   3745  H1  WAT   614       5.868   5.133  16.975  1.00  0.00           H  
ATOM   3746  H2  WAT   614       4.840   4.022  16.947  1.00  0.00           H  
TER    3747      WAT   614 
ATOM   3747  O   WAT   615     -31.662  16.384   1.796  1.00  0.00           O  
ATOM   3748  H1  WAT   615     -31.023  16.248   1.097  1.00  0.00           H  
ATOM   3749  H2  WAT   615     -32.392  16.834   1.369  1.00  0.00           H  
TER    3750      WAT   615 
ATOM   3750  O   WAT   616     -19.655 -32.352   0.574  1.00  0.00           O  
ATOM   3751  H1  WAT   616     -20.145 -32.952   1.137  1.00  0.00           H  
ATOM   3752  H2  WAT   616     -18.822 -32.225   1.027  1.00  0.00           H  
TER    3753      WAT   616 
ATOM   3753  O   WAT   617     -40.149   6.219  -8.975  1.00  0.00           O  
ATOM   3754  H1  WAT   617     -39.484   5.532  -8.936  1.00  0.00           H  
ATOM   3755  H2  WAT   617     -40.175   6.577  -8.087  1.00  0.00           H  
TER    3756      WAT   617 
ATOM   3756  O   WAT   618     -31.063   2.147  -3.482  1.00  0.00           O  
ATOM   3757  H1  WAT   618     -31.878   1.849  -3.078  1.00  0.00           H  
ATOM   3758  H2  WAT   618     -30.690   2.757  -2.845  1.00  0.00           H  
TER    3759      WAT   618 
ATOM   3759  O   WAT   619       5.238  30.007 -21.275  1.00  0.00           O  
ATOM   3760  H1  WAT   619       4.611  29.958 -21.997  1.00  0.00           H  
ATOM   3761  H2  WAT   619       5.148  29.168 -20.823  1.00  0.00           H  
TER    3762      WAT   619 
ATOM   3762  O   WAT   620      14.144  34.699  25.366  1.00  0.00           O  
ATOM   3763  H1  WAT   620      14.212  34.184  26.170  1.00  0.00           H  
ATOM   3764  H2  WAT   620      14.820  34.337  24.792  1.00  0.00           H  
TER    3765      WAT   620 
ATOM   3765  O   WAT   621     -13.151 -37.466  23.043  1.00  0.00           O  
ATOM   3766  H1  WAT   621     -13.873 -36.920  23.352  1.00  0.00           H  
ATOM   3767  H2  WAT   621     -12.645 -37.663  23.831  1.00  0.00           H  
TER    3768      WAT   621 
ATOM   3768  O   WAT   622     -26.464 -22.705 -20.928  1.00  0.00           O  
ATOM   3769  H1  WAT   622     -26.114 -23.072 -20.116  1.00  0.00           H  
ATOM   3770  H2  WAT   622     -26.768 -21.831 -20.684  1.00  0.00           H  
TER    3771      WAT   622 
ATOM   3771  O   WAT   623     -27.031  17.908  14.370  1.00  0.00           O  
ATOM   3772  H1  WAT   623     -27.478  18.735  14.549  1.00  0.00           H  
ATOM   3773  H2  WAT   623     -26.624  17.669  15.203  1.00  0.00           H  
TER    3774      WAT   623 
ATOM   3774  O   WAT   624      13.539 -25.723  -0.596  1.00  0.00           O  
ATOM   3775  H1  WAT   624      12.939 -26.469  -0.562  1.00  0.00           H  
ATOM   3776  H2  WAT   624      13.195 -25.171  -1.299  1.00  0.00           H  
TER    3777      WAT   624 
ATOM   3777  O   WAT   625     -33.730  24.757  16.009  1.00  0.00           O  
ATOM   3778  H1  WAT   625     -33.855  24.031  15.398  1.00  0.00           H  
ATOM   3779  H2  WAT   625     -34.580  25.197  16.035  1.00  0.00           H  
TER    3780      WAT   625 
ATOM   3780  O   WAT   626      21.346  23.979  -1.294  1.00  0.00           O  
ATOM   3781  H1  WAT   626      20.599  24.354  -1.760  1.00  0.00           H  
ATOM   3782  H2  WAT   626      22.088  24.113  -1.883  1.00  0.00           H  
TER    3783      WAT   626 
ATOM   3783  O   WAT   627      -2.560 -33.036   1.769  1.00  0.00           O  
ATOM   3784  H1  WAT   627      -3.331 -32.674   1.332  1.00  0.00           H  
ATOM   3785  H2  WAT   627      -2.409 -32.450   2.511  1.00  0.00           H  
TER    3786      WAT   627 
ATOM   3786  O   WAT   628      -0.979 -42.236  16.484  1.00  0.00           O  
ATOM   3787  H1  WAT   628      -1.715 -42.184  15.875  1.00  0.00           H  
ATOM   3788  H2  WAT   628      -0.714 -43.156  16.462  1.00  0.00           H  
TER    3789      WAT   628 
ATOM   3789  O   WAT   629     -27.574 -30.770  16.968  1.00  0.00           O  
ATOM   3790  H1  WAT   629     -28.127 -30.991  16.218  1.00  0.00           H  
ATOM   3791  H2  WAT   629     -26.858 -30.257  16.594  1.00  0.00           H  
TER    3792      WAT   629 
ATOM   3792  O   WAT   630      32.892  -1.226   3.374  1.00  0.00           O  
ATOM   3793  H1  WAT   630      31.959  -1.437   3.407  1.00  0.00           H  
ATOM   3794  H2  WAT   630      32.919  -0.296   3.147  1.00  0.00           H  
TER    3795      WAT   630 
ATOM   3795  O   WAT   631      34.048  -3.070 -21.377  1.00  0.00           O  
ATOM   3796  H1  WAT   631      33.243  -2.665 -21.700  1.00  0.00           H  
ATOM   3797  H2  WAT   631      33.947  -3.999 -21.582  1.00  0.00           H  
TER    3798      WAT   631 
ATOM   3798  O   WAT   632      35.220 -18.413  14.654  1.00  0.00           O  
ATOM   3799  H1  WAT   632      35.735 -17.763  15.132  1.00  0.00           H  
ATOM   3800  H2  WAT   632      35.871 -18.943  14.193  1.00  0.00           H  
TER    3801      WAT   632 
ATOM   3801  O   WAT   633       8.875  36.067  25.531  1.00  0.00           O  
ATOM   3802  H1  WAT   633       9.558  36.313  26.156  1.00  0.00           H  
ATOM   3803  H2  WAT   633       9.240  36.296  24.676  1.00  0.00           H  
TER    3804      WAT   633 
ATOM   3804  O   WAT   634      13.521 -22.782  29.695  1.00  0.00           O  
ATOM   3805  H1  WAT   634      13.977 -22.689  30.532  1.00  0.00           H  
ATOM   3806  H2  WAT   634      13.149 -23.663  29.721  1.00  0.00           H  
TER    3807      WAT   634 
ATOM   3807  O   WAT   635     -14.060  -9.060  20.180  1.00  0.00           O  
ATOM   3808  H1  WAT   635     -14.335  -9.965  20.322  1.00  0.00           H  
ATOM   3809  H2  WAT   635     -13.194  -9.006  20.584  1.00  0.00           H  
TER    3810      WAT   635 
ATOM   3810  O   WAT   636      32.499  -4.694   6.503  1.00  0.00           O  
ATOM   3811  H1  WAT   636      33.045  -5.479   6.449  1.00  0.00           H  
ATOM   3812  H2  WAT   636      31.618  -5.000   6.285  1.00  0.00           H  
TER    3813      WAT   636 
ATOM   3813  O   WAT   637      26.514  29.465  24.464  1.00  0.00           O  
ATOM   3814  H1  WAT   637      27.352  29.176  24.826  1.00  0.00           H  
ATOM   3815  H2  WAT   637      26.561  29.233  23.537  1.00  0.00           H  
TER    3816      WAT   637 
ATOM   3816  O   WAT   638       4.982  14.286  -7.111  1.00  0.00           O  
ATOM   3817  H1  WAT   638       5.277  14.570  -6.246  1.00  0.00           H  
ATOM   3818  H2  WAT   638       5.621  13.624  -7.376  1.00  0.00           H  
TER    3819      WAT   638 
ATOM   3819  O   WAT   639       4.885  -1.525  -9.464  1.00  0.00           O  
ATOM   3820  H1  WAT   639       4.067  -1.232  -9.064  1.00  0.00           H  
ATOM   3821  H2  WAT   639       4.813  -2.480  -9.486  1.00  0.00           H  
TER    3822      WAT   639 
ATOM   3822  O   WAT   640     -13.298 -31.126  -2.571  1.00  0.00           O  
ATOM   3823  H1  WAT   640     -14.198 -30.814  -2.480  1.00  0.00           H  
ATOM   3824  H2  WAT   640     -13.022 -31.327  -1.677  1.00  0.00           H  
TER    3825      WAT   640 
ATOM   3825  O   WAT   641     -22.302  10.164  16.297  1.00  0.00           O  
ATOM   3826  H1  WAT   641     -22.288   9.756  17.163  1.00  0.00           H  
ATOM   3827  H2  WAT   641     -22.184   9.435  15.688  1.00  0.00           H  
TER    3828      WAT   641 
ATOM   3828  O   WAT   642      29.163  10.829  -0.261  1.00  0.00           O  
ATOM   3829  H1  WAT   642      29.066  10.566  -1.176  1.00  0.00           H  
ATOM   3830  H2  WAT   642      29.788  10.202   0.103  1.00  0.00           H  
TER    3831      WAT   642 
ATOM   3831  O   WAT   643      21.364  -0.775 -16.391  1.00  0.00           O  
ATOM   3832  H1  WAT   643      22.320  -0.803 -16.425  1.00  0.00           H  
ATOM   3833  H2  WAT   643      21.103  -1.684 -16.238  1.00  0.00           H  
TER    3834      WAT   643 
ATOM   3834  O   WAT   644      24.467  11.648  12.170  1.00  0.00           O  
ATOM   3835  H1  WAT   644      24.644  11.752  11.235  1.00  0.00           H  
ATOM   3836  H2  WAT   644      23.963  10.837  12.230  1.00  0.00           H  
TER    3837      WAT   644 
ATOM   3837  O   WAT   645      -6.249 -28.576  28.038  1.00  0.00           O  
ATOM   3838  H1  WAT   645      -5.838 -27.840  27.584  1.00  0.00           H  
ATOM   3839  H2  WAT   645      -5.850 -29.353  27.646  1.00  0.00           H  
TER    3840      WAT   645 
ATOM   3840  O   WAT   646     -32.460  22.048  27.017  1.00  0.00           O  
ATOM   3841  H1  WAT   646     -33.358  22.163  26.708  1.00  0.00           H  
ATOM   3842  H2  WAT   646     -31.953  22.693  26.523  1.00  0.00           H  
TER    3843      WAT   646 
ATOM   3843  O   WAT   647      21.581  24.222 -12.774  1.00  0.00           O  
ATOM   3844  H1  WAT   647      21.590  23.304 -13.043  1.00  0.00           H  
ATOM   3845  H2  WAT   647      20.654  24.463 -12.776  1.00  0.00           H  
TER    3846      WAT   647 
ATOM   3846  O   WAT   648      11.515  16.133  21.287  1.00  0.00           O  
ATOM   3847  H1  WAT   648      11.182  15.437  21.854  1.00  0.00           H  
ATOM   3848  H2  WAT   648      10.733  16.609  21.008  1.00  0.00           H  
TER    3849      WAT   648 
ATOM   3849  O   WAT   649      41.910  -5.588  -3.748  1.00  0.00           O  
ATOM   3850  H1  WAT   649      42.414  -6.289  -3.335  1.00  0.00           H  
ATOM   3851  H2  WAT   649      40.997  -5.815  -3.574  1.00  0.00           H  
TER    3852      WAT   649 
ATOM   3852  O   WAT   650      14.335  -6.139  22.397  1.00  0.00           O  
ATOM   3853  H1  WAT   650      13.952  -6.935  22.767  1.00  0.00           H  
ATOM   3854  H2  WAT   650      14.442  -6.335  21.466  1.00  0.00           H  
TER    3855      WAT   650 
ATOM   3855  O   WAT   651      26.788 -32.397 -27.980  1.00  0.00           O  
ATOM   3856  H1  WAT   651      27.327 -32.235 -27.206  1.00  0.00           H  
ATOM   3857  H2  WAT   651      26.113 -33.005 -27.679  1.00  0.00           H  
TER    3858      WAT   651 
ATOM   3858  O   WAT   652     -20.058 -11.002 -30.131  1.00  0.00           O  
ATOM   3859  H1  WAT   652     -20.248 -10.242 -29.581  1.00  0.00           H  
ATOM   3860  H2  WAT   652     -19.126 -10.924 -30.334  1.00  0.00           H  
TER    3861      WAT   652 
ATOM   3861  O   WAT   653     -36.631  25.247  23.104  1.00  0.00           O  
ATOM   3862  H1  WAT   653     -36.176  25.401  22.276  1.00  0.00           H  
ATOM   3863  H2  WAT   653     -37.505  25.613  22.968  1.00  0.00           H  
TER    3864      WAT   653 
ATOM   3864  O   WAT   654     -14.951  39.178  27.280  1.00  0.00           O  
ATOM   3865  H1  WAT   654     -15.654  38.895  26.695  1.00  0.00           H  
ATOM   3866  H2  WAT   654     -15.009  40.134  27.280  1.00  0.00           H  
TER    3867      WAT   654 
ATOM   3867  O   WAT   655       5.724  28.604  22.105  1.00  0.00           O  
ATOM   3868  H1  WAT   655       5.463  29.101  21.329  1.00  0.00           H  
ATOM   3869  H2  WAT   655       5.058  28.814  22.759  1.00  0.00           H  
TER    3870      WAT   655 
ATOM   3870  O   WAT   656     -36.514  -2.987  -1.103  1.00  0.00           O  
ATOM   3871  H1  WAT   656     -36.247  -3.825  -0.726  1.00  0.00           H  
ATOM   3872  H2  WAT   656     -37.343  -2.782  -0.669  1.00  0.00           H  
TER    3873      WAT   656 
ATOM   3873  O   WAT   657      30.408  13.695 -15.513  1.00  0.00           O  
ATOM   3874  H1  WAT   657      31.089  13.402 -16.118  1.00  0.00           H  
ATOM   3875  H2  WAT   657      30.516  13.138 -14.742  1.00  0.00           H  
TER    3876      WAT   657 
ATOM   3876  O   WAT   658      13.363  45.472  19.235  1.00  0.00           O  
ATOM   3877  H1  WAT   658      14.183  45.033  19.011  1.00  0.00           H  
ATOM   3878  H2  WAT   658      13.582  46.404  19.235  1.00  0.00           H  
TER    3879      WAT   658 
ATOM   3879  O   WAT   659     -30.162 -11.238 -20.891  1.00  0.00           O  
ATOM   3880  H1  WAT   659     -31.024 -11.447 -21.252  1.00  0.00           H  
ATOM   3881  H2  WAT   659     -29.577 -11.890 -21.276  1.00  0.00           H  
TER    3882      WAT   659 
ATOM   3882  O   WAT   660       2.189 -15.019  29.045  1.00  0.00           O  
ATOM   3883  H1  WAT   660       1.300 -15.374  29.042  1.00  0.00           H  
ATOM   3884  H2  WAT   660       2.728 -15.720  28.678  1.00  0.00           H  
TER    3885      WAT   660 
ATOM   3885  O   WAT   661     -17.157 -26.979  20.591  1.00  0.00           O  
ATOM   3886  H1  WAT   661     -16.783 -27.859  20.548  1.00  0.00           H  
ATOM   3887  H2  WAT   661     -17.828 -27.037  21.271  1.00  0.00           H  
TER    3888      WAT   661 
ATOM   3888  O   WAT   662     -43.730  29.859  -3.260  1.00  0.00           O  
ATOM   3889  H1  WAT   662     -43.593  29.072  -3.788  1.00  0.00           H  
ATOM   3890  H2  WAT   662     -43.176  29.731  -2.491  1.00  0.00           H  
TER    3891      WAT   662 
ATOM   3891  O   WAT   663       7.368  29.970  18.886  1.00  0.00           O  
ATOM   3892  H1  WAT   663       7.836  30.732  18.545  1.00  0.00           H  
ATOM   3893  H2  WAT   663       7.952  29.607  19.551  1.00  0.00           H  
TER    3894      WAT   663 
ATOM   3894  O   WAT   664      17.289  -7.963 -12.710  1.00  0.00           O  
ATOM   3895  H1  WAT   664      17.461  -8.731 -12.166  1.00  0.00           H  
ATOM   3896  H2  WAT   664      16.521  -8.203 -13.228  1.00  0.00           H  
TER    3897      WAT   664 
ATOM   3897  O   WAT   665     -25.203 -27.955 -25.134  1.00  0.00           O  
ATOM   3898  H1  WAT   665     -25.981 -28.117 -24.601  1.00  0.00           H  
ATOM   3899  H2  WAT   665     -24.822 -28.822 -25.272  1.00  0.00           H  
TER    3900      WAT   665 
ATOM   3900  O   WAT   666       2.506  15.205 -29.813  1.00  0.00           O  
ATOM   3901  H1  WAT   666       2.855  15.217 -28.922  1.00  0.00           H  
ATOM   3902  H2  WAT   666       3.242  15.474 -30.363  1.00  0.00           H  
TER    3903      WAT   666 
ATOM   3903  O   WAT   667      38.699  -4.616  27.468  1.00  0.00           O  
ATOM   3904  H1  WAT   667      38.175  -4.283  26.740  1.00  0.00           H  
ATOM   3905  H2  WAT   667      39.581  -4.706  27.107  1.00  0.00           H  
TER    3906      WAT   667 
ATOM   3906  O   WAT   668     -10.549  -2.556   7.358  1.00  0.00           O  
ATOM   3907  H1  WAT   668     -10.404  -2.603   8.302  1.00  0.00           H  
ATOM   3908  H2  WAT   668     -10.502  -1.622   7.154  1.00  0.00           H  
TER    3909      WAT   668 
ATOM   3909  O   WAT   669     -16.873  38.476  29.386  1.00  0.00           O  
ATOM   3910  H1  WAT   669     -16.712  39.053  30.134  1.00  0.00           H  
ATOM   3911  H2  WAT   669     -16.509  38.949  28.637  1.00  0.00           H  
TER    3912      WAT   669 
ATOM   3912  O   WAT   670      27.033 -19.980 -10.436  1.00  0.00           O  
ATOM   3913  H1  WAT   670      26.572 -20.098 -11.266  1.00  0.00           H  
ATOM   3914  H2  WAT   670      26.447 -20.356  -9.780  1.00  0.00           H  
TER    3915      WAT   670 
ATOM   3915  O   WAT   671      19.369   5.265  14.761  1.00  0.00           O  
ATOM   3916  H1  WAT   671      18.801   4.598  15.146  1.00  0.00           H  
ATOM   3917  H2  WAT   671      20.247   5.040  15.068  1.00  0.00           H  
TER    3918      WAT   671 
ATOM   3918  O   WAT   672       4.102  21.918 -25.118  1.00  0.00           O  
ATOM   3919  H1  WAT   672       4.580  21.722 -25.923  1.00  0.00           H  
ATOM   3920  H2  WAT   672       3.313  21.378 -25.170  1.00  0.00           H  
TER    3921      WAT   672 
ATOM   3921  O   WAT   673      13.042  -0.282  21.677  1.00  0.00           O  
ATOM   3922  H1  WAT   673      13.974  -0.503  21.690  1.00  0.00           H  
ATOM   3923  H2  WAT   673      12.877   0.112  22.533  1.00  0.00           H  
TER    3924      WAT   673 
ATOM   3924  O   WAT   674      14.914  -5.854  33.025  1.00  0.00           O  
ATOM   3925  H1  WAT   674      15.678  -5.723  32.463  1.00  0.00           H  
ATOM   3926  H2  WAT   674      14.914  -5.097  33.611  1.00  0.00           H  
TER    3927      WAT   674 
ATOM   3927  O   WAT   675      18.465 -27.658   7.189  1.00  0.00           O  
ATOM   3928  H1  WAT   675      17.843 -27.751   7.911  1.00  0.00           H  
ATOM   3929  H2  WAT   675      18.270 -28.395   6.609  1.00  0.00           H  
TER    3930      WAT   675 
ATOM   3930  O   WAT   676      21.177  -8.813 -27.647  1.00  0.00           O  
ATOM   3931  H1  WAT   676      20.640  -8.583 -26.888  1.00  0.00           H  
ATOM   3932  H2  WAT   676      21.032  -8.099 -28.268  1.00  0.00           H  
TER    3933      WAT   676 
ATOM   3933  O   WAT   677      30.005   3.394  20.675  1.00  0.00           O  
ATOM   3934  H1  WAT   677      30.435   4.108  20.206  1.00  0.00           H  
ATOM   3935  H2  WAT   677      29.297   3.117  20.094  1.00  0.00           H  
TER    3936      WAT   677 
ATOM   3936  O   WAT   678     -14.887  31.797  33.697  1.00  0.00           O  
ATOM   3937  H1  WAT   678     -15.425  32.584  33.788  1.00  0.00           H  
ATOM   3938  H2  WAT   678     -14.458  31.701  34.548  1.00  0.00           H  
TER    3939      WAT   678 
ATOM   3939  O   WAT   679     -37.762   6.638 -20.292  1.00  0.00           O  
ATOM   3940  H1  WAT   679     -37.015   6.340 -19.772  1.00  0.00           H  
ATOM   3941  H2  WAT   679     -37.417   7.366 -20.810  1.00  0.00           H  
TER    3942      WAT   679 
ATOM   3942  O   WAT   680      -8.124  34.473 -36.095  1.00  0.00           O  
ATOM   3943  H1  WAT   680      -9.054  34.623 -36.264  1.00  0.00           H  
ATOM   3944  H2  WAT   680      -7.705  34.588 -36.948  1.00  0.00           H  
TER    3945      WAT   680 
ATOM   3945  O   WAT   681      19.513  13.999  22.169  1.00  0.00           O  
ATOM   3946  H1  WAT   681      18.941  13.474  22.728  1.00  0.00           H  
ATOM   3947  H2  WAT   681      19.598  13.487  21.365  1.00  0.00           H  
TER    3948      WAT   681 
ATOM   3948  O   WAT   682      16.343   3.131  41.332  1.00  0.00           O  
ATOM   3949  H1  WAT   682      15.516   2.802  40.980  1.00  0.00           H  
ATOM   3950  H2  WAT   682      16.298   4.079  41.205  1.00  0.00           H  
TER    3951      WAT   682 
ATOM   3951  O   WAT   683      -4.383 -11.909  -4.533  1.00  0.00           O  
ATOM   3952  H1  WAT   683      -5.151 -12.480  -4.523  1.00  0.00           H  
ATOM   3953  H2  WAT   683      -4.730 -11.046  -4.757  1.00  0.00           H  
TER    3954      WAT   683 
ATOM   3954  O   WAT   684      17.929 -31.080   9.662  1.00  0.00           O  
ATOM   3955  H1  WAT   684      17.156 -30.519   9.727  1.00  0.00           H  
ATOM   3956  H2  WAT   684      17.780 -31.770  10.308  1.00  0.00           H  
TER    3957      WAT   684 
ATOM   3957  O   WAT   685     -15.870  40.183  15.506  1.00  0.00           O  
ATOM   3958  H1  WAT   685     -15.255  39.760  14.908  1.00  0.00           H  
ATOM   3959  H2  WAT   685     -15.684  41.118  15.419  1.00  0.00           H  
TER    3960      WAT   685 
ATOM   3960  O   WAT   686     -32.232  -6.221 -16.623  1.00  0.00           O  
ATOM   3961  H1  WAT   686     -32.130  -6.907 -17.282  1.00  0.00           H  
ATOM   3962  H2  WAT   686     -32.753  -6.629 -15.931  1.00  0.00           H  
TER    3963      WAT   686 
ATOM   3963  O   WAT   687      -6.709   4.377  35.746  1.00  0.00           O  
ATOM   3964  H1  WAT   687      -5.821   4.700  35.589  1.00  0.00           H  
ATOM   3965  H2  WAT   687      -6.985   4.817  36.550  1.00  0.00           H  
TER    3966      WAT   687 
ATOM   3966  O   WAT   688     -43.226  19.868  23.969  1.00  0.00           O  
ATOM   3967  H1  WAT   688     -42.609  19.992  23.248  1.00  0.00           H  
ATOM   3968  H2  WAT   688     -44.053  20.219  23.639  1.00  0.00           H  
TER    3969      WAT   688 
ATOM   3969  O   WAT   689      14.886 -10.389 -17.223  1.00  0.00           O  
ATOM   3970  H1  WAT   689      15.657  -9.890 -16.950  1.00  0.00           H  
ATOM   3971  H2  WAT   689      14.180  -9.744 -17.248  1.00  0.00           H  
TER    3972      WAT   689 
ATOM   3972  O   WAT   690      26.515  40.612  10.028  1.00  0.00           O  
ATOM   3973  H1  WAT   690      26.181  40.263  10.854  1.00  0.00           H  
ATOM   3974  H2  WAT   690      27.335  40.141   9.883  1.00  0.00           H  
TER    3975      WAT   690 
ATOM   3975  O   WAT   691      33.171 -22.988 -16.632  1.00  0.00           O  
ATOM   3976  H1  WAT   691      32.598 -22.489 -17.214  1.00  0.00           H  
ATOM   3977  H2  WAT   691      32.822 -22.826 -15.755  1.00  0.00           H  
TER    3978      WAT   691 
ATOM   3978  O   WAT   692      15.220 -21.953 -33.180  1.00  0.00           O  
ATOM   3979  H1  WAT   692      14.502 -21.323 -33.249  1.00  0.00           H  
ATOM   3980  H2  WAT   692      14.846 -22.689 -32.696  1.00  0.00           H  
TER    3981      WAT   692 
ATOM   3981  O   WAT   693     -18.809   9.533  29.321  1.00  0.00           O  
ATOM   3982  H1  WAT   693     -18.004   9.850  28.913  1.00  0.00           H  
ATOM   3983  H2  WAT   693     -18.513   8.905  29.980  1.00  0.00           H  
TER    3984      WAT   693 
ATOM   3984  O   WAT   694      21.006  -4.702 -13.033  1.00  0.00           O  
ATOM   3985  H1  WAT   694      20.512  -4.251 -13.718  1.00  0.00           H  
ATOM   3986  H2  WAT   694      21.713  -4.097 -12.810  1.00  0.00           H  
TER    3987      WAT   694 
ATOM   3987  O   WAT   695      26.938  -0.473  22.075  1.00  0.00           O  
ATOM   3988  H1  WAT   695      27.080   0.456  22.255  1.00  0.00           H  
ATOM   3989  H2  WAT   695      26.074  -0.660  22.443  1.00  0.00           H  
TER    3990      WAT   695 
ATOM   3990  O   WAT   696      21.283  11.063  32.030  1.00  0.00           O  
ATOM   3991  H1  WAT   696      21.566  11.951  31.813  1.00  0.00           H  
ATOM   3992  H2  WAT   696      20.373  11.023  31.735  1.00  0.00           H  
TER    3993      WAT   696 
ATOM   3993  O   WAT   697     -11.611 -47.580 -19.118  1.00  0.00           O  
ATOM   3994  H1  WAT   697     -11.519 -48.497 -19.376  1.00  0.00           H  
ATOM   3995  H2  WAT   697     -12.532 -47.376 -19.282  1.00  0.00           H  
TER    3996      WAT   697 
ATOM   3996  O   WAT   698      27.034  -9.107 -41.436  1.00  0.00           O  
ATOM   3997  H1  WAT   698      26.494  -8.439 -41.013  1.00  0.00           H  
ATOM   3998  H2  WAT   698      26.944  -9.877 -40.876  1.00  0.00           H  
TER    3999      WAT   698 
ATOM   3999  O   WAT   699      31.544   3.206 -34.070  1.00  0.00           O  
ATOM   4000  H1  WAT   699      32.436   3.024 -34.363  1.00  0.00           H  
ATOM   4001  H2  WAT   699      31.447   4.153 -34.169  1.00  0.00           H  
TER    4002      WAT   699 
ATOM   4002  O   WAT   700     -15.528 -37.083 -19.569  1.00  0.00           O  
ATOM   4003  H1  WAT   700     -16.296 -36.578 -19.302  1.00  0.00           H  
ATOM   4004  H2  WAT   700     -14.850 -36.840 -18.938  1.00  0.00           H  
TER    4005      WAT   700 
ATOM   4005  O   WAT   701      23.495  18.197  29.528  1.00  0.00           O  
ATOM   4006  H1  WAT   701      23.668  18.729  28.751  1.00  0.00           H  
ATOM   4007  H2  WAT   701      23.744  17.310  29.270  1.00  0.00           H  
TER    4008      WAT   701 
ATOM   4008  O   WAT   702     -18.838  26.871   0.648  1.00  0.00           O  
ATOM   4009  H1  WAT   702     -19.130  25.987   0.870  1.00  0.00           H  
ATOM   4010  H2  WAT   702     -18.185  27.082   1.315  1.00  0.00           H  
TER    4011      WAT   702 
ATOM   4011  O   WAT   703       3.637  39.124 -19.191  1.00  0.00           O  
ATOM   4012  H1  WAT   703       4.570  39.299 -19.072  1.00  0.00           H  
ATOM   4013  H2  WAT   703       3.465  39.354 -20.104  1.00  0.00           H  
TER    4014      WAT   703 
ATOM   4014  O   WAT   704     -12.080   3.743 -23.790  1.00  0.00           O  
ATOM   4015  H1  WAT   704     -12.844   3.219 -24.031  1.00  0.00           H  
ATOM   4016  H2  WAT   704     -11.343   3.135 -23.855  1.00  0.00           H  
TER    4017      WAT   704 
ATOM   4017  O   WAT   705      31.339  -8.957  36.124  1.00  0.00           O  
ATOM   4018  H1  WAT   705      30.965  -8.275  36.682  1.00  0.00           H  
ATOM   4019  H2  WAT   705      30.845  -8.894  35.306  1.00  0.00           H  
TER    4020      WAT   705 
ATOM   4020  O   WAT   706      -5.855 -19.573 -34.817  1.00  0.00           O  
ATOM   4021  H1  WAT   706      -6.294 -19.351 -35.638  1.00  0.00           H  
ATOM   4022  H2  WAT   706      -4.924 -19.583 -35.038  1.00  0.00           H  
TER    4023      WAT   706 
ATOM   4023  O   WAT   707      11.805  47.158  21.455  1.00  0.00           O  
ATOM   4024  H1  WAT   707      12.517  47.470  20.897  1.00  0.00           H  
ATOM   4025  H2  WAT   707      11.174  47.877  21.463  1.00  0.00           H  
TER    4026      WAT   707 
ATOM   4026  O   WAT   708      12.019  -5.525 -20.732  1.00  0.00           O  
ATOM   4027  H1  WAT   708      12.619  -5.281 -20.027  1.00  0.00           H  
ATOM   4028  H2  WAT   708      11.158  -5.243 -20.423  1.00  0.00           H  
TER    4029      WAT   708 
ATOM   4029  O   WAT   709      19.869 -30.900  -8.603  1.00  0.00           O  
ATOM   4030  H1  WAT   709      19.620 -31.610  -9.194  1.00  0.00           H  
ATOM   4031  H2  WAT   709      19.043 -30.462  -8.395  1.00  0.00           H  
TER    4032      WAT   709 
ATOM   4032  O   WAT   710      35.207 -10.181   9.165  1.00  0.00           O  
ATOM   4033  H1  WAT   710      34.488 -10.052   8.546  1.00  0.00           H  
ATOM   4034  H2  WAT   710      35.993  -9.949   8.671  1.00  0.00           H  
TER    4035      WAT   710 
ATOM   4035  O   WAT   711      -2.580  40.610  30.040  1.00  0.00           O  
ATOM   4036  H1  WAT   711      -2.688  41.247  30.746  1.00  0.00           H  
ATOM   4037  H2  WAT   711      -3.456  40.247  29.909  1.00  0.00           H  
TER    4038      WAT   711 
ATOM   4038  O   WAT   712       8.389 -17.491 -46.049  1.00  0.00           O  
ATOM   4039  H1  WAT   712       7.964 -16.642 -46.171  1.00  0.00           H  
ATOM   4040  H2  WAT   712       8.811 -17.427 -45.193  1.00  0.00           H  
TER    4041      WAT   712 
ATOM   4041  O   WAT   713       8.210  11.172 -38.495  1.00  0.00           O  
ATOM   4042  H1  WAT   713       7.955  11.604 -37.679  1.00  0.00           H  
ATOM   4043  H2  WAT   713       8.929  11.705 -38.833  1.00  0.00           H  
TER    4044      WAT   713 
ATOM   4044  O   WAT   714      11.117  19.828   0.716  1.00  0.00           O  
ATOM   4045  H1  WAT   714      10.523  20.438   1.153  1.00  0.00           H  
ATOM   4046  H2  WAT   714      10.581  19.056   0.539  1.00  0.00           H  
TER    4047      WAT   714 
ATOM   4047  O   WAT   715     -11.974   7.159  19.803  1.00  0.00           O  
ATOM   4048  H1  WAT   715     -11.178   7.666  19.646  1.00  0.00           H  
ATOM   4049  H2  WAT   715     -12.203   7.347  20.713  1.00  0.00           H  
TER    4050      WAT   715 
ATOM   4050  O   WAT   716      -9.416  21.338 -14.704  1.00  0.00           O  
ATOM   4051  H1  WAT   716      -9.716  22.231 -14.873  1.00  0.00           H  
ATOM   4052  H2  WAT   716      -9.475  21.241 -13.754  1.00  0.00           H  
TER    4053      WAT   716 
ATOM   4053  O   WAT   717       0.726 -27.713  21.209  1.00  0.00           O  
ATOM   4054  H1  WAT   717       0.236 -27.288  20.505  1.00  0.00           H  
ATOM   4055  H2  WAT   717       0.639 -27.118  21.954  1.00  0.00           H  
TER    4056      WAT   717 
ATOM   4056  O   WAT   718      37.064  -8.271 -10.342  1.00  0.00           O  
ATOM   4057  H1  WAT   718      37.431  -7.733 -11.043  1.00  0.00           H  
ATOM   4058  H2  WAT   718      37.195  -9.172 -10.638  1.00  0.00           H  
TER    4059      WAT   718 
ATOM   4059  O   WAT   719     -14.511  26.918  29.166  1.00  0.00           O  
ATOM   4060  H1  WAT   719     -14.721  27.147  30.071  1.00  0.00           H  
ATOM   4061  H2  WAT   719     -14.095  27.703  28.811  1.00  0.00           H  
TER    4062      WAT   719 
ATOM   4062  O   WAT   720     -29.300  32.026  -0.406  1.00  0.00           O  
ATOM   4063  H1  WAT   720     -30.218  32.296  -0.379  1.00  0.00           H  
ATOM   4064  H2  WAT   720     -29.325  31.078  -0.280  1.00  0.00           H  
TER    4065      WAT   720 
ATOM   4065  O   WAT   721      16.601 -36.853  24.352  1.00  0.00           O  
ATOM   4066  H1  WAT   721      16.254 -37.741  24.442  1.00  0.00           H  
ATOM   4067  H2  WAT   721      15.957 -36.398  23.810  1.00  0.00           H  
TER    4068      WAT   721 
ATOM   4068  O   WAT   722       3.905 -13.117 -28.207  1.00  0.00           O  
ATOM   4069  H1  WAT   722       3.384 -12.528 -27.662  1.00  0.00           H  
ATOM   4070  H2  WAT   722       4.426 -12.533 -28.759  1.00  0.00           H  
TER    4071      WAT   722 
ATOM   4071  O   WAT   723      19.232 -25.468  12.417  1.00  0.00           O  
ATOM   4072  H1  WAT   723      18.354 -25.832  12.301  1.00  0.00           H  
ATOM   4073  H2  WAT   723      19.557 -25.879  13.218  1.00  0.00           H  
TER    4074      WAT   723 
ATOM   4074  O   WAT   724      -6.641 -24.165 -21.780  1.00  0.00           O  
ATOM   4075  H1  WAT   724      -6.679 -24.615 -22.624  1.00  0.00           H  
ATOM   4076  H2  WAT   724      -7.350 -24.555 -21.268  1.00  0.00           H  
TER    4077      WAT   724 
ATOM   4077  O   WAT   725       0.753 -22.511  36.914  1.00  0.00           O  
ATOM   4078  H1  WAT   725       0.505 -22.134  37.758  1.00  0.00           H  
ATOM   4079  H2  WAT   725       1.697 -22.652  36.983  1.00  0.00           H  
TER    4080      WAT   725 
ATOM   4080  O   WAT   726      -5.776  42.008  27.614  1.00  0.00           O  
ATOM   4081  H1  WAT   726      -6.268  42.708  27.185  1.00  0.00           H  
ATOM   4082  H2  WAT   726      -6.400  41.618  28.227  1.00  0.00           H  
TER    4083      WAT   726 
ATOM   4083  O   WAT   727      11.919  25.192   8.497  1.00  0.00           O  
ATOM   4084  H1  WAT   727      11.814  24.696   7.684  1.00  0.00           H  
ATOM   4085  H2  WAT   727      12.852  25.125   8.699  1.00  0.00           H  
TER    4086      WAT   727 
ATOM   4086  O   WAT   728      32.038  -6.340  -3.550  1.00  0.00           O  
ATOM   4087  H1  WAT   728      32.865  -6.819  -3.580  1.00  0.00           H  
ATOM   4088  H2  WAT   728      32.069  -5.859  -2.723  1.00  0.00           H  
TER    4089      WAT   728 
ATOM   4089  O   WAT   729      12.017 -31.683  24.506  1.00  0.00           O  
ATOM   4090  H1  WAT   729      12.637 -31.073  24.905  1.00  0.00           H  
ATOM   4091  H2  WAT   729      12.382 -31.864  23.640  1.00  0.00           H  
TER    4092      WAT   729 
ATOM   4092  O   WAT   730      -2.000 -11.745 -42.534  1.00  0.00           O  
ATOM   4093  H1  WAT   730      -1.352 -11.369 -41.938  1.00  0.00           H  
ATOM   4094  H2  WAT   730      -2.841 -11.429 -42.204  1.00  0.00           H  
TER    4095      WAT   730 
ATOM   4095  O   WAT   731      24.803 -30.706  -8.888  1.00  0.00           O  
ATOM   4096  H1  WAT   731      25.076 -30.873  -7.986  1.00  0.00           H  
ATOM   4097  H2  WAT   731      23.969 -31.168  -8.975  1.00  0.00           H  
TER    4098      WAT   731 
ATOM   4098  O   WAT   732      -4.158  10.441   8.183  1.00  0.00           O  
ATOM   4099  H1  WAT   732      -5.086  10.207   8.151  1.00  0.00           H  
ATOM   4100  H2  WAT   732      -3.775   9.819   8.801  1.00  0.00           H  
TER    4101      WAT   732 
ATOM   4101  O   WAT   733     -33.818  19.088   5.421  1.00  0.00           O  
ATOM   4102  H1  WAT   733     -33.029  19.266   5.933  1.00  0.00           H  
ATOM   4103  H2  WAT   733     -34.040  18.181   5.632  1.00  0.00           H  
TER    4104      WAT   733 
ATOM   4104  O   WAT   734     -23.532  34.684 -18.773  1.00  0.00           O  
ATOM   4105  H1  WAT   734     -23.564  34.077 -19.513  1.00  0.00           H  
ATOM   4106  H2  WAT   734     -24.232  34.389 -18.191  1.00  0.00           H  
TER    4107      WAT   734 
ATOM   4107  O   WAT   735     -15.808 -23.451   3.755  1.00  0.00           O  
ATOM   4108  H1  WAT   735     -15.694 -24.105   3.065  1.00  0.00           H  
ATOM   4109  H2  WAT   735     -15.060 -22.863   3.654  1.00  0.00           H  
TER    4110      WAT   735 
ATOM   4110  O   WAT   736      38.344  -1.576 -13.834  1.00  0.00           O  
ATOM   4111  H1  WAT   736      38.594  -2.500 -13.852  1.00  0.00           H  
ATOM   4112  H2  WAT   736      37.417  -1.574 -14.073  1.00  0.00           H  
TER    4113      WAT   736 
ATOM   4113  O   WAT   737       6.005   3.293  44.379  1.00  0.00           O  
ATOM   4114  H1  WAT   737       5.527   3.002  45.156  1.00  0.00           H  
ATOM   4115  H2  WAT   737       5.481   2.977  43.643  1.00  0.00           H  
TER    4116      WAT   737 
ATOM   4116  O   WAT   738       0.762  37.300 -29.776  1.00  0.00           O  
ATOM   4117  H1  WAT   738       1.579  37.798 -29.794  1.00  0.00           H  
ATOM   4118  H2  WAT   738       0.102  37.912 -30.104  1.00  0.00           H  
TER    4119      WAT   738 
ATOM   4119  O   WAT   739      29.858  -0.742  31.637  1.00  0.00           O  
ATOM   4120  H1  WAT   739      30.606  -1.336  31.690  1.00  0.00           H  
ATOM   4121  H2  WAT   739      29.338  -1.075  30.906  1.00  0.00           H  
TER    4122      WAT   739 
ATOM   4122  O   WAT   740       6.512 -20.925  -4.451  1.00  0.00           O  
ATOM   4123  H1  WAT   740       5.940 -21.669  -4.258  1.00  0.00           H  
ATOM   4124  H2  WAT   740       5.998 -20.376  -5.043  1.00  0.00           H  
TER    4125      WAT   740 
ATOM   4125  O   WAT   741     -27.430 -35.549  -4.450  1.00  0.00           O  
ATOM   4126  H1  WAT   741     -26.591 -36.006  -4.383  1.00  0.00           H  
ATOM   4127  H2  WAT   741     -27.193 -34.638  -4.626  1.00  0.00           H  
TER    4128      WAT   741 
ATOM   4128  O   WAT   742      40.138   1.849 -31.470  1.00  0.00           O  
ATOM   4129  H1  WAT   742      40.069   2.536 -30.807  1.00  0.00           H  
ATOM   4130  H2  WAT   742      39.394   1.273 -31.297  1.00  0.00           H  
TER    4131      WAT   742 
ATOM   4131  O   WAT   743     -19.104 -18.453 -21.792  1.00  0.00           O  
ATOM   4132  H1  WAT   743     -18.347 -17.937 -21.514  1.00  0.00           H  
ATOM   4133  H2  WAT   743     -19.342 -18.965 -21.019  1.00  0.00           H  
TER    4134      WAT   743 
ATOM   4134  O   WAT   744      -6.603 -16.257 -35.070  1.00  0.00           O  
ATOM   4135  H1  WAT   744      -5.736 -16.548 -35.354  1.00  0.00           H  
ATOM   4136  H2  WAT   744      -7.159 -16.372 -35.840  1.00  0.00           H  
TER    4137      WAT   744 
ATOM   4137  O   WAT   745      -6.989  -8.983 -43.624  1.00  0.00           O  
ATOM   4138  H1  WAT   745      -7.193  -8.432 -44.380  1.00  0.00           H  
ATOM   4139  H2  WAT   745      -6.972  -8.376 -42.884  1.00  0.00           H  
TER    4140      WAT   745 
ATOM   4140  O   WAT   746      25.236  -5.349  31.634  1.00  0.00           O  
ATOM   4141  H1  WAT   746      25.156  -4.411  31.810  1.00  0.00           H  
ATOM   4142  H2  WAT   746      24.393  -5.715  31.900  1.00  0.00           H  
TER    4143      WAT   746 
ATOM   4143  O   WAT   747      14.002  19.413  -8.927  1.00  0.00           O  
ATOM   4144  H1  WAT   747      14.692  20.053  -9.100  1.00  0.00           H  
ATOM   4145  H2  WAT   747      14.255  18.644  -9.437  1.00  0.00           H  
TER    4146      WAT   747 
ATOM   4146  O   WAT   748      14.429   4.019   3.525  1.00  0.00           O  
ATOM   4147  H1  WAT   748      14.153   3.107   3.439  1.00  0.00           H  
ATOM   4148  H2  WAT   748      14.010   4.321   4.331  1.00  0.00           H  
TER    4149      WAT   748 
ATOM   4149  O   WAT   749     -25.035 -13.882 -20.017  1.00  0.00           O  
ATOM   4150  H1  WAT   749     -24.506 -13.370 -20.629  1.00  0.00           H  
ATOM   4151  H2  WAT   749     -25.933 -13.590 -20.173  1.00  0.00           H  
TER    4152      WAT   749 
ATOM   4152  O   WAT   750     -11.746 -50.379  10.190  1.00  0.00           O  
ATOM   4153  H1  WAT   750     -12.424 -50.617  10.823  1.00  0.00           H  
ATOM   4154  H2  WAT   750     -11.370 -49.569  10.536  1.00  0.00           H  
TER    4155      WAT   750 
ATOM   4155  O   WAT   751      -9.830  -4.229  14.719  1.00  0.00           O  
ATOM   4156  H1  WAT   751      -9.066  -3.855  15.157  1.00  0.00           H  
ATOM   4157  H2  WAT   751     -10.576  -3.767  15.103  1.00  0.00           H  
TER    4158      WAT   751 
ATOM   4158  O   WAT   752     -42.382 -16.825  -3.799  1.00  0.00           O  
ATOM   4159  H1  WAT   752     -42.205 -16.289  -4.572  1.00  0.00           H  
ATOM   4160  H2  WAT   752     -41.592 -17.355  -3.688  1.00  0.00           H  
TER    4161      WAT   752 
ATOM   4161  O   WAT   753     -30.864  18.698  -3.039  1.00  0.00           O  
ATOM   4162  H1  WAT   753     -30.470  17.959  -3.502  1.00  0.00           H  
ATOM   4163  H2  WAT   753     -30.194  18.973  -2.413  1.00  0.00           H  
TER    4164      WAT   753 
ATOM   4164  O   WAT   754     -14.330  34.820  38.063  1.00  0.00           O  
ATOM   4165  H1  WAT   754     -14.813  33.994  38.058  1.00  0.00           H  
ATOM   4166  H2  WAT   754     -13.554  34.640  38.595  1.00  0.00           H  
TER    4167      WAT   754 
ATOM   4167  O   WAT   755     -13.970   2.820 -25.275  1.00  0.00           O  
ATOM   4168  H1  WAT   755     -14.789   2.374 -25.491  1.00  0.00           H  
ATOM   4169  H2  WAT   755     -13.895   3.514 -25.930  1.00  0.00           H  
TER    4170      WAT   755 
ATOM   4170  O   WAT   756      37.840   0.410 -30.863  1.00  0.00           O  
ATOM   4171  H1  WAT   756      36.922   0.559 -30.637  1.00  0.00           H  
ATOM   4172  H2  WAT   756      37.807  -0.127 -31.655  1.00  0.00           H  
TER    4173      WAT   756 
ATOM   4173  O   WAT   757      -4.341 -40.793  24.355  1.00  0.00           O  
ATOM   4174  H1  WAT   757      -4.511 -41.531  24.941  1.00  0.00           H  
ATOM   4175  H2  WAT   757      -5.211 -40.473  24.115  1.00  0.00           H  
TER    4176      WAT   757 
ATOM   4176  O   WAT   758     -36.225  12.459 -17.847  1.00  0.00           O  
ATOM   4177  H1  WAT   758     -36.046  12.657 -18.766  1.00  0.00           H  
ATOM   4178  H2  WAT   758     -36.993  12.989 -17.633  1.00  0.00           H  
TER    4179      WAT   758 
ATOM   4179  O   WAT   759      34.488   6.755  21.532  1.00  0.00           O  
ATOM   4180  H1  WAT   759      34.239   5.890  21.856  1.00  0.00           H  
ATOM   4181  H2  WAT   759      35.013   6.576  20.752  1.00  0.00           H  
TER    4182      WAT   759 
ATOM   4182  O   WAT   760       5.632  22.201  -9.233  1.00  0.00           O  
ATOM   4183  H1  WAT   760       4.761  21.820  -9.121  1.00  0.00           H  
ATOM   4184  H2  WAT   760       5.848  22.564  -8.375  1.00  0.00           H  
TER    4185      WAT   760 
ATOM   4185  O   WAT   761     -16.790  -9.630  -5.113  1.00  0.00           O  
ATOM   4186  H1  WAT   761     -17.312  -9.966  -4.385  1.00  0.00           H  
ATOM   4187  H2  WAT   761     -16.917  -8.682  -5.081  1.00  0.00           H  
TER    4188      WAT   761 
ATOM   4188  O   WAT   762       4.596   5.856 -30.703  1.00  0.00           O  
ATOM   4189  H1  WAT   762       4.242   5.242 -30.060  1.00  0.00           H  
ATOM   4190  H2  WAT   762       4.192   5.595 -31.530  1.00  0.00           H  
TER    4191      WAT   762 
ATOM   4191  O   WAT   763      12.743  16.490  39.167  1.00  0.00           O  
ATOM   4192  H1  WAT   763      12.750  15.535  39.235  1.00  0.00           H  
ATOM   4193  H2  WAT   763      13.471  16.694  38.579  1.00  0.00           H  
TER    4194      WAT   763 
ATOM   4194  O   WAT   764      14.144  17.881  -1.414  1.00  0.00           O  
ATOM   4195  H1  WAT   764      13.782  17.863  -0.529  1.00  0.00           H  
ATOM   4196  H2  WAT   764      13.434  17.561  -1.971  1.00  0.00           H  
TER    4197      WAT   764 
ATOM   4197  O   WAT   765     -21.664  20.852  30.573  1.00  0.00           O  
ATOM   4198  H1  WAT   765     -21.745  21.677  31.051  1.00  0.00           H  
ATOM   4199  H2  WAT   765     -20.735  20.796  30.347  1.00  0.00           H  
TER    4200      WAT   765 
ATOM   4200  O   WAT   766       7.578 -14.440  25.218  1.00  0.00           O  
ATOM   4201  H1  WAT   766       7.888 -13.630  24.813  1.00  0.00           H  
ATOM   4202  H2  WAT   766       6.818 -14.174  25.736  1.00  0.00           H  
TER    4203      WAT   766 
ATOM   4203  O   WAT   767       6.493 -16.522  11.028  1.00  0.00           O  
ATOM   4204  H1  WAT   767       6.894 -16.211  10.217  1.00  0.00           H  
ATOM   4205  H2  WAT   767       6.012 -17.309  10.771  1.00  0.00           H  
TER    4206      WAT   767 
ATOM   4206  O   WAT   768     -22.894  38.379 -25.960  1.00  0.00           O  
ATOM   4207  H1  WAT   768     -22.593  38.318 -26.866  1.00  0.00           H  
ATOM   4208  H2  WAT   768     -22.167  38.032 -25.443  1.00  0.00           H  
TER    4209      WAT   768 
ATOM   4209  O   WAT   769      21.960  -2.075 -34.231  1.00  0.00           O  
ATOM   4210  H1  WAT   769      22.464  -2.727 -34.718  1.00  0.00           H  
ATOM   4211  H2  WAT   769      22.249  -1.234 -34.586  1.00  0.00           H  
TER    4212      WAT   769 
ATOM   4212  O   WAT   770     -27.127 -18.067  25.987  1.00  0.00           O  
ATOM   4213  H1  WAT   770     -27.719 -18.150  26.734  1.00  0.00           H  
ATOM   4214  H2  WAT   770     -27.610 -18.451  25.255  1.00  0.00           H  
TER    4215      WAT   770 
ATOM   4215  O   WAT   771      25.069  -8.495 -38.686  1.00  0.00           O  
ATOM   4216  H1  WAT   771      24.723  -9.229 -38.178  1.00  0.00           H  
ATOM   4217  H2  WAT   771      25.428  -7.898 -38.030  1.00  0.00           H  
TER    4218      WAT   771 
ATOM   4218  O   WAT   772      -0.281 -26.529  26.301  1.00  0.00           O  
ATOM   4219  H1  WAT   772      -0.016 -26.406  27.212  1.00  0.00           H  
ATOM   4220  H2  WAT   772       0.453 -26.994  25.899  1.00  0.00           H  
TER    4221      WAT   772 
ATOM   4221  O   WAT   773      -8.672  27.583  20.223  1.00  0.00           O  
ATOM   4222  H1  WAT   773      -7.788  27.871  20.449  1.00  0.00           H  
ATOM   4223  H2  WAT   773      -9.076  28.350  19.815  1.00  0.00           H  
TER    4224      WAT   773 
ATOM   4224  O   WAT   774      22.262  26.407  20.960  1.00  0.00           O  
ATOM   4225  H1  WAT   774      22.191  26.448  20.007  1.00  0.00           H  
ATOM   4226  H2  WAT   774      22.543  27.285  21.218  1.00  0.00           H  
TER    4227      WAT   774 
ATOM   4227  O   WAT   775      36.949   0.125  31.220  1.00  0.00           O  
ATOM   4228  H1  WAT   775      37.306   0.565  30.449  1.00  0.00           H  
ATOM   4229  H2  WAT   775      36.433  -0.599  30.866  1.00  0.00           H  
TER    4230      WAT   775 
ATOM   4230  O   WAT   776     -17.219   4.016  30.819  1.00  0.00           O  
ATOM   4231  H1  WAT   776     -16.782   4.793  31.167  1.00  0.00           H  
ATOM   4232  H2  WAT   776     -16.547   3.576  30.298  1.00  0.00           H  
TER    4233      WAT   776 
ATOM   4233  O   WAT   777     -24.029   0.591  21.141  1.00  0.00           O  
ATOM   4234  H1  WAT   777     -24.954   0.379  21.017  1.00  0.00           H  
ATOM   4235  H2  WAT   777     -23.939   0.727  22.084  1.00  0.00           H  
TER    4236      WAT   777 
ATOM   4236  O   WAT   778     -31.508 -21.391 -14.005  1.00  0.00           O  
ATOM   4237  H1  WAT   778     -31.489 -22.096 -13.357  1.00  0.00           H  
ATOM   4238  H2  WAT   778     -30.614 -21.048 -14.011  1.00  0.00           H  
TER    4239      WAT   778 
ATOM   4239  O   WAT   779      13.170  -7.550  49.212  1.00  0.00           O  
ATOM   4240  H1  WAT   779      13.193  -8.468  49.483  1.00  0.00           H  
ATOM   4241  H2  WAT   779      12.376  -7.201  49.617  1.00  0.00           H  
TER    4242      WAT   779 
ATOM   4242  O   WAT   780       1.205   1.815 -26.786  1.00  0.00           O  
ATOM   4243  H1  WAT   780       1.592   2.498 -26.238  1.00  0.00           H  
ATOM   4244  H2  WAT   780       1.196   2.190 -27.667  1.00  0.00           H  
TER    4245      WAT   780 
ATOM   4245  O   WAT   781       5.673  -9.802 -11.398  1.00  0.00           O  
ATOM   4246  H1  WAT   781       6.203 -10.597 -11.456  1.00  0.00           H  
ATOM   4247  H2  WAT   781       4.808 -10.110 -11.128  1.00  0.00           H  
TER    4248      WAT   781 
ATOM   4248  O   WAT   782      14.001  26.254  13.452  1.00  0.00           O  
ATOM   4249  H1  WAT   782      13.163  25.818  13.607  1.00  0.00           H  
ATOM   4250  H2  WAT   782      14.584  25.895  14.121  1.00  0.00           H  
TER    4251      WAT   782 
ATOM   4251  O   WAT   783      -3.523 -39.276   4.531  1.00  0.00           O  
ATOM   4252  H1  WAT   783      -4.314 -39.563   4.074  1.00  0.00           H  
ATOM   4253  H2  WAT   783      -2.855 -39.913   4.277  1.00  0.00           H  
TER    4254      WAT   783 
ATOM   4254  O   WAT   784      34.971   2.423   3.724  1.00  0.00           O  
ATOM   4255  H1  WAT   784      35.751   2.933   3.941  1.00  0.00           H  
ATOM   4256  H2  WAT   784      35.100   2.164   2.812  1.00  0.00           H  
TER    4257      WAT   784 
ATOM   4257  O   WAT   785     -40.139 -28.136 -12.696  1.00  0.00           O  
ATOM   4258  H1  WAT   785     -39.667 -28.102 -13.528  1.00  0.00           H  
ATOM   4259  H2  WAT   785     -40.108 -29.057 -12.439  1.00  0.00           H  
TER    4260      WAT   785 
ATOM   4260  O   WAT   786      21.414  -7.804  18.010  1.00  0.00           O  
ATOM   4261  H1  WAT   786      20.780  -7.089  18.064  1.00  0.00           H  
ATOM   4262  H2  WAT   786      20.994  -8.455  17.447  1.00  0.00           H  
TER    4263      WAT   786 
ATOM   4263  O   WAT   787     -23.272  32.032  -6.981  1.00  0.00           O  
ATOM   4264  H1  WAT   787     -23.683  31.288  -7.422  1.00  0.00           H  
ATOM   4265  H2  WAT   787     -22.507  32.236  -7.519  1.00  0.00           H  
TER    4266      WAT   787 
ATOM   4266  O   WAT   788      -4.677  19.301  42.463  1.00  0.00           O  
ATOM   4267  H1  WAT   788      -5.582  19.149  42.191  1.00  0.00           H  
ATOM   4268  H2  WAT   788      -4.752  19.837  43.252  1.00  0.00           H  
TER    4269      WAT   788 
ATOM   4269  O   WAT   789      19.424  47.684   9.106  1.00  0.00           O  
ATOM   4270  H1  WAT   789      20.050  47.459   9.795  1.00  0.00           H  
ATOM   4271  H2  WAT   789      19.958  48.077   8.416  1.00  0.00           H  
TER    4272      WAT   789 
ATOM   4272  O   WAT   790     -17.907 -30.773  -7.124  1.00  0.00           O  
ATOM   4273  H1  WAT   790     -18.280 -30.046  -6.624  1.00  0.00           H  
ATOM   4274  H2  WAT   790     -17.082 -30.429  -7.467  1.00  0.00           H  
TER    4275      WAT   790 
ATOM   4275  O   WAT   791     -26.199   8.983  12.765  1.00  0.00           O  
ATOM   4276  H1  WAT   791     -25.298   8.671  12.674  1.00  0.00           H  
ATOM   4277  H2  WAT   791     -26.738   8.230  12.523  1.00  0.00           H  
TER    4278      WAT   791 
ATOM   4278  O   WAT   792     -31.404  -1.174 -18.250  1.00  0.00           O  
ATOM   4279  H1  WAT   792     -32.272  -1.553 -18.114  1.00  0.00           H  
ATOM   4280  H2  WAT   792     -31.015  -1.707 -18.942  1.00  0.00           H  
TER    4281      WAT   792 
ATOM   4281  O   WAT   793      -8.474  28.037  10.111  1.00  0.00           O  
ATOM   4282  H1  WAT   793      -8.451  28.834   9.581  1.00  0.00           H  
ATOM   4283  H2  WAT   793      -8.110  27.360   9.541  1.00  0.00           H  
TER    4284      WAT   793 
ATOM   4284  O   WAT   794      27.409  31.314  10.924  1.00  0.00           O  
ATOM   4285  H1  WAT   794      27.307  31.359  11.874  1.00  0.00           H  
ATOM   4286  H2  WAT   794      26.889  32.046  10.592  1.00  0.00           H  
TER    4287      WAT   794 
ATOM   4287  O   WAT   795      32.121  -2.531 -25.200  1.00  0.00           O  
ATOM   4288  H1  WAT   795      32.610  -3.354 -25.172  1.00  0.00           H  
ATOM   4289  H2  WAT   795      32.666  -1.946 -25.725  1.00  0.00           H  
TER    4290      WAT   795 
ATOM   4290  O   WAT   796      -1.895  -2.362  27.712  1.00  0.00           O  
ATOM   4291  H1  WAT   796      -2.167  -2.397  26.795  1.00  0.00           H  
ATOM   4292  H2  WAT   796      -2.689  -2.569  28.205  1.00  0.00           H  
TER    4293      WAT   796 
ATOM   4293  O   WAT   797     -22.681  37.360  13.964  1.00  0.00           O  
ATOM   4294  H1  WAT   797     -21.997  37.964  13.675  1.00  0.00           H  
ATOM   4295  H2  WAT   797     -23.482  37.883  13.952  1.00  0.00           H  
TER    4296      WAT   797 
ATOM   4296  O   WAT   798      -4.113  21.243 -35.498  1.00  0.00           O  
ATOM   4297  H1  WAT   798      -4.812  20.727 -35.899  1.00  0.00           H  
ATOM   4298  H2  WAT   798      -3.645  20.621 -34.941  1.00  0.00           H  
TER    4299      WAT   798 
ATOM   4299  O   WAT   799      19.408 -30.933 -27.765  1.00  0.00           O  
ATOM   4300  H1  WAT   799      18.635 -31.048 -27.211  1.00  0.00           H  
ATOM   4301  H2  WAT   799      19.272 -31.537 -28.494  1.00  0.00           H  
TER    4302      WAT   799 
ATOM   4302  O   WAT   800       9.183   9.391  39.464  1.00  0.00           O  
ATOM   4303  H1  WAT   800      10.033   9.544  39.051  1.00  0.00           H  
ATOM   4304  H2  WAT   800       9.266   9.778  40.335  1.00  0.00           H  
TER    4305      WAT   800 
ATOM   4305  O   WAT   801      20.536   6.727 -31.885  1.00  0.00           O  
ATOM   4306  H1  WAT   801      19.896   7.415 -32.067  1.00  0.00           H  
ATOM   4307  H2  WAT   801      20.397   6.509 -30.963  1.00  0.00           H  
TER    4308      WAT   801 
ATOM   4308  O   WAT   802      13.546  41.106   5.144  1.00  0.00           O  
ATOM   4309  H1  WAT   802      13.570  41.904   4.616  1.00  0.00           H  
ATOM   4310  H2  WAT   802      14.457  40.960   5.399  1.00  0.00           H  
TER    4311      WAT   802 
ATOM   4311  O   WAT   803     -12.347  36.945 -19.994  1.00  0.00           O  
ATOM   4312  H1  WAT   803     -13.118  36.821 -20.548  1.00  0.00           H  
ATOM   4313  H2  WAT   803     -12.681  37.390 -19.215  1.00  0.00           H  
TER    4314      WAT   803 
ATOM   4314  O   WAT   804      36.162 -20.552   1.533  1.00  0.00           O  
ATOM   4315  H1  WAT   804      36.166 -19.927   2.259  1.00  0.00           H  
ATOM   4316  H2  WAT   804      37.029 -20.464   1.137  1.00  0.00           H  
TER    4317      WAT   804 
ATOM   4317  O   WAT   805      27.683  41.518 -18.455  1.00  0.00           O  
ATOM   4318  H1  WAT   805      26.995  42.181 -18.508  1.00  0.00           H  
ATOM   4319  H2  WAT   805      28.091  41.664 -17.602  1.00  0.00           H  
TER    4320      WAT   805 
ATOM   4320  O   WAT   806      27.879 -10.288  38.115  1.00  0.00           O  
ATOM   4321  H1  WAT   806      27.744 -10.860  37.360  1.00  0.00           H  
ATOM   4322  H2  WAT   806      26.997 -10.036  38.386  1.00  0.00           H  
TER    4323      WAT   806 
ATOM   4323  O   WAT   807     -37.801  -8.607 -31.209  1.00  0.00           O  
ATOM   4324  H1  WAT   807     -37.539  -8.552 -30.290  1.00  0.00           H  
ATOM   4325  H2  WAT   807     -37.085  -9.078 -31.634  1.00  0.00           H  
TER    4326      WAT   807 
ATOM   4326  O   WAT   808     -41.376 -32.317  16.903  1.00  0.00           O  
ATOM   4327  H1  WAT   808     -42.301 -32.282  17.144  1.00  0.00           H  
ATOM   4328  H2  WAT   808     -40.926 -31.857  17.612  1.00  0.00           H  
TER    4329      WAT   808 
ATOM   4329  O   WAT   809      17.586 -16.910 -20.587  1.00  0.00           O  
ATOM   4330  H1  WAT   809      16.818 -16.342 -20.534  1.00  0.00           H  
ATOM   4331  H2  WAT   809      17.675 -17.107 -21.519  1.00  0.00           H  
TER    4332      WAT   809 
ATOM   4332  O   WAT   810     -18.649  14.543 -29.760  1.00  0.00           O  
ATOM   4333  H1  WAT   810     -17.972  15.215 -29.687  1.00  0.00           H  
ATOM   4334  H2  WAT   810     -19.070  14.533 -28.900  1.00  0.00           H  
TER    4335      WAT   810 
ATOM   4335  O   WAT   811      15.243  -7.198  47.395  1.00  0.00           O  
ATOM   4336  H1  WAT   811      14.678  -7.315  48.159  1.00  0.00           H  
ATOM   4337  H2  WAT   811      16.116  -7.444  47.702  1.00  0.00           H  
TER    4338      WAT   811 
ATOM   4338  O   WAT   812      -3.242  29.723  37.068  1.00  0.00           O  
ATOM   4339  H1  WAT   812      -3.477  28.853  36.746  1.00  0.00           H  
ATOM   4340  H2  WAT   812      -3.606  30.325  36.419  1.00  0.00           H  
TER    4341      WAT   812 
ATOM   4341  O   WAT   813      39.664 -24.679 -17.081  1.00  0.00           O  
ATOM   4342  H1  WAT   813      40.500 -25.137 -17.167  1.00  0.00           H  
ATOM   4343  H2  WAT   813      39.331 -24.948 -16.224  1.00  0.00           H  
TER    4344      WAT   813 
ATOM   4344  O   WAT   814     -24.799  -8.047 -29.500  1.00  0.00           O  
ATOM   4345  H1  WAT   814     -25.332  -8.290 -28.743  1.00  0.00           H  
ATOM   4346  H2  WAT   814     -25.224  -8.481 -30.241  1.00  0.00           H  
TER    4347      WAT   814 
ATOM   4347  O   WAT   815      -0.581 -42.768  -4.829  1.00  0.00           O  
ATOM   4348  H1  WAT   815      -0.593 -42.074  -4.170  1.00  0.00           H  
ATOM   4349  H2  WAT   815      -1.054 -42.399  -5.574  1.00  0.00           H  
TER    4350      WAT   815 
ATOM   4350  O   WAT   816     -11.070 -34.113  20.004  1.00  0.00           O  
ATOM   4351  H1  WAT   816     -10.511 -34.238  19.238  1.00  0.00           H  
ATOM   4352  H2  WAT   816     -11.156 -34.987  20.384  1.00  0.00           H  
TER    4353      WAT   816 
ATOM   4353  O   WAT   817      36.932 -11.996 -26.238  1.00  0.00           O  
ATOM   4354  H1  WAT   817      37.754 -12.415 -25.981  1.00  0.00           H  
ATOM   4355  H2  WAT   817      37.196 -11.148 -26.594  1.00  0.00           H  
TER    4356      WAT   817 
ATOM   4356  O   WAT   818     -22.721 -22.645  26.341  1.00  0.00           O  
ATOM   4357  H1  WAT   818     -23.001 -22.217  27.150  1.00  0.00           H  
ATOM   4358  H2  WAT   818     -23.175 -23.487  26.347  1.00  0.00           H  
TER    4359      WAT   818 
ATOM   4359  O   WAT   819       6.798 -31.042 -10.916  1.00  0.00           O  
ATOM   4360  H1  WAT   819       6.994 -31.878 -11.339  1.00  0.00           H  
ATOM   4361  H2  WAT   819       7.346 -30.406 -11.377  1.00  0.00           H  
TER    4362      WAT   819 
ATOM   4362  O   WAT   820     -29.654  16.678  25.431  1.00  0.00           O  
ATOM   4363  H1  WAT   820     -29.580  16.850  24.492  1.00  0.00           H  
ATOM   4364  H2  WAT   820     -30.543  16.953  25.655  1.00  0.00           H  
TER    4365      WAT   820 
ATOM   4365  O   WAT   821     -42.457 -13.405 -15.787  1.00  0.00           O  
ATOM   4366  H1  WAT   821     -42.094 -12.535 -15.626  1.00  0.00           H  
ATOM   4367  H2  WAT   821     -43.399 -13.258 -15.882  1.00  0.00           H  
TER    4368      WAT   821 
ATOM   4368  O   WAT   822       0.881  33.924  -7.402  1.00  0.00           O  
ATOM   4369  H1  WAT   822       0.161  34.498  -7.663  1.00  0.00           H  
ATOM   4370  H2  WAT   822       1.449  33.886  -8.172  1.00  0.00           H  
TER    4371      WAT   822 
ATOM   4371  O   WAT   823     -25.896  -9.681 -27.362  1.00  0.00           O  
ATOM   4372  H1  WAT   823     -26.679  -9.941 -27.848  1.00  0.00           H  
ATOM   4373  H2  WAT   823     -26.085  -8.792 -27.062  1.00  0.00           H  
TER    4374      WAT   823 
ATOM   4374  O   WAT   824      -7.108   8.674   5.623  1.00  0.00           O  
ATOM   4375  H1  WAT   824      -6.940   7.737   5.519  1.00  0.00           H  
ATOM   4376  H2  WAT   824      -6.687   8.902   6.452  1.00  0.00           H  
TER    4377      WAT   824 
ATOM   4377  O   WAT   825      39.029   7.258  29.235  1.00  0.00           O  
ATOM   4378  H1  WAT   825      38.158   7.311  28.841  1.00  0.00           H  
ATOM   4379  H2  WAT   825      39.178   6.321  29.361  1.00  0.00           H  
TER    4380      WAT   825 
ATOM   4380  O   WAT   826       5.869 -25.449  -7.211  1.00  0.00           O  
ATOM   4381  H1  WAT   826       5.131 -26.019  -7.430  1.00  0.00           H  
ATOM   4382  H2  WAT   826       6.296 -25.277  -8.050  1.00  0.00           H  
TER    4383      WAT   826 
ATOM   4383  O   WAT   827       6.309 -25.887   0.601  1.00  0.00           O  
ATOM   4384  H1  WAT   827       6.212 -25.023   0.201  1.00  0.00           H  
ATOM   4385  H2  WAT   827       5.521 -26.363   0.339  1.00  0.00           H  
TER    4386      WAT   827 
ATOM   4386  O   WAT   828     -15.420 -22.420  26.198  1.00  0.00           O  
ATOM   4387  H1  WAT   828     -15.921 -22.936  25.567  1.00  0.00           H  
ATOM   4388  H2  WAT   828     -15.995 -21.686  26.418  1.00  0.00           H  
TER    4389      WAT   828 
ATOM   4389  O   WAT   829     -12.425  14.257  27.436  1.00  0.00           O  
ATOM   4390  H1  WAT   829     -13.119  14.907  27.326  1.00  0.00           H  
ATOM   4391  H2  WAT   829     -11.925  14.567  28.192  1.00  0.00           H  
TER    4392      WAT   829 
ATOM   4392  O   WAT   830     -19.045  30.312  26.950  1.00  0.00           O  
ATOM   4393  H1  WAT   830     -18.647  29.576  26.484  1.00  0.00           H  
ATOM   4394  H2  WAT   830     -18.368  30.989  26.952  1.00  0.00           H  
TER    4395      WAT   830 
ATOM   4395  O   WAT   831      32.387 -23.784   0.978  1.00  0.00           O  
ATOM   4396  H1  WAT   831      31.645 -23.730   0.376  1.00  0.00           H  
ATOM   4397  H2  WAT   831      32.755 -22.900   0.985  1.00  0.00           H  
TER    4398      WAT   831 
ATOM   4398  O   WAT   832      19.939 -22.770 -23.060  1.00  0.00           O  
ATOM   4399  H1  WAT   832      20.204 -22.790 -23.980  1.00  0.00           H  
ATOM   4400  H2  WAT   832      19.765 -23.685 -22.842  1.00  0.00           H  
TER    4401      WAT   832 
ATOM   4401  O   WAT   833      28.742 -32.062 -20.630  1.00  0.00           O  
ATOM   4402  H1  WAT   833      29.504 -31.543 -20.371  1.00  0.00           H  
ATOM   4403  H2  WAT   833      28.947 -32.950 -20.337  1.00  0.00           H  
TER    4404      WAT   833 
ATOM   4404  O   WAT   834     -16.744 -49.907   9.631  1.00  0.00           O  
ATOM   4405  H1  WAT   834     -15.978 -50.061   9.078  1.00  0.00           H  
ATOM   4406  H2  WAT   834     -17.457 -50.366   9.188  1.00  0.00           H  
TER    4407      WAT   834 
ATOM   4407  O   WAT   835       0.456 -20.375 -33.414  1.00  0.00           O  
ATOM   4408  H1  WAT   835       1.212 -19.859 -33.133  1.00  0.00           H  
ATOM   4409  H2  WAT   835       0.699 -20.705 -34.279  1.00  0.00           H  
TER    4410      WAT   835 
ATOM   4410  O   WAT   836      -0.349 -13.729  -9.106  1.00  0.00           O  
ATOM   4411  H1  WAT   836      -0.591 -13.118  -8.410  1.00  0.00           H  
ATOM   4412  H2  WAT   836      -1.133 -14.261  -9.240  1.00  0.00           H  
TER    4413      WAT   836 
ATOM   4413  O   WAT   837      27.071 -32.944  -9.237  1.00  0.00           O  
ATOM   4414  H1  WAT   837      26.811 -33.333  -8.402  1.00  0.00           H  
ATOM   4415  H2  WAT   837      26.420 -32.260  -9.395  1.00  0.00           H  
TER    4416      WAT   837 
ATOM   4416  O   WAT   838      -4.197 -37.783  17.908  1.00  0.00           O  
ATOM   4417  H1  WAT   838      -3.303 -38.114  17.991  1.00  0.00           H  
ATOM   4418  H2  WAT   838      -4.304 -37.613  16.972  1.00  0.00           H  
TER    4419      WAT   838 
ATOM   4419  O   WAT   839     -21.977  18.068  -2.275  1.00  0.00           O  
ATOM   4420  H1  WAT   839     -22.293  17.590  -1.509  1.00  0.00           H  
ATOM   4421  H2  WAT   839     -21.876  17.397  -2.951  1.00  0.00           H  
TER    4422      WAT   839 
ATOM   4422  O   WAT   840      -2.083 -24.645   1.094  1.00  0.00           O  
ATOM   4423  H1  WAT   840      -2.635 -23.873   1.223  1.00  0.00           H  
ATOM   4424  H2  WAT   840      -2.310 -25.225   1.821  1.00  0.00           H  
TER    4425      WAT   840 
ATOM   4425  O   WAT   841      30.840  24.936   3.526  1.00  0.00           O  
ATOM   4426  H1  WAT   841      30.351  25.069   2.714  1.00  0.00           H  
ATOM   4427  H2  WAT   841      30.824  23.988   3.662  1.00  0.00           H  
TER    4428      WAT   841 
ATOM   4428  O   WAT   842     -36.030  26.919 -16.893  1.00  0.00           O  
ATOM   4429  H1  WAT   842     -35.077  26.855 -16.827  1.00  0.00           H  
ATOM   4430  H2  WAT   842     -36.181  27.417 -17.696  1.00  0.00           H  
TER    4431      WAT   842 
ATOM   4431  O   WAT   843      26.742  37.529   4.798  1.00  0.00           O  
ATOM   4432  H1  WAT   843      27.491  37.665   5.378  1.00  0.00           H  
ATOM   4433  H2  WAT   843      26.004  37.924   5.263  1.00  0.00           H  
TER    4434      WAT   843 
ATOM   4434  O   WAT   844     -24.127  25.854  30.574  1.00  0.00           O  
ATOM   4435  H1  WAT   844     -24.973  25.972  30.143  1.00  0.00           H  
ATOM   4436  H2  WAT   844     -23.593  26.583  30.257  1.00  0.00           H  
TER    4437      WAT   844 
ATOM   4437  O   WAT   845      31.299  21.564  -7.863  1.00  0.00           O  
ATOM   4438  H1  WAT   845      31.174  21.455  -6.920  1.00  0.00           H  
ATOM   4439  H2  WAT   845      31.516  20.687  -8.178  1.00  0.00           H  
TER    4440      WAT   845 
ATOM   4440  O   WAT   846     -13.708  18.985  10.553  1.00  0.00           O  
ATOM   4441  H1  WAT   846     -12.811  19.313  10.488  1.00  0.00           H  
ATOM   4442  H2  WAT   846     -14.243  19.772  10.653  1.00  0.00           H  
TER    4443      WAT   846 
ATOM   4443  O   WAT   847     -16.208  24.530 -25.156  1.00  0.00           O  
ATOM   4444  H1  WAT   847     -16.500  25.361 -24.782  1.00  0.00           H  
ATOM   4445  H2  WAT   847     -15.592  24.780 -25.845  1.00  0.00           H  
TER    4446      WAT   847 
ATOM   4446  O   WAT   848      -2.404  25.422   2.918  1.00  0.00           O  
ATOM   4447  H1  WAT   848      -3.009  24.834   3.370  1.00  0.00           H  
ATOM   4448  H2  WAT   848      -2.208  24.976   2.094  1.00  0.00           H  
TER    4449      WAT   848 
ATOM   4449  O   WAT   849       0.515  16.720 -37.906  1.00  0.00           O  
ATOM   4450  H1  WAT   849       0.273  17.507 -38.395  1.00  0.00           H  
ATOM   4451  H2  WAT   849      -0.242  16.141 -37.995  1.00  0.00           H  
TER    4452      WAT   849 
ATOM   4452  O   WAT   850     -17.369 -36.042  -3.058  1.00  0.00           O  
ATOM   4453  H1  WAT   850     -17.165 -36.748  -2.444  1.00  0.00           H  
ATOM   4454  H2  WAT   850     -17.144 -36.399  -3.917  1.00  0.00           H  
TER    4455      WAT   850 
ATOM   4455  O   WAT   851      -0.361  32.138  28.560  1.00  0.00           O  
ATOM   4456  H1  WAT   851      -0.714  32.493  27.744  1.00  0.00           H  
ATOM   4457  H2  WAT   851      -0.256  32.901  29.128  1.00  0.00           H  
TER    4458      WAT   851 
ATOM   4458  O   WAT   852      11.085 -11.587 -12.645  1.00  0.00           O  
ATOM   4459  H1  WAT   852      11.098 -12.490 -12.961  1.00  0.00           H  
ATOM   4460  H2  WAT   852      11.898 -11.496 -12.148  1.00  0.00           H  
TER    4461      WAT   852 
ATOM   4461  O   WAT   853      -7.092  37.923 -25.964  1.00  0.00           O  
ATOM   4462  H1  WAT   853      -6.614  37.169 -25.621  1.00  0.00           H  
ATOM   4463  H2  WAT   853      -7.981  37.599 -26.107  1.00  0.00           H  
TER    4464      WAT   853 
ATOM   4464  O   WAT   854      -1.578  15.219 -38.630  1.00  0.00           O  
ATOM   4465  H1  WAT   854      -2.454  15.602 -38.679  1.00  0.00           H  
ATOM   4466  H2  WAT   854      -1.560  14.571 -39.335  1.00  0.00           H  
TER    4467      WAT   854 
ATOM   4467  O   WAT   855     -37.093  -9.292 -28.417  1.00  0.00           O  
ATOM   4468  H1  WAT   855     -37.721  -9.890 -28.011  1.00  0.00           H  
ATOM   4469  H2  WAT   855     -36.264  -9.771 -28.406  1.00  0.00           H  
TER    4470      WAT   855 
ATOM   4470  O   WAT   856     -33.496  13.058 -30.409  1.00  0.00           O  
ATOM   4471  H1  WAT   856     -34.233  12.572 -30.778  1.00  0.00           H  
ATOM   4472  H2  WAT   856     -33.890  13.851 -30.046  1.00  0.00           H  
TER    4473      WAT   856 
ATOM   4473  O   WAT   857      -4.056 -17.214  11.177  1.00  0.00           O  
ATOM   4474  H1  WAT   857      -4.949 -17.105  11.504  1.00  0.00           H  
ATOM   4475  H2  WAT   857      -3.567 -16.492  11.572  1.00  0.00           H  
TER    4476      WAT   857 
ATOM   4476  O   WAT   858     -39.476   3.287  36.536  1.00  0.00           O  
ATOM   4477  H1  WAT   858     -39.362   2.530  35.962  1.00  0.00           H  
ATOM   4478  H2  WAT   858     -38.834   3.156  37.235  1.00  0.00           H  
TER    4479      WAT   858 
ATOM   4479  O   WAT   859     -16.161 -33.951   2.369  1.00  0.00           O  
ATOM   4480  H1  WAT   859     -16.598 -33.226   1.923  1.00  0.00           H  
ATOM   4481  H2  WAT   859     -16.091 -34.635   1.703  1.00  0.00           H  
TER    4482      WAT   859 
ATOM   4482  O   WAT   860      43.236 -25.618  -1.391  1.00  0.00           O  
ATOM   4483  H1  WAT   860      43.191 -25.365  -0.469  1.00  0.00           H  
ATOM   4484  H2  WAT   860      43.222 -26.575  -1.378  1.00  0.00           H  
TER    4485      WAT   860 
ATOM   4485  O   WAT   861      18.222   9.124  40.711  1.00  0.00           O  
ATOM   4486  H1  WAT   861      18.899   9.801  40.731  1.00  0.00           H  
ATOM   4487  H2  WAT   861      17.524   9.499  40.174  1.00  0.00           H  
TER    4488      WAT   861 
ATOM   4488  O   WAT   862       6.397  -4.888 -23.884  1.00  0.00           O  
ATOM   4489  H1  WAT   862       6.231  -5.548 -24.557  1.00  0.00           H  
ATOM   4490  H2  WAT   862       5.710  -5.030 -23.234  1.00  0.00           H  
TER    4491      WAT   862 
ATOM   4491  O   WAT   863      -5.905 -32.918 -25.628  1.00  0.00           O  
ATOM   4492  H1  WAT   863      -5.930 -32.005 -25.914  1.00  0.00           H  
ATOM   4493  H2  WAT   863      -6.435 -33.385 -26.273  1.00  0.00           H  
TER    4494      WAT   863 
ATOM   4494  O   WAT   864      28.045  32.035  20.772  1.00  0.00           O  
ATOM   4495  H1  WAT   864      28.206  32.009  21.715  1.00  0.00           H  
ATOM   4496  H2  WAT   864      27.310  31.437  20.637  1.00  0.00           H  
TER    4497      WAT   864 
ATOM   4497  O   WAT   865      -4.066 -40.627  -1.801  1.00  0.00           O  
ATOM   4498  H1  WAT   865      -3.997 -39.693  -1.602  1.00  0.00           H  
ATOM   4499  H2  WAT   865      -4.934 -40.876  -1.483  1.00  0.00           H  
TER    4500      WAT   865 
ATOM   4500  O   WAT   866      17.467  -1.901  10.671  1.00  0.00           O  
ATOM   4501  H1  WAT   866      16.796  -2.000   9.996  1.00  0.00           H  
ATOM   4502  H2  WAT   866      18.030  -1.198  10.348  1.00  0.00           H  
TER    4503      WAT   866 
ATOM   4503  O   WAT   867     -24.542   2.774 -40.785  1.00  0.00           O  
ATOM   4504  H1  WAT   867     -25.266   3.359 -40.564  1.00  0.00           H  
ATOM   4505  H2  WAT   867     -24.330   2.334 -39.961  1.00  0.00           H  
TER    4506      WAT   867 
ATOM   4506  O   WAT   868       5.700   0.940   4.909  1.00  0.00           O  
ATOM   4507  H1  WAT   868       6.423   0.381   4.624  1.00  0.00           H  
ATOM   4508  H2  WAT   868       6.056   1.828   4.875  1.00  0.00           H  
TER    4509      WAT   868 
ATOM   4509  O   WAT   869     -11.036 -23.982  -3.085  1.00  0.00           O  
ATOM   4510  H1  WAT   869     -10.466 -24.733  -2.915  1.00  0.00           H  
ATOM   4511  H2  WAT   869     -10.914 -23.412  -2.326  1.00  0.00           H  
TER    4512      WAT   869 
ATOM   4512  O   WAT   870      38.012 -19.911 -17.736  1.00  0.00           O  
ATOM   4513  H1  WAT   870      38.384 -20.781 -17.591  1.00  0.00           H  
ATOM   4514  H2  WAT   870      38.655 -19.465 -18.288  1.00  0.00           H  
TER    4515      WAT   870 
ATOM   4515  O   WAT   871      -9.006 -39.646   1.999  1.00  0.00           O  
ATOM   4516  H1  WAT   871      -8.760 -38.766   2.283  1.00  0.00           H  
ATOM   4517  H2  WAT   871      -8.258 -39.950   1.486  1.00  0.00           H  
TER    4518      WAT   871 
ATOM   4518  O   WAT   872      15.366 -37.688   9.645  1.00  0.00           O  
ATOM   4519  H1  WAT   872      15.978 -37.057   9.266  1.00  0.00           H  
ATOM   4520  H2  WAT   872      15.886 -38.169  10.289  1.00  0.00           H  
TER    4521      WAT   872 
ATOM   4521  O   WAT   873     -12.382  31.087 -20.302  1.00  0.00           O  
ATOM   4522  H1  WAT   873     -12.893  30.839 -21.073  1.00  0.00           H  
ATOM   4523  H2  WAT   873     -11.891  31.861 -20.579  1.00  0.00           H  
TER    4524      WAT   873 
ATOM   4524  O   WAT   874     -23.839 -29.945  10.397  1.00  0.00           O  
ATOM   4525  H1  WAT   874     -24.655 -29.671   9.978  1.00  0.00           H  
ATOM   4526  H2  WAT   874     -23.642 -30.795  10.005  1.00  0.00           H  
TER    4527      WAT   874 
ATOM   4527  O   WAT   875     -27.596  -0.140 -18.380  1.00  0.00           O  
ATOM   4528  H1  WAT   875     -27.465  -0.892 -17.802  1.00  0.00           H  
ATOM   4529  H2  WAT   875     -28.257  -0.433 -19.007  1.00  0.00           H  
TER    4530      WAT   875 
ATOM   4530  O   WAT   876     -31.819 -24.764  -8.036  1.00  0.00           O  
ATOM   4531  H1  WAT   876     -32.041 -25.248  -7.241  1.00  0.00           H  
ATOM   4532  H2  WAT   876     -32.660 -24.610  -8.465  1.00  0.00           H  
TER    4533      WAT   876 
ATOM   4533  O   WAT   877       3.579 -37.801  24.643  1.00  0.00           O  
ATOM   4534  H1  WAT   877       2.810 -38.008  24.112  1.00  0.00           H  
ATOM   4535  H2  WAT   877       3.220 -37.520  25.485  1.00  0.00           H  
TER    4536      WAT   877 
ATOM   4536  O   WAT   878     -24.464 -24.702  22.822  1.00  0.00           O  
ATOM   4537  H1  WAT   878     -25.253 -24.437  23.293  1.00  0.00           H  
ATOM   4538  H2  WAT   878     -24.055 -25.356  23.388  1.00  0.00           H  
TER    4539      WAT   878 
ATOM   4539  O   WAT   879       2.726 -16.622 -25.854  1.00  0.00           O  
ATOM   4540  H1  WAT   879       3.500 -17.098 -25.554  1.00  0.00           H  
ATOM   4541  H2  WAT   879       2.183 -16.528 -25.071  1.00  0.00           H  
TER    4542      WAT   879 
ATOM   4542  O   WAT   880      23.146  -5.310 -27.584  1.00  0.00           O  
ATOM   4543  H1  WAT   880      23.507  -4.994 -26.756  1.00  0.00           H  
ATOM   4544  H2  WAT   880      23.001  -4.517 -28.101  1.00  0.00           H  
TER    4545      WAT   880 
ATOM   4545  O   WAT   881       5.189  -3.826   7.634  1.00  0.00           O  
ATOM   4546  H1  WAT   881       5.158  -3.529   6.725  1.00  0.00           H  
ATOM   4547  H2  WAT   881       6.022  -3.491   7.967  1.00  0.00           H  
TER    4548      WAT   881 
ATOM   4548  O   WAT   882     -33.629  31.344  18.546  1.00  0.00           O  
ATOM   4549  H1  WAT   882     -33.293  32.198  18.273  1.00  0.00           H  
ATOM   4550  H2  WAT   882     -33.994  31.497  19.417  1.00  0.00           H  
TER    4551      WAT   882 
ATOM   4551  O   WAT   883      -7.628  -5.505 -35.156  1.00  0.00           O  
ATOM   4552  H1  WAT   883      -6.838  -5.786 -35.617  1.00  0.00           H  
ATOM   4553  H2  WAT   883      -7.840  -6.236 -34.576  1.00  0.00           H  
TER    4554      WAT   883 
ATOM   4554  O   WAT   884      26.476 -28.073 -18.465  1.00  0.00           O  
ATOM   4555  H1  WAT   884      27.061 -27.375 -18.761  1.00  0.00           H  
ATOM   4556  H2  WAT   884      26.353 -28.626 -19.237  1.00  0.00           H  
TER    4557      WAT   884 
ATOM   4557  O   WAT   885      31.520 -12.412 -37.535  1.00  0.00           O  
ATOM   4558  H1  WAT   885      32.038 -12.339 -36.734  1.00  0.00           H  
ATOM   4559  H2  WAT   885      32.161 -12.622 -38.215  1.00  0.00           H  
TER    4560      WAT   885 
ATOM   4560  O   WAT   886      30.633  -6.420  -9.256  1.00  0.00           O  
ATOM   4561  H1  WAT   886      31.231  -6.169  -9.960  1.00  0.00           H  
ATOM   4562  H2  WAT   886      30.051  -5.666  -9.156  1.00  0.00           H  
TER    4563      WAT   886 
ATOM   4563  O   WAT   887     -22.034  -6.072  14.823  1.00  0.00           O  
ATOM   4564  H1  WAT   887     -22.674  -5.364  14.748  1.00  0.00           H  
ATOM   4565  H2  WAT   887     -21.875  -6.349  13.920  1.00  0.00           H  
TER    4566      WAT   887 
ATOM   4566  O   WAT   888      43.127   8.005  27.238  1.00  0.00           O  
ATOM   4567  H1  WAT   888      42.507   7.750  26.556  1.00  0.00           H  
ATOM   4568  H2  WAT   888      43.621   7.207  27.424  1.00  0.00           H  
TER    4569      WAT   888 
ATOM   4569  O   WAT   889       2.341   1.593  28.373  1.00  0.00           O  
ATOM   4570  H1  WAT   889       2.120   2.425  28.791  1.00  0.00           H  
ATOM   4571  H2  WAT   889       1.675   1.482  27.694  1.00  0.00           H  
TER    4572      WAT   889 
ATOM   4572  O   WAT   890      24.893  -4.377  -7.763  1.00  0.00           O  
ATOM   4573  H1  WAT   890      24.197  -4.523  -8.404  1.00  0.00           H  
ATOM   4574  H2  WAT   890      25.631  -4.055  -8.280  1.00  0.00           H  
TER    4575      WAT   890 
ATOM   4575  O   WAT   891       9.046  -6.707 -35.292  1.00  0.00           O  
ATOM   4576  H1  WAT   891       9.544  -6.144 -34.699  1.00  0.00           H  
ATOM   4577  H2  WAT   891       9.704  -7.078 -35.879  1.00  0.00           H  
TER    4578      WAT   891 
ATOM   4578  O   WAT   892      14.421 -40.108  -7.312  1.00  0.00           O  
ATOM   4579  H1  WAT   892      15.204 -39.840  -6.831  1.00  0.00           H  
ATOM   4580  H2  WAT   892      14.033 -40.798  -6.774  1.00  0.00           H  
TER    4581      WAT   892 
ATOM   4581  O   WAT   893       3.208 -17.367 -41.252  1.00  0.00           O  
ATOM   4582  H1  WAT   893       3.473 -16.487 -41.522  1.00  0.00           H  
ATOM   4583  H2  WAT   893       3.562 -17.942 -41.930  1.00  0.00           H  
TER    4584      WAT   893 
ATOM   4584  O   WAT   894      23.335  -9.395   3.396  1.00  0.00           O  
ATOM   4585  H1  WAT   894      22.557  -8.913   3.677  1.00  0.00           H  
ATOM   4586  H2  WAT   894      24.035  -8.743   3.401  1.00  0.00           H  
TER    4587      WAT   894 
ATOM   4587  O   WAT   895      14.603 -22.122  23.052  1.00  0.00           O  
ATOM   4588  H1  WAT   895      14.092 -22.190  23.858  1.00  0.00           H  
ATOM   4589  H2  WAT   895      15.272 -22.802  23.134  1.00  0.00           H  
TER    4590      WAT   895 
ATOM   4590  O   WAT   896      22.396  12.242  17.383  1.00  0.00           O  
ATOM   4591  H1  WAT   896      22.890  12.386  18.191  1.00  0.00           H  
ATOM   4592  H2  WAT   896      22.120  11.327  17.431  1.00  0.00           H  
TER    4593      WAT   896 
ATOM   4593  O   WAT   897      33.729 -22.149 -10.981  1.00  0.00           O  
ATOM   4594  H1  WAT   897      33.367 -22.468 -10.155  1.00  0.00           H  
ATOM   4595  H2  WAT   897      34.579 -21.778 -10.742  1.00  0.00           H  
TER    4596      WAT   897 
ATOM   4596  O   WAT   898      -8.345 -25.444  30.318  1.00  0.00           O  
ATOM   4597  H1  WAT   898      -8.968 -25.714  30.993  1.00  0.00           H  
ATOM   4598  H2  WAT   898      -8.416 -24.490  30.294  1.00  0.00           H  
TER    4599      WAT   898 
ATOM   4599  O   WAT   899      12.174 -21.506 -10.467  1.00  0.00           O  
ATOM   4600  H1  WAT   899      12.853 -22.143 -10.246  1.00  0.00           H  
ATOM   4601  H2  WAT   899      11.470 -22.029 -10.850  1.00  0.00           H  
TER    4602      WAT   899 
ATOM   4602  O   WAT   900      18.734 -32.880 -33.671  1.00  0.00           O  
ATOM   4603  H1  WAT   900      19.678 -33.027 -33.615  1.00  0.00           H  
ATOM   4604  H2  WAT   900      18.498 -33.174 -34.551  1.00  0.00           H  
TER    4605      WAT   900 
ATOM   4605  O   WAT   901     -25.201 -30.239   4.484  1.00  0.00           O  
ATOM   4606  H1  WAT   901     -25.126 -31.193   4.452  1.00  0.00           H  
ATOM   4607  H2  WAT   901     -24.608 -29.929   3.799  1.00  0.00           H  
TER    4608      WAT   901 
ATOM   4608  O   WAT   902     -19.079   3.685 -43.335  1.00  0.00           O  
ATOM   4609  H1  WAT   902     -19.313   2.832 -43.701  1.00  0.00           H  
ATOM   4610  H2  WAT   902     -19.626   4.308 -43.813  1.00  0.00           H  
TER    4611      WAT   902 
ATOM   4611  O   WAT   903      -8.001  16.087 -26.704  1.00  0.00           O  
ATOM   4612  H1  WAT   903      -7.704  16.672 -27.401  1.00  0.00           H  
ATOM   4613  H2  WAT   903      -7.231  15.558 -26.492  1.00  0.00           H  
TER    4614      WAT   903 
ATOM   4614  O   WAT   904     -12.589 -36.515 -11.286  1.00  0.00           O  
ATOM   4615  H1  WAT   904     -13.112 -37.214 -11.679  1.00  0.00           H  
ATOM   4616  H2  WAT   904     -12.337 -36.857 -10.428  1.00  0.00           H  
TER    4617      WAT   904 
ATOM   4617  O   WAT   905     -30.881  26.138  -4.744  1.00  0.00           O  
ATOM   4618  H1  WAT   905     -31.285  26.704  -5.401  1.00  0.00           H  
ATOM   4619  H2  WAT   905     -31.041  25.249  -5.062  1.00  0.00           H  
TER    4620      WAT   905 
ATOM   4620  O   WAT   906      24.106 -21.761 -29.445  1.00  0.00           O  
ATOM   4621  H1  WAT   906      23.200 -21.467 -29.349  1.00  0.00           H  
ATOM   4622  H2  WAT   906      24.113 -22.643 -29.074  1.00  0.00           H  
TER    4623      WAT   906 
ATOM   4623  O   WAT   907       3.632 -32.236  12.858  1.00  0.00           O  
ATOM   4624  H1  WAT   907       2.932 -32.847  12.629  1.00  0.00           H  
ATOM   4625  H2  WAT   907       3.565 -31.540  12.205  1.00  0.00           H  
TER    4626      WAT   907 
ATOM   4626  O   WAT   908     -30.251 -21.826  20.132  1.00  0.00           O  
ATOM   4627  H1  WAT   908     -29.536 -21.498  19.586  1.00  0.00           H  
ATOM   4628  H2  WAT   908     -31.045 -21.509  19.703  1.00  0.00           H  
TER    4629      WAT   908 
ATOM   4629  O   WAT   909     -16.992 -42.203  18.435  1.00  0.00           O  
ATOM   4630  H1  WAT   909     -17.253 -42.136  19.353  1.00  0.00           H  
ATOM   4631  H2  WAT   909     -16.245 -41.609  18.355  1.00  0.00           H  
TER    4632      WAT   909 
ATOM   4632  O   WAT   910     -27.124 -10.574   7.546  1.00  0.00           O  
ATOM   4633  H1  WAT   910     -27.579 -10.352   8.358  1.00  0.00           H  
ATOM   4634  H2  WAT   910     -27.207  -9.791   7.002  1.00  0.00           H  
TER    4635      WAT   910 
ATOM   4635  O   WAT   911     -35.642 -34.642  18.832  1.00  0.00           O  
ATOM   4636  H1  WAT   911     -34.820 -35.121  18.726  1.00  0.00           H  
ATOM   4637  H2  WAT   911     -35.382 -33.722  18.858  1.00  0.00           H  
TER    4638      WAT   911 
ATOM   4638  O   WAT   912      -1.219  -7.677 -35.147  1.00  0.00           O  
ATOM   4639  H1  WAT   912      -1.701  -8.044 -34.405  1.00  0.00           H  
ATOM   4640  H2  WAT   912      -1.328  -8.321 -35.846  1.00  0.00           H  
TER    4641      WAT   912 
ATOM   4641  O   WAT   913     -24.957 -12.016  -4.718  1.00  0.00           O  
ATOM   4642  H1  WAT   913     -24.770 -12.953  -4.662  1.00  0.00           H  
ATOM   4643  H2  WAT   913     -24.220 -11.598  -4.274  1.00  0.00           H  
TER    4644      WAT   913 
ATOM   4644  O   WAT   914       3.920   3.431  33.243  1.00  0.00           O  
ATOM   4645  H1  WAT   914       4.227   2.814  32.580  1.00  0.00           H
[truncated: 4,243,435 more chars]
