# Supplementary material for: Potential effects of metal ion induced two-state allostery on the regulatory mechanism of add adenine riboswitch
Source: Commun Biol. 2022 Oct 22;5:1120. doi: 10.1038/s42003-022-04096-z (PMC9588036; doi:10.1038/s42003-022-04096-z)
Supplement: Supplementary file 4 — Supplementary Data 1 [file 42003_2022_4096_MOESM4_ESM.zip › Supplementary Data 1/final_kf_2.pdb]

CRYST1   87.702   87.702   87.702 109.47 109.47 109.47               1
ATOM      1 HO5'  C5     1       7.476 -30.694   1.533  1.00  0.00           H  
ATOM      2  O5'  C5     1       6.824 -30.363   2.156  1.00  0.00           O  
ATOM      3  C5'  C5     1       7.527 -30.143   3.328  1.00  0.00           C  
ATOM      4  H5'  C5     1       8.123 -29.261   3.094  1.00  0.00           H  
ATOM      5 H5''  C5     1       8.189 -30.993   3.491  1.00  0.00           H  
ATOM      6  C4'  C5     1       6.496 -29.940   4.457  1.00  0.00           C  
ATOM      7  H4'  C5     1       7.089 -29.565   5.291  1.00  0.00           H  
ATOM      8  O4'  C5     1       5.528 -28.887   4.186  1.00  0.00           O  
ATOM      9  C1'  C5     1       4.415 -29.171   5.041  1.00  0.00           C  
ATOM     10  H1'  C5     1       4.542 -28.957   6.102  1.00  0.00           H  
ATOM     11  N1   C5     1       3.256 -28.404   4.529  1.00  0.00           N  
ATOM     12  C6   C5     1       3.259 -27.630   3.401  1.00  0.00           C  
ATOM     13  H6   C5     1       4.206 -27.622   2.881  1.00  0.00           H  
ATOM     14  C5   C5     1       2.213 -26.844   3.043  1.00  0.00           C  
ATOM     15  H5   C5     1       2.292 -26.060   2.304  1.00  0.00           H  
ATOM     16  C4   C5     1       1.019 -27.019   3.761  1.00  0.00           C  
ATOM     17  N4   C5     1      -0.006 -26.335   3.408  1.00  0.00           N  
ATOM     18  H41  C5     1      -0.858 -26.442   3.939  1.00  0.00           H  
ATOM     19  H42  C5     1       0.028 -25.661   2.657  1.00  0.00           H  
ATOM     20  N3   C5     1       0.996 -27.715   4.880  1.00  0.00           N  
ATOM     21  C2   C5     1       2.095 -28.461   5.280  1.00  0.00           C  
ATOM     22  O2   C5     1       1.996 -28.971   6.397  1.00  0.00           O  
ATOM     23  C3'  C5     1       5.632 -31.239   4.662  1.00  0.00           C  
ATOM     24  H3'  C5     1       5.795 -31.796   3.739  1.00  0.00           H  
ATOM     25  C2'  C5     1       4.155 -30.711   4.842  1.00  0.00           C  
ATOM     26  H2'  C5     1       3.678 -30.699   3.861  1.00  0.00           H  
ATOM     27  O2'  C5     1       3.440 -31.259   5.888  1.00  0.00           O  
ATOM     28 HO2'  C5     1       2.979 -32.060   5.629  1.00  0.00           H  
ATOM     29  O3'  C5     1       6.135 -31.924   5.758  1.00  0.00           O  
ATOM     30  P     G     2       6.588 -33.420   5.701  1.00  0.00           P  
ATOM     31  OP1   G     2       5.487 -34.093   5.029  1.00  0.00           O  
ATOM     32  OP2   G     2       6.938 -33.817   7.049  1.00  0.00           O  
ATOM     33  O5'   G     2       7.856 -33.595   4.791  1.00  0.00           O  
ATOM     34  C5'   G     2       9.104 -32.955   5.127  1.00  0.00           C  
ATOM     35  H5'   G     2       9.392 -33.358   6.098  1.00  0.00           H  
ATOM     36 H5''   G     2       8.985 -31.874   5.210  1.00  0.00           H  
ATOM     37  C4'   G     2      10.181 -33.542   4.220  1.00  0.00           C  
ATOM     38  H4'   G     2      11.094 -33.179   4.694  1.00  0.00           H  
ATOM     39  O4'   G     2      10.147 -34.953   4.159  1.00  0.00           O  
ATOM     40  C1'   G     2      10.561 -35.394   2.890  1.00  0.00           C  
ATOM     41  H1'   G     2      11.470 -35.990   2.979  1.00  0.00           H  
ATOM     42  N9    G     2       9.568 -36.238   2.309  1.00  0.00           N  
ATOM     43  C8    G     2       8.245 -36.152   2.580  1.00  0.00           C  
ATOM     44  H8    G     2       7.836 -35.417   3.257  1.00  0.00           H  
ATOM     45  N7    G     2       7.584 -37.098   2.013  1.00  0.00           N  
ATOM     46  C5    G     2       8.566 -37.891   1.355  1.00  0.00           C  
ATOM     47  C6    G     2       8.475 -39.200   0.739  1.00  0.00           C  
ATOM     48  O6    G     2       7.451 -39.859   0.553  1.00  0.00           O  
ATOM     49  N1    G     2       9.666 -39.666   0.155  1.00  0.00           N  
ATOM     50  H1    G     2       9.754 -40.616  -0.177  1.00  0.00           H  
ATOM     51  C2    G     2      10.844 -38.919   0.255  1.00  0.00           C  
ATOM     52  N2    G     2      11.976 -39.473  -0.162  1.00  0.00           N  
ATOM     53  H21   G     2      11.794 -40.400  -0.522  1.00  0.00           H  
ATOM     54  H22   G     2      12.856 -39.003  -0.007  1.00  0.00           H  
ATOM     55  N3    G     2      10.973 -37.800   1.013  1.00  0.00           N  
ATOM     56  C4    G     2       9.798 -37.305   1.473  1.00  0.00           C  
ATOM     57  C3'   G     2       9.978 -33.083   2.728  1.00  0.00           C  
ATOM     58  H3'   G     2       8.939 -33.213   2.424  1.00  0.00           H  
ATOM     59  C2'   G     2      10.796 -34.182   2.037  1.00  0.00           C  
ATOM     60  H2'   G     2      10.354 -34.241   1.043  1.00  0.00           H  
ATOM     61  O2'   G     2      12.179 -33.875   2.039  1.00  0.00           O  
ATOM     62 HO2'   G     2      12.615 -33.826   1.185  1.00  0.00           H  
ATOM     63  O3'   G     2      10.517 -31.802   2.436  1.00  0.00           O  
ATOM     64  P     C     3      10.404 -30.999   1.006  1.00  0.00           P  
ATOM     65  OP1   C     3      10.989 -29.642   1.277  1.00  0.00           O  
ATOM     66  OP2   C     3       8.997 -31.102   0.544  1.00  0.00           O  
ATOM     67  O5'   C     3      11.268 -31.788  -0.094  1.00  0.00           O  
ATOM     68  C5'   C     3      12.642 -31.506  -0.220  1.00  0.00           C  
ATOM     69  H5'   C     3      13.106 -31.403   0.761  1.00  0.00           H  
ATOM     70 H5''   C     3      12.779 -30.604  -0.817  1.00  0.00           H  
ATOM     71  C4'   C     3      13.268 -32.612  -1.100  1.00  0.00           C  
ATOM     72  H4'   C     3      14.353 -32.531  -1.165  1.00  0.00           H  
ATOM     73  O4'   C     3      12.910 -33.938  -0.716  1.00  0.00           O  
ATOM     74  C1'   C     3      12.989 -34.739  -1.946  1.00  0.00           C  
ATOM     75  H1'   C     3      13.829 -35.433  -1.900  1.00  0.00           H  
ATOM     76  N1    C     3      11.687 -35.460  -2.134  1.00  0.00           N  
ATOM     77  C6    C     3      10.501 -35.136  -1.529  1.00  0.00           C  
ATOM     78  H6    C     3      10.476 -34.295  -0.852  1.00  0.00           H  
ATOM     79  C5    C     3       9.494 -35.993  -1.463  1.00  0.00           C  
ATOM     80  H5    C     3       8.572 -35.692  -0.989  1.00  0.00           H  
ATOM     81  C4    C     3       9.542 -37.105  -2.340  1.00  0.00           C  
ATOM     82  N4    C     3       8.503 -37.940  -2.435  1.00  0.00           N  
ATOM     83  H41   C     3       8.528 -38.598  -3.201  1.00  0.00           H  
ATOM     84  H42   C     3       7.690 -37.815  -1.849  1.00  0.00           H  
ATOM     85  N3    C     3      10.609 -37.488  -3.055  1.00  0.00           N  
ATOM     86  C2    C     3      11.747 -36.671  -2.948  1.00  0.00           C  
ATOM     87  O2    C     3      12.759 -37.073  -3.546  1.00  0.00           O  
ATOM     88  C3'   C     3      12.686 -32.468  -2.453  1.00  0.00           C  
ATOM     89  H3'   C     3      11.606 -32.414  -2.310  1.00  0.00           H  
ATOM     90  C2'   C     3      13.218 -33.786  -3.121  1.00  0.00           C  
ATOM     91  H2'   C     3      12.758 -34.079  -4.065  1.00  0.00           H  
ATOM     92  O2'   C     3      14.557 -33.681  -3.460  1.00  0.00           O  
ATOM     93 HO2'   C     3      14.746 -32.740  -3.442  1.00  0.00           H  
ATOM     94  O3'   C     3      13.176 -31.300  -3.089  1.00  0.00           O  
ATOM     95  P     U     4      12.517 -30.771  -4.305  1.00  0.00           P  
ATOM     96  OP1   U     4      13.158 -29.586  -4.816  1.00  0.00           O  
ATOM     97  OP2   U     4      11.085 -30.593  -4.032  1.00  0.00           O  
ATOM     98  O5'   U     4      12.738 -31.856  -5.385  1.00  0.00           O  
ATOM     99  C5'   U     4      13.970 -32.003  -6.091  1.00  0.00           C  
ATOM    100  H5'   U     4      14.778 -32.171  -5.378  1.00  0.00           H  
ATOM    101 H5''   U     4      14.131 -31.069  -6.629  1.00  0.00           H  
ATOM    102  C4'   U     4      13.933 -33.153  -7.082  1.00  0.00           C  
ATOM    103  H4'   U     4      14.900 -33.221  -7.580  1.00  0.00           H  
ATOM    104  O4'   U     4      13.730 -34.422  -6.473  1.00  0.00           O  
ATOM    105  C1'   U     4      13.059 -35.323  -7.369  1.00  0.00           C  
ATOM    106  H1'   U     4      13.617 -36.194  -7.713  1.00  0.00           H  
ATOM    107  N1    U     4      11.781 -35.874  -6.725  1.00  0.00           N  
ATOM    108  C6    U     4      10.910 -35.002  -6.047  1.00  0.00           C  
ATOM    109  H6    U     4      11.246 -33.986  -5.904  1.00  0.00           H  
ATOM    110  C5    U     4       9.764 -35.459  -5.646  1.00  0.00           C  
ATOM    111  H5    U     4       9.086 -34.707  -5.269  1.00  0.00           H  
ATOM    112  C4    U     4       9.289 -36.761  -5.946  1.00  0.00           C  
ATOM    113  O4    U     4       8.193 -37.199  -5.559  1.00  0.00           O  
ATOM    114  N3    U     4      10.125 -37.482  -6.731  1.00  0.00           N  
ATOM    115  H3    U     4       9.795 -38.399  -6.997  1.00  0.00           H  
ATOM    116  C2    U     4      11.377 -37.115  -7.168  1.00  0.00           C  
ATOM    117  O2    U     4      11.989 -37.953  -7.816  1.00  0.00           O  
ATOM    118  C3'   U     4      12.888 -33.086  -8.188  1.00  0.00           C  
ATOM    119  H3'   U     4      12.001 -32.664  -7.717  1.00  0.00           H  
ATOM    120  C2'   U     4      12.743 -34.521  -8.654  1.00  0.00           C  
ATOM    121  H2'   U     4      11.743 -34.723  -9.038  1.00  0.00           H  
ATOM    122  O2'   U     4      13.730 -34.809  -9.549  1.00  0.00           O  
ATOM    123 HO2'   U     4      13.732 -34.057 -10.146  1.00  0.00           H  
ATOM    124  O3'   U     4      13.337 -32.310  -9.320  1.00  0.00           O  
ATOM    125  P     U     5      12.304 -31.634 -10.314  1.00  0.00           P  
ATOM    126  OP1   U     5      13.156 -30.909 -11.229  1.00  0.00           O  
ATOM    127  OP2   U     5      11.380 -30.951  -9.377  1.00  0.00           O  
ATOM    128  O5'   U     5      11.675 -32.892 -11.131  1.00  0.00           O  
ATOM    129  C5'   U     5      12.303 -33.614 -12.192  1.00  0.00           C  
ATOM    130  H5'   U     5      13.301 -33.990 -11.968  1.00  0.00           H  
ATOM    131 H5''   U     5      12.276 -32.929 -13.040  1.00  0.00           H  
ATOM    132  C4'   U     5      11.409 -34.871 -12.627  1.00  0.00           C  
ATOM    133  H4'   U     5      11.874 -35.342 -13.493  1.00  0.00           H  
ATOM    134  O4'   U     5      11.306 -35.719 -11.522  1.00  0.00           O  
ATOM    135  C1'   U     5      10.145 -36.491 -11.734  1.00  0.00           C  
ATOM    136  H1'   U     5      10.454 -37.493 -12.032  1.00  0.00           H  
ATOM    137  N1    U     5       9.275 -36.602 -10.537  1.00  0.00           N  
ATOM    138  C6    U     5       9.096 -35.530  -9.670  1.00  0.00           C  
ATOM    139  H6    U     5       9.780 -34.695  -9.631  1.00  0.00           H  
ATOM    140  C5    U     5       8.144 -35.595  -8.672  1.00  0.00           C  
ATOM    141  H5    U     5       7.979 -34.729  -8.048  1.00  0.00           H  
ATOM    142  C4    U     5       7.237 -36.716  -8.541  1.00  0.00           C  
ATOM    143  O4    U     5       6.361 -36.688  -7.709  1.00  0.00           O  
ATOM    144  N3    U     5       7.378 -37.684  -9.515  1.00  0.00           N  
ATOM    145  H3    U     5       6.736 -38.457  -9.418  1.00  0.00           H  
ATOM    146  C2    U     5       8.365 -37.712 -10.496  1.00  0.00           C  
ATOM    147  O2    U     5       8.531 -38.749 -11.227  1.00  0.00           O  
ATOM    148  C3'   U     5       9.969 -34.454 -12.925  1.00  0.00           C  
ATOM    149  H3'   U     5       9.499 -33.849 -12.150  1.00  0.00           H  
ATOM    150  C2'   U     5       9.291 -35.820 -12.768  1.00  0.00           C  
ATOM    151  H2'   U     5       8.300 -35.674 -12.338  1.00  0.00           H  
ATOM    152  O2'   U     5       9.331 -36.650 -13.939  1.00  0.00           O  
ATOM    153 HO2'   U     5       8.431 -36.928 -14.125  1.00  0.00           H  
ATOM    154  O3'   U     5       9.806 -33.665 -14.152  1.00  0.00           O  
ATOM    155  P     C     6       8.475 -32.919 -14.522  1.00  0.00           P  
ATOM    156  OP1   C     6       8.668 -32.172 -15.781  1.00  0.00           O  
ATOM    157  OP2   C     6       7.966 -32.223 -13.391  1.00  0.00           O  
ATOM    158  O5'   C     6       7.387 -33.982 -14.711  1.00  0.00           O  
ATOM    159  C5'   C     6       7.578 -34.888 -15.773  1.00  0.00           C  
ATOM    160  H5'   C     6       8.568 -35.344 -15.780  1.00  0.00           H  
ATOM    161 H5''   C     6       7.532 -34.454 -16.772  1.00  0.00           H  
ATOM    162  C4'   C     6       6.589 -36.034 -15.808  1.00  0.00           C  
ATOM    163  H4'   C     6       6.631 -36.394 -16.836  1.00  0.00           H  
ATOM    164  O4'   C     6       6.768 -37.165 -14.907  1.00  0.00           O  
ATOM    165  C1'   C     6       5.476 -37.611 -14.456  1.00  0.00           C  
ATOM    166  H1'   C     6       5.454 -38.695 -14.572  1.00  0.00           H  
ATOM    167  N1    C     6       5.091 -37.205 -13.053  1.00  0.00           N  
ATOM    168  C6    C     6       5.513 -35.970 -12.497  1.00  0.00           C  
ATOM    169  H6    C     6       6.063 -35.283 -13.123  1.00  0.00           H  
ATOM    170  C5    C     6       5.148 -35.571 -11.314  1.00  0.00           C  
ATOM    171  H5    C     6       5.427 -34.578 -10.993  1.00  0.00           H  
ATOM    172  C4    C     6       4.410 -36.534 -10.565  1.00  0.00           C  
ATOM    173  N4    C     6       4.037 -36.250  -9.366  1.00  0.00           N  
ATOM    174  H41   C     6       3.237 -36.785  -9.060  1.00  0.00           H  
ATOM    175  H42   C     6       4.355 -35.373  -8.978  1.00  0.00           H  
ATOM    176  N3    C     6       3.878 -37.667 -11.099  1.00  0.00           N  
ATOM    177  C2    C     6       4.210 -38.026 -12.386  1.00  0.00           C  
ATOM    178  O2    C     6       3.708 -39.022 -12.906  1.00  0.00           O  
ATOM    179  C3'   C     6       5.088 -35.634 -15.643  1.00  0.00           C  
ATOM    180  H3'   C     6       5.011 -34.903 -14.838  1.00  0.00           H  
ATOM    181  C2'   C     6       4.376 -36.897 -15.193  1.00  0.00           C  
ATOM    182  H2'   C     6       3.460 -36.673 -14.646  1.00  0.00           H  
ATOM    183  O2'   C     6       4.079 -37.687 -16.348  1.00  0.00           O  
ATOM    184 HO2'   C     6       4.115 -37.091 -17.100  1.00  0.00           H  
ATOM    185  O3'   C     6       4.533 -34.997 -16.803  1.00  0.00           O  
ATOM    186  P     A     7       3.254 -34.084 -16.769  1.00  0.00           P  
ATOM    187  OP1   A     7       2.788 -33.884 -18.176  1.00  0.00           O  
ATOM    188  OP2   A     7       3.640 -32.928 -15.972  1.00  0.00           O  
ATOM    189  O5'   A     7       2.141 -34.949 -15.994  1.00  0.00           O  
ATOM    190  C5'   A     7       1.269 -35.826 -16.711  1.00  0.00           C  
ATOM    191  H5'   A     7       1.860 -36.602 -17.197  1.00  0.00           H  
ATOM    192 H5''   A     7       0.600 -35.350 -17.428  1.00  0.00           H  
ATOM    193  C4'   A     7       0.264 -36.462 -15.718  1.00  0.00           C  
ATOM    194  H4'   A     7      -0.293 -37.228 -16.258  1.00  0.00           H  
ATOM    195  O4'   A     7       0.829 -37.011 -14.459  1.00  0.00           O  
ATOM    196  C1'   A     7       0.017 -36.672 -13.346  1.00  0.00           C  
ATOM    197  H1'   A     7      -0.370 -37.560 -12.846  1.00  0.00           H  
ATOM    198  N9    A     7       0.617 -35.854 -12.263  1.00  0.00           N  
ATOM    199  C8    A     7       1.755 -35.072 -12.327  1.00  0.00           C  
ATOM    200  H8    A     7       2.300 -35.006 -13.258  1.00  0.00           H  
ATOM    201  N7    A     7       2.073 -34.405 -11.243  1.00  0.00           N  
ATOM    202  C5    A     7       1.050 -34.850 -10.333  1.00  0.00           C  
ATOM    203  C6    A     7       0.733 -34.433  -9.031  1.00  0.00           C  
ATOM    204  N6    A     7       1.460 -33.689  -8.272  1.00  0.00           N  
ATOM    205  H61   A     7       1.222 -33.606  -7.294  1.00  0.00           H  
ATOM    206  H62   A     7       2.333 -33.293  -8.589  1.00  0.00           H  
ATOM    207  N1    A     7      -0.444 -34.844  -8.482  1.00  0.00           N  
ATOM    208  C2    A     7      -1.314 -35.513  -9.261  1.00  0.00           C  
ATOM    209  H2    A     7      -2.260 -35.748  -8.795  1.00  0.00           H  
ATOM    210  N3    A     7      -1.115 -35.979 -10.515  1.00  0.00           N  
ATOM    211  C4    A     7       0.106 -35.594 -10.996  1.00  0.00           C  
ATOM    212  C3'   A     7      -0.663 -35.366 -15.253  1.00  0.00           C  
ATOM    213  H3'   A     7      -0.099 -34.439 -15.144  1.00  0.00           H  
ATOM    214  C2'   A     7      -1.172 -35.887 -13.849  1.00  0.00           C  
ATOM    215  H2'   A     7      -1.357 -35.049 -13.178  1.00  0.00           H  
ATOM    216  O2'   A     7      -2.330 -36.682 -13.995  1.00  0.00           O  
ATOM    217 HO2'   A     7      -2.762 -36.371 -14.793  1.00  0.00           H  
ATOM    218  O3'   A     7      -1.642 -35.182 -16.197  1.00  0.00           O  
ATOM    219  P     U     8      -2.456 -33.924 -16.401  1.00  0.00           P  
ATOM    220  OP1   U     8      -3.544 -34.178 -17.383  1.00  0.00           O  
ATOM    221  OP2   U     8      -1.558 -32.788 -16.650  1.00  0.00           O  
ATOM    222  O5'   U     8      -3.111 -33.747 -15.056  1.00  0.00           O  
ATOM    223  C5'   U     8      -4.418 -34.294 -14.776  1.00  0.00           C  
ATOM    224  H5'   U     8      -4.199 -35.360 -14.842  1.00  0.00           H  
ATOM    225 H5''   U     8      -5.141 -33.946 -15.514  1.00  0.00           H  
ATOM    226  C4'   U     8      -5.047 -33.669 -13.528  1.00  0.00           C  
ATOM    227  H4'   U     8      -6.044 -34.105 -13.465  1.00  0.00           H  
ATOM    228  O4'   U     8      -4.322 -34.110 -12.376  1.00  0.00           O  
ATOM    229  C1'   U     8      -4.381 -33.013 -11.513  1.00  0.00           C  
ATOM    230  H1'   U     8      -4.855 -33.288 -10.571  1.00  0.00           H  
ATOM    231  N1    U     8      -3.042 -32.553 -11.158  1.00  0.00           N  
ATOM    232  C6    U     8      -2.134 -32.185 -12.116  1.00  0.00           C  
ATOM    233  H6    U     8      -2.426 -32.517 -13.101  1.00  0.00           H  
ATOM    234  C5    U     8      -0.879 -31.746 -11.829  1.00  0.00           C  
ATOM    235  H5    U     8      -0.095 -31.638 -12.564  1.00  0.00           H  
ATOM    236  C4    U     8      -0.479 -31.622 -10.397  1.00  0.00           C  
ATOM    237  O4    U     8       0.537 -31.106  -9.905  1.00  0.00           O  
ATOM    238  N3    U     8      -1.503 -31.796  -9.478  1.00  0.00           N  
ATOM    239  H3    U     8      -1.348 -31.506  -8.523  1.00  0.00           H  
ATOM    240  C2    U     8      -2.726 -32.349  -9.804  1.00  0.00           C  
ATOM    241  O2    U     8      -3.515 -32.533  -8.879  1.00  0.00           O  
ATOM    242  C3'   U     8      -5.149 -32.123 -13.570  1.00  0.00           C  
ATOM    243  H3'   U     8      -4.213 -31.695 -13.931  1.00  0.00           H  
ATOM    244  C2'   U     8      -5.260 -31.902 -12.028  1.00  0.00           C  
ATOM    245  H2'   U     8      -4.797 -30.946 -11.785  1.00  0.00           H  
ATOM    246  O2'   U     8      -6.554 -32.049 -11.527  1.00  0.00           O  
ATOM    247 HO2'   U     8      -6.711 -31.356 -10.882  1.00  0.00           H  
ATOM    248  O3'   U     8      -6.222 -31.586 -14.385  1.00  0.00           O  
ATOM    249  P     A     9      -6.522 -30.049 -14.474  1.00  0.00           P  
ATOM    250  OP1   A     9      -7.642 -29.968 -15.406  1.00  0.00           O  
ATOM    251  OP2   A     9      -5.224 -29.389 -14.808  1.00  0.00           O  
ATOM    252  O5'   A     9      -7.070 -29.414 -13.113  1.00  0.00           O  
ATOM    253  C5'   A     9      -8.351 -29.763 -12.578  1.00  0.00           C  
ATOM    254  H5'   A     9      -8.387 -30.836 -12.390  1.00  0.00           H  
ATOM    255 H5''   A     9      -9.134 -29.466 -13.275  1.00  0.00           H  
ATOM    256  C4'   A     9      -8.599 -29.026 -11.257  1.00  0.00           C  
ATOM    257  H4'   A     9      -9.607 -29.231 -10.894  1.00  0.00           H  
ATOM    258  O4'   A     9      -7.701 -29.522 -10.308  1.00  0.00           O  
ATOM    259  C1'   A     9      -6.998 -28.483  -9.657  1.00  0.00           C  
ATOM    260  H1'   A     9      -7.234 -28.547  -8.595  1.00  0.00           H  
ATOM    261  N9    A     9      -5.561 -28.561  -9.963  1.00  0.00           N  
ATOM    262  C8    A     9      -4.995 -28.454 -11.189  1.00  0.00           C  
ATOM    263  H8    A     9      -5.506 -28.162 -12.094  1.00  0.00           H  
ATOM    264  N7    A     9      -3.699 -28.537 -11.076  1.00  0.00           N  
ATOM    265  C5    A     9      -3.401 -28.626  -9.721  1.00  0.00           C  
ATOM    266  C6    A     9      -2.227 -28.652  -8.944  1.00  0.00           C  
ATOM    267  N6    A     9      -0.953 -28.443  -9.369  1.00  0.00           N  
ATOM    268  H61   A     9      -0.197 -28.689  -8.746  1.00  0.00           H  
ATOM    269  H62   A     9      -0.860 -27.929 -10.233  1.00  0.00           H  
ATOM    270  N1    A     9      -2.288 -28.874  -7.653  1.00  0.00           N  
ATOM    271  C2    A     9      -3.510 -29.025  -7.105  1.00  0.00           C  
ATOM    272  H2    A     9      -3.516 -29.333  -6.070  1.00  0.00           H  
ATOM    273  N3    A     9      -4.680 -28.870  -7.692  1.00  0.00           N  
ATOM    274  C4    A     9      -4.573 -28.690  -9.009  1.00  0.00           C  
ATOM    275  C3'   A     9      -8.429 -27.527 -11.369  1.00  0.00           C  
ATOM    276  H3'   A     9      -7.813 -27.367 -12.255  1.00  0.00           H  
ATOM    277  C2'   A     9      -7.641 -27.129 -10.156  1.00  0.00           C  
ATOM    278  H2'   A     9      -6.890 -26.420 -10.503  1.00  0.00           H  
ATOM    279  O2'   A     9      -8.459 -26.510  -9.102  1.00  0.00           O  
ATOM    280 HO2'   A     9      -9.045 -25.903  -9.560  1.00  0.00           H  
ATOM    281  O3'   A     9      -9.611 -26.767 -11.412  1.00  0.00           O  
ATOM    282  P     U    10      -9.676 -25.232 -12.009  1.00  0.00           P  
ATOM    283  OP1   U    10     -11.069 -24.818 -11.782  1.00  0.00           O  
ATOM    284  OP2   U    10      -9.014 -25.230 -13.360  1.00  0.00           O  
ATOM    285  O5'   U    10      -8.745 -24.390 -11.035  1.00  0.00           O  
ATOM    286  C5'   U    10      -8.386 -23.069 -11.343  1.00  0.00           C  
ATOM    287  H5'   U    10      -9.213 -22.358 -11.344  1.00  0.00           H  
ATOM    288 H5''   U    10      -7.920 -23.061 -12.329  1.00  0.00           H  
ATOM    289  C4'   U    10      -7.280 -22.697 -10.322  1.00  0.00           C  
ATOM    290  H4'   U    10      -6.999 -21.655 -10.480  1.00  0.00           H  
ATOM    291  O4'   U    10      -7.793 -22.689  -9.000  1.00  0.00           O  
ATOM    292  C1'   U    10      -6.698 -23.033  -8.101  1.00  0.00           C  
ATOM    293  H1'   U    10      -6.113 -22.128  -7.945  1.00  0.00           H  
ATOM    294  N1    U    10      -7.292 -23.515  -6.793  1.00  0.00           N  
ATOM    295  C6    U    10      -8.591 -23.969  -6.749  1.00  0.00           C  
ATOM    296  H6    U    10      -9.233 -24.108  -7.607  1.00  0.00           H  
ATOM    297  C5    U    10      -9.158 -24.389  -5.546  1.00  0.00           C  
ATOM    298  H5    U    10     -10.182 -24.730  -5.519  1.00  0.00           H  
ATOM    299  C4    U    10      -8.467 -24.358  -4.344  1.00  0.00           C  
ATOM    300  O4    U    10      -8.932 -24.704  -3.225  1.00  0.00           O  
ATOM    301  N3    U    10      -7.190 -23.852  -4.505  1.00  0.00           N  
ATOM    302  H3    U    10      -6.684 -23.756  -3.636  1.00  0.00           H  
ATOM    303  C2    U    10      -6.515 -23.599  -5.643  1.00  0.00           C  
ATOM    304  O2    U    10      -5.348 -23.301  -5.595  1.00  0.00           O  
ATOM    305  C3'   U    10      -5.972 -23.526 -10.318  1.00  0.00           C  
ATOM    306  H3'   U    10      -6.027 -24.468 -10.864  1.00  0.00           H  
ATOM    307  C2'   U    10      -5.907 -24.034  -8.851  1.00  0.00           C  
ATOM    308  H2'   U    10      -6.356 -25.025  -8.786  1.00  0.00           H  
ATOM    309  O2'   U    10      -4.521 -24.004  -8.435  1.00  0.00           O  
ATOM    310 HO2'   U    10      -4.099 -23.234  -8.824  1.00  0.00           H  
ATOM    311  O3'   U    10      -4.763 -22.884 -10.699  1.00  0.00           O  
ATOM    312  P     A    11      -4.423 -22.469 -12.211  1.00  0.00           P  
ATOM    313  OP1   A    11      -5.598 -22.772 -13.054  1.00  0.00           O  
ATOM    314  OP2   A    11      -3.113 -23.032 -12.568  1.00  0.00           O  
ATOM    315  O5'   A    11      -4.352 -20.908 -12.125  1.00  0.00           O  
ATOM    316  C5'   A    11      -3.610 -20.204 -13.081  1.00  0.00           C  
ATOM    317  H5'   A    11      -4.122 -20.377 -14.028  1.00  0.00           H  
ATOM    318 H5''   A    11      -2.558 -20.489 -13.091  1.00  0.00           H  
ATOM    319  C4'   A    11      -3.888 -18.768 -12.855  1.00  0.00           C  
ATOM    320  H4'   A    11      -3.312 -18.232 -13.609  1.00  0.00           H  
ATOM    321  O4'   A    11      -5.228 -18.463 -13.144  1.00  0.00           O  
ATOM    322  C1'   A    11      -5.755 -17.494 -12.207  1.00  0.00           C  
ATOM    323  H1'   A    11      -6.120 -16.636 -12.770  1.00  0.00           H  
ATOM    324  N9    A    11      -6.924 -18.024 -11.444  1.00  0.00           N  
ATOM    325  C8    A    11      -8.266 -18.065 -11.838  1.00  0.00           C  
ATOM    326  H8    A    11      -8.535 -17.771 -12.842  1.00  0.00           H  
ATOM    327  N7    A    11      -9.119 -18.644 -11.009  1.00  0.00           N  
ATOM    328  C5    A    11      -8.279 -18.961  -9.898  1.00  0.00           C  
ATOM    329  C6    A    11      -8.433 -19.550  -8.658  1.00  0.00           C  
ATOM    330  N6    A    11      -9.598 -19.928  -8.175  1.00  0.00           N  
ATOM    331  H61   A    11      -9.551 -20.407  -7.287  1.00  0.00           H  
ATOM    332  H62   A    11     -10.348 -20.138  -8.818  1.00  0.00           H  
ATOM    333  N1    A    11      -7.491 -19.590  -7.707  1.00  0.00           N  
ATOM    334  C2    A    11      -6.232 -19.211  -8.082  1.00  0.00           C  
ATOM    335  H2    A    11      -5.467 -19.428  -7.352  1.00  0.00           H  
ATOM    336  N3    A    11      -5.921 -18.786  -9.322  1.00  0.00           N  
ATOM    337  C4    A    11      -6.964 -18.592 -10.149  1.00  0.00           C  
ATOM    338  C3'   A    11      -3.613 -18.192 -11.456  1.00  0.00           C  
ATOM    339  H3'   A    11      -3.829 -18.933 -10.686  1.00  0.00           H  
ATOM    340  C2'   A    11      -4.566 -17.070 -11.264  1.00  0.00           C  
ATOM    341  H2'   A    11      -4.873 -17.016 -10.219  1.00  0.00           H  
ATOM    342  O2'   A    11      -4.256 -15.761 -11.810  1.00  0.00           O  
ATOM    343 HO2'   A    11      -4.711 -15.106 -11.275  1.00  0.00           H  
ATOM    344  O3'   A    11      -2.266 -17.790 -11.445  1.00  0.00           O  
ATOM    345  P     A    12      -1.189 -18.609 -10.632  1.00  0.00           P  
ATOM    346  OP1   A    12       0.087 -18.358 -11.320  1.00  0.00           O  
ATOM    347  OP2   A    12      -1.563 -20.048 -10.294  1.00  0.00           O  
ATOM    348  O5'   A    12      -1.177 -17.830  -9.241  1.00  0.00           O  
ATOM    349  C5'   A    12      -2.319 -17.923  -8.361  1.00  0.00           C  
ATOM    350  H5'   A    12      -3.029 -18.679  -8.696  1.00  0.00           H  
ATOM    351 H5''   A    12      -2.942 -17.039  -8.495  1.00  0.00           H  
ATOM    352  C4'   A    12      -1.981 -18.172  -6.917  1.00  0.00           C  
ATOM    353  H4'   A    12      -2.853 -18.569  -6.398  1.00  0.00           H  
ATOM    354  O4'   A    12      -0.916 -19.101  -6.733  1.00  0.00           O  
ATOM    355  C1'   A    12      -0.091 -18.660  -5.756  1.00  0.00           C  
ATOM    356  H1'   A    12      -0.026 -19.432  -4.988  1.00  0.00           H  
ATOM    357  N9    A    12       1.268 -18.339  -6.347  1.00  0.00           N  
ATOM    358  C8    A    12       1.690 -18.465  -7.692  1.00  0.00           C  
ATOM    359  H8    A    12       1.010 -18.760  -8.478  1.00  0.00           H  
ATOM    360  N7    A    12       3.032 -18.349  -7.769  1.00  0.00           N  
ATOM    361  C5    A    12       3.482 -18.160  -6.465  1.00  0.00           C  
ATOM    362  C6    A    12       4.749 -17.984  -5.843  1.00  0.00           C  
ATOM    363  N6    A    12       5.863 -17.878  -6.525  1.00  0.00           N  
ATOM    364  H61   A    12       6.667 -18.032  -5.933  1.00  0.00           H  
ATOM    365  H62   A    12       5.852 -18.017  -7.525  1.00  0.00           H  
ATOM    366  N1    A    12       4.860 -17.813  -4.534  1.00  0.00           N  
ATOM    367  C2    A    12       3.765 -17.868  -3.797  1.00  0.00           C  
ATOM    368  H2    A    12       3.777 -17.640  -2.742  1.00  0.00           H  
ATOM    369  N3    A    12       2.522 -17.996  -4.217  1.00  0.00           N  
ATOM    370  C4    A    12       2.425 -18.216  -5.590  1.00  0.00           C  
ATOM    371  C3'   A    12      -1.575 -16.886  -6.133  1.00  0.00           C  
ATOM    372  H3'   A    12      -0.971 -16.316  -6.838  1.00  0.00           H  
ATOM    373  C2'   A    12      -0.822 -17.550  -4.978  1.00  0.00           C  
ATOM    374  H2'   A    12      -0.144 -16.844  -4.497  1.00  0.00           H  
ATOM    375  O2'   A    12      -1.488 -18.182  -3.927  1.00  0.00           O  
ATOM    376 HO2'   A    12      -2.225 -17.627  -3.665  1.00  0.00           H  
ATOM    377  O3'   A    12      -2.685 -16.131  -5.715  1.00  0.00           O  
ATOM    378  P     U    13      -2.579 -14.590  -5.311  1.00  0.00           P  
ATOM    379  OP1   U    13      -1.201 -14.066  -5.610  1.00  0.00           O  
ATOM    380  OP2   U    13      -3.163 -14.506  -3.974  1.00  0.00           O  
ATOM    381  O5'   U    13      -3.610 -14.091  -6.334  1.00  0.00           O  
ATOM    382  C5'   U    13      -3.379 -13.748  -7.713  1.00  0.00           C  
ATOM    383  H5'   U    13      -2.573 -14.367  -8.107  1.00  0.00           H  
ATOM    384 H5''   U    13      -3.188 -12.675  -7.736  1.00  0.00           H  
ATOM    385  C4'   U    13      -4.666 -13.993  -8.551  1.00  0.00           C  
ATOM    386  H4'   U    13      -4.444 -13.572  -9.532  1.00  0.00           H  
ATOM    387  O4'   U    13      -5.031 -15.369  -8.472  1.00  0.00           O  
ATOM    388  C1'   U    13      -6.438 -15.459  -8.347  1.00  0.00           C  
ATOM    389  H1'   U    13      -6.803 -16.096  -9.153  1.00  0.00           H  
ATOM    390  N1    U    13      -6.875 -16.034  -7.039  1.00  0.00           N  
ATOM    391  C6    U    13      -5.947 -16.324  -6.051  1.00  0.00           C  
ATOM    392  H6    U    13      -4.900 -16.094  -6.180  1.00  0.00           H  
ATOM    393  C5    U    13      -6.335 -16.845  -4.845  1.00  0.00           C  
ATOM    394  H5    U    13      -5.598 -16.961  -4.065  1.00  0.00           H  
ATOM    395  C4    U    13      -7.712 -17.048  -4.547  1.00  0.00           C  
ATOM    396  O4    U    13      -8.096 -17.365  -3.414  1.00  0.00           O  
ATOM    397  N3    U    13      -8.592 -16.894  -5.668  1.00  0.00           N  
ATOM    398  H3    U    13      -9.544 -17.223  -5.601  1.00  0.00           H  
ATOM    399  C2    U    13      -8.197 -16.386  -6.904  1.00  0.00           C  
ATOM    400  O2    U    13      -8.950 -16.381  -7.889  1.00  0.00           O  
ATOM    401  C3'   U    13      -5.834 -13.171  -8.011  1.00  0.00           C  
ATOM    402  H3'   U    13      -5.694 -13.156  -6.930  1.00  0.00           H  
ATOM    403  C2'   U    13      -6.958 -14.066  -8.583  1.00  0.00           C  
ATOM    404  H2'   U    13      -7.842 -13.712  -8.053  1.00  0.00           H  
ATOM    405  O2'   U    13      -7.113 -13.928 -10.060  1.00  0.00           O  
ATOM    406 HO2'   U    13      -6.916 -13.007 -10.244  1.00  0.00           H  
ATOM    407  O3'   U    13      -5.922 -11.842  -8.580  1.00  0.00           O  
ATOM    408  P     C    14      -6.840 -10.707  -7.758  1.00  0.00           P  
ATOM    409  OP1   C    14      -6.441  -9.423  -8.348  1.00  0.00           O  
ATOM    410  OP2   C    14      -6.623 -10.872  -6.323  1.00  0.00           O  
ATOM    411  O5'   C    14      -8.461 -10.920  -8.082  1.00  0.00           O  
ATOM    412  C5'   C    14      -8.921 -10.935  -9.441  1.00  0.00           C  
ATOM    413  H5'   C    14      -8.157 -11.380 -10.078  1.00  0.00           H  
ATOM    414 H5''   C    14      -9.119  -9.915  -9.771  1.00  0.00           H  
ATOM    415  C4'   C    14     -10.214 -11.719  -9.476  1.00  0.00           C  
ATOM    416  H4'   C    14     -10.429 -11.840 -10.537  1.00  0.00           H  
ATOM    417  O4'   C    14     -10.020 -13.039  -8.856  1.00  0.00           O  
ATOM    418  C1'   C    14     -11.230 -13.362  -8.117  1.00  0.00           C  
ATOM    419  H1'   C    14     -11.667 -14.295  -8.473  1.00  0.00           H  
ATOM    420  N1    C    14     -10.983 -13.509  -6.644  1.00  0.00           N  
ATOM    421  C6    C    14      -9.761 -13.196  -6.082  1.00  0.00           C  
ATOM    422  H6    C    14      -9.016 -12.582  -6.566  1.00  0.00           H  
ATOM    423  C5    C    14      -9.433 -13.589  -4.789  1.00  0.00           C  
ATOM    424  H5    C    14      -8.474 -13.238  -4.437  1.00  0.00           H  
ATOM    425  C4    C    14     -10.355 -14.327  -4.110  1.00  0.00           C  
ATOM    426  N4    C    14     -10.188 -14.622  -2.890  1.00  0.00           N  
ATOM    427  H41   C    14     -10.927 -15.077  -2.374  1.00  0.00           H  
ATOM    428  H42   C    14      -9.415 -14.199  -2.397  1.00  0.00           H  
ATOM    429  N3    C    14     -11.556 -14.716  -4.622  1.00  0.00           N  
ATOM    430  C2    C    14     -11.810 -14.357  -5.894  1.00  0.00           C  
ATOM    431  O2    C    14     -12.904 -14.698  -6.424  1.00  0.00           O  
ATOM    432  C3'   C    14     -11.434 -11.052  -8.787  1.00  0.00           C  
ATOM    433  H3'   C    14     -11.024 -10.577  -7.895  1.00  0.00           H  
ATOM    434  C2'   C    14     -12.296 -12.266  -8.354  1.00  0.00           C  
ATOM    435  H2'   C    14     -12.819 -11.880  -7.479  1.00  0.00           H  
ATOM    436  O2'   C    14     -13.175 -12.670  -9.348  1.00  0.00           O  
ATOM    437 HO2'   C    14     -13.254 -11.913  -9.933  1.00  0.00           H  
ATOM    438  O3'   C    14     -12.122 -10.075  -9.561  1.00  0.00           O  
ATOM    439  P     C    15     -12.705  -8.766  -8.994  1.00  0.00           P  
ATOM    440  OP1   C    15     -13.308  -8.023 -10.120  1.00  0.00           O  
ATOM    441  OP2   C    15     -11.695  -8.111  -8.094  1.00  0.00           O  
ATOM    442  O5'   C    15     -13.917  -9.174  -8.089  1.00  0.00           O  
ATOM    443  C5'   C    15     -15.050  -9.796  -8.596  1.00  0.00           C  
ATOM    444  H5'   C    15     -14.803 -10.651  -9.227  1.00  0.00           H  
ATOM    445 H5''   C    15     -15.560  -9.102  -9.264  1.00  0.00           H  
ATOM    446  C4'   C    15     -15.946 -10.357  -7.448  1.00  0.00           C  
ATOM    447  H4'   C    15     -16.833 -10.796  -7.905  1.00  0.00           H  
ATOM    448  O4'   C    15     -15.188 -11.308  -6.676  1.00  0.00           O  
ATOM    449  C1'   C    15     -15.690 -11.440  -5.385  1.00  0.00           C  
ATOM    450  H1'   C    15     -16.423 -12.245  -5.345  1.00  0.00           H  
ATOM    451  N1    C    15     -14.714 -11.539  -4.239  1.00  0.00           N  
ATOM    452  C6    C    15     -13.378 -11.211  -4.446  1.00  0.00           C  
ATOM    453  H6    C    15     -13.006 -10.829  -5.386  1.00  0.00           H  
ATOM    454  C5    C    15     -12.410 -11.594  -3.542  1.00  0.00           C  
ATOM    455  H5    C    15     -11.367 -11.388  -3.732  1.00  0.00           H  
ATOM    456  C4    C    15     -12.922 -12.229  -2.358  1.00  0.00           C  
ATOM    457  N4    C    15     -12.097 -12.527  -1.423  1.00  0.00           N  
ATOM    458  H41   C    15     -12.414 -12.833  -0.514  1.00  0.00           H  
ATOM    459  H42   C    15     -11.116 -12.285  -1.439  1.00  0.00           H  
ATOM    460  N3    C    15     -14.168 -12.464  -2.177  1.00  0.00           N  
ATOM    461  C2    C    15     -15.127 -12.155  -3.080  1.00  0.00           C  
ATOM    462  O2    C    15     -16.273 -12.408  -2.752  1.00  0.00           O  
ATOM    463  C3'   C    15     -16.411  -9.334  -6.470  1.00  0.00           C  
ATOM    464  H3'   C    15     -15.665  -8.550  -6.344  1.00  0.00           H  
ATOM    465  C2'   C    15     -16.598 -10.217  -5.235  1.00  0.00           C  
ATOM    466  H2'   C    15     -16.441  -9.663  -4.310  1.00  0.00           H  
ATOM    467  O2'   C    15     -17.947 -10.803  -5.157  1.00  0.00           O  
ATOM    468 HO2'   C    15     -18.287 -10.634  -4.275  1.00  0.00           H  
ATOM    469  O3'   C    15     -17.607  -8.615  -6.794  1.00  0.00           O  
ATOM    470  P     U    16     -17.982  -7.223  -6.108  1.00  0.00           P  
ATOM    471  OP1   U    16     -19.246  -6.791  -6.637  1.00  0.00           O  
ATOM    472  OP2   U    16     -16.830  -6.247  -6.155  1.00  0.00           O  
ATOM    473  O5'   U    16     -18.307  -7.690  -4.587  1.00  0.00           O  
ATOM    474  C5'   U    16     -19.575  -8.216  -4.105  1.00  0.00           C  
ATOM    475  H5'   U    16     -19.792  -9.034  -4.792  1.00  0.00           H  
ATOM    476 H5''   U    16     -20.336  -7.452  -4.264  1.00  0.00           H  
ATOM    477  C4'   U    16     -19.624  -8.718  -2.637  1.00  0.00           C  
ATOM    478  H4'   U    16     -20.590  -9.151  -2.381  1.00  0.00           H  
ATOM    479  O4'   U    16     -18.536  -9.584  -2.398  1.00  0.00           O  
ATOM    480  C1'   U    16     -18.206  -9.551  -0.955  1.00  0.00           C  
ATOM    481  H1'   U    16     -18.540 -10.418  -0.386  1.00  0.00           H  
ATOM    482  N1    U    16     -16.773  -9.237  -0.643  1.00  0.00           N  
ATOM    483  C6    U    16     -15.915  -8.616  -1.561  1.00  0.00           C  
ATOM    484  H6    U    16     -16.287  -8.309  -2.528  1.00  0.00           H  
ATOM    485  C5    U    16     -14.603  -8.491  -1.305  1.00  0.00           C  
ATOM    486  H5    U    16     -13.912  -8.088  -2.031  1.00  0.00           H  
ATOM    487  C4    U    16     -14.067  -8.907  -0.002  1.00  0.00           C  
ATOM    488  O4    U    16     -12.971  -8.738   0.451  1.00  0.00           O  
ATOM    489  N3    U    16     -14.945  -9.605   0.817  1.00  0.00           N  
ATOM    490  H3    U    16     -14.573  -9.820   1.731  1.00  0.00           H  
ATOM    491  C2    U    16     -16.276  -9.709   0.612  1.00  0.00           C  
ATOM    492  O2    U    16     -16.991 -10.153   1.507  1.00  0.00           O  
ATOM    493  C3'   U    16     -19.448  -7.550  -1.699  1.00  0.00           C  
ATOM    494  H3'   U    16     -18.638  -6.907  -2.042  1.00  0.00           H  
ATOM    495  C2'   U    16     -19.011  -8.322  -0.392  1.00  0.00           C  
ATOM    496  H2'   U    16     -18.367  -7.729   0.257  1.00  0.00           H  
ATOM    497  O2'   U    16     -20.114  -8.799   0.352  1.00  0.00           O  
ATOM    498 HO2'   U    16     -20.582  -8.037   0.701  1.00  0.00           H  
ATOM    499  O3'   U    16     -20.608  -6.794  -1.554  1.00  0.00           O  
ATOM    500  P     A    17     -20.499  -5.313  -0.791  1.00  0.00           P  
ATOM    501  OP1   A    17     -21.739  -4.581  -1.044  1.00  0.00           O  
ATOM    502  OP2   A    17     -19.238  -4.602  -1.109  1.00  0.00           O  
ATOM    503  O5'   A    17     -20.435  -5.838   0.688  1.00  0.00           O  
ATOM    504  C5'   A    17     -21.477  -5.682   1.609  1.00  0.00           C  
ATOM    505  H5'   A    17     -22.238  -6.422   1.359  1.00  0.00           H  
ATOM    506 H5''   A    17     -21.908  -4.684   1.524  1.00  0.00           H  
ATOM    507  C4'   A    17     -21.151  -5.984   3.060  1.00  0.00           C  
ATOM    508  H4'   A    17     -22.087  -6.041   3.616  1.00  0.00           H  
ATOM    509  O4'   A    17     -20.473  -7.234   3.253  1.00  0.00           O  
ATOM    510  C1'   A    17     -19.377  -7.075   4.196  1.00  0.00           C  
ATOM    511  H1'   A    17     -19.431  -7.802   5.006  1.00  0.00           H  
ATOM    512  N9    A    17     -17.997  -7.076   3.613  1.00  0.00           N  
ATOM    513  C8    A    17     -17.479  -6.683   2.353  1.00  0.00           C  
ATOM    514  H8    A    17     -18.091  -6.336   1.534  1.00  0.00           H  
ATOM    515  N7    A    17     -16.154  -6.675   2.207  1.00  0.00           N  
ATOM    516  C5    A    17     -15.761  -7.068   3.501  1.00  0.00           C  
ATOM    517  C6    A    17     -14.516  -7.159   4.141  1.00  0.00           C  
ATOM    518  N6    A    17     -13.317  -6.973   3.570  1.00  0.00           N  
ATOM    519  H61   A    17     -12.469  -7.190   4.074  1.00  0.00           H  
ATOM    520  H62   A    17     -13.246  -6.616   2.628  1.00  0.00           H  
ATOM    521  N1    A    17     -14.426  -7.598   5.409  1.00  0.00           N  
ATOM    522  C2    A    17     -15.513  -7.820   6.095  1.00  0.00           C  
ATOM    523  H2    A    17     -15.493  -7.989   7.161  1.00  0.00           H  
ATOM    524  N3    A    17     -16.755  -7.661   5.711  1.00  0.00           N  
ATOM    525  C4    A    17     -16.847  -7.340   4.358  1.00  0.00           C  
ATOM    526  C3'   A    17     -20.185  -4.913   3.620  1.00  0.00           C  
ATOM    527  H3'   A    17     -19.532  -4.632   2.794  1.00  0.00           H  
ATOM    528  C2'   A    17     -19.550  -5.621   4.815  1.00  0.00           C  
ATOM    529  H2'   A    17     -18.698  -5.053   5.190  1.00  0.00           H  
ATOM    530  O2'   A    17     -20.536  -5.676   5.849  1.00  0.00           O  
ATOM    531 HO2'   A    17     -21.192  -4.975   5.853  1.00  0.00           H  
ATOM    532  O3'   A    17     -20.919  -3.766   3.934  1.00  0.00           O  
ATOM    533  P     A    18     -20.166  -2.346   4.060  1.00  0.00           P  
ATOM    534  OP1   A    18     -21.293  -1.421   4.376  1.00  0.00           O  
ATOM    535  OP2   A    18     -19.431  -2.181   2.793  1.00  0.00           O  
ATOM    536  O5'   A    18     -19.167  -2.472   5.211  1.00  0.00           O  
ATOM    537  C5'   A    18     -19.525  -2.235   6.548  1.00  0.00           C  
ATOM    538  H5'   A    18     -20.336  -2.927   6.777  1.00  0.00           H  
ATOM    539 H5''   A    18     -19.896  -1.222   6.701  1.00  0.00           H  
ATOM    540  C4'   A    18     -18.521  -2.609   7.621  1.00  0.00           C  
ATOM    541  H4'   A    18     -18.952  -2.615   8.622  1.00  0.00           H  
ATOM    542  O4'   A    18     -18.023  -3.907   7.324  1.00  0.00           O  
ATOM    543  C1'   A    18     -16.608  -3.866   7.675  1.00  0.00           C  
ATOM    544  H1'   A    18     -16.455  -4.744   8.303  1.00  0.00           H  
ATOM    545  N9    A    18     -15.692  -3.808   6.524  1.00  0.00           N  
ATOM    546  C8    A    18     -16.034  -3.547   5.261  1.00  0.00           C  
ATOM    547  H8    A    18     -17.052  -3.349   4.959  1.00  0.00           H  
ATOM    548  N7    A    18     -14.958  -3.558   4.487  1.00  0.00           N  
ATOM    549  C5    A    18     -13.928  -4.047   5.218  1.00  0.00           C  
ATOM    550  C6    A    18     -12.559  -4.375   5.059  1.00  0.00           C  
ATOM    551  N6    A    18     -11.831  -4.219   3.966  1.00  0.00           N  
ATOM    552  H61   A    18     -10.866  -4.414   4.191  1.00  0.00           H  
ATOM    553  H62   A    18     -12.304  -4.091   3.082  1.00  0.00           H  
ATOM    554  N1    A    18     -11.868  -4.926   6.046  1.00  0.00           N  
ATOM    555  C2    A    18     -12.483  -5.039   7.186  1.00  0.00           C  
ATOM    556  H2    A    18     -11.924  -5.519   7.975  1.00  0.00           H  
ATOM    557  N3    A    18     -13.745  -4.779   7.538  1.00  0.00           N  
ATOM    558  C4    A    18     -14.356  -4.186   6.485  1.00  0.00           C  
ATOM    559  C3'   A    18     -17.351  -1.710   7.929  1.00  0.00           C  
ATOM    560  H3'   A    18     -16.896  -1.284   7.034  1.00  0.00           H  
ATOM    561  C2'   A    18     -16.379  -2.634   8.576  1.00  0.00           C  
ATOM    562  H2'   A    18     -15.357  -2.308   8.379  1.00  0.00           H  
ATOM    563  O2'   A    18     -16.531  -2.913   9.956  1.00  0.00           O  
ATOM    564 HO2'   A    18     -17.428  -2.627  10.144  1.00  0.00           H  
ATOM    565  O3'   A    18     -17.685  -0.645   8.875  1.00  0.00           O  
ATOM    566  P     U    19     -16.745   0.700   9.091  1.00  0.00           P  
ATOM    567  OP1   U    19     -17.167   1.516  10.301  1.00  0.00           O  
ATOM    568  OP2   U    19     -16.701   1.319   7.750  1.00  0.00           O  
ATOM    569  O5'   U    19     -15.224   0.311   9.386  1.00  0.00           O  
ATOM    570  C5'   U    19     -14.768  -0.163  10.678  1.00  0.00           C  
ATOM    571  H5'   U    19     -15.599  -0.784  11.015  1.00  0.00           H  
ATOM    572 H5''   U    19     -14.770   0.730  11.303  1.00  0.00           H  
ATOM    573  C4'   U    19     -13.382  -0.896  10.584  1.00  0.00           C  
ATOM    574  H4'   U    19     -13.240  -1.326  11.576  1.00  0.00           H  
ATOM    575  O4'   U    19     -13.317  -1.890   9.502  1.00  0.00           O  
ATOM    576  C1'   U    19     -11.974  -1.849   8.980  1.00  0.00           C  
ATOM    577  H1'   U    19     -11.482  -2.795   9.206  1.00  0.00           H  
ATOM    578  N1    U    19     -12.031  -1.514   7.519  1.00  0.00           N  
ATOM    579  C6    U    19     -12.961  -0.691   7.055  1.00  0.00           C  
ATOM    580  H6    U    19     -13.658  -0.200   7.717  1.00  0.00           H  
ATOM    581  C5    U    19     -12.951  -0.370   5.731  1.00  0.00           C  
ATOM    582  H5    U    19     -13.782   0.229   5.390  1.00  0.00           H  
ATOM    583  C4    U    19     -11.961  -0.861   4.782  1.00  0.00           C  
ATOM    584  O4    U    19     -11.904  -0.678   3.543  1.00  0.00           O  
ATOM    585  N3    U    19     -10.995  -1.596   5.423  1.00  0.00           N  
ATOM    586  H3    U    19     -10.164  -1.828   4.898  1.00  0.00           H  
ATOM    587  C2    U    19     -10.962  -1.867   6.805  1.00  0.00           C  
ATOM    588  O2    U    19     -10.009  -2.487   7.233  1.00  0.00           O  
ATOM    589  C3'   U    19     -12.277   0.119  10.248  1.00  0.00           C  
ATOM    590  H3'   U    19     -12.545   0.791   9.433  1.00  0.00           H  
ATOM    591  C2'   U    19     -11.209  -0.755   9.716  1.00  0.00           C  
ATOM    592  H2'   U    19     -10.518  -0.208   9.074  1.00  0.00           H  
ATOM    593  O2'   U    19     -10.325  -1.264  10.696  1.00  0.00           O  
ATOM    594 HO2'   U    19     -10.354  -0.603  11.392  1.00  0.00           H  
ATOM    595  O3'   U    19     -11.805   0.811  11.361  1.00  0.00           O  
ATOM    596  P     G    20     -11.170   2.242  11.222  1.00  0.00           P  
ATOM    597  OP1   G    20     -10.856   2.692  12.624  1.00  0.00           O  
ATOM    598  OP2   G    20     -12.084   3.127  10.410  1.00  0.00           O  
ATOM    599  O5'   G    20      -9.862   2.058  10.413  1.00  0.00           O  
ATOM    600  C5'   G    20      -8.675   1.765  11.123  1.00  0.00           C  
ATOM    601  H5'   G    20      -8.658   0.868  11.742  1.00  0.00           H  
ATOM    602 H5''   G    20      -8.359   2.508  11.855  1.00  0.00           H  
ATOM    603  C4'   G    20      -7.442   1.741  10.165  1.00  0.00           C  
ATOM    604  H4'   G    20      -6.544   1.623  10.772  1.00  0.00           H  
ATOM    605  O4'   G    20      -7.603   0.576   9.357  1.00  0.00           O  
ATOM    606  C1'   G    20      -6.913   0.771   8.088  1.00  0.00           C  
ATOM    607  H1'   G    20      -6.026   0.160   7.923  1.00  0.00           H  
ATOM    608  N9    G    20      -7.886   0.669   6.959  1.00  0.00           N  
ATOM    609  C8    G    20      -9.246   0.957   6.932  1.00  0.00           C  
ATOM    610  H8    G    20      -9.782   1.101   7.859  1.00  0.00           H  
ATOM    611  N7    G    20      -9.735   0.942   5.726  1.00  0.00           N  
ATOM    612  C5    G    20      -8.598   0.723   4.856  1.00  0.00           C  
ATOM    613  C6    G    20      -8.403   0.678   3.449  1.00  0.00           C  
ATOM    614  O6    G    20      -9.175   0.818   2.499  1.00  0.00           O  
ATOM    615  N1    G    20      -7.090   0.661   3.038  1.00  0.00           N  
ATOM    616  H1    G    20      -6.911   0.628   2.045  1.00  0.00           H  
ATOM    617  C2    G    20      -6.034   0.617   3.887  1.00  0.00           C  
ATOM    618  N2    G    20      -4.869   0.397   3.368  1.00  0.00           N  
ATOM    619  H21   G    20      -4.875   0.208   2.376  1.00  0.00           H  
ATOM    620  H22   G    20      -4.075   0.123   3.930  1.00  0.00           H  
ATOM    621  N3    G    20      -6.132   0.510   5.213  1.00  0.00           N  
ATOM    622  C4    G    20      -7.479   0.560   5.601  1.00  0.00           C  
ATOM    623  C3'   G    20      -7.245   2.891   9.245  1.00  0.00           C  
ATOM    624  H3'   G    20      -8.174   3.212   8.772  1.00  0.00           H  
ATOM    625  C2'   G    20      -6.443   2.263   8.112  1.00  0.00           C  
ATOM    626  H2'   G    20      -6.657   2.703   7.138  1.00  0.00           H  
ATOM    627  O2'   G    20      -5.043   2.391   8.479  1.00  0.00           O  
ATOM    628 HO2'   G    20      -4.716   3.103   7.925  1.00  0.00           H  
ATOM    629  O3'   G    20      -6.520   3.973   9.898  1.00  0.00           O  
ATOM    630  P     A    21      -6.281   5.418   9.264  1.00  0.00           P  
ATOM    631  OP1   A    21      -5.839   6.329  10.354  1.00  0.00           O  
ATOM    632  OP2   A    21      -7.449   5.947   8.494  1.00  0.00           O  
ATOM    633  O5'   A    21      -5.026   5.269   8.299  1.00  0.00           O  
ATOM    634  C5'   A    21      -3.716   5.176   8.775  1.00  0.00           C  
ATOM    635  H5'   A    21      -3.612   4.343   9.469  1.00  0.00           H  
ATOM    636 H5''   A    21      -3.387   6.094   9.263  1.00  0.00           H  
ATOM    637  C4'   A    21      -2.730   4.764   7.681  1.00  0.00           C  
ATOM    638  H4'   A    21      -1.849   4.385   8.200  1.00  0.00           H  
ATOM    639  O4'   A    21      -3.362   3.766   6.882  1.00  0.00           O  
ATOM    640  C1'   A    21      -2.849   3.844   5.573  1.00  0.00           C  
ATOM    641  H1'   A    21      -2.289   2.984   5.207  1.00  0.00           H  
ATOM    642  N9    A    21      -3.876   4.118   4.580  1.00  0.00           N  
ATOM    643  C8    A    21      -5.255   4.192   4.790  1.00  0.00           C  
ATOM    644  H8    A    21      -5.550   4.347   5.818  1.00  0.00           H  
ATOM    645  N7    A    21      -5.997   4.034   3.712  1.00  0.00           N  
ATOM    646  C5    A    21      -5.058   3.926   2.684  1.00  0.00           C  
ATOM    647  C6    A    21      -5.156   3.790   1.297  1.00  0.00           C  
ATOM    648  N6    A    21      -6.297   3.718   0.584  1.00  0.00           N  
ATOM    649  H61   A    21      -6.171   3.577  -0.408  1.00  0.00           H  
ATOM    650  H62   A    21      -7.184   3.523   1.026  1.00  0.00           H  
ATOM    651  N1    A    21      -4.070   3.792   0.517  1.00  0.00           N  
ATOM    652  C2    A    21      -2.881   3.874   1.129  1.00  0.00           C  
ATOM    653  H2    A    21      -1.986   3.763   0.536  1.00  0.00           H  
ATOM    654  N3    A    21      -2.613   4.097   2.441  1.00  0.00           N  
ATOM    655  C4    A    21      -3.723   4.102   3.176  1.00  0.00           C  
ATOM    656  C3'   A    21      -2.269   5.865   6.709  1.00  0.00           C  
ATOM    657  H3'   A    21      -3.151   6.479   6.528  1.00  0.00           H  
ATOM    658  C2'   A    21      -1.855   5.024   5.543  1.00  0.00           C  
ATOM    659  H2'   A    21      -1.844   5.645   4.647  1.00  0.00           H  
ATOM    660  O2'   A    21      -0.593   4.376   5.766  1.00  0.00           O  
ATOM    661 HO2'   A    21      -0.332   4.190   4.861  1.00  0.00           H  
ATOM    662  O3'   A    21      -1.158   6.696   7.138  1.00  0.00           O  
ATOM    663  P     U    22      -0.999   8.291   6.716  1.00  0.00           P  
ATOM    664  OP1   U    22       0.200   8.888   7.318  1.00  0.00           O  
ATOM    665  OP2   U    22      -2.252   8.980   7.009  1.00  0.00           O  
ATOM    666  O5'   U    22      -0.851   8.149   5.163  1.00  0.00           O  
ATOM    667  C5'   U    22       0.383   7.922   4.597  1.00  0.00           C  
ATOM    668  H5'   U    22       0.692   6.908   4.852  1.00  0.00           H  
ATOM    669 H5''   U    22       1.163   8.597   4.950  1.00  0.00           H  
ATOM    670  C4'   U    22       0.380   8.123   3.060  1.00  0.00           C  
ATOM    671  H4'   U    22       1.354   7.851   2.652  1.00  0.00           H  
ATOM    672  O4'   U    22      -0.622   7.360   2.547  1.00  0.00           O  
ATOM    673  C1'   U    22      -1.660   8.091   1.880  1.00  0.00           C  
ATOM    674  H1'   U    22      -1.326   8.195   0.847  1.00  0.00           H  
ATOM    675  N1    U    22      -3.049   7.646   1.990  1.00  0.00           N  
ATOM    676  C6    U    22      -3.649   7.697   3.191  1.00  0.00           C  
ATOM    677  H6    U    22      -3.058   7.736   4.093  1.00  0.00           H  
ATOM    678  C5    U    22      -5.027   7.645   3.311  1.00  0.00           C  
ATOM    679  H5    U    22      -5.499   7.448   4.262  1.00  0.00           H  
ATOM    680  C4    U    22      -5.843   7.424   2.157  1.00  0.00           C  
ATOM    681  O4    U    22      -7.058   7.247   2.130  1.00  0.00           O  
ATOM    682  N3    U    22      -5.184   7.420   0.941  1.00  0.00           N  
ATOM    683  H3    U    22      -5.773   7.370   0.122  1.00  0.00           H  
ATOM    684  C2    U    22      -3.797   7.391   0.818  1.00  0.00           C  
ATOM    685  O2    U    22      -3.288   7.052  -0.185  1.00  0.00           O  
ATOM    686  C3'   U    22       0.087   9.578   2.710  1.00  0.00           C  
ATOM    687  H3'   U    22       0.363  10.360   3.417  1.00  0.00           H  
ATOM    688  C2'   U    22      -1.475   9.506   2.447  1.00  0.00           C  
ATOM    689  H2'   U    22      -1.967   9.595   3.416  1.00  0.00           H  
ATOM    690  O2'   U    22      -2.012  10.565   1.646  1.00  0.00           O  
ATOM    691 HO2'   U    22      -2.958  10.623   1.799  1.00  0.00           H  
ATOM    692  O3'   U    22       0.775   9.966   1.501  1.00  0.00           O  
ATOM    693  P     A    23       2.291  10.423   1.438  1.00  0.00           P  
ATOM    694  OP1   A    23       3.128  10.077   2.620  1.00  0.00           O  
ATOM    695  OP2   A    23       2.210  11.887   1.094  1.00  0.00           O  
ATOM    696  O5'   A    23       2.824   9.684   0.161  1.00  0.00           O  
ATOM    697  C5'   A    23       3.599   8.458   0.083  1.00  0.00           C  
ATOM    698  H5'   A    23       3.003   7.595   0.381  1.00  0.00           H  
ATOM    699 H5''   A    23       4.484   8.468   0.718  1.00  0.00           H  
ATOM    700  C4'   A    23       3.853   8.081  -1.413  1.00  0.00           C  
ATOM    701  H4'   A    23       4.466   7.194  -1.573  1.00  0.00           H  
ATOM    702  O4'   A    23       2.667   7.685  -2.053  1.00  0.00           O  
ATOM    703  C1'   A    23       2.407   8.353  -3.263  1.00  0.00           C  
ATOM    704  H1'   A    23       2.273   7.586  -4.025  1.00  0.00           H  
ATOM    705  N9    A    23       1.140   9.123  -3.222  1.00  0.00           N  
ATOM    706  C8    A    23       0.195   9.291  -2.220  1.00  0.00           C  
ATOM    707  H8    A    23       0.368   8.968  -1.204  1.00  0.00           H  
ATOM    708  N7    A    23      -0.840  10.018  -2.583  1.00  0.00           N  
ATOM    709  C5    A    23      -0.525  10.239  -3.910  1.00  0.00           C  
ATOM    710  C6    A    23      -1.206  10.919  -4.952  1.00  0.00           C  
ATOM    711  N6    A    23      -2.315  11.588  -4.767  1.00  0.00           N  
ATOM    712  H61   A    23      -2.802  11.933  -5.582  1.00  0.00           H  
ATOM    713  H62   A    23      -2.710  11.529  -3.839  1.00  0.00           H  
ATOM    714  N1    A    23      -0.712  10.961  -6.201  1.00  0.00           N  
ATOM    715  C2    A    23       0.492  10.412  -6.421  1.00  0.00           C  
ATOM    716  H2    A    23       0.767  10.452  -7.465  1.00  0.00           H  
ATOM    717  N3    A    23       1.312   9.819  -5.519  1.00  0.00           N  
ATOM    718  C4    A    23       0.684   9.799  -4.263  1.00  0.00           C  
ATOM    719  C3'   A    23       4.450   9.195  -2.253  1.00  0.00           C  
ATOM    720  H3'   A    23       4.089  10.141  -1.849  1.00  0.00           H  
ATOM    721  C2'   A    23       3.752   8.961  -3.622  1.00  0.00           C  
ATOM    722  H2'   A    23       3.597   9.856  -4.225  1.00  0.00           H  
ATOM    723  O2'   A    23       4.563   8.161  -4.429  1.00  0.00           O  
ATOM    724 HO2'   A    23       5.335   7.804  -3.984  1.00  0.00           H  
ATOM    725  O3'   A    23       5.821   9.138  -2.408  1.00  0.00           O  
ATOM    726  P     U    24       6.765   9.923  -1.485  1.00  0.00           P  
ATOM    727  OP1   U    24       6.203  11.262  -1.258  1.00  0.00           O  
ATOM    728  OP2   U    24       8.094   9.931  -2.193  1.00  0.00           O  
ATOM    729  O5'   U    24       6.879   9.033  -0.182  1.00  0.00           O  
ATOM    730  C5'   U    24       7.646   7.829  -0.198  1.00  0.00           C  
ATOM    731  H5'   U    24       8.538   7.972  -0.809  1.00  0.00           H  
ATOM    732 H5''   U    24       7.125   7.051  -0.756  1.00  0.00           H  
ATOM    733  C4'   U    24       8.038   7.246   1.174  1.00  0.00           C  
ATOM    734  H4'   U    24       8.418   6.257   0.915  1.00  0.00           H  
ATOM    735  O4'   U    24       9.028   8.045   1.726  1.00  0.00           O  
ATOM    736  C1'   U    24       8.456   8.718   2.895  1.00  0.00           C  
ATOM    737  H1'   U    24       8.990   8.423   3.798  1.00  0.00           H  
ATOM    738  N1    U    24       8.606  10.157   2.794  1.00  0.00           N  
ATOM    739  C6    U    24       8.635  10.846   1.569  1.00  0.00           C  
ATOM    740  H6    U    24       8.647  10.326   0.622  1.00  0.00           H  
ATOM    741  C5    U    24       8.746  12.238   1.522  1.00  0.00           C  
ATOM    742  H5    U    24       8.689  12.807   0.606  1.00  0.00           H  
ATOM    743  C4    U    24       8.580  12.952   2.799  1.00  0.00           C  
ATOM    744  O4    U    24       8.614  14.160   2.821  1.00  0.00           O  
ATOM    745  N3    U    24       8.755  12.216   3.911  1.00  0.00           N  
ATOM    746  H3    U    24       8.633  12.683   4.799  1.00  0.00           H  
ATOM    747  C2    U    24       8.603  10.809   3.969  1.00  0.00           C  
ATOM    748  O2    U    24       8.645  10.363   5.121  1.00  0.00           O  
ATOM    749  C3'   U    24       6.866   7.057   2.102  1.00  0.00           C  
ATOM    750  H3'   U    24       5.900   6.918   1.615  1.00  0.00           H  
ATOM    751  C2'   U    24       6.958   8.321   2.955  1.00  0.00           C  
ATOM    752  H2'   U    24       6.479   9.174   2.474  1.00  0.00           H  
ATOM    753  O2'   U    24       6.535   8.131   4.282  1.00  0.00           O  
ATOM    754 HO2'   U    24       7.008   7.359   4.600  1.00  0.00           H  
ATOM    755  O3'   U    24       7.253   5.881   2.887  1.00  0.00           O  
ATOM    756  P     G    25       6.692   4.523   2.551  1.00  0.00           P  
ATOM    757  OP1   G    25       7.084   3.725   3.790  1.00  0.00           O  
ATOM    758  OP2   G    25       7.184   4.132   1.233  1.00  0.00           O  
ATOM    759  O5'   G    25       5.041   4.679   2.509  1.00  0.00           O  
ATOM    760  C5'   G    25       4.218   4.797   3.664  1.00  0.00           C  
ATOM    761  H5'   G    25       4.463   5.662   4.281  1.00  0.00           H  
ATOM    762 H5''   G    25       4.300   3.979   4.380  1.00  0.00           H  
ATOM    763  C4'   G    25       2.739   4.765   3.308  1.00  0.00           C  
ATOM    764  H4'   G    25       2.119   5.094   4.141  1.00  0.00           H  
ATOM    765  O4'   G    25       2.389   5.620   2.202  1.00  0.00           O  
ATOM    766  C1'   G    25       1.370   4.916   1.455  1.00  0.00           C  
ATOM    767  H1'   G    25       0.447   5.489   1.362  1.00  0.00           H  
ATOM    768  N9    G    25       1.799   4.571   0.138  1.00  0.00           N  
ATOM    769  C8    G    25       2.962   4.070  -0.305  1.00  0.00           C  
ATOM    770  H8    G    25       3.822   3.814   0.297  1.00  0.00           H  
ATOM    771  N7    G    25       3.028   4.099  -1.631  1.00  0.00           N  
ATOM    772  C5    G    25       1.867   4.604  -2.086  1.00  0.00           C  
ATOM    773  C6    G    25       1.398   4.959  -3.439  1.00  0.00           C  
ATOM    774  O6    G    25       2.020   4.950  -4.513  1.00  0.00           O  
ATOM    775  N1    G    25       0.101   5.477  -3.375  1.00  0.00           N  
ATOM    776  H1    G    25      -0.368   5.907  -4.160  1.00  0.00           H  
ATOM    777  C2    G    25      -0.677   5.512  -2.247  1.00  0.00           C  
ATOM    778  N2    G    25      -1.777   6.212  -2.342  1.00  0.00           N  
ATOM    779  H21   G    25      -2.101   6.596  -3.218  1.00  0.00           H  
ATOM    780  H22   G    25      -2.345   6.384  -1.525  1.00  0.00           H  
ATOM    781  N3    G    25      -0.261   5.209  -1.032  1.00  0.00           N  
ATOM    782  C4    G    25       1.033   4.764  -1.044  1.00  0.00           C  
ATOM    783  C3'   G    25       2.184   3.392   2.940  1.00  0.00           C  
ATOM    784  H3'   G    25       2.752   3.009   2.092  1.00  0.00           H  
ATOM    785  C2'   G    25       0.929   3.721   2.217  1.00  0.00           C  
ATOM    786  H2'   G    25       0.800   2.821   1.615  1.00  0.00           H  
ATOM    787  O2'   G    25      -0.034   4.042   3.162  1.00  0.00           O  
ATOM    788 HO2'   G    25      -0.896   3.954   2.749  1.00  0.00           H  
ATOM    789  O3'   G    25       2.001   2.491   4.032  1.00  0.00           O  
ATOM    790  P     G    26       1.966   0.880   3.817  1.00  0.00           P  
ATOM    791  OP1   G    26       1.523   0.378   5.127  1.00  0.00           O  
ATOM    792  OP2   G    26       3.309   0.388   3.394  1.00  0.00           O  
ATOM    793  O5'   G    26       0.944   0.455   2.689  1.00  0.00           O  
ATOM    794  C5'   G    26      -0.395   0.513   3.140  1.00  0.00           C  
ATOM    795  H5'   G    26      -0.524   1.413   3.742  1.00  0.00           H  
ATOM    796 H5''   G    26      -0.504  -0.373   3.766  1.00  0.00           H  
ATOM    797  C4'   G    26      -1.293   0.511   1.911  1.00  0.00           C  
ATOM    798  H4'   G    26      -2.345   0.601   2.182  1.00  0.00           H  
ATOM    799  O4'   G    26      -1.020   1.496   0.970  1.00  0.00           O  
ATOM    800  C1'   G    26      -1.352   1.090  -0.325  1.00  0.00           C  
ATOM    801  H1'   G    26      -2.091   1.827  -0.641  1.00  0.00           H  
ATOM    802  N9    G    26      -0.164   1.241  -1.134  1.00  0.00           N  
ATOM    803  C8    G    26       1.107   0.945  -0.774  1.00  0.00           C  
ATOM    804  H8    G    26       1.245   0.483   0.192  1.00  0.00           H  
ATOM    805  N7    G    26       1.925   0.977  -1.807  1.00  0.00           N  
ATOM    806  C5    G    26       1.169   1.508  -2.826  1.00  0.00           C  
ATOM    807  C6    G    26       1.527   1.833  -4.164  1.00  0.00           C  
ATOM    808  O6    G    26       2.631   1.756  -4.634  1.00  0.00           O  
ATOM    809  N1    G    26       0.430   2.314  -4.876  1.00  0.00           N  
ATOM    810  H1    G    26       0.538   2.549  -5.852  1.00  0.00           H  
ATOM    811  C2    G    26      -0.806   2.501  -4.391  1.00  0.00           C  
ATOM    812  N2    G    26      -1.736   2.953  -5.186  1.00  0.00           N  
ATOM    813  H21   G    26      -1.570   3.261  -6.133  1.00  0.00           H  
ATOM    814  H22   G    26      -2.698   2.730  -4.975  1.00  0.00           H  
ATOM    815  N3    G    26      -1.226   2.144  -3.196  1.00  0.00           N  
ATOM    816  C4    G    26      -0.120   1.696  -2.446  1.00  0.00           C  
ATOM    817  C3'   G    26      -1.240  -0.819   1.183  1.00  0.00           C  
ATOM    818  H3'   G    26      -0.191  -1.040   0.987  1.00  0.00           H  
ATOM    819  C2'   G    26      -1.805  -0.374  -0.193  1.00  0.00           C  
ATOM    820  H2'   G    26      -1.379  -1.022  -0.958  1.00  0.00           H  
ATOM    821  O2'   G    26      -3.249  -0.414  -0.161  1.00  0.00           O  
ATOM    822 HO2'   G    26      -3.580  -1.135   0.380  1.00  0.00           H  
ATOM    823  O3'   G    26      -1.905  -1.932   1.774  1.00  0.00           O  
ATOM    824  P     U    27      -1.625  -3.432   1.432  1.00  0.00           P  
ATOM    825  OP1   U    27      -0.201  -3.620   1.002  1.00  0.00           O  
ATOM    826  OP2   U    27      -2.713  -3.997   0.645  1.00  0.00           O  
ATOM    827  O5'   U    27      -1.700  -4.034   2.858  1.00  0.00           O  
ATOM    828  C5'   U    27      -0.737  -3.843   3.922  1.00  0.00           C  
ATOM    829  H5'   U    27      -0.116  -2.958   3.781  1.00  0.00           H  
ATOM    830 H5''   U    27      -0.091  -4.720   3.940  1.00  0.00           H  
ATOM    831  C4'   U    27      -1.412  -3.724   5.269  1.00  0.00           C  
ATOM    832  H4'   U    27      -0.748  -3.522   6.110  1.00  0.00           H  
ATOM    833  O4'   U    27      -2.318  -2.563   5.234  1.00  0.00           O  
ATOM    834  C1'   U    27      -3.376  -2.745   6.131  1.00  0.00           C  
ATOM    835  H1'   U    27      -3.268  -2.144   7.034  1.00  0.00           H  
ATOM    836  N1    U    27      -4.705  -2.624   5.443  1.00  0.00           N  
ATOM    837  C6    U    27      -4.974  -2.738   4.079  1.00  0.00           C  
ATOM    838  H6    U    27      -4.076  -2.777   3.482  1.00  0.00           H  
ATOM    839  C5    U    27      -6.267  -2.707   3.629  1.00  0.00           C  
ATOM    840  H5    U    27      -6.412  -2.735   2.559  1.00  0.00           H  
ATOM    841  C4    U    27      -7.351  -2.542   4.581  1.00  0.00           C  
ATOM    842  O4    U    27      -8.470  -2.493   4.228  1.00  0.00           O  
ATOM    843  N3    U    27      -6.968  -2.523   5.951  1.00  0.00           N  
ATOM    844  H3    U    27      -7.712  -2.370   6.616  1.00  0.00           H  
ATOM    845  C2    U    27      -5.695  -2.250   6.306  1.00  0.00           C  
ATOM    846  O2    U    27      -5.540  -1.952   7.456  1.00  0.00           O  
ATOM    847  C3'   U    27      -2.312  -4.908   5.634  1.00  0.00           C  
ATOM    848  H3'   U    27      -2.862  -5.181   4.733  1.00  0.00           H  
ATOM    849  C2'   U    27      -3.258  -4.146   6.659  1.00  0.00           C  
ATOM    850  H2'   U    27      -4.229  -4.637   6.704  1.00  0.00           H  
ATOM    851  O2'   U    27      -2.611  -4.191   7.940  1.00  0.00           O  
ATOM    852 HO2'   U    27      -2.171  -5.042   7.886  1.00  0.00           H  
ATOM    853  O3'   U    27      -1.552  -5.975   6.229  1.00  0.00           O  
ATOM    854  P     U    28      -2.078  -7.492   6.261  1.00  0.00           P  
ATOM    855  OP1   U    28      -0.987  -8.182   6.959  1.00  0.00           O  
ATOM    856  OP2   U    28      -2.447  -7.877   4.871  1.00  0.00           O  
ATOM    857  O5'   U    28      -3.313  -7.359   7.259  1.00  0.00           O  
ATOM    858  C5'   U    28      -3.161  -7.282   8.705  1.00  0.00           C  
ATOM    859  H5'   U    28      -2.519  -6.432   8.937  1.00  0.00           H  
ATOM    860 H5''   U    28      -2.727  -8.202   9.095  1.00  0.00           H  
ATOM    861  C4'   U    28      -4.482  -6.950   9.395  1.00  0.00           C  
ATOM    862  H4'   U    28      -4.261  -6.780  10.449  1.00  0.00           H  
ATOM    863  O4'   U    28      -5.060  -5.747   8.863  1.00  0.00           O  
ATOM    864  C1'   U    28      -6.492  -5.909   8.831  1.00  0.00           C  
ATOM    865  H1'   U    28      -6.899  -5.186   9.538  1.00  0.00           H  
ATOM    866  N1    U    28      -7.151  -5.643   7.519  1.00  0.00           N  
ATOM    867  C6    U    28      -6.384  -5.960   6.390  1.00  0.00           C  
ATOM    868  H6    U    28      -5.363  -6.294   6.503  1.00  0.00           H  
ATOM    869  C5    U    28      -6.951  -5.970   5.170  1.00  0.00           C  
ATOM    870  H5    U    28      -6.375  -6.157   4.276  1.00  0.00           H  
ATOM    871  C4    U    28      -8.343  -5.610   4.946  1.00  0.00           C  
ATOM    872  O4    U    28      -8.955  -5.541   3.918  1.00  0.00           O  
ATOM    873  N3    U    28      -9.077  -5.460   6.163  1.00  0.00           N  
ATOM    874  H3    U    28      -9.999  -5.079   6.008  1.00  0.00           H  
ATOM    875  C2    U    28      -8.525  -5.481   7.433  1.00  0.00           C  
ATOM    876  O2    U    28      -9.307  -5.191   8.339  1.00  0.00           O  
ATOM    877  C3'   U    28      -5.436  -8.109   9.189  1.00  0.00           C  
ATOM    878  H3'   U    28      -5.428  -8.545   8.190  1.00  0.00           H  
ATOM    879  C2'   U    28      -6.718  -7.255   9.501  1.00  0.00           C  
ATOM    880  H2'   U    28      -7.638  -7.754   9.195  1.00  0.00           H  
ATOM    881  O2'   U    28      -6.951  -7.068  10.862  1.00  0.00           O  
ATOM    882 HO2'   U    28      -6.334  -7.680  11.268  1.00  0.00           H  
ATOM    883  O3'   U    28      -5.162  -9.103  10.138  1.00  0.00           O  
ATOM    884  P     U    29      -5.805 -10.517  10.024  1.00  0.00           P  
ATOM    885  OP1   U    29      -5.252 -11.300  11.100  1.00  0.00           O  
ATOM    886  OP2   U    29      -5.652 -10.979   8.637  1.00  0.00           O  
ATOM    887  O5'   U    29      -7.350 -10.543  10.255  1.00  0.00           O  
ATOM    888  C5'   U    29      -7.858 -10.451  11.547  1.00  0.00           C  
ATOM    889  H5'   U    29      -7.297  -9.656  12.038  1.00  0.00           H  
ATOM    890 H5''   U    29      -7.683 -11.434  11.982  1.00  0.00           H  
ATOM    891  C4'   U    29      -9.363 -10.256  11.514  1.00  0.00           C  
ATOM    892  H4'   U    29      -9.799  -9.970  12.471  1.00  0.00           H  
ATOM    893  O4'   U    29      -9.634  -9.180  10.671  1.00  0.00           O  
ATOM    894  C1'   U    29     -10.932  -9.295  10.158  1.00  0.00           C  
ATOM    895  H1'   U    29     -11.670  -8.598  10.555  1.00  0.00           H  
ATOM    896  N1    U    29     -10.919  -9.123   8.709  1.00  0.00           N  
ATOM    897  C6    U    29      -9.862  -9.542   7.928  1.00  0.00           C  
ATOM    898  H6    U    29      -9.046 -10.037   8.433  1.00  0.00           H  
ATOM    899  C5    U    29      -9.822  -9.368   6.561  1.00  0.00           C  
ATOM    900  H5    U    29      -9.036  -9.761   5.933  1.00  0.00           H  
ATOM    901  C4    U    29     -10.876  -8.701   5.828  1.00  0.00           C  
ATOM    902  O4    U    29     -10.906  -8.565   4.604  1.00  0.00           O  
ATOM    903  N3    U    29     -11.976  -8.318   6.710  1.00  0.00           N  
ATOM    904  H3    U    29     -12.764  -7.897   6.238  1.00  0.00           H  
ATOM    905  C2    U    29     -12.077  -8.517   8.050  1.00  0.00           C  
ATOM    906  O2    U    29     -12.986  -8.019   8.670  1.00  0.00           O  
ATOM    907  C3'   U    29     -10.090 -11.417  10.834  1.00  0.00           C  
ATOM    908  H3'   U    29      -9.538 -11.785   9.969  1.00  0.00           H  
ATOM    909  C2'   U    29     -11.442 -10.791  10.478  1.00  0.00           C  
ATOM    910  H2'   U    29     -11.916 -11.295   9.635  1.00  0.00           H  
ATOM    911  O2'   U    29     -12.299 -10.613  11.628  1.00  0.00           O  
ATOM    912 HO2'   U    29     -12.337 -11.483  12.032  1.00  0.00           H  
ATOM    913  O3'   U    29     -10.358 -12.537  11.754  1.00  0.00           O  
ATOM    914  P     G    30     -10.660 -13.997  11.203  1.00  0.00           P  
ATOM    915  OP1   G    30     -10.505 -14.969  12.266  1.00  0.00           O  
ATOM    916  OP2   G    30      -9.660 -14.176  10.109  1.00  0.00           O  
ATOM    917  O5'   G    30     -12.177 -14.030  10.590  1.00  0.00           O  
ATOM    918  C5'   G    30     -13.228 -14.067  11.538  1.00  0.00           C  
ATOM    919  H5'   G    30     -13.080 -13.304  12.303  1.00  0.00           H  
ATOM    920 H5''   G    30     -13.399 -15.062  11.947  1.00  0.00           H  
ATOM    921  C4'   G    30     -14.515 -13.769  10.673  1.00  0.00           C  
ATOM    922  H4'   G    30     -15.339 -13.828  11.384  1.00  0.00           H  
ATOM    923  O4'   G    30     -14.396 -12.473  10.026  1.00  0.00           O  
ATOM    924  C1'   G    30     -15.304 -12.468   8.947  1.00  0.00           C  
ATOM    925  H1'   G    30     -16.137 -11.818   9.213  1.00  0.00           H  
ATOM    926  N9    G    30     -14.639 -12.051   7.707  1.00  0.00           N  
ATOM    927  C8    G    30     -13.308 -12.154   7.290  1.00  0.00           C  
ATOM    928  H8    G    30     -12.537 -12.661   7.852  1.00  0.00           H  
ATOM    929  N7    G    30     -13.095 -11.633   6.086  1.00  0.00           N  
ATOM    930  C5    G    30     -14.355 -11.300   5.633  1.00  0.00           C  
ATOM    931  C6    G    30     -14.785 -10.681   4.396  1.00  0.00           C  
ATOM    932  O6    G    30     -14.071 -10.271   3.472  1.00  0.00           O  
ATOM    933  N1    G    30     -16.125 -10.551   4.331  1.00  0.00           N  
ATOM    934  H1    G    30     -16.531 -10.371   3.424  1.00  0.00           H  
ATOM    935  C2    G    30     -17.009 -10.889   5.294  1.00  0.00           C  
ATOM    936  N2    G    30     -18.289 -10.572   5.098  1.00  0.00           N  
ATOM    937  H21   G    30     -18.554 -10.500   4.127  1.00  0.00           H  
ATOM    938  H22   G    30     -18.937 -10.695   5.863  1.00  0.00           H  
ATOM    939  N3    G    30     -16.660 -11.417   6.419  1.00  0.00           N  
ATOM    940  C4    G    30     -15.333 -11.597   6.607  1.00  0.00           C  
ATOM    941  C3'   G    30     -14.806 -14.767   9.481  1.00  0.00           C  
ATOM    942  H3'   G    30     -13.934 -14.856   8.833  1.00  0.00           H  
ATOM    943  C2'   G    30     -15.935 -13.878   8.885  1.00  0.00           C  
ATOM    944  H2'   G    30     -16.213 -14.249   7.898  1.00  0.00           H  
ATOM    945  O2'   G    30     -17.171 -13.868   9.708  1.00  0.00           O  
ATOM    946 HO2'   G    30     -17.097 -14.640  10.273  1.00  0.00           H  
ATOM    947  O3'   G    30     -15.298 -16.095   9.831  1.00  0.00           O  
ATOM    948  P     G    31     -15.218 -17.304   8.783  1.00  0.00           P  
ATOM    949  OP1   G    31     -15.823 -18.506   9.445  1.00  0.00           O  
ATOM    950  OP2   G    31     -13.777 -17.393   8.473  1.00  0.00           O  
ATOM    951  O5'   G    31     -15.953 -16.849   7.428  1.00  0.00           O  
ATOM    952  C5'   G    31     -17.397 -17.068   7.425  1.00  0.00           C  
ATOM    953  H5'   G    31     -17.757 -16.700   8.386  1.00  0.00           H  
ATOM    954 H5''   G    31     -17.476 -18.148   7.302  1.00  0.00           H  
ATOM    955  C4'   G    31     -18.049 -16.518   6.200  1.00  0.00           C  
ATOM    956  H4'   G    31     -19.125 -16.578   6.362  1.00  0.00           H  
ATOM    957  O4'   G    31     -17.728 -15.137   5.981  1.00  0.00           O  
ATOM    958  C1'   G    31     -17.788 -14.775   4.639  1.00  0.00           C  
ATOM    959  H1'   G    31     -18.460 -13.941   4.436  1.00  0.00           H  
ATOM    960  N9    G    31     -16.416 -14.242   4.259  1.00  0.00           N  
ATOM    961  C8    G    31     -15.297 -14.204   4.973  1.00  0.00           C  
ATOM    962  H8    G    31     -15.209 -14.390   6.034  1.00  0.00           H  
ATOM    963  N7    G    31     -14.222 -13.822   4.257  1.00  0.00           N  
ATOM    964  C5    G    31     -14.720 -13.520   2.983  1.00  0.00           C  
ATOM    965  C6    G    31     -14.130 -13.078   1.745  1.00  0.00           C  
ATOM    966  O6    G    31     -13.018 -12.787   1.500  1.00  0.00           O  
ATOM    967  N1    G    31     -15.074 -12.890   0.727  1.00  0.00           N  
ATOM    968  H1    G    31     -14.747 -12.600  -0.183  1.00  0.00           H  
ATOM    969  C2    G    31     -16.352 -13.227   0.854  1.00  0.00           C  
ATOM    970  N2    G    31     -17.096 -13.168  -0.250  1.00  0.00           N  
ATOM    971  H21   G    31     -16.745 -12.796  -1.121  1.00  0.00           H  
ATOM    972  H22   G    31     -18.101 -13.236  -0.183  1.00  0.00           H  
ATOM    973  N3    G    31     -16.991 -13.527   1.963  1.00  0.00           N  
ATOM    974  C4    G    31     -16.111 -13.725   2.989  1.00  0.00           C  
ATOM    975  C3'   G    31     -17.703 -17.138   4.937  1.00  0.00           C  
ATOM    976  H3'   G    31     -16.622 -17.143   4.795  1.00  0.00           H  
ATOM    977  C2'   G    31     -18.181 -16.030   3.927  1.00  0.00           C  
ATOM    978  H2'   G    31     -17.740 -16.171   2.940  1.00  0.00           H  
ATOM    979  O2'   G    31     -19.525 -16.131   3.675  1.00  0.00           O  
ATOM    980 HO2'   G    31     -19.666 -16.307   2.742  1.00  0.00           H  
ATOM    981  O3'   G    31     -18.329 -18.435   4.784  1.00  0.00           O  
ATOM    982  P     G    32     -17.663 -19.477   3.780  1.00  0.00           P  
ATOM    983  OP1   G    32     -18.293 -20.766   3.904  1.00  0.00           O  
ATOM    984  OP2   G    32     -16.183 -19.348   3.870  1.00  0.00           O  
ATOM    985  O5'   G    32     -18.023 -18.905   2.317  1.00  0.00           O  
ATOM    986  C5'   G    32     -19.356 -18.787   1.792  1.00  0.00           C  
ATOM    987  H5'   G    32     -19.959 -18.295   2.556  1.00  0.00           H  
ATOM    988 H5''   G    32     -19.770 -19.750   1.494  1.00  0.00           H  
ATOM    989  C4'   G    32     -19.434 -17.945   0.525  1.00  0.00           C  
ATOM    990  H4'   G    32     -20.443 -17.738   0.170  1.00  0.00           H  
ATOM    991  O4'   G    32     -18.713 -16.753   0.644  1.00  0.00           O  
ATOM    992  C1'   G    32     -17.968 -16.513  -0.572  1.00  0.00           C  
ATOM    993  H1'   G    32     -18.167 -15.501  -0.923  1.00  0.00           H  
ATOM    994  N9    G    32     -16.505 -16.572  -0.295  1.00  0.00           N  
ATOM    995  C8    G    32     -15.763 -16.737   0.856  1.00  0.00           C  
ATOM    996  H8    G    32     -16.092 -16.972   1.857  1.00  0.00           H  
ATOM    997  N7    G    32     -14.512 -16.621   0.703  1.00  0.00           N  
ATOM    998  C5    G    32     -14.313 -16.362  -0.644  1.00  0.00           C  
ATOM    999  C6    G    32     -13.168 -16.110  -1.425  1.00  0.00           C  
ATOM   1000  O6    G    32     -12.012 -15.990  -1.058  1.00  0.00           O  
ATOM   1001  N1    G    32     -13.457 -15.681  -2.678  1.00  0.00           N  
ATOM   1002  H1    G    32     -12.645 -15.446  -3.231  1.00  0.00           H  
ATOM   1003  C2    G    32     -14.728 -15.556  -3.166  1.00  0.00           C  
ATOM   1004  N2    G    32     -14.868 -15.260  -4.448  1.00  0.00           N  
ATOM   1005  H21   G    32     -14.105 -15.028  -5.067  1.00  0.00           H  
ATOM   1006  H22   G    32     -15.806 -15.336  -4.814  1.00  0.00           H  
ATOM   1007  N3    G    32     -15.800 -15.906  -2.526  1.00  0.00           N  
ATOM   1008  C4    G    32     -15.540 -16.208  -1.200  1.00  0.00           C  
ATOM   1009  C3'   G    32     -18.751 -18.675  -0.603  1.00  0.00           C  
ATOM   1010  H3'   G    32     -17.835 -19.130  -0.225  1.00  0.00           H  
ATOM   1011  C2'   G    32     -18.431 -17.549  -1.567  1.00  0.00           C  
ATOM   1012  H2'   G    32     -17.678 -17.911  -2.266  1.00  0.00           H  
ATOM   1013  O2'   G    32     -19.567 -17.104  -2.269  1.00  0.00           O  
ATOM   1014 HO2'   G    32     -20.053 -17.882  -2.552  1.00  0.00           H  
ATOM   1015  O3'   G    32     -19.429 -19.744  -1.178  1.00  0.00           O  
ATOM   1016  P     A    33     -18.729 -21.025  -1.688  1.00  0.00           P  
ATOM   1017  OP1   A    33     -19.751 -22.087  -1.902  1.00  0.00           O  
ATOM   1018  OP2   A    33     -17.563 -21.364  -0.851  1.00  0.00           O  
ATOM   1019  O5'   A    33     -18.188 -20.492  -3.047  1.00  0.00           O  
ATOM   1020  C5'   A    33     -19.092 -20.178  -4.079  1.00  0.00           C  
ATOM   1021  H5'   A    33     -19.745 -19.358  -3.779  1.00  0.00           H  
ATOM   1022 H5''   A    33     -19.749 -21.010  -4.334  1.00  0.00           H  
ATOM   1023  C4'   A    33     -18.389 -19.746  -5.367  1.00  0.00           C  
ATOM   1024  H4'   A    33     -19.227 -19.617  -6.052  1.00  0.00           H  
ATOM   1025  O4'   A    33     -17.547 -18.582  -5.170  1.00  0.00           O  
ATOM   1026  C1'   A    33     -16.288 -18.689  -5.840  1.00  0.00           C  
ATOM   1027  H1'   A    33     -16.103 -17.679  -6.205  1.00  0.00           H  
ATOM   1028  N9    A    33     -15.101 -18.954  -4.954  1.00  0.00           N  
ATOM   1029  C8    A    33     -15.067 -19.373  -3.627  1.00  0.00           C  
ATOM   1030  H8    A    33     -15.872 -19.789  -3.039  1.00  0.00           H  
ATOM   1031  N7    A    33     -13.887 -19.275  -3.018  1.00  0.00           N  
ATOM   1032  C5    A    33     -13.119 -18.765  -4.077  1.00  0.00           C  
ATOM   1033  C6    A    33     -11.732 -18.516  -4.164  1.00  0.00           C  
ATOM   1034  N6    A    33     -10.944 -18.459  -3.147  1.00  0.00           N  
ATOM   1035  H61   A    33      -9.994 -18.148  -3.290  1.00  0.00           H  
ATOM   1036  H62   A    33     -11.237 -18.408  -2.181  1.00  0.00           H  
ATOM   1037  N1    A    33     -11.183 -18.040  -5.249  1.00  0.00           N  
ATOM   1038  C2    A    33     -11.979 -17.927  -6.290  1.00  0.00           C  
ATOM   1039  H2    A    33     -11.577 -17.599  -7.237  1.00  0.00           H  
ATOM   1040  N3    A    33     -13.279 -18.208  -6.423  1.00  0.00           N  
ATOM   1041  C4    A    33     -13.802 -18.648  -5.214  1.00  0.00           C  
ATOM   1042  C3'   A    33     -17.424 -20.760  -5.991  1.00  0.00           C  
ATOM   1043  H3'   A    33     -16.768 -21.262  -5.279  1.00  0.00           H  
ATOM   1044  C2'   A    33     -16.604 -19.784  -6.874  1.00  0.00           C  
ATOM   1045  H2'   A    33     -15.680 -20.268  -7.188  1.00  0.00           H  
ATOM   1046  O2'   A    33     -17.354 -19.308  -7.998  1.00  0.00           O  
ATOM   1047 HO2'   A    33     -18.137 -18.853  -7.677  1.00  0.00           H  
ATOM   1048  O3'   A    33     -18.097 -21.638  -6.878  1.00  0.00           O  
ATOM   1049  P     G    34     -17.650 -23.146  -6.840  1.00  0.00           P  
ATOM   1050  OP1   G    34     -18.464 -23.838  -7.823  1.00  0.00           O  
ATOM   1051  OP2   G    34     -17.792 -23.683  -5.500  1.00  0.00           O  
ATOM   1052  O5'   G    34     -16.091 -23.019  -7.230  1.00  0.00           O  
ATOM   1053  C5'   G    34     -15.608 -22.776  -8.539  1.00  0.00           C  
ATOM   1054  H5'   G    34     -16.043 -21.827  -8.853  1.00  0.00           H  
ATOM   1055 H5''   G    34     -15.889 -23.558  -9.244  1.00  0.00           H  
ATOM   1056  C4'   G    34     -14.108 -22.646  -8.650  1.00  0.00           C  
ATOM   1057  H4'   G    34     -13.768 -22.272  -9.616  1.00  0.00           H  
ATOM   1058  O4'   G    34     -13.524 -21.709  -7.727  1.00  0.00           O  
ATOM   1059  C1'   G    34     -12.193 -22.141  -7.296  1.00  0.00           C  
ATOM   1060  H1'   G    34     -11.455 -21.409  -7.624  1.00  0.00           H  
ATOM   1061  N9    G    34     -12.187 -22.147  -5.767  1.00  0.00           N  
ATOM   1062  C8    G    34     -12.971 -22.801  -4.862  1.00  0.00           C  
ATOM   1063  H8    G    34     -13.862 -23.301  -5.211  1.00  0.00           H  
ATOM   1064  N7    G    34     -12.541 -22.801  -3.628  1.00  0.00           N  
ATOM   1065  C5    G    34     -11.338 -22.060  -3.726  1.00  0.00           C  
ATOM   1066  C6    G    34     -10.322 -21.796  -2.772  1.00  0.00           C  
ATOM   1067  O6    G    34     -10.424 -21.956  -1.568  1.00  0.00           O  
ATOM   1068  N1    G    34      -9.188 -21.251  -3.255  1.00  0.00           N  
ATOM   1069  H1    G    34      -8.367 -21.123  -2.681  1.00  0.00           H  
ATOM   1070  C2    G    34      -9.031 -20.850  -4.551  1.00  0.00           C  
ATOM   1071  N2    G    34      -7.895 -20.281  -4.894  1.00  0.00           N  
ATOM   1072  H21   G    34      -7.144 -20.359  -4.222  1.00  0.00           H  
ATOM   1073  H22   G    34      -7.857 -19.971  -5.854  1.00  0.00           H  
ATOM   1074  N3    G    34      -9.960 -21.118  -5.529  1.00  0.00           N  
ATOM   1075  C4    G    34     -11.084 -21.797  -5.027  1.00  0.00           C  
ATOM   1076  C3'   G    34     -13.356 -23.896  -8.384  1.00  0.00           C  
ATOM   1077  H3'   G    34     -13.664 -24.335  -7.435  1.00  0.00           H  
ATOM   1078  C2'   G    34     -11.938 -23.489  -8.045  1.00  0.00           C  
ATOM   1079  H2'   G    34     -11.444 -24.137  -7.321  1.00  0.00           H  
ATOM   1080  O2'   G    34     -11.251 -23.245  -9.226  1.00  0.00           O  
ATOM   1081 HO2'   G    34     -11.378 -23.962  -9.852  1.00  0.00           H  
ATOM   1082  O3'   G    34     -13.436 -24.782  -9.476  1.00  0.00           O  
ATOM   1083  P     U    35     -14.074 -26.250  -9.450  1.00  0.00           P  
ATOM   1084  OP1   U    35     -14.053 -26.788 -10.847  1.00  0.00           O  
ATOM   1085  OP2   U    35     -15.360 -26.008  -8.783  1.00  0.00           O  
ATOM   1086  O5'   U    35     -13.103 -27.068  -8.511  1.00  0.00           O  
ATOM   1087  C5'   U    35     -11.841 -27.473  -8.949  1.00  0.00           C  
ATOM   1088  H5'   U    35     -11.400 -26.556  -9.339  1.00  0.00           H  
ATOM   1089 H5''   U    35     -11.910 -28.242  -9.719  1.00  0.00           H  
ATOM   1090  C4'   U    35     -10.952 -28.055  -7.851  1.00  0.00           C  
ATOM   1091  H4'   U    35      -9.951 -28.317  -8.193  1.00  0.00           H  
ATOM   1092  O4'   U    35     -10.807 -27.115  -6.811  1.00  0.00           O  
ATOM   1093  C1'   U    35     -10.694 -27.799  -5.545  1.00  0.00           C  
ATOM   1094  H1'   U    35      -9.697 -27.602  -5.150  1.00  0.00           H  
ATOM   1095  N1    U    35     -11.678 -27.285  -4.566  1.00  0.00           N  
ATOM   1096  C6    U    35     -12.873 -26.623  -4.828  1.00  0.00           C  
ATOM   1097  H6    U    35     -13.262 -26.409  -5.813  1.00  0.00           H  
ATOM   1098  C5    U    35     -13.801 -26.421  -3.774  1.00  0.00           C  
ATOM   1099  H5    U    35     -14.709 -25.900  -4.038  1.00  0.00           H  
ATOM   1100  C4    U    35     -13.562 -26.765  -2.460  1.00  0.00           C  
ATOM   1101  O4    U    35     -14.372 -26.536  -1.570  1.00  0.00           O  
ATOM   1102  N3    U    35     -12.316 -27.308  -2.259  1.00  0.00           N  
ATOM   1103  H3    U    35     -12.064 -27.752  -1.387  1.00  0.00           H  
ATOM   1104  C2    U    35     -11.319 -27.508  -3.237  1.00  0.00           C  
ATOM   1105  O2    U    35     -10.165 -27.836  -2.964  1.00  0.00           O  
ATOM   1106  C3'   U    35     -11.617 -29.266  -7.222  1.00  0.00           C  
ATOM   1107  H3'   U    35     -12.696 -29.124  -7.176  1.00  0.00           H  
ATOM   1108  C2'   U    35     -10.872 -29.283  -5.907  1.00  0.00           C  
ATOM   1109  H2'   U    35     -11.587 -29.718  -5.209  1.00  0.00           H  
ATOM   1110  O2'   U    35      -9.649 -29.854  -5.962  1.00  0.00           O  
ATOM   1111 HO2'   U    35      -9.815 -30.488  -6.663  1.00  0.00           H  
ATOM   1112  O3'   U    35     -11.377 -30.390  -8.042  1.00  0.00           O  
ATOM   1113  P     U    36     -12.254 -31.703  -7.920  1.00  0.00           P  
ATOM   1114  OP1   U    36     -11.965 -32.683  -9.006  1.00  0.00           O  
ATOM   1115  OP2   U    36     -13.605 -31.336  -7.475  1.00  0.00           O  
ATOM   1116  O5'   U    36     -11.532 -32.211  -6.518  1.00  0.00           O  
ATOM   1117  C5'   U    36     -12.077 -33.231  -5.727  1.00  0.00           C  
ATOM   1118  H5'   U    36     -12.538 -33.944  -6.412  1.00  0.00           H  
ATOM   1119 H5''   U    36     -12.948 -32.816  -5.220  1.00  0.00           H  
ATOM   1120  C4'   U    36     -11.082 -33.911  -4.740  1.00  0.00           C  
ATOM   1121  H4'   U    36     -11.747 -34.492  -4.102  1.00  0.00           H  
ATOM   1122  O4'   U    36     -10.266 -34.783  -5.507  1.00  0.00           O  
ATOM   1123  C1'   U    36      -8.894 -34.491  -5.175  1.00  0.00           C  
ATOM   1124  H1'   U    36      -8.582 -35.101  -4.327  1.00  0.00           H  
ATOM   1125  N1    U    36      -7.840 -34.711  -6.271  1.00  0.00           N  
ATOM   1126  C6    U    36      -8.088 -34.217  -7.537  1.00  0.00           C  
ATOM   1127  H6    U    36      -8.975 -33.638  -7.749  1.00  0.00           H  
ATOM   1128  C5    U    36      -7.146 -34.318  -8.506  1.00  0.00           C  
ATOM   1129  H5    U    36      -7.283 -33.937  -9.507  1.00  0.00           H  
ATOM   1130  C4    U    36      -5.918 -35.077  -8.283  1.00  0.00           C  
ATOM   1131  O4    U    36      -5.131 -35.432  -9.139  1.00  0.00           O  
ATOM   1132  N3    U    36      -5.858 -35.666  -7.044  1.00  0.00           N  
ATOM   1133  H3    U    36      -5.063 -36.279  -6.930  1.00  0.00           H  
ATOM   1134  C2    U    36      -6.679 -35.418  -6.005  1.00  0.00           C  
ATOM   1135  O2    U    36      -6.479 -35.967  -4.897  1.00  0.00           O  
ATOM   1136  C3'   U    36     -10.282 -32.944  -3.911  1.00  0.00           C  
ATOM   1137  H3'   U    36     -10.717 -31.948  -3.987  1.00  0.00           H  
ATOM   1138  C2'   U    36      -8.943 -33.001  -4.779  1.00  0.00           C  
ATOM   1139  H2'   U    36      -9.123 -32.443  -5.697  1.00  0.00           H  
ATOM   1140  O2'   U    36      -7.711 -32.494  -4.145  1.00  0.00           O  
ATOM   1141 HO2'   U    36      -7.734 -32.498  -3.186  1.00  0.00           H  
ATOM   1142  O3'   U    36      -9.977 -33.452  -2.595  1.00  0.00           O  
ATOM   1143  P     U    37      -9.612 -32.382  -1.486  1.00  0.00           P  
ATOM   1144  OP1   U    37     -10.340 -31.076  -1.552  1.00  0.00           O  
ATOM   1145  OP2   U    37      -8.140 -32.337  -1.511  1.00  0.00           O  
ATOM   1146  O5'   U    37     -10.080 -33.076  -0.147  1.00  0.00           O  
ATOM   1147  C5'   U    37     -11.411 -33.017   0.181  1.00  0.00           C  
ATOM   1148  H5'   U    37     -12.045 -33.542  -0.533  1.00  0.00           H  
ATOM   1149 H5''   U    37     -11.749 -31.985   0.091  1.00  0.00           H  
ATOM   1150  C4'   U    37     -11.635 -33.339   1.622  1.00  0.00           C  
ATOM   1151  H4'   U    37     -12.702 -33.426   1.826  1.00  0.00           H  
ATOM   1152  O4'   U    37     -10.932 -34.572   1.946  1.00  0.00           O  
ATOM   1153  C1'   U    37     -10.590 -34.631   3.348  1.00  0.00           C  
ATOM   1154  H1'   U    37     -11.182 -35.480   3.690  1.00  0.00           H  
ATOM   1155  N1    U    37      -9.141 -34.897   3.400  1.00  0.00           N  
ATOM   1156  C6    U    37      -8.237 -34.015   2.889  1.00  0.00           C  
ATOM   1157  H6    U    37      -8.574 -33.145   2.343  1.00  0.00           H  
ATOM   1158  C5    U    37      -6.930 -34.285   2.828  1.00  0.00           C  
ATOM   1159  H5    U    37      -6.233 -33.590   2.382  1.00  0.00           H  
ATOM   1160  C4    U    37      -6.368 -35.511   3.362  1.00  0.00           C  
ATOM   1161  O4    U    37      -5.231 -35.764   3.507  1.00  0.00           O  
ATOM   1162  N3    U    37      -7.320 -36.423   3.834  1.00  0.00           N  
ATOM   1163  H3    U    37      -7.023 -37.349   4.106  1.00  0.00           H  
ATOM   1164  C2    U    37      -8.662 -36.195   3.920  1.00  0.00           C  
ATOM   1165  O2    U    37      -9.412 -37.054   4.258  1.00  0.00           O  
ATOM   1166  C3'   U    37     -11.149 -32.344   2.656  1.00  0.00           C  
ATOM   1167  H3'   U    37     -10.128 -31.978   2.543  1.00  0.00           H  
ATOM   1168  C2'   U    37     -11.060 -33.270   3.893  1.00  0.00           C  
ATOM   1169  H2'   U    37     -10.360 -32.883   4.634  1.00  0.00           H  
ATOM   1170  O2'   U    37     -12.312 -33.609   4.420  1.00  0.00           O  
ATOM   1171 HO2'   U    37     -13.021 -33.039   4.114  1.00  0.00           H  
ATOM   1172  O3'   U    37     -12.099 -31.349   3.056  1.00  0.00           O  
ATOM   1173  P     C    38     -11.675 -29.836   3.435  1.00  0.00           P  
ATOM   1174  OP1   C    38     -12.937 -29.096   3.859  1.00  0.00           O  
ATOM   1175  OP2   C    38     -10.954 -29.327   2.275  1.00  0.00           O  
ATOM   1176  O5'   C    38     -10.596 -29.968   4.526  1.00  0.00           O  
ATOM   1177  C5'   C    38     -10.899 -30.235   5.895  1.00  0.00           C  
ATOM   1178  H5'   C    38     -11.464 -31.167   5.887  1.00  0.00           H  
ATOM   1179 H5''   C    38     -11.411 -29.363   6.304  1.00  0.00           H  
ATOM   1180  C4'   C    38      -9.657 -30.396   6.760  1.00  0.00           C  
ATOM   1181  H4'   C    38      -9.898 -30.462   7.821  1.00  0.00           H  
ATOM   1182  O4'   C    38      -8.899 -31.576   6.364  1.00  0.00           O  
ATOM   1183  C1'   C    38      -7.520 -31.295   6.502  1.00  0.00           C  
ATOM   1184  H1'   C    38      -7.080 -32.084   7.113  1.00  0.00           H  
ATOM   1185  N1    C    38      -6.724 -31.311   5.209  1.00  0.00           N  
ATOM   1186  C6    C    38      -7.345 -31.204   4.032  1.00  0.00           C  
ATOM   1187  H6    C    38      -8.425 -31.195   4.027  1.00  0.00           H  
ATOM   1188  C5    C    38      -6.527 -31.049   2.935  1.00  0.00           C  
ATOM   1189  H5    C    38      -6.975 -30.860   1.971  1.00  0.00           H  
ATOM   1190  C4    C    38      -5.129 -31.021   3.056  1.00  0.00           C  
ATOM   1191  N4    C    38      -4.385 -30.844   1.925  1.00  0.00           N  
ATOM   1192  H41   C    38      -3.381 -30.873   2.031  1.00  0.00           H  
ATOM   1193  H42   C    38      -4.863 -30.803   1.036  1.00  0.00           H  
ATOM   1194  N3    C    38      -4.497 -31.191   4.168  1.00  0.00           N  
ATOM   1195  C2    C    38      -5.327 -31.368   5.261  1.00  0.00           C  
ATOM   1196  O2    C    38      -4.761 -31.514   6.330  1.00  0.00           O  
ATOM   1197  C3'   C    38      -8.675 -29.251   6.634  1.00  0.00           C  
ATOM   1198  H3'   C    38      -8.489 -28.854   5.636  1.00  0.00           H  
ATOM   1199  C2'   C    38      -7.401 -29.948   7.185  1.00  0.00           C  
ATOM   1200  H2'   C    38      -6.470 -29.439   6.935  1.00  0.00           H  
ATOM   1201  O2'   C    38      -7.439 -30.101   8.593  1.00  0.00           O  
ATOM   1202 HO2'   C    38      -8.018 -29.412   8.927  1.00  0.00           H  
ATOM   1203  O3'   C    38      -9.013 -28.169   7.507  1.00  0.00           O  
ATOM   1204  P     U    39      -8.750 -26.603   7.133  1.00  0.00           P  
ATOM   1205  OP1   U    39      -9.088 -25.771   8.277  1.00  0.00           O  
ATOM   1206  OP2   U    39      -9.439 -26.321   5.893  1.00  0.00           O  
ATOM   1207  O5'   U    39      -7.159 -26.363   6.859  1.00  0.00           O  
ATOM   1208  C5'   U    39      -6.135 -26.564   7.870  1.00  0.00           C  
ATOM   1209  H5'   U    39      -6.467 -27.451   8.409  1.00  0.00           H  
ATOM   1210 H5''   U    39      -6.224 -25.678   8.498  1.00  0.00           H  
ATOM   1211  C4'   U    39      -4.756 -26.764   7.297  1.00  0.00           C  
ATOM   1212  H4'   U    39      -4.148 -27.120   8.129  1.00  0.00           H  
ATOM   1213  O4'   U    39      -4.708 -27.867   6.326  1.00  0.00           O  
ATOM   1214  C1'   U    39      -3.750 -27.598   5.328  1.00  0.00           C  
ATOM   1215  H1'   U    39      -3.076 -28.437   5.156  1.00  0.00           H  
ATOM   1216  N1    U    39      -4.467 -27.434   4.050  1.00  0.00           N  
ATOM   1217  C6    U    39      -5.799 -27.505   3.855  1.00  0.00           C  
ATOM   1218  H6    U    39      -6.406 -27.424   4.745  1.00  0.00           H  
ATOM   1219  C5    U    39      -6.369 -27.289   2.653  1.00  0.00           C  
ATOM   1220  H5    U    39      -7.437 -27.131   2.635  1.00  0.00           H  
ATOM   1221  C4    U    39      -5.594 -27.157   1.443  1.00  0.00           C  
ATOM   1222  O4    U    39      -5.987 -27.092   0.277  1.00  0.00           O  
ATOM   1223  N3    U    39      -4.279 -27.253   1.652  1.00  0.00           N  
ATOM   1224  H3    U    39      -3.740 -27.067   0.818  1.00  0.00           H  
ATOM   1225  C2    U    39      -3.658 -27.452   2.858  1.00  0.00           C  
ATOM   1226  O2    U    39      -2.392 -27.588   2.944  1.00  0.00           O  
ATOM   1227  C3'   U    39      -4.093 -25.546   6.509  1.00  0.00           C  
ATOM   1228  H3'   U    39      -4.904 -25.141   5.904  1.00  0.00           H  
ATOM   1229  C2'   U    39      -3.037 -26.227   5.650  1.00  0.00           C  
ATOM   1230  H2'   U    39      -2.877 -25.664   4.730  1.00  0.00           H  
ATOM   1231  O2'   U    39      -1.863 -26.293   6.410  1.00  0.00           O  
ATOM   1232 HO2'   U    39      -1.947 -25.581   7.049  1.00  0.00           H  
ATOM   1233  O3'   U    39      -3.558 -24.607   7.355  1.00  0.00           O  
ATOM   1234  P     A    40      -3.901 -23.046   7.053  1.00  0.00           P  
ATOM   1235  OP1   A    40      -3.075 -22.217   8.006  1.00  0.00           O  
ATOM   1236  OP2   A    40      -5.409 -22.899   7.007  1.00  0.00           O  
ATOM   1237  O5'   A    40      -3.292 -22.858   5.650  1.00  0.00           O  
ATOM   1238  C5'   A    40      -1.940 -22.812   5.370  1.00  0.00           C  
ATOM   1239  H5'   A    40      -1.489 -23.672   5.865  1.00  0.00           H  
ATOM   1240 H5''   A    40      -1.464 -21.927   5.793  1.00  0.00           H  
ATOM   1241  C4'   A    40      -1.464 -22.699   3.908  1.00  0.00           C  
ATOM   1242  H4'   A    40      -0.376 -22.751   3.944  1.00  0.00           H  
ATOM   1243  O4'   A    40      -1.923 -23.770   3.207  1.00  0.00           O  
ATOM   1244  C1'   A    40      -2.382 -23.259   1.855  1.00  0.00           C  
ATOM   1245  H1'   A    40      -1.861 -23.780   1.052  1.00  0.00           H  
ATOM   1246  N9    A    40      -3.844 -23.527   1.636  1.00  0.00           N  
ATOM   1247  C8    A    40      -4.771 -23.955   2.540  1.00  0.00           C  
ATOM   1248  H8    A    40      -4.504 -23.980   3.586  1.00  0.00           H  
ATOM   1249  N7    A    40      -5.916 -24.113   1.979  1.00  0.00           N  
ATOM   1250  C5    A    40      -5.652 -23.964   0.578  1.00  0.00           C  
ATOM   1251  C6    A    40      -6.436 -24.010  -0.591  1.00  0.00           C  
ATOM   1252  N6    A    40      -7.701 -24.278  -0.674  1.00  0.00           N  
ATOM   1253  H61   A    40      -8.067 -24.257  -1.615  1.00  0.00           H  
ATOM   1254  H62   A    40      -8.207 -24.595   0.141  1.00  0.00           H  
ATOM   1255  N1    A    40      -5.851 -23.642  -1.800  1.00  0.00           N  
ATOM   1256  C2    A    40      -4.569 -23.341  -1.780  1.00  0.00           C  
ATOM   1257  H2    A    40      -4.101 -22.957  -2.674  1.00  0.00           H  
ATOM   1258  N3    A    40      -3.786 -23.100  -0.730  1.00  0.00           N  
ATOM   1259  C4    A    40      -4.380 -23.510   0.382  1.00  0.00           C  
ATOM   1260  C3'   A    40      -1.999 -21.405   3.216  1.00  0.00           C  
ATOM   1261  H3'   A    40      -2.998 -21.167   3.581  1.00  0.00           H  
ATOM   1262  C2'   A    40      -2.012 -21.781   1.719  1.00  0.00           C  
ATOM   1263  H2'   A    40      -2.767 -21.224   1.164  1.00  0.00           H  
ATOM   1264  O2'   A    40      -0.798 -21.750   1.100  1.00  0.00           O  
ATOM   1265 HO2'   A    40      -0.462 -20.912   1.424  1.00  0.00           H  
ATOM   1266  O3'   A    40      -1.127 -20.319   3.353  1.00  0.00           O  
ATOM   1267  P     C    41      -1.712 -18.889   3.354  1.00  0.00           P  
ATOM   1268  OP1   C    41      -0.566 -18.034   3.718  1.00  0.00           O  
ATOM   1269  OP2   C    41      -2.988 -18.871   4.158  1.00  0.00           O  
ATOM   1270  O5'   C    41      -2.203 -18.482   1.852  1.00  0.00           O  
ATOM   1271  C5'   C    41      -1.249 -18.067   0.920  1.00  0.00           C  
ATOM   1272  H5'   C    41      -0.461 -18.810   0.801  1.00  0.00           H  
ATOM   1273 H5''   C    41      -0.822 -17.151   1.329  1.00  0.00           H  
ATOM   1274  C4'   C    41      -2.055 -17.791  -0.324  1.00  0.00           C  
ATOM   1275  H4'   C    41      -1.372 -17.441  -1.097  1.00  0.00           H  
ATOM   1276  O4'   C    41      -2.704 -18.959  -0.768  1.00  0.00           O  
ATOM   1277  C1'   C    41      -3.907 -18.887  -1.424  1.00  0.00           C  
ATOM   1278  H1'   C    41      -3.739 -19.323  -2.408  1.00  0.00           H  
ATOM   1279  N1    C    41      -5.055 -19.566  -0.876  1.00  0.00           N  
ATOM   1280  C6    C    41      -5.232 -19.699   0.480  1.00  0.00           C  
ATOM   1281  H6    C    41      -4.524 -19.268   1.173  1.00  0.00           H  
ATOM   1282  C5    C    41      -6.321 -20.406   0.984  1.00  0.00           C  
ATOM   1283  H5    C    41      -6.541 -20.333   2.039  1.00  0.00           H  
ATOM   1284  C4    C    41      -7.298 -20.918   0.062  1.00  0.00           C  
ATOM   1285  N4    C    41      -8.433 -21.409   0.375  1.00  0.00           N  
ATOM   1286  H41   C    41      -8.969 -21.749  -0.411  1.00  0.00           H  
ATOM   1287  H42   C    41      -8.557 -21.697   1.335  1.00  0.00           H  
ATOM   1288  N3    C    41      -7.158 -20.743  -1.257  1.00  0.00           N  
ATOM   1289  C2    C    41      -6.009 -20.124  -1.752  1.00  0.00           C  
ATOM   1290  O2    C    41      -5.817 -20.045  -2.950  1.00  0.00           O  
ATOM   1291  C3'   C    41      -3.279 -16.850  -0.275  1.00  0.00           C  
ATOM   1292  H3'   C    41      -3.770 -16.878   0.698  1.00  0.00           H  
ATOM   1293  C2'   C    41      -4.094 -17.380  -1.477  1.00  0.00           C  
ATOM   1294  H2'   C    41      -5.133 -17.052  -1.497  1.00  0.00           H  
ATOM   1295  O2'   C    41      -3.495 -16.933  -2.763  1.00  0.00           O  
ATOM   1296 HO2'   C    41      -3.438 -15.977  -2.827  1.00  0.00           H  
ATOM   1297  O3'   C    41      -2.952 -15.446  -0.542  1.00  0.00           O  
ATOM   1298  P     C    42      -2.926 -14.327   0.648  1.00  0.00           P  
ATOM   1299  OP1   C    42      -3.595 -14.864   1.882  1.00  0.00           O  
ATOM   1300  OP2   C    42      -3.371 -13.094   0.083  1.00  0.00           O  
ATOM   1301  O5'   C    42      -1.346 -14.097   1.040  1.00  0.00           O  
ATOM   1302  C5'   C    42      -0.730 -14.485   2.292  1.00  0.00           C  
ATOM   1303  H5'   C    42      -1.015 -15.509   2.534  1.00  0.00           H  
ATOM   1304 H5''   C    42      -1.063 -13.783   3.057  1.00  0.00           H  
ATOM   1305  C4'   C    42       0.846 -14.431   2.135  1.00  0.00           C  
ATOM   1306  H4'   C    42       1.305 -14.580   3.112  1.00  0.00           H  
ATOM   1307  O4'   C    42       1.189 -15.475   1.167  1.00  0.00           O  
ATOM   1308  C1'   C    42       2.309 -14.903   0.438  1.00  0.00           C  
ATOM   1309  H1'   C    42       3.084 -15.651   0.606  1.00  0.00           H  
ATOM   1310  N1    C    42       2.086 -14.723  -1.034  1.00  0.00           N  
ATOM   1311  C6    C    42       0.840 -14.285  -1.520  1.00  0.00           C  
ATOM   1312  H6    C    42       0.006 -14.066  -0.869  1.00  0.00           H  
ATOM   1313  C5    C    42       0.629 -14.043  -2.830  1.00  0.00           C  
ATOM   1314  H5    C    42      -0.302 -13.611  -3.167  1.00  0.00           H  
ATOM   1315  C4    C    42       1.731 -14.501  -3.661  1.00  0.00           C  
ATOM   1316  N4    C    42       1.574 -14.574  -4.954  1.00  0.00           N  
ATOM   1317  H41   C    42       2.381 -14.501  -5.556  1.00  0.00           H  
ATOM   1318  H42   C    42       0.604 -14.411  -5.187  1.00  0.00           H  
ATOM   1319  N3    C    42       2.972 -14.827  -3.214  1.00  0.00           N  
ATOM   1320  C2    C    42       3.148 -14.977  -1.922  1.00  0.00           C  
ATOM   1321  O2    C    42       4.244 -15.330  -1.578  1.00  0.00           O  
ATOM   1322  C3'   C    42       1.352 -13.056   1.763  1.00  0.00           C  
ATOM   1323  H3'   C    42       0.684 -12.579   1.046  1.00  0.00           H  
ATOM   1324  C2'   C    42       2.673 -13.579   1.167  1.00  0.00           C  
ATOM   1325  H2'   C    42       3.001 -12.898   0.381  1.00  0.00           H  
ATOM   1326  O2'   C    42       3.750 -13.835   2.122  1.00  0.00           O  
ATOM   1327 HO2'   C    42       3.378 -13.572   2.967  1.00  0.00           H  
ATOM   1328  O3'   C    42       1.550 -12.242   2.891  1.00  0.00           O  
ATOM   1329  P     A    43       1.849 -10.671   2.679  1.00  0.00           P  
ATOM   1330  OP1   A    43       2.252 -10.275   4.055  1.00  0.00           O  
ATOM   1331  OP2   A    43       0.732 -10.030   1.957  1.00  0.00           O  
ATOM   1332  O5'   A    43       3.173 -10.477   1.840  1.00  0.00           O  
ATOM   1333  C5'   A    43       4.515 -10.670   2.413  1.00  0.00           C  
ATOM   1334  H5'   A    43       4.565 -11.587   3.000  1.00  0.00           H  
ATOM   1335 H5''   A    43       4.742  -9.795   3.021  1.00  0.00           H  
ATOM   1336  C4'   A    43       5.661 -10.778   1.473  1.00  0.00           C  
ATOM   1337  H4'   A    43       6.522 -11.027   2.094  1.00  0.00           H  
ATOM   1338  O4'   A    43       5.505 -11.870   0.625  1.00  0.00           O  
ATOM   1339  C1'   A    43       6.085 -11.443  -0.661  1.00  0.00           C  
ATOM   1340  H1'   A    43       6.802 -12.206  -0.963  1.00  0.00           H  
ATOM   1341  N9    A    43       5.011 -11.489  -1.704  1.00  0.00           N  
ATOM   1342  C8    A    43       3.693 -11.239  -1.563  1.00  0.00           C  
ATOM   1343  H8    A    43       3.170 -11.009  -0.647  1.00  0.00           H  
ATOM   1344  N7    A    43       3.031 -11.219  -2.688  1.00  0.00           N  
ATOM   1345  C5    A    43       4.009 -11.383  -3.682  1.00  0.00           C  
ATOM   1346  C6    A    43       4.058 -11.461  -5.102  1.00  0.00           C  
ATOM   1347  N6    A    43       2.976 -11.568  -5.894  1.00  0.00           N  
ATOM   1348  H61   A    43       3.128 -11.667  -6.887  1.00  0.00           H  
ATOM   1349  H62   A    43       2.026 -11.501  -5.559  1.00  0.00           H  
ATOM   1350  N1    A    43       5.256 -11.577  -5.747  1.00  0.00           N  
ATOM   1351  C2    A    43       6.368 -11.573  -5.015  1.00  0.00           C  
ATOM   1352  H2    A    43       7.267 -11.578  -5.614  1.00  0.00           H  
ATOM   1353  N3    A    43       6.517 -11.592  -3.691  1.00  0.00           N  
ATOM   1354  C4    A    43       5.250 -11.499  -3.094  1.00  0.00           C  
ATOM   1355  C3'   A    43       5.893  -9.463   0.733  1.00  0.00           C  
ATOM   1356  H3'   A    43       4.955  -8.993   0.438  1.00  0.00           H  
ATOM   1357  C2'   A    43       6.669 -10.043  -0.467  1.00  0.00           C  
ATOM   1358  H2'   A    43       6.581  -9.414  -1.353  1.00  0.00           H  
ATOM   1359  O2'   A    43       8.056 -10.339  -0.349  1.00  0.00           O  
ATOM   1360 HO2'   A    43       8.465  -9.474  -0.425  1.00  0.00           H  
ATOM   1361  O3'   A    43       6.693  -8.565   1.454  1.00  0.00           O  
ATOM   1362  P     A    44       6.496  -7.022   1.290  1.00  0.00           P  
ATOM   1363  OP1   A    44       7.330  -6.341   2.285  1.00  0.00           O  
ATOM   1364  OP2   A    44       5.014  -6.836   1.283  1.00  0.00           O  
ATOM   1365  O5'   A    44       7.097  -6.753  -0.185  1.00  0.00           O  
ATOM   1366  C5'   A    44       8.527  -6.649  -0.257  1.00  0.00           C  
ATOM   1367  H5'   A    44       8.874  -7.422   0.430  1.00  0.00           H  
ATOM   1368 H5''   A    44       8.716  -5.686   0.216  1.00  0.00           H  
ATOM   1369  C4'   A    44       9.111  -6.809  -1.656  1.00  0.00           C  
ATOM   1370  H4'   A    44      10.182  -6.980  -1.545  1.00  0.00           H  
ATOM   1371  O4'   A    44       8.609  -8.027  -2.289  1.00  0.00           O  
ATOM   1372  C1'   A    44       8.558  -7.699  -3.741  1.00  0.00           C  
ATOM   1373  H1'   A    44       9.062  -8.486  -4.302  1.00  0.00           H  
ATOM   1374  N9    A    44       7.104  -7.615  -4.178  1.00  0.00           N  
ATOM   1375  C8    A    44       5.957  -7.667  -3.399  1.00  0.00           C  
ATOM   1376  H8    A    44       5.996  -7.371  -2.361  1.00  0.00           H  
ATOM   1377  N7    A    44       4.875  -7.908  -4.021  1.00  0.00           N  
ATOM   1378  C5    A    44       5.268  -8.016  -5.350  1.00  0.00           C  
ATOM   1379  C6    A    44       4.657  -8.266  -6.555  1.00  0.00           C  
ATOM   1380  N6    A    44       3.323  -8.474  -6.745  1.00  0.00           N  
ATOM   1381  H61   A    44       2.934  -8.749  -7.636  1.00  0.00           H  
ATOM   1382  H62   A    44       2.769  -8.377  -5.906  1.00  0.00           H  
ATOM   1383  N1    A    44       5.342  -8.337  -7.655  1.00  0.00           N  
ATOM   1384  C2    A    44       6.646  -8.175  -7.603  1.00  0.00           C  
ATOM   1385  H2    A    44       7.200  -8.263  -8.526  1.00  0.00           H  
ATOM   1386  N3    A    44       7.375  -7.874  -6.564  1.00  0.00           N  
ATOM   1387  C4    A    44       6.654  -7.830  -5.462  1.00  0.00           C  
ATOM   1388  C3'   A    44       8.985  -5.703  -2.701  1.00  0.00           C  
ATOM   1389  H3'   A    44       7.968  -5.316  -2.760  1.00  0.00           H  
ATOM   1390  C2'   A    44       9.270  -6.366  -4.048  1.00  0.00           C  
ATOM   1391  H2'   A    44       8.688  -5.855  -4.815  1.00  0.00           H  
ATOM   1392  O2'   A    44      10.638  -6.546  -4.345  1.00  0.00           O  
ATOM   1393 HO2'   A    44      11.039  -5.787  -3.915  1.00  0.00           H  
ATOM   1394  O3'   A    44       9.914  -4.733  -2.443  1.00  0.00           O  
ATOM   1395  P     G    45       9.667  -3.223  -2.775  1.00  0.00           P  
ATOM   1396  OP1   G    45      10.786  -2.452  -2.206  1.00  0.00           O  
ATOM   1397  OP2   G    45       8.270  -2.904  -2.434  1.00  0.00           O  
ATOM   1398  O5'   G    45       9.787  -3.089  -4.321  1.00  0.00           O  
ATOM   1399  C5'   G    45      11.031  -2.878  -4.935  1.00  0.00           C  
ATOM   1400  H5'   G    45      11.685  -3.696  -4.634  1.00  0.00           H  
ATOM   1401 H5''   G    45      11.257  -1.818  -4.822  1.00  0.00           H  
ATOM   1402  C4'   G    45      10.901  -3.146  -6.426  1.00  0.00           C  
ATOM   1403  H4'   G    45      11.917  -3.107  -6.819  1.00  0.00           H  
ATOM   1404  O4'   G    45      10.251  -4.375  -6.633  1.00  0.00           O  
ATOM   1405  C1'   G    45       9.362  -4.204  -7.709  1.00  0.00           C  
ATOM   1406  H1'   G    45       9.635  -4.987  -8.416  1.00  0.00           H  
ATOM   1407  N9    G    45       7.942  -4.450  -7.323  1.00  0.00           N  
ATOM   1408  C8    G    45       7.450  -4.250  -6.088  1.00  0.00           C  
ATOM   1409  H8    G    45       8.053  -3.993  -5.229  1.00  0.00           H  
ATOM   1410  N7    G    45       6.157  -4.364  -6.046  1.00  0.00           N  
ATOM   1411  C5    G    45       5.820  -4.650  -7.352  1.00  0.00           C  
ATOM   1412  C6    G    45       4.549  -5.074  -7.905  1.00  0.00           C  
ATOM   1413  O6    G    45       3.461  -5.275  -7.385  1.00  0.00           O  
ATOM   1414  N1    G    45       4.617  -5.448  -9.199  1.00  0.00           N  
ATOM   1415  H1    G    45       3.767  -5.628  -9.714  1.00  0.00           H  
ATOM   1416  C2    G    45       5.765  -5.166  -9.976  1.00  0.00           C  
ATOM   1417  N2    G    45       5.669  -5.358 -11.283  1.00  0.00           N  
ATOM   1418  H21   G    45       4.721  -5.474 -11.612  1.00  0.00           H  
ATOM   1419  H22   G    45       6.546  -5.299 -11.782  1.00  0.00           H  
ATOM   1420  N3    G    45       6.953  -4.992  -9.516  1.00  0.00           N  
ATOM   1421  C4    G    45       6.896  -4.699  -8.198  1.00  0.00           C  
ATOM   1422  C3'   G    45      10.115  -2.140  -7.182  1.00  0.00           C  
ATOM   1423  H3'   G    45       9.268  -1.801  -6.585  1.00  0.00           H  
ATOM   1424  C2'   G    45       9.673  -2.932  -8.392  1.00  0.00           C  
ATOM   1425  H2'   G    45       8.878  -2.492  -8.994  1.00  0.00           H  
ATOM   1426  O2'   G    45      10.879  -3.282  -9.265  1.00  0.00           O  
ATOM   1427 HO2'   G    45      11.180  -2.573  -9.838  1.00  0.00           H  
ATOM   1428  O3'   G    45      10.911  -0.971  -7.598  1.00  0.00           O  
ATOM   1429  P     A    46      10.217   0.523  -7.586  1.00  0.00           P  
ATOM   1430  OP1   A    46      11.256   1.518  -7.797  1.00  0.00           O  
ATOM   1431  OP2   A    46       9.393   0.611  -6.371  1.00  0.00           O  
ATOM   1432  O5'   A    46       9.270   0.481  -8.865  1.00  0.00           O  
ATOM   1433  C5'   A    46       9.816   0.770 -10.114  1.00  0.00           C  
ATOM   1434  H5'   A    46      10.682   0.125 -10.267  1.00  0.00           H  
ATOM   1435 H5''   A    46      10.091   1.824 -10.149  1.00  0.00           H  
ATOM   1436  C4'   A    46       8.826   0.422 -11.311  1.00  0.00           C  
ATOM   1437  H4'   A    46       9.292   0.635 -12.273  1.00  0.00           H  
ATOM   1438  O4'   A    46       8.540  -0.948 -11.166  1.00  0.00           O  
ATOM   1439  C1'   A    46       7.139  -1.165 -11.381  1.00  0.00           C  
ATOM   1440  H1'   A    46       6.967  -1.994 -12.068  1.00  0.00           H  
ATOM   1441  N9    A    46       6.351  -1.357 -10.132  1.00  0.00           N  
ATOM   1442  C8    A    46       6.574  -1.078  -8.808  1.00  0.00           C  
ATOM   1443  H8    A    46       7.469  -0.671  -8.361  1.00  0.00           H  
ATOM   1444  N7    A    46       5.525  -1.244  -8.036  1.00  0.00           N  
ATOM   1445  C5    A    46       4.531  -1.663  -8.892  1.00  0.00           C  
ATOM   1446  C6    A    46       3.198  -2.014  -8.730  1.00  0.00           C  
ATOM   1447  N6    A    46       2.714  -2.227  -7.525  1.00  0.00           N  
ATOM   1448  H61   A    46       1.834  -2.723  -7.546  1.00  0.00           H  
ATOM   1449  H62   A    46       3.307  -2.030  -6.732  1.00  0.00           H  
ATOM   1450  N1    A    46       2.458  -2.428  -9.755  1.00  0.00           N  
ATOM   1451  C2    A    46       3.065  -2.546 -10.974  1.00  0.00           C  
ATOM   1452  H2    A    46       2.481  -2.961 -11.782  1.00  0.00           H  
ATOM   1453  N3    A    46       4.339  -2.183 -11.238  1.00  0.00           N  
ATOM   1454  C4    A    46       5.016  -1.772 -10.171  1.00  0.00           C  
ATOM   1455  C3'   A    46       7.496   1.184 -11.352  1.00  0.00           C  
ATOM   1456  H3'   A    46       7.220   1.416 -10.324  1.00  0.00           H  
ATOM   1457  C2'   A    46       6.620   0.124 -12.062  1.00  0.00           C  
ATOM   1458  H2'   A    46       5.590   0.233 -11.720  1.00  0.00           H  
ATOM   1459  O2'   A    46       6.746   0.248 -13.460  1.00  0.00           O  
ATOM   1460 HO2'   A    46       5.993   0.099 -14.037  1.00  0.00           H  
ATOM   1461  O3'   A    46       7.605   2.379 -12.118  1.00  0.00           O  
ATOM   1462  P     G    47       6.604   3.657 -11.748  1.00  0.00           P  
ATOM   1463  OP1   G    47       7.039   4.859 -12.408  1.00  0.00           O  
ATOM   1464  OP2   G    47       6.527   3.615 -10.255  1.00  0.00           O  
ATOM   1465  O5'   G    47       5.205   3.221 -12.387  1.00  0.00           O  
ATOM   1466  C5'   G    47       4.969   3.280 -13.782  1.00  0.00           C  
ATOM   1467  H5'   G    47       5.808   2.808 -14.294  1.00  0.00           H  
ATOM   1468 H5''   G    47       4.824   4.310 -14.109  1.00  0.00           H  
ATOM   1469  C4'   G    47       3.604   2.636 -14.175  1.00  0.00           C  
ATOM   1470  H4'   G    47       3.531   2.631 -15.263  1.00  0.00           H  
ATOM   1471  O4'   G    47       3.403   1.335 -13.584  1.00  0.00           O  
ATOM   1472  C1'   G    47       2.048   1.154 -13.126  1.00  0.00           C  
ATOM   1473  H1'   G    47       1.648   0.256 -13.598  1.00  0.00           H  
ATOM   1474  N9    G    47       1.932   1.173 -11.699  1.00  0.00           N  
ATOM   1475  C8    G    47       2.988   1.337 -10.860  1.00  0.00           C  
ATOM   1476  H8    G    47       3.967   1.599 -11.233  1.00  0.00           H  
ATOM   1477  N7    G    47       2.705   1.122  -9.613  1.00  0.00           N  
ATOM   1478  C5    G    47       1.394   0.797  -9.599  1.00  0.00           C  
ATOM   1479  C6    G    47       0.559   0.516  -8.508  1.00  0.00           C  
ATOM   1480  O6    G    47       0.859   0.450  -7.312  1.00  0.00           O  
ATOM   1481  N1    G    47      -0.772   0.217  -8.889  1.00  0.00           N  
ATOM   1482  H1    G    47      -1.500   0.050  -8.210  1.00  0.00           H  
ATOM   1483  C2    G    47      -1.189   0.408 -10.187  1.00  0.00           C  
ATOM   1484  N2    G    47      -2.521   0.693 -10.218  1.00  0.00           N  
ATOM   1485  H21   G    47      -3.049   0.798  -9.363  1.00  0.00           H  
ATOM   1486  H22   G    47      -2.999   0.907 -11.081  1.00  0.00           H  
ATOM   1487  N3    G    47      -0.449   0.589 -11.251  1.00  0.00           N  
ATOM   1488  C4    G    47       0.858   0.763 -10.853  1.00  0.00           C  
ATOM   1489  C3'   G    47       2.456   3.514 -13.734  1.00  0.00           C  
ATOM   1490  H3'   G    47       2.811   3.902 -12.780  1.00  0.00           H  
ATOM   1491  C2'   G    47       1.418   2.466 -13.690  1.00  0.00           C  
ATOM   1492  H2'   G    47       0.615   2.885 -13.083  1.00  0.00           H  
ATOM   1493  O2'   G    47       0.844   2.155 -15.004  1.00  0.00           O  
ATOM   1494 HO2'   G    47       0.832   3.025 -15.410  1.00  0.00           H  
ATOM   1495  O3'   G    47       2.240   4.530 -14.697  1.00  0.00           O  
ATOM   1496  P     C    48       1.888   6.062 -14.280  1.00  0.00           P  
ATOM   1497  OP1   C    48       1.605   6.898 -15.413  1.00  0.00           O  
ATOM   1498  OP2   C    48       2.909   6.478 -13.309  1.00  0.00           O  
ATOM   1499  O5'   C    48       0.489   5.939 -13.442  1.00  0.00           O  
ATOM   1500  C5'   C    48      -0.674   5.349 -13.940  1.00  0.00           C  
ATOM   1501  H5'   C    48      -0.360   4.432 -14.440  1.00  0.00           H  
ATOM   1502 H5''   C    48      -1.117   5.982 -14.709  1.00  0.00           H  
ATOM   1503  C4'   C    48      -1.667   5.078 -12.795  1.00  0.00           C  
ATOM   1504  H4'   C    48      -2.604   4.723 -13.223  1.00  0.00           H  
ATOM   1505  O4'   C    48      -1.077   4.045 -11.907  1.00  0.00           O  
ATOM   1506  C1'   C    48      -1.532   4.185 -10.639  1.00  0.00           C  
ATOM   1507  H1'   C    48      -2.072   3.289 -10.333  1.00  0.00           H  
ATOM   1508  N1    C    48      -0.375   4.304  -9.700  1.00  0.00           N  
ATOM   1509  C6    C    48       0.917   4.690 -10.047  1.00  0.00           C  
ATOM   1510  H6    C    48       1.151   4.977 -11.062  1.00  0.00           H  
ATOM   1511  C5    C    48       1.997   4.465  -9.223  1.00  0.00           C  
ATOM   1512  H5    C    48       2.982   4.794  -9.518  1.00  0.00           H  
ATOM   1513  C4    C    48       1.649   3.918  -7.925  1.00  0.00           C  
ATOM   1514  N4    C    48       2.582   3.826  -7.010  1.00  0.00           N  
ATOM   1515  H41   C    48       2.268   3.880  -6.051  1.00  0.00           H  
ATOM   1516  H42   C    48       3.453   4.110  -7.435  1.00  0.00           H  
ATOM   1517  N3    C    48       0.427   3.652  -7.543  1.00  0.00           N  
ATOM   1518  C2    C    48      -0.595   3.831  -8.374  1.00  0.00           C  
ATOM   1519  O2    C    48      -1.721   3.618  -7.920  1.00  0.00           O  
ATOM   1520  C3'   C    48      -2.046   6.225 -11.843  1.00  0.00           C  
ATOM   1521  H3'   C    48      -1.274   6.913 -11.498  1.00  0.00           H  
ATOM   1522  C2'   C    48      -2.485   5.397 -10.649  1.00  0.00           C  
ATOM   1523  H2'   C    48      -2.390   5.984  -9.735  1.00  0.00           H  
ATOM   1524  O2'   C    48      -3.814   5.001 -10.782  1.00  0.00           O  
ATOM   1525 HO2'   C    48      -4.408   5.713 -11.027  1.00  0.00           H  
ATOM   1526  O3'   C    48      -3.028   7.058 -12.462  1.00  0.00           O  
ATOM   1527  P     C    49      -3.303   8.640 -12.075  1.00  0.00           P  
ATOM   1528  OP1   C    49      -4.326   9.162 -13.063  1.00  0.00           O  
ATOM   1529  OP2   C    49      -2.027   9.291 -12.003  1.00  0.00           O  
ATOM   1530  O5'   C    49      -3.809   8.826 -10.562  1.00  0.00           O  
ATOM   1531  C5'   C    49      -5.027   8.285 -10.149  1.00  0.00           C  
ATOM   1532  H5'   C    49      -5.198   7.306 -10.598  1.00  0.00           H  
ATOM   1533 H5''   C    49      -5.819   8.936 -10.519  1.00  0.00           H  
ATOM   1534  C4'   C    49      -5.120   8.077  -8.669  1.00  0.00           C  
ATOM   1535  H4'   C    49      -6.026   7.549  -8.373  1.00  0.00           H  
ATOM   1536  O4'   C    49      -4.115   7.189  -8.320  1.00  0.00           O  
ATOM   1537  C1'   C    49      -3.485   7.581  -7.154  1.00  0.00           C  
ATOM   1538  H1'   C    49      -3.966   6.981  -6.381  1.00  0.00           H  
ATOM   1539  N1    C    49      -2.004   7.433  -7.204  1.00  0.00           N  
ATOM   1540  C6    C    49      -1.230   7.860  -8.238  1.00  0.00           C  
ATOM   1541  H6    C    49      -1.673   8.314  -9.113  1.00  0.00           H  
ATOM   1542  C5    C    49       0.100   7.664  -8.230  1.00  0.00           C  
ATOM   1543  H5    C    49       0.717   7.880  -9.089  1.00  0.00           H  
ATOM   1544  C4    C    49       0.594   7.097  -7.058  1.00  0.00           C  
ATOM   1545  N4    C    49       1.883   6.922  -6.903  1.00  0.00           N  
ATOM   1546  H41   C    49       2.049   6.427  -6.039  1.00  0.00           H  
ATOM   1547  H42   C    49       2.394   6.811  -7.767  1.00  0.00           H  
ATOM   1548  N3    C    49      -0.093   6.701  -6.018  1.00  0.00           N  
ATOM   1549  C2    C    49      -1.453   6.784  -6.110  1.00  0.00           C  
ATOM   1550  O2    C    49      -2.111   6.581  -5.108  1.00  0.00           O  
ATOM   1551  C3'   C    49      -4.988   9.327  -7.814  1.00  0.00           C  
ATOM   1552  H3'   C    49      -4.805  10.131  -8.526  1.00  0.00           H  
ATOM   1553  C2'   C    49      -3.806   9.050  -6.880  1.00  0.00           C  
ATOM   1554  H2'   C    49      -2.942   9.661  -7.141  1.00  0.00           H  
ATOM   1555  O2'   C    49      -4.168   9.301  -5.565  1.00  0.00           O  
ATOM   1556 HO2'   C    49      -5.087   9.031  -5.491  1.00  0.00           H  
ATOM   1557  O3'   C    49      -6.191   9.599  -7.087  1.00  0.00           O  
ATOM   1558  P     U    50      -7.118  10.826  -7.545  1.00  0.00           P  
ATOM   1559  OP1   U    50      -8.416  10.793  -6.872  1.00  0.00           O  
ATOM   1560  OP2   U    50      -7.056  10.824  -8.996  1.00  0.00           O  
ATOM   1561  O5'   U    50      -6.278  12.102  -7.088  1.00  0.00           O  
ATOM   1562  C5'   U    50      -6.105  12.414  -5.753  1.00  0.00           C  
ATOM   1563  H5'   U    50      -5.358  11.741  -5.332  1.00  0.00           H  
ATOM   1564 H5''   U    50      -6.942  12.429  -5.055  1.00  0.00           H  
ATOM   1565  C4'   U    50      -5.352  13.753  -5.771  1.00  0.00           C  
ATOM   1566  H4'   U    50      -5.360  14.215  -4.783  1.00  0.00           H  
ATOM   1567  O4'   U    50      -3.990  13.606  -6.164  1.00  0.00           O  
ATOM   1568  C1'   U    50      -3.663  14.456  -7.268  1.00  0.00           C  
ATOM   1569  H1'   U    50      -3.300  15.383  -6.826  1.00  0.00           H  
ATOM   1570  N1    U    50      -2.620  13.859  -8.172  1.00  0.00           N  
ATOM   1571  C6    U    50      -2.699  12.550  -8.417  1.00  0.00           C  
ATOM   1572  H6    U    50      -3.578  12.089  -7.994  1.00  0.00           H  
ATOM   1573  C5    U    50      -1.799  11.887  -9.161  1.00  0.00           C  
ATOM   1574  H5    U    50      -1.919  10.831  -9.353  1.00  0.00           H  
ATOM   1575  C4    U    50      -0.615  12.615  -9.673  1.00  0.00           C  
ATOM   1576  O4    U    50       0.417  12.115 -10.207  1.00  0.00           O  
ATOM   1577  N3    U    50      -0.715  14.017  -9.536  1.00  0.00           N  
ATOM   1578  H3    U    50       0.085  14.557  -9.835  1.00  0.00           H  
ATOM   1579  C2    U    50      -1.664  14.672  -8.768  1.00  0.00           C  
ATOM   1580  O2    U    50      -1.614  15.937  -8.668  1.00  0.00           O  
ATOM   1581  C3'   U    50      -6.032  14.778  -6.742  1.00  0.00           C  
ATOM   1582  H3'   U    50      -7.016  14.426  -7.052  1.00  0.00           H  
ATOM   1583  C2'   U    50      -5.028  14.884  -7.904  1.00  0.00           C  
ATOM   1584  H2'   U    50      -5.316  14.210  -8.711  1.00  0.00           H  
ATOM   1585  O2'   U    50      -4.961  16.219  -8.442  1.00  0.00           O  
ATOM   1586 HO2'   U    50      -4.920  16.861  -7.730  1.00  0.00           H  
ATOM   1587  O3'   U    50      -6.216  16.001  -6.113  1.00  0.00           O  
ATOM   1588  P     U    51      -7.515  16.276  -5.264  1.00  0.00           P  
ATOM   1589  OP1   U    51      -8.609  15.328  -5.714  1.00  0.00           O  
ATOM   1590  OP2   U    51      -7.763  17.728  -5.203  1.00  0.00           O  
ATOM   1591  O5'   U    51      -6.882  15.739  -3.897  1.00  0.00           O  
ATOM   1592  C5'   U    51      -7.568  14.784  -3.121  1.00  0.00           C  
ATOM   1593  H5'   U    51      -7.414  13.816  -3.598  1.00  0.00           H  
ATOM   1594 H5''   U    51      -8.623  15.024  -2.992  1.00  0.00           H  
ATOM   1595  C4'   U    51      -6.899  14.514  -1.827  1.00  0.00           C  
ATOM   1596  H4'   U    51      -7.568  13.876  -1.251  1.00  0.00           H  
ATOM   1597  O4'   U    51      -5.772  13.657  -1.971  1.00  0.00           O  
ATOM   1598  C1'   U    51      -4.618  14.307  -1.423  1.00  0.00           C  
ATOM   1599  H1'   U    51      -4.183  13.483  -0.857  1.00  0.00           H  
ATOM   1600  N1    U    51      -3.639  14.753  -2.540  1.00  0.00           N  
ATOM   1601  C6    U    51      -3.864  15.877  -3.270  1.00  0.00           C  
ATOM   1602  H6    U    51      -4.780  16.433  -3.139  1.00  0.00           H  
ATOM   1603  C5    U    51      -2.966  16.252  -4.211  1.00  0.00           C  
ATOM   1604  H5    U    51      -3.232  17.147  -4.755  1.00  0.00           H  
ATOM   1605  C4    U    51      -1.738  15.498  -4.544  1.00  0.00           C  
ATOM   1606  O4    U    51      -0.958  15.648  -5.507  1.00  0.00           O  
ATOM   1607  N3    U    51      -1.539  14.509  -3.682  1.00  0.00           N  
ATOM   1608  H3    U    51      -0.848  13.808  -3.911  1.00  0.00           H  
ATOM   1609  C2    U    51      -2.366  14.131  -2.654  1.00  0.00           C  
ATOM   1610  O2    U    51      -2.068  13.230  -1.890  1.00  0.00           O  
ATOM   1611  C3'   U    51      -6.594  15.713  -0.878  1.00  0.00           C  
ATOM   1612  H3'   U    51      -6.454  16.629  -1.452  1.00  0.00           H  
ATOM   1613  C2'   U    51      -5.117  15.394  -0.462  1.00  0.00           C  
ATOM   1614  H2'   U    51      -4.456  16.259  -0.407  1.00  0.00           H  
ATOM   1615  O2'   U    51      -5.240  14.857   0.837  1.00  0.00           O  
ATOM   1616 HO2'   U    51      -6.185  14.845   1.006  1.00  0.00           H  
ATOM   1617  O3'   U    51      -7.343  15.974   0.219  1.00  0.00           O  
ATOM   1618  P     A    52      -8.851  16.452  -0.114  1.00  0.00           P  
ATOM   1619  OP1   A    52      -8.813  17.470  -1.157  1.00  0.00           O  
ATOM   1620  OP2   A    52      -9.520  16.730   1.168  1.00  0.00           O  
ATOM   1621  O5'   A    52      -9.631  15.190  -0.786  1.00  0.00           O  
ATOM   1622  C5'   A    52     -10.083  14.096   0.089  1.00  0.00           C  
ATOM   1623  H5'   A    52     -10.767  14.526   0.821  1.00  0.00           H  
ATOM   1624 H5''   A    52      -9.327  13.535   0.638  1.00  0.00           H  
ATOM   1625  C4'   A    52     -10.758  13.015  -0.888  1.00  0.00           C  
ATOM   1626  H4'   A    52     -11.609  13.591  -1.252  1.00  0.00           H  
ATOM   1627  O4'   A    52     -10.063  12.547  -1.996  1.00  0.00           O  
ATOM   1628  C1'   A    52      -9.775  11.144  -1.943  1.00  0.00           C  
ATOM   1629  H1'   A    52     -10.555  10.734  -2.585  1.00  0.00           H  
ATOM   1630  N9    A    52      -8.448  10.834  -2.431  1.00  0.00           N  
ATOM   1631  C8    A    52      -8.119  10.196  -3.599  1.00  0.00           C  
ATOM   1632  H8    A    52      -8.851   9.918  -4.343  1.00  0.00           H  
ATOM   1633  N7    A    52      -6.850  10.007  -3.716  1.00  0.00           N  
ATOM   1634  C5    A    52      -6.268  10.466  -2.565  1.00  0.00           C  
ATOM   1635  C6    A    52      -4.969  10.417  -2.144  1.00  0.00           C  
ATOM   1636  N6    A    52      -3.907  10.025  -2.733  1.00  0.00           N  
ATOM   1637  H61   A    52      -3.111   9.801  -2.154  1.00  0.00           H  
ATOM   1638  H62   A    52      -4.011   9.732  -3.694  1.00  0.00           H  
ATOM   1639  N1    A    52      -4.656  10.800  -0.846  1.00  0.00           N  
ATOM   1640  C2    A    52      -5.728  11.122  -0.110  1.00  0.00           C  
ATOM   1641  H2    A    52      -5.534  11.374   0.922  1.00  0.00           H  
ATOM   1642  N3    A    52      -7.027  11.236  -0.399  1.00  0.00           N  
ATOM   1643  C4    A    52      -7.260  10.868  -1.714  1.00  0.00           C  
ATOM   1644  C3'   A    52     -11.275  11.712  -0.180  1.00  0.00           C  
ATOM   1645  H3'   A    52     -11.406  11.864   0.891  1.00  0.00           H  
ATOM   1646  C2'   A    52     -10.062  10.807  -0.454  1.00  0.00           C  
ATOM   1647  H2'   A    52      -9.263  11.250   0.141  1.00  0.00           H  
ATOM   1648  O2'   A    52     -10.253   9.477  -0.307  1.00  0.00           O  
ATOM   1649 HO2'   A    52     -11.128   9.379  -0.689  1.00  0.00           H  
ATOM   1650  O3'   A    52     -12.475  11.333  -0.732  1.00  0.00           O  
ATOM   1651  P     A    53     -13.451  10.194  -0.184  1.00  0.00           P  
ATOM   1652  OP1   A    53     -14.826  10.487  -0.483  1.00  0.00           O  
ATOM   1653  OP2   A    53     -13.151  10.027   1.232  1.00  0.00           O  
ATOM   1654  O5'   A    53     -12.986   8.912  -0.954  1.00  0.00           O  
ATOM   1655  C5'   A    53     -13.159   8.891  -2.373  1.00  0.00           C  
ATOM   1656  H5'   A    53     -12.749   9.775  -2.860  1.00  0.00           H  
ATOM   1657 H5''   A    53     -14.226   8.860  -2.597  1.00  0.00           H  
ATOM   1658  C4'   A    53     -12.479   7.602  -2.865  1.00  0.00           C  
ATOM   1659  H4'   A    53     -12.783   7.424  -3.896  1.00  0.00           H  
ATOM   1660  O4'   A    53     -11.150   7.872  -3.073  1.00  0.00           O  
ATOM   1661  C1'   A    53     -10.430   6.633  -2.755  1.00  0.00           C  
ATOM   1662  H1'   A    53     -10.455   5.874  -3.537  1.00  0.00           H  
ATOM   1663  N9    A    53      -9.018   6.795  -2.448  1.00  0.00           N  
ATOM   1664  C8    A    53      -8.359   6.955  -1.256  1.00  0.00           C  
ATOM   1665  H8    A    53      -8.909   7.119  -0.341  1.00  0.00           H  
ATOM   1666  N7    A    53      -7.037   7.040  -1.359  1.00  0.00           N  
ATOM   1667  C5    A    53      -6.766   6.952  -2.788  1.00  0.00           C  
ATOM   1668  C6    A    53      -5.676   6.959  -3.678  1.00  0.00           C  
ATOM   1669  N6    A    53      -4.401   6.974  -3.342  1.00  0.00           N  
ATOM   1670  H61   A    53      -3.811   6.715  -4.120  1.00  0.00           H  
ATOM   1671  H62   A    53      -4.164   6.867  -2.366  1.00  0.00           H  
ATOM   1672  N1    A    53      -5.868   6.991  -5.051  1.00  0.00           N  
ATOM   1673  C2    A    53      -7.079   6.821  -5.475  1.00  0.00           C  
ATOM   1674  H2    A    53      -7.287   6.858  -6.534  1.00  0.00           H  
ATOM   1675  N3    A    53      -8.224   6.642  -4.721  1.00  0.00           N  
ATOM   1676  C4    A    53      -7.998   6.807  -3.388  1.00  0.00           C  
ATOM   1677  C3'   A    53     -12.694   6.287  -2.051  1.00  0.00           C  
ATOM   1678  H3'   A    53     -13.443   6.388  -1.265  1.00  0.00           H  
ATOM   1679  C2'   A    53     -11.234   6.085  -1.549  1.00  0.00           C  
ATOM   1680  H2'   A    53     -11.034   6.685  -0.662  1.00  0.00           H  
ATOM   1681  O2'   A    53     -10.892   4.790  -1.147  1.00  0.00           O  
ATOM   1682 HO2'   A    53     -11.507   4.187  -1.571  1.00  0.00           H  
ATOM   1683  O3'   A    53     -13.182   5.306  -2.946  1.00  0.00           O  
ATOM   1684  P     A    54     -13.814   3.915  -2.550  1.00  0.00           P  
ATOM   1685  OP1   A    54     -14.439   3.462  -3.754  1.00  0.00           O  
ATOM   1686  OP2   A    54     -14.737   4.120  -1.431  1.00  0.00           O  
ATOM   1687  O5'   A    54     -12.646   2.894  -2.127  1.00  0.00           O  
ATOM   1688  C5'   A    54     -12.241   1.904  -2.941  1.00  0.00           C  
ATOM   1689  H5'   A    54     -13.095   1.246  -3.104  1.00  0.00           H  
ATOM   1690 H5''   A    54     -11.502   1.251  -2.474  1.00  0.00           H  
ATOM   1691  C4'   A    54     -11.623   2.380  -4.280  1.00  0.00           C  
ATOM   1692  H4'   A    54     -12.430   2.751  -4.912  1.00  0.00           H  
ATOM   1693  O4'   A    54     -10.808   3.538  -4.043  1.00  0.00           O  
ATOM   1694  C1'   A    54      -9.583   3.525  -4.782  1.00  0.00           C  
ATOM   1695  H1'   A    54      -9.478   4.492  -5.274  1.00  0.00           H  
ATOM   1696  N9    A    54      -8.412   3.321  -3.962  1.00  0.00           N  
ATOM   1697  C8    A    54      -8.361   2.932  -2.630  1.00  0.00           C  
ATOM   1698  H8    A    54      -9.249   2.780  -2.034  1.00  0.00           H  
ATOM   1699  N7    A    54      -7.114   2.777  -2.095  1.00  0.00           N  
ATOM   1700  C5    A    54      -6.400   3.154  -3.202  1.00  0.00           C  
ATOM   1701  C6    A    54      -4.990   3.251  -3.387  1.00  0.00           C  
ATOM   1702  N6    A    54      -3.955   3.211  -2.551  1.00  0.00           N  
ATOM   1703  H61   A    54      -3.022   3.375  -2.903  1.00  0.00           H  
ATOM   1704  H62   A    54      -4.136   3.148  -1.560  1.00  0.00           H  
ATOM   1705  N1    A    54      -4.529   3.422  -4.608  1.00  0.00           N  
ATOM   1706  C2    A    54      -5.301   3.544  -5.670  1.00  0.00           C  
ATOM   1707  H2    A    54      -4.911   3.745  -6.658  1.00  0.00           H  
ATOM   1708  N3    A    54      -6.603   3.591  -5.602  1.00  0.00           N  
ATOM   1709  C4    A    54      -7.118   3.272  -4.371  1.00  0.00           C  
ATOM   1710  C3'   A    54     -10.729   1.350  -4.943  1.00  0.00           C  
ATOM   1711  H3'   A    54     -10.148   0.829  -4.182  1.00  0.00           H  
ATOM   1712  C2'   A    54      -9.995   2.397  -5.799  1.00  0.00           C  
ATOM   1713  H2'   A    54      -9.208   1.738  -6.167  1.00  0.00           H  
ATOM   1714  O2'   A    54     -10.664   2.996  -6.916  1.00  0.00           O  
ATOM   1715 HO2'   A    54     -10.055   3.171  -7.637  1.00  0.00           H  
ATOM   1716  O3'   A    54     -11.491   0.361  -5.610  1.00  0.00           O  
ATOM   1717  P     C    55     -10.947  -1.082  -5.785  1.00  0.00           P  
ATOM   1718  OP1   C    55     -11.921  -1.863  -6.598  1.00  0.00           O  
ATOM   1719  OP2   C    55     -10.516  -1.643  -4.477  1.00  0.00           O  
ATOM   1720  O5'   C    55      -9.610  -0.886  -6.592  1.00  0.00           O  
ATOM   1721  C5'   C    55      -9.627  -0.462  -7.962  1.00  0.00           C  
ATOM   1722  H5'   C    55     -10.005   0.560  -7.999  1.00  0.00           H  
ATOM   1723 H5''   C    55     -10.318  -1.070  -8.547  1.00  0.00           H  
ATOM   1724  C4'   C    55      -8.194  -0.374  -8.474  1.00  0.00           C  
ATOM   1725  H4'   C    55      -8.286   0.011  -9.490  1.00  0.00           H  
ATOM   1726  O4'   C    55      -7.355   0.575  -7.837  1.00  0.00           O  
ATOM   1727  C1'   C    55      -6.005   0.170  -8.034  1.00  0.00           C  
ATOM   1728  H1'   C    55      -5.426   0.861  -8.648  1.00  0.00           H  
ATOM   1729  N1    C    55      -5.371   0.053  -6.686  1.00  0.00           N  
ATOM   1730  C6    C    55      -6.061  -0.385  -5.594  1.00  0.00           C  
ATOM   1731  H6    C    55      -7.065  -0.763  -5.718  1.00  0.00           H  
ATOM   1732  C5    C    55      -5.490  -0.491  -4.385  1.00  0.00           C  
ATOM   1733  H5    C    55      -6.053  -0.848  -3.536  1.00  0.00           H  
ATOM   1734  C4    C    55      -4.188  -0.011  -4.297  1.00  0.00           C  
ATOM   1735  N4    C    55      -3.547  -0.045  -3.138  1.00  0.00           N  
ATOM   1736  H41   C    55      -2.656   0.429  -3.162  1.00  0.00           H  
ATOM   1737  H42   C    55      -4.014  -0.440  -2.334  1.00  0.00           H  
ATOM   1738  N3    C    55      -3.425   0.326  -5.362  1.00  0.00           N  
ATOM   1739  C2    C    55      -3.988   0.376  -6.573  1.00  0.00           C  
ATOM   1740  O2    C    55      -3.257   0.607  -7.563  1.00  0.00           O  
ATOM   1741  C3'   C    55      -7.486  -1.724  -8.587  1.00  0.00           C  
ATOM   1742  H3'   C    55      -7.725  -2.329  -7.712  1.00  0.00           H  
ATOM   1743  C2'   C    55      -6.048  -1.201  -8.670  1.00  0.00           C  
ATOM   1744  H2'   C    55      -5.381  -1.949  -8.242  1.00  0.00           H  
ATOM   1745  O2'   C    55      -5.771  -1.084 -10.076  1.00  0.00           O  
ATOM   1746 HO2'   C    55      -6.246  -1.827 -10.455  1.00  0.00           H  
ATOM   1747  O3'   C    55      -7.787  -2.452  -9.810  1.00  0.00           O  
ATOM   1748  P     U    56      -7.507  -4.003  -9.939  1.00  0.00           P  
ATOM   1749  OP1   U    56      -8.590  -4.641 -10.701  1.00  0.00           O  
ATOM   1750  OP2   U    56      -7.065  -4.628  -8.669  1.00  0.00           O  
ATOM   1751  O5'   U    56      -6.221  -3.956 -10.882  1.00  0.00           O  
ATOM   1752  C5'   U    56      -6.311  -3.619 -12.254  1.00  0.00           C  
ATOM   1753  H5'   U    56      -6.932  -2.735 -12.399  1.00  0.00           H  
ATOM   1754 H5''   U    56      -6.819  -4.392 -12.832  1.00  0.00           H  
ATOM   1755  C4'   U    56      -4.949  -3.330 -12.995  1.00  0.00           C  
ATOM   1756  H4'   U    56      -5.184  -2.823 -13.932  1.00  0.00           H  
ATOM   1757  O4'   U    56      -4.251  -2.454 -12.130  1.00  0.00           O  
ATOM   1758  C1'   U    56      -2.866  -2.562 -12.307  1.00  0.00           C  
ATOM   1759  H1'   U    56      -2.349  -1.712 -12.753  1.00  0.00           H  
ATOM   1760  N1    U    56      -2.195  -2.921 -11.052  1.00  0.00           N  
ATOM   1761  C6    U    56      -2.839  -2.796  -9.842  1.00  0.00           C  
ATOM   1762  H6    U    56      -3.890  -2.551  -9.790  1.00  0.00           H  
ATOM   1763  C5    U    56      -2.103  -2.864  -8.672  1.00  0.00           C  
ATOM   1764  H5    U    56      -2.551  -2.761  -7.695  1.00  0.00           H  
ATOM   1765  C4    U    56      -0.691  -3.187  -8.594  1.00  0.00           C  
ATOM   1766  O4    U    56       0.044  -3.358  -7.607  1.00  0.00           O  
ATOM   1767  N3    U    56      -0.207  -3.326  -9.851  1.00  0.00           N  
ATOM   1768  H3    U    56       0.800  -3.361  -9.923  1.00  0.00           H  
ATOM   1769  C2    U    56      -0.770  -3.004 -11.050  1.00  0.00           C  
ATOM   1770  O2    U    56      -0.006  -2.901 -12.034  1.00  0.00           O  
ATOM   1771  C3'   U    56      -4.032  -4.554 -13.148  1.00  0.00           C  
ATOM   1772  H3'   U    56      -3.915  -5.187 -12.268  1.00  0.00           H  
ATOM   1773  C2'   U    56      -2.783  -3.723 -13.294  1.00  0.00           C  
ATOM   1774  H2'   U    56      -1.912  -4.341 -13.076  1.00  0.00           H  
ATOM   1775  O2'   U    56      -2.690  -3.091 -14.615  1.00  0.00           O  
ATOM   1776 HO2'   U    56      -2.974  -3.735 -15.269  1.00  0.00           H  
ATOM   1777  O3'   U    56      -4.449  -5.252 -14.288  1.00  0.00           O  
ATOM   1778  P     C    57      -3.961  -6.711 -14.646  1.00  0.00           P  
ATOM   1779  OP1   C    57      -4.638  -7.200 -15.872  1.00  0.00           O  
ATOM   1780  OP2   C    57      -4.070  -7.562 -13.420  1.00  0.00           O  
ATOM   1781  O5'   C    57      -2.384  -6.707 -14.956  1.00  0.00           O  
ATOM   1782  C5'   C    57      -1.954  -6.202 -16.229  1.00  0.00           C  
ATOM   1783  H5'   C    57      -2.509  -5.333 -16.583  1.00  0.00           H  
ATOM   1784 H5''   C    57      -2.288  -6.919 -16.979  1.00  0.00           H  
ATOM   1785  C4'   C    57      -0.448  -5.939 -16.071  1.00  0.00           C  
ATOM   1786  H4'   C    57      -0.173  -5.448 -17.005  1.00  0.00           H  
ATOM   1787  O4'   C    57      -0.185  -5.091 -14.913  1.00  0.00           O  
ATOM   1788  C1'   C    57       1.181  -5.458 -14.478  1.00  0.00           C  
ATOM   1789  H1'   C    57       1.754  -4.551 -14.671  1.00  0.00           H  
ATOM   1790  N1    C    57       1.092  -5.808 -13.050  1.00  0.00           N  
ATOM   1791  C6    C    57      -0.014  -6.398 -12.453  1.00  0.00           C  
ATOM   1792  H6    C    57      -0.884  -6.694 -13.021  1.00  0.00           H  
ATOM   1793  C5    C    57      -0.072  -6.434 -11.123  1.00  0.00           C  
ATOM   1794  H5    C    57      -0.857  -6.965 -10.605  1.00  0.00           H  
ATOM   1795  C4    C    57       1.121  -6.137 -10.341  1.00  0.00           C  
ATOM   1796  N4    C    57       1.081  -6.184  -9.062  1.00  0.00           N  
ATOM   1797  H41   C    57       1.911  -5.952  -8.536  1.00  0.00           H  
ATOM   1798  H42   C    57       0.152  -6.347  -8.702  1.00  0.00           H  
ATOM   1799  N3    C    57       2.245  -5.738 -10.917  1.00  0.00           N  
ATOM   1800  C2    C    57       2.283  -5.615 -12.266  1.00  0.00           C  
ATOM   1801  O2    C    57       3.311  -5.221 -12.721  1.00  0.00           O  
ATOM   1802  C3'   C    57       0.402  -7.193 -15.861  1.00  0.00           C  
ATOM   1803  H3'   C    57      -0.058  -7.820 -15.097  1.00  0.00           H  
ATOM   1804  C2'   C    57       1.692  -6.578 -15.321  1.00  0.00           C  
ATOM   1805  H2'   C    57       2.171  -7.323 -14.685  1.00  0.00           H  
ATOM   1806  O2'   C    57       2.493  -5.974 -16.305  1.00  0.00           O  
ATOM   1807 HO2'   C    57       3.316  -5.696 -15.897  1.00  0.00           H  
ATOM   1808  O3'   C    57       0.738  -7.947 -17.056  1.00  0.00           O  
ATOM   1809  P     U    58       1.207  -9.442 -16.889  1.00  0.00           P  
ATOM   1810  OP1   U    58       1.509  -9.921 -18.263  1.00  0.00           O  
ATOM   1811  OP2   U    58       0.191 -10.082 -16.081  1.00  0.00           O  
ATOM   1812  O5'   U    58       2.599  -9.329 -15.995  1.00  0.00           O  
ATOM   1813  C5'   U    58       3.783  -8.988 -16.698  1.00  0.00           C  
ATOM   1814  H5'   U    58       3.692  -8.081 -17.295  1.00  0.00           H  
ATOM   1815 H5''   U    58       4.130  -9.773 -17.370  1.00  0.00           H  
ATOM   1816  C4'   U    58       4.954  -8.751 -15.806  1.00  0.00           C  
ATOM   1817  H4'   U    58       5.663  -8.238 -16.456  1.00  0.00           H  
ATOM   1818  O4'   U    58       4.668  -7.884 -14.760  1.00  0.00           O  
ATOM   1819  C1'   U    58       5.247  -8.294 -13.519  1.00  0.00           C  
ATOM   1820  H1'   U    58       6.000  -7.560 -13.234  1.00  0.00           H  
ATOM   1821  N1    U    58       4.368  -8.574 -12.403  1.00  0.00           N  
ATOM   1822  C6    U    58       3.021  -8.880 -12.495  1.00  0.00           C  
ATOM   1823  H6    U    58       2.528  -8.805 -13.453  1.00  0.00           H  
ATOM   1824  C5    U    58       2.263  -9.185 -11.415  1.00  0.00           C  
ATOM   1825  H5    U    58       1.223  -9.445 -11.545  1.00  0.00           H  
ATOM   1826  C4    U    58       2.792  -9.386 -10.127  1.00  0.00           C  
ATOM   1827  O4    U    58       2.210  -9.768  -9.045  1.00  0.00           O  
ATOM   1828  N3    U    58       4.083  -9.011 -10.066  1.00  0.00           N  
ATOM   1829  H3    U    58       4.400  -8.874  -9.117  1.00  0.00           H  
ATOM   1830  C2    U    58       4.903  -8.712 -11.102  1.00  0.00           C  
ATOM   1831  O2    U    58       6.074  -8.639 -10.891  1.00  0.00           O  
ATOM   1832  C3'   U    58       5.424 -10.079 -15.184  1.00  0.00           C  
ATOM   1833  H3'   U    58       4.526 -10.665 -14.988  1.00  0.00           H  
ATOM   1834  C2'   U    58       6.080  -9.553 -13.903  1.00  0.00           C  
ATOM   1835  H2'   U    58       6.034 -10.258 -13.073  1.00  0.00           H  
ATOM   1836  O2'   U    58       7.459  -9.225 -14.091  1.00  0.00           O  
ATOM   1837 HO2'   U    58       7.924 -10.065 -14.052  1.00  0.00           H  
ATOM   1838  O3'   U    58       6.341 -10.811 -16.001  1.00  0.00           O  
ATOM   1839  P     U    59       6.749 -12.261 -15.537  1.00  0.00           P  
ATOM   1840  OP1   U    59       7.587 -12.850 -16.617  1.00  0.00           O  
ATOM   1841  OP2   U    59       5.558 -13.045 -15.140  1.00  0.00           O  
ATOM   1842  O5'   U    59       7.517 -12.144 -14.220  1.00  0.00           O  
ATOM   1843  C5'   U    59       8.943 -12.061 -14.215  1.00  0.00           C  
ATOM   1844  H5'   U    59       9.172 -11.214 -14.862  1.00  0.00           H  
ATOM   1845 H5''   U    59       9.385 -12.967 -14.630  1.00  0.00           H  
ATOM   1846  C4'   U    59       9.564 -11.760 -12.835  1.00  0.00           C  
ATOM   1847  H4'   U    59      10.606 -11.445 -12.879  1.00  0.00           H  
ATOM   1848  O4'   U    59       8.900 -10.771 -12.127  1.00  0.00           O  
ATOM   1849  C1'   U    59       8.881 -11.287 -10.777  1.00  0.00           C  
ATOM   1850  H1'   U    59       9.284 -10.497 -10.144  1.00  0.00           H  
ATOM   1851  N1    U    59       7.510 -11.623 -10.306  1.00  0.00           N  
ATOM   1852  C6    U    59       6.438 -12.016 -11.117  1.00  0.00           C  
ATOM   1853  H6    U    59       6.522 -12.188 -12.180  1.00  0.00           H  
ATOM   1854  C5    U    59       5.215 -12.301 -10.592  1.00  0.00           C  
ATOM   1855  H5    U    59       4.419 -12.614 -11.252  1.00  0.00           H  
ATOM   1856  C4    U    59       4.930 -12.049  -9.196  1.00  0.00           C  
ATOM   1857  O4    U    59       3.848 -12.330  -8.648  1.00  0.00           O  
ATOM   1858  N3    U    59       5.944 -11.514  -8.517  1.00  0.00           N  
ATOM   1859  H3    U    59       5.832 -11.262  -7.545  1.00  0.00           H  
ATOM   1860  C2    U    59       7.215 -11.210  -8.999  1.00  0.00           C  
ATOM   1861  O2    U    59       8.012 -10.756  -8.172  1.00  0.00           O  
ATOM   1862  C3'   U    59       9.565 -13.059 -12.121  1.00  0.00           C  
ATOM   1863  H3'   U    59       8.626 -13.582 -12.301  1.00  0.00           H  
ATOM   1864  C2'   U    59       9.769 -12.602 -10.631  1.00  0.00           C  
ATOM   1865  H2'   U    59       9.362 -13.335  -9.935  1.00  0.00           H  
ATOM   1866  O2'   U    59      11.121 -12.173 -10.376  1.00  0.00           O  
ATOM   1867 HO2'   U    59      11.755 -12.687 -10.881  1.00  0.00           H  
ATOM   1868  O3'   U    59      10.673 -13.839 -12.471  1.00  0.00           O  
ATOM   1869  P     G    60      10.493 -15.425 -12.668  1.00  0.00           P  
ATOM   1870  OP1   G    60      11.719 -16.009 -13.313  1.00  0.00           O  
ATOM   1871  OP2   G    60       9.175 -15.665 -13.301  1.00  0.00           O  
ATOM   1872  O5'   G    60      10.356 -15.936 -11.199  1.00  0.00           O  
ATOM   1873  C5'   G    60      11.500 -16.056 -10.390  1.00  0.00           C  
ATOM   1874  H5'   G    60      12.104 -15.156 -10.502  1.00  0.00           H  
ATOM   1875 H5''   G    60      11.977 -16.953 -10.787  1.00  0.00           H  
ATOM   1876  C4'   G    60      11.133 -16.271  -8.828  1.00  0.00           C  
ATOM   1877  H4'   G    60      12.030 -16.512  -8.259  1.00  0.00           H  
ATOM   1878  O4'   G    60      10.470 -15.126  -8.320  1.00  0.00           O  
ATOM   1879  C1'   G    60       9.591 -15.547  -7.341  1.00  0.00           C  
ATOM   1880  H1'   G    60       9.771 -15.089  -6.368  1.00  0.00           H  
ATOM   1881  N9    G    60       8.131 -15.265  -7.628  1.00  0.00           N  
ATOM   1882  C8    G    60       7.456 -15.293  -8.874  1.00  0.00           C  
ATOM   1883  H8    G    60       7.929 -15.525  -9.816  1.00  0.00           H  
ATOM   1884  N7    G    60       6.195 -15.079  -8.698  1.00  0.00           N  
ATOM   1885  C5    G    60       6.004 -14.921  -7.312  1.00  0.00           C  
ATOM   1886  C6    G    60       4.840 -14.772  -6.521  1.00  0.00           C  
ATOM   1887  O6    G    60       3.637 -14.874  -6.797  1.00  0.00           O  
ATOM   1888  N1    G    60       5.116 -14.662  -5.200  1.00  0.00           N  
ATOM   1889  H1    G    60       4.396 -14.877  -4.525  1.00  0.00           H  
ATOM   1890  C2    G    60       6.338 -14.767  -4.617  1.00  0.00           C  
ATOM   1891  N2    G    60       6.409 -14.691  -3.311  1.00  0.00           N  
ATOM   1892  H21   G    60       5.520 -14.552  -2.853  1.00  0.00           H  
ATOM   1893  H22   G    60       7.309 -14.516  -2.888  1.00  0.00           H  
ATOM   1894  N3    G    60       7.460 -14.974  -5.313  1.00  0.00           N  
ATOM   1895  C4    G    60       7.211 -15.048  -6.699  1.00  0.00           C  
ATOM   1896  C3'   G    60      10.253 -17.396  -8.523  1.00  0.00           C  
ATOM   1897  H3'   G    60       9.359 -17.423  -9.147  1.00  0.00           H  
ATOM   1898  C2'   G    60       9.797 -17.048  -7.142  1.00  0.00           C  
ATOM   1899  H2'   G    60       8.845 -17.473  -6.823  1.00  0.00           H  
ATOM   1900  O2'   G    60      10.767 -17.151  -6.110  1.00  0.00           O  
ATOM   1901 HO2'   G    60      10.308 -17.220  -5.270  1.00  0.00           H  
ATOM   1902  O3'   G    60      10.859 -18.648  -8.669  1.00  0.00           O  
ATOM   1903  P     A    61       9.928 -19.991  -8.646  1.00  0.00           P  
ATOM   1904  OP1   A    61      10.873 -21.096  -8.667  1.00  0.00           O  
ATOM   1905  OP2   A    61       8.878 -19.815  -9.662  1.00  0.00           O  
ATOM   1906  O5'   A    61       9.233 -20.213  -7.263  1.00  0.00           O  
ATOM   1907  C5'   A    61      10.026 -20.418  -6.100  1.00  0.00           C  
ATOM   1908  H5'   A    61      10.584 -19.540  -5.772  1.00  0.00           H  
ATOM   1909 H5''   A    61      10.771 -21.208  -6.193  1.00  0.00           H  
ATOM   1910  C4'   A    61       9.154 -20.831  -4.840  1.00  0.00           C  
ATOM   1911  H4'   A    61       9.752 -20.606  -3.957  1.00  0.00           H  
ATOM   1912  O4'   A    61       7.928 -20.080  -4.916  1.00  0.00           O  
ATOM   1913  C1'   A    61       6.844 -20.814  -4.364  1.00  0.00           C  
ATOM   1914  H1'   A    61       6.309 -20.215  -3.627  1.00  0.00           H  
ATOM   1915  N9    A    61       5.801 -21.054  -5.398  1.00  0.00           N  
ATOM   1916  C8    A    61       6.006 -21.202  -6.787  1.00  0.00           C  
ATOM   1917  H8    A    61       6.989 -21.194  -7.234  1.00  0.00           H  
ATOM   1918  N7    A    61       4.902 -21.328  -7.467  1.00  0.00           N  
ATOM   1919  C5    A    61       3.901 -21.301  -6.469  1.00  0.00           C  
ATOM   1920  C6    A    61       2.466 -21.449  -6.437  1.00  0.00           C  
ATOM   1921  N6    A    61       1.717 -21.580  -7.503  1.00  0.00           N  
ATOM   1922  H61   A    61       0.731 -21.404  -7.380  1.00  0.00           H  
ATOM   1923  H62   A    61       2.133 -21.551  -8.423  1.00  0.00           H  
ATOM   1924  N1    A    61       1.739 -21.377  -5.313  1.00  0.00           N  
ATOM   1925  C2    A    61       2.487 -21.282  -4.176  1.00  0.00           C  
ATOM   1926  H2    A    61       1.978 -21.158  -3.232  1.00  0.00           H  
ATOM   1927  N3    A    61       3.788 -21.244  -3.971  1.00  0.00           N  
ATOM   1928  C4    A    61       4.443 -21.188  -5.203  1.00  0.00           C  
ATOM   1929  C3'   A    61       8.727 -22.320  -4.857  1.00  0.00           C  
ATOM   1930  H3'   A    61       8.412 -22.487  -5.887  1.00  0.00           H  
ATOM   1931  C2'   A    61       7.483 -22.172  -3.892  1.00  0.00           C  
ATOM   1932  H2'   A    61       6.769 -22.989  -4.001  1.00  0.00           H  
ATOM   1933  O2'   A    61       7.825 -22.031  -2.510  1.00  0.00           O  
ATOM   1934 HO2'   A    61       8.295 -22.814  -2.212  1.00  0.00           H  
ATOM   1935  O3'   A    61       9.630 -23.350  -4.357  1.00  0.00           O  
ATOM   1936  P     U    62       9.300 -24.871  -4.835  1.00  0.00           P  
ATOM   1937  OP1   U    62      10.347 -25.707  -4.220  1.00  0.00           O  
ATOM   1938  OP2   U    62       9.245 -24.794  -6.307  1.00  0.00           O  
ATOM   1939  O5'   U    62       7.875 -25.286  -4.222  1.00  0.00           O  
ATOM   1940  C5'   U    62       7.703 -25.556  -2.851  1.00  0.00           C  
ATOM   1941  H5'   U    62       8.242 -24.900  -2.168  1.00  0.00           H  
ATOM   1942 H5''   U    62       8.199 -26.519  -2.723  1.00  0.00           H  
ATOM   1943  C4'   U    62       6.252 -25.700  -2.408  1.00  0.00           C  
ATOM   1944  H4'   U    62       6.212 -25.845  -1.328  1.00  0.00           H  
ATOM   1945  O4'   U    62       5.393 -24.643  -2.726  1.00  0.00           O  
ATOM   1946  C1'   U    62       4.116 -25.244  -3.104  1.00  0.00           C  
ATOM   1947  H1'   U    62       3.303 -24.823  -2.512  1.00  0.00           H  
ATOM   1948  N1    U    62       3.815 -24.946  -4.510  1.00  0.00           N  
ATOM   1949  C6    U    62       4.783 -24.700  -5.474  1.00  0.00           C  
ATOM   1950  H6    U    62       5.819 -24.631  -5.179  1.00  0.00           H  
ATOM   1951  C5    U    62       4.393 -24.472  -6.748  1.00  0.00           C  
ATOM   1952  H5    U    62       5.084 -24.210  -7.535  1.00  0.00           H  
ATOM   1953  C4    U    62       3.003 -24.517  -7.176  1.00  0.00           C  
ATOM   1954  O4    U    62       2.658 -24.374  -8.372  1.00  0.00           O  
ATOM   1955  N3    U    62       2.107 -24.657  -6.140  1.00  0.00           N  
ATOM   1956  H3    U    62       1.139 -24.524  -6.396  1.00  0.00           H  
ATOM   1957  C2    U    62       2.449 -24.874  -4.826  1.00  0.00           C  
ATOM   1958  O2    U    62       1.543 -25.141  -3.975  1.00  0.00           O  
ATOM   1959  C3'   U    62       5.612 -26.924  -3.145  1.00  0.00           C  
ATOM   1960  H3'   U    62       5.749 -26.810  -4.221  1.00  0.00           H  
ATOM   1961  C2'   U    62       4.219 -26.764  -2.752  1.00  0.00           C  
ATOM   1962  H2'   U    62       3.592 -27.354  -3.421  1.00  0.00           H  
ATOM   1963  O2'   U    62       3.908 -26.974  -1.383  1.00  0.00           O  
ATOM   1964 HO2'   U    62       4.303 -27.808  -1.118  1.00  0.00           H  
ATOM   1965  O3'   U    62       6.284 -28.146  -2.706  1.00  0.00           O  
ATOM   1966  P     U    63       5.769 -29.573  -3.231  1.00  0.00           P  
ATOM   1967  OP1   U    63       6.865 -30.569  -3.224  1.00  0.00           O  
ATOM   1968  OP2   U    63       5.002 -29.429  -4.546  1.00  0.00           O  
ATOM   1969  O5'   U    63       4.747 -30.073  -2.130  1.00  0.00           O  
ATOM   1970  C5'   U    63       5.122 -30.468  -0.863  1.00  0.00           C  
ATOM   1971  H5'   U    63       5.899 -29.791  -0.508  1.00  0.00           H  
ATOM   1972 H5''   U    63       5.479 -31.496  -0.935  1.00  0.00           H  
ATOM   1973  C4'   U    63       3.985 -30.495   0.161  1.00  0.00           C  
ATOM   1974  H4'   U    63       4.500 -30.628   1.113  1.00  0.00           H  
ATOM   1975  O4'   U    63       3.150 -29.357   0.073  1.00  0.00           O  
ATOM   1976  C1'   U    63       1.832 -29.611   0.462  1.00  0.00           C  
ATOM   1977  H1'   U    63       1.528 -28.975   1.293  1.00  0.00           H  
ATOM   1978  N1    U    63       0.823 -29.378  -0.592  1.00  0.00           N  
ATOM   1979  C6    U    63       1.277 -29.324  -1.897  1.00  0.00           C  
ATOM   1980  H6    U    63       2.303 -29.449  -2.211  1.00  0.00           H  
ATOM   1981  C5    U    63       0.338 -29.032  -2.842  1.00  0.00           C  
ATOM   1982  H5    U    63       0.669 -28.925  -3.865  1.00  0.00           H  
ATOM   1983  C4    U    63      -1.086 -28.966  -2.567  1.00  0.00           C  
ATOM   1984  O4    U    63      -1.979 -28.780  -3.347  1.00  0.00           O  
ATOM   1985  N3    U    63      -1.404 -29.249  -1.251  1.00  0.00           N  
ATOM   1986  H3    U    63      -2.369 -29.229  -0.951  1.00  0.00           H  
ATOM   1987  C2    U    63      -0.504 -29.282  -0.229  1.00  0.00           C  
ATOM   1988  O2    U    63      -0.863 -29.183   0.915  1.00  0.00           O  
ATOM   1989  C3'   U    63       2.906 -31.602  -0.051  1.00  0.00           C  
ATOM   1990  H3'   U    63       2.583 -31.558  -1.091  1.00  0.00           H  
ATOM   1991  C2'   U    63       1.838 -31.052   0.860  1.00  0.00           C  
ATOM   1992  H2'   U    63       0.897 -31.576   0.691  1.00  0.00           H  
ATOM   1993  O2'   U    63       2.153 -31.276   2.262  1.00  0.00           O  
ATOM   1994 HO2'   U    63       2.575 -32.122   2.426  1.00  0.00           H  
ATOM   1995  O3'   U    63       3.300 -32.936   0.340  1.00  0.00           O  
ATOM   1996  P     A    64       2.734 -34.278  -0.337  1.00  0.00           P  
ATOM   1997  OP1   A    64       3.502 -35.347   0.335  1.00  0.00           O  
ATOM   1998  OP2   A    64       2.972 -34.143  -1.758  1.00  0.00           O  
ATOM   1999  O5'   A    64       1.211 -34.391  -0.018  1.00  0.00           O  
ATOM   2000  C5'   A    64       0.747 -34.456   1.322  1.00  0.00           C  
ATOM   2001  H5'   A    64       1.313 -33.870   2.046  1.00  0.00           H  
ATOM   2002 H5''   A    64       0.889 -35.477   1.675  1.00  0.00           H  
ATOM   2003  C4'   A    64      -0.734 -34.235   1.413  1.00  0.00           C  
ATOM   2004  H4'   A    64      -1.119 -34.196   2.432  1.00  0.00           H  
ATOM   2005  O4'   A    64      -1.176 -33.018   0.833  1.00  0.00           O  
ATOM   2006  C1'   A    64      -2.287 -33.169  -0.077  1.00  0.00           C  
ATOM   2007  H1'   A    64      -3.038 -32.447   0.243  1.00  0.00           H  
ATOM   2008  N9    A    64      -1.843 -32.829  -1.432  1.00  0.00           N  
ATOM   2009  C8    A    64      -0.599 -32.536  -1.878  1.00  0.00           C  
ATOM   2010  H8    A    64       0.183 -32.297  -1.173  1.00  0.00           H  
ATOM   2011  N7    A    64      -0.494 -32.375  -3.182  1.00  0.00           N  
ATOM   2012  C5    A    64      -1.830 -32.635  -3.654  1.00  0.00           C  
ATOM   2013  C6    A    64      -2.534 -32.760  -4.920  1.00  0.00           C  
ATOM   2014  N6    A    64      -1.954 -32.505  -6.100  1.00  0.00           N  
ATOM   2015  H61   A    64      -2.452 -32.701  -6.957  1.00  0.00           H  
ATOM   2016  H62   A    64      -1.083 -31.994  -6.063  1.00  0.00           H  
ATOM   2017  N1    A    64      -3.840 -33.110  -4.930  1.00  0.00           N  
ATOM   2018  C2    A    64      -4.438 -33.332  -3.777  1.00  0.00           C  
ATOM   2019  H2    A    64      -5.490 -33.459  -3.984  1.00  0.00           H  
ATOM   2020  N3    A    64      -3.934 -33.229  -2.566  1.00  0.00           N  
ATOM   2021  C4    A    64      -2.619 -32.926  -2.551  1.00  0.00           C  
ATOM   2022  C3'   A    64      -1.587 -35.297   0.726  1.00  0.00           C  
ATOM   2023  H3'   A    64      -1.001 -35.797  -0.045  1.00  0.00           H  
ATOM   2024  C2'   A    64      -2.776 -34.599   0.038  1.00  0.00           C  
ATOM   2025  H2'   A    64      -3.025 -35.136  -0.877  1.00  0.00           H  
ATOM   2026  O2'   A    64      -4.007 -34.594   0.828  1.00  0.00           O  
ATOM   2027 HO2'   A    64      -3.812 -34.911   1.712  1.00  0.00           H  
ATOM   2028  O3'   A    64      -2.013 -36.251   1.723  1.00  0.00           O  
ATOM   2029  P     U    65      -1.711 -37.817   1.522  1.00  0.00           P  
ATOM   2030  OP1   U    65      -2.383 -38.569   2.604  1.00  0.00           O  
ATOM   2031  OP2   U    65      -0.228 -37.866   1.380  1.00  0.00           O  
ATOM   2032  O5'   U    65      -2.361 -38.061   0.111  1.00  0.00           O  
ATOM   2033  C5'   U    65      -3.764 -38.414  -0.072  1.00  0.00           C  
ATOM   2034  H5'   U    65      -4.332 -37.628   0.427  1.00  0.00           H  
ATOM   2035 H5''   U    65      -3.931 -39.394   0.375  1.00  0.00           H  
ATOM   2036  C4'   U    65      -4.175 -38.467  -1.587  1.00  0.00           C  
ATOM   2037  H4'   U    65      -5.215 -38.780  -1.672  1.00  0.00           H  
ATOM   2038  O4'   U    65      -4.164 -37.184  -2.255  1.00  0.00           O  
ATOM   2039  C1'   U    65      -3.794 -37.433  -3.633  1.00  0.00           C  
ATOM   2040  H1'   U    65      -4.642 -37.125  -4.243  1.00  0.00           H  
ATOM   2041  N1    U    65      -2.517 -36.779  -4.028  1.00  0.00           N  
ATOM   2042  C6    U    65      -1.556 -36.410  -3.106  1.00  0.00           C  
ATOM   2043  H6    U    65      -1.663 -36.715  -2.076  1.00  0.00           H  
ATOM   2044  C5    U    65      -0.370 -35.855  -3.529  1.00  0.00           C  
ATOM   2045  H5    U    65       0.419 -35.712  -2.806  1.00  0.00           H  
ATOM   2046  C4    U    65      -0.232 -35.387  -4.938  1.00  0.00           C  
ATOM   2047  O4    U    65       0.805 -34.907  -5.397  1.00  0.00           O  
ATOM   2048  N3    U    65      -1.257 -35.704  -5.772  1.00  0.00           N  
ATOM   2049  H3    U    65      -1.193 -35.396  -6.731  1.00  0.00           H  
ATOM   2050  C2    U    65      -2.313 -36.453  -5.383  1.00  0.00           C  
ATOM   2051  O2    U    65      -3.074 -36.773  -6.241  1.00  0.00           O  
ATOM   2052  C3'   U    65      -3.320 -39.476  -2.406  1.00  0.00           C  
ATOM   2053  H3'   U    65      -2.314 -39.207  -2.084  1.00  0.00           H  
ATOM   2054  C2'   U    65      -3.557 -38.901  -3.811  1.00  0.00           C  
ATOM   2055  H2'   U    65      -2.641 -39.022  -4.388  1.00  0.00           H  
ATOM   2056  O2'   U    65      -4.680 -39.493  -4.413  1.00  0.00           O  
ATOM   2057 HO2'   U    65      -4.456 -40.426  -4.450  1.00  0.00           H  
ATOM   2058  O3'   U    65      -3.606 -40.802  -2.207  1.00  0.00           O  
ATOM   2059  P     G    66      -2.611 -41.973  -2.694  1.00  0.00           P  
ATOM   2060  OP1   G    66      -3.209 -43.192  -2.184  1.00  0.00           O  
ATOM   2061  OP2   G    66      -1.204 -41.655  -2.300  1.00  0.00           O  
ATOM   2062  O5'   G    66      -2.680 -41.958  -4.306  1.00  0.00           O  
ATOM   2063  C5'   G    66      -3.658 -42.713  -5.013  1.00  0.00           C  
ATOM   2064  H5'   G    66      -4.656 -42.290  -4.890  1.00  0.00           H  
ATOM   2065 H5''   G    66      -3.673 -43.758  -4.703  1.00  0.00           H  
ATOM   2066  C4'   G    66      -3.446 -42.723  -6.547  1.00  0.00           C  
ATOM   2067  H4'   G    66      -4.274 -43.352  -6.873  1.00  0.00           H  
ATOM   2068  O4'   G    66      -3.563 -41.415  -7.113  1.00  0.00           O  
ATOM   2069  C1'   G    66      -2.668 -41.329  -8.140  1.00  0.00           C  
ATOM   2070  H1'   G    66      -3.180 -40.854  -8.977  1.00  0.00           H  
ATOM   2071  N9    G    66      -1.595 -40.438  -7.725  1.00  0.00           N  
ATOM   2072  C8    G    66      -1.330 -39.886  -6.488  1.00  0.00           C  
ATOM   2073  H8    G    66      -1.753 -40.253  -5.564  1.00  0.00           H  
ATOM   2074  N7    G    66      -0.303 -39.097  -6.461  1.00  0.00           N  
ATOM   2075  C5    G    66       0.226 -39.158  -7.764  1.00  0.00           C  
ATOM   2076  C6    G    66       1.279 -38.392  -8.450  1.00  0.00           C  
ATOM   2077  O6    G    66       2.045 -37.518  -8.018  1.00  0.00           O  
ATOM   2078  N1    G    66       1.503 -38.856  -9.742  1.00  0.00           N  
ATOM   2079  H1    G    66       2.371 -38.552 -10.159  1.00  0.00           H  
ATOM   2080  C2    G    66       0.665 -39.631 -10.417  1.00  0.00           C  
ATOM   2081  N2    G    66       1.073 -39.899 -11.636  1.00  0.00           N  
ATOM   2082  H21   G    66       1.965 -39.638 -12.032  1.00  0.00           H  
ATOM   2083  H22   G    66       0.656 -40.763 -11.950  1.00  0.00           H  
ATOM   2084  N3    G    66      -0.396 -40.192  -9.843  1.00  0.00           N  
ATOM   2085  C4    G    66      -0.541 -40.012  -8.519  1.00  0.00           C  
ATOM   2086  C3'   G    66      -2.218 -43.362  -7.086  1.00  0.00           C  
ATOM   2087  H3'   G    66      -1.472 -43.022  -6.368  1.00  0.00           H  
ATOM   2088  C2'   G    66      -2.113 -42.706  -8.438  1.00  0.00           C  
ATOM   2089  H2'   G    66      -1.088 -42.703  -8.811  1.00  0.00           H  
ATOM   2090  O2'   G    66      -2.926 -43.477  -9.333  1.00  0.00           O  
ATOM   2091 HO2'   G    66      -2.587 -44.350  -9.121  1.00  0.00           H  
ATOM   2092  O3'   G    66      -2.233 -44.773  -7.001  1.00  0.00           O  
ATOM   2093  P     A    67      -0.764 -45.369  -6.880  1.00  0.00           P  
ATOM   2094  OP1   A    67      -1.050 -46.777  -6.718  1.00  0.00           O  
ATOM   2095  OP2   A    67      -0.048 -44.691  -5.824  1.00  0.00           O  
ATOM   2096  O5'   A    67      -0.048 -44.990  -8.210  1.00  0.00           O  
ATOM   2097  C5'   A    67      -0.005 -45.911  -9.330  1.00  0.00           C  
ATOM   2098  H5'   A    67      -1.001 -45.799  -9.758  1.00  0.00           H  
ATOM   2099 H5''   A    67       0.240 -46.941  -9.070  1.00  0.00           H  
ATOM   2100  C4'   A    67       1.017 -45.386 -10.374  1.00  0.00           C  
ATOM   2101  H4'   A    67       0.863 -45.878 -11.335  1.00  0.00           H  
ATOM   2102  O4'   A    67       0.898 -44.009 -10.539  1.00  0.00           O  
ATOM   2103  C1'   A    67       2.206 -43.440 -10.706  1.00  0.00           C  
ATOM   2104  H1'   A    67       2.359 -42.907 -11.645  1.00  0.00           H  
ATOM   2105  N9    A    67       2.478 -42.449  -9.599  1.00  0.00           N  
ATOM   2106  C8    A    67       2.031 -42.371  -8.259  1.00  0.00           C  
ATOM   2107  H8    A    67       1.273 -42.976  -7.785  1.00  0.00           H  
ATOM   2108  N7    A    67       2.624 -41.448  -7.542  1.00  0.00           N  
ATOM   2109  C5    A    67       3.546 -40.925  -8.426  1.00  0.00           C  
ATOM   2110  C6    A    67       4.539 -39.898  -8.335  1.00  0.00           C  
ATOM   2111  N6    A    67       4.617 -39.107  -7.313  1.00  0.00           N  
ATOM   2112  H61   A    67       5.242 -38.327  -7.454  1.00  0.00           H  
ATOM   2113  H62   A    67       3.891 -39.170  -6.613  1.00  0.00           H  
ATOM   2114  N1    A    67       5.473 -39.718  -9.207  1.00  0.00           N  
ATOM   2115  C2    A    67       5.298 -40.432 -10.360  1.00  0.00           C  
ATOM   2116  H2    A    67       5.945 -40.154 -11.179  1.00  0.00           H  
ATOM   2117  N3    A    67       4.355 -41.269 -10.682  1.00  0.00           N  
ATOM   2118  C4    A    67       3.517 -41.553  -9.657  1.00  0.00           C  
ATOM   2119  C3'   A    67       2.444 -45.576  -9.880  1.00  0.00           C  
ATOM   2120  H3'   A    67       2.413 -45.235  -8.845  1.00  0.00           H  
ATOM   2121  C2'   A    67       3.268 -44.590 -10.627  1.00  0.00           C  
ATOM   2122  H2'   A    67       4.179 -44.376 -10.067  1.00  0.00           H  
ATOM   2123  O2'   A    67       3.573 -45.056 -11.847  1.00  0.00           O  
ATOM   2124 HO2'   A    67       3.524 -46.014 -11.887  1.00  0.00           H  
ATOM   2125  O3'   A    67       2.902 -46.880 -10.068  1.00  0.00           O  
ATOM   2126  P     A    68       3.790 -47.502  -8.892  1.00  0.00           P  
ATOM   2127  OP1   A    68       3.839 -48.951  -8.968  1.00  0.00           O  
ATOM   2128  OP2   A    68       3.501 -46.924  -7.579  1.00  0.00           O  
ATOM   2129  O5'   A    68       5.262 -47.063  -9.173  1.00  0.00           O  
ATOM   2130  C5'   A    68       6.055 -47.459 -10.210  1.00  0.00           C  
ATOM   2131  H5'   A    68       5.498 -47.422 -11.146  1.00  0.00           H  
ATOM   2132 H5''   A    68       6.290 -48.518 -10.108  1.00  0.00           H  
ATOM   2133  C4'   A    68       7.328 -46.578 -10.433  1.00  0.00           C  
ATOM   2134  H4'   A    68       7.941 -47.001 -11.229  1.00  0.00           H  
ATOM   2135  O4'   A    68       7.104 -45.207 -10.855  1.00  0.00           O  
ATOM   2136  C1'   A    68       8.170 -44.412 -10.338  1.00  0.00           C  
ATOM   2137  H1'   A    68       8.739 -43.989 -11.166  1.00  0.00           H  
ATOM   2138  N9    A    68       7.630 -43.506  -9.267  1.00  0.00           N  
ATOM   2139  C8    A    68       6.409 -43.616  -8.575  1.00  0.00           C  
ATOM   2140  H8    A    68       5.717 -44.433  -8.714  1.00  0.00           H  
ATOM   2141  N7    A    68       6.282 -42.624  -7.702  1.00  0.00           N  
ATOM   2142  C5    A    68       7.443 -41.858  -7.822  1.00  0.00           C  
ATOM   2143  C6    A    68       7.975 -40.675  -7.224  1.00  0.00           C  
ATOM   2144  N6    A    68       7.392 -40.014  -6.291  1.00  0.00           N  
ATOM   2145  H61   A    68       7.743 -39.107  -6.016  1.00  0.00           H  
ATOM   2146  H62   A    68       6.573 -40.351  -5.806  1.00  0.00           H  
ATOM   2147  N1    A    68       9.131 -40.146  -7.645  1.00  0.00           N  
ATOM   2148  C2    A    68       9.744 -40.718  -8.664  1.00  0.00           C  
ATOM   2149  H2    A    68      10.579 -40.151  -9.049  1.00  0.00           H  
ATOM   2150  N3    A    68       9.461 -41.916  -9.266  1.00  0.00           N  
ATOM   2151  C4    A    68       8.261 -42.363  -8.805  1.00  0.00           C  
ATOM   2152  C3'   A    68       8.238 -46.518  -9.275  1.00  0.00           C  
ATOM   2153  H3'   A    68       7.617 -46.173  -8.448  1.00  0.00           H  
ATOM   2154  C2'   A    68       9.091 -45.340  -9.636  1.00  0.00           C  
ATOM   2155  H2'   A    68       9.435 -44.984  -8.665  1.00  0.00           H  
ATOM   2156  O2'   A    68      10.191 -45.681 -10.530  1.00  0.00           O  
ATOM   2157 HO2'   A    68      10.531 -46.511 -10.188  1.00  0.00           H  
ATOM   2158  O3'   A    68       8.970 -47.664  -8.973  1.00  0.00           O  
ATOM   2159  P     G    69       9.446 -48.058  -7.562  1.00  0.00           P  
ATOM   2160  OP1   G    69       9.957 -49.453  -7.657  1.00  0.00           O  
ATOM   2161  OP2   G    69       8.325 -47.782  -6.589  1.00  0.00           O  
ATOM   2162  O5'   G    69      10.638 -47.044  -7.400  1.00  0.00           O  
ATOM   2163  C5'   G    69      11.877 -47.200  -8.082  1.00  0.00           C  
ATOM   2164  H5'   G    69      11.646 -47.374  -9.133  1.00  0.00           H  
ATOM   2165 H5''   G    69      12.402 -48.048  -7.641  1.00  0.00           H  
ATOM   2166  C4'   G    69      12.693 -45.946  -8.045  1.00  0.00           C  
ATOM   2167  H4'   G    69      13.488 -45.999  -8.789  1.00  0.00           H  
ATOM   2168  O4'   G    69      11.933 -44.830  -8.509  1.00  0.00           O  
ATOM   2169  C1'   G    69      12.463 -43.766  -7.799  1.00  0.00           C  
ATOM   2170  H1'   G    69      12.784 -42.981  -8.484  1.00  0.00           H  
ATOM   2171  N9    G    69      11.513 -43.210  -6.881  1.00  0.00           N  
ATOM   2172  C8    G    69      10.280 -43.778  -6.406  1.00  0.00           C  
ATOM   2173  H8    G    69       9.977 -44.760  -6.740  1.00  0.00           H  
ATOM   2174  N7    G    69       9.573 -43.006  -5.617  1.00  0.00           N  
ATOM   2175  C5    G    69      10.444 -41.876  -5.453  1.00  0.00           C  
ATOM   2176  C6    G    69      10.347 -40.789  -4.504  1.00  0.00           C  
ATOM   2177  O6    G    69       9.456 -40.594  -3.665  1.00  0.00           O  
ATOM   2178  N1    G    69      11.426 -39.898  -4.695  1.00  0.00           N  
ATOM   2179  H1    G    69      11.324 -39.086  -4.104  1.00  0.00           H  
ATOM   2180  C2    G    69      12.503 -40.084  -5.475  1.00  0.00           C  
ATOM   2181  N2    G    69      13.427 -39.156  -5.387  1.00  0.00           N  
ATOM   2182  H21   G    69      13.272 -38.300  -4.874  1.00  0.00           H  
ATOM   2183  H22   G    69      14.300 -39.261  -5.886  1.00  0.00           H  
ATOM   2184  N3    G    69      12.714 -41.180  -6.215  1.00  0.00           N  
ATOM   2185  C4    G    69      11.585 -41.980  -6.242  1.00  0.00           C  
ATOM   2186  C3'   G    69      13.373 -45.614  -6.678  1.00  0.00           C  
ATOM   2187  H3'   G    69      12.625 -45.664  -5.886  1.00  0.00           H  
ATOM   2188  C2'   G    69      13.691 -44.195  -6.994  1.00  0.00           C  
ATOM   2189  H2'   G    69      13.874 -43.574  -6.117  1.00  0.00           H  
ATOM   2190  O2'   G    69      14.813 -44.120  -7.858  1.00  0.00           O  
ATOM   2191 HO2'   G    69      15.291 -44.885  -7.530  1.00  0.00           H  
ATOM   2192  O3'   G    69      14.523 -46.376  -6.515  1.00  0.00           O  
ATOM   2193  P     U    70      14.730 -47.232  -5.179  1.00  0.00           P  
ATOM   2194  OP1   U    70      16.075 -47.708  -5.014  1.00  0.00           O  
ATOM   2195  OP2   U    70      13.628 -48.213  -5.173  1.00  0.00           O  
ATOM   2196  O5'   U    70      14.394 -46.193  -3.953  1.00  0.00           O  
ATOM   2197  C5'   U    70      15.384 -45.212  -3.614  1.00  0.00           C  
ATOM   2198  H5'   U    70      16.048 -44.789  -4.368  1.00  0.00           H  
ATOM   2199 H5''   U    70      16.089 -45.760  -2.989  1.00  0.00           H  
ATOM   2200  C4'   U    70      14.905 -44.014  -2.804  1.00  0.00           C  
ATOM   2201  H4'   U    70      15.693 -43.271  -2.684  1.00  0.00           H  
ATOM   2202  O4'   U    70      13.780 -43.397  -3.449  1.00  0.00           O  
ATOM   2203  C1'   U    70      13.007 -42.917  -2.405  1.00  0.00           C  
ATOM   2204  H1'   U    70      12.899 -41.836  -2.488  1.00  0.00           H  
ATOM   2205  N1    U    70      11.688 -43.627  -2.338  1.00  0.00           N  
ATOM   2206  C6    U    70      11.494 -44.831  -2.958  1.00  0.00           C  
ATOM   2207  H6    U    70      12.329 -45.280  -3.476  1.00  0.00           H  
ATOM   2208  C5    U    70      10.261 -45.409  -2.879  1.00  0.00           C  
ATOM   2209  H5    U    70      10.128 -46.378  -3.335  1.00  0.00           H  
ATOM   2210  C4    U    70       9.148 -44.787  -2.170  1.00  0.00           C  
ATOM   2211  O4    U    70       8.022 -45.208  -2.112  1.00  0.00           O  
ATOM   2212  N3    U    70       9.374 -43.509  -1.723  1.00  0.00           N  
ATOM   2213  H3    U    70       8.638 -42.999  -1.255  1.00  0.00           H  
ATOM   2214  C2    U    70      10.659 -42.908  -1.735  1.00  0.00           C  
ATOM   2215  O2    U    70      10.771 -41.730  -1.339  1.00  0.00           O  
ATOM   2216  C3'   U    70      14.595 -44.391  -1.368  1.00  0.00           C  
ATOM   2217  H3'   U    70      13.996 -45.299  -1.289  1.00  0.00           H  
ATOM   2218  C2'   U    70      13.663 -43.221  -1.031  1.00  0.00           C  
ATOM   2219  H2'   U    70      12.925 -43.494  -0.276  1.00  0.00           H  
ATOM   2220  O2'   U    70      14.311 -42.043  -0.536  1.00  0.00           O  
ATOM   2221 HO2'   U    70      14.627 -42.180   0.360  1.00  0.00           H  
ATOM   2222  O3'   U    70      15.745 -44.552  -0.648  1.00  0.00           O  
ATOM   2223  P    G3    71      15.771 -44.879   0.847  1.00  0.00           P  
ATOM   2224  OP1  G3    71      17.181 -45.241   1.232  1.00  0.00           O  
ATOM   2225  OP2  G3    71      14.673 -45.854   1.018  1.00  0.00           O  
ATOM   2226  O5'  G3    71      15.309 -43.498   1.589  1.00  0.00           O  
ATOM   2227  C5'  G3    71      16.291 -42.535   1.888  1.00  0.00           C  
ATOM   2228  H5'  G3    71      16.875 -42.156   1.050  1.00  0.00           H  
ATOM   2229 H5''  G3    71      16.990 -43.070   2.531  1.00  0.00           H  
ATOM   2230  C4'  G3    71      15.709 -41.505   2.783  1.00  0.00           C  
ATOM   2231  H4'  G3    71      16.604 -40.931   3.025  1.00  0.00           H  
ATOM   2232  O4'  G3    71      14.711 -40.547   2.232  1.00  0.00           O  
ATOM   2233  C1'  G3    71      13.826 -40.178   3.298  1.00  0.00           C  
ATOM   2234  H1'  G3    71      13.782 -39.103   3.474  1.00  0.00           H  
ATOM   2235  N9   G3    71      12.439 -40.620   3.011  1.00  0.00           N  
ATOM   2236  C8   G3    71      11.943 -41.802   2.530  1.00  0.00           C  
ATOM   2237  H8   G3    71      12.497 -42.605   2.067  1.00  0.00           H  
ATOM   2238  N7   G3    71      10.691 -41.996   2.738  1.00  0.00           N  
ATOM   2239  C5   G3    71      10.249 -40.867   3.378  1.00  0.00           C  
ATOM   2240  C6   G3    71       8.978 -40.564   3.948  1.00  0.00           C  
ATOM   2241  O6   G3    71       7.856 -41.148   3.849  1.00  0.00           O  
ATOM   2242  N1   G3    71       9.036 -39.457   4.794  1.00  0.00           N  
ATOM   2243  H1   G3    71       8.207 -39.200   5.311  1.00  0.00           H  
ATOM   2244  C2   G3    71      10.153 -38.644   4.873  1.00  0.00           C  
ATOM   2245  N2   G3    71      10.057 -37.498   5.538  1.00  0.00           N  
ATOM   2246  H21  G3    71       9.201 -37.264   6.022  1.00  0.00           H  
ATOM   2247  H22  G3    71      10.711 -36.793   5.228  1.00  0.00           H  
ATOM   2248  N3   G3    71      11.399 -38.989   4.410  1.00  0.00           N  
ATOM   2249  C4   G3    71      11.340 -40.063   3.625  1.00  0.00           C  
ATOM   2250  C3'  G3    71      15.135 -42.037   4.138  1.00  0.00           C  
ATOM   2251  H3'  G3    71      14.408 -42.845   4.067  1.00  0.00           H  
ATOM   2252  C2'  G3    71      14.326 -40.814   4.556  1.00  0.00           C  
ATOM   2253  H2'  G3    71      13.529 -41.070   5.254  1.00  0.00           H  
ATOM   2254  O2'  G3    71      15.114 -39.781   5.137  1.00  0.00           O  
ATOM   2255 HO2'  G3    71      16.022 -40.092   5.150  1.00  0.00           H  
ATOM   2256  O3'  G3    71      15.980 -42.398   5.169  1.00  0.00           O  
ATOM   2257 HO3'  G3    71      15.487 -42.594   5.969  1.00  0.00           H  
TER    2258       G3    71 
ATOM   2258  K+   K+    72      -7.575  14.179   7.141  1.00  0.00           K  
TER    2259       K+    72 
ATOM   2259  K+   K+    73      -6.879 -15.541   8.211  1.00  0.00           K  
TER    2260       K+    73 
ATOM   2260  K+   K+    74       0.437  -6.175  -0.117  1.00  0.00           K  
TER    2261       K+    74 
ATOM   2261  K+   K+    75     -12.649 -39.468 -13.417  1.00  0.00           K  
TER    2262       K+    75 
ATOM   2262  K+   K+    76      -4.948 -10.014  -1.262  1.00  0.00           K  
TER    2263       K+    76 
ATOM   2263  K+   K+    77       2.897  -3.811  -2.503  1.00  0.00           K  
TER    2264       K+    77 
ATOM   2264  K+   K+    78       8.699  16.370   4.453  1.00  0.00           K  
TER    2265       K+    78 
ATOM   2265  K+   K+    79     -35.183   3.876  30.954  1.00  0.00           K  
TER    2266       K+    79 
ATOM   2266  K+   K+    80     -22.740  35.651  -0.448  1.00  0.00           K  
TER    2267       K+    80 
ATOM   2267  K+   K+    81      -2.843 -22.327  -6.429  1.00  0.00           K  
TER    2268       K+    81 
ATOM   2268  K+   K+    82      13.141  32.194  29.629  1.00  0.00           K  
TER    2269       K+    82 
ATOM   2269  K+   K+    83      12.503  -8.308 -16.401  1.00  0.00           K  
TER    2270       K+    83 
ATOM   2270  K+   K+    84       2.971 -16.570 -17.791  1.00  0.00           K  
TER    2271       K+    84 
ATOM   2271  K+   K+    85       4.298 -20.051  -9.837  1.00  0.00           K  
TER    2272       K+    85 
ATOM   2272  K+   K+    86       1.240  11.117   7.542  1.00  0.00           K  
TER    2273       K+    86 
ATOM   2273  K+   K+    87      13.694 -41.163 -12.085  1.00  0.00           K  
TER    2274       K+    87 
ATOM   2274  K+   K+    88     -16.417 -18.028 -10.293  1.00  0.00           K  
TER    2275       K+    88 
ATOM   2275  K+   K+    89      -9.098  -5.403  -7.024  1.00  0.00           K  
TER    2276       K+    89 
ATOM   2276  K+   K+    90       3.956 -28.716 -15.367  1.00  0.00           K  
TER    2277       K+    90 
ATOM   2277  K+   K+    91     -19.337 -12.363  10.622  1.00  0.00           K  
TER    2278       K+    91 
ATOM   2278  K+   K+    92      -4.150   3.820  14.000  1.00  0.00           K  
TER    2279       K+    92 
ATOM   2279  K+   K+    93     -14.044 -50.271  -6.876  1.00  0.00           K  
TER    2280       K+    93 
ATOM   2280  K+   K+    94     -27.434 -17.066 -29.002  1.00  0.00           K  
TER    2281       K+    94 
ATOM   2281  K+   K+    95     -24.747   7.396  -0.191  1.00  0.00           K  
TER    2282       K+    95 
ATOM   2282  K+   K+    96       9.233 -29.941  -1.950  1.00  0.00           K  
TER    2283       K+    96 
ATOM   2283  K+   K+    97      -8.426   5.210   3.427  1.00  0.00           K  
TER    2284       K+    97 
ATOM   2284  K+   K+    98       0.061 -17.947   8.107  1.00  0.00           K  
TER    2285       K+    98 
ATOM   2285  K+   K+    99      -8.376  29.733 -17.805  1.00  0.00           K  
TER    2286       K+    99 
ATOM   2286  K+   K+   100     -11.578 -11.117   3.539  1.00  0.00           K  
TER    2287       K+   100 
ATOM   2287  K+   K+   101      -6.741 -30.035  -5.552  1.00  0.00           K  
TER    2288       K+   101 
ATOM   2288  K+   K+   102       3.747   9.703  -6.980  1.00  0.00           K  
TER    2289       K+   102 
ATOM   2289  K+   K+   103      34.906  -5.513 -28.945  1.00  0.00           K  
TER    2290       K+   103 
ATOM   2290  K+   K+   104     -23.352  34.841  -6.158  1.00  0.00           K  
TER    2291       K+   104 
ATOM   2291  K+   K+   105       3.708   0.796  -6.959  1.00  0.00           K  
TER    2292       K+   105 
ATOM   2292  K+   K+   106      -2.040 -31.782   5.321  1.00  0.00           K  
TER    2293       K+   106 
ATOM   2293  K+   K+   107     -14.352 -23.747  -1.641  1.00  0.00           K  
TER    2294       K+   107 
ATOM   2294  K+   K+   108     -17.551 -21.380   8.589  1.00  0.00           K  
TER    2295       K+   108 
ATOM   2295  K+   K+   109      20.970 -11.411   5.712  1.00  0.00           K  
TER    2296       K+   109 
ATOM   2296  K+   K+   110       7.355 -29.430  -5.905  1.00  0.00           K  
TER    2297       K+   110 
ATOM   2297  K+   K+   111      -3.947 -36.721 -11.697  1.00  0.00           K  
TER    2298       K+   111 
ATOM   2298  K+   K+   112     -13.331 -21.449   1.527  1.00  0.00           K  
TER    2299       K+   112 
ATOM   2299  K+   K+   113      38.446  -8.693 -28.939  1.00  0.00           K  
TER    2300       K+   113 
ATOM   2300  K+   K+   114      -8.194 -27.213  -1.311  1.00  0.00           K  
TER    2301       K+   114 
ATOM   2301  K+   K+   115       9.460 -35.982  10.291  1.00  0.00           K  
TER    2302       K+   115 
ATOM   2302  K+   K+   116      -6.714  -7.159  -9.764  1.00  0.00           K  
TER    2303       K+   116 
ATOM   2303  K+   K+   117     -19.684 -26.037  -5.265  1.00  0.00           K  
TER    2304       K+   117 
ATOM   2304  K+   K+   118       4.447 -42.865  -5.506  1.00  0.00           K  
TER    2305       K+   118 
ATOM   2305  K+   K+   119      36.025  27.578   5.632  1.00  0.00           K  
TER    2306       K+   119 
ATOM   2306  K+   K+   120       0.379 -13.902 -19.886  1.00  0.00           K  
TER    2307       K+   120 
ATOM   2307  K+   K+   121      18.322  17.228  32.531  1.00  0.00           K  
TER    2308       K+   121 
ATOM   2308  K+   K+   122     -33.818  23.432  -9.588  1.00  0.00           K  
TER    2309       K+   122 
ATOM   2309  K+   K+   123     -16.105   3.849   7.449  1.00  0.00           K  
TER    2310       K+   123 
ATOM   2310  K+   K+   124       4.722  -3.627   4.603  1.00  0.00           K  
TER    2311       K+   124 
ATOM   2311  K+   K+   125       3.306 -31.869 -11.389  1.00  0.00           K  
TER    2312       K+   125 
ATOM   2312  K+   K+   126     -14.996  15.115  -2.951  1.00  0.00           K  
TER    2313       K+   126 
ATOM   2313  K+   K+   127      -7.208  31.911 -28.337  1.00  0.00           K  
TER    2314       K+   127 
ATOM   2314  K+   K+   128       4.588   1.871  -2.596  1.00  0.00           K  
TER    2315       K+   128 
ATOM   2315  K+   K+   129       2.906 -14.846  -9.356  1.00  0.00           K  
TER    2316       K+   129 
ATOM   2316  K+   K+   130     -17.754   1.673 -10.194  1.00  0.00           K  
TER    2317       K+   130 
ATOM   2317  K+   K+   131       4.254 -36.365  -2.737  1.00  0.00           K  
TER    2318       K+   131 
ATOM   2318  K+   K+   132     -15.316  -2.459   1.247  1.00  0.00           K  
TER    2319       K+   132 
ATOM   2319  K+   K+   133     -10.660 -16.563   4.032  1.00  0.00           K  
TER    2320       K+   133 
ATOM   2320  K+   K+   134      12.281  -0.168  -2.477  1.00  0.00           K  
TER    2321       K+   134 
ATOM   2321  K+   K+   135     -16.968 -41.844   2.199  1.00  0.00           K  
TER    2322       K+   135 
ATOM   2322  K+   K+   136      19.524 -34.807  -4.348  1.00  0.00           K  
TER    2323       K+   136 
ATOM   2323  K+   K+   137      -0.585  18.776  -5.440  1.00  0.00           K  
TER    2324       K+   137 
ATOM   2324  K+   K+   138      -0.496  11.881  -0.111  1.00  0.00           K  
TER    2325       K+   138 
ATOM   2325  K+   K+   139     -15.894  15.253  47.854  1.00  0.00           K  
TER    2326       K+   139 
ATOM   2326  K+   K+   140      -7.336 -28.028 -17.793  1.00  0.00           K  
TER    2327       K+   140 
ATOM   2327  K+   K+   141      16.321 -21.868  10.553  1.00  0.00           K  
TER    2328       K+   141 
ATOM   2328  O   WAT   142     -10.858  13.327 -27.591  1.00  0.00           O  
ATOM   2329  H1  WAT   142     -10.836  13.788 -28.429  1.00  0.00           H  
ATOM   2330  H2  WAT   142      -9.975  13.429 -27.237  1.00  0.00           H  
TER    2331      WAT   142 
ATOM   2331  O   WAT   143      -7.195  36.441  14.835  1.00  0.00           O  
ATOM   2332  H1  WAT   143      -8.121  36.466  14.594  1.00  0.00           H  
ATOM   2333  H2  WAT   143      -6.979  37.348  15.050  1.00  0.00           H  
TER    2334      WAT   143 
ATOM   2334  O   WAT   144     -29.964  25.822  -6.845  1.00  0.00           O  
ATOM   2335  H1  WAT   144     -29.444  25.696  -6.051  1.00  0.00           H  
ATOM   2336  H2  WAT   144     -29.405  26.349  -7.416  1.00  0.00           H  
TER    2337      WAT   144 
ATOM   2337  O   WAT   145       4.124  35.974  17.844  1.00  0.00           O  
ATOM   2338  H1  WAT   145       4.157  35.666  18.750  1.00  0.00           H  
ATOM   2339  H2  WAT   145       3.854  36.890  17.912  1.00  0.00           H  
TER    2340      WAT   145 
ATOM   2340  O   WAT   146      27.216  -8.563  32.081  1.00  0.00           O  
ATOM   2341  H1  WAT   146      27.300  -7.614  32.168  1.00  0.00           H  
ATOM   2342  H2  WAT   146      28.088  -8.858  31.819  1.00  0.00           H  
TER    2343      WAT   146 
ATOM   2343  O   WAT   147      -3.898 -19.510  10.789  1.00  0.00           O  
ATOM   2344  H1  WAT   147      -4.754 -19.934  10.726  1.00  0.00           H  
ATOM   2345  H2  WAT   147      -3.270 -20.232  10.753  1.00  0.00           H  
TER    2346      WAT   147 
ATOM   2346  O   WAT   148      43.509  -4.098 -21.007  1.00  0.00           O  
ATOM   2347  H1  WAT   148      43.078  -3.278 -21.247  1.00  0.00           H  
ATOM   2348  H2  WAT   148      42.842  -4.587 -20.525  1.00  0.00           H  
TER    2349      WAT   148 
ATOM   2349  O   WAT   149      -7.125 -41.207  -1.604  1.00  0.00           O  
ATOM   2350  H1  WAT   149      -7.740 -41.384  -0.893  1.00  0.00           H  
ATOM   2351  H2  WAT   149      -6.523 -41.951  -1.592  1.00  0.00           H  
TER    2352      WAT   149 
ATOM   2352  O   WAT   150     -41.743 -32.489  12.557  1.00  0.00           O  
ATOM   2353  H1  WAT   150     -42.127 -33.124  11.953  1.00  0.00           H  
ATOM   2354  H2  WAT   150     -41.054 -32.062  12.049  1.00  0.00           H  
TER    2355      WAT   150 
ATOM   2355  O   WAT   151     -28.859  -4.975 -36.678  1.00  0.00           O  
ATOM   2356  H1  WAT   151     -29.796  -5.003 -36.871  1.00  0.00           H  
ATOM   2357  H2  WAT   151     -28.484  -4.457 -37.390  1.00  0.00           H  
TER    2358      WAT   151 
ATOM   2358  O   WAT   152       9.281 -19.960 -18.002  1.00  0.00           O  
ATOM   2359  H1  WAT   152       8.955 -19.069 -17.874  1.00  0.00           H  
ATOM   2360  H2  WAT   152       9.953 -20.068 -17.328  1.00  0.00           H  
TER    2361      WAT   152 
ATOM   2361  O   WAT   153      39.208   0.827  12.713  1.00  0.00           O  
ATOM   2362  H1  WAT   153      38.934   0.737  11.800  1.00  0.00           H  
ATOM   2363  H2  WAT   153      38.975   1.726  12.946  1.00  0.00           H  
TER    2364      WAT   153 
ATOM   2364  O   WAT   154     -19.990 -37.173  -6.007  1.00  0.00           O  
ATOM   2365  H1  WAT   154     -19.400 -36.709  -6.601  1.00  0.00           H  
ATOM   2366  H2  WAT   154     -20.829 -37.190  -6.468  1.00  0.00           H  
TER    2367      WAT   154 
ATOM   2367  O   WAT   155      18.513  37.438  -6.075  1.00  0.00           O  
ATOM   2368  H1  WAT   155      17.800  37.821  -6.586  1.00  0.00           H  
ATOM   2369  H2  WAT   155      18.661  36.582  -6.477  1.00  0.00           H  
TER    2370      WAT   155 
ATOM   2370  O   WAT   156      34.800  11.296  20.505  1.00  0.00           O  
ATOM   2371  H1  WAT   156      34.870  10.412  20.864  1.00  0.00           H  
ATOM   2372  H2  WAT   156      34.937  11.184  19.564  1.00  0.00           H  
TER    2373      WAT   156 
ATOM   2373  O   WAT   157      -6.981  11.554   2.917  1.00  0.00           O  
ATOM   2374  H1  WAT   157      -7.127  11.111   2.081  1.00  0.00           H  
ATOM   2375  H2  WAT   157      -6.190  11.146   3.270  1.00  0.00           H  
TER    2376      WAT   157 
ATOM   2376  O   WAT   158      19.881  -2.363  -8.230  1.00  0.00           O  
ATOM   2377  H1  WAT   158      19.664  -1.495  -8.569  1.00  0.00           H  
ATOM   2378  H2  WAT   158      20.251  -2.196  -7.363  1.00  0.00           H  
TER    2379      WAT   158 
ATOM   2379  O   WAT   159     -16.616  18.390  35.666  1.00  0.00           O  
ATOM   2380  H1  WAT   159     -16.179  18.709  36.456  1.00  0.00           H  
ATOM   2381  H2  WAT   159     -15.928  17.936  35.179  1.00  0.00           H  
TER    2382      WAT   159 
ATOM   2382  O   WAT   160     -11.579  19.365  17.434  1.00  0.00           O  
ATOM   2383  H1  WAT   160     -10.622  19.352  17.434  1.00  0.00           H  
ATOM   2384  H2  WAT   160     -11.820  19.283  16.511  1.00  0.00           H  
TER    2385      WAT   160 
ATOM   2385  O   WAT   161      24.197 -16.149  33.854  1.00  0.00           O  
ATOM   2386  H1  WAT   161      24.149 -15.193  33.818  1.00  0.00           H  
ATOM   2387  H2  WAT   161      24.564 -16.337  34.718  1.00  0.00           H  
TER    2388      WAT   161 
ATOM   2388  O   WAT   162      34.400 -21.954  -7.913  1.00  0.00           O  
ATOM   2389  H1  WAT   162      33.569 -21.561  -7.646  1.00  0.00           H  
ATOM   2390  H2  WAT   162      34.829 -22.190  -7.090  1.00  0.00           H  
TER    2391      WAT   162 
ATOM   2391  O   WAT   163     -15.186  -6.124 -30.516  1.00  0.00           O  
ATOM   2392  H1  WAT   163     -15.477  -5.502 -29.849  1.00  0.00           H  
ATOM   2393  H2  WAT   163     -15.773  -6.873 -30.416  1.00  0.00           H  
TER    2394      WAT   163 
ATOM   2394  O   WAT   164     -39.607  -4.056 -24.156  1.00  0.00           O  
ATOM   2395  H1  WAT   164     -39.932  -4.335 -25.012  1.00  0.00           H  
ATOM   2396  H2  WAT   164     -39.709  -4.827 -23.598  1.00  0.00           H  
TER    2397      WAT   164 
ATOM   2397  O   WAT   165      -7.563  38.263   5.334  1.00  0.00           O  
ATOM   2398  H1  WAT   165      -7.498  39.175   5.049  1.00  0.00           H  
ATOM   2399  H2  WAT   165      -8.316  37.916   4.856  1.00  0.00           H  
TER    2400      WAT   165 
ATOM   2400  O   WAT   166      -9.699  -9.134  37.921  1.00  0.00           O  
ATOM   2401  H1  WAT   166      -8.744  -9.160  37.984  1.00  0.00           H  
ATOM   2402  H2  WAT   166      -9.873  -8.928  37.002  1.00  0.00           H  
TER    2403      WAT   166 
ATOM   2403  O   WAT   167       7.656  -0.205   5.220  1.00  0.00           O  
ATOM   2404  H1  WAT   167       7.817   0.406   4.501  1.00  0.00           H  
ATOM   2405  H2  WAT   167       6.793  -0.574   5.032  1.00  0.00           H  
TER    2406      WAT   167 
ATOM   2406  O   WAT   168     -37.389  29.995  -4.490  1.00  0.00           O  
ATOM   2407  H1  WAT   168     -36.733  30.321  -5.105  1.00  0.00           H  
ATOM   2408  H2  WAT   168     -37.112  30.337  -3.640  1.00  0.00           H  
TER    2409      WAT   168 
ATOM   2409  O   WAT   169     -13.586   0.890 -45.153  1.00  0.00           O  
ATOM   2410  H1  WAT   169     -13.564   0.281 -44.415  1.00  0.00           H  
ATOM   2411  H2  WAT   169     -12.890   1.520 -44.964  1.00  0.00           H  
TER    2412      WAT   169 
ATOM   2412  O   WAT   170     -35.555  -2.436   5.778  1.00  0.00           O  
ATOM   2413  H1  WAT   170     -35.060  -1.739   5.348  1.00  0.00           H  
ATOM   2414  H2  WAT   170     -35.120  -3.243   5.503  1.00  0.00           H  
TER    2415      WAT   170 
ATOM   2415  O   WAT   171     -30.475   6.128  27.450  1.00  0.00           O  
ATOM   2416  H1  WAT   171     -29.550   6.342  27.575  1.00  0.00           H  
ATOM   2417  H2  WAT   171     -30.469   5.394  26.836  1.00  0.00           H  
TER    2418      WAT   171 
ATOM   2418  O   WAT   172      29.823  39.529  -9.677  1.00  0.00           O  
ATOM   2419  H1  WAT   172      28.914  39.415  -9.399  1.00  0.00           H  
ATOM   2420  H2  WAT   172      30.238  39.996  -8.951  1.00  0.00           H  
TER    2421      WAT   172 
ATOM   2421  O   WAT   173      13.050  -6.369 -11.080  1.00  0.00           O  
ATOM   2422  H1  WAT   173      13.081  -6.758 -10.206  1.00  0.00           H  
ATOM   2423  H2  WAT   173      13.917  -5.981 -11.201  1.00  0.00           H  
TER    2424      WAT   173 
ATOM   2424  O   WAT   174      10.524 -38.215 -25.838  1.00  0.00           O  
ATOM   2425  H1  WAT   174       9.676 -37.796 -25.986  1.00  0.00           H  
ATOM   2426  H2  WAT   174      11.134 -37.718 -26.384  1.00  0.00           H  
TER    2427      WAT   174 
ATOM   2427  O   WAT   175      20.641  38.066  -4.599  1.00  0.00           O  
ATOM   2428  H1  WAT   175      19.864  37.794  -5.088  1.00  0.00           H  
ATOM   2429  H2  WAT   175      20.924  38.874  -5.028  1.00  0.00           H  
TER    2430      WAT   175 
ATOM   2430  O   WAT   176       0.513   9.139 -12.524  1.00  0.00           O  
ATOM   2431  H1  WAT   176      -0.407   9.335 -12.347  1.00  0.00           H  
ATOM   2432  H2  WAT   176       0.881   9.968 -12.828  1.00  0.00           H  
TER    2433      WAT   176 
ATOM   2433  O   WAT   177     -25.286 -21.203 -17.507  1.00  0.00           O  
ATOM   2434  H1  WAT   177     -24.971 -21.829 -18.158  1.00  0.00           H  
ATOM   2435  H2  WAT   177     -24.677 -20.467 -17.566  1.00  0.00           H  
TER    2436      WAT   177 
ATOM   2436  O   WAT   178      22.261 -23.572 -30.362  1.00  0.00           O  
ATOM   2437  H1  WAT   178      23.000 -23.707 -29.769  1.00  0.00           H  
ATOM   2438  H2  WAT   178      21.667 -24.299 -30.173  1.00  0.00           H  
TER    2439      WAT   178 
ATOM   2439  O   WAT   179       1.923 -17.507  13.593  1.00  0.00           O  
ATOM   2440  H1  WAT   179       1.181 -18.111  13.612  1.00  0.00           H  
ATOM   2441  H2  WAT   179       1.807 -16.960  14.370  1.00  0.00           H  
TER    2442      WAT   179 
ATOM   2442  O   WAT   180      39.593  -0.850  35.807  1.00  0.00           O  
ATOM   2443  H1  WAT   180      39.049  -0.104  35.556  1.00  0.00           H  
ATOM   2444  H2  WAT   180      40.435  -0.685  35.381  1.00  0.00           H  
TER    2445      WAT   180 
ATOM   2445  O   WAT   181      11.635  45.211  -3.328  1.00  0.00           O  
ATOM   2446  H1  WAT   181      10.796  44.809  -3.104  1.00  0.00           H  
ATOM   2447  H2  WAT   181      12.099  44.536  -3.824  1.00  0.00           H  
TER    2448      WAT   181 
ATOM   2448  O   WAT   182      18.714  29.975 -21.550  1.00  0.00           O  
ATOM   2449  H1  WAT   182      18.308  29.787 -20.704  1.00  0.00           H  
ATOM   2450  H2  WAT   182      18.601  30.918 -21.666  1.00  0.00           H  
TER    2451      WAT   182 
ATOM   2451  O   WAT   183      19.575  26.404   3.457  1.00  0.00           O  
ATOM   2452  H1  WAT   183      20.235  26.119   2.826  1.00  0.00           H  
ATOM   2453  H2  WAT   183      20.054  26.497   4.280  1.00  0.00           H  
TER    2454      WAT   183 
ATOM   2454  O   WAT   184      28.197  -4.941   9.928  1.00  0.00           O  
ATOM   2455  H1  WAT   184      28.394  -4.698  10.832  1.00  0.00           H  
ATOM   2456  H2  WAT   184      28.779  -5.679   9.746  1.00  0.00           H  
TER    2457      WAT   184 
ATOM   2457  O   WAT   185     -32.694 -29.257  14.113  1.00  0.00           O  
ATOM   2458  H1  WAT   185     -32.596 -29.590  13.222  1.00  0.00           H  
ATOM   2459  H2  WAT   185     -33.390 -28.603  14.050  1.00  0.00           H  
TER    2460      WAT   185 
ATOM   2460  O   WAT   186       1.524 -12.456 -10.037  1.00  0.00           O  
ATOM   2461  H1  WAT   186       2.259 -11.963  -9.672  1.00  0.00           H  
ATOM   2462  H2  WAT   186       0.758 -11.910  -9.860  1.00  0.00           H  
TER    2463      WAT   186 
ATOM   2463  O   WAT   187       4.573   7.629 -30.090  1.00  0.00           O  
ATOM   2464  H1  WAT   187       4.945   8.245 -30.721  1.00  0.00           H  
ATOM   2465  H2  WAT   187       5.312   7.378 -29.535  1.00  0.00           H  
TER    2466      WAT   187 
ATOM   2466  O   WAT   188     -12.004 -13.817  17.921  1.00  0.00           O  
ATOM   2467  H1  WAT   188     -11.287 -13.440  17.411  1.00  0.00           H  
ATOM   2468  H2  WAT   188     -11.684 -13.814  18.823  1.00  0.00           H  
TER    2469      WAT   188 
ATOM   2469  O   WAT   189       5.537 -34.479 -23.166  1.00  0.00           O  
ATOM   2470  H1  WAT   189       4.955 -35.238 -23.215  1.00  0.00           H  
ATOM   2471  H2  WAT   189       6.417 -34.853 -23.132  1.00  0.00           H  
TER    2472      WAT   189 
ATOM   2472  O   WAT   190      -0.869  25.517 -10.705  1.00  0.00           O  
ATOM   2473  H1  WAT   190      -1.627  25.519 -10.121  1.00  0.00           H  
ATOM   2474  H2  WAT   190      -1.198  25.148 -11.524  1.00  0.00           H  
TER    2475      WAT   190 
ATOM   2475  O   WAT   191     -19.524  -0.092  13.123  1.00  0.00           O  
ATOM   2476  H1  WAT   191     -19.243   0.271  13.963  1.00  0.00           H  
ATOM   2477  H2  WAT   191     -20.251  -0.674  13.345  1.00  0.00           H  
TER    2478      WAT   191 
ATOM   2478  O   WAT   192      10.952  35.105  17.360  1.00  0.00           O  
ATOM   2479  H1  WAT   192      11.776  34.956  17.823  1.00  0.00           H  
ATOM   2480  H2  WAT   192      11.146  35.812  16.745  1.00  0.00           H  
TER    2481      WAT   192 
ATOM   2481  O   WAT   193      -3.691  -2.142  30.100  1.00  0.00           O  
ATOM   2482  H1  WAT   193      -3.427  -2.861  29.525  1.00  0.00           H  
ATOM   2483  H2  WAT   193      -3.049  -2.155  30.810  1.00  0.00           H  
TER    2484      WAT   193 
ATOM   2484  O   WAT   194       7.375  13.538  -1.882  1.00  0.00           O  
ATOM   2485  H1  WAT   194       6.964  12.687  -1.726  1.00  0.00           H  
ATOM   2486  H2  WAT   194       8.315  13.360  -1.840  1.00  0.00           H  
TER    2487      WAT   194 
ATOM   2487  O   WAT   195     -38.599  -3.248   6.715  1.00  0.00           O  
ATOM   2488  H1  WAT   195     -37.800  -3.336   7.235  1.00  0.00           H  
ATOM   2489  H2  WAT   195     -39.268  -3.704   7.224  1.00  0.00           H  
TER    2490      WAT   195 
ATOM   2490  O   WAT   196      39.502  -2.762  10.448  1.00  0.00           O  
ATOM   2491  H1  WAT   196      39.985  -3.588  10.485  1.00  0.00           H  
ATOM   2492  H2  WAT   196      38.604  -3.019  10.239  1.00  0.00           H  
TER    2493      WAT   196 
ATOM   2493  O   WAT   197     -31.788  19.103  -7.952  1.00  0.00           O  
ATOM   2494  H1  WAT   197     -32.309  18.316  -7.789  1.00  0.00           H  
ATOM   2495  H2  WAT   197     -31.467  18.996  -8.847  1.00  0.00           H  
TER    2496      WAT   197 
ATOM   2496  O   WAT   198      20.560 -28.585   3.058  1.00  0.00           O  
ATOM   2497  H1  WAT   198      19.630 -28.494   2.853  1.00  0.00           H  
ATOM   2498  H2  WAT   198      20.996 -28.564   2.206  1.00  0.00           H  
TER    2499      WAT   198 
ATOM   2499  O   WAT   199     -35.606  -1.104  31.778  1.00  0.00           O  
ATOM   2500  H1  WAT   199     -35.226  -1.487  32.568  1.00  0.00           H  
ATOM   2501  H2  WAT   199     -34.984  -1.319  31.083  1.00  0.00           H  
TER    2502      WAT   199 
ATOM   2502  O   WAT   200      24.281  24.754   7.414  1.00  0.00           O  
ATOM   2503  H1  WAT   200      24.440  23.833   7.208  1.00  0.00           H  
ATOM   2504  H2  WAT   200      23.917  25.120   6.608  1.00  0.00           H  
TER    2505      WAT   200 
ATOM   2505  O   WAT   201      32.684  20.001   0.838  1.00  0.00           O  
ATOM   2506  H1  WAT   201      33.187  19.343   0.360  1.00  0.00           H  
ATOM   2507  H2  WAT   201      32.083  20.363   0.187  1.00  0.00           H  
TER    2508      WAT   201 
ATOM   2508  O   WAT   202      -4.066   0.135 -37.378  1.00  0.00           O  
ATOM   2509  H1  WAT   202      -4.229  -0.499 -38.076  1.00  0.00           H  
ATOM   2510  H2  WAT   202      -4.597   0.895 -37.615  1.00  0.00           H  
TER    2511      WAT   202 
ATOM   2511  O   WAT   203     -12.637  25.220  11.882  1.00  0.00           O  
ATOM   2512  H1  WAT   203     -13.034  25.577  11.088  1.00  0.00           H  
ATOM   2513  H2  WAT   203     -12.559  24.281  11.710  1.00  0.00           H  
TER    2514      WAT   203 
ATOM   2514  O   WAT   204     -24.328   1.361  16.460  1.00  0.00           O  
ATOM   2515  H1  WAT   204     -25.024   2.016  16.411  1.00  0.00           H  
ATOM   2516  H2  WAT   204     -24.015   1.411  17.364  1.00  0.00           H  
TER    2517      WAT   204 
ATOM   2517  O   WAT   205       7.976 -35.898 -22.133  1.00  0.00           O  
ATOM   2518  H1  WAT   205       7.830 -36.656 -22.698  1.00  0.00           H  
ATOM   2519  H2  WAT   205       8.616 -35.366 -22.606  1.00  0.00           H  
TER    2520      WAT   205 
ATOM   2520  O   WAT   206     -16.282  15.183 -46.687  1.00  0.00           O  
ATOM   2521  H1  WAT   206     -16.830  14.442 -46.944  1.00  0.00           H  
ATOM   2522  H2  WAT   206     -16.724  15.555 -45.924  1.00  0.00           H  
TER    2523      WAT   206 
ATOM   2523  O   WAT   207      35.818  13.829 -25.297  1.00  0.00           O  
ATOM   2524  H1  WAT   207      34.934  13.715 -25.644  1.00  0.00           H  
ATOM   2525  H2  WAT   207      35.686  14.114 -24.393  1.00  0.00           H  
TER    2526      WAT   207 
ATOM   2526  O   WAT   208      22.637 -26.790 -32.013  1.00  0.00           O  
ATOM   2527  H1  WAT   208      23.098 -27.110 -32.789  1.00  0.00           H  
ATOM   2528  H2  WAT   208      23.323 -26.400 -31.471  1.00  0.00           H  
TER    2529      WAT   208 
ATOM   2529  O   WAT   209      12.984 -10.422 -14.643  1.00  0.00           O  
ATOM   2530  H1  WAT   209      13.503 -11.148 -14.298  1.00  0.00           H  
ATOM   2531  H2  WAT   209      12.521 -10.794 -15.393  1.00  0.00           H  
TER    2532      WAT   209 
ATOM   2532  O   WAT   210       8.911  32.345   9.724  1.00  0.00           O  
ATOM   2533  H1  WAT   210       8.750  32.780  10.562  1.00  0.00           H  
ATOM   2534  H2  WAT   210       8.694  31.427   9.885  1.00  0.00           H  
TER    2535      WAT   210 
ATOM   2535  O   WAT   211      23.756  -1.182  44.849  1.00  0.00           O  
ATOM   2536  H1  WAT   211      23.944  -2.110  44.709  1.00  0.00           H  
ATOM   2537  H2  WAT   211      22.800  -1.135  44.886  1.00  0.00           H  
TER    2538      WAT   211 
ATOM   2538  O   WAT   212      38.503 -18.503 -25.256  1.00  0.00           O  
ATOM   2539  H1  WAT   212      37.687 -18.005 -25.203  1.00  0.00           H  
ATOM   2540  H2  WAT   212      38.334 -19.170 -25.921  1.00  0.00           H  
TER    2541      WAT   212 
ATOM   2541  O   WAT   213     -17.714  31.611   7.387  1.00  0.00           O  
ATOM   2542  H1  WAT   213     -18.052  31.784   6.508  1.00  0.00           H  
ATOM   2543  H2  WAT   213     -16.941  32.169   7.460  1.00  0.00           H  
TER    2544      WAT   213 
ATOM   2544  O   WAT   214       2.064  11.486 -12.797  1.00  0.00           O  
ATOM   2545  H1  WAT   214       1.528  12.196 -12.443  1.00  0.00           H  
ATOM   2546  H2  WAT   214       2.901  11.567 -12.341  1.00  0.00           H  
TER    2547      WAT   214 
ATOM   2547  O   WAT   215     -26.542  10.925   5.998  1.00  0.00           O  
ATOM   2548  H1  WAT   215     -27.095  10.308   6.477  1.00  0.00           H  
ATOM   2549  H2  WAT   215     -25.684  10.501   5.964  1.00  0.00           H  
TER    2550      WAT   215 
ATOM   2550  O   WAT   216       4.410  -3.246 -44.706  1.00  0.00           O  
ATOM   2551  H1  WAT   216       4.079  -2.371 -44.907  1.00  0.00           H  
ATOM   2552  H2  WAT   216       4.103  -3.420 -43.816  1.00  0.00           H  
TER    2553      WAT   216 
ATOM   2553  O   WAT   217     -41.385  24.980  18.963  1.00  0.00           O  
ATOM   2554  H1  WAT   217     -40.450  25.151  19.075  1.00  0.00           H  
ATOM   2555  H2  WAT   217     -41.668  24.636  19.810  1.00  0.00           H  
TER    2556      WAT   217 
ATOM   2556  O   WAT   218     -13.988  27.374 -40.486  1.00  0.00           O  
ATOM   2557  H1  WAT   218     -14.858  27.305 -40.094  1.00  0.00           H  
ATOM   2558  H2  WAT   218     -13.434  27.711 -39.781  1.00  0.00           H  
TER    2559      WAT   218 
ATOM   2559  O   WAT   219      31.567   5.211 -29.720  1.00  0.00           O  
ATOM   2560  H1  WAT   219      31.047   4.412 -29.810  1.00  0.00           H  
ATOM   2561  H2  WAT   219      32.287   5.099 -30.340  1.00  0.00           H  
TER    2562      WAT   219 
ATOM   2562  O   WAT   220      17.354 -18.714   0.349  1.00  0.00           O  
ATOM   2563  H1  WAT   220      17.673 -18.217   1.102  1.00  0.00           H  
ATOM   2564  H2  WAT   220      16.765 -19.368   0.726  1.00  0.00           H  
TER    2565      WAT   220 
ATOM   2565  O   WAT   221       7.699   5.141  31.132  1.00  0.00           O  
ATOM   2566  H1  WAT   221       6.998   4.961  31.758  1.00  0.00           H  
ATOM   2567  H2  WAT   221       7.676   6.091  31.013  1.00  0.00           H  
TER    2568      WAT   221 
ATOM   2568  O   WAT   222      28.496 -13.515  14.947  1.00  0.00           O  
ATOM   2569  H1  WAT   222      27.630 -13.527  15.355  1.00  0.00           H  
ATOM   2570  H2  WAT   222      28.916 -14.319  15.251  1.00  0.00           H  
TER    2571      WAT   222 
ATOM   2571  O   WAT   223      20.945 -38.691 -17.718  1.00  0.00           O  
ATOM   2572  H1  WAT   223      20.590 -38.296 -16.921  1.00  0.00           H  
ATOM   2573  H2  WAT   223      21.623 -38.081 -18.006  1.00  0.00           H  
TER    2574      WAT   223 
ATOM   2574  O   WAT   224      26.743   2.638 -22.326  1.00  0.00           O  
ATOM   2575  H1  WAT   224      26.322   3.234 -22.946  1.00  0.00           H  
ATOM   2576  H2  WAT   224      27.594   3.038 -22.150  1.00  0.00           H  
TER    2577      WAT   224 
ATOM   2577  O   WAT   225     -21.453   5.538 -17.362  1.00  0.00           O  
ATOM   2578  H1  WAT   225     -21.548   6.294 -16.783  1.00  0.00           H  
ATOM   2579  H2  WAT   225     -20.547   5.256 -17.242  1.00  0.00           H  
TER    2580      WAT   225 
ATOM   2580  O   WAT   226      38.105 -25.228 -17.088  1.00  0.00           O  
ATOM   2581  H1  WAT   226      39.051 -25.201 -16.942  1.00  0.00           H  
ATOM   2582  H2  WAT   226      37.904 -26.159 -17.186  1.00  0.00           H  
TER    2583      WAT   226 
ATOM   2583  O   WAT   227     -16.493 -20.833  17.483  1.00  0.00           O  
ATOM   2584  H1  WAT   227     -17.132 -20.175  17.759  1.00  0.00           H  
ATOM   2585  H2  WAT   227     -16.754 -21.058  16.589  1.00  0.00           H  
TER    2586      WAT   227 
ATOM   2586  O   WAT   228      -7.055 -30.950  31.181  1.00  0.00           O  
ATOM   2587  H1  WAT   228      -6.725 -30.094  30.906  1.00  0.00           H  
ATOM   2588  H2  WAT   228      -6.313 -31.543  31.060  1.00  0.00           H  
TER    2589      WAT   228 
ATOM   2589  O   WAT   229     -14.773 -32.875   3.322  1.00  0.00           O  
ATOM   2590  H1  WAT   229     -15.595 -32.780   3.803  1.00  0.00           H  
ATOM   2591  H2  WAT   229     -14.598 -32.002   2.973  1.00  0.00           H  
TER    2592      WAT   229 
ATOM   2592  O   WAT   230      -9.142   3.234 -31.406  1.00  0.00           O  
ATOM   2593  H1  WAT   230      -9.662   2.469 -31.160  1.00  0.00           H  
ATOM   2594  H2  WAT   230      -9.781   3.942 -31.490  1.00  0.00           H  
TER    2595      WAT   230 
ATOM   2595  O   WAT   231       7.252   5.436  24.277  1.00  0.00           O  
ATOM   2596  H1  WAT   231       8.180   5.662  24.216  1.00  0.00           H  
ATOM   2597  H2  WAT   231       6.870   5.769  23.465  1.00  0.00           H  
TER    2598      WAT   231 
ATOM   2598  O   WAT   232      32.946 -18.619   3.335  1.00  0.00           O  
ATOM   2599  H1  WAT   232      33.452 -19.167   3.935  1.00  0.00           H  
ATOM   2600  H2  WAT   232      32.039 -18.895   3.466  1.00  0.00           H  
TER    2601      WAT   232 
ATOM   2601  O   WAT   233     -18.404  35.856  15.700  1.00  0.00           O  
ATOM   2602  H1  WAT   233     -19.035  35.856  14.980  1.00  0.00           H  
ATOM   2603  H2  WAT   233     -18.427  36.752  16.038  1.00  0.00           H  
TER    2604      WAT   233 
ATOM   2604  O   WAT   234      15.146 -10.340  33.401  1.00  0.00           O  
ATOM   2605  H1  WAT   234      14.340 -10.156  32.919  1.00  0.00           H  
ATOM   2606  H2  WAT   234      15.833 -10.326  32.735  1.00  0.00           H  
TER    2607      WAT   234 
ATOM   2607  O   WAT   235      26.292  30.098  25.835  1.00  0.00           O  
ATOM   2608  H1  WAT   235      25.873  29.573  25.153  1.00  0.00           H  
ATOM   2609  H2  WAT   235      27.106  30.404  25.435  1.00  0.00           H  
TER    2610      WAT   235 
ATOM   2610  O   WAT   236      20.199  33.185 -24.219  1.00  0.00           O  
ATOM   2611  H1  WAT   236      20.539  33.029 -25.100  1.00  0.00           H  
ATOM   2612  H2  WAT   236      19.895  34.093 -24.238  1.00  0.00           H  
TER    2613      WAT   236 
ATOM   2613  O   WAT   237      35.448  -6.995  -1.869  1.00  0.00           O  
ATOM   2614  H1  WAT   237      34.604  -7.387  -1.649  1.00  0.00           H  
ATOM   2615  H2  WAT   237      35.432  -6.137  -1.446  1.00  0.00           H  
TER    2616      WAT   237 
ATOM   2616  O   WAT   238      32.754  12.641  11.239  1.00  0.00           O  
ATOM   2617  H1  WAT   238      31.805  12.522  11.278  1.00  0.00           H  
ATOM   2618  H2  WAT   238      33.098  12.041  11.901  1.00  0.00           H  
TER    2619      WAT   238 
ATOM   2619  O   WAT   239     -34.802   6.816 -28.991  1.00  0.00           O  
ATOM   2620  H1  WAT   239     -34.761   7.267 -29.834  1.00  0.00           H  
ATOM   2621  H2  WAT   239     -35.471   6.143 -29.111  1.00  0.00           H  
TER    2622      WAT   239 
ATOM   2622  O   WAT   240      -9.467  13.679 -24.225  1.00  0.00           O  
ATOM   2623  H1  WAT   240      -9.167  13.332 -25.065  1.00  0.00           H  
ATOM   2624  H2  WAT   240      -9.200  13.019 -23.584  1.00  0.00           H  
TER    2625      WAT   240 
ATOM   2625  O   WAT   241     -33.553  14.760 -15.733  1.00  0.00           O  
ATOM   2626  H1  WAT   241     -33.047  15.186 -16.424  1.00  0.00           H  
ATOM   2627  H2  WAT   241     -33.464  15.342 -14.978  1.00  0.00           H  
TER    2628      WAT   241 
ATOM   2628  O   WAT   242     -27.345 -12.431 -28.085  1.00  0.00           O  
ATOM   2629  H1  WAT   242     -26.541 -12.041 -27.742  1.00  0.00           H  
ATOM   2630  H2  WAT   242     -28.049 -11.947 -27.653  1.00  0.00           H  
TER    2631      WAT   242 
ATOM   2631  O   WAT   243      33.619  35.741  14.124  1.00  0.00           O  
ATOM   2632  H1  WAT   243      33.623  36.642  14.447  1.00  0.00           H  
ATOM   2633  H2  WAT   243      33.472  35.825  13.181  1.00  0.00           H  
TER    2634      WAT   243 
ATOM   2634  O   WAT   244     -18.407  -8.399  21.971  1.00  0.00           O  
ATOM   2635  H1  WAT   244     -17.574  -8.840  22.139  1.00  0.00           H  
ATOM   2636  H2  WAT   244     -18.168  -7.483  21.831  1.00  0.00           H  
TER    2637      WAT   244 
ATOM   2637  O   WAT   245      23.420   5.649 -24.832  1.00  0.00           O  
ATOM   2638  H1  WAT   245      23.148   5.856 -23.938  1.00  0.00           H  
ATOM   2639  H2  WAT   245      22.613   5.692 -25.345  1.00  0.00           H  
TER    2640      WAT   245 
ATOM   2640  O   WAT   246      18.206 -17.172 -29.800  1.00  0.00           O  
ATOM   2641  H1  WAT   246      18.031 -17.140 -30.741  1.00  0.00           H  
ATOM   2642  H2  WAT   246      18.439 -16.273 -29.570  1.00  0.00           H  
TER    2643      WAT   246 
ATOM   2643  O   WAT   247     -15.291   7.487 -17.070  1.00  0.00           O  
ATOM   2644  H1  WAT   247     -15.165   8.345 -17.476  1.00  0.00           H  
ATOM   2645  H2  WAT   247     -14.871   7.564 -16.213  1.00  0.00           H  
TER    2646      WAT   247 
ATOM   2646  O   WAT   248     -31.894   0.687 -31.381  1.00  0.00           O  
ATOM   2647  H1  WAT   248     -32.230   0.688 -30.485  1.00  0.00           H  
ATOM   2648  H2  WAT   248     -30.953   0.547 -31.284  1.00  0.00           H  
TER    2649      WAT   248 
ATOM   2649  O   WAT   249      -5.449   4.186  42.601  1.00  0.00           O  
ATOM   2650  H1  WAT   249      -5.273   4.487  41.709  1.00  0.00           H  
ATOM   2651  H2  WAT   249      -6.111   4.792  42.932  1.00  0.00           H  
TER    2652      WAT   249 
ATOM   2652  O   WAT   250     -36.606  -2.480  36.267  1.00  0.00           O  
ATOM   2653  H1  WAT   250     -37.299  -2.116  36.819  1.00  0.00           H  
ATOM   2654  H2  WAT   250     -36.642  -1.960  35.465  1.00  0.00           H  
TER    2655      WAT   250 
ATOM   2655  O   WAT   251      41.574  -5.997 -27.445  1.00  0.00           O  
ATOM   2656  H1  WAT   251      41.707  -5.974 -28.392  1.00  0.00           H  
ATOM   2657  H2  WAT   251      41.932  -5.166 -27.132  1.00  0.00           H  
TER    2658      WAT   251 
ATOM   2658  O   WAT   252     -11.502  -1.920  22.780  1.00  0.00           O  
ATOM   2659  H1  WAT   252     -11.406  -1.077  22.336  1.00  0.00           H  
ATOM   2660  H2  WAT   252     -12.312  -1.835  23.283  1.00  0.00           H  
TER    2661      WAT   252 
ATOM   2661  O   WAT   253      27.309  -7.228  11.503  1.00  0.00           O  
ATOM   2662  H1  WAT   253      27.573  -6.814  10.682  1.00  0.00           H  
ATOM   2663  H2  WAT   253      28.076  -7.734  11.774  1.00  0.00           H  
TER    2664      WAT   253 
ATOM   2664  O   WAT   254     -12.856 -42.958  18.646  1.00  0.00           O  
ATOM   2665  H1  WAT   254     -13.079 -42.292  19.297  1.00  0.00           H  
ATOM   2666  H2  WAT   254     -13.575 -43.587  18.690  1.00  0.00           H  
TER    2667      WAT   254 
ATOM   2667  O   WAT   255      27.581 -28.482   4.836  1.00  0.00           O  
ATOM   2668  H1  WAT   255      27.762 -28.929   4.009  1.00  0.00           H  
ATOM   2669  H2  WAT   255      27.460 -27.564   4.591  1.00  0.00           H  
TER    2670      WAT   255 
ATOM   2670  O   WAT   256      -3.709 -30.831 -16.550  1.00  0.00           O  
ATOM   2671  H1  WAT   256      -3.419 -31.600 -16.058  1.00  0.00           H  
ATOM   2672  H2  WAT   256      -4.177 -30.298 -15.907  1.00  0.00           H  
TER    2673      WAT   256 
ATOM   2673  O   WAT   257      32.686  -2.053  -2.751  1.00  0.00           O  
ATOM   2674  H1  WAT   257      32.439  -2.272  -3.650  1.00  0.00           H  
ATOM   2675  H2  WAT   257      32.422  -2.817  -2.238  1.00  0.00           H  
TER    2676      WAT   257 
ATOM   2676  O   WAT   258      -1.216   4.708 -37.235  1.00  0.00           O  
ATOM   2677  H1  WAT   258      -1.463   3.824 -36.962  1.00  0.00           H  
ATOM   2678  H2  WAT   258      -1.271   4.688 -38.190  1.00  0.00           H  
TER    2679      WAT   258 
ATOM   2679  O   WAT   259      -8.448  35.461  18.613  1.00  0.00           O  
ATOM   2680  H1  WAT   259      -9.021  34.705  18.485  1.00  0.00           H  
ATOM   2681  H2  WAT   259      -9.042  36.211  18.636  1.00  0.00           H  
TER    2682      WAT   259 
ATOM   2682  O   WAT   260     -13.440  19.679 -22.954  1.00  0.00           O  
ATOM   2683  H1  WAT   260     -13.932  20.482 -23.129  1.00  0.00           H  
ATOM   2684  H2  WAT   260     -13.228  19.334 -23.821  1.00  0.00           H  
TER    2685      WAT   260 
ATOM   2685  O   WAT   261     -12.319  17.114   1.922  1.00  0.00           O  
ATOM   2686  H1  WAT   261     -12.589  16.383   2.479  1.00  0.00           H  
ATOM   2687  H2  WAT   261     -11.513  16.812   1.504  1.00  0.00           H  
TER    2688      WAT   261 
ATOM   2688  O   WAT   262      18.422  -5.674  24.742  1.00  0.00           O  
ATOM   2689  H1  WAT   262      19.324  -5.358  24.704  1.00  0.00           H  
ATOM   2690  H2  WAT   262      17.943  -5.104  24.140  1.00  0.00           H  
TER    2691      WAT   262 
ATOM   2691  O   WAT   263      32.492  31.899  -3.596  1.00  0.00           O  
ATOM   2692  H1  WAT   263      32.638  32.716  -3.119  1.00  0.00           H  
ATOM   2693  H2  WAT   263      31.584  31.668  -3.401  1.00  0.00           H  
TER    2694      WAT   263 
ATOM   2694  O   WAT   264      13.419 -17.944  38.288  1.00  0.00           O  
ATOM   2695  H1  WAT   264      13.579 -17.298  38.975  1.00  0.00           H  
ATOM   2696  H2  WAT   264      13.414 -17.436  37.477  1.00  0.00           H  
TER    2697      WAT   264 
ATOM   2697  O   WAT   265      -5.867 -13.143  37.034  1.00  0.00           O  
ATOM   2698  H1  WAT   265      -5.283 -13.508  36.370  1.00  0.00           H  
ATOM   2699  H2  WAT   265      -5.532 -13.487  37.862  1.00  0.00           H  
TER    2700      WAT   265 
ATOM   2700  O   WAT   266      16.210  26.780 -12.850  1.00  0.00           O  
ATOM   2701  H1  WAT   266      16.400  25.920 -13.224  1.00  0.00           H  
ATOM   2702  H2  WAT   266      16.548  26.733 -11.956  1.00  0.00           H  
TER    2703      WAT   266 
ATOM   2703  O   WAT   267       0.769 -22.806  11.271  1.00  0.00           O  
ATOM   2704  H1  WAT   267       1.170 -22.093  11.768  1.00  0.00           H  
ATOM   2705  H2  WAT   267       0.404 -23.387  11.938  1.00  0.00           H  
TER    2706      WAT   267 
ATOM   2706  O   WAT   268      11.010  22.524 -20.321  1.00  0.00           O  
ATOM   2707  H1  WAT   268      10.197  22.271 -19.884  1.00  0.00           H  
ATOM   2708  H2  WAT   268      11.560  21.742 -20.275  1.00  0.00           H  
TER    2709      WAT   268 
ATOM   2709  O   WAT   269      39.518 -14.699 -20.016  1.00  0.00           O  
ATOM   2710  H1  WAT   269      39.705 -14.011 -19.377  1.00  0.00           H  
ATOM   2711  H2  WAT   269      38.781 -15.180 -19.641  1.00  0.00           H  
TER    2712      WAT   269 
ATOM   2712  O   WAT   270     -20.529  32.003   1.683  1.00  0.00           O  
ATOM   2713  H1  WAT   270     -21.466  32.059   1.868  1.00  0.00           H  
ATOM   2714  H2  WAT   270     -20.292  31.104   1.911  1.00  0.00           H  
TER    2715      WAT   270 
ATOM   2715  O   WAT   271     -11.311  23.364  33.257  1.00  0.00           O  
ATOM   2716  H1  WAT   271     -11.262  24.200  32.793  1.00  0.00           H  
ATOM   2717  H2  WAT   271     -10.440  22.981  33.152  1.00  0.00           H  
TER    2718      WAT   271 
ATOM   2718  O   WAT   272      15.189  23.430   5.748  1.00  0.00           O  
ATOM   2719  H1  WAT   272      15.748  23.677   5.012  1.00  0.00           H  
ATOM   2720  H2  WAT   272      15.781  23.405   6.500  1.00  0.00           H  
TER    2721      WAT   272 
ATOM   2721  O   WAT   273      -7.254 -42.025  20.555  1.00  0.00           O  
ATOM   2722  H1  WAT   273      -6.624 -41.944  19.839  1.00  0.00           H  
ATOM   2723  H2  WAT   273      -7.328 -42.967  20.704  1.00  0.00           H  
TER    2724      WAT   273 
ATOM   2724  O   WAT   274       8.805 -40.078 -15.891  1.00  0.00           O  
ATOM   2725  H1  WAT   274       8.289 -40.521 -16.564  1.00  0.00           H  
ATOM   2726  H2  WAT   274       8.371 -40.305 -15.069  1.00  0.00           H  
TER    2727      WAT   274 
ATOM   2727  O   WAT   275     -19.623  -3.220 -29.121  1.00  0.00           O  
ATOM   2728  H1  WAT   275     -19.832  -2.502 -29.719  1.00  0.00           H  
ATOM   2729  H2  WAT   275     -18.968  -3.738 -29.589  1.00  0.00           H  
TER    2730      WAT   275 
ATOM   2730  O   WAT   276      35.309  11.191  17.686  1.00  0.00           O  
ATOM   2731  H1  WAT   276      35.540  10.281  17.497  1.00  0.00           H  
ATOM   2732  H2  WAT   276      35.786  11.701  17.032  1.00  0.00           H  
TER    2733      WAT   276 
ATOM   2733  O   WAT   277      15.218 -10.708  40.684  1.00  0.00           O  
ATOM   2734  H1  WAT   277      15.532 -11.333  40.030  1.00  0.00           H  
ATOM   2735  H2  WAT   277      14.337 -11.011  40.901  1.00  0.00           H  
TER    2736      WAT   277 
ATOM   2736  O   WAT   278       1.903 -27.386 -21.606  1.00  0.00           O  
ATOM   2737  H1  WAT   278       2.338 -28.049 -21.069  1.00  0.00           H  
ATOM   2738  H2  WAT   278       1.591 -27.867 -22.372  1.00  0.00           H  
TER    2739      WAT   278 
ATOM   2739  O   WAT   279      20.425  33.746  23.972  1.00  0.00           O  
ATOM   2740  H1  WAT   279      19.656  34.155  24.370  1.00  0.00           H  
ATOM   2741  H2  WAT   279      20.950  33.450  24.716  1.00  0.00           H  
TER    2742      WAT   279 
ATOM   2742  O   WAT   280       2.720  11.065  14.395  1.00  0.00           O  
ATOM   2743  H1  WAT   280       3.417  11.069  15.052  1.00  0.00           H  
ATOM   2744  H2  WAT   280       2.423  10.156  14.366  1.00  0.00           H  
TER    2745      WAT   280 
ATOM   2745  O   WAT   281      25.971  22.599 -23.448  1.00  0.00           O  
ATOM   2746  H1  WAT   281      25.235  22.275 -23.967  1.00  0.00           H  
ATOM   2747  H2  WAT   281      26.557  21.847 -23.368  1.00  0.00           H  
TER    2748      WAT   281 
ATOM   2748  O   WAT   282      31.327  36.975 -18.615  1.00  0.00           O  
ATOM   2749  H1  WAT   282      31.333  36.036 -18.433  1.00  0.00           H  
ATOM   2750  H2  WAT   282      30.652  37.327 -18.034  1.00  0.00           H  
TER    2751      WAT   282 
ATOM   2751  O   WAT   283     -17.395 -27.216  15.791  1.00  0.00           O  
ATOM   2752  H1  WAT   283     -17.078 -26.588  15.142  1.00  0.00           H  
ATOM   2753  H2  WAT   283     -16.600 -27.583  16.177  1.00  0.00           H  
TER    2754      WAT   283 
ATOM   2754  O   WAT   284     -38.267 -25.907  -6.128  1.00  0.00           O  
ATOM   2755  H1  WAT   284     -38.114 -25.494  -6.978  1.00  0.00           H  
ATOM   2756  H2  WAT   284     -37.830 -26.756  -6.192  1.00  0.00           H  
TER    2757      WAT   284 
ATOM   2757  O   WAT   285     -20.339 -24.151   3.067  1.00  0.00           O  
ATOM   2758  H1  WAT   285     -20.717 -23.735   2.293  1.00  0.00           H  
ATOM   2759  H2  WAT   285     -19.824 -23.459   3.483  1.00  0.00           H  
TER    2760      WAT   285 
ATOM   2760  O   WAT   286     -22.276   5.781  22.722  1.00  0.00           O  
ATOM   2761  H1  WAT   286     -22.108   5.009  23.262  1.00  0.00           H  
ATOM   2762  H2  WAT   286     -22.928   6.280  23.214  1.00  0.00           H  
TER    2763      WAT   286 
ATOM   2763  O   WAT   287      37.981 -11.496  33.783  1.00  0.00           O  
ATOM   2764  H1  WAT   287      38.588 -10.803  33.524  1.00  0.00           H  
ATOM   2765  H2  WAT   287      37.114 -11.102  33.687  1.00  0.00           H  
TER    2766      WAT   287 
ATOM   2766  O   WAT   288      34.541  33.050  -8.072  1.00  0.00           O  
ATOM   2767  H1  WAT   288      34.593  32.679  -7.191  1.00  0.00           H  
ATOM   2768  H2  WAT   288      34.918  32.377  -8.639  1.00  0.00           H  
TER    2769      WAT   288 
ATOM   2769  O   WAT   289     -36.836 -18.647  -4.109  1.00  0.00           O  
ATOM   2770  H1  WAT   289     -36.861 -18.490  -3.165  1.00  0.00           H  
ATOM   2771  H2  WAT   289     -36.674 -19.587  -4.191  1.00  0.00           H  
TER    2772      WAT   289 
ATOM   2772  O   WAT   290      15.155  23.010   2.037  1.00  0.00           O  
ATOM   2773  H1  WAT   290      15.586  22.777   1.214  1.00  0.00           H  
ATOM   2774  H2  WAT   290      15.030  22.174   2.487  1.00  0.00           H  
TER    2775      WAT   290 
ATOM   2775  O   WAT   291      -8.884  -1.629 -21.400  1.00  0.00           O  
ATOM   2776  H1  WAT   291      -8.525  -1.310 -22.227  1.00  0.00           H  
ATOM   2777  H2  WAT   291      -9.829  -1.658 -21.544  1.00  0.00           H  
TER    2778      WAT   291 
ATOM   2778  O   WAT   292      15.717  -3.907 -11.135  1.00  0.00           O  
ATOM   2779  H1  WAT   292      16.544  -3.501 -10.876  1.00  0.00           H  
ATOM   2780  H2  WAT   292      15.310  -4.168 -10.309  1.00  0.00           H  
TER    2781      WAT   292 
ATOM   2781  O   WAT   293      33.835 -27.871   1.737  1.00  0.00           O  
ATOM   2782  H1  WAT   293      32.980 -28.250   1.940  1.00  0.00           H  
ATOM   2783  H2  WAT   293      34.300 -28.565   1.269  1.00  0.00           H  
TER    2784      WAT   293 
ATOM   2784  O   WAT   294     -21.058   3.304   9.543  1.00  0.00           O  
ATOM   2785  H1  WAT   294     -21.978   3.051   9.472  1.00  0.00           H  
ATOM   2786  H2  WAT   294     -20.623   2.530   9.900  1.00  0.00           H  
TER    2787      WAT   294 
ATOM   2787  O   WAT   295      30.114 -13.180 -15.439  1.00  0.00           O  
ATOM   2788  H1  WAT   295      30.700 -12.920 -14.728  1.00  0.00           H  
ATOM   2789  H2  WAT   295      29.268 -13.321 -15.013  1.00  0.00           H  
TER    2790      WAT   295 
ATOM   2790  O   WAT   296     -13.652   5.906 -13.017  1.00  0.00           O  
ATOM   2791  H1  WAT   296     -13.272   5.916 -12.138  1.00  0.00           H  
ATOM   2792  H2  WAT   296     -13.892   4.991 -13.164  1.00  0.00           H  
TER    2793      WAT   296 
ATOM   2793  O   WAT   297      -7.899  17.502 -16.165  1.00  0.00           O  
ATOM   2794  H1  WAT   297      -7.194  18.120 -16.358  1.00  0.00           H  
ATOM   2795  H2  WAT   297      -7.498  16.857 -15.582  1.00  0.00           H  
TER    2796      WAT   297 
ATOM   2796  O   WAT   298      13.528 -34.469 -26.815  1.00  0.00           O  
ATOM   2797  H1  WAT   298      13.263 -33.554 -26.720  1.00  0.00           H  
ATOM   2798  H2  WAT   298      12.750 -34.909 -27.157  1.00  0.00           H  
TER    2799      WAT   298 
ATOM   2799  O   WAT   299      -7.302   8.999  19.301  1.00  0.00           O  
ATOM   2800  H1  WAT   299      -6.524   8.622  18.890  1.00  0.00           H  
ATOM   2801  H2  WAT   299      -7.549   9.724  18.727  1.00  0.00           H  
TER    2802      WAT   299 
ATOM   2802  O   WAT   300     -29.011   7.194   8.835  1.00  0.00           O  
ATOM   2803  H1  WAT   300     -28.564   6.421   9.181  1.00  0.00           H  
ATOM   2804  H2  WAT   300     -28.585   7.360   7.993  1.00  0.00           H  
TER    2805      WAT   300 
ATOM   2805  O   WAT   301       8.744  18.163  16.098  1.00  0.00           O  
ATOM   2806  H1  WAT   301       9.205  17.326  16.156  1.00  0.00           H  
ATOM   2807  H2  WAT   301       7.823  17.922  16.000  1.00  0.00           H  
TER    2808      WAT   301 
ATOM   2808  O   WAT   302     -14.244   5.573 -43.723  1.00  0.00           O  
ATOM   2809  H1  WAT   302     -14.692   4.729 -43.783  1.00  0.00           H  
ATOM   2810  H2  WAT   302     -13.646   5.474 -42.982  1.00  0.00           H  
TER    2811      WAT   302 
ATOM   2811  O   WAT   303      -6.676  27.785 -30.420  1.00  0.00           O  
ATOM   2812  H1  WAT   303      -5.835  28.088 -30.763  1.00  0.00           H  
ATOM   2813  H2  WAT   303      -6.512  26.882 -30.149  1.00  0.00           H  
TER    2814      WAT   303 
ATOM   2814  O   WAT   304      11.896 -11.255 -21.821  1.00  0.00           O  
ATOM   2815  H1  WAT   304      11.979 -10.314 -21.665  1.00  0.00           H  
ATOM   2816  H2  WAT   304      12.148 -11.369 -22.737  1.00  0.00           H  
TER    2817      WAT   304 
ATOM   2817  O   WAT   305     -16.410  13.008 -29.457  1.00  0.00           O  
ATOM   2818  H1  WAT   305     -15.746  12.900 -30.138  1.00  0.00           H  
ATOM   2819  H2  WAT   305     -16.333  13.924 -29.190  1.00  0.00           H  
TER    2820      WAT   305 
ATOM   2820  O   WAT   306     -35.610  13.485 -25.753  1.00  0.00           O  
ATOM   2821  H1  WAT   306     -35.672  12.829 -25.059  1.00  0.00           H  
ATOM   2822  H2  WAT   306     -34.681  13.715 -25.783  1.00  0.00           H  
TER    2823      WAT   306 
ATOM   2823  O   WAT   307       6.555   7.587   8.454  1.00  0.00           O  
ATOM   2824  H1  WAT   307       6.499   6.634   8.386  1.00  0.00           H  
ATOM   2825  H2  WAT   307       5.663   7.892   8.289  1.00  0.00           H  
TER    2826      WAT   307 
ATOM   2826  O   WAT   308     -30.034  15.817  19.017  1.00  0.00           O  
ATOM   2827  H1  WAT   308     -29.878  14.923  19.324  1.00  0.00           H  
ATOM   2828  H2  WAT   308     -29.608  16.372  19.670  1.00  0.00           H  
TER    2829      WAT   308 
ATOM   2829  O   WAT   309       5.969  40.618 -12.063  1.00  0.00           O  
ATOM   2830  H1  WAT   309       6.301  41.396 -11.615  1.00  0.00           H  
ATOM   2831  H2  WAT   309       5.591  40.953 -12.876  1.00  0.00           H  
TER    2832      WAT   309 
ATOM   2832  O   WAT   310      12.629 -29.454  22.551  1.00  0.00           O  
ATOM   2833  H1  WAT   310      13.579 -29.562  22.520  1.00  0.00           H  
ATOM   2834  H2  WAT   310      12.353 -29.499  21.636  1.00  0.00           H  
TER    2835      WAT   310 
ATOM   2835  O   WAT   311      43.512   2.957  -2.532  1.00  0.00           O  
ATOM   2836  H1  WAT   311      43.345   3.845  -2.850  1.00  0.00           H  
ATOM   2837  H2  WAT   311      43.862   3.081  -1.650  1.00  0.00           H  
TER    2838      WAT   311 
ATOM   2838  O   WAT   312     -29.479  24.648   7.577  1.00  0.00           O  
ATOM   2839  H1  WAT   312     -29.968  25.175   8.208  1.00  0.00           H  
ATOM   2840  H2  WAT   312     -29.459  25.182   6.783  1.00  0.00           H  
TER    2841      WAT   312 
ATOM   2841  O   WAT   313     -15.615  -5.664 -33.269  1.00  0.00           O  
ATOM   2842  H1  WAT   313     -16.523  -5.849 -33.510  1.00  0.00           H  
ATOM   2843  H2  WAT   313     -15.467  -6.181 -32.477  1.00  0.00           H  
TER    2844      WAT   313 
ATOM   2844  O   WAT   314      25.002  25.459  22.551  1.00  0.00           O  
ATOM   2845  H1  WAT   314      24.593  24.884  23.197  1.00  0.00           H  
ATOM   2846  H2  WAT   314      24.325  25.595  21.888  1.00  0.00           H  
TER    2847      WAT   314 
ATOM   2847  O   WAT   315      -7.093  11.113 -46.401  1.00  0.00           O  
ATOM   2848  H1  WAT   315      -7.979  11.189 -46.047  1.00  0.00           H  
ATOM   2849  H2  WAT   315      -6.997  10.183 -46.606  1.00  0.00           H  
TER    2850      WAT   315 
ATOM   2850  O   WAT   316      16.666 -17.088 -37.769  1.00  0.00           O  
ATOM   2851  H1  WAT   316      17.105 -17.938 -37.805  1.00  0.00           H  
ATOM   2852  H2  WAT   316      17.214 -16.513 -38.302  1.00  0.00           H  
TER    2853      WAT   316 
ATOM   2853  O   WAT   317     -38.755  25.360 -21.079  1.00  0.00           O  
ATOM   2854  H1  WAT   317     -39.160  25.863 -21.786  1.00  0.00           H  
ATOM   2855  H2  WAT   317     -38.273  24.664 -21.525  1.00  0.00           H  
TER    2856      WAT   317 
ATOM   2856  O   WAT   318      -6.676 -41.098  23.250  1.00  0.00           O  
ATOM   2857  H1  WAT   318      -6.947 -41.234  22.342  1.00  0.00           H  
ATOM   2858  H2  WAT   318      -5.854 -40.612  23.184  1.00  0.00           H  
TER    2859      WAT   318 
ATOM   2859  O   WAT   319     -42.110 -12.922  28.693  1.00  0.00           O  
ATOM   2860  H1  WAT   319     -41.355 -12.383  28.929  1.00  0.00           H  
ATOM   2861  H2  WAT   319     -42.368 -13.344  29.512  1.00  0.00           H  
TER    2862      WAT   319 
ATOM   2862  O   WAT   320     -37.369  17.822   2.512  1.00  0.00           O  
ATOM   2863  H1  WAT   320     -36.707  17.735   1.826  1.00  0.00           H  
ATOM   2864  H2  WAT   320     -37.853  16.996   2.483  1.00  0.00           H  
TER    2865      WAT   320 
ATOM   2865  O   WAT   321     -43.056  19.554  -4.488  1.00  0.00           O  
ATOM   2866  H1  WAT   321     -42.905  18.650  -4.766  1.00  0.00           H  
ATOM   2867  H2  WAT   321     -44.000  19.602  -4.333  1.00  0.00           H  
TER    2868      WAT   321 
ATOM   2868  O   WAT   322       5.456  35.906  15.615  1.00  0.00           O  
ATOM   2869  H1  WAT   322       4.990  36.007  16.445  1.00  0.00           H  
ATOM   2870  H2  WAT   322       5.250  35.015  15.332  1.00  0.00           H  
TER    2871      WAT   322 
ATOM   2871  O   WAT   323     -20.712  -0.146 -26.772  1.00  0.00           O  
ATOM   2872  H1  WAT   323     -19.973  -0.743 -26.885  1.00  0.00           H  
ATOM   2873  H2  WAT   323     -20.884  -0.152 -25.830  1.00  0.00           H  
TER    2874      WAT   323 
ATOM   2874  O   WAT   324     -27.158   9.841 -22.582  1.00  0.00           O  
ATOM   2875  H1  WAT   324     -27.301   9.722 -23.520  1.00  0.00           H  
ATOM   2876  H2  WAT   324     -26.667  10.660 -22.516  1.00  0.00           H  
TER    2877      WAT   324 
ATOM   2877  O   WAT   325      26.274  38.125   0.546  1.00  0.00           O  
ATOM   2878  H1  WAT   325      27.078  38.460   0.148  1.00  0.00           H  
ATOM   2879  H2  WAT   325      25.668  38.866   0.522  1.00  0.00           H  
TER    2880      WAT   325 
ATOM   2880  O   WAT   326      16.910 -20.483  15.503  1.00  0.00           O  
ATOM   2881  H1  WAT   326      16.537 -20.413  16.382  1.00  0.00           H  
ATOM   2882  H2  WAT   326      16.965 -19.578  15.194  1.00  0.00           H  
TER    2883      WAT   326 
ATOM   2883  O   WAT   327       6.070   5.056  -1.205  1.00  0.00           O  
ATOM   2884  H1  WAT   327       5.553   4.325  -1.544  1.00  0.00           H  
ATOM   2885  H2  WAT   327       6.280   4.804  -0.306  1.00  0.00           H  
TER    2886      WAT   327 
ATOM   2886  O   WAT   328      42.864 -13.126  17.023  1.00  0.00           O  
ATOM   2887  H1  WAT   328      42.473 -12.838  17.848  1.00  0.00           H  
ATOM   2888  H2  WAT   328      43.780 -12.854  17.084  1.00  0.00           H  
TER    2889      WAT   328 
ATOM   2889  O   WAT   329       9.596 -29.674  39.578  1.00  0.00           O  
ATOM   2890  H1  WAT   329       9.626 -30.153  40.406  1.00  0.00           H  
ATOM   2891  H2  WAT   329       8.727 -29.862  39.223  1.00  0.00           H  
TER    2892      WAT   329 
ATOM   2892  O   WAT   330      35.255 -30.762  16.795  1.00  0.00           O  
ATOM   2893  H1  WAT   330      34.728 -30.234  16.194  1.00  0.00           H  
ATOM   2894  H2  WAT   330      36.098 -30.311  16.833  1.00  0.00           H  
TER    2895      WAT   330 
ATOM   2895  O   WAT   331     -24.240 -11.467  17.537  1.00  0.00           O  
ATOM   2896  H1  WAT   331     -24.217 -10.865  18.281  1.00  0.00           H  
ATOM   2897  H2  WAT   331     -25.012 -11.200  17.037  1.00  0.00           H  
TER    2898      WAT   331 
ATOM   2898  O   WAT   332      19.340 -32.346 -15.379  1.00  0.00           O  
ATOM   2899  H1  WAT   332      18.825 -31.665 -14.946  1.00  0.00           H  
ATOM   2900  H2  WAT   332      19.122 -33.149 -14.907  1.00  0.00           H  
TER    2901      WAT   332 
ATOM   2901  O   WAT   333      16.315  43.440  12.850  1.00  0.00           O  
ATOM   2902  H1  WAT   333      15.922  42.910  13.543  1.00  0.00           H  
ATOM   2903  H2  WAT   333      17.188  43.656  13.179  1.00  0.00           H  
TER    2904      WAT   333 
ATOM   2904  O   WAT   334      27.946  27.210   0.479  1.00  0.00           O  
ATOM   2905  H1  WAT   334      27.265  27.011   1.122  1.00  0.00           H  
ATOM   2906  H2  WAT   334      28.066  26.392  -0.004  1.00  0.00           H  
TER    2907      WAT   334 
ATOM   2907  O   WAT   335      13.900  10.447 -33.629  1.00  0.00           O  
ATOM   2908  H1  WAT   335      13.860   9.665 -34.178  1.00  0.00           H  
ATOM   2909  H2  WAT   335      13.012  10.802 -33.652  1.00  0.00           H  
TER    2910      WAT   335 
ATOM   2910  O   WAT   336      -3.183 -18.026 -17.794  1.00  0.00           O  
ATOM   2911  H1  WAT   336      -2.495 -18.326 -17.200  1.00  0.00           H  
ATOM   2912  H2  WAT   336      -3.745 -17.474 -17.251  1.00  0.00           H  
TER    2913      WAT   336 
ATOM   2913  O   WAT   337      -7.878 -17.432  18.564  1.00  0.00           O  
ATOM   2914  H1  WAT   337      -8.400 -16.962  19.214  1.00  0.00           H  
ATOM   2915  H2  WAT   337      -8.331 -18.268  18.451  1.00  0.00           H  
TER    2916      WAT   337 
ATOM   2916  O   WAT   338     -27.890  10.370 -31.240  1.00  0.00           O  
ATOM   2917  H1  WAT   338     -28.098   9.698 -31.890  1.00  0.00           H  
ATOM   2918  H2  WAT   338     -28.708  10.500 -30.760  1.00  0.00           H  
TER    2919      WAT   338 
ATOM   2919  O   WAT   339     -42.425 -21.006  -0.600  1.00  0.00           O  
ATOM   2920  H1  WAT   339     -42.784 -21.849  -0.324  1.00  0.00           H  
ATOM   2921  H2  WAT   339     -42.248 -21.116  -1.535  1.00  0.00           H  
TER    2922      WAT   339 
ATOM   2922  O   WAT   340      34.949  13.183  26.506  1.00  0.00           O  
ATOM   2923  H1  WAT   340      35.434  13.887  26.938  1.00  0.00           H  
ATOM   2924  H2  WAT   340      35.180  12.396  26.998  1.00  0.00           H  
TER    2925      WAT   340 
ATOM   2925  O   WAT   341       8.207 -12.615  47.838  1.00  0.00           O  
ATOM   2926  H1  WAT   341       8.844 -11.991  47.489  1.00  0.00           H  
ATOM   2927  H2  WAT   341       7.452 -12.078  48.079  1.00  0.00           H  
TER    2928      WAT   341 
ATOM   2928  O   WAT   342     -29.833 -20.442   9.871  1.00  0.00           O  
ATOM   2929  H1  WAT   342     -28.954 -20.612  10.212  1.00  0.00           H  
ATOM   2930  H2  WAT   342     -29.801 -20.750   8.965  1.00  0.00           H  
TER    2931      WAT   342 
ATOM   2931  O   WAT   343      19.206  -5.884  21.548  1.00  0.00           O  
ATOM   2932  H1  WAT   343      18.851  -6.673  21.139  1.00  0.00           H  
ATOM   2933  H2  WAT   343      18.843  -5.163  21.034  1.00  0.00           H  
TER    2934      WAT   343 
ATOM   2934  O   WAT   344      43.573  14.997  -7.337  1.00  0.00           O  
ATOM   2935  H1  WAT   344      44.517  14.842  -7.316  1.00  0.00           H  
ATOM   2936  H2  WAT   344      43.186  14.122  -7.313  1.00  0.00           H  
TER    2937      WAT   344 
ATOM   2937  O   WAT   345       1.845  46.399  10.506  1.00  0.00           O  
ATOM   2938  H1  WAT   345       1.086  46.578  11.060  1.00  0.00           H  
ATOM   2939  H2  WAT   345       2.233  45.607  10.878  1.00  0.00           H  
TER    2940      WAT   345 
ATOM   2940  O   WAT   346     -16.169 -17.541 -32.902  1.00  0.00           O  
ATOM   2941  H1  WAT   346     -17.095 -17.601 -33.138  1.00  0.00           H  
ATOM   2942  H2  WAT   346     -15.705 -17.627 -33.735  1.00  0.00           H  
TER    2943      WAT   346 
ATOM   2943  O   WAT   347       4.638  24.229  -6.208  1.00  0.00           O  
ATOM   2944  H1  WAT   347       4.127  24.779  -5.614  1.00  0.00           H  
ATOM   2945  H2  WAT   347       4.112  24.184  -7.006  1.00  0.00           H  
TER    2946      WAT   347 
ATOM   2946  O   WAT   348     -40.909  26.920  22.204  1.00  0.00           O  
ATOM   2947  H1  WAT   348     -40.988  26.682  23.128  1.00  0.00           H  
ATOM   2948  H2  WAT   348     -41.419  26.255  21.741  1.00  0.00           H  
TER    2949      WAT   348 
ATOM   2949  O   WAT   349      14.604  37.691  19.827  1.00  0.00           O  
ATOM   2950  H1  WAT   349      14.672  38.126  18.977  1.00  0.00           H  
ATOM   2951  H2  WAT   349      14.461  38.403  20.450  1.00  0.00           H  
TER    2952      WAT   349 
ATOM   2952  O   WAT   350       0.348  14.691  13.476  1.00  0.00           O  
ATOM   2953  H1  WAT   350      -0.207  14.081  12.990  1.00  0.00           H  
ATOM   2954  H2  WAT   350       0.784  14.148  14.132  1.00  0.00           H  
TER    2955      WAT   350 
ATOM   2955  O   WAT   351      -5.478  25.989  21.828  1.00  0.00           O  
ATOM   2956  H1  WAT   351      -4.982  26.759  22.108  1.00  0.00           H  
ATOM   2957  H2  WAT   351      -5.114  25.769  20.971  1.00  0.00           H  
TER    2958      WAT   351 
ATOM   2958  O   WAT   352      19.657   9.723 -24.129  1.00  0.00           O  
ATOM   2959  H1  WAT   352      20.136  10.112 -24.861  1.00  0.00           H  
ATOM   2960  H2  WAT   352      20.293   9.690 -23.415  1.00  0.00           H  
TER    2961      WAT   352 
ATOM   2961  O   WAT   353      -0.582 -42.895   7.245  1.00  0.00           O  
ATOM   2962  H1  WAT   353      -0.630 -41.966   7.019  1.00  0.00           H  
ATOM   2963  H2  WAT   353      -0.798 -42.926   8.177  1.00  0.00           H  
TER    2964      WAT   353 
ATOM   2964  O   WAT   354     -28.576   6.754 -42.915  1.00  0.00           O  
ATOM   2965  H1  WAT   354     -28.067   7.498 -43.237  1.00  0.00           H  
ATOM   2966  H2  WAT   354     -29.466   7.094 -42.827  1.00  0.00           H  
TER    2967      WAT   354 
ATOM   2967  O   WAT   355     -27.245  -4.601  38.763  1.00  0.00           O  
ATOM   2968  H1  WAT   355     -27.391  -4.693  39.705  1.00  0.00           H  
ATOM   2969  H2  WAT   355     -28.012  -4.123  38.448  1.00  0.00           H  
TER    2970      WAT   355 
ATOM   2970  O   WAT   356      27.087  19.494 -17.529  1.00  0.00           O  
ATOM   2971  H1  WAT   356      26.196  19.155 -17.441  1.00  0.00           H  
ATOM   2972  H2  WAT   356      27.028  20.143 -18.230  1.00  0.00           H  
TER    2973      WAT   356 
ATOM   2973  O   WAT   357      12.253  -0.991 -40.698  1.00  0.00           O  
ATOM   2974  H1  WAT   357      12.351  -1.147 -41.637  1.00  0.00           H  
ATOM   2975  H2  WAT   357      11.826  -0.136 -40.640  1.00  0.00           H  
TER    2976      WAT   357 
ATOM   2976  O   WAT   358     -21.955  20.163   8.391  1.00  0.00           O  
ATOM   2977  H1  WAT   358     -21.174  20.604   8.725  1.00  0.00           H  
ATOM   2978  H2  WAT   358     -22.399  20.828   7.864  1.00  0.00           H  
TER    2979      WAT   358 
ATOM   2979  O   WAT   359      16.846  14.673 -24.471  1.00  0.00           O  
ATOM   2980  H1  WAT   359      16.147  14.557 -23.827  1.00  0.00           H  
ATOM   2981  H2  WAT   359      17.643  14.757 -23.947  1.00  0.00           H  
TER    2982      WAT   359 
ATOM   2982  O   WAT   360     -34.600 -17.418  -5.855  1.00  0.00           O  
ATOM   2983  H1  WAT   360     -35.536 -17.580  -5.732  1.00  0.00           H  
ATOM   2984  H2  WAT   360     -34.561 -16.577  -6.312  1.00  0.00           H  
TER    2985      WAT   360 
ATOM   2985  O   WAT   361       2.037  -0.584  19.395  1.00  0.00           O  
ATOM   2986  H1  WAT   361       1.405  -0.841  20.067  1.00  0.00           H  
ATOM   2987  H2  WAT   361       2.458   0.199  19.750  1.00  0.00           H  
TER    2988      WAT   361 
ATOM   2988  O   WAT   362     -14.927 -35.710   3.559  1.00  0.00           O  
ATOM   2989  H1  WAT   362     -14.306 -35.949   4.247  1.00  0.00           H  
ATOM   2990  H2  WAT   362     -15.009 -34.759   3.630  1.00  0.00           H  
TER    2991      WAT   362 
ATOM   2991  O   WAT   363       0.762   6.622 -21.755  1.00  0.00           O  
ATOM   2992  H1  WAT   363       1.264   6.340 -22.520  1.00  0.00           H  
ATOM   2993  H2  WAT   363      -0.125   6.300 -21.919  1.00  0.00           H  
TER    2994      WAT   363 
ATOM   2994  O   WAT   364      14.484  -6.919 -27.328  1.00  0.00           O  
ATOM   2995  H1  WAT   364      15.329  -6.529 -27.103  1.00  0.00           H  
ATOM   2996  H2  WAT   364      14.377  -7.636 -26.704  1.00  0.00           H  
TER    2997      WAT   364 
ATOM   2997  O   WAT   365      42.285 -20.543   8.964  1.00  0.00           O  
ATOM   2998  H1  WAT   365      42.465 -21.457   9.186  1.00  0.00           H  
ATOM   2999  H2  WAT   365      41.702 -20.591   8.206  1.00  0.00           H  
TER    3000      WAT   365 
ATOM   3000  O   WAT   366     -13.984  -4.603  10.205  1.00  0.00           O  
ATOM   3001  H1  WAT   366     -14.600  -3.895  10.396  1.00  0.00           H  
ATOM   3002  H2  WAT   366     -13.960  -4.648   9.249  1.00  0.00           H  
TER    3003      WAT   366 
ATOM   3003  O   WAT   367     -31.167   6.337 -11.063  1.00  0.00           O  
ATOM   3004  H1  WAT   367     -30.355   6.826 -11.198  1.00  0.00           H  
ATOM   3005  H2  WAT   367     -31.490   6.161 -11.947  1.00  0.00           H  
TER    3006      WAT   367 
ATOM   3006  O   WAT   368      22.436 -29.164  23.589  1.00  0.00           O  
ATOM   3007  H1  WAT   368      21.515 -28.903  23.579  1.00  0.00           H  
ATOM   3008  H2  WAT   368      22.465 -29.918  24.178  1.00  0.00           H  
TER    3009      WAT   368 
ATOM   3009  O   WAT   369     -13.086 -23.141   7.919  1.00  0.00           O  
ATOM   3010  H1  WAT   369     -13.118 -22.273   7.517  1.00  0.00           H  
ATOM   3011  H2  WAT   369     -12.646 -23.690   7.269  1.00  0.00           H  
TER    3012      WAT   369 
ATOM   3012  O   WAT   370      26.830 -32.112 -16.174  1.00  0.00           O  
ATOM   3013  H1  WAT   370      26.576 -32.933 -15.754  1.00  0.00           H  
ATOM   3014  H2  WAT   370      27.640 -31.857 -15.731  1.00  0.00           H  
TER    3015      WAT   370 
ATOM   3015  O   WAT   371       5.602 -22.526  21.071  1.00  0.00           O  
ATOM   3016  H1  WAT   371       5.260 -22.867  21.898  1.00  0.00           H  
ATOM   3017  H2  WAT   371       6.257 -21.879  21.332  1.00  0.00           H  
TER    3018      WAT   371 
ATOM   3018  O   WAT   372      36.270   5.389 -24.292  1.00  0.00           O  
ATOM   3019  H1  WAT   372      35.425   5.743 -24.014  1.00  0.00           H  
ATOM   3020  H2  WAT   372      36.045   4.648 -24.855  1.00  0.00           H  
TER    3021      WAT   372 
ATOM   3021  O   WAT   373     -17.781  -3.499  42.737  1.00  0.00           O  
ATOM   3022  H1  WAT   373     -17.179  -3.686  43.457  1.00  0.00           H  
ATOM   3023  H2  WAT   373     -18.531  -4.072  42.895  1.00  0.00           H  
TER    3024      WAT   373 
ATOM   3024  O   WAT   374      26.207 -27.575 -14.732  1.00  0.00           O  
ATOM   3025  H1  WAT   374      25.586 -27.852 -15.406  1.00  0.00           H  
ATOM   3026  H2  WAT   374      25.951 -28.070 -13.954  1.00  0.00           H  
TER    3027      WAT   374 
ATOM   3027  O   WAT   375      -9.515  -5.512 -24.594  1.00  0.00           O  
ATOM   3028  H1  WAT   375     -10.206  -6.067 -24.955  1.00  0.00           H  
ATOM   3029  H2  WAT   375      -9.925  -5.071 -23.850  1.00  0.00           H  
TER    3030      WAT   375 
ATOM   3030  O   WAT   376     -11.613  11.016  24.518  1.00  0.00           O  
ATOM   3031  H1  WAT   376     -12.109  11.572  23.918  1.00  0.00           H  
ATOM   3032  H2  WAT   376     -11.923  10.129  24.335  1.00  0.00           H  
TER    3033      WAT   376 
ATOM   3033  O   WAT   377      27.180  31.006  21.658  1.00  0.00           O  
ATOM   3034  H1  WAT   377      27.718  30.848  22.434  1.00  0.00           H  
ATOM   3035  H2  WAT   377      26.326  31.263  22.006  1.00  0.00           H  
TER    3036      WAT   377 
ATOM   3036  O   WAT   378     -19.606  32.199 -10.339  1.00  0.00           O  
ATOM   3037  H1  WAT   378     -19.907  32.720  -9.595  1.00  0.00           H  
ATOM   3038  H2  WAT   378     -18.890  31.670  -9.987  1.00  0.00           H  
TER    3039      WAT   378 
ATOM   3039  O   WAT   379      -9.019 -19.178 -26.154  1.00  0.00           O  
ATOM   3040  H1  WAT   379      -8.589 -19.940 -26.542  1.00  0.00           H  
ATOM   3041  H2  WAT   379      -8.773 -18.448 -26.723  1.00  0.00           H  
TER    3042      WAT   379 
ATOM   3042  O   WAT   380      13.052   0.525  20.310  1.00  0.00           O  
ATOM   3043  H1  WAT   380      12.682   1.294  19.877  1.00  0.00           H  
ATOM   3044  H2  WAT   380      13.166  -0.114  19.606  1.00  0.00           H  
TER    3045      WAT   380 
ATOM   3045  O   WAT   381      27.547  13.580  17.671  1.00  0.00           O  
ATOM   3046  H1  WAT   381      28.375  13.468  17.205  1.00  0.00           H  
ATOM   3047  H2  WAT   381      27.137  12.715  17.643  1.00  0.00           H  
TER    3048      WAT   381 
ATOM   3048  O   WAT   382     -36.286 -22.760   4.927  1.00  0.00           O  
ATOM   3049  H1  WAT   382     -36.464 -23.117   4.057  1.00  0.00           H  
ATOM   3050  H2  WAT   382     -36.402 -21.815   4.827  1.00  0.00           H  
TER    3051      WAT   382 
ATOM   3051  O   WAT   383       8.873  -6.789  12.856  1.00  0.00           O  
ATOM   3052  H1  WAT   383       9.655  -7.182  13.245  1.00  0.00           H  
ATOM   3053  H2  WAT   383       9.191  -6.365  12.058  1.00  0.00           H  
TER    3054      WAT   383 
ATOM   3054  O   WAT   384     -25.605 -12.517  35.706  1.00  0.00           O  
ATOM   3055  H1  WAT   384     -26.391 -11.994  35.865  1.00  0.00           H  
ATOM   3056  H2  WAT   384     -25.203 -12.118  34.935  1.00  0.00           H  
TER    3057      WAT   384 
ATOM   3057  O   WAT   385      -8.245  -8.324   1.766  1.00  0.00           O  
ATOM   3058  H1  WAT   385      -8.592  -7.929   2.566  1.00  0.00           H  
ATOM   3059  H2  WAT   385      -8.865  -9.023   1.556  1.00  0.00           H  
TER    3060      WAT   385 
ATOM   3060  O   WAT   386     -30.054  13.191 -22.834  1.00  0.00           O  
ATOM   3061  H1  WAT   386     -29.780  13.825 -23.497  1.00  0.00           H  
ATOM   3062  H2  WAT   386     -29.429  13.309 -22.118  1.00  0.00           H  
TER    3063      WAT   386 
ATOM   3063  O   WAT   387      31.242  -3.092  27.567  1.00  0.00           O  
ATOM   3064  H1  WAT   387      31.242  -2.489  28.309  1.00  0.00           H  
ATOM   3065  H2  WAT   387      30.689  -3.821  27.851  1.00  0.00           H  
TER    3066      WAT   387 
ATOM   3066  O   WAT   388      -4.252 -43.737   6.638  1.00  0.00           O  
ATOM   3067  H1  WAT   388      -3.792 -43.157   7.245  1.00  0.00           H  
ATOM   3068  H2  WAT   388      -3.788 -44.571   6.706  1.00  0.00           H  
TER    3069      WAT   388 
ATOM   3069  O   WAT   389     -13.864 -14.661 -27.196  1.00  0.00           O  
ATOM   3070  H1  WAT   389     -13.348 -14.988 -27.933  1.00  0.00           H  
ATOM   3071  H2  WAT   389     -14.133 -15.449 -26.724  1.00  0.00           H  
TER    3072      WAT   389 
ATOM   3072  O   WAT   390       6.014 -42.229 -30.758  1.00  0.00           O  
ATOM   3073  H1  WAT   390       5.385 -41.590 -31.092  1.00  0.00           H  
ATOM   3074  H2  WAT   390       6.786 -41.710 -30.532  1.00  0.00           H  
TER    3075      WAT   390 
ATOM   3075  O   WAT   391       4.051  15.474 -13.607  1.00  0.00           O  
ATOM   3076  H1  WAT   391       4.833  15.908 -13.265  1.00  0.00           H  
ATOM   3077  H2  WAT   391       4.372  14.938 -14.332  1.00  0.00           H  
TER    3078      WAT   391 
ATOM   3078  O   WAT   392      13.058  49.495  14.177  1.00  0.00           O  
ATOM   3079  H1  WAT   392      12.989  49.170  13.280  1.00  0.00           H  
ATOM   3080  H2  WAT   392      12.917  48.721  14.723  1.00  0.00           H  
TER    3081      WAT   392 
ATOM   3081  O   WAT   393       4.092  45.751   8.699  1.00  0.00           O  
ATOM   3082  H1  WAT   393       3.706  45.539   7.849  1.00  0.00           H  
ATOM   3083  H2  WAT   393       3.373  46.137   9.199  1.00  0.00           H  
TER    3084      WAT   393 
ATOM   3084  O   WAT   394      31.446  -2.103  35.083  1.00  0.00           O  
ATOM   3085  H1  WAT   394      32.252  -2.571  35.302  1.00  0.00           H  
ATOM   3086  H2  WAT   394      30.758  -2.582  35.545  1.00  0.00           H  
TER    3087      WAT   394 
ATOM   3087  O   WAT   395      14.536 -30.617  17.090  1.00  0.00           O  
ATOM   3088  H1  WAT   395      15.123 -30.117  16.523  1.00  0.00           H  
ATOM   3089  H2  WAT   395      13.665 -30.271  16.897  1.00  0.00           H  
TER    3090      WAT   395 
ATOM   3090  O   WAT   396      32.771   7.786  12.239  1.00  0.00           O  
ATOM   3091  H1  WAT   396      32.356   7.610  11.395  1.00  0.00           H  
ATOM   3092  H2  WAT   396      32.073   8.163  12.775  1.00  0.00           H  
TER    3093      WAT   396 
ATOM   3093  O   WAT   397       9.503   0.192  42.883  1.00  0.00           O  
ATOM   3094  H1  WAT   397       8.821   0.756  42.518  1.00  0.00           H  
ATOM   3095  H2  WAT   397       9.808  -0.327  42.139  1.00  0.00           H  
TER    3096      WAT   397 
ATOM   3096  O   WAT   398     -17.834  19.934   7.219  1.00  0.00           O  
ATOM   3097  H1  WAT   398     -17.461  20.142   6.363  1.00  0.00           H  
ATOM   3098  H2  WAT   398     -18.382  19.165   7.061  1.00  0.00           H  
TER    3099      WAT   398 
ATOM   3099  O   WAT   399      38.419   5.209  22.088  1.00  0.00           O  
ATOM   3100  H1  WAT   399      38.112   4.705  22.841  1.00  0.00           H  
ATOM   3101  H2  WAT   399      39.036   4.627  21.646  1.00  0.00           H  
TER    3102      WAT   399 
ATOM   3102  O   WAT   400     -33.984   2.033 -16.128  1.00  0.00           O  
ATOM   3103  H1  WAT   400     -33.717   1.232 -16.579  1.00  0.00           H  
ATOM   3104  H2  WAT   400     -34.738   2.349 -16.626  1.00  0.00           H  
TER    3105      WAT   400 
ATOM   3105  O   WAT   401      43.290 -11.873  25.971  1.00  0.00           O  
ATOM   3106  H1  WAT   401      43.522 -12.058  26.881  1.00  0.00           H  
ATOM   3107  H2  WAT   401      42.363 -11.635  26.003  1.00  0.00           H  
TER    3108      WAT   401 
ATOM   3108  O   WAT   402      27.931  28.528  -3.413  1.00  0.00           O  
ATOM   3109  H1  WAT   402      28.589  27.860  -3.222  1.00  0.00           H  
ATOM   3110  H2  WAT   402      28.068  28.742  -4.336  1.00  0.00           H  
TER    3111      WAT   402 
ATOM   3111  O   WAT   403      19.941 -36.550  29.323  1.00  0.00           O  
ATOM   3112  H1  WAT   403      19.219 -36.985  28.868  1.00  0.00           H  
ATOM   3113  H2  WAT   403      19.907 -36.899  30.214  1.00  0.00           H  
TER    3114      WAT   403 
ATOM   3114  O   WAT   404     -35.403  20.169  26.883  1.00  0.00           O  
ATOM   3115  H1  WAT   404     -35.438  19.249  26.619  1.00  0.00           H  
ATOM   3116  H2  WAT   404     -35.388  20.654  26.058  1.00  0.00           H  
TER    3117      WAT   404 
ATOM   3117  O   WAT   405       7.497 -17.413  17.272  1.00  0.00           O  
ATOM   3118  H1  WAT   405       7.803 -17.229  16.384  1.00  0.00           H  
ATOM   3119  H2  WAT   405       7.254 -18.339  17.254  1.00  0.00           H  
TER    3120      WAT   405 
ATOM   3120  O   WAT   406     -36.781 -20.981   8.452  1.00  0.00           O  
ATOM   3121  H1  WAT   406     -35.881 -20.700   8.614  1.00  0.00           H  
ATOM   3122  H2  WAT   406     -36.826 -21.864   8.820  1.00  0.00           H  
TER    3123      WAT   406 
ATOM   3123  O   WAT   407       7.437  -4.184  10.256  1.00  0.00           O  
ATOM   3124  H1  WAT   407       8.074  -4.226   9.543  1.00  0.00           H  
ATOM   3125  H2  WAT   407       7.254  -5.100  10.467  1.00  0.00           H  
TER    3126      WAT   407 
ATOM   3126  O   WAT   408      21.536  25.478   1.580  1.00  0.00           O  
ATOM   3127  H1  WAT   408      22.414  25.100   1.517  1.00  0.00           H  
ATOM   3128  H2  WAT   408      21.518  26.155   0.903  1.00  0.00           H  
TER    3129      WAT   408 
ATOM   3129  O   WAT   409      -1.720  -8.966  -6.278  1.00  0.00           O  
ATOM   3130  H1  WAT   409      -2.119  -9.358  -5.501  1.00  0.00           H  
ATOM   3131  H2  WAT   409      -2.277  -9.251  -7.003  1.00  0.00           H  
TER    3132      WAT   409 
ATOM   3132  O   WAT   410      29.981  -0.279  -6.497  1.00  0.00           O  
ATOM   3133  H1  WAT   410      30.606  -0.953  -6.228  1.00  0.00           H  
ATOM   3134  H2  WAT   410      30.049  -0.258  -7.452  1.00  0.00           H  
TER    3135      WAT   410 
ATOM   3135  O   WAT   411      -6.018 -23.447   9.632  1.00  0.00           O  
ATOM   3136  H1  WAT   411      -5.541 -23.395   8.804  1.00  0.00           H  
ATOM   3137  H2  WAT   411      -5.666 -24.226  10.062  1.00  0.00           H  
TER    3138      WAT   411 
ATOM   3138  O   WAT   412      -9.618 -31.532 -26.734  1.00  0.00           O  
ATOM   3139  H1  WAT   412      -8.761 -31.933 -26.882  1.00  0.00           H  
ATOM   3140  H2  WAT   412      -9.805 -31.062 -27.546  1.00  0.00           H  
TER    3141      WAT   412 
ATOM   3141  O   WAT   413      -4.534  39.899  32.111  1.00  0.00           O  
ATOM   3142  H1  WAT   413      -4.646  40.608  32.745  1.00  0.00           H  
ATOM   3143  H2  WAT   413      -3.600  39.911  31.903  1.00  0.00           H  
TER    3144      WAT   413 
ATOM   3144  O   WAT   414      10.844   0.850 -33.009  1.00  0.00           O  
ATOM   3145  H1  WAT   414      11.547   0.325 -33.391  1.00  0.00           H  
ATOM   3146  H2  WAT   414      11.158   1.753 -33.072  1.00  0.00           H  
TER    3147      WAT   414 
ATOM   3147  O   WAT   415      -2.109  15.531  25.495  1.00  0.00           O  
ATOM   3148  H1  WAT   415      -1.776  15.965  24.709  1.00  0.00           H  
ATOM   3149  H2  WAT   415      -2.753  14.903  25.167  1.00  0.00           H  
TER    3150      WAT   415 
ATOM   3150  O   WAT   416     -38.725  -0.178 -20.202  1.00  0.00           O  
ATOM   3151  H1  WAT   416     -39.080  -1.052 -20.362  1.00  0.00           H  
ATOM   3152  H2  WAT   416     -37.897  -0.335 -19.748  1.00  0.00           H  
TER    3153      WAT   416 
ATOM   3153  O   WAT   417      34.011  -5.494  13.208  1.00  0.00           O  
ATOM   3154  H1  WAT   417      34.480  -4.976  13.862  1.00  0.00           H  
ATOM   3155  H2  WAT   417      33.093  -5.439  13.472  1.00  0.00           H  
TER    3156      WAT   417 
ATOM   3156  O   WAT   418     -10.160 -41.429   9.651  1.00  0.00           O  
ATOM   3157  H1  WAT   418     -10.251 -41.447  10.604  1.00  0.00           H  
ATOM   3158  H2  WAT   418     -10.274 -42.340   9.382  1.00  0.00           H  
TER    3159      WAT   418 
ATOM   3159  O   WAT   419       5.180 -42.363 -21.096  1.00  0.00           O  
ATOM   3160  H1  WAT   419       5.202 -43.294 -20.874  1.00  0.00           H  
ATOM   3161  H2  WAT   419       5.127 -41.917 -20.250  1.00  0.00           H  
TER    3162      WAT   419 
ATOM   3162  O   WAT   420     -20.078 -25.701 -21.729  1.00  0.00           O  
ATOM   3163  H1  WAT   420     -19.442 -25.375 -21.093  1.00  0.00           H  
ATOM   3164  H2  WAT   420     -19.581 -25.785 -22.543  1.00  0.00           H  
TER    3165      WAT   420 
ATOM   3165  O   WAT   421     -12.323   3.223  44.549  1.00  0.00           O  
ATOM   3166  H1  WAT   421     -11.610   3.136  43.916  1.00  0.00           H  
ATOM   3167  H2  WAT   421     -12.964   3.784  44.112  1.00  0.00           H  
TER    3168      WAT   421 
ATOM   3168  O   WAT   422      -3.346 -26.438  -1.038  1.00  0.00           O  
ATOM   3169  H1  WAT   422      -2.582 -25.954  -0.724  1.00  0.00           H  
ATOM   3170  H2  WAT   422      -3.064 -26.819  -1.870  1.00  0.00           H  
TER    3171      WAT   422 
ATOM   3171  O   WAT   423     -25.127   9.941  18.955  1.00  0.00           O  
ATOM   3172  H1  WAT   423     -24.595  10.071  18.169  1.00  0.00           H  
ATOM   3173  H2  WAT   423     -24.526   9.549  19.588  1.00  0.00           H  
TER    3174      WAT   423 
ATOM   3174  O   WAT   424       9.144 -21.895 -36.432  1.00  0.00           O  
ATOM   3175  H1  WAT   424       8.393 -21.444 -36.820  1.00  0.00           H  
ATOM   3176  H2  WAT   424       9.661 -22.189 -37.183  1.00  0.00           H  
TER    3177      WAT   424 
ATOM   3177  O   WAT   425      -4.438  -0.240 -47.317  1.00  0.00           O  
ATOM   3178  H1  WAT   425      -4.167   0.573 -47.744  1.00  0.00           H  
ATOM   3179  H2  WAT   425      -4.390  -0.901 -48.008  1.00  0.00           H  
TER    3180      WAT   425 
ATOM   3180  O   WAT   426     -37.152   1.599  34.748  1.00  0.00           O  
ATOM   3181  H1  WAT   426     -36.958   1.633  35.685  1.00  0.00           H  
ATOM   3182  H2  WAT   426     -36.324   1.824  34.324  1.00  0.00           H  
TER    3183      WAT   426 
ATOM   3183  O   WAT   427      36.408 -19.771  -1.393  1.00  0.00           O  
ATOM   3184  H1  WAT   427      37.008 -19.609  -2.121  1.00  0.00           H  
ATOM   3185  H2  WAT   427      36.479 -18.989  -0.845  1.00  0.00           H  
TER    3186      WAT   427 
ATOM   3186  O   WAT   428     -37.075  12.264  28.832  1.00  0.00           O  
ATOM   3187  H1  WAT   428     -36.879  11.838  27.997  1.00  0.00           H  
ATOM   3188  H2  WAT   428     -37.746  12.912  28.617  1.00  0.00           H  
TER    3189      WAT   428 
ATOM   3189  O   WAT   429      29.518  -0.550  37.715  1.00  0.00           O  
ATOM   3190  H1  WAT   429      29.168  -0.269  38.560  1.00  0.00           H  
ATOM   3191  H2  WAT   429      30.326  -0.048  37.611  1.00  0.00           H  
TER    3192      WAT   429 
ATOM   3192  O   WAT   430      17.741  -6.760  18.101  1.00  0.00           O  
ATOM   3193  H1  WAT   430      17.514  -7.214  18.912  1.00  0.00           H  
ATOM   3194  H2  WAT   430      17.527  -7.385  17.408  1.00  0.00           H  
TER    3195      WAT   430 
ATOM   3195  O   WAT   431     -13.708  26.534  25.454  1.00  0.00           O  
ATOM   3196  H1  WAT   431     -13.771  25.766  24.887  1.00  0.00           H  
ATOM   3197  H2  WAT   431     -12.768  26.668  25.573  1.00  0.00           H  
TER    3198      WAT   431 
ATOM   3198  O   WAT   432     -20.201 -18.193  33.100  1.00  0.00           O  
ATOM   3199  H1  WAT   432     -20.624 -17.577  32.501  1.00  0.00           H  
ATOM   3200  H2  WAT   432     -19.912 -17.652  33.835  1.00  0.00           H  
TER    3201      WAT   432 
ATOM   3201  O   WAT   433      17.935  29.221  24.411  1.00  0.00           O  
ATOM   3202  H1  WAT   433      17.511  28.366  24.335  1.00  0.00           H  
ATOM   3203  H2  WAT   433      18.378  29.193  25.259  1.00  0.00           H  
TER    3204      WAT   433 
ATOM   3204  O   WAT   434       4.777  -1.156  26.871  1.00  0.00           O  
ATOM   3205  H1  WAT   434       5.599  -1.608  27.060  1.00  0.00           H  
ATOM   3206  H2  WAT   434       4.418  -0.942  27.732  1.00  0.00           H  
TER    3207      WAT   434 
ATOM   3207  O   WAT   435      34.596  31.952  -5.360  1.00  0.00           O  
ATOM   3208  H1  WAT   435      33.859  32.059  -4.759  1.00  0.00           H  
ATOM   3209  H2  WAT   435      35.371  32.097  -4.817  1.00  0.00           H  
TER    3210      WAT   435 
ATOM   3210  O   WAT   436      43.519  -4.723  21.224  1.00  0.00           O  
ATOM   3211  H1  WAT   436      43.859  -5.596  21.028  1.00  0.00           H  
ATOM   3212  H2  WAT   436      42.568  -4.834  21.241  1.00  0.00           H  
TER    3213      WAT   436 
ATOM   3213  O   WAT   437      18.912 -30.056  -9.202  1.00  0.00           O  
ATOM   3214  H1  WAT   437      19.776 -29.822  -8.862  1.00  0.00           H  
ATOM   3215  H2  WAT   437      18.412 -29.240  -9.167  1.00  0.00           H  
TER    3216      WAT   437 
ATOM   3216  O   WAT   438     -23.115  -7.693  -2.571  1.00  0.00           O  
ATOM   3217  H1  WAT   438     -22.302  -7.440  -2.133  1.00  0.00           H  
ATOM   3218  H2  WAT   438     -22.832  -8.049  -3.414  1.00  0.00           H  
TER    3219      WAT   438 
ATOM   3219  O   WAT   439      14.034   4.048   1.886  1.00  0.00           O  
ATOM   3220  H1  WAT   439      13.439   4.160   1.144  1.00  0.00           H  
ATOM   3221  H2  WAT   439      14.812   3.637   1.509  1.00  0.00           H  
TER    3222      WAT   439 
ATOM   3222  O   WAT   440     -31.025 -17.940 -12.396  1.00  0.00           O  
ATOM   3223  H1  WAT   440     -30.219 -17.424 -12.433  1.00  0.00           H  
ATOM   3224  H2  WAT   440     -30.952 -18.551 -13.129  1.00  0.00           H  
TER    3225      WAT   440 
ATOM   3225  O   WAT   441     -11.465 -20.657 -10.496  1.00  0.00           O  
ATOM   3226  H1  WAT   441     -11.356 -21.479 -10.017  1.00  0.00           H  
ATOM   3227  H2  WAT   441     -11.289 -20.887 -11.408  1.00  0.00           H  
TER    3228      WAT   441 
ATOM   3228  O   WAT   442     -35.426  -6.332 -17.924  1.00  0.00           O  
ATOM   3229  H1  WAT   442     -34.979  -6.739 -18.666  1.00  0.00           H  
ATOM   3230  H2  WAT   442     -35.132  -6.832 -17.163  1.00  0.00           H  
TER    3231      WAT   442 
ATOM   3231  O   WAT   443       6.190 -14.584 -26.598  1.00  0.00           O  
ATOM   3232  H1  WAT   443       5.631 -15.307 -26.314  1.00  0.00           H  
ATOM   3233  H2  WAT   443       6.051 -13.902 -25.941  1.00  0.00           H  
TER    3234      WAT   443 
ATOM   3234  O   WAT   444      25.948   1.795  18.954  1.00  0.00           O  
ATOM   3235  H1  WAT   444      26.246   1.816  19.863  1.00  0.00           H  
ATOM   3236  H2  WAT   444      26.184   0.921  18.645  1.00  0.00           H  
TER    3237      WAT   444 
ATOM   3237  O   WAT   445     -11.514  22.573  39.508  1.00  0.00           O  
ATOM   3238  H1  WAT   445     -10.947  21.853  39.787  1.00  0.00           H  
ATOM   3239  H2  WAT   445     -11.056  22.964  38.764  1.00  0.00           H  
TER    3240      WAT   445 
ATOM   3240  O   WAT   446     -18.263 -38.528 -17.721  1.00  0.00           O  
ATOM   3241  H1  WAT   446     -18.108 -39.038 -18.516  1.00  0.00           H  
ATOM   3242  H2  WAT   446     -19.066 -38.897 -17.353  1.00  0.00           H  
TER    3243      WAT   446 
ATOM   3243  O   WAT   447     -29.408 -18.830  -9.545  1.00  0.00           O  
ATOM   3244  H1  WAT   447     -29.679 -18.243  -8.840  1.00  0.00           H  
ATOM   3245  H2  WAT   447     -29.804 -18.457 -10.333  1.00  0.00           H  
TER    3246      WAT   447 
ATOM   3246  O   WAT   448       0.830  10.091 -42.338  1.00  0.00           O  
ATOM   3247  H1  WAT   448       0.907   9.158 -42.538  1.00  0.00           H  
ATOM   3248  H2  WAT   448       1.295  10.197 -41.509  1.00  0.00           H  
TER    3249      WAT   448 
ATOM   3249  O   WAT   449     -41.257  -9.244  29.217  1.00  0.00           O  
ATOM   3250  H1  WAT   449     -40.831 -10.073  29.000  1.00  0.00           H  
ATOM   3251  H2  WAT   449     -40.536  -8.623  29.320  1.00  0.00           H  
TER    3252      WAT   449 
ATOM   3252  O   WAT   450     -28.442   7.714  37.047  1.00  0.00           O  
ATOM   3253  H1  WAT   450     -27.787   7.520  37.718  1.00  0.00           H  
ATOM   3254  H2  WAT   450     -29.194   8.048  37.537  1.00  0.00           H  
TER    3255      WAT   450 
ATOM   3255  O   WAT   451      30.840   7.631 -29.059  1.00  0.00           O  
ATOM   3256  H1  WAT   451      31.628   7.981 -28.644  1.00  0.00           H  
ATOM   3257  H2  WAT   451      31.080   6.741 -29.317  1.00  0.00           H  
TER    3258      WAT   451 
ATOM   3258  O   WAT   452      26.293  34.884  12.622  1.00  0.00           O  
ATOM   3259  H1  WAT   452      27.118  35.111  13.052  1.00  0.00           H  
ATOM   3260  H2  WAT   452      26.131  35.607  12.016  1.00  0.00           H  
TER    3261      WAT   452 
ATOM   3261  O   WAT   453     -25.924   0.314  20.230  1.00  0.00           O  
ATOM   3262  H1  WAT   453     -26.264   0.117  21.102  1.00  0.00           H  
ATOM   3263  H2  WAT   453     -26.684   0.235  19.653  1.00  0.00           H  
TER    3264      WAT   453 
ATOM   3264  O   WAT   454      33.808  13.339   8.475  1.00  0.00           O  
ATOM   3265  H1  WAT   454      33.439  13.043   9.307  1.00  0.00           H  
ATOM   3266  H2  WAT   454      33.139  13.120   7.825  1.00  0.00           H  
TER    3267      WAT   454 
ATOM   3267  O   WAT   455      30.038   2.210  12.478  1.00  0.00           O  
ATOM   3268  H1  WAT   455      30.292   2.406  11.576  1.00  0.00           H  
ATOM   3269  H2  WAT   455      29.463   2.933  12.727  1.00  0.00           H  
TER    3270      WAT   455 
ATOM   3270  O   WAT   456     -33.093  25.970  -3.386  1.00  0.00           O  
ATOM   3271  H1  WAT   456     -33.935  25.991  -3.842  1.00  0.00           H  
ATOM   3272  H2  WAT   456     -33.248  25.412  -2.624  1.00  0.00           H  
TER    3273      WAT   456 
ATOM   3273  O   WAT   457      19.064   7.211   4.695  1.00  0.00           O  
ATOM   3274  H1  WAT   457      18.988   6.872   5.587  1.00  0.00           H  
ATOM   3275  H2  WAT   457      18.285   7.756   4.579  1.00  0.00           H  
TER    3276      WAT   457 
ATOM   3276  O   WAT   458      -8.426  -8.259 -26.617  1.00  0.00           O  
ATOM   3277  H1  WAT   458      -7.894  -7.526 -26.926  1.00  0.00           H  
ATOM   3278  H2  WAT   458      -8.486  -8.130 -25.670  1.00  0.00           H  
TER    3279      WAT   458 
ATOM   3279  O   WAT   459      11.520  32.090 -11.000  1.00  0.00           O  
ATOM   3280  H1  WAT   459      11.654  31.416 -11.667  1.00  0.00           H  
ATOM   3281  H2  WAT   459      12.205  31.925 -10.353  1.00  0.00           H  
TER    3282      WAT   459 
ATOM   3282  O   WAT   460      29.929   3.935   6.692  1.00  0.00           O  
ATOM   3283  H1  WAT   460      29.618   3.031   6.635  1.00  0.00           H  
ATOM   3284  H2  WAT   460      30.785   3.867   7.115  1.00  0.00           H  
TER    3285      WAT   460 
ATOM   3285  O   WAT   461     -34.951  -5.600  -9.687  1.00  0.00           O  
ATOM   3286  H1  WAT   461     -35.331  -4.765  -9.963  1.00  0.00           H  
ATOM   3287  H2  WAT   461     -34.243  -5.758 -10.312  1.00  0.00           H  
TER    3288      WAT   461 
ATOM   3288  O   WAT   462     -10.510   1.109  14.778  1.00  0.00           O  
ATOM   3289  H1  WAT   462     -10.537   0.160  14.658  1.00  0.00           H  
ATOM   3290  H2  WAT   462     -10.927   1.462  13.993  1.00  0.00           H  
TER    3291      WAT   462 
ATOM   3291  O   WAT   463      -9.253 -46.655   3.055  1.00  0.00           O  
ATOM   3292  H1  WAT   463      -8.638 -46.009   2.707  1.00  0.00           H  
ATOM   3293  H2  WAT   463      -9.756 -46.176   3.714  1.00  0.00           H  
TER    3294      WAT   463 
ATOM   3294  O   WAT   464      16.979  32.131  -8.757  1.00  0.00           O  
ATOM   3295  H1  WAT   464      16.658  31.709  -7.959  1.00  0.00           H  
ATOM   3296  H2  WAT   464      16.464  31.736  -9.460  1.00  0.00           H  
TER    3297      WAT   464 
ATOM   3297  O   WAT   465      17.770 -20.696 -10.158  1.00  0.00           O  
ATOM   3298  H1  WAT   465      17.366 -20.127 -10.813  1.00  0.00           H  
ATOM   3299  H2  WAT   465      17.032 -21.082  -9.687  1.00  0.00           H  
TER    3300      WAT   465 
ATOM   3300  O   WAT   466      12.411 -10.429  13.346  1.00  0.00           O  
ATOM   3301  H1  WAT   466      12.767 -10.841  14.134  1.00  0.00           H  
ATOM   3302  H2  WAT   466      11.640 -10.952  13.130  1.00  0.00           H  
TER    3303      WAT   466 
ATOM   3303  O   WAT   467      11.003  33.237 -24.033  1.00  0.00           O  
ATOM   3304  H1  WAT   467      10.877  32.522 -24.656  1.00  0.00           H  
ATOM   3305  H2  WAT   467      10.423  33.932 -24.345  1.00  0.00           H  
TER    3306      WAT   467 
ATOM   3306  O   WAT   468      22.243 -26.012  21.616  1.00  0.00           O  
ATOM   3307  H1  WAT   468      23.161 -26.107  21.360  1.00  0.00           H  
ATOM   3308  H2  WAT   468      21.945 -25.230  21.152  1.00  0.00           H  
TER    3309      WAT   468 
ATOM   3309  O   WAT   469     -17.804 -15.696 -36.417  1.00  0.00           O  
ATOM   3310  H1  WAT   469     -18.415 -15.285 -35.805  1.00  0.00           H  
ATOM   3311  H2  WAT   469     -17.337 -14.962 -36.818  1.00  0.00           H  
TER    3312      WAT   469 
ATOM   3312  O   WAT   470      36.479  -1.563 -33.492  1.00  0.00           O  
ATOM   3313  H1  WAT   470      35.523  -1.512 -33.467  1.00  0.00           H  
ATOM   3314  H2  WAT   470      36.728  -1.031 -34.248  1.00  0.00           H  
TER    3315      WAT   470 
ATOM   3315  O   WAT   471     -11.161   3.778 -23.936  1.00  0.00           O  
ATOM   3316  H1  WAT   471     -10.839   3.146 -23.294  1.00  0.00           H  
ATOM   3317  H2  WAT   471     -10.384   4.024 -24.439  1.00  0.00           H  
TER    3318      WAT   471 
ATOM   3318  O   WAT   472      12.842 -22.014  21.918  1.00  0.00           O  
ATOM   3319  H1  WAT   472      12.930 -22.019  20.965  1.00  0.00           H  
ATOM   3320  H2  WAT   472      12.973 -22.927  22.176  1.00  0.00           H  
TER    3321      WAT   472 
ATOM   3321  O   WAT   473      -4.082 -17.119  37.117  1.00  0.00           O  
ATOM   3322  H1  WAT   473      -3.394 -17.747  36.898  1.00  0.00           H  
ATOM   3323  H2  WAT   473      -3.876 -16.345  36.592  1.00  0.00           H  
TER    3324      WAT   473 
ATOM   3324  O   WAT   474     -40.135  10.842 -21.139  1.00  0.00           O  
ATOM   3325  H1  WAT   474     -39.641  10.935 -21.953  1.00  0.00           H  
ATOM   3326  H2  WAT   474     -41.051  10.936 -21.402  1.00  0.00           H  
TER    3327      WAT   474 
ATOM   3327  O   WAT   475      10.267 -12.281  13.091  1.00  0.00           O  
ATOM   3328  H1  WAT   475      10.473 -13.035  13.643  1.00  0.00           H  
ATOM   3329  H2  WAT   475       9.818 -12.655  12.332  1.00  0.00           H  
TER    3330      WAT   475 
ATOM   3330  O   WAT   476     -32.017  18.936  29.058  1.00  0.00           O  
ATOM   3331  H1  WAT   476     -32.229  19.762  28.625  1.00  0.00           H  
ATOM   3332  H2  WAT   476     -32.438  18.999  29.915  1.00  0.00           H  
TER    3333      WAT   476 
ATOM   3333  O   WAT   477      15.692  39.546  -4.869  1.00  0.00           O  
ATOM   3334  H1  WAT   477      16.518  39.679  -4.403  1.00  0.00           H  
ATOM   3335  H2  WAT   477      15.808  38.715  -5.329  1.00  0.00           H  
TER    3336      WAT   477 
ATOM   3336  O   WAT   478      13.825 -24.257 -40.047  1.00  0.00           O  
ATOM   3337  H1  WAT   478      13.455 -25.021 -39.604  1.00  0.00           H  
ATOM   3338  H2  WAT   478      14.105 -23.680 -39.337  1.00  0.00           H  
TER    3339      WAT   478 
ATOM   3339  O   WAT   479      43.179   1.488  -9.105  1.00  0.00           O  
ATOM   3340  H1  WAT   479      43.458   2.366  -8.846  1.00  0.00           H  
ATOM   3341  H2  WAT   479      42.995   1.562 -10.042  1.00  0.00           H  
TER    3342      WAT   479 
ATOM   3342  O   WAT   480     -12.541 -36.912  17.718  1.00  0.00           O  
ATOM   3343  H1  WAT   480     -12.082 -37.746  17.617  1.00  0.00           H  
ATOM   3344  H2  WAT   480     -12.397 -36.458  16.888  1.00  0.00           H  
TER    3345      WAT   480 
ATOM   3345  O   WAT   481     -30.517 -23.005 -20.631  1.00  0.00           O  
ATOM   3346  H1  WAT   481     -30.466 -23.176 -19.691  1.00  0.00           H  
ATOM   3347  H2  WAT   481     -31.091 -22.243 -20.705  1.00  0.00           H  
TER    3348      WAT   481 
ATOM   3348  O   WAT   482       7.135 -18.286  21.589  1.00  0.00           O  
ATOM   3349  H1  WAT   482       6.651 -17.466  21.688  1.00  0.00           H  
ATOM   3350  H2  WAT   482       7.988 -18.021  21.246  1.00  0.00           H  
TER    3351      WAT   482 
ATOM   3351  O   WAT   483      13.551  30.114  -0.865  1.00  0.00           O  
ATOM   3352  H1  WAT   483      12.869  30.069  -0.195  1.00  0.00           H  
ATOM   3353  H2  WAT   483      13.560  31.032  -1.136  1.00  0.00           H  
TER    3354      WAT   483 
ATOM   3354  O   WAT   484      29.766 -27.546  -7.911  1.00  0.00           O  
ATOM   3355  H1  WAT   484      30.461 -28.172  -7.707  1.00  0.00           H  
ATOM   3356  H2  WAT   484      29.695 -27.003  -7.126  1.00  0.00           H  
TER    3357      WAT   484 
ATOM   3357  O   WAT   485     -11.591   4.866 -26.918  1.00  0.00           O  
ATOM   3358  H1  WAT   485     -12.415   4.470 -26.637  1.00  0.00           H  
ATOM   3359  H2  WAT   485     -11.038   4.124 -27.162  1.00  0.00           H  
TER    3360      WAT   485 
ATOM   3360  O   WAT   486      29.458   6.779  22.835  1.00  0.00           O  
ATOM   3361  H1  WAT   486      30.009   5.999  22.897  1.00  0.00           H  
ATOM   3362  H2  WAT   486      29.101   6.892  23.716  1.00  0.00           H  
TER    3363      WAT   486 
ATOM   3363  O   WAT   487      14.393  26.364   3.580  1.00  0.00           O  
ATOM   3364  H1  WAT   487      15.118  26.963   3.755  1.00  0.00           H  
ATOM   3365  H2  WAT   487      14.657  25.892   2.791  1.00  0.00           H  
TER    3366      WAT   487 
ATOM   3366  O   WAT   488      -0.177 -35.542 -25.322  1.00  0.00           O  
ATOM   3367  H1  WAT   488      -0.646 -35.955 -26.047  1.00  0.00           H  
ATOM   3368  H2  WAT   488      -0.772 -35.620 -24.577  1.00  0.00           H  
TER    3369      WAT   488 
ATOM   3369  O   WAT   489      26.318 -17.838  -4.847  1.00  0.00           O  
ATOM   3370  H1  WAT   489      26.530 -17.136  -4.232  1.00  0.00           H  
ATOM   3371  H2  WAT   489      25.532 -17.531  -5.299  1.00  0.00           H  
TER    3372      WAT   489 
ATOM   3372  O   WAT   490      -3.040  32.269 -18.993  1.00  0.00           O  
ATOM   3373  H1  WAT   490      -3.396  31.450 -18.650  1.00  0.00           H  
ATOM   3374  H2  WAT   490      -2.503  32.003 -19.740  1.00  0.00           H  
TER    3375      WAT   490 
ATOM   3375  O   WAT   491     -43.302  28.935  19.042  1.00  0.00           O  
ATOM   3376  H1  WAT   491     -42.430  28.692  19.352  1.00  0.00           H  
ATOM   3377  H2  WAT   491     -43.244  29.877  18.879  1.00  0.00           H  
TER    3378      WAT   491 
ATOM   3378  O   WAT   492      24.550  25.222 -17.513  1.00  0.00           O  
ATOM   3379  H1  WAT   492      25.067  25.705 -18.157  1.00  0.00           H  
ATOM   3380  H2  WAT   492      24.131  24.524 -18.016  1.00  0.00           H  
TER    3381      WAT   492 
ATOM   3381  O   WAT   493     -41.750  -8.103 -23.944  1.00  0.00           O  
ATOM   3382  H1  WAT   493     -42.023  -8.557 -23.146  1.00  0.00           H  
ATOM   3383  H2  WAT   493     -41.406  -8.796 -24.508  1.00  0.00           H  
TER    3384      WAT   493 
ATOM   3384  O   WAT   494     -35.339 -22.786 -14.492  1.00  0.00           O  
ATOM   3385  H1  WAT   494     -36.212 -22.508 -14.770  1.00  0.00           H  
ATOM   3386  H2  WAT   494     -34.859 -21.969 -14.356  1.00  0.00           H  
TER    3387      WAT   494 
ATOM   3387  O   WAT   495      15.840 -21.957  13.176  1.00  0.00           O  
ATOM   3388  H1  WAT   495      14.888 -21.887  13.246  1.00  0.00           H  
ATOM   3389  H2  WAT   495      16.168 -21.589  13.997  1.00  0.00           H  
TER    3390      WAT   495 
ATOM   3390  O   WAT   496      39.244   7.390   9.551  1.00  0.00           O  
ATOM   3391  H1  WAT   496      38.656   7.861  10.141  1.00  0.00           H  
ATOM   3392  H2  WAT   496      38.662   6.861   9.005  1.00  0.00           H  
TER    3393      WAT   496 
ATOM   3393  O   WAT   497      10.873  -1.775  18.529  1.00  0.00           O  
ATOM   3394  H1  WAT   497      10.470  -1.501  17.705  1.00  0.00           H  
ATOM   3395  H2  WAT   497      10.696  -1.055  19.134  1.00  0.00           H  
TER    3396      WAT   497 
ATOM   3396  O   WAT   498      24.118 -12.231  -7.885  1.00  0.00           O  
ATOM   3397  H1  WAT   498      23.356 -11.683  -7.697  1.00  0.00           H  
ATOM   3398  H2  WAT   498      23.758 -13.112  -7.991  1.00  0.00           H  
TER    3399      WAT   498 
ATOM   3399  O   WAT   499      21.905  10.298  13.449  1.00  0.00           O  
ATOM   3400  H1  WAT   499      21.255   9.651  13.726  1.00  0.00           H  
ATOM   3401  H2  WAT   499      22.555   9.791  12.963  1.00  0.00           H  
TER    3402      WAT   499 
ATOM   3402  O   WAT   500      25.664  -4.400 -39.106  1.00  0.00           O  
ATOM   3403  H1  WAT   500      25.276  -4.849 -39.857  1.00  0.00           H  
ATOM   3404  H2  WAT   500      26.491  -4.050 -39.438  1.00  0.00           H  
TER    3405      WAT   500 
ATOM   3405  O   WAT   501     -11.097   0.073  35.147  1.00  0.00           O  
ATOM   3406  H1  WAT   501     -12.023  -0.019  34.920  1.00  0.00           H  
ATOM   3407  H2  WAT   501     -10.737   0.634  34.460  1.00  0.00           H  
TER    3408      WAT   501 
ATOM   3408  O   WAT   502     -19.069 -30.675   6.853  1.00  0.00           O  
ATOM   3409  H1  WAT   502     -19.381 -29.891   7.304  1.00  0.00           H  
ATOM   3410  H2  WAT   502     -18.557 -30.340   6.117  1.00  0.00           H  
TER    3411      WAT   502 
ATOM   3411  O   WAT   503      26.969  -8.034  21.028  1.00  0.00           O  
ATOM   3412  H1  WAT   503      26.453  -8.317  21.783  1.00  0.00           H  
ATOM   3413  H2  WAT   503      27.831  -8.425  21.167  1.00  0.00           H  
TER    3414      WAT   503 
ATOM   3414  O   WAT   504      30.222  26.843 -23.718  1.00  0.00           O  
ATOM   3415  H1  WAT   504      30.821  27.585 -23.795  1.00  0.00           H  
ATOM   3416  H2  WAT   504      29.370  27.240 -23.540  1.00  0.00           H  
TER    3417      WAT   504 
ATOM   3417  O   WAT   505      10.381 -16.709  46.708  1.00  0.00           O  
ATOM   3418  H1  WAT   505      10.922 -16.196  47.309  1.00  0.00           H  
ATOM   3419  H2  WAT   505       9.505 -16.683  47.093  1.00  0.00           H  
TER    3420      WAT   505 
ATOM   3420  O   WAT   506      -7.107  26.842  25.605  1.00  0.00           O  
ATOM   3421  H1  WAT   506      -7.907  27.348  25.465  1.00  0.00           H  
ATOM   3422  H2  WAT   506      -7.347  25.945  25.373  1.00  0.00           H  
TER    3423      WAT   506 
ATOM   3423  O   WAT   507      -7.580  18.818  43.351  1.00  0.00           O  
ATOM   3424  H1  WAT   507      -7.947  18.359  44.106  1.00  0.00           H  
ATOM   3425  H2  WAT   507      -7.494  18.143  42.678  1.00  0.00           H  
TER    3426      WAT   507 
ATOM   3426  O   WAT   508       5.189 -23.030   7.346  1.00  0.00           O  
ATOM   3427  H1  WAT   508       5.812 -22.915   8.063  1.00  0.00           H  
ATOM   3428  H2  WAT   508       4.595 -23.716   7.653  1.00  0.00           H  
TER    3429      WAT   508 
ATOM   3429  O   WAT   509      31.247  23.719  -5.729  1.00  0.00           O  
ATOM   3430  H1  WAT   509      31.589  23.673  -4.836  1.00  0.00           H  
ATOM   3431  H2  WAT   509      31.014  24.640  -5.848  1.00  0.00           H  
TER    3432      WAT   509 
ATOM   3432  O   WAT   510      18.723   0.539 -25.908  1.00  0.00           O  
ATOM   3433  H1  WAT   510      18.792   0.500 -24.954  1.00  0.00           H  
ATOM   3434  H2  WAT   510      19.522   0.986 -26.188  1.00  0.00           H  
TER    3435      WAT   510 
ATOM   3435  O   WAT   511     -36.707  -5.968  33.977  1.00  0.00           O  
ATOM   3436  H1  WAT   511     -37.507  -5.492  33.753  1.00  0.00           H  
ATOM   3437  H2  WAT   511     -36.609  -5.840  34.921  1.00  0.00           H  
TER    3438      WAT   511 
ATOM   3438  O   WAT   512     -26.090   3.680 -34.755  1.00  0.00           O  
ATOM   3439  H1  WAT   512     -25.824   3.805 -35.666  1.00  0.00           H  
ATOM   3440  H2  WAT   512     -26.796   4.312 -34.623  1.00  0.00           H  
TER    3441      WAT   512 
ATOM   3441  O   WAT   513      17.211  -6.610  46.684  1.00  0.00           O  
ATOM   3442  H1  WAT   513      17.960  -6.127  47.032  1.00  0.00           H  
ATOM   3443  H2  WAT   513      17.587  -7.193  46.024  1.00  0.00           H  
TER    3444      WAT   513 
ATOM   3444  O   WAT   514      -3.937 -19.759   7.696  1.00  0.00           O  
ATOM   3445  H1  WAT   514      -3.054 -19.501   7.431  1.00  0.00           H  
ATOM   3446  H2  WAT   514      -3.874 -20.701   7.854  1.00  0.00           H  
TER    3447      WAT   514 
ATOM   3447  O   WAT   515     -10.370   6.051  29.399  1.00  0.00           O  
ATOM   3448  H1  WAT   515      -9.615   5.463  29.395  1.00  0.00           H  
ATOM   3449  H2  WAT   515     -11.128   5.468  29.344  1.00  0.00           H  
TER    3450      WAT   515 
ATOM   3450  O   WAT   516      26.137   6.278 -13.769  1.00  0.00           O  
ATOM   3451  H1  WAT   516      26.604   6.437 -14.589  1.00  0.00           H  
ATOM   3452  H2  WAT   516      25.486   5.612 -13.989  1.00  0.00           H  
TER    3453      WAT   516 
ATOM   3453  O   WAT   517     -25.853 -34.226  10.630  1.00  0.00           O  
ATOM   3454  H1  WAT   517     -25.751 -34.945  11.253  1.00  0.00           H  
ATOM   3455  H2  WAT   517     -25.967 -33.449  11.178  1.00  0.00           H  
TER    3456      WAT   517 
ATOM   3456  O   WAT   518     -15.503 -36.179  10.436  1.00  0.00           O  
ATOM   3457  H1  WAT   518     -16.282 -36.015  10.968  1.00  0.00           H  
ATOM   3458  H2  WAT   518     -15.805 -36.078   9.533  1.00  0.00           H  
TER    3459      WAT   518 
ATOM   3459  O   WAT   519     -17.956  26.334  24.916  1.00  0.00           O  
ATOM   3460  H1  WAT   519     -17.926  25.970  24.031  1.00  0.00           H  
ATOM   3461  H2  WAT   519     -17.264  26.995  24.927  1.00  0.00           H  
TER    3462      WAT   519 
ATOM   3462  O   WAT   520     -17.491  25.458 -31.104  1.00  0.00           O  
ATOM   3463  H1  WAT   520     -17.411  26.308 -31.536  1.00  0.00           H  
ATOM   3464  H2  WAT   520     -17.891  25.656 -30.257  1.00  0.00           H  
TER    3465      WAT   520 
ATOM   3465  O   WAT   521      17.039 -26.735 -14.112  1.00  0.00           O  
ATOM   3466  H1  WAT   521      17.633 -25.986 -14.144  1.00  0.00           H  
ATOM   3467  H2  WAT   521      17.285 -27.269 -14.867  1.00  0.00           H  
TER    3468      WAT   521 
ATOM   3468  O   WAT   522     -17.048  -0.979  26.999  1.00  0.00           O  
ATOM   3469  H1  WAT   522     -16.373  -0.496  26.521  1.00  0.00           H  
ATOM   3470  H2  WAT   522     -16.741  -0.986  27.906  1.00  0.00           H  
TER    3471      WAT   522 
ATOM   3471  O   WAT   523     -34.828   7.398  -8.445  1.00  0.00           O  
ATOM   3472  H1  WAT   523     -35.006   7.853  -9.268  1.00  0.00           H  
ATOM   3473  H2  WAT   523     -35.014   6.479  -8.635  1.00  0.00           H  
TER    3474      WAT   523 
ATOM   3474  O   WAT   524     -20.981   8.937  39.754  1.00  0.00           O  
ATOM   3475  H1  WAT   524     -20.190   9.469  39.663  1.00  0.00           H  
ATOM   3476  H2  WAT   524     -20.865   8.226  39.124  1.00  0.00           H  
TER    3477      WAT   524 
ATOM   3477  O   WAT   525      21.874  -5.083 -17.591  1.00  0.00           O  
ATOM   3478  H1  WAT   525      22.151  -5.969 -17.822  1.00  0.00           H  
ATOM   3479  H2  WAT   525      20.948  -5.171 -17.366  1.00  0.00           H  
TER    3480      WAT   525 
ATOM   3480  O   WAT   526      -3.354  44.332 -19.368  1.00  0.00           O  
ATOM   3481  H1  WAT   526      -3.461  43.569 -19.937  1.00  0.00           H  
ATOM   3482  H2  WAT   526      -2.438  44.587 -19.478  1.00  0.00           H  
TER    3483      WAT   526 
ATOM   3483  O   WAT   527     -13.934  -7.729  41.369  1.00  0.00           O  
ATOM   3484  H1  WAT   527     -13.625  -8.485  41.868  1.00  0.00           H  
ATOM   3485  H2  WAT   527     -14.288  -7.134  42.030  1.00  0.00           H  
TER    3486      WAT   527 
ATOM   3486  O   WAT   528      33.998 -13.934  -4.377  1.00  0.00           O  
ATOM   3487  H1  WAT   528      33.780 -14.862  -4.285  1.00  0.00           H  
ATOM   3488  H2  WAT   528      33.968 -13.591  -3.485  1.00  0.00           H  
TER    3489      WAT   528 
ATOM   3489  O   WAT   529       3.975  -8.926 -48.595  1.00  0.00           O  
ATOM   3490  H1  WAT   529       4.475  -8.359 -48.007  1.00  0.00           H  
ATOM   3491  H2  WAT   529       4.518  -8.995 -49.380  1.00  0.00           H  
TER    3492      WAT   529 
ATOM   3492  O   WAT   530       2.027 -32.157  14.622  1.00  0.00           O  
ATOM   3493  H1  WAT   530       2.863 -31.758  14.383  1.00  0.00           H  
ATOM   3494  H2  WAT   530       1.935 -32.898  14.022  1.00  0.00           H  
TER    3495      WAT   530 
ATOM   3495  O   WAT   531      21.925  -1.622  13.357  1.00  0.00           O  
ATOM   3496  H1  WAT   531      21.027  -1.498  13.665  1.00  0.00           H  
ATOM   3497  H2  WAT   531      21.830  -1.911  12.450  1.00  0.00           H  
TER    3498      WAT   531 
ATOM   3498  O   WAT   532     -32.733   4.596 -18.331  1.00  0.00           O  
ATOM   3499  H1  WAT   532     -32.399   4.419 -17.451  1.00  0.00           H  
ATOM   3500  H2  WAT   532     -33.503   4.033 -18.412  1.00  0.00           H  
TER    3501      WAT   532 
ATOM   3501  O   WAT   533     -30.881  13.441  32.656  1.00  0.00           O  
ATOM   3502  H1  WAT   533     -31.244  13.740  31.822  1.00  0.00           H  
ATOM   3503  H2  WAT   533     -31.582  12.922  33.050  1.00  0.00           H  
TER    3504      WAT   533 
ATOM   3504  O   WAT   534       8.757 -23.813 -32.441  1.00  0.00           O  
ATOM   3505  H1  WAT   534       8.433 -23.028 -32.001  1.00  0.00           H  
ATOM   3506  H2  WAT   534       9.454 -24.138 -31.871  1.00  0.00           H  
TER    3507      WAT   534 
ATOM   3507  O   WAT   535     -27.481  21.604 -14.814  1.00  0.00           O  
ATOM   3508  H1  WAT   535     -27.028  21.987 -15.565  1.00  0.00           H  
ATOM   3509  H2  WAT   535     -26.780  21.370 -14.205  1.00  0.00           H  
TER    3510      WAT   535 
ATOM   3510  O   WAT   536      21.324 -17.859  34.672  1.00  0.00           O  
ATOM   3511  H1  WAT   536      22.114 -17.339  34.824  1.00  0.00           H  
ATOM   3512  H2  WAT   536      20.978 -17.531  33.842  1.00  0.00           H  
TER    3513      WAT   536 
ATOM   3513  O   WAT   537     -37.463  12.858 -33.028  1.00  0.00           O  
ATOM   3514  H1  WAT   537     -38.237  13.421 -33.030  1.00  0.00           H  
ATOM   3515  H2  WAT   537     -37.330  12.630 -33.948  1.00  0.00           H  
TER    3516      WAT   537 
ATOM   3516  O   WAT   538      36.195   2.438  12.170  1.00  0.00           O  
ATOM   3517  H1  WAT   538      36.978   2.870  12.512  1.00  0.00           H  
ATOM   3518  H2  WAT   538      36.166   2.689  11.247  1.00  0.00           H  
TER    3519      WAT   538 
ATOM   3519  O   WAT   539      16.039 -17.481 -18.236  1.00  0.00           O  
ATOM   3520  H1  WAT   539      16.155 -18.105 -18.953  1.00  0.00           H  
ATOM   3521  H2  WAT   539      16.091 -16.622 -18.655  1.00  0.00           H  
TER    3522      WAT   539 
ATOM   3522  O   WAT   540      17.173   6.965  27.774  1.00  0.00           O  
ATOM   3523  H1  WAT   540      18.031   6.548  27.848  1.00  0.00           H  
ATOM   3524  H2  WAT   540      16.927   6.846  26.856  1.00  0.00           H  
TER    3525      WAT   540 
ATOM   3525  O   WAT   541     -15.664 -30.289 -13.588  1.00  0.00           O  
ATOM   3526  H1  WAT   541     -15.200 -29.571 -13.156  1.00  0.00           H  
ATOM   3527  H2  WAT   541     -15.024 -30.653 -14.199  1.00  0.00           H  
TER    3528      WAT   541 
ATOM   3528  O   WAT   542      32.747 -26.410  25.427  1.00  0.00           O  
ATOM   3529  H1  WAT   542      33.048 -27.005  24.741  1.00  0.00           H  
ATOM   3530  H2  WAT   542      31.825 -26.635  25.552  1.00  0.00           H  
TER    3531      WAT   542 
ATOM   3531  O   WAT   543     -43.559   2.573   8.066  1.00  0.00           O  
ATOM   3532  H1  WAT   543     -43.054   3.217   8.562  1.00  0.00           H  
ATOM   3533  H2  WAT   543     -42.900   2.072   7.584  1.00  0.00           H  
TER    3534      WAT   543 
ATOM   3534  O   WAT   544      13.435  11.569 -26.253  1.00  0.00           O  
ATOM   3535  H1  WAT   544      12.894  12.292 -26.570  1.00  0.00           H  
ATOM   3536  H2  WAT   544      14.275  11.975 -26.038  1.00  0.00           H  
TER    3537      WAT   544 
ATOM   3537  O   WAT   545       3.504  39.245  15.342  1.00  0.00           O  
ATOM   3538  H1  WAT   545       4.298  39.036  15.833  1.00  0.00           H  
ATOM   3539  H2  WAT   545       2.924  38.499  15.495  1.00  0.00           H  
TER    3540      WAT   545 
ATOM   3540  O   WAT   546     -30.924  29.095  25.669  1.00  0.00           O  
ATOM   3541  H1  WAT   546     -30.271  28.800  26.303  1.00  0.00           H  
ATOM   3542  H2  WAT   546     -31.745  28.706  25.972  1.00  0.00           H  
TER    3543      WAT   546 
ATOM   3543  O   WAT   547      24.284  -0.933 -18.999  1.00  0.00           O  
ATOM   3544  H1  WAT   547      24.922  -0.350 -18.589  1.00  0.00           H  
ATOM   3545  H2  WAT   547      23.647  -1.115 -18.309  1.00  0.00           H  
TER    3546      WAT   547 
ATOM   3546  O   WAT   548     -35.432  28.547 -12.717  1.00  0.00           O  
ATOM   3547  H1  WAT   548     -36.135  28.994 -12.245  1.00  0.00           H  
ATOM   3548  H2  WAT   548     -35.724  27.637 -12.774  1.00  0.00           H  
TER    3549      WAT   548 
ATOM   3549  O   WAT   549      37.240  -6.186 -35.135  1.00  0.00           O  
ATOM   3550  H1  WAT   549      36.486  -6.293 -34.555  1.00  0.00           H  
ATOM   3551  H2  WAT   549      37.975  -6.551 -34.642  1.00  0.00           H  
TER    3552      WAT   549 
ATOM   3552  O   WAT   550     -17.764 -13.137  13.001  1.00  0.00           O  
ATOM   3553  H1  WAT   550     -17.235 -13.309  13.780  1.00  0.00           H  
ATOM   3554  H2  WAT   550     -17.745 -13.958  12.511  1.00  0.00           H  
TER    3555      WAT   550 
ATOM   3555  O   WAT   551      24.947  13.709 -19.264  1.00  0.00           O  
ATOM   3556  H1  WAT   551      25.309  13.321 -20.061  1.00  0.00           H  
ATOM   3557  H2  WAT   551      24.937  12.990 -18.631  1.00  0.00           H  
TER    3558      WAT   551 
ATOM   3558  O   WAT   552       1.041  28.639 -26.190  1.00  0.00           O  
ATOM   3559  H1  WAT   552       0.258  28.328 -26.645  1.00  0.00           H  
ATOM   3560  H2  WAT   552       1.694  27.956 -26.344  1.00  0.00           H  
TER    3561      WAT   552 
ATOM   3561  O   WAT   553     -18.157  20.518   1.590  1.00  0.00           O  
ATOM   3562  H1  WAT   553     -18.342  20.805   0.696  1.00  0.00           H  
ATOM   3563  H2  WAT   553     -17.347  20.013   1.518  1.00  0.00           H  
TER    3564      WAT   553 
ATOM   3564  O   WAT   554      16.493  34.749 -14.861  1.00  0.00           O  
ATOM   3565  H1  WAT   554      16.030  35.208 -14.160  1.00  0.00           H  
ATOM   3566  H2  WAT   554      15.821  34.208 -15.278  1.00  0.00           H  
TER    3567      WAT   554 
ATOM   3567  O   WAT   555      12.476 -15.526   5.644  1.00  0.00           O  
ATOM   3568  H1  WAT   555      12.364 -15.457   6.592  1.00  0.00           H  
ATOM   3569  H2  WAT   555      13.420 -15.629   5.521  1.00  0.00           H  
TER    3570      WAT   555 
ATOM   3570  O   WAT   556      13.971 -13.473  45.750  1.00  0.00           O  
ATOM   3571  H1  WAT   556      14.232 -12.938  46.499  1.00  0.00           H  
ATOM   3572  H2  WAT   556      14.671 -13.345  45.109  1.00  0.00           H  
TER    3573      WAT   556 
ATOM   3573  O   WAT   557     -11.957  11.116  18.410  1.00  0.00           O  
ATOM   3574  H1  WAT   557     -11.351  11.173  19.149  1.00  0.00           H  
ATOM   3575  H2  WAT   557     -12.810  10.950  18.811  1.00  0.00           H  
TER    3576      WAT   557 
ATOM   3576  O   WAT   558     -23.055  10.599 -23.592  1.00  0.00           O  
ATOM   3577  H1  WAT   558     -23.233   9.880 -24.198  1.00  0.00           H  
ATOM   3578  H2  WAT   558     -22.741  11.310 -24.150  1.00  0.00           H  
TER    3579      WAT   558 
ATOM   3579  O   WAT   559     -17.390  13.269   6.178  1.00  0.00           O  
ATOM   3580  H1  WAT   559     -18.310  13.400   6.407  1.00  0.00           H  
ATOM   3581  H2  WAT   559     -17.124  14.096   5.775  1.00  0.00           H  
TER    3582      WAT   559 
ATOM   3582  O   WAT   560      -6.053 -21.738  38.557  1.00  0.00           O  
ATOM   3583  H1  WAT   560      -5.177 -22.011  38.829  1.00  0.00           H  
ATOM   3584  H2  WAT   560      -5.900 -21.107  37.854  1.00  0.00           H  
TER    3585      WAT   560 
ATOM   3585  O   WAT   561      33.218  25.098  24.743  1.00  0.00           O  
ATOM   3586  H1  WAT   561      33.793  25.047  25.506  1.00  0.00           H  
ATOM   3587  H2  WAT   561      32.924  26.008  24.724  1.00  0.00           H  
TER    3588      WAT   561 
ATOM   3588  O   WAT   562      31.909  35.559  18.868  1.00  0.00           O  
ATOM   3589  H1  WAT   562      32.317  34.727  19.107  1.00  0.00           H  
ATOM   3590  H2  WAT   562      32.528  35.964  18.260  1.00  0.00           H  
TER    3591      WAT   562 
ATOM   3591  O   WAT   563      11.310  14.177  -5.401  1.00  0.00           O  
ATOM   3592  H1  WAT   563      11.963  13.761  -4.838  1.00  0.00           H  
ATOM   3593  H2  WAT   563      11.813  14.520  -6.139  1.00  0.00           H  
TER    3594      WAT   563 
ATOM   3594  O   WAT   564     -41.642  12.100  12.482  1.00  0.00           O  
ATOM   3595  H1  WAT   564     -41.731  13.011  12.760  1.00  0.00           H  
ATOM   3596  H2  WAT   564     -41.071  12.139  11.715  1.00  0.00           H  
TER    3597      WAT   564 
ATOM   3597  O   WAT   565      14.475  26.354 -20.762  1.00  0.00           O  
ATOM   3598  H1  WAT   565      14.241  25.513 -20.369  1.00  0.00           H  
ATOM   3599  H2  WAT   565      14.349  26.990 -20.058  1.00  0.00           H  
TER    3600      WAT   565 
ATOM   3600  O   WAT   566       8.090  -5.358 -12.854  1.00  0.00           O  
ATOM   3601  H1  WAT   566       8.005  -4.505 -13.279  1.00  0.00           H  
ATOM   3602  H2  WAT   566       8.815  -5.249 -12.239  1.00  0.00           H  
TER    3603      WAT   566 
ATOM   3603  O   WAT   567     -25.812  -1.782  16.488  1.00  0.00           O  
ATOM   3604  H1  WAT   567     -26.140  -1.105  17.080  1.00  0.00           H  
ATOM   3605  H2  WAT   567     -25.096  -1.359  16.014  1.00  0.00           H  
TER    3606      WAT   567 
ATOM   3606  O   WAT   568     -17.406  26.891  36.392  1.00  0.00           O  
ATOM   3607  H1  WAT   568     -18.097  26.814  37.050  1.00  0.00           H  
ATOM   3608  H2  WAT   568     -17.590  26.189  35.768  1.00  0.00           H  
TER    3609      WAT   568 
ATOM   3609  O   WAT   569     -11.665 -24.491  -1.026  1.00  0.00           O  
ATOM   3610  H1  WAT   569     -11.423 -23.831  -1.676  1.00  0.00           H  
ATOM   3611  H2  WAT   569     -10.907 -24.543  -0.444  1.00  0.00           H  
TER    3612      WAT   569 
ATOM   3612  O   WAT   570      27.113 -34.862 -26.514  1.00  0.00           O  
ATOM   3613  H1  WAT   570      26.823 -35.672 -26.095  1.00  0.00           H  
ATOM   3614  H2  WAT   570      27.677 -34.445 -25.863  1.00  0.00           H  
TER    3615      WAT   570 
ATOM   3615  O   WAT   571     -40.831  26.601 -18.437  1.00  0.00           O  
ATOM   3616  H1  WAT   571     -40.325  25.904 -18.854  1.00  0.00           H  
ATOM   3617  H2  WAT   571     -41.582  26.152 -18.048  1.00  0.00           H  
TER    3618      WAT   571 
ATOM   3618  O   WAT   572      10.924 -35.102 -35.809  1.00  0.00           O  
ATOM   3619  H1  WAT   572      10.990 -36.046 -35.668  1.00  0.00           H  
ATOM   3620  H2  WAT   572      10.279 -35.008 -36.510  1.00  0.00           H  
TER    3621      WAT   572 
ATOM   3621  O   WAT   573      -9.181  10.722  25.506  1.00  0.00           O  
ATOM   3622  H1  WAT   573      -8.551  11.077  24.879  1.00  0.00           H  
ATOM   3623  H2  WAT   573     -10.034  11.002  25.174  1.00  0.00           H  
TER    3624      WAT   573 
ATOM   3624  O   WAT   574      20.752  46.076 -12.325  1.00  0.00           O  
ATOM   3625  H1  WAT   574      21.281  46.832 -12.071  1.00  0.00           H  
ATOM   3626  H2  WAT   574      20.199  45.903 -11.563  1.00  0.00           H  
TER    3627      WAT   574 
ATOM   3627  O   WAT   575      42.558   3.858  14.162  1.00  0.00           O  
ATOM   3628  H1  WAT   575      42.482   3.305  13.384  1.00  0.00           H  
ATOM   3629  H2  WAT   575      43.406   3.623  14.540  1.00  0.00           H  
TER    3630      WAT   575 
ATOM   3630  O   WAT   576      43.174   0.617  19.225  1.00  0.00           O  
ATOM   3631  H1  WAT   576      43.142   1.393  18.667  1.00  0.00           H  
ATOM   3632  H2  WAT   576      43.578   0.922  20.037  1.00  0.00           H  
TER    3633      WAT   576 
ATOM   3633  O   WAT   577     -19.992 -39.157 -10.363  1.00  0.00           O  
ATOM   3634  H1  WAT   577     -20.428 -39.128  -9.511  1.00  0.00           H  
ATOM   3635  H2  WAT   577     -20.666 -39.471 -10.966  1.00  0.00           H  
TER    3636      WAT   577 
ATOM   3636  O   WAT   578       0.646   2.108 -37.603  1.00  0.00           O  
ATOM   3637  H1  WAT   578      -0.178   2.022 -37.123  1.00  0.00           H  
ATOM   3638  H2  WAT   578       0.404   1.974 -38.519  1.00  0.00           H  
TER    3639      WAT   578 
ATOM   3639  O   WAT   579      17.001  -4.465  31.053  1.00  0.00           O  
ATOM   3640  H1  WAT   579      16.814  -5.330  30.689  1.00  0.00           H  
ATOM   3641  H2  WAT   579      17.311  -4.641  31.942  1.00  0.00           H  
TER    3642      WAT   579 
ATOM   3642  O   WAT   580      10.680  -3.498 -17.988  1.00  0.00           O  
ATOM   3643  H1  WAT   580      10.739  -3.051 -18.832  1.00  0.00           H  
ATOM   3644  H2  WAT   580      10.034  -2.994 -17.494  1.00  0.00           H  
TER    3645      WAT   580 
ATOM   3645  O   WAT   581     -26.131  12.753 -13.766  1.00  0.00           O  
ATOM   3646  H1  WAT   581     -26.624  12.626 -14.576  1.00  0.00           H  
ATOM   3647  H2  WAT   581     -26.611  12.246 -13.111  1.00  0.00           H  
TER    3648      WAT   581 
ATOM   3648  O   WAT   582     -18.927   3.381  16.551  1.00  0.00           O  
ATOM   3649  H1  WAT   582     -19.580   3.877  17.045  1.00  0.00           H  
ATOM   3650  H2  WAT   582     -18.604   2.727  17.171  1.00  0.00           H  
TER    3651      WAT   582 
ATOM   3651  O   WAT   583      -0.781  -0.454  -5.168  1.00  0.00           O  
ATOM   3652  H1  WAT   583      -0.178  -0.200  -5.867  1.00  0.00           H  
ATOM   3653  H2  WAT   583      -1.560   0.082  -5.319  1.00  0.00           H  
TER    3654      WAT   583 
ATOM   3654  O   WAT   584     -34.248 -37.285 -12.550  1.00  0.00           O  
ATOM   3655  H1  WAT   584     -34.541 -38.196 -12.580  1.00  0.00           H  
ATOM   3656  H2  WAT   584     -34.744 -36.898 -11.828  1.00  0.00           H  
TER    3657      WAT   584 
ATOM   3657  O   WAT   585     -13.645  -8.991 -14.921  1.00  0.00           O  
ATOM   3658  H1  WAT   585     -13.389  -8.686 -14.050  1.00  0.00           H  
ATOM   3659  H2  WAT   585     -14.592  -8.852 -14.954  1.00  0.00           H  
TER    3660      WAT   585 
ATOM   3660  O   WAT   586      -0.017   2.364  41.714  1.00  0.00           O  
ATOM   3661  H1  WAT   586       0.546   3.066  42.040  1.00  0.00           H  
ATOM   3662  H2  WAT   586      -0.156   1.797  42.473  1.00  0.00           H  
TER    3663      WAT   586 
ATOM   3663  O   WAT   587       2.474 -23.772  -0.371  1.00  0.00           O  
ATOM   3664  H1  WAT   587       3.280 -24.190  -0.066  1.00  0.00           H  
ATOM   3665  H2  WAT   587       2.668 -22.835  -0.348  1.00  0.00           H  
TER    3666      WAT   587 
ATOM   3666  O   WAT   588       8.963 -16.416   3.860  1.00  0.00           O  
ATOM   3667  H1  WAT   588       8.473 -16.607   3.061  1.00  0.00           H  
ATOM   3668  H2  WAT   588       8.295 -16.154   4.494  1.00  0.00           H  
TER    3669      WAT   588 
ATOM   3669  O   WAT   589     -11.614   1.194  27.100  1.00  0.00           O  
ATOM   3670  H1  WAT   589     -11.613   1.860  27.787  1.00  0.00           H  
ATOM   3671  H2  WAT   589     -12.114   0.467  27.473  1.00  0.00           H  
TER    3672      WAT   589 
ATOM   3672  O   WAT   590      -5.236   7.665 -24.008  1.00  0.00           O  
ATOM   3673  H1  WAT   590      -5.269   8.619 -23.943  1.00  0.00           H  
ATOM   3674  H2  WAT   590      -5.533   7.475 -24.898  1.00  0.00           H  
TER    3675      WAT   590 
ATOM   3675  O   WAT   591      -2.905 -42.942  21.928  1.00  0.00           O  
ATOM   3676  H1  WAT   591      -2.380 -43.737  22.014  1.00  0.00           H  
ATOM   3677  H2  WAT   591      -3.015 -42.829  20.984  1.00  0.00           H  
TER    3678      WAT   591 
ATOM   3678  O   WAT   592     -31.821 -13.447  11.145  1.00  0.00           O  
ATOM   3679  H1  WAT   592     -31.772 -12.497  11.039  1.00  0.00           H  
ATOM   3680  H2  WAT   592     -32.493 -13.580  11.813  1.00  0.00           H  
TER    3681      WAT   592 
ATOM   3681  O   WAT   593      11.683 -21.538  24.554  1.00  0.00           O  
ATOM   3682  H1  WAT   593      10.843 -21.846  24.895  1.00  0.00           H  
ATOM   3683  H2  WAT   593      11.759 -21.952  23.694  1.00  0.00           H  
TER    3684      WAT   593 
ATOM   3684  O   WAT   594     -17.332  30.115  22.560  1.00  0.00           O  
ATOM   3685  H1  WAT   594     -17.851  29.911  21.782  1.00  0.00           H  
ATOM   3686  H2  WAT   594     -17.196  29.268  22.985  1.00  0.00           H  
TER    3687      WAT   594 
ATOM   3687  O   WAT   595     -40.688  21.842  25.239  1.00  0.00           O  
ATOM   3688  H1  WAT   595     -41.302  22.139  25.911  1.00  0.00           H  
ATOM   3689  H2  WAT   595     -41.003  20.971  24.995  1.00  0.00           H  
TER    3690      WAT   595 
ATOM   3690  O   WAT   596       2.556   5.599 -37.436  1.00  0.00           O  
ATOM   3691  H1  WAT   596       2.963   5.666 -38.300  1.00  0.00           H  
ATOM   3692  H2  WAT   596       1.622   5.733 -37.600  1.00  0.00           H  
TER    3693      WAT   596 
ATOM   3693  O   WAT   597      17.785  24.011  13.618  1.00  0.00           O  
ATOM   3694  H1  WAT   597      17.839  24.770  14.198  1.00  0.00           H  
ATOM   3695  H2  WAT   597      17.029  24.189  13.059  1.00  0.00           H  
TER    3696      WAT   597 
ATOM   3696  O   WAT   598      38.205   3.257  15.551  1.00  0.00           O  
ATOM   3697  H1  WAT   598      37.671   4.006  15.286  1.00  0.00           H  
ATOM   3698  H2  WAT   598      39.032   3.642  15.841  1.00  0.00           H  
TER    3699      WAT   598 
ATOM   3699  O   WAT   599     -19.445   7.162  41.920  1.00  0.00           O  
ATOM   3700  H1  WAT   599     -19.739   7.947  41.459  1.00  0.00           H  
ATOM   3701  H2  WAT   599     -18.516   7.090  41.703  1.00  0.00           H  
TER    3702      WAT   599 
ATOM   3702  O   WAT   600       7.110 -16.478  39.984  1.00  0.00           O  
ATOM   3703  H1  WAT   600       7.508 -17.256  40.375  1.00  0.00           H  
ATOM   3704  H2  WAT   600       7.430 -16.474  39.081  1.00  0.00           H  
TER    3705      WAT   600 
ATOM   3705  O   WAT   601      23.821  19.522  30.634  1.00  0.00           O  
ATOM   3706  H1  WAT   601      24.410  19.882  31.297  1.00  0.00           H  
ATOM   3707  H2  WAT   601      23.588  20.274  30.088  1.00  0.00           H  
TER    3708      WAT   601 
ATOM   3708  O   WAT   602     -28.802  -5.729   9.116  1.00  0.00           O  
ATOM   3709  H1  WAT   602     -28.727  -6.454   9.737  1.00  0.00           H  
ATOM   3710  H2  WAT   602     -28.310  -6.020   8.348  1.00  0.00           H  
TER    3711      WAT   602 
ATOM   3711  O   WAT   603     -36.014   7.748  23.074  1.00  0.00           O  
ATOM   3712  H1  WAT   603     -36.426   7.624  22.219  1.00  0.00           H  
ATOM   3713  H2  WAT   603     -35.244   7.180  23.052  1.00  0.00           H  
TER    3714      WAT   603 
ATOM   3714  O   WAT   604       0.336  -1.675  15.856  1.00  0.00           O  
ATOM   3715  H1  WAT   604       0.503  -2.618  15.869  1.00  0.00           H  
ATOM   3716  H2  WAT   604       1.183  -1.279  16.059  1.00  0.00           H  
TER    3717      WAT   604 
ATOM   3717  O   WAT   605      17.486   7.765 -31.902  1.00  0.00           O  
ATOM   3718  H1  WAT   605      18.333   8.026 -32.265  1.00  0.00           H  
ATOM   3719  H2  WAT   605      17.656   7.628 -30.971  1.00  0.00           H  
TER    3720      WAT   605 
ATOM   3720  O   WAT   606     -26.433   3.712  41.810  1.00  0.00           O  
ATOM   3721  H1  WAT   606     -27.040   4.448  41.733  1.00  0.00           H  
ATOM   3722  H2  WAT   606     -25.672   4.075  42.263  1.00  0.00           H  
TER    3723      WAT   606 
ATOM   3723  O   WAT   607       6.923  23.121   4.765  1.00  0.00           O  
ATOM   3724  H1  WAT   607       6.378  23.776   5.202  1.00  0.00           H  
ATOM   3725  H2  WAT   607       7.818  23.442   4.874  1.00  0.00           H  
TER    3726      WAT   607 
ATOM   3726  O   WAT   608      -0.961  24.817 -13.348  1.00  0.00           O  
ATOM   3727  H1  WAT   608      -1.074  23.867 -13.345  1.00  0.00           H  
ATOM   3728  H2  WAT   608      -0.907  25.049 -14.275  1.00  0.00           H  
TER    3729      WAT   608 
ATOM   3729  O   WAT   609     -12.824  -6.669 -20.594  1.00  0.00           O  
ATOM   3730  H1  WAT   609     -13.331  -7.456 -20.397  1.00  0.00           H  
ATOM   3731  H2  WAT   609     -12.979  -6.090 -19.848  1.00  0.00           H  
TER    3732      WAT   609 
ATOM   3732  O   WAT   610      -1.890  29.638  12.259  1.00  0.00           O  
ATOM   3733  H1  WAT   610      -1.670  28.984  11.596  1.00  0.00           H  
ATOM   3734  H2  WAT   610      -1.082  29.751  12.761  1.00  0.00           H  
TER    3735      WAT   610 
ATOM   3735  O   WAT   611      11.020  20.782   4.296  1.00  0.00           O  
ATOM   3736  H1  WAT   611      10.581  21.619   4.146  1.00  0.00           H  
ATOM   3737  H2  WAT   611      10.306  20.148   4.372  1.00  0.00           H  
TER    3738      WAT   611 
ATOM   3738  O   WAT   612      21.624 -21.882 -10.186  1.00  0.00           O  
ATOM   3739  H1  WAT   612      21.161 -21.273 -10.760  1.00  0.00           H  
ATOM   3740  H2  WAT   612      21.464 -22.744 -10.572  1.00  0.00           H  
TER    3741      WAT   612 
ATOM   3741  O   WAT   613      28.741  24.169  27.356  1.00  0.00           O  
ATOM   3742  H1  WAT   613      28.055  23.851  26.769  1.00  0.00           H  
ATOM   3743  H2  WAT   613      29.170  24.871  26.866  1.00  0.00           H  
TER    3744      WAT   613 
ATOM   3744  O   WAT   614     -34.475 -13.564  17.425  1.00  0.00           O  
ATOM   3745  H1  WAT   614     -33.618 -13.971  17.297  1.00  0.00           H  
ATOM   3746  H2  WAT   614     -34.520 -13.389  18.365  1.00  0.00           H  
TER    3747      WAT   614 
ATOM   3747  O   WAT   615       4.741 -20.318 -34.298  1.00  0.00           O  
ATOM   3748  H1  WAT   615       4.331 -19.803 -34.993  1.00  0.00           H  
ATOM   3749  H2  WAT   615       4.264 -21.148 -34.302  1.00  0.00           H  
TER    3750      WAT   615 
ATOM   3750  O   WAT   616      24.754   1.892 -35.361  1.00  0.00           O  
ATOM   3751  H1  WAT   616      24.079   1.972 -36.034  1.00  0.00           H  
ATOM   3752  H2  WAT   616      24.518   1.099 -34.879  1.00  0.00           H  
TER    3753      WAT   616 
ATOM   3753  O   WAT   617      10.296   0.828 -40.235  1.00  0.00           O  
ATOM   3754  H1  WAT   617       9.422   0.449 -40.323  1.00  0.00           H  
ATOM   3755  H2  WAT   617      10.146   1.773 -40.200  1.00  0.00           H  
TER    3756      WAT   617 
ATOM   3756  O   WAT   618     -43.100 -14.151   7.886  1.00  0.00           O  
ATOM   3757  H1  WAT   618     -42.838 -14.071   8.803  1.00  0.00           H  
ATOM   3758  H2  WAT   618     -42.470 -13.612   7.409  1.00  0.00           H  
TER    3759      WAT   618 
ATOM   3759  O   WAT   619      28.753   9.233   9.754  1.00  0.00           O  
ATOM   3760  H1  WAT   619      29.101  10.123   9.813  1.00  0.00           H  
ATOM   3761  H2  WAT   619      27.826   9.323   9.975  1.00  0.00           H  
TER    3762      WAT   619 
ATOM   3762  O   WAT   620     -30.325  11.008  -5.789  1.00  0.00           O  
ATOM   3763  H1  WAT   620     -30.886  10.425  -6.300  1.00  0.00           H  
ATOM   3764  H2  WAT   620     -29.523  10.506  -5.648  1.00  0.00           H  
TER    3765      WAT   620 
ATOM   3765  O   WAT   621      17.103 -23.549  43.413  1.00  0.00           O  
ATOM   3766  H1  WAT   621      16.232 -23.418  43.789  1.00  0.00           H  
ATOM   3767  H2  WAT   621      17.697 -23.499  44.162  1.00  0.00           H  
TER    3768      WAT   621 
ATOM   3768  O   WAT   622      37.062   7.126 -33.226  1.00  0.00           O  
ATOM   3769  H1  WAT   622      37.149   7.564 -32.380  1.00  0.00           H  
ATOM   3770  H2  WAT   622      36.845   7.829 -33.839  1.00  0.00           H  
TER    3771      WAT   622 
ATOM   3771  O   WAT   623     -14.819  37.175   9.019  1.00  0.00           O  
ATOM   3772  H1  WAT   623     -14.453  37.781   8.375  1.00  0.00           H  
ATOM   3773  H2  WAT   623     -15.746  37.410   9.069  1.00  0.00           H  
TER    3774      WAT   623 
ATOM   3774  O   WAT   624     -11.530  30.831 -23.492  1.00  0.00           O  
ATOM   3775  H1  WAT   624     -11.250  31.648 -23.905  1.00  0.00           H  
ATOM   3776  H2  WAT   624     -11.948  30.338 -24.198  1.00  0.00           H  
TER    3777      WAT   624 
ATOM   3777  O   WAT   625       3.911  -8.259  12.287  1.00  0.00           O  
ATOM   3778  H1  WAT   625       4.775  -8.063  12.649  1.00  0.00           H  
ATOM   3779  H2  WAT   625       3.574  -8.963  12.842  1.00  0.00           H  
TER    3780      WAT   625 
ATOM   3780  O   WAT   626     -39.070 -29.919  -2.664  1.00  0.00           O  
ATOM   3781  H1  WAT   626     -39.057 -29.206  -2.025  1.00  0.00           H  
ATOM   3782  H2  WAT   626     -38.148 -30.072  -2.871  1.00  0.00           H  
TER    3783      WAT   626 
ATOM   3783  O   WAT   627      25.109   9.152  -5.320  1.00  0.00           O  
ATOM   3784  H1  WAT   627      25.200   9.811  -6.009  1.00  0.00           H  
ATOM   3785  H2  WAT   627      25.284   9.629  -4.509  1.00  0.00           H  
TER    3786      WAT   627 
ATOM   3786  O   WAT   628      13.858 -24.691  14.184  1.00  0.00           O  
ATOM   3787  H1  WAT   628      13.133 -25.107  14.649  1.00  0.00           H  
ATOM   3788  H2  WAT   628      13.554 -23.800  14.012  1.00  0.00           H  
TER    3789      WAT   628 
ATOM   3789  O   WAT   629      27.288  10.800  24.403  1.00  0.00           O  
ATOM   3790  H1  WAT   629      27.537  11.532  23.839  1.00  0.00           H  
ATOM   3791  H2  WAT   629      26.563  11.138  24.928  1.00  0.00           H  
TER    3792      WAT   629 
ATOM   3792  O   WAT   630      12.370   3.678  39.769  1.00  0.00           O  
ATOM   3793  H1  WAT   630      11.968   4.547  39.759  1.00  0.00           H  
ATOM   3794  H2  WAT   630      12.338   3.389  38.858  1.00  0.00           H  
TER    3795      WAT   630 
ATOM   3795  O   WAT   631      26.547 -13.854 -26.608  1.00  0.00           O  
ATOM   3796  H1  WAT   631      26.695 -13.006 -26.189  1.00  0.00           H  
ATOM   3797  H2  WAT   631      26.876 -13.740 -27.500  1.00  0.00           H  
TER    3798      WAT   631 
ATOM   3798  O   WAT   632      19.970 -30.407   9.538  1.00  0.00           O  
ATOM   3799  H1  WAT   632      19.905 -31.045   8.829  1.00  0.00           H  
ATOM   3800  H2  WAT   632      19.660 -29.587   9.153  1.00  0.00           H  
TER    3801      WAT   632 
ATOM   3801  O   WAT   633     -21.555  15.827  -7.121  1.00  0.00           O  
ATOM   3802  H1  WAT   633     -21.820  16.471  -6.465  1.00  0.00           H  
ATOM   3803  H2  WAT   633     -22.000  15.021  -6.861  1.00  0.00           H  
TER    3804      WAT   633 
ATOM   3804  O   WAT   634       7.177 -11.067 -31.037  1.00  0.00           O  
ATOM   3805  H1  WAT   634       8.032 -10.691 -30.826  1.00  0.00           H  
ATOM   3806  H2  WAT   634       7.351 -11.665 -31.764  1.00  0.00           H  
TER    3807      WAT   634 
ATOM   3807  O   WAT   635     -33.863  -8.443 -26.916  1.00  0.00           O  
ATOM   3808  H1  WAT   635     -33.557  -8.362 -27.820  1.00  0.00           H  
ATOM   3809  H2  WAT   635     -34.569  -9.088 -26.960  1.00  0.00           H  
TER    3810      WAT   635 
ATOM   3810  O   WAT   636      18.945   6.091   7.282  1.00  0.00           O  
ATOM   3811  H1  WAT   636      19.830   5.733   7.346  1.00  0.00           H  
ATOM   3812  H2  WAT   636      18.653   6.172   8.190  1.00  0.00           H  
TER    3813      WAT   636 
ATOM   3813  O   WAT   637      43.203   0.201  26.178  1.00  0.00           O  
ATOM   3814  H1  WAT   637      42.383   0.604  25.893  1.00  0.00           H  
ATOM   3815  H2  WAT   637      43.067   0.011  27.106  1.00  0.00           H  
TER    3816      WAT   637 
ATOM   3816  O   WAT   638      15.382  17.259  17.956  1.00  0.00           O  
ATOM   3817  H1  WAT   638      14.655  17.552  18.505  1.00  0.00           H  
ATOM   3818  H2  WAT   638      15.574  16.373  18.266  1.00  0.00           H  
TER    3819      WAT   638 
ATOM   3819  O   WAT   639     -31.956  -6.808  16.955  1.00  0.00           O  
ATOM   3820  H1  WAT   639     -32.199  -7.130  17.823  1.00  0.00           H  
ATOM   3821  H2  WAT   639     -32.459  -7.351  16.348  1.00  0.00           H  
TER    3822      WAT   639 
ATOM   3822  O   WAT   640     -22.625  36.151 -32.148  1.00  0.00           O  
ATOM   3823  H1  WAT   640     -21.791  35.871 -31.770  1.00  0.00           H  
ATOM   3824  H2  WAT   640     -23.286  35.833 -31.532  1.00  0.00           H  
TER    3825      WAT   640 
ATOM   3825  O   WAT   641     -21.766 -28.395 -17.092  1.00  0.00           O  
ATOM   3826  H1  WAT   641     -21.553 -27.514 -17.400  1.00  0.00           H  
ATOM   3827  H2  WAT   641     -21.073 -28.604 -16.466  1.00  0.00           H  
TER    3828      WAT   641 
ATOM   3828  O   WAT   642      -5.889 -41.190 -21.756  1.00  0.00           O  
ATOM   3829  H1  WAT   642      -5.754 -41.887 -22.398  1.00  0.00           H  
ATOM   3830  H2  WAT   642      -5.677 -40.385 -22.228  1.00  0.00           H  
TER    3831      WAT   642 
ATOM   3831  O   WAT   643       7.161  28.626  -1.958  1.00  0.00           O  
ATOM   3832  H1  WAT   643       7.628  29.202  -2.563  1.00  0.00           H  
ATOM   3833  H2  WAT   643       6.940  27.856  -2.482  1.00  0.00           H  
TER    3834      WAT   643 
ATOM   3834  O   WAT   644       4.182  12.729  12.656  1.00  0.00           O  
ATOM   3835  H1  WAT   644       5.000  12.314  12.930  1.00  0.00           H  
ATOM   3836  H2  WAT   644       3.500  12.250  13.128  1.00  0.00           H  
TER    3837      WAT   644 
ATOM   3837  O   WAT   645      11.796 -41.770  26.935  1.00  0.00           O  
ATOM   3838  H1  WAT   645      12.386 -42.112  26.263  1.00  0.00           H  
ATOM   3839  H2  WAT   645      11.009 -42.310  26.860  1.00  0.00           H  
TER    3840      WAT   645 
ATOM   3840  O   WAT   646      43.145  12.163  10.626  1.00  0.00           O  
ATOM   3841  H1  WAT   646      42.965  11.332  11.065  1.00  0.00           H  
ATOM   3842  H2  WAT   646      43.979  12.021  10.177  1.00  0.00           H  
TER    3843      WAT   646 
ATOM   3843  O   WAT   647      -4.079 -21.028 -34.676  1.00  0.00           O  
ATOM   3844  H1  WAT   647      -4.342 -21.339 -33.809  1.00  0.00           H  
ATOM   3845  H2  WAT   647      -4.547 -21.598 -35.286  1.00  0.00           H  
TER    3846      WAT   647 
ATOM   3846  O   WAT   648      11.716  11.649 -38.265  1.00  0.00           O  
ATOM   3847  H1  WAT   648      12.540  11.779 -38.735  1.00  0.00           H  
ATOM   3848  H2  WAT   648      11.041  11.721 -38.940  1.00  0.00           H  
TER    3849      WAT   648 
ATOM   3849  O   WAT   649      10.588  18.474 -34.050  1.00  0.00           O  
ATOM   3850  H1  WAT   649      10.081  18.550 -34.858  1.00  0.00           H  
ATOM   3851  H2  WAT   649      11.482  18.704 -34.305  1.00  0.00           H  
TER    3852      WAT   649 
ATOM   3852  O   WAT   650       4.009  39.580  -4.311  1.00  0.00           O  
ATOM   3853  H1  WAT   650       4.906  39.890  -4.188  1.00  0.00           H  
ATOM   3854  H2  WAT   650       3.582  40.276  -4.811  1.00  0.00           H  
TER    3855      WAT   650 
ATOM   3855  O   WAT   651      35.919  -6.451 -11.154  1.00  0.00           O  
ATOM   3856  H1  WAT   651      36.087  -7.393 -11.125  1.00  0.00           H  
ATOM   3857  H2  WAT   651      36.014  -6.220 -12.078  1.00  0.00           H  
TER    3858      WAT   651 
ATOM   3858  O   WAT   652      13.343 -25.853  38.192  1.00  0.00           O  
ATOM   3859  H1  WAT   652      13.886 -25.911  38.978  1.00  0.00           H  
ATOM   3860  H2  WAT   652      12.706 -26.561  38.288  1.00  0.00           H  
TER    3861      WAT   652 
ATOM   3861  O   WAT   653     -18.418 -36.464  -8.606  1.00  0.00           O  
ATOM   3862  H1  WAT   653     -19.322 -36.778  -8.619  1.00  0.00           H  
ATOM   3863  H2  WAT   653     -18.296 -36.048  -9.459  1.00  0.00           H  
TER    3864      WAT   653 
ATOM   3864  O   WAT   654     -42.987  26.438  -5.067  1.00  0.00           O  
ATOM   3865  H1  WAT   654     -43.698  27.000  -5.373  1.00  0.00           H  
ATOM   3866  H2  WAT   654     -42.313  27.046  -4.764  1.00  0.00           H  
TER    3867      WAT   654 
ATOM   3867  O   WAT   655     -42.619   2.620 -11.955  1.00  0.00           O  
ATOM   3868  H1  WAT   655     -42.178   2.303 -11.167  1.00  0.00           H  
ATOM   3869  H2  WAT   655     -43.343   2.008 -12.087  1.00  0.00           H  
TER    3870      WAT   655 
ATOM   3870  O   WAT   656     -13.181  -4.793 -25.525  1.00  0.00           O  
ATOM   3871  H1  WAT   656     -13.539  -4.775 -24.638  1.00  0.00           H  
ATOM   3872  H2  WAT   656     -12.401  -5.344 -25.457  1.00  0.00           H  
TER    3873      WAT   656 
ATOM   3873  O   WAT   657      41.467  17.358  -0.456  1.00  0.00           O  
ATOM   3874  H1  WAT   657      42.098  17.934  -0.888  1.00  0.00           H  
ATOM   3875  H2  WAT   657      40.620  17.613  -0.822  1.00  0.00           H  
TER    3876      WAT   657 
ATOM   3876  O   WAT   658     -11.878 -20.031  16.130  1.00  0.00           O  
ATOM   3877  H1  WAT   658     -12.162 -20.715  15.525  1.00  0.00           H  
ATOM   3878  H2  WAT   658     -12.688 -19.708  16.524  1.00  0.00           H  
TER    3879      WAT   658 
ATOM   3879  O   WAT   659       9.128 -20.361  17.372  1.00  0.00           O  
ATOM   3880  H1  WAT   659       8.233 -20.196  17.670  1.00  0.00           H  
ATOM   3881  H2  WAT   659       9.631 -20.478  18.177  1.00  0.00           H  
TER    3882      WAT   659 
ATOM   3882  O   WAT   660     -26.014  27.626 -16.596  1.00  0.00           O  
ATOM   3883  H1  WAT   660     -26.582  27.002 -16.143  1.00  0.00           H  
ATOM   3884  H2  WAT   660     -25.239  27.693 -16.038  1.00  0.00           H  
TER    3885      WAT   660 
ATOM   3885  O   WAT   661     -25.452 -19.988  -6.842  1.00  0.00           O  
ATOM   3886  H1  WAT   661     -25.453 -20.916  -7.078  1.00  0.00           H  
ATOM   3887  H2  WAT   661     -26.296 -19.661  -7.154  1.00  0.00           H  
TER    3888      WAT   661 
ATOM   3888  O   WAT   662     -32.413   3.062   0.470  1.00  0.00           O  
ATOM   3889  H1  WAT   662     -32.517   2.809   1.388  1.00  0.00           H  
ATOM   3890  H2  WAT   662     -31.638   3.625   0.463  1.00  0.00           H  
TER    3891      WAT   662 
ATOM   3891  O   WAT   663     -17.992 -37.159  22.667  1.00  0.00           O  
ATOM   3892  H1  WAT   663     -18.904 -36.870  22.704  1.00  0.00           H  
ATOM   3893  H2  WAT   663     -18.013 -37.947  22.123  1.00  0.00           H  
TER    3894      WAT   663 
ATOM   3894  O   WAT   664      12.921 -41.445 -16.944  1.00  0.00           O  
ATOM   3895  H1  WAT   664      13.839 -41.395 -16.678  1.00  0.00           H  
ATOM   3896  H2  WAT   664      12.622 -42.293 -16.614  1.00  0.00           H  
TER    3897      WAT   664 
ATOM   3897  O   WAT   665     -24.335   2.830  13.284  1.00  0.00           O  
ATOM   3898  H1  WAT   665     -25.112   2.284  13.164  1.00  0.00           H  
ATOM   3899  H2  WAT   665     -23.599   2.234  13.144  1.00  0.00           H  
TER    3900      WAT   665 
ATOM   3900  O   WAT   666      -7.163  -9.402  39.098  1.00  0.00           O  
ATOM   3901  H1  WAT   666      -6.633 -10.087  39.507  1.00  0.00           H  
ATOM   3902  H2  WAT   666      -6.575  -8.993  38.463  1.00  0.00           H  
TER    3903      WAT   666 
ATOM   3903  O   WAT   667     -18.539  24.342  20.168  1.00  0.00           O  
ATOM   3904  H1  WAT   667     -19.148  23.715  19.778  1.00  0.00           H  
ATOM   3905  H2  WAT   667     -18.136  24.782  19.420  1.00  0.00           H  
TER    3906      WAT   667 
ATOM   3906  O   WAT   668     -26.833  32.534 -24.458  1.00  0.00           O  
ATOM   3907  H1  WAT   668     -26.201  31.816 -24.420  1.00  0.00           H  
ATOM   3908  H2  WAT   668     -26.519  33.164 -23.810  1.00  0.00           H  
TER    3909      WAT   668 
ATOM   3909  O   WAT   669       5.016  24.704  17.521  1.00  0.00           O  
ATOM   3910  H1  WAT   669       5.295  24.701  18.437  1.00  0.00           H  
ATOM   3911  H2  WAT   669       5.268  25.569  17.197  1.00  0.00           H  
TER    3912      WAT   669 
ATOM   3912  O   WAT   670      34.459 -13.870  33.583  1.00  0.00           O  
ATOM   3913  H1  WAT   670      33.807 -13.485  32.997  1.00  0.00           H  
ATOM   3914  H2  WAT   670      35.075 -14.312  32.999  1.00  0.00           H  
TER    3915      WAT   670 
ATOM   3915  O   WAT   671      -2.950  22.300 -33.415  1.00  0.00           O  
ATOM   3916  H1  WAT   671      -2.435  23.077 -33.632  1.00  0.00           H  
ATOM   3917  H2  WAT   671      -2.928  21.768 -34.211  1.00  0.00           H  
TER    3918      WAT   671 
ATOM   3918  O   WAT   672      19.088 -18.664 -36.949  1.00  0.00           O  
ATOM   3919  H1  WAT   672      18.351 -18.988 -36.431  1.00  0.00           H  
ATOM   3920  H2  WAT   672      19.821 -19.226 -36.699  1.00  0.00           H  
TER    3921      WAT   672 
ATOM   3921  O   WAT   673      30.729 -11.824 -36.832  1.00  0.00           O  
ATOM   3922  H1  WAT   673      31.146 -12.273 -37.568  1.00  0.00           H  
ATOM   3923  H2  WAT   673      30.403 -12.531 -36.275  1.00  0.00           H  
TER    3924      WAT   673 
ATOM   3924  O   WAT   674      22.296   5.344 -15.131  1.00  0.00           O  
ATOM   3925  H1  WAT   674      21.538   5.610 -14.610  1.00  0.00           H  
ATOM   3926  H2  WAT   674      22.259   5.899 -15.909  1.00  0.00           H  
TER    3927      WAT   674 
ATOM   3927  O   WAT   675      36.586 -24.454  20.231  1.00  0.00           O  
ATOM   3928  H1  WAT   675      35.832 -25.013  20.046  1.00  0.00           H  
ATOM   3929  H2  WAT   675      36.606 -23.830  19.506  1.00  0.00           H  
TER    3930      WAT   675 
ATOM   3930  O   WAT   676      15.366 -36.178  -4.638  1.00  0.00           O  
ATOM   3931  H1  WAT   676      14.988 -36.618  -3.877  1.00  0.00           H  
ATOM   3932  H2  WAT   676      14.709 -35.530  -4.891  1.00  0.00           H  
TER    3933      WAT   676 
ATOM   3933  O   WAT   677     -12.662 -15.594  23.124  1.00  0.00           O  
ATOM   3934  H1  WAT   677     -12.586 -16.326  23.737  1.00  0.00           H  
ATOM   3935  H2  WAT   677     -12.526 -14.816  23.664  1.00  0.00           H  
TER    3936      WAT   677 
ATOM   3936  O   WAT   678     -36.388  13.163 -30.525  1.00  0.00           O  
ATOM   3937  H1  WAT   678     -36.668  13.064 -31.435  1.00  0.00           H  
ATOM   3938  H2  WAT   678     -36.371  12.270 -30.181  1.00  0.00           H  
TER    3939      WAT   678 
ATOM   3939  O   WAT   679     -20.920  22.108  13.204  1.00  0.00           O  
ATOM   3940  H1  WAT   679     -21.645  22.706  13.383  1.00  0.00           H  
ATOM   3941  H2  WAT   679     -20.135  22.614  13.414  1.00  0.00           H  
TER    3942      WAT   679 
ATOM   3942  O   WAT   680      38.584   1.992   3.923  1.00  0.00           O  
ATOM   3943  H1  WAT   680      37.664   1.909   3.673  1.00  0.00           H  
ATOM   3944  H2  WAT   680      39.070   1.699   3.152  1.00  0.00           H  
TER    3945      WAT   680 
ATOM   3945  O   WAT   681     -17.288 -32.863   4.576  1.00  0.00           O  
ATOM   3946  H1  WAT   681     -17.662 -33.393   5.279  1.00  0.00           H  
ATOM   3947  H2  WAT   681     -17.766 -32.035   4.620  1.00  0.00           H  
TER    3948      WAT   681 
ATOM   3948  O   WAT   682      26.708  25.746  12.388  1.00  0.00           O  
ATOM   3949  H1  WAT   682      26.700  24.796  12.502  1.00  0.00           H  
ATOM   3950  H2  WAT   682      27.522  25.924  11.917  1.00  0.00           H  
TER    3951      WAT   682 
ATOM   3951  O   WAT   683      42.696  19.411  19.446  1.00  0.00           O  
ATOM   3952  H1  WAT   683      43.424  18.806  19.304  1.00  0.00           H  
ATOM   3953  H2  WAT   683      41.923  18.849  19.490  1.00  0.00           H  
TER    3954      WAT   683 
ATOM   3954  O   WAT   684      33.439 -10.316   9.211  1.00  0.00           O  
ATOM   3955  H1  WAT   684      33.093 -10.854   8.499  1.00  0.00           H  
ATOM   3956  H2  WAT   684      34.212 -10.792   9.516  1.00  0.00           H  
TER    3957      WAT   684 
ATOM   3957  O   WAT   685      33.042   9.214  34.445  1.00  0.00           O  
ATOM   3958  H1  WAT   685      32.542   9.199  35.261  1.00  0.00           H  
ATOM   3959  H2  WAT   685      32.752  10.011  34.001  1.00  0.00           H  
TER    3960      WAT   685 
ATOM   3960  O   WAT   686     -28.870   0.652  -9.935  1.00  0.00           O  
ATOM   3961  H1  WAT   686     -28.471   1.416  -9.518  1.00  0.00           H  
ATOM   3962  H2  WAT   686     -28.340  -0.087  -9.637  1.00  0.00           H  
TER    3963      WAT   686 
ATOM   3963  O   WAT   687     -31.338  26.704  23.109  1.00  0.00           O  
ATOM   3964  H1  WAT   687     -30.807  26.274  23.779  1.00  0.00           H  
ATOM   3965  H2  WAT   687     -32.090  26.123  22.990  1.00  0.00           H  
TER    3966      WAT   687 
ATOM   3966  O   WAT   688     -26.131  14.439  18.350  1.00  0.00           O  
ATOM   3967  H1  WAT   688     -26.842  13.842  18.583  1.00  0.00           H  
ATOM   3968  H2  WAT   688     -26.504  15.002  17.672  1.00  0.00           H  
TER    3969      WAT   688 
ATOM   3969  O   WAT   689      18.208 -17.966  45.129  1.00  0.00           O  
ATOM   3970  H1  WAT   689      19.031 -17.479  45.079  1.00  0.00           H  
ATOM   3971  H2  WAT   689      18.470 -18.885  45.075  1.00  0.00           H  
TER    3972      WAT   689 
ATOM   3972  O   WAT   690      43.740  -5.833   6.794  1.00  0.00           O  
ATOM   3973  H1  WAT   690      43.188  -5.580   7.534  1.00  0.00           H  
ATOM   3974  H2  WAT   690      44.158  -5.018   6.518  1.00  0.00           H  
TER    3975      WAT   690 
ATOM   3975  O   WAT   691      17.387  -0.950 -30.023  1.00  0.00           O  
ATOM   3976  H1  WAT   691      18.307  -0.887 -29.767  1.00  0.00           H  
ATOM   3977  H2  WAT   691      16.972  -0.191 -29.614  1.00  0.00           H  
TER    3978      WAT   691 
ATOM   3978  O   WAT   692      32.532   4.894  20.640  1.00  0.00           O  
ATOM   3979  H1  WAT   692      32.378   5.769  20.998  1.00  0.00           H  
ATOM   3980  H2  WAT   692      33.098   4.469  21.284  1.00  0.00           H  
TER    3981      WAT   692 
ATOM   3981  O   WAT   693       6.403 -39.969 -25.422  1.00  0.00           O  
ATOM   3982  H1  WAT   693       6.206 -40.820 -25.030  1.00  0.00           H  
ATOM   3983  H2  WAT   693       5.876 -39.946 -26.221  1.00  0.00           H  
TER    3984      WAT   693 
ATOM   3984  O   WAT   694     -35.723  25.037 -25.433  1.00  0.00           O  
ATOM   3985  H1  WAT   694     -35.053  25.569 -25.005  1.00  0.00           H  
ATOM   3986  H2  WAT   694     -35.412  24.137 -25.339  1.00  0.00           H  
TER    3987      WAT   694 
ATOM   3987  O   WAT   695     -36.214 -29.887  -3.291  1.00  0.00           O  
ATOM   3988  H1  WAT   695     -36.133 -29.012  -3.671  1.00  0.00           H  
ATOM   3989  H2  WAT   695     -35.505 -29.935  -2.649  1.00  0.00           H  
TER    3990      WAT   695 
ATOM   3990  O   WAT   696     -21.087  20.000 -36.906  1.00  0.00           O  
ATOM   3991  H1  WAT   696     -20.414  20.076 -36.229  1.00  0.00           H  
ATOM   3992  H2  WAT   696     -21.423  20.890 -37.011  1.00  0.00           H  
TER    3993      WAT   696 
ATOM   3993  O   WAT   697     -11.738   0.143  17.957  1.00  0.00           O  
ATOM   3994  H1  WAT   697     -10.936  -0.245  17.607  1.00  0.00           H  
ATOM   3995  H2  WAT   697     -11.815   0.983  17.505  1.00  0.00           H  
TER    3996      WAT   697 
ATOM   3996  O   WAT   698     -42.405 -11.693  17.414  1.00  0.00           O  
ATOM   3997  H1  WAT   698     -42.289 -11.413  16.507  1.00  0.00           H  
ATOM   3998  H2  WAT   698     -41.785 -12.414  17.523  1.00  0.00           H  
TER    3999      WAT   698 
ATOM   3999  O   WAT   699      33.555  28.569  21.410  1.00  0.00           O  
ATOM   4000  H1  WAT   699      34.100  28.590  20.624  1.00  0.00           H  
ATOM   4001  H2  WAT   699      33.617  27.666  21.720  1.00  0.00           H  
TER    4002      WAT   699 
ATOM   4002  O   WAT   700      -8.309   3.440 -35.289  1.00  0.00           O  
ATOM   4003  H1  WAT   700      -8.160   2.494 -35.270  1.00  0.00           H  
ATOM   4004  H2  WAT   700      -7.857   3.769 -34.512  1.00  0.00           H  
TER    4005      WAT   700 
ATOM   4005  O   WAT   701       2.295 -26.943  13.421  1.00  0.00           O  
ATOM   4006  H1  WAT   701       2.654 -26.243  12.875  1.00  0.00           H  
ATOM   4007  H2  WAT   701       2.959 -27.632  13.396  1.00  0.00           H  
TER    4008      WAT   701 
ATOM   4008  O   WAT   702     -41.226 -29.139   8.112  1.00  0.00           O  
ATOM   4009  H1  WAT   702     -40.415 -28.657   7.949  1.00  0.00           H  
ATOM   4010  H2  WAT   702     -41.624 -29.237   7.247  1.00  0.00           H  
TER    4011      WAT   702 
ATOM   4011  O   WAT   703     -35.744  13.609   0.471  1.00  0.00           O  
ATOM   4012  H1  WAT   703     -35.485  13.996   1.307  1.00  0.00           H  
ATOM   4013  H2  WAT   703     -36.651  13.888   0.349  1.00  0.00           H  
TER    4014      WAT   703 
ATOM   4014  O   WAT   704      25.972 -27.629  -0.043  1.00  0.00           O  
ATOM   4015  H1  WAT   704      25.731 -26.704   0.017  1.00  0.00           H  
ATOM   4016  H2  WAT   704      25.845 -27.850  -0.965  1.00  0.00           H  
TER    4017      WAT   704 
ATOM   4017  O   WAT   705     -19.913   9.499 -15.459  1.00  0.00           O  
ATOM   4018  H1  WAT   705     -19.744  10.065 -14.705  1.00  0.00           H  
ATOM   4019  H2  WAT   705     -19.416   8.702 -15.275  1.00  0.00           H  
TER    4020      WAT   705 
ATOM   4020  O   WAT   706     -18.289 -30.315  25.575  1.00  0.00           O  
ATOM   4021  H1  WAT   706     -18.734 -29.471  25.652  1.00  0.00           H  
ATOM   4022  H2  WAT   706     -18.141 -30.422  24.635  1.00  0.00           H  
TER    4023      WAT   706 
ATOM   4023  O   WAT   707     -28.136  -6.933 -34.635  1.00  0.00           O  
ATOM   4024  H1  WAT   707     -28.268  -6.265 -33.962  1.00  0.00           H  
ATOM   4025  H2  WAT   707     -28.688  -6.651 -35.364  1.00  0.00           H  
TER    4026      WAT   707 
ATOM   4026  O   WAT   708     -17.409 -10.758 -27.447  1.00  0.00           O  
ATOM   4027  H1  WAT   708     -16.808 -11.443 -27.157  1.00  0.00           H  
ATOM   4028  H2  WAT   708     -17.228 -10.018 -26.867  1.00  0.00           H  
TER    4029      WAT   708 
ATOM   4029  O   WAT   709      22.736 -38.379 -22.127  1.00  0.00           O  
ATOM   4030  H1  WAT   709      22.286 -38.748 -22.886  1.00  0.00           H  
ATOM   4031  H2  WAT   709      22.132 -38.520 -21.398  1.00  0.00           H  
TER    4032      WAT   709 
ATOM   4032  O   WAT   710      15.366 -17.450 -33.384  1.00  0.00           O  
ATOM   4033  H1  WAT   710      14.843 -18.050 -33.916  1.00  0.00           H  
ATOM   4034  H2  WAT   710      15.229 -16.592 -33.785  1.00  0.00           H  
TER    4035      WAT   710 
ATOM   4035  O   WAT   711       1.111  40.635 -29.730  1.00  0.00           O  
ATOM   4036  H1  WAT   711       0.182  40.861 -29.682  1.00  0.00           H  
ATOM   4037  H2  WAT   711       1.561  41.391 -29.356  1.00  0.00           H  
TER    4038      WAT   711 
ATOM   4038  O   WAT   712      22.310  -4.564  -5.877  1.00  0.00           O  
ATOM   4039  H1  WAT   712      21.933  -3.703  -5.694  1.00  0.00           H  
ATOM   4040  H2  WAT   712      23.089  -4.607  -5.322  1.00  0.00           H  
TER    4041      WAT   712 
ATOM   4041  O   WAT   713      -6.030  39.112  24.722  1.00  0.00           O  
ATOM   4042  H1  WAT   713      -6.251  39.166  23.792  1.00  0.00           H  
ATOM   4043  H2  WAT   713      -6.799  39.462  25.172  1.00  0.00           H  
TER    4044      WAT   713 
ATOM   4044  O   WAT   714      35.472  23.495  22.283  1.00  0.00           O  
ATOM   4045  H1  WAT   714      34.645  23.016  22.345  1.00  0.00           H  
ATOM   4046  H2  WAT   714      35.313  24.162  21.615  1.00  0.00           H  
TER    4047      WAT   714 
ATOM   4047  O   WAT   715     -30.343 -14.674   7.613  1.00  0.00           O  
ATOM   4048  H1  WAT   715     -30.026 -13.898   7.151  1.00  0.00           H  
ATOM   4049  H2  WAT   715     -29.800 -14.724   8.399  1.00  0.00           H  
TER    4050      WAT   715 
ATOM   4050  O   WAT   716       9.934  33.330  26.372  1.00  0.00           O  
ATOM   4051  H1  WAT   716       9.048  33.688  26.310  1.00  0.00           H  
ATOM   4052  H2  WAT   716       9.879  32.479  25.938  1.00  0.00           H  
TER    4053      WAT   716 
ATOM   4053  O   WAT   717       5.201  21.620  28.719  1.00  0.00           O  
ATOM   4054  H1  WAT   717       4.988  21.192  27.889  1.00  0.00           H  
ATOM   4055  H2  WAT   717       4.549  22.316  28.804  1.00  0.00           H  
TER    4056      WAT   717 
ATOM   4056  O   WAT   718      -5.478  19.741  -9.503  1.00  0.00           O  
ATOM   4057  H1  WAT   718      -5.475  19.368  -8.622  1.00  0.00           H  
ATOM   4058  H2  WAT   718      -6.163  20.409  -9.479  1.00  0.00           H  
TER    4059      WAT   718 
ATOM   4059  O   WAT   719      -3.122 -45.622  18.726  1.00  0.00           O  
ATOM   4060  H1  WAT   719      -2.192 -45.661  18.946  1.00  0.00           H  
ATOM   4061  H2  WAT   719      -3.324 -44.687  18.699  1.00  0.00           H  
TER    4062      WAT   719 
ATOM   4062  O   WAT   720     -27.760  27.624 -24.255  1.00  0.00           O  
ATOM   4063  H1  WAT   720     -26.897  27.641 -24.668  1.00  0.00           H  
ATOM   4064  H2  WAT   720     -27.727  28.320 -23.600  1.00  0.00           H  
TER    4065      WAT   720 
ATOM   4065  O   WAT   721      -8.615   6.688  36.857  1.00  0.00           O  
ATOM   4066  H1  WAT   721      -8.242   6.122  37.531  1.00  0.00           H  
ATOM   4067  H2  WAT   721      -9.562   6.616  36.980  1.00  0.00           H  
TER    4068      WAT   721 
ATOM   4068  O   WAT   722      16.203  -0.218  19.579  1.00  0.00           O  
ATOM   4069  H1  WAT   722      15.832  -1.052  19.867  1.00  0.00           H  
ATOM   4070  H2  WAT   722      16.472   0.217  20.388  1.00  0.00           H  
TER    4071      WAT   722 
ATOM   4071  O   WAT   723      -2.494   5.630  31.365  1.00  0.00           O  
ATOM   4072  H1  WAT   723      -1.714   5.925  30.896  1.00  0.00           H  
ATOM   4073  H2  WAT   723      -2.168   5.355  32.222  1.00  0.00           H  
TER    4074      WAT   723 
ATOM   4074  O   WAT   724      11.763  26.365  -3.932  1.00  0.00           O  
ATOM   4075  H1  WAT   724      12.457  26.978  -3.688  1.00  0.00           H  
ATOM   4076  H2  WAT   724      11.858  25.638  -3.317  1.00  0.00           H  
TER    4077      WAT   724 
ATOM   4077  O   WAT   725     -33.898  25.623 -28.383  1.00  0.00           O  
ATOM   4078  H1  WAT   725     -33.018  25.792 -28.049  1.00  0.00           H  
ATOM   4079  H2  WAT   725     -34.214  24.884 -27.862  1.00  0.00           H  
TER    4080      WAT   725 
ATOM   4080  O   WAT   726      -5.895 -40.282 -15.380  1.00  0.00           O  
ATOM   4081  H1  WAT   726      -6.832 -40.401 -15.227  1.00  0.00           H  
ATOM   4082  H2  WAT   726      -5.620 -41.085 -15.823  1.00  0.00           H  
TER    4083      WAT   726 
ATOM   4083  O   WAT   727      21.720  33.498  15.358  1.00  0.00           O  
ATOM   4084  H1  WAT   727      21.182  33.166  14.640  1.00  0.00           H  
ATOM   4085  H2  WAT   727      22.134  34.286  15.004  1.00  0.00           H  
TER    4086      WAT   727 
ATOM   4086  O   WAT   728      15.173 -40.440 -20.200  1.00  0.00           O  
ATOM   4087  H1  WAT   728      15.665 -40.865 -19.498  1.00  0.00           H  
ATOM   4088  H2  WAT   728      14.385 -40.107 -19.772  1.00  0.00           H  
TER    4089      WAT   728 
ATOM   4089  O   WAT   729      11.734  42.980  12.445  1.00  0.00           O  
ATOM   4090  H1  WAT   729      11.659  43.311  13.340  1.00  0.00           H  
ATOM   4091  H2  WAT   729      12.273  42.192  12.525  1.00  0.00           H  
TER    4092      WAT   729 
ATOM   4092  O   WAT   730       2.118  16.651 -24.686  1.00  0.00           O  
ATOM   4093  H1  WAT   730       2.984  16.505 -24.306  1.00  0.00           H  
ATOM   4094  H2  WAT   730       1.551  16.024 -24.236  1.00  0.00           H  
TER    4095      WAT   730 
ATOM   4095  O   WAT   731      16.423  -9.572  -3.141  1.00  0.00           O  
ATOM   4096  H1  WAT   731      16.255 -10.508  -3.249  1.00  0.00           H  
ATOM   4097  H2  WAT   731      15.555  -9.180  -3.051  1.00  0.00           H  
TER    4098      WAT   731 
ATOM   4098  O   WAT   732      24.048  36.145 -10.641  1.00  0.00           O  
ATOM   4099  H1  WAT   732      24.250  35.460 -11.278  1.00  0.00           H  
ATOM   4100  H2  WAT   732      23.296  36.605 -11.014  1.00  0.00           H  
TER    4101      WAT   732 
ATOM   4101  O   WAT   733      38.390 -15.681   8.896  1.00  0.00           O  
ATOM   4102  H1  WAT   733      37.886 -14.892   9.094  1.00  0.00           H  
ATOM   4103  H2  WAT   733      38.218 -16.266   9.634  1.00  0.00           H  
TER    4104      WAT   733 
ATOM   4104  O   WAT   734      19.067  -2.821  17.282  1.00  0.00           O  
ATOM   4105  H1  WAT   734      19.371  -2.251  17.988  1.00  0.00           H  
ATOM   4106  H2  WAT   734      18.863  -2.222  16.563  1.00  0.00           H  
TER    4107      WAT   734 
ATOM   4107  O   WAT   735       2.728 -11.682  42.265  1.00  0.00           O  
ATOM   4108  H1  WAT   735       2.657 -11.031  42.963  1.00  0.00           H  
ATOM   4109  H2  WAT   735       1.958 -11.530  41.717  1.00  0.00           H  
TER    4110      WAT   735 
ATOM   4110  O   WAT   736      10.333 -23.173 -16.836  1.00  0.00           O  
ATOM   4111  H1  WAT   736      11.017 -22.840 -17.417  1.00  0.00           H  
ATOM   4112  H2  WAT   736      10.678 -24.005 -16.512  1.00  0.00           H  
TER    4113      WAT   736 
ATOM   4113  O   WAT   737      39.505  -6.405  31.725  1.00  0.00           O  
ATOM   4114  H1  WAT   737      38.834  -6.044  31.147  1.00  0.00           H  
ATOM   4115  H2  WAT   737      39.347  -5.981  32.569  1.00  0.00           H  
TER    4116      WAT   737 
ATOM   4116  O   WAT   738      -2.456 -14.617   6.288  1.00  0.00           O  
ATOM   4117  H1  WAT   738      -2.959 -13.926   6.719  1.00  0.00           H  
ATOM   4118  H2  WAT   738      -3.114 -15.145   5.836  1.00  0.00           H  
TER    4119      WAT   738 
ATOM   4119  O   WAT   739      24.977 -33.540  27.367  1.00  0.00           O  
ATOM   4120  H1  WAT   739      24.849 -34.079  26.586  1.00  0.00           H  
ATOM   4121  H2  WAT   739      24.403 -32.785  27.233  1.00  0.00           H  
TER    4122      WAT   739 
ATOM   4122  O   WAT   740       8.497  16.798  40.375  1.00  0.00           O  
ATOM   4123  H1  WAT   740       8.733  16.877  39.451  1.00  0.00           H  
ATOM   4124  H2  WAT   740       8.400  17.702  40.675  1.00  0.00           H  
TER    4125      WAT   740 
ATOM   4125  O   WAT   741      -0.020   9.504  36.381  1.00  0.00           O  
ATOM   4126  H1  WAT   741       0.560   9.420  35.624  1.00  0.00           H  
ATOM   4127  H2  WAT   741       0.481  10.022  37.010  1.00  0.00           H  
TER    4128      WAT   741 
ATOM   4128  O   WAT   742      20.962  -5.000 -34.455  1.00  0.00           O  
ATOM   4129  H1  WAT   742      20.666  -4.980 -33.545  1.00  0.00           H  
ATOM   4130  H2  WAT   742      21.320  -5.880 -34.571  1.00  0.00           H  
TER    4131      WAT   742 
ATOM   4131  O   WAT   743      18.445 -38.218   8.225  1.00  0.00           O  
ATOM   4132  H1  WAT   743      19.402 -38.256   8.231  1.00  0.00           H  
ATOM   4133  H2  WAT   743      18.175 -39.055   7.846  1.00  0.00           H  
TER    4134      WAT   743 
ATOM   4134  O   WAT   744       2.886  34.526  -1.211  1.00  0.00           O  
ATOM   4135  H1  WAT   744       3.074  33.612  -0.998  1.00  0.00           H  
ATOM   4136  H2  WAT   744       1.962  34.638  -0.987  1.00  0.00           H  
TER    4137      WAT   744 
ATOM   4137  O   WAT   745      -5.201  22.685  24.979  1.00  0.00           O  
ATOM   4138  H1  WAT   745      -5.966  23.115  25.360  1.00  0.00           H  
ATOM   4139  H2  WAT   745      -4.493  22.860  25.600  1.00  0.00           H  
TER    4140      WAT   745 
ATOM   4140  O   WAT   746     -18.659  15.157 -31.914  1.00  0.00           O  
ATOM   4141  H1  WAT   746     -18.167  15.490 -32.664  1.00  0.00           H  
ATOM   4142  H2  WAT   746     -18.369  14.249 -31.820  1.00  0.00           H  
TER    4143      WAT   746 
ATOM   4143  O   WAT   747      -6.387  22.448  -1.450  1.00  0.00           O  
ATOM   4144  H1  WAT   747      -6.195  23.284  -1.024  1.00  0.00           H  
ATOM   4145  H2  WAT   747      -7.289  22.537  -1.757  1.00  0.00           H  
TER    4146      WAT   747 
ATOM   4146  O   WAT   748     -32.522   7.569 -36.987  1.00  0.00           O  
ATOM   4147  H1  WAT   748     -33.083   8.330 -37.139  1.00  0.00           H  
ATOM   4148  H2  WAT   748     -32.595   7.053 -37.790  1.00  0.00           H  
TER    4149      WAT   748 
ATOM   4149  O   WAT   749      41.975 -12.026  12.598  1.00  0.00           O  
ATOM   4150  H1  WAT   749      41.575 -12.827  12.258  1.00  0.00           H  
ATOM   4151  H2  WAT   749      41.303 -11.355  12.478  1.00  0.00           H  
TER    4152      WAT   749 
ATOM   4152  O   WAT   750      38.808  16.891   1.688  1.00  0.00           O  
ATOM   4153  H1  WAT   750      38.286  16.614   2.441  1.00  0.00           H  
ATOM   4154  H2  WAT   750      39.651  17.147   2.062  1.00  0.00           H  
TER    4155      WAT   750 
ATOM   4155  O   WAT   751      32.208 -34.559   1.913  1.00  0.00           O  
ATOM   4156  H1  WAT   751      31.774 -35.390   1.718  1.00  0.00           H  
ATOM   4157  H2  WAT   751      32.636 -34.705   2.756  1.00  0.00           H  
TER    4158      WAT   751 
ATOM   4158  O   WAT   752      18.720 -14.559  23.123  1.00  0.00           O  
ATOM   4159  H1  WAT   752      17.971 -14.488  23.715  1.00  0.00           H  
ATOM   4160  H2  WAT   752      18.665 -15.447  22.771  1.00  0.00           H  
TER    4161      WAT   752 
ATOM   4161  O   WAT   753     -43.326 -15.406  24.914  1.00  0.00           O  
ATOM   4162  H1  WAT   753     -42.593 -15.008  25.383  1.00  0.00           H  
ATOM   4163  H2  WAT   753     -43.756 -14.673  24.475  1.00  0.00           H  
TER    4164      WAT   753 
ATOM   4164  O   WAT   754     -33.265 -12.108   3.487  1.00  0.00           O  
ATOM   4165  H1  WAT   754     -34.057 -12.590   3.725  1.00  0.00           H  
ATOM   4166  H2  WAT   754     -33.581 -11.369   2.967  1.00  0.00           H  
TER    4167      WAT   754 
ATOM   4167  O   WAT   755     -15.095 -33.513  11.451  1.00  0.00           O  
ATOM   4168  H1  WAT   755     -16.035 -33.669  11.547  1.00  0.00           H  
ATOM   4169  H2  WAT   755     -14.815 -34.144  10.788  1.00  0.00           H  
TER    4170      WAT   755 
ATOM   4170  O   WAT   756     -17.439  12.388 -41.574  1.00  0.00           O  
ATOM   4171  H1  WAT   756     -17.344  13.078 -42.231  1.00  0.00           H  
ATOM   4172  H2  WAT   756     -16.585  12.350 -41.142  1.00  0.00           H  
TER    4173      WAT   756 
ATOM   4173  O   WAT   757      17.936  -0.481  31.054  1.00  0.00           O  
ATOM   4174  H1  WAT   757      18.665  -0.952  31.457  1.00  0.00           H  
ATOM   4175  H2  WAT   757      17.159  -0.809  31.507  1.00  0.00           H  
TER    4176      WAT   757 
ATOM   4176  O   WAT   758     -32.389  -4.217  -2.534  1.00  0.00           O  
ATOM   4177  H1  WAT   758     -32.794  -3.393  -2.264  1.00  0.00           H  
ATOM   4178  H2  WAT   758     -31.610  -3.952  -3.023  1.00  0.00           H  
TER    4179      WAT   758 
ATOM   4179  O   WAT   759       1.091  -2.750 -47.052  1.00  0.00           O  
ATOM   4180  H1  WAT   759       0.465  -2.108 -47.385  1.00  0.00           H  
ATOM   4181  H2  WAT   759       1.430  -3.182 -47.836  1.00  0.00           H  
TER    4182      WAT   759 
ATOM   4182  O   WAT   760     -13.118  19.805   8.632  1.00  0.00           O  
ATOM   4183  H1  WAT   760     -12.544  20.522   8.361  1.00  0.00           H  
ATOM   4184  H2  WAT   760     -13.981  20.210   8.721  1.00  0.00           H  
TER    4185      WAT   760 
ATOM   4185  O   WAT   761      35.643  15.745 -12.347  1.00  0.00           O  
ATOM   4186  H1  WAT   761      35.291  16.168 -13.130  1.00  0.00           H  
ATOM   4187  H2  WAT   761      35.613  16.424 -11.673  1.00  0.00           H  
TER    4188      WAT   761 
ATOM   4188  O   WAT   762     -22.097  37.476  19.418  1.00  0.00           O  
ATOM   4189  H1  WAT   762     -21.935  36.657  18.950  1.00  0.00           H  
ATOM   4190  H2  WAT   762     -22.911  37.811  19.041  1.00  0.00           H  
TER    4191      WAT   762 
ATOM   4191  O   WAT   763      -1.567   1.540  24.097  1.00  0.00           O  
ATOM   4192  H1  WAT   763      -0.857   1.177  23.567  1.00  0.00           H  
ATOM   4193  H2  WAT   763      -2.365   1.183  23.706  1.00  0.00           H  
TER    4194      WAT   763 
ATOM   4194  O   WAT   764     -16.901 -15.221 -11.639  1.00  0.00           O  
ATOM   4195  H1  WAT   764     -17.392 -15.421 -10.843  1.00  0.00           H  
ATOM   4196  H2  WAT   764     -16.009 -15.513 -11.451  1.00  0.00           H  
TER    4197      WAT   764 
ATOM   4197  O   WAT   765      28.820  13.994  -0.918  1.00  0.00           O  
ATOM   4198  H1  WAT   765      29.317  13.858  -0.111  1.00  0.00           H  
ATOM   4199  H2  WAT   765      27.916  14.109  -0.626  1.00  0.00           H  
TER    4200      WAT   765 
ATOM   4200  O   WAT   766      35.657  -3.036  -6.403  1.00  0.00           O  
ATOM   4201  H1  WAT   766      35.695  -2.161  -6.016  1.00  0.00           H  
ATOM   4202  H2  WAT   766      36.297  -3.011  -7.114  1.00  0.00           H  
TER    4203      WAT   766 
ATOM   4203  O   WAT   767      20.670 -18.405 -41.566  1.00  0.00           O  
ATOM   4204  H1  WAT   767      20.523 -17.760 -40.875  1.00  0.00           H  
ATOM   4205  H2  WAT   767      20.917 -17.885 -42.330  1.00  0.00           H  
TER    4206      WAT   767 
ATOM   4206  O   WAT   768     -34.598 -29.296   2.726  1.00  0.00           O  
ATOM   4207  H1  WAT   768     -35.030 -30.030   3.164  1.00  0.00           H  
ATOM   4208  H2  WAT   768     -35.232 -28.581   2.778  1.00  0.00           H  
TER    4209      WAT   768 
ATOM   4209  O   WAT   769     -13.689  17.078   9.994  1.00  0.00           O  
ATOM   4210  H1  WAT   769     -13.765  18.002   9.757  1.00  0.00           H  
ATOM   4211  H2  WAT   769     -12.755  16.950  10.164  1.00  0.00           H  
TER    4212      WAT   769 
ATOM   4212  O   WAT   770      -2.638  33.896 -27.058  1.00  0.00           O  
ATOM   4213  H1  WAT   770      -2.698  33.261 -26.345  1.00  0.00           H  
ATOM   4214  H2  WAT   770      -2.274  34.681 -26.650  1.00  0.00           H  
TER    4215      WAT   770 
ATOM   4215  O   WAT   771      26.101 -16.762 -14.710  1.00  0.00           O  
ATOM   4216  H1  WAT   771      26.016 -16.455 -15.612  1.00  0.00           H  
ATOM   4217  H2  WAT   771      25.456 -16.251 -14.221  1.00  0.00           H  
TER    4218      WAT   771 
ATOM   4218  O   WAT   772     -38.192  33.268  12.715  1.00  0.00           O  
ATOM   4219  H1  WAT   772     -37.596  33.259  13.464  1.00  0.00           H  
ATOM   4220  H2  WAT   772     -38.033  32.435  12.272  1.00  0.00           H  
TER    4221      WAT   772 
ATOM   4221  O   WAT   773      29.220 -25.821  -4.920  1.00  0.00           O  
ATOM   4222  H1  WAT   773      28.298 -25.776  -5.172  1.00  0.00           H  
ATOM   4223  H2  WAT   773      29.222 -26.321  -4.104  1.00  0.00           H  
TER    4224      WAT   773 
ATOM   4224  O   WAT   774     -23.060 -36.898  -0.947  1.00  0.00           O  
ATOM   4225  H1  WAT   774     -22.498 -36.524  -1.625  1.00  0.00           H  
ATOM   4226  H2  WAT   774     -22.841 -36.405  -0.156  1.00  0.00           H  
TER    4227      WAT   774 
ATOM   4227  O   WAT   775       1.192 -38.422   9.952  1.00  0.00           O  
ATOM   4228  H1  WAT   775       0.524 -39.090   9.798  1.00  0.00           H  
ATOM   4229  H2  WAT   775       0.726 -37.591   9.857  1.00  0.00           H  
TER    4230      WAT   775 
ATOM   4230  O   WAT   776      27.177   5.873 -11.416  1.00  0.00           O  
ATOM   4231  H1  WAT   776      26.474   5.231 -11.316  1.00  0.00           H  
ATOM   4232  H2  WAT   776      26.976   6.321 -12.238  1.00  0.00           H  
TER    4233      WAT   776 
ATOM   4233  O   WAT   777     -21.353  17.803  20.103  1.00  0.00           O  
ATOM   4234  H1  WAT   777     -22.299  17.933  20.170  1.00  0.00           H  
ATOM   4235  H2  WAT   777     -21.070  18.439  19.446  1.00  0.00           H  
TER    4236      WAT   777 
ATOM   4236  O   WAT   778      -2.866  13.575  34.786  1.00  0.00           O  
ATOM   4237  H1  WAT   778      -2.745  14.409  34.331  1.00  0.00           H  
ATOM   4238  H2  WAT   778      -3.794  13.564  35.022  1.00  0.00           H  
TER    4239      WAT   778 
ATOM   4239  O   WAT   779      41.851 -25.909  18.939  1.00  0.00           O  
ATOM   4240  H1  WAT   779      42.557 -26.554  18.981  1.00  0.00           H  
ATOM   4241  H2  WAT   779      42.278 -25.074  19.129  1.00  0.00           H  
TER    4242      WAT   779 
ATOM   4242  O   WAT   780     -32.872 -13.094 -33.006  1.00  0.00           O  
ATOM   4243  H1  WAT   780     -32.353 -13.840 -32.705  1.00  0.00           H  
ATOM   4244  H2  WAT   780     -33.079 -12.608 -32.208  1.00  0.00           H  
TER    4245      WAT   780 
ATOM   4245  O   WAT   781      -2.144 -15.485 -13.909  1.00  0.00           O  
ATOM   4246  H1  WAT   781      -2.145 -14.532 -13.999  1.00  0.00           H  
ATOM   4247  H2  WAT   781      -2.842 -15.666 -13.278  1.00  0.00           H  
TER    4248      WAT   781 
ATOM   4248  O   WAT   782     -15.174 -24.179 -14.815  1.00  0.00           O  
ATOM   4249  H1  WAT   782     -15.253 -24.009 -13.876  1.00  0.00           H  
ATOM   4250  H2  WAT   782     -14.283 -24.509 -14.925  1.00  0.00           H  
TER    4251      WAT   782 
ATOM   4251  O   WAT   783      11.265 -27.841 -41.690  1.00  0.00           O  
ATOM   4252  H1  WAT   783      11.712 -27.584 -40.883  1.00  0.00           H  
ATOM   4253  H2  WAT   783      11.882 -28.427 -42.128  1.00  0.00           H  
TER    4254      WAT   783 
ATOM   4254  O   WAT   784      28.951 -30.327 -27.444  1.00  0.00           O  
ATOM   4255  H1  WAT   784      28.647 -30.351 -26.537  1.00  0.00           H  
ATOM   4256  H2  WAT   784      28.498 -31.057 -27.867  1.00  0.00           H  
TER    4257      WAT   784 
ATOM   4257  O   WAT   785     -36.457  11.623 -10.568  1.00  0.00           O  
ATOM   4258  H1  WAT   785     -36.636  10.758 -10.938  1.00  0.00           H  
ATOM   4259  H2  WAT   785     -35.971  12.081 -11.254  1.00  0.00           H  
TER    4260      WAT   785 
ATOM   4260  O   WAT   786      18.714  12.701 -23.385  1.00  0.00           O  
ATOM   4261  H1  WAT   786      19.572  13.022 -23.662  1.00  0.00           H  
ATOM   4262  H2  WAT   786      18.407  13.351 -22.753  1.00  0.00           H  
TER    4263      WAT   786 
ATOM   4263  O   WAT   787     -10.675 -12.357 -13.205  1.00  0.00           O  
ATOM   4264  H1  WAT   787     -10.593 -11.519 -12.750  1.00  0.00           H  
ATOM   4265  H2  WAT   787      -9.791 -12.547 -13.519  1.00  0.00           H  
TER    4266      WAT   787 
ATOM   4266  O   WAT   788      23.641 -26.550  32.383  1.00  0.00           O  
ATOM   4267  H1  WAT   788      23.330 -26.859  33.234  1.00  0.00           H  
ATOM   4268  H2  WAT   788      23.882 -25.636  32.533  1.00  0.00           H  
TER    4269      WAT   788 
ATOM   4269  O   WAT   789      -7.905  40.800   4.253  1.00  0.00           O  
ATOM   4270  H1  WAT   789      -8.760  40.480   3.968  1.00  0.00           H  
ATOM   4271  H2  WAT   789      -7.735  41.561   3.697  1.00  0.00           H  
TER    4272      WAT   789 
ATOM   4272  O   WAT   790     -17.659 -11.459 -36.074  1.00  0.00           O  
ATOM   4273  H1  WAT   790     -18.501 -11.038 -35.900  1.00  0.00           H  
ATOM   4274  H2  WAT   790     -17.244 -11.527 -35.214  1.00  0.00           H  
TER    4275      WAT   790 
ATOM   4275  O   WAT   791      24.440 -23.875  33.350  1.00  0.00           O  
ATOM   4276  H1  WAT   791      24.824 -24.216  34.158  1.00  0.00           H  
ATOM   4277  H2  WAT   791      25.190 -23.576  32.836  1.00  0.00           H  
TER    4278      WAT   791 
ATOM   4278  O   WAT   792      33.614 -33.125 -14.080  1.00  0.00           O  
ATOM   4279  H1  WAT   792      33.584 -32.194 -14.300  1.00  0.00           H  
ATOM   4280  H2  WAT   792      32.880 -33.508 -14.560  1.00  0.00           H  
TER    4281      WAT   792 
ATOM   4281  O   WAT   793     -36.360 -24.098  -5.004  1.00  0.00           O  
ATOM   4282  H1  WAT   793     -36.742 -24.439  -4.195  1.00  0.00           H  
ATOM   4283  H2  WAT   793     -36.790 -24.595  -5.700  1.00  0.00           H  
TER    4284      WAT   793 
ATOM   4284  O   WAT   794     -16.956   2.532  -1.467  1.00  0.00           O  
ATOM   4285  H1  WAT   794     -16.606   3.347  -1.106  1.00  0.00           H  
ATOM   4286  H2  WAT   794     -16.647   2.520  -2.373  1.00  0.00           H  
TER    4287      WAT   794 
ATOM   4287  O   WAT   795       4.145 -22.312  38.582  1.00  0.00           O  
ATOM   4288  H1  WAT   795       4.359 -23.231  38.738  1.00  0.00           H  
ATOM   4289  H2  WAT   795       3.483 -22.334  37.891  1.00  0.00           H  
TER    4290      WAT   795 
ATOM   4290  O   WAT   796      -5.528  17.341  15.546  1.00  0.00           O  
ATOM   4291  H1  WAT   796      -5.969  16.517  15.339  1.00  0.00           H  
ATOM   4292  H2  WAT   796      -4.872  17.442  14.857  1.00  0.00           H  
TER    4293      WAT   796 
ATOM   4293  O   WAT   797      29.118 -12.303  21.018  1.00  0.00           O  
ATOM   4294  H1  WAT   797      28.868 -12.526  21.915  1.00  0.00           H  
ATOM   4295  H2  WAT   797      29.041 -13.127  20.537  1.00  0.00           H  
TER    4296      WAT   797 
ATOM   4296  O   WAT   798      31.357  30.823 -17.270  1.00  0.00           O  
ATOM   4297  H1  WAT   798      31.470  30.010 -17.764  1.00  0.00           H  
ATOM   4298  H2  WAT   798      31.350  30.547 -16.354  1.00  0.00           H  
TER    4299      WAT   798 
ATOM   4299  O   WAT   799     -38.633  -7.339  12.166  1.00  0.00           O  
ATOM   4300  H1  WAT   799     -38.046  -7.212  11.421  1.00  0.00           H  
ATOM   4301  H2  WAT   799     -39.181  -8.083  11.916  1.00  0.00           H  
TER    4302      WAT   799 
ATOM   4302  O   WAT   800       5.321  -4.995  14.409  1.00  0.00           O  
ATOM   4303  H1  WAT   800       6.064  -4.394  14.453  1.00  0.00           H  
ATOM   4304  H2  WAT   800       4.601  -4.462  14.073  1.00  0.00           H  
TER    4305      WAT   800 
ATOM   4305  O   WAT   801      -1.368  15.430 -32.135  1.00  0.00           O  
ATOM   4306  H1  WAT   801      -1.919  16.173 -31.889  1.00  0.00           H  
ATOM   4307  H2  WAT   801      -1.369  15.437 -33.092  1.00  0.00           H  
TER    4308      WAT   801 
ATOM   4308  O   WAT   802     -21.541   3.444 -24.356  1.00  0.00           O  
ATOM   4309  H1  WAT   802     -21.813   4.177 -23.804  1.00  0.00           H  
ATOM   4310  H2  WAT   802     -21.481   3.816 -25.236  1.00  0.00           H  
TER    4311      WAT   802 
ATOM   4311  O   WAT   803     -12.235 -30.770  18.309  1.00  0.00           O  
ATOM   4312  H1  WAT   803     -11.768 -30.422  17.550  1.00  0.00           H  
ATOM   4313  H2  WAT   803     -11.748 -30.439  19.063  1.00  0.00           H  
TER    4314      WAT   803 
ATOM   4314  O   WAT   804     -43.342  29.345  -1.066  1.00  0.00           O  
ATOM   4315  H1  WAT   804     -42.922  30.067  -1.532  1.00  0.00           H  
ATOM   4316  H2  WAT   804     -42.625  28.750  -0.848  1.00  0.00           H  
TER    4317      WAT   804 
ATOM   4317  O   WAT   805     -10.271   3.271  42.693  1.00  0.00           O  
ATOM   4318  H1  WAT   805     -10.178   3.017  41.775  1.00  0.00           H  
ATOM   4319  H2  WAT   805      -9.390   3.182  43.056  1.00  0.00           H  
TER    4320      WAT   805 
ATOM   4320  O   WAT   806      19.722  -4.983  48.237  1.00  0.00           O  
ATOM   4321  H1  WAT   806      20.492  -4.422  48.336  1.00  0.00           H  
ATOM   4322  H2  WAT   806      19.428  -4.830  47.339  1.00  0.00           H  
TER    4323      WAT   806 
ATOM   4323  O   WAT   807     -28.052  24.581 -17.911  1.00  0.00           O  
ATOM   4324  H1  WAT   807     -27.985  24.222 -18.796  1.00  0.00           H  
ATOM   4325  H2  WAT   807     -28.425  25.454 -18.034  1.00  0.00           H  
TER    4326      WAT   807 
ATOM   4326  O   WAT   808      -9.267   7.037  51.503  1.00  0.00           O  
ATOM   4327  H1  WAT   808      -9.557   6.130  51.402  1.00  0.00           H  
ATOM   4328  H2  WAT   808      -9.534   7.276  52.391  1.00  0.00           H  
TER    4329      WAT   808 
ATOM   4329  O   WAT   809     -14.389  11.240  21.720  1.00  0.00           O  
ATOM   4330  H1  WAT   809     -14.620  11.250  20.791  1.00  0.00           H  
ATOM   4331  H2  WAT   809     -14.104  10.342  21.886  1.00  0.00           H  
TER    4332      WAT   809 
ATOM   4332  O   WAT   810      -4.858  38.132   4.712  1.00  0.00           O  
ATOM   4333  H1  WAT   810      -4.770  39.039   4.418  1.00  0.00           H  
ATOM   4334  H2  WAT   810      -5.772  38.057   4.987  1.00  0.00           H  
TER    4335      WAT   810 
ATOM   4335  O   WAT   811      21.833 -14.447   1.969  1.00  0.00           O  
ATOM   4336  H1  WAT   811      21.861 -15.043   1.221  1.00  0.00           H  
ATOM   4337  H2  WAT   811      22.456 -13.755   1.747  1.00  0.00           H  
TER    4338      WAT   811 
ATOM   4338  O   WAT   812      25.765  21.774  10.113  1.00  0.00           O  
ATOM   4339  H1  WAT   812      26.425  22.447   9.943  1.00  0.00           H  
ATOM   4340  H2  WAT   812      25.180  22.170  10.758  1.00  0.00           H  
TER    4341      WAT   812 
ATOM   4341  O   WAT   813      29.358  13.203   5.131  1.00  0.00           O  
ATOM   4342  H1  WAT   813      28.605  12.675   5.396  1.00  0.00           H  
ATOM   4343  H2  WAT   813      29.076  13.636   4.325  1.00  0.00           H  
TER    4344      WAT   813 
ATOM   4344  O   WAT   814      20.016  -9.531  42.620  1.00  0.00           O  
ATOM   4345  H1  WAT   814      20.766 -10.121  42.687  1.00  0.00           H  
ATOM   4346  H2  WAT   814      19.460  -9.925  41.948  1.00  0.00           H  
TER    4347      WAT   814 
ATOM   4347  O   WAT   815      31.438  -5.341  14.506  1.00  0.00           O  
ATOM   4348  H1  WAT   815      31.123  -6.145  14.919  1.00  0.00           H  
ATOM   4349  H2  WAT   815      31.248  -4.654  15.144  1.00  0.00           H  
TER    4350      WAT   815 
ATOM   4350  O   WAT   816      19.139  31.631   1.736  1.00  0.00           O  
ATOM   4351  H1  WAT   816      19.855  31.229   2.229  1.00  0.00           H  
ATOM   4352  H2  WAT   816      19.393  32.550   1.650  1.00  0.00           H  
TER    4353      WAT   816 
ATOM   4353  O   WAT   817       2.129   3.975  42.839  1.00  0.00           O  
ATOM   4354  H1  WAT   817       1.924   3.379  43.558  1.00  0.00           H  
ATOM   4355  H2  WAT   817       3.080   4.077  42.876  1.00  0.00           H  
TER    4356      WAT   817 
ATOM   4356  O   WAT   818     -34.902   2.056  -6.946  1.00  0.00           O  
ATOM   4357  H1  WAT   818     -35.789   1.815  -6.679  1.00  0.00           H  
ATOM   4358  H2  WAT   818     -34.362   1.311  -6.682  1.00  0.00           H  
TER    4359      WAT   818 
ATOM   4359  O   WAT   819     -10.832  29.440 -18.811  1.00  0.00           O  
ATOM   4360  H1  WAT   819     -11.312  30.063 -19.357  1.00  0.00           H  
ATOM   4361  H2  WAT   819     -11.155  28.582 -19.087  1.00  0.00           H  
TER    4362      WAT   819 
ATOM   4362  O   WAT   820      -9.925  22.040   1.808  1.00  0.00           O  
ATOM   4363  H1  WAT   820     -10.701  21.482   1.755  1.00  0.00           H  
ATOM   4364  H2  WAT   820      -9.444  21.859   1.002  1.00  0.00           H  
TER    4365      WAT   820 
ATOM   4365  O   WAT   821     -16.589  34.730  13.333  1.00  0.00           O  
ATOM   4366  H1  WAT   821     -16.856  35.313  12.623  1.00  0.00           H  
ATOM   4367  H2  WAT   821     -16.094  35.290  13.930  1.00  0.00           H  
TER    4368      WAT   821 
ATOM   4368  O   WAT   822     -30.759 -27.270  16.988  1.00  0.00           O  
ATOM   4369  H1  WAT   822     -30.198 -26.608  17.392  1.00  0.00           H  
ATOM   4370  H2  WAT   822     -30.193 -27.710  16.355  1.00  0.00           H  
TER    4371      WAT   822 
ATOM   4371  O   WAT   823     -36.050   2.180 -12.727  1.00  0.00           O  
ATOM   4372  H1  WAT   823     -35.668   2.503 -11.911  1.00  0.00           H  
ATOM   4373  H2  WAT   823     -35.699   1.294 -12.820  1.00  0.00           H  
TER    4374      WAT   823 
ATOM   4374  O   WAT   824       8.427 -32.849  -3.277  1.00  0.00           O  
ATOM   4375  H1  WAT   824       8.210 -33.609  -2.738  1.00  0.00           H  
ATOM   4376  H2  WAT   824       7.584 -32.428  -3.448  1.00  0.00           H  
TER    4377      WAT   824 
ATOM   4377  O   WAT   825      -8.627  15.574 -22.300  1.00  0.00           O  
ATOM   4378  H1  WAT   825      -7.987  15.085 -21.782  1.00  0.00           H  
ATOM   4379  H2  WAT   825      -9.017  14.919 -22.879  1.00  0.00           H  
TER    4380      WAT   825 
ATOM   4380  O   WAT   826      19.921  10.793   2.649  1.00  0.00           O  
ATOM   4381  H1  WAT   826      19.670  10.813   3.572  1.00  0.00           H  
ATOM   4382  H2  WAT   826      20.861  10.613   2.660  1.00  0.00           H  
TER    4383      WAT   826 
ATOM   4383  O   WAT   827     -22.872  24.132  -3.310  1.00  0.00           O  
ATOM   4384  H1  WAT   827     -23.334  23.374  -3.668  1.00  0.00           H  
ATOM   4385  H2  WAT   827     -22.350  24.461  -4.042  1.00  0.00           H  
TER    4386      WAT   827 
ATOM   4386  O   WAT   828     -19.911  12.923   7.629  1.00  0.00           O  
ATOM   4387  H1  WAT   828     -20.216  13.819   7.489  1.00  0.00           H  
ATOM   4388  H2  WAT   828     -20.170  12.720   8.528  1.00  0.00           H  
TER    4389      WAT   828 
ATOM   4389  O   WAT   829      24.402  12.391 -24.456  1.00  0.00           O  
ATOM   4390  H1  WAT   829      23.886  12.950 -25.036  1.00  0.00           H  
ATOM   4391  H2  WAT   829      24.178  12.689 -23.574  1.00  0.00           H  
TER    4392      WAT   829 
ATOM   4392  O   WAT   830      23.061   8.691  11.517  1.00  0.00           O  
ATOM   4393  H1  WAT   830      23.099   9.219  10.720  1.00  0.00           H  
ATOM   4394  H2  WAT   830      23.591   7.918  11.318  1.00  0.00           H  
TER    4395      WAT   830 
ATOM   4395  O   WAT   831      -7.631  25.919 -15.884  1.00  0.00           O  
ATOM   4396  H1  WAT   831      -7.039  25.246 -15.549  1.00  0.00           H  
ATOM   4397  H2  WAT   831      -7.781  26.499 -15.137  1.00  0.00           H  
TER    4398      WAT   831 
ATOM   4398  O   WAT   832      -3.590   3.425  23.552  1.00  0.00           O  
ATOM   4399  H1  WAT   832      -3.400   2.666  23.001  1.00  0.00           H  
ATOM   4400  H2  WAT   832      -3.173   3.224  24.390  1.00  0.00           H  
TER    4401      WAT   832 
ATOM   4401  O   WAT   833      17.387 -12.964  10.674  1.00  0.00           O  
ATOM   4402  H1  WAT   833      18.336 -12.962  10.552  1.00  0.00           H  
ATOM   4403  H2  WAT   833      17.078 -12.220  10.157  1.00  0.00           H  
TER    4404      WAT   833 
ATOM   4404  O   WAT   834     -42.234 -31.593  -0.970  1.00  0.00           O  
ATOM   4405  H1  WAT   834     -42.898 -30.917  -1.106  1.00  0.00           H  
ATOM   4406  H2  WAT   834     -42.728 -32.412  -0.944  1.00  0.00           H  
TER    4407      WAT   834 
ATOM   4407  O   WAT   835     -15.558  12.093  10.199  1.00  0.00           O  
ATOM   4408  H1  WAT   835     -15.159  12.464   9.412  1.00  0.00           H  
ATOM   4409  H2  WAT   835     -15.776  11.193   9.956  1.00  0.00           H  
TER    4410      WAT   835 
ATOM   4410  O   WAT   836     -11.840  -2.419  44.498  1.00  0.00           O  
ATOM   4411  H1  WAT   836     -11.329  -2.524  45.301  1.00  0.00           H  
ATOM   4412  H2  WAT   836     -12.739  -2.293  44.801  1.00  0.00           H  
TER    4413      WAT   836 
ATOM   4413  O   WAT   837      35.782  15.445 -16.957  1.00  0.00           O  
ATOM   4414  H1  WAT   837      36.167  15.352 -16.086  1.00  0.00           H  
ATOM   4415  H2  WAT   837      36.377  16.033 -17.421  1.00  0.00           H  
TER    4416      WAT   837 
ATOM   4416  O   WAT   838      26.834 -24.709  -8.395  1.00  0.00           O  
ATOM   4417  H1  WAT   838      27.622 -24.222  -8.153  1.00  0.00           H  
ATOM   4418  H2  WAT   838      26.369 -24.127  -8.995  1.00  0.00           H  
TER    4419      WAT   838 
ATOM   4419  O   WAT   839     -19.840  27.669  23.192  1.00  0.00           O  
ATOM   4420  H1  WAT   839     -20.494  26.993  23.015  1.00  0.00           H  
ATOM   4421  H2  WAT   839     -19.315  27.312  23.909  1.00  0.00           H  
TER    4422      WAT   839 
ATOM   4422  O   WAT   840     -34.148 -34.145  15.037  1.00  0.00           O  
ATOM   4423  H1  WAT   840     -33.903 -34.138  15.963  1.00  0.00           H  
ATOM   4424  H2  WAT   840     -33.468 -33.628  14.605  1.00  0.00           H  
TER    4425      WAT   840 
ATOM   4425  O   WAT   841       4.268  21.028 -33.884  1.00  0.00           O  
ATOM   4426  H1  WAT   841       4.987  20.795 -33.297  1.00  0.00           H  
ATOM   4427  H2  WAT   841       4.541  20.697 -34.740  1.00  0.00           H  
TER    4428      WAT   841 
ATOM   4428  O   WAT   842     -17.415 -30.769  20.223  1.00  0.00           O  
ATOM   4429  H1  WAT   842     -18.328 -30.935  20.458  1.00  0.00           H  
ATOM   4430  H2  WAT   842     -16.937 -31.519  20.577  1.00  0.00           H  
TER    4431      WAT   842 
ATOM   4431  O   WAT   843      11.518 -32.866 -16.706  1.00  0.00           O  
ATOM   4432  H1  WAT   843      10.855 -33.046 -16.039  1.00  0.00           H  
ATOM   4433  H2  WAT   843      11.040 -32.414 -17.402  1.00  0.00           H  
TER    4434      WAT   843 
ATOM   4434  O   WAT   844      11.551 -28.010  10.996  1.00  0.00           O  
ATOM   4435  H1  WAT   844      12.333 -28.490  10.722  1.00  0.00           H  
ATOM   4436  H2  WAT   844      11.530 -28.112  11.948  1.00  0.00           H  
TER    4437      WAT   844 
ATOM   4437  O   WAT   845     -11.003  -3.357  19.035  1.00  0.00           O  
ATOM   4438  H1  WAT   845     -10.659  -2.622  18.527  1.00  0.00           H  
ATOM   4439  H2  WAT   845     -10.241  -3.707  19.497  1.00  0.00           H  
TER    4440      WAT   845 
ATOM   4440  O   WAT   846     -28.149  35.858  26.907  1.00  0.00           O  
ATOM   4441  H1  WAT   846     -28.123  34.982  26.522  1.00  0.00           H  
ATOM   4442  H2  WAT   846     -28.939  35.860  27.447  1.00  0.00           H  
TER    4443      WAT   846 
ATOM   4443  O   WAT   847       4.731 -39.769  20.697  1.00  0.00           O  
ATOM   4444  H1  WAT   847       4.183 -40.155  20.013  1.00  0.00           H  
ATOM   4445  H2  WAT   847       5.433 -40.406  20.829  1.00  0.00           H  
TER    4446      WAT   847 
ATOM   4446  O   WAT   848     -15.162   3.191 -48.292  1.00  0.00           O  
ATOM   4447  H1  WAT   848     -14.579   3.796 -47.833  1.00  0.00           H  
ATOM   4448  H2  WAT   848     -15.243   2.442 -47.702  1.00  0.00           H  
TER    4449      WAT   848 
ATOM   4449  O   WAT   849      -9.601  15.599  10.605  1.00  0.00           O  
ATOM   4450  H1  WAT   849      -9.757  16.023   9.761  1.00  0.00           H  
ATOM   4451  H2  WAT   849     -10.328  14.984  10.702  1.00  0.00           H  
TER    4452      WAT   849 
ATOM   4452  O   WAT   850      -9.990  11.307 -46.178  1.00  0.00           O  
ATOM   4453  H1  WAT   850     -10.223  11.986 -45.545  1.00  0.00           H  
ATOM   4454  H2  WAT   850     -10.274  11.659 -47.022  1.00  0.00           H  
TER    4455      WAT   850 
ATOM   4455  O   WAT   851      41.473  -8.202 -17.813  1.00  0.00           O  
ATOM   4456  H1  WAT   851      40.658  -7.762 -18.051  1.00  0.00           H  
ATOM   4457  H2  WAT   851      42.031  -8.108 -18.585  1.00  0.00           H  
TER    4458      WAT   851 
ATOM   4458  O   WAT   852      17.964   9.385  -5.688  1.00  0.00           O  
ATOM   4459  H1  WAT   852      17.871  10.287  -5.381  1.00  0.00           H  
ATOM   4460  H2  WAT   852      17.154   8.954  -5.414  1.00  0.00           H  
TER    4461      WAT   852 
ATOM   4461  O   WAT   853      -2.325  39.046 -10.137  1.00  0.00           O  
ATOM   4462  H1  WAT   853      -2.883  39.385 -10.837  1.00  0.00           H  
ATOM   4463  H2  WAT   853      -1.688  38.490 -10.586  1.00  0.00           H  
TER    4464      WAT   853 
ATOM   4464  O   WAT   854      43.355 -22.192  15.328  1.00  0.00           O  
ATOM   4465  H1  WAT   854      44.157 -22.283  15.843  1.00  0.00           H  
ATOM   4466  H2  WAT   854      43.301 -23.004  14.823  1.00  0.00           H  
TER    4467      WAT   854 
ATOM   4467  O   WAT   855       0.819  36.575 -14.590  1.00  0.00           O  
ATOM   4468  H1  WAT   855       0.642  35.797 -15.119  1.00  0.00           H  
ATOM   4469  H2  WAT   855       0.328  37.275 -15.021  1.00  0.00           H  
TER    4470      WAT   855 
ATOM   4470  O   WAT   856      31.489  -3.065  -5.108  1.00  0.00           O  
ATOM   4471  H1  WAT   856      31.965  -3.617  -5.730  1.00  0.00           H  
ATOM   4472  H2  WAT   856      30.761  -3.612  -4.812  1.00  0.00           H  
TER    4473      WAT   856 
ATOM   4473  O   WAT   857     -33.162 -11.860   8.714  1.00  0.00           O  
ATOM   4474  H1  WAT   857     -33.406 -12.195   7.851  1.00  0.00           H  
ATOM   4475  H2  WAT   857     -32.376 -12.354   8.949  1.00  0.00           H  
TER    4476      WAT   857 
ATOM   4476  O   WAT   858      -6.303 -17.298 -19.735  1.00  0.00           O  
ATOM   4477  H1  WAT   858      -6.229 -17.758 -18.898  1.00  0.00           H  
ATOM   4478  H2  WAT   858      -5.423 -17.337 -20.108  1.00  0.00           H  
TER    4479      WAT   858 
ATOM   4479  O   WAT   859       0.059  -3.492 -51.303  1.00  0.00           O  
ATOM   4480  H1  WAT   859      -0.119  -2.554 -51.370  1.00  0.00           H  
ATOM   4481  H2  WAT   859       0.317  -3.751 -52.187  1.00  0.00           H  
TER    4482      WAT   859 
ATOM   4482  O   WAT   860     -40.224  -0.205  11.564  1.00  0.00           O  
ATOM   4483  H1  WAT   860     -41.106  -0.385  11.239  1.00  0.00           H  
ATOM   4484  H2  WAT   860     -39.826  -1.069  11.669  1.00  0.00           H  
TER    4485      WAT   860 
ATOM   4485  O   WAT   861       2.980  28.532 -29.149  1.00  0.00           O  
ATOM   4486  H1  WAT   861       3.170  27.958 -29.892  1.00  0.00           H  
ATOM   4487  H2  WAT   861       2.921  27.940 -28.399  1.00  0.00           H  
TER    4488      WAT   861 
ATOM   4488  O   WAT   862      10.981   9.923  21.756  1.00  0.00           O  
ATOM   4489  H1  WAT   862      10.223   9.480  21.373  1.00  0.00           H  
ATOM   4490  H2  WAT   862      10.738  10.849  21.763  1.00  0.00           H  
TER    4491      WAT   862 
ATOM   4491  O   WAT   863       0.213  11.703  44.139  1.00  0.00           O  
ATOM   4492  H1  WAT   863       0.978  11.688  44.714  1.00  0.00           H  
ATOM   4493  H2  WAT   863      -0.326  12.419  44.475  1.00  0.00           H  
TER    4494      WAT   863 
ATOM   4494  O   WAT   864     -41.615  21.311  21.945  1.00  0.00           O  
ATOM   4495  H1  WAT   864     -41.604  20.702  21.206  1.00  0.00           H  
ATOM   4496  H2  WAT   864     -40.694  21.523  22.095  1.00  0.00           H  
TER    4497      WAT   864 
ATOM   4497  O   WAT   865      39.580 -14.378  18.498  1.00  0.00           O  
ATOM   4498  H1  WAT   865      40.185 -14.741  17.851  1.00  0.00           H  
ATOM   4499  H2  WAT   865      38.925 -13.912  17.979  1.00  0.00           H  
TER    4500      WAT   865 
ATOM   4500  O   WAT   866       7.701   4.836 -36.644  1.00  0.00           O  
ATOM   4501  H1  WAT   866       6.906   4.661 -36.140  1.00  0.00           H  
ATOM   4502  H2  WAT   866       8.412   4.740 -36.011  1.00  0.00           H  
TER    4503      WAT   866 
ATOM   4503  O   WAT   867     -42.312 -29.158   5.409  1.00  0.00           O  
ATOM   4504  H1  WAT   867     -41.591 -28.762   4.919  1.00  0.00           H  
ATOM   4505  H2  WAT   867     -42.485 -29.983   4.955  1.00  0.00           H  
TER    4506      WAT   867 
ATOM   4506  O   WAT   868      21.540  -6.503  38.424  1.00  0.00           O  
ATOM   4507  H1  WAT   868      20.625  -6.270  38.581  1.00  0.00           H  
ATOM   4508  H2  WAT   868      21.767  -6.048  37.612  1.00  0.00           H  
TER    4509      WAT   868 
ATOM   4509  O   WAT   869      16.727  12.111 -12.900  1.00  0.00           O  
ATOM   4510  H1  WAT   869      16.286  12.525 -13.641  1.00  0.00           H  
ATOM   4511  H2  WAT   869      17.469  11.648 -13.290  1.00  0.00           H  
TER    4512      WAT   869 
ATOM   4512  O   WAT   870     -13.845  24.179 -19.730  1.00  0.00           O  
ATOM   4513  H1  WAT   870     -14.795  24.260 -19.643  1.00  0.00           H  
ATOM   4514  H2  WAT   870     -13.706  23.979 -20.656  1.00  0.00           H  
TER    4515      WAT   870 
ATOM   4515  O   WAT   871     -15.157  15.325  -9.776  1.00  0.00           O  
ATOM   4516  H1  WAT   871     -14.784  16.162 -10.051  1.00  0.00           H  
ATOM   4517  H2  WAT   871     -14.420  14.850  -9.391  1.00  0.00           H  
TER    4518      WAT   871 
ATOM   4518  O   WAT   872      20.336   2.243 -36.714  1.00  0.00           O  
ATOM   4519  H1  WAT   872      19.702   1.748 -37.233  1.00  0.00           H  
ATOM   4520  H2  WAT   872      19.832   2.971 -36.351  1.00  0.00           H  
TER    4521      WAT   872 
ATOM   4521  O   WAT   873      13.563 -31.801 -23.179  1.00  0.00           O  
ATOM   4522  H1  WAT   873      13.975 -31.122 -22.644  1.00  0.00           H  
ATOM   4523  H2  WAT   873      14.082 -32.587 -23.009  1.00  0.00           H  
TER    4524      WAT   873 
ATOM   4524  O   WAT   874      -8.872 -36.444 -28.499  1.00  0.00           O  
ATOM   4525  H1  WAT   874      -8.150 -35.821 -28.583  1.00  0.00           H  
ATOM   4526  H2  WAT   874      -8.787 -36.792 -27.612  1.00  0.00           H  
TER    4527      WAT   874 
ATOM   4527  O   WAT   875      -3.204   7.052 -43.587  1.00  0.00           O  
ATOM   4528  H1  WAT   875      -2.917   7.869 -43.179  1.00  0.00           H  
ATOM   4529  H2  WAT   875      -3.273   7.260 -44.519  1.00  0.00           H  
TER    4530      WAT   875 
ATOM   4530  O   WAT   876      14.609  27.082  24.611  1.00  0.00           O  
ATOM   4531  H1  WAT   876      14.712  27.357  25.521  1.00  0.00           H  
ATOM   4532  H2  WAT   876      14.631  27.897  24.110  1.00  0.00           H  
TER    4533      WAT   876 
ATOM   4533  O   WAT   877     -38.837 -10.199 -13.724  1.00  0.00           O  
ATOM   4534  H1  WAT   877     -38.489 -10.275 -12.836  1.00  0.00           H  
ATOM   4535  H2  WAT   877     -39.785 -10.129 -13.604  1.00  0.00           H  
TER    4536      WAT   877 
ATOM   4536  O   WAT   878       0.655   0.099  43.219  1.00  0.00           O  
ATOM   4537  H1  WAT   878       0.752   0.790  43.874  1.00  0.00           H  
ATOM   4538  H2  WAT   878       0.022  -0.508  43.603  1.00  0.00           H  
TER    4539      WAT   878 
ATOM   4539  O   WAT   879     -23.427  25.859  18.878  1.00  0.00           O  
ATOM   4540  H1  WAT   879     -23.499  25.590  19.793  1.00  0.00           H  
ATOM   4541  H2  WAT   879     -24.305  26.160  18.646  1.00  0.00           H  
TER    4542      WAT   879 
ATOM   4542  O   WAT   880      16.210 -26.815  -7.037  1.00  0.00           O  
ATOM   4543  H1  WAT   880      15.898 -25.916  -7.142  1.00  0.00           H  
ATOM   4544  H2  WAT   880      15.412 -27.341  -6.990  1.00  0.00           H  
TER    4545      WAT   880 
ATOM   4545  O   WAT   881      10.963  -9.795   3.322  1.00  0.00           O  
ATOM   4546  H1  WAT   881      11.315  -9.025   2.874  1.00  0.00           H  
ATOM   4547  H2  WAT   881      10.071  -9.547   3.561  1.00  0.00           H  
TER    4548      WAT   881 
ATOM   4548  O   WAT   882      20.208  17.789  13.437  1.00  0.00           O  
ATOM   4549  H1  WAT   882      20.991  17.356  13.778  1.00  0.00           H  
ATOM   4550  H2  WAT   882      19.721  18.052  14.218  1.00  0.00           H  
TER    4551      WAT   882 
ATOM   4551  O   WAT   883     -36.577   4.382  28.742  1.00  0.00           O  
ATOM   4552  H1  WAT   883     -36.365   4.390  27.808  1.00  0.00           H  
ATOM   4553  H2  WAT   883     -37.102   5.171  28.875  1.00  0.00           H  
TER    4554      WAT   883 
ATOM   4554  O   WAT   884     -14.696   4.675  15.933  1.00  0.00           O  
ATOM   4555  H1  WAT   884     -13.866   4.696  15.457  1.00  0.00           H  
ATOM   4556  H2  WAT   884     -15.349   4.947  15.288  1.00  0.00           H  
TER    4557      WAT   884 
ATOM   4557  O   WAT   885      35.612  -5.045 -13.468  1.00  0.00           O  
ATOM   4558  H1  WAT   885      34.984  -5.134 -14.185  1.00  0.00           H  
ATOM   4559  H2  WAT   885      35.945  -4.152 -13.553  1.00  0.00           H  
TER    4560      WAT   885 
ATOM   4560  O   WAT   886     -24.136  20.142  30.452  1.00  0.00           O  
ATOM   4561  H1  WAT   886     -23.236  20.377  30.225  1.00  0.00           H  
ATOM   4562  H2  WAT   886     -24.672  20.815  30.033  1.00  0.00           H  
TER    4563      WAT   886 
ATOM   4563  O   WAT   887      32.939 -11.213  36.133  1.00  0.00           O  
ATOM   4564  H1  WAT   887      32.540 -11.730  35.434  1.00  0.00           H  
ATOM   4565  H2  WAT   887      33.055 -10.343  35.750  1.00  0.00           H  
TER    4566      WAT   887 
ATOM   4566  O   WAT   888     -27.809 -10.607  31.817  1.00  0.00           O  
ATOM   4567  H1  WAT   888     -28.227 -11.170  32.468  1.00  0.00           H  
ATOM   4568  H2  WAT   888     -27.705  -9.765  32.261  1.00  0.00           H  
TER    4569      WAT   888 
ATOM   4569  O   WAT   889      -3.199  10.478  14.878  1.00  0.00           O  
ATOM   4570  H1  WAT   889      -4.005  10.960  15.062  1.00  0.00           H  
ATOM   4571  H2  WAT   889      -2.499  11.062  15.171  1.00  0.00           H  
TER    4572      WAT   889 
ATOM   4572  O   WAT   890      26.530 -15.032  -9.609  1.00  0.00           O  
ATOM   4573  H1  WAT   890      27.106 -15.218 -10.351  1.00  0.00           H  
ATOM   4574  H2  WAT   890      26.194 -15.888  -9.346  1.00  0.00           H  
TER    4575      WAT   890 
ATOM   4575  O   WAT   891     -13.591  10.890 -33.684  1.00  0.00           O  
ATOM   4576  H1  WAT   891     -12.692  11.079 -33.416  1.00  0.00           H  
ATOM   4577  H2  WAT   891     -13.523  10.671 -34.614  1.00  0.00           H  
TER    4578      WAT   891 
ATOM   4578  O   WAT   892     -31.087  -7.771 -16.410  1.00  0.00           O  
ATOM   4579  H1  WAT   892     -30.743  -7.990 -17.276  1.00  0.00           H  
ATOM   4580  H2  WAT   892     -30.382  -7.278 -15.991  1.00  0.00           H  
TER    4581      WAT   892 
ATOM   4581  O   WAT   893      -7.869 -18.966   4.594  1.00  0.00           O  
ATOM   4582  H1  WAT   893      -6.991 -19.346   4.638  1.00  0.00           H  
ATOM   4583  H2  WAT   893      -8.448 -19.665   4.898  1.00  0.00           H  
TER    4584      WAT   893 
ATOM   4584  O   WAT   894       4.277  -4.582   8.311  1.00  0.00           O  
ATOM   4585  H1  WAT   894       4.103  -3.997   9.048  1.00  0.00           H  
ATOM   4586  H2  WAT   894       3.802  -4.192   7.578  1.00  0.00           H  
TER    4587      WAT   894 
ATOM   4587  O   WAT   895     -19.670 -10.409  -7.908  1.00  0.00           O  
ATOM   4588  H1  WAT   895     -19.107  -9.848  -7.375  1.00  0.00           H  
ATOM   4589  H2  WAT   895     -19.098 -10.730  -8.605  1.00  0.00           H  
TER    4590      WAT   895 
ATOM   4590  O   WAT   896       9.807  -7.027  24.907  1.00  0.00           O  
ATOM   4591  H1  WAT   896      10.583  -7.552  25.102  1.00  0.00           H  
ATOM   4592  H2  WAT   896      10.118  -6.122  24.927  1.00  0.00           H  
TER    4593      WAT   896 
ATOM   4593  O   WAT   897     -29.298 -35.051  -2.721  1.00  0.00           O  
ATOM   4594  H1  WAT   897     -29.291 -34.240  -3.229  1.00  0.00           H  
ATOM   4595  H2  WAT   897     -28.729 -35.645  -3.211  1.00  0.00           H  
TER    4596      WAT   897 
ATOM   4596  O   WAT   898      -8.239 -33.292 -15.094  1.00  0.00           O  
ATOM   4597  H1  WAT   898      -8.048 -33.263 -16.031  1.00  0.00           H  
ATOM   4598  H2  WAT   898      -7.723 -32.577 -14.721  1.00  0.00           H  
TER    4599      WAT   898 
ATOM   4599  O   WAT   899     -26.251 -36.478   2.314  1.00  0.00           O  
ATOM   4600  H1  WAT   899     -26.818 -35.827   2.728  1.00  0.00           H  
ATOM   4601  H2  WAT   899     -25.847 -36.012   1.582  1.00  0.00           H  
TER    4602      WAT   899 
ATOM   4602  O   WAT   900       8.256  45.331  14.455  1.00  0.00           O  
ATOM   4603  H1  WAT   900       8.357  44.921  13.596  1.00  0.00           H  
ATOM   4604  H2  WAT   900       8.575  44.673  15.073  1.00  0.00           H  
TER    4605      WAT   900 
ATOM   4605  O   WAT   901      33.928 -12.149  27.835  1.00  0.00           O  
ATOM   4606  H1  WAT   901      34.831 -12.229  27.528  1.00  0.00           H  
ATOM   4607  H2  WAT   901      33.821 -12.871  28.454  1.00  0.00           H  
TER    4608      WAT   901 
ATOM   4608  O   WAT   902      -4.961 -25.936 -29.957  1.00  0.00           O  
ATOM   4609  H1  WAT   902      -5.597 -26.472 -30.431  1.00  0.00           H  
ATOM   4610  H2  WAT   902      -4.231 -26.530 -29.782  1.00  0.00           H  
TER    4611      WAT   902 
ATOM   4611  O   WAT   903      21.091  31.132  -1.890  1.00  0.00           O  
ATOM   4612  H1  WAT   903      21.658  31.887  -2.050  1.00  0.00           H  
ATOM   4613  H2  WAT   903      20.523  31.407  -1.170  1.00  0.00           H  
TER    4614      WAT   903 
ATOM   4614  O   WAT   904     -28.855   6.994 -31.996  1.00  0.00           O  
ATOM   4615  H1  WAT   904     -28.349   6.822 -32.790  1.00  0.00           H  
ATOM   4616  H2  WAT   904     -28.199   7.235 -31.342  1.00  0.00           H  
TER    4617      WAT   904 
ATOM   4617  O   WAT   905       4.076   0.203 -26.382  1.00  0.00           O  
ATOM   4618  H1  WAT   905       3.845   0.783 -25.656  1.00  0.00           H  
ATOM   4619  H2  WAT   905       5.019   0.325 -26.495  1.00  0.00           H  
TER    4620      WAT   905 
ATOM   4620  O   WAT   906      15.473 -30.175 -21.786  1.00  0.00           O  
ATOM   4621  H1  WAT   906      15.698 -29.461 -22.382  1.00  0.00           H  
ATOM   4622  H2  WAT   906      16.317 -30.529 -21.507  1.00  0.00           H  
TER    4623      WAT   906 
ATOM   4623  O   WAT   907     -43.571 -12.253 -27.000  1.00  0.00           O  
ATOM   4624  H1  WAT   907     -44.501 -12.247 -27.227  1.00  0.00           H  
ATOM   4625  H2  WAT   907     -43.475 -12.995 -26.403  1.00  0.00           H  
TER    4626      WAT   907 
ATOM   4626  O   WAT   908       9.127  38.490 -12.876  1.00  0.00           O  
ATOM   4627  H1  WAT   908       8.656  38.050 -13.583  1.00  0.00           H  
ATOM   4628  H2  WAT   908       8.854  38.030 -12.082  1.00  0.00           H  
TER    4629      WAT   908 
ATOM   4629  O   WAT   909      14.261  36.210  15.891  1.00  0.00           O  
ATOM   4630  H1  WAT   909      14.437  36.186  14.951  1.00  0.00           H  
ATOM   4631  H2  WAT   909      14.623  35.388  16.223  1.00  0.00           H  
TER    4632      WAT   909 
ATOM   4632  O   WAT   910      31.107  -1.503 -25.833  1.00  0.00           O  
ATOM   4633  H1  WAT   910      30.723  -1.904 -26.613  1.00  0.00           H  
ATOM   4634  H2  WAT   910      31.242  -0.587 -26.077  1.00  0.00           H  
TER    4635      WAT   910 
ATOM   4635  O   WAT   911     -24.497  23.139 -27.787  1.00  0.00           O  
ATOM   4636  H1  WAT   911     -24.012  22.331 -27.619  1.00  0.00           H  
ATOM   4637  H2  WAT   911     -24.013  23.566 -28.494  1.00  0.00           H  
TER    4638      WAT   911 
ATOM   4638  O   WAT   912      -3.344 -13.568  41.787  1.00  0.00           O  
ATOM   4639  H1  WAT   912      -3.094 -13.671  40.868  1.00  0.00           H  
ATOM   4640  H2  WAT   912      -3.494 -14.462  42.096  1.00  0.00           H  
TER    4641      WAT   912 
ATOM   4641  O   WAT   913       3.255 -25.918 -40.289  1.00  0.00           O  
ATOM   4642  H1  WAT   913       4.075 -25.799 -40.769  1.00  0.00           H  
ATOM   4643  H2  WAT   913       3.526 -26.036 -39.379  1.00  0.00           H  
TER    4644      WAT   913 
ATOM   4644  O   WAT   914      -6.337  25.172 -30.097  1.00  0.00           O  
ATOM   4645  H1  WAT   914      -6.001  24.552 -30.744  1.00  0.00           H
[truncated: 4,243,435 more chars]
