# Supplementary material for: Potential effects of metal ion induced two-state allostery on the regulatory mechanism of add adenine riboswitch
Source: Commun Biol. 2022 Oct 22;5:1120. doi: 10.1038/s42003-022-04096-z (PMC9588036; doi:10.1038/s42003-022-04096-z)
Supplement: Supplementary file 4 — Supplementary Data 1 [file 42003_2022_4096_MOESM4_ESM.zip › Supplementary Data 1/final_mgf0.3_1.pdb]

CRYST1   87.250   87.250   87.250 109.47 109.47 109.47               1
ATOM      1 HO5'  C5     1      21.448  14.115 -36.280  1.00  0.00           H  
ATOM      2  O5'  C5     1      21.247  13.486 -36.977  1.00  0.00           O  
ATOM      3  C5'  C5     1      21.099  12.204 -36.241  1.00  0.00           C  
ATOM      4  H5'  C5     1      20.340  11.593 -36.730  1.00  0.00           H  
ATOM      5 H5''  C5     1      20.750  12.369 -35.221  1.00  0.00           H  
ATOM      6  C4'  C5     1      22.428  11.458 -36.071  1.00  0.00           C  
ATOM      7  H4'  C5     1      22.055  10.533 -35.632  1.00  0.00           H  
ATOM      8  O4'  C5     1      22.886  11.047 -37.361  1.00  0.00           O  
ATOM      9  C1'  C5     1      24.286  10.591 -37.242  1.00  0.00           C  
ATOM     10  H1'  C5     1      24.396   9.510 -37.323  1.00  0.00           H  
ATOM     11  N1   C5     1      25.183  11.384 -38.203  1.00  0.00           N  
ATOM     12  C6   C5     1      24.924  12.696 -38.612  1.00  0.00           C  
ATOM     13  H6   C5     1      24.011  13.202 -38.335  1.00  0.00           H  
ATOM     14  C5   C5     1      25.750  13.168 -39.579  1.00  0.00           C  
ATOM     15  H5   C5     1      25.482  14.121 -40.010  1.00  0.00           H  
ATOM     16  C4   C5     1      26.898  12.411 -39.980  1.00  0.00           C  
ATOM     17  N4   C5     1      27.701  12.828 -40.922  1.00  0.00           N  
ATOM     18  H41  C5     1      28.515  12.321 -41.242  1.00  0.00           H  
ATOM     19  H42  C5     1      27.597  13.789 -41.214  1.00  0.00           H  
ATOM     20  N3   C5     1      27.221  11.289 -39.450  1.00  0.00           N  
ATOM     21  C2   C5     1      26.354  10.698 -38.581  1.00  0.00           C  
ATOM     22  O2   C5     1      26.721   9.600 -38.002  1.00  0.00           O  
ATOM     23  C3'  C5     1      23.604  12.083 -35.415  1.00  0.00           C  
ATOM     24  H3'  C5     1      23.824  13.061 -35.843  1.00  0.00           H  
ATOM     25  C2'  C5     1      24.639  11.115 -35.850  1.00  0.00           C  
ATOM     26  H2'  C5     1      25.640  11.547 -35.850  1.00  0.00           H  
ATOM     27  O2'  C5     1      24.688   9.937 -35.018  1.00  0.00           O  
ATOM     28 HO2'  C5     1      25.608   9.664 -34.996  1.00  0.00           H  
ATOM     29  O3'  C5     1      23.518  12.238 -33.919  1.00  0.00           O  
ATOM     30  P     G     2      24.731  12.961 -33.155  1.00  0.00           P  
ATOM     31  OP1   G     2      24.218  13.359 -31.857  1.00  0.00           O  
ATOM     32  OP2   G     2      25.236  13.996 -34.052  1.00  0.00           O  
ATOM     33  O5'   G     2      25.905  11.990 -32.925  1.00  0.00           O  
ATOM     34  C5'   G     2      25.706  10.796 -32.177  1.00  0.00           C  
ATOM     35  H5'   G     2      24.744  10.306 -32.325  1.00  0.00           H  
ATOM     36 H5''   G     2      25.860  11.025 -31.122  1.00  0.00           H  
ATOM     37  C4'   G     2      26.843   9.888 -32.523  1.00  0.00           C  
ATOM     38  H4'   G     2      26.798   8.971 -31.935  1.00  0.00           H  
ATOM     39  O4'   G     2      27.076   9.534 -33.951  1.00  0.00           O  
ATOM     40  C1'   G     2      28.502   9.360 -34.102  1.00  0.00           C  
ATOM     41  H1'   G     2      28.705   8.395 -34.565  1.00  0.00           H  
ATOM     42  N9    G     2      28.969  10.391 -35.049  1.00  0.00           N  
ATOM     43  C8    G     2      28.352  11.648 -35.232  1.00  0.00           C  
ATOM     44  H8    G     2      27.430  11.944 -34.754  1.00  0.00           H  
ATOM     45  N7    G     2      29.015  12.441 -36.071  1.00  0.00           N  
ATOM     46  C5    G     2      30.097  11.591 -36.515  1.00  0.00           C  
ATOM     47  C6    G     2      31.268  11.918 -37.330  1.00  0.00           C  
ATOM     48  O6    G     2      31.499  12.903 -38.033  1.00  0.00           O  
ATOM     49  N1    G     2      32.326  11.085 -37.126  1.00  0.00           N  
ATOM     50  H1    G     2      33.246  11.346 -37.450  1.00  0.00           H  
ATOM     51  C2    G     2      32.259   9.892 -36.507  1.00  0.00           C  
ATOM     52  N2    G     2      33.318   9.115 -36.360  1.00  0.00           N  
ATOM     53  H21   G     2      34.090   9.225 -37.001  1.00  0.00           H  
ATOM     54  H22   G     2      33.244   8.197 -35.943  1.00  0.00           H  
ATOM     55  N3    G     2      31.092   9.438 -35.833  1.00  0.00           N  
ATOM     56  C4    G     2      30.099  10.379 -35.841  1.00  0.00           C  
ATOM     57  C3'   G     2      28.196  10.383 -32.011  1.00  0.00           C  
ATOM     58  H3'   G     2      28.317  11.436 -32.267  1.00  0.00           H  
ATOM     59  C2'   G     2      29.209   9.437 -32.695  1.00  0.00           C  
ATOM     60  H2'   G     2      30.201   9.877 -32.805  1.00  0.00           H  
ATOM     61  O2'   G     2      29.228   8.153 -32.169  1.00  0.00           O  
ATOM     62 HO2'   G     2      30.038   7.740 -32.475  1.00  0.00           H  
ATOM     63  O3'   G     2      28.244  10.375 -30.571  1.00  0.00           O  
ATOM     64  P     C     3      29.097  11.546 -29.818  1.00  0.00           P  
ATOM     65  OP1   C     3      29.064  11.534 -28.273  1.00  0.00           O  
ATOM     66  OP2   C     3      28.923  12.789 -30.468  1.00  0.00           O  
ATOM     67  O5'   C     3      30.522  11.201 -30.136  1.00  0.00           O  
ATOM     68  C5'   C     3      31.093   9.969 -29.688  1.00  0.00           C  
ATOM     69  H5'   C     3      30.496   9.157 -30.103  1.00  0.00           H  
ATOM     70 H5''   C     3      31.165   9.939 -28.601  1.00  0.00           H  
ATOM     71  C4'   C     3      32.447   9.740 -30.383  1.00  0.00           C  
ATOM     72  H4'   C     3      32.834   8.758 -30.112  1.00  0.00           H  
ATOM     73  O4'   C     3      32.350   9.625 -31.827  1.00  0.00           O  
ATOM     74  C1'   C     3      33.368  10.343 -32.539  1.00  0.00           C  
ATOM     75  H1'   C     3      33.747   9.680 -33.316  1.00  0.00           H  
ATOM     76  N1    C     3      32.949  11.612 -33.285  1.00  0.00           N  
ATOM     77  C6    C     3      31.698  12.067 -33.271  1.00  0.00           C  
ATOM     78  H6    C     3      30.985  11.566 -32.632  1.00  0.00           H  
ATOM     79  C5    C     3      31.383  13.208 -33.883  1.00  0.00           C  
ATOM     80  H5    C     3      30.367  13.565 -33.796  1.00  0.00           H  
ATOM     81  C4    C     3      32.257  13.752 -34.825  1.00  0.00           C  
ATOM     82  N4    C     3      31.933  14.714 -35.684  1.00  0.00           N  
ATOM     83  H41   C     3      32.577  15.271 -36.227  1.00  0.00           H  
ATOM     84  H42   C     3      31.003  14.784 -36.072  1.00  0.00           H  
ATOM     85  N3    C     3      33.430  13.262 -35.031  1.00  0.00           N  
ATOM     86  C2    C     3      33.810  12.178 -34.268  1.00  0.00           C  
ATOM     87  O2    C     3      34.924  11.733 -34.507  1.00  0.00           O  
ATOM     88  C3'   C     3      33.453  10.825 -30.245  1.00  0.00           C  
ATOM     89  H3'   C     3      32.873  11.732 -30.417  1.00  0.00           H  
ATOM     90  C2'   C     3      34.362  10.709 -31.413  1.00  0.00           C  
ATOM     91  H2'   C     3      34.839  11.657 -31.661  1.00  0.00           H  
ATOM     92  O2'   C     3      35.367   9.666 -31.336  1.00  0.00           O  
ATOM     93 HO2'   C     3      35.278   9.269 -30.466  1.00  0.00           H  
ATOM     94  O3'   C     3      34.098  10.868 -28.993  1.00  0.00           O  
ATOM     95  P     U     4      34.199  12.262 -28.282  1.00  0.00           P  
ATOM     96  OP1   U     4      34.845  11.975 -26.924  1.00  0.00           O  
ATOM     97  OP2   U     4      32.921  12.970 -28.278  1.00  0.00           O  
ATOM     98  O5'   U     4      35.221  13.004 -29.270  1.00  0.00           O  
ATOM     99  C5'   U     4      36.589  12.723 -29.321  1.00  0.00           C  
ATOM    100  H5'   U     4      36.701  11.662 -29.544  1.00  0.00           H  
ATOM    101 H5''   U     4      37.000  12.883 -28.324  1.00  0.00           H  
ATOM    102  C4'   U     4      37.409  13.319 -30.401  1.00  0.00           C  
ATOM    103  H4'   U     4      38.369  12.802 -30.412  1.00  0.00           H  
ATOM    104  O4'   U     4      36.673  13.392 -31.542  1.00  0.00           O  
ATOM    105  C1'   U     4      37.212  14.555 -32.253  1.00  0.00           C  
ATOM    106  H1'   U     4      37.764  14.183 -33.116  1.00  0.00           H  
ATOM    107  N1    U     4      36.080  15.371 -32.801  1.00  0.00           N  
ATOM    108  C6    U     4      34.746  15.051 -32.545  1.00  0.00           C  
ATOM    109  H6    U     4      34.496  14.309 -31.801  1.00  0.00           H  
ATOM    110  C5    U     4      33.796  15.727 -33.205  1.00  0.00           C  
ATOM    111  H5    U     4      32.761  15.617 -32.915  1.00  0.00           H  
ATOM    112  C4    U     4      34.081  16.785 -34.144  1.00  0.00           C  
ATOM    113  O4    U     4      33.282  17.426 -34.835  1.00  0.00           O  
ATOM    114  N3    U     4      35.419  17.085 -34.254  1.00  0.00           N  
ATOM    115  H3    U     4      35.699  17.814 -34.894  1.00  0.00           H  
ATOM    116  C2    U     4      36.426  16.423 -33.694  1.00  0.00           C  
ATOM    117  O2    U     4      37.561  16.841 -33.847  1.00  0.00           O  
ATOM    118  C3'   U     4      37.681  14.835 -29.956  1.00  0.00           C  
ATOM    119  H3'   U     4      36.687  15.255 -29.804  1.00  0.00           H  
ATOM    120  C2'   U     4      38.191  15.311 -31.317  1.00  0.00           C  
ATOM    121  H2'   U     4      37.993  16.383 -31.349  1.00  0.00           H  
ATOM    122  O2'   U     4      39.500  14.938 -31.654  1.00  0.00           O  
ATOM    123 HO2'   U     4      40.011  15.688 -31.969  1.00  0.00           H  
ATOM    124  O3'   U     4      38.598  14.986 -28.827  1.00  0.00           O  
ATOM    125  P     U     5      38.690  16.292 -28.019  1.00  0.00           P  
ATOM    126  OP1   U     5      40.004  16.185 -27.242  1.00  0.00           O  
ATOM    127  OP2   U     5      37.351  16.358 -27.268  1.00  0.00           O  
ATOM    128  O5'   U     5      38.779  17.634 -29.002  1.00  0.00           O  
ATOM    129  C5'   U     5      40.048  18.017 -29.568  1.00  0.00           C  
ATOM    130  H5'   U     5      40.470  17.215 -30.174  1.00  0.00           H  
ATOM    131 H5''   U     5      40.742  18.191 -28.745  1.00  0.00           H  
ATOM    132  C4'   U     5      39.949  19.339 -30.431  1.00  0.00           C  
ATOM    133  H4'   U     5      40.939  19.712 -30.692  1.00  0.00           H  
ATOM    134  O4'   U     5      39.222  19.064 -31.566  1.00  0.00           O  
ATOM    135  C1'   U     5      38.609  20.254 -32.084  1.00  0.00           C  
ATOM    136  H1'   U     5      39.132  20.741 -32.907  1.00  0.00           H  
ATOM    137  N1    U     5      37.174  20.039 -32.509  1.00  0.00           N  
ATOM    138  C6    U     5      36.314  19.378 -31.634  1.00  0.00           C  
ATOM    139  H6    U     5      36.785  18.820 -30.838  1.00  0.00           H  
ATOM    140  C5    U     5      35.013  19.372 -31.871  1.00  0.00           C  
ATOM    141  H5    U     5      34.365  18.848 -31.185  1.00  0.00           H  
ATOM    142  C4    U     5      34.496  20.025 -33.050  1.00  0.00           C  
ATOM    143  O4    U     5      33.356  19.881 -33.501  1.00  0.00           O  
ATOM    144  N3    U     5      35.404  20.821 -33.748  1.00  0.00           N  
ATOM    145  H3    U     5      35.141  21.545 -34.401  1.00  0.00           H  
ATOM    146  C2    U     5      36.709  20.899 -33.493  1.00  0.00           C  
ATOM    147  O2    U     5      37.439  21.674 -34.157  1.00  0.00           O  
ATOM    148  C3'   U     5      39.225  20.542 -29.786  1.00  0.00           C  
ATOM    149  H3'   U     5      38.418  20.074 -29.223  1.00  0.00           H  
ATOM    150  C2'   U     5      38.703  21.287 -30.976  1.00  0.00           C  
ATOM    151  H2'   U     5      37.731  21.709 -30.722  1.00  0.00           H  
ATOM    152  O2'   U     5      39.529  22.275 -31.463  1.00  0.00           O  
ATOM    153 HO2'   U     5      39.545  23.002 -30.837  1.00  0.00           H  
ATOM    154  O3'   U     5      40.014  21.302 -28.871  1.00  0.00           O  
ATOM    155  P     C     6      39.411  22.450 -27.929  1.00  0.00           P  
ATOM    156  OP1   C     6      40.426  22.839 -26.922  1.00  0.00           O  
ATOM    157  OP2   C     6      37.991  22.146 -27.553  1.00  0.00           O  
ATOM    158  O5'   C     6      39.389  23.571 -29.021  1.00  0.00           O  
ATOM    159  C5'   C     6      38.771  24.838 -28.782  1.00  0.00           C  
ATOM    160  H5'   C     6      39.123  25.218 -27.823  1.00  0.00           H  
ATOM    161 H5''   C     6      37.713  24.680 -28.572  1.00  0.00           H  
ATOM    162  C4'   C     6      39.044  25.749 -30.028  1.00  0.00           C  
ATOM    163  H4'   C     6      40.082  26.063 -29.918  1.00  0.00           H  
ATOM    164  O4'   C     6      38.816  25.040 -31.197  1.00  0.00           O  
ATOM    165  C1'   C     6      37.903  25.680 -32.134  1.00  0.00           C  
ATOM    166  H1'   C     6      38.212  25.621 -33.177  1.00  0.00           H  
ATOM    167  N1    C     6      36.518  25.050 -32.129  1.00  0.00           N  
ATOM    168  C6    C     6      36.185  24.022 -31.273  1.00  0.00           C  
ATOM    169  H6    C     6      36.897  23.716 -30.521  1.00  0.00           H  
ATOM    170  C5    C     6      34.970  23.369 -31.385  1.00  0.00           C  
ATOM    171  H5    C     6      34.603  22.576 -30.751  1.00  0.00           H  
ATOM    172  C4    C     6      34.147  23.911 -32.412  1.00  0.00           C  
ATOM    173  N4    C     6      33.023  23.313 -32.626  1.00  0.00           N  
ATOM    174  H41   C     6      32.628  23.429 -33.548  1.00  0.00           H  
ATOM    175  H42   C     6      32.813  22.479 -32.096  1.00  0.00           H  
ATOM    176  N3    C     6      34.457  24.785 -33.243  1.00  0.00           N  
ATOM    177  C2    C     6      35.636  25.433 -33.104  1.00  0.00           C  
ATOM    178  O2    C     6      35.865  26.345 -33.876  1.00  0.00           O  
ATOM    179  C3'   C     6      38.155  26.958 -30.143  1.00  0.00           C  
ATOM    180  H3'   C     6      37.170  26.797 -29.704  1.00  0.00           H  
ATOM    181  C2'   C     6      37.929  27.165 -31.686  1.00  0.00           C  
ATOM    182  H2'   C     6      36.960  27.625 -31.882  1.00  0.00           H  
ATOM    183  O2'   C     6      39.032  27.814 -32.288  1.00  0.00           O  
ATOM    184 HO2'   C     6      39.276  28.574 -31.755  1.00  0.00           H  
ATOM    185  O3'   C     6      38.792  28.010 -29.549  1.00  0.00           O  
ATOM    186  P     A     7      38.026  29.057 -28.602  1.00  0.00           P  
ATOM    187  OP1   A     7      38.930  30.168 -28.272  1.00  0.00           O  
ATOM    188  OP2   A     7      37.337  28.372 -27.485  1.00  0.00           O  
ATOM    189  O5'   A     7      36.851  29.554 -29.539  1.00  0.00           O  
ATOM    190  C5'   A     7      37.123  30.343 -30.641  1.00  0.00           C  
ATOM    191  H5'   A     7      37.846  29.792 -31.244  1.00  0.00           H  
ATOM    192 H5''   A     7      37.719  31.167 -30.248  1.00  0.00           H  
ATOM    193  C4'   A     7      35.953  30.810 -31.482  1.00  0.00           C  
ATOM    194  H4'   A     7      36.355  31.640 -32.064  1.00  0.00           H  
ATOM    195  O4'   A     7      35.416  29.738 -32.219  1.00  0.00           O  
ATOM    196  C1'   A     7      34.006  29.936 -32.346  1.00  0.00           C  
ATOM    197  H1'   A     7      33.666  29.951 -33.381  1.00  0.00           H  
ATOM    198  N9    A     7      33.241  28.897 -31.643  1.00  0.00           N  
ATOM    199  C8    A     7      33.796  27.929 -30.870  1.00  0.00           C  
ATOM    200  H8    A     7      34.765  28.008 -30.399  1.00  0.00           H  
ATOM    201  N7    A     7      33.042  26.871 -30.729  1.00  0.00           N  
ATOM    202  C5    A     7      31.900  27.174 -31.539  1.00  0.00           C  
ATOM    203  C6    A     7      30.682  26.524 -31.873  1.00  0.00           C  
ATOM    204  N6    A     7      30.254  25.372 -31.461  1.00  0.00           N  
ATOM    205  H61   A     7      29.372  25.019 -31.802  1.00  0.00           H  
ATOM    206  H62   A     7      30.784  24.867 -30.765  1.00  0.00           H  
ATOM    207  N1    A     7      29.810  27.182 -32.714  1.00  0.00           N  
ATOM    208  C2    A     7      30.136  28.315 -33.277  1.00  0.00           C  
ATOM    209  H2    A     7      29.433  28.825 -33.920  1.00  0.00           H  
ATOM    210  N3    A     7      31.194  29.094 -33.033  1.00  0.00           N  
ATOM    211  C4    A     7      32.064  28.430 -32.162  1.00  0.00           C  
ATOM    212  C3'   A     7      34.770  31.363 -30.626  1.00  0.00           C  
ATOM    213  H3'   A     7      34.563  30.680 -29.803  1.00  0.00           H  
ATOM    214  C2'   A     7      33.727  31.253 -31.810  1.00  0.00           C  
ATOM    215  H2'   A     7      32.706  31.331 -31.438  1.00  0.00           H  
ATOM    216  O2'   A     7      33.861  32.180 -32.907  1.00  0.00           O  
ATOM    217 HO2'   A     7      33.558  33.048 -32.630  1.00  0.00           H  
ATOM    218  O3'   A     7      34.873  32.674 -30.235  1.00  0.00           O  
ATOM    219  P     U     8      34.348  33.176 -28.801  1.00  0.00           P  
ATOM    220  OP1   U     8      34.921  34.528 -28.650  1.00  0.00           O  
ATOM    221  OP2   U     8      34.733  32.210 -27.781  1.00  0.00           O  
ATOM    222  O5'   U     8      32.712  33.288 -28.773  1.00  0.00           O  
ATOM    223  C5'   U     8      32.165  34.370 -29.451  1.00  0.00           C  
ATOM    224  H5'   U     8      32.711  34.256 -30.387  1.00  0.00           H  
ATOM    225 H5''   U     8      32.410  35.280 -28.902  1.00  0.00           H  
ATOM    226  C4'   U     8      30.696  34.188 -29.955  1.00  0.00           C  
ATOM    227  H4'   U     8      30.475  35.052 -30.582  1.00  0.00           H  
ATOM    228  O4'   U     8      30.531  32.991 -30.749  1.00  0.00           O  
ATOM    229  C1'   U     8      29.198  32.513 -30.423  1.00  0.00           C  
ATOM    230  H1'   U     8      28.589  32.575 -31.326  1.00  0.00           H  
ATOM    231  N1    U     8      29.262  31.078 -30.016  1.00  0.00           N  
ATOM    232  C6    U     8      30.303  30.568 -29.199  1.00  0.00           C  
ATOM    233  H6    U     8      31.011  31.296 -28.829  1.00  0.00           H  
ATOM    234  C5    U     8      30.321  29.227 -28.953  1.00  0.00           C  
ATOM    235  H5    U     8      31.029  28.801 -28.259  1.00  0.00           H  
ATOM    236  C4    U     8      29.282  28.352 -29.391  1.00  0.00           C  
ATOM    237  O4    U     8      29.308  27.158 -29.058  1.00  0.00           O  
ATOM    238  N3    U     8      28.291  28.930 -30.102  1.00  0.00           N  
ATOM    239  H3    U     8      27.438  28.429 -30.306  1.00  0.00           H  
ATOM    240  C2    U     8      28.195  30.237 -30.463  1.00  0.00           C  
ATOM    241  O2    U     8      27.281  30.552 -31.252  1.00  0.00           O  
ATOM    242  C3'   U     8      29.712  34.161 -28.801  1.00  0.00           C  
ATOM    243  H3'   U     8      30.074  33.546 -27.977  1.00  0.00           H  
ATOM    244  C2'   U     8      28.522  33.427 -29.434  1.00  0.00           C  
ATOM    245  H2'   U     8      27.908  32.818 -28.769  1.00  0.00           H  
ATOM    246  O2'   U     8      27.579  34.362 -30.133  1.00  0.00           O  
ATOM    247 HO2'   U     8      27.627  35.139 -29.570  1.00  0.00           H  
ATOM    248  O3'   U     8      29.247  35.475 -28.374  1.00  0.00           O  
ATOM    249  P     A     9      28.606  35.715 -26.968  1.00  0.00           P  
ATOM    250  OP1   A     9      28.414  37.189 -26.872  1.00  0.00           O  
ATOM    251  OP2   A     9      29.462  35.087 -25.924  1.00  0.00           O  
ATOM    252  O5'   A     9      27.254  34.904 -26.967  1.00  0.00           O  
ATOM    253  C5'   A     9      26.059  35.539 -27.473  1.00  0.00           C  
ATOM    254  H5'   A     9      26.290  35.934 -28.462  1.00  0.00           H  
ATOM    255 H5''   A     9      25.798  36.396 -26.851  1.00  0.00           H  
ATOM    256  C4'   A     9      24.957  34.509 -27.545  1.00  0.00           C  
ATOM    257  H4'   A     9      24.094  34.982 -28.014  1.00  0.00           H  
ATOM    258  O4'   A     9      25.287  33.427 -28.393  1.00  0.00           O  
ATOM    259  C1'   A     9      24.528  32.326 -27.978  1.00  0.00           C  
ATOM    260  H1'   A     9      23.855  32.073 -28.798  1.00  0.00           H  
ATOM    261  N9    A     9      25.384  31.208 -27.541  1.00  0.00           N  
ATOM    262  C8    A     9      26.593  31.328 -27.030  1.00  0.00           C  
ATOM    263  H8    A     9      27.088  32.288 -27.045  1.00  0.00           H  
ATOM    264  N7    A     9      27.203  30.127 -26.933  1.00  0.00           N  
ATOM    265  C5    A     9      26.264  29.213 -27.401  1.00  0.00           C  
ATOM    266  C6    A     9      26.107  27.794 -27.343  1.00  0.00           C  
ATOM    267  N6    A     9      27.063  26.985 -27.094  1.00  0.00           N  
ATOM    268  H61   A     9      26.851  25.998 -27.068  1.00  0.00           H  
ATOM    269  H62   A     9      27.908  27.323 -26.656  1.00  0.00           H  
ATOM    270  N1    A     9      24.875  27.228 -27.575  1.00  0.00           N  
ATOM    271  C2    A     9      23.913  28.052 -28.022  1.00  0.00           C  
ATOM    272  H2    A     9      22.914  27.662 -28.150  1.00  0.00           H  
ATOM    273  N3    A     9      23.953  29.362 -28.203  1.00  0.00           N  
ATOM    274  C4    A     9      25.112  29.860 -27.777  1.00  0.00           C  
ATOM    275  C3'   A     9      24.482  33.882 -26.204  1.00  0.00           C  
ATOM    276  H3'   A     9      25.358  33.529 -25.660  1.00  0.00           H  
ATOM    277  C2'   A     9      23.657  32.728 -26.761  1.00  0.00           C  
ATOM    278  H2'   A     9      23.513  31.961 -26.001  1.00  0.00           H  
ATOM    279  O2'   A     9      22.414  33.095 -27.269  1.00  0.00           O  
ATOM    280 HO2'   A     9      21.964  33.599 -26.587  1.00  0.00           H  
ATOM    281  O3'   A     9      23.941  34.904 -25.355  1.00  0.00           O  
ATOM    282  P     U    10      22.743  34.572 -24.270  1.00  0.00           P  
ATOM    283  OP1   U    10      21.504  34.156 -24.989  1.00  0.00           O  
ATOM    284  OP2   U    10      22.603  35.610 -23.220  1.00  0.00           O  
ATOM    285  O5'   U    10      23.381  33.258 -23.671  1.00  0.00           O  
ATOM    286  C5'   U    10      24.372  33.205 -22.686  1.00  0.00           C  
ATOM    287  H5'   U    10      23.855  33.637 -21.829  1.00  0.00           H  
ATOM    288 H5''   U    10      25.259  33.734 -23.033  1.00  0.00           H  
ATOM    289  C4'   U    10      24.746  31.724 -22.327  1.00  0.00           C  
ATOM    290  H4'   U    10      25.484  31.792 -21.528  1.00  0.00           H  
ATOM    291  O4'   U    10      23.517  31.065 -21.835  1.00  0.00           O  
ATOM    292  C1'   U    10      23.408  29.922 -22.553  1.00  0.00           C  
ATOM    293  H1'   U    10      23.993  29.221 -21.957  1.00  0.00           H  
ATOM    294  N1    U    10      22.030  29.449 -22.745  1.00  0.00           N  
ATOM    295  C6    U    10      21.048  30.213 -23.381  1.00  0.00           C  
ATOM    296  H6    U    10      21.368  31.208 -23.653  1.00  0.00           H  
ATOM    297  C5    U    10      19.790  29.768 -23.621  1.00  0.00           C  
ATOM    298  H5    U    10      18.969  30.396 -23.936  1.00  0.00           H  
ATOM    299  C4    U    10      19.449  28.433 -23.199  1.00  0.00           C  
ATOM    300  O4    U    10      18.299  27.989 -23.245  1.00  0.00           O  
ATOM    301  N3    U    10      20.547  27.617 -22.805  1.00  0.00           N  
ATOM    302  H3    U    10      20.438  26.629 -22.625  1.00  0.00           H  
ATOM    303  C2    U    10      21.758  28.095 -22.505  1.00  0.00           C  
ATOM    304  O2    U    10      22.642  27.338 -22.107  1.00  0.00           O  
ATOM    305  C3'   U    10      25.298  30.992 -23.562  1.00  0.00           C  
ATOM    306  H3'   U    10      25.388  31.684 -24.398  1.00  0.00           H  
ATOM    307  C2'   U    10      24.106  30.071 -23.854  1.00  0.00           C  
ATOM    308  H2'   U    10      23.573  30.558 -24.671  1.00  0.00           H  
ATOM    309  O2'   U    10      24.665  28.865 -24.378  1.00  0.00           O  
ATOM    310 HO2'   U    10      25.605  28.965 -24.212  1.00  0.00           H  
ATOM    311  O3'   U    10      26.554  30.113 -23.452  1.00  0.00           O  
ATOM    312  P     A    11      27.919  30.882 -23.165  1.00  0.00           P  
ATOM    313  OP1   A    11      27.818  32.134 -23.871  1.00  0.00           O  
ATOM    314  OP2   A    11      28.963  29.942 -23.506  1.00  0.00           O  
ATOM    315  O5'   A    11      27.897  31.160 -21.642  1.00  0.00           O  
ATOM    316  C5'   A    11      28.968  31.455 -20.857  1.00  0.00           C  
ATOM    317  H5'   A    11      29.373  32.434 -21.114  1.00  0.00           H  
ATOM    318 H5''   A    11      29.754  30.739 -21.096  1.00  0.00           H  
ATOM    319  C4'   A    11      28.704  31.513 -19.353  1.00  0.00           C  
ATOM    320  H4'   A    11      29.583  31.729 -18.746  1.00  0.00           H  
ATOM    321  O4'   A    11      27.730  32.437 -18.898  1.00  0.00           O  
ATOM    322  C1'   A    11      27.034  31.971 -17.878  1.00  0.00           C  
ATOM    323  H1'   A    11      27.201  32.655 -17.046  1.00  0.00           H  
ATOM    324  N9    A    11      25.605  32.194 -18.270  1.00  0.00           N  
ATOM    325  C8    A    11      24.990  33.385 -18.314  1.00  0.00           C  
ATOM    326  H8    A    11      25.555  34.295 -18.178  1.00  0.00           H  
ATOM    327  N7    A    11      23.717  33.370 -18.440  1.00  0.00           N  
ATOM    328  C5    A    11      23.434  31.984 -18.619  1.00  0.00           C  
ATOM    329  C6    A    11      22.290  31.170 -18.770  1.00  0.00           C  
ATOM    330  N6    A    11      21.050  31.590 -18.795  1.00  0.00           N  
ATOM    331  H61   A    11      20.274  30.983 -19.018  1.00  0.00           H  
ATOM    332  H62   A    11      20.837  32.574 -18.869  1.00  0.00           H  
ATOM    333  N1    A    11      22.410  29.822 -18.813  1.00  0.00           N  
ATOM    334  C2    A    11      23.652  29.299 -18.696  1.00  0.00           C  
ATOM    335  H2    A    11      23.614  28.220 -18.743  1.00  0.00           H  
ATOM    336  N3    A    11      24.832  29.939 -18.644  1.00  0.00           N  
ATOM    337  C4    A    11      24.635  31.272 -18.625  1.00  0.00           C  
ATOM    338  C3'   A    11      28.216  30.135 -18.827  1.00  0.00           C  
ATOM    339  H3'   A    11      27.461  29.731 -19.501  1.00  0.00           H  
ATOM    340  C2'   A    11      27.625  30.609 -17.555  1.00  0.00           C  
ATOM    341  H2'   A    11      26.857  29.914 -17.215  1.00  0.00           H  
ATOM    342  O2'   A    11      28.508  30.751 -16.430  1.00  0.00           O  
ATOM    343 HO2'   A    11      28.860  29.880 -16.231  1.00  0.00           H  
ATOM    344  O3'   A    11      29.263  29.234 -18.551  1.00  0.00           O  
ATOM    345  P     A    12      29.152  27.732 -18.992  1.00  0.00           P  
ATOM    346  OP1   A    12      30.304  26.953 -18.423  1.00  0.00           O  
ATOM    347  OP2   A    12      29.016  27.660 -20.439  1.00  0.00           O  
ATOM    348  O5'   A    12      27.877  27.006 -18.399  1.00  0.00           O  
ATOM    349  C5'   A    12      27.798  26.559 -17.105  1.00  0.00           C  
ATOM    350  H5'   A    12      28.123  27.313 -16.388  1.00  0.00           H  
ATOM    351 H5''   A    12      28.549  25.771 -17.043  1.00  0.00           H  
ATOM    352  C4'   A    12      26.402  25.987 -16.782  1.00  0.00           C  
ATOM    353  H4'   A    12      25.732  26.771 -17.136  1.00  0.00           H  
ATOM    354  O4'   A    12      26.104  24.848 -17.583  1.00  0.00           O  
ATOM    355  C1'   A    12      25.485  23.940 -16.677  1.00  0.00           C  
ATOM    356  H1'   A    12      24.543  23.518 -17.026  1.00  0.00           H  
ATOM    357  N9    A    12      26.354  22.727 -16.559  1.00  0.00           N  
ATOM    358  C8    A    12      27.662  22.585 -16.914  1.00  0.00           C  
ATOM    359  H8    A    12      28.351  23.360 -17.216  1.00  0.00           H  
ATOM    360  N7    A    12      28.058  21.285 -16.791  1.00  0.00           N  
ATOM    361  C5    A    12      27.015  20.623 -16.160  1.00  0.00           C  
ATOM    362  C6    A    12      26.709  19.317 -15.810  1.00  0.00           C  
ATOM    363  N6    A    12      27.604  18.346 -15.651  1.00  0.00           N  
ATOM    364  H61   A    12      27.422  17.526 -15.091  1.00  0.00           H  
ATOM    365  H62   A    12      28.541  18.699 -15.785  1.00  0.00           H  
ATOM    366  N1    A    12      25.493  18.995 -15.285  1.00  0.00           N  
ATOM    367  C2    A    12      24.547  19.912 -15.249  1.00  0.00           C  
ATOM    368  H2    A    12      23.548  19.624 -14.956  1.00  0.00           H  
ATOM    369  N3    A    12      24.683  21.178 -15.657  1.00  0.00           N  
ATOM    370  C4    A    12      25.934  21.456 -16.156  1.00  0.00           C  
ATOM    371  C3'   A    12      26.152  25.778 -15.261  1.00  0.00           C  
ATOM    372  H3'   A    12      27.056  25.484 -14.726  1.00  0.00           H  
ATOM    373  C2'   A    12      25.182  24.623 -15.324  1.00  0.00           C  
ATOM    374  H2'   A    12      25.213  23.926 -14.487  1.00  0.00           H  
ATOM    375  O2'   A    12      23.806  25.087 -15.510  1.00  0.00           O  
ATOM    376 HO2'   A    12      23.478  25.398 -14.663  1.00  0.00           H  
ATOM    377  O3'   A    12      25.656  26.968 -14.711  1.00  0.00           O  
ATOM    378  P     U    13      25.260  27.155 -13.181  1.00  0.00           P  
ATOM    379  OP1   U    13      26.457  27.134 -12.386  1.00  0.00           O  
ATOM    380  OP2   U    13      24.159  26.269 -12.819  1.00  0.00           O  
ATOM    381  O5'   U    13      24.785  28.725 -13.199  1.00  0.00           O  
ATOM    382  C5'   U    13      25.831  29.676 -13.328  1.00  0.00           C  
ATOM    383  H5'   U    13      26.512  29.218 -14.046  1.00  0.00           H  
ATOM    384 H5''   U    13      26.248  29.799 -12.329  1.00  0.00           H  
ATOM    385  C4'   U    13      25.216  30.982 -13.808  1.00  0.00           C  
ATOM    386  H4'   U    13      25.926  31.809 -13.779  1.00  0.00           H  
ATOM    387  O4'   U    13      24.736  31.020 -15.133  1.00  0.00           O  
ATOM    388  C1'   U    13      23.504  31.682 -15.120  1.00  0.00           C  
ATOM    389  H1'   U    13      23.520  32.413 -15.928  1.00  0.00           H  
ATOM    390  N1    U    13      22.350  30.655 -15.341  1.00  0.00           N  
ATOM    391  C6    U    13      22.502  29.310 -15.444  1.00  0.00           C  
ATOM    392  H6    U    13      23.479  28.881 -15.275  1.00  0.00           H  
ATOM    393  C5    U    13      21.432  28.524 -15.678  1.00  0.00           C  
ATOM    394  H5    U    13      21.661  27.469 -15.726  1.00  0.00           H  
ATOM    395  C4    U    13      20.126  29.019 -15.937  1.00  0.00           C  
ATOM    396  O4    U    13      19.172  28.306 -15.972  1.00  0.00           O  
ATOM    397  N3    U    13      20.027  30.407 -15.923  1.00  0.00           N  
ATOM    398  H3    U    13      19.214  30.878 -16.293  1.00  0.00           H  
ATOM    399  C2    U    13      21.084  31.199 -15.650  1.00  0.00           C  
ATOM    400  O2    U    13      20.890  32.409 -15.783  1.00  0.00           O  
ATOM    401  C3'   U    13      24.161  31.504 -12.805  1.00  0.00           C  
ATOM    402  H3'   U    13      23.517  30.705 -12.437  1.00  0.00           H  
ATOM    403  C2'   U    13      23.323  32.373 -13.776  1.00  0.00           C  
ATOM    404  H2'   U    13      22.280  32.405 -13.464  1.00  0.00           H  
ATOM    405  O2'   U    13      23.933  33.633 -13.877  1.00  0.00           O  
ATOM    406 HO2'   U    13      23.273  34.306 -14.060  1.00  0.00           H  
ATOM    407  O3'   U    13      24.694  32.146 -11.709  1.00  0.00           O  
ATOM    408  P     C    14      23.842  32.332 -10.389  1.00  0.00           P  
ATOM    409  OP1   C    14      24.686  33.049  -9.451  1.00  0.00           O  
ATOM    410  OP2   C    14      23.477  30.935 -10.050  1.00  0.00           O  
ATOM    411  O5'   C    14      22.628  33.250 -10.886  1.00  0.00           O  
ATOM    412  C5'   C    14      22.817  34.655 -11.136  1.00  0.00           C  
ATOM    413  H5'   C    14      23.742  34.701 -11.710  1.00  0.00           H  
ATOM    414 H5''   C    14      23.141  35.132 -10.211  1.00  0.00           H  
ATOM    415  C4'   C    14      21.617  35.342 -11.811  1.00  0.00           C  
ATOM    416  H4'   C    14      21.881  36.372 -12.053  1.00  0.00           H  
ATOM    417  O4'   C    14      21.363  34.660 -12.986  1.00  0.00           O  
ATOM    418  C1'   C    14      19.940  34.445 -13.212  1.00  0.00           C  
ATOM    419  H1'   C    14      19.679  34.772 -14.218  1.00  0.00           H  
ATOM    420  N1    C    14      19.430  33.023 -12.973  1.00  0.00           N  
ATOM    421  C6    C    14      19.960  32.011 -12.240  1.00  0.00           C  
ATOM    422  H6    C    14      20.824  32.220 -11.627  1.00  0.00           H  
ATOM    423  C5    C    14      19.465  30.749 -12.203  1.00  0.00           C  
ATOM    424  H5    C    14      20.004  30.065 -11.564  1.00  0.00           H  
ATOM    425  C4    C    14      18.251  30.543 -12.879  1.00  0.00           C  
ATOM    426  N4    C    14      17.741  29.331 -12.974  1.00  0.00           N  
ATOM    427  H41   C    14      16.952  29.273 -13.602  1.00  0.00           H  
ATOM    428  H42   C    14      18.336  28.554 -12.728  1.00  0.00           H  
ATOM    429  N3    C    14      17.684  31.493 -13.578  1.00  0.00           N  
ATOM    430  C2    C    14      18.229  32.717 -13.664  1.00  0.00           C  
ATOM    431  O2    C    14      17.601  33.506 -14.382  1.00  0.00           O  
ATOM    432  C3'   C    14      20.234  35.310 -11.054  1.00  0.00           C  
ATOM    433  H3'   C    14      20.236  34.287 -10.676  1.00  0.00           H  
ATOM    434  C2'   C    14      19.249  35.361 -12.212  1.00  0.00           C  
ATOM    435  H2'   C    14      18.329  34.925 -11.823  1.00  0.00           H  
ATOM    436  O2'   C    14      19.039  36.615 -12.897  1.00  0.00           O  
ATOM    437 HO2'   C    14      18.389  37.147 -12.431  1.00  0.00           H  
ATOM    438  O3'   C    14      20.166  36.330 -10.064  1.00  0.00           O  
ATOM    439  P     C    15      19.419  35.970  -8.673  1.00  0.00           P  
ATOM    440  OP1   C    15      19.405  37.066  -7.715  1.00  0.00           O  
ATOM    441  OP2   C    15      19.906  34.587  -8.199  1.00  0.00           O  
ATOM    442  O5'   C    15      17.903  35.853  -9.159  1.00  0.00           O  
ATOM    443  C5'   C    15      17.227  36.986  -9.499  1.00  0.00           C  
ATOM    444  H5'   C    15      17.767  37.477 -10.308  1.00  0.00           H  
ATOM    445 H5''   C    15      17.176  37.681  -8.661  1.00  0.00           H  
ATOM    446  C4'   C    15      15.823  36.640  -9.991  1.00  0.00           C  
ATOM    447  H4'   C    15      15.470  37.457 -10.621  1.00  0.00           H  
ATOM    448  O4'   C    15      15.894  35.547 -10.925  1.00  0.00           O  
ATOM    449  C1'   C    15      14.763  34.744 -10.678  1.00  0.00           C  
ATOM    450  H1'   C    15      14.068  34.787 -11.517  1.00  0.00           H  
ATOM    451  N1    C    15      15.087  33.280 -10.380  1.00  0.00           N  
ATOM    452  C6    C    15      16.321  32.815 -10.170  1.00  0.00           C  
ATOM    453  H6    C    15      17.175  33.473 -10.094  1.00  0.00           H  
ATOM    454  C5    C    15      16.565  31.518  -9.990  1.00  0.00           C  
ATOM    455  H5    C    15      17.548  31.125  -9.776  1.00  0.00           H  
ATOM    456  C4    C    15      15.453  30.639 -10.245  1.00  0.00           C  
ATOM    457  N4    C    15      15.576  29.323 -10.300  1.00  0.00           N  
ATOM    458  H41   C    15      14.808  28.726 -10.570  1.00  0.00           H  
ATOM    459  H42   C    15      16.438  28.836 -10.100  1.00  0.00           H  
ATOM    460  N3    C    15      14.328  31.098 -10.533  1.00  0.00           N  
ATOM    461  C2    C    15      14.085  32.397 -10.604  1.00  0.00           C  
ATOM    462  O2    C    15      12.942  32.743 -10.991  1.00  0.00           O  
ATOM    463  C3'   C    15      14.944  36.168  -8.814  1.00  0.00           C  
ATOM    464  H3'   C    15      15.509  35.461  -8.207  1.00  0.00           H  
ATOM    465  C2'   C    15      13.877  35.347  -9.528  1.00  0.00           C  
ATOM    466  H2'   C    15      13.412  34.574  -8.916  1.00  0.00           H  
ATOM    467  O2'   C    15      12.856  36.211 -10.166  1.00  0.00           O  
ATOM    468 HO2'   C    15      12.629  36.813  -9.454  1.00  0.00           H  
ATOM    469  O3'   C    15      14.405  37.213  -8.001  1.00  0.00           O  
ATOM    470  P     U    16      13.787  36.900  -6.558  1.00  0.00           P  
ATOM    471  OP1   U    16      13.369  38.181  -5.977  1.00  0.00           O  
ATOM    472  OP2   U    16      14.686  36.064  -5.803  1.00  0.00           O  
ATOM    473  O5'   U    16      12.431  36.040  -6.643  1.00  0.00           O  
ATOM    474  C5'   U    16      11.245  36.502  -7.252  1.00  0.00           C  
ATOM    475  H5'   U    16      11.291  36.975  -8.233  1.00  0.00           H  
ATOM    476 H5''   U    16      10.803  37.228  -6.569  1.00  0.00           H  
ATOM    477  C4'   U    16      10.250  35.369  -7.433  1.00  0.00           C  
ATOM    478  H4'   U    16       9.314  35.647  -7.917  1.00  0.00           H  
ATOM    479  O4'   U    16      10.929  34.449  -8.274  1.00  0.00           O  
ATOM    480  C1'   U    16      10.606  33.162  -7.822  1.00  0.00           C  
ATOM    481  H1'   U    16       9.908  32.801  -8.577  1.00  0.00           H  
ATOM    482  N1    U    16      11.725  32.248  -7.705  1.00  0.00           N  
ATOM    483  C6    U    16      12.959  32.555  -7.145  1.00  0.00           C  
ATOM    484  H6    U    16      13.079  33.556  -6.756  1.00  0.00           H  
ATOM    485  C5    U    16      13.895  31.653  -6.898  1.00  0.00           C  
ATOM    486  H5    U    16      14.829  31.864  -6.397  1.00  0.00           H  
ATOM    487  C4    U    16      13.683  30.254  -7.300  1.00  0.00           C  
ATOM    488  O4    U    16      14.463  29.351  -7.091  1.00  0.00           O  
ATOM    489  N3    U    16      12.451  30.004  -7.752  1.00  0.00           N  
ATOM    490  H3    U    16      12.187  29.043  -7.920  1.00  0.00           H  
ATOM    491  C2    U    16      11.454  30.946  -8.016  1.00  0.00           C  
ATOM    492  O2    U    16      10.363  30.587  -8.460  1.00  0.00           O  
ATOM    493  C3'   U    16      10.000  34.694  -6.097  1.00  0.00           C  
ATOM    494  H3'   U    16      10.859  34.713  -5.426  1.00  0.00           H  
ATOM    495  C2'   U    16       9.723  33.256  -6.604  1.00  0.00           C  
ATOM    496  H2'   U    16       9.965  32.531  -5.827  1.00  0.00           H  
ATOM    497  O2'   U    16       8.375  32.998  -6.989  1.00  0.00           O  
ATOM    498 HO2'   U    16       7.824  33.508  -6.390  1.00  0.00           H  
ATOM    499  O3'   U    16       8.847  35.124  -5.398  1.00  0.00           O  
ATOM    500  P     A    17       8.508  34.738  -3.910  1.00  0.00           P  
ATOM    501  OP1   A    17       7.688  35.805  -3.314  1.00  0.00           O  
ATOM    502  OP2   A    17       9.788  34.372  -3.254  1.00  0.00           O  
ATOM    503  O5'   A    17       7.538  33.451  -3.928  1.00  0.00           O  
ATOM    504  C5'   A    17       6.162  33.491  -4.259  1.00  0.00           C  
ATOM    505  H5'   A    17       6.021  34.070  -5.172  1.00  0.00           H  
ATOM    506 H5''   A    17       5.675  34.077  -3.480  1.00  0.00           H  
ATOM    507  C4'   A    17       5.510  32.078  -4.356  1.00  0.00           C  
ATOM    508  H4'   A    17       4.431  32.223  -4.422  1.00  0.00           H  
ATOM    509  O4'   A    17       5.951  31.316  -5.425  1.00  0.00           O  
ATOM    510  C1'   A    17       6.093  29.942  -5.081  1.00  0.00           C  
ATOM    511  H1'   A    17       5.639  29.327  -5.858  1.00  0.00           H  
ATOM    512  N9    A    17       7.528  29.541  -5.088  1.00  0.00           N  
ATOM    513  C8    A    17       8.632  30.272  -4.655  1.00  0.00           C  
ATOM    514  H8    A    17       8.496  31.322  -4.442  1.00  0.00           H  
ATOM    515  N7    A    17       9.792  29.696  -4.783  1.00  0.00           N  
ATOM    516  C5    A    17       9.441  28.425  -5.267  1.00  0.00           C  
ATOM    517  C6    A    17      10.107  27.281  -5.608  1.00  0.00           C  
ATOM    518  N6    A    17      11.408  27.209  -5.597  1.00  0.00           N  
ATOM    519  H61   A    17      11.860  26.318  -5.751  1.00  0.00           H  
ATOM    520  H62   A    17      11.880  27.928  -5.067  1.00  0.00           H  
ATOM    521  N1    A    17       9.480  26.141  -6.053  1.00  0.00           N  
ATOM    522  C2    A    17       8.094  26.094  -6.063  1.00  0.00           C  
ATOM    523  H2    A    17       7.532  25.273  -6.482  1.00  0.00           H  
ATOM    524  N3    A    17       7.369  27.167  -5.725  1.00  0.00           N  
ATOM    525  C4    A    17       8.102  28.307  -5.393  1.00  0.00           C  
ATOM    526  C3'   A    17       5.735  31.156  -3.147  1.00  0.00           C  
ATOM    527  H3'   A    17       6.732  31.209  -2.710  1.00  0.00           H  
ATOM    528  C2'   A    17       5.456  29.754  -3.707  1.00  0.00           C  
ATOM    529  H2'   A    17       5.990  29.046  -3.073  1.00  0.00           H  
ATOM    530  O2'   A    17       4.141  29.295  -3.870  1.00  0.00           O  
ATOM    531 HO2'   A    17       3.910  28.819  -3.068  1.00  0.00           H  
ATOM    532  O3'   A    17       4.734  31.213  -2.090  1.00  0.00           O  
ATOM    533  P     A    18       5.112  31.071  -0.583  1.00  0.00           P  
ATOM    534  OP1   A    18       3.950  31.508   0.163  1.00  0.00           O  
ATOM    535  OP2   A    18       6.445  31.707  -0.413  1.00  0.00           O  
ATOM    536  O5'   A    18       5.189  29.514  -0.452  1.00  0.00           O  
ATOM    537  C5'   A    18       4.033  28.663  -0.422  1.00  0.00           C  
ATOM    538  H5'   A    18       3.304  29.000  -1.160  1.00  0.00           H  
ATOM    539 H5''   A    18       3.506  28.735   0.530  1.00  0.00           H  
ATOM    540  C4'   A    18       4.360  27.214  -0.747  1.00  0.00           C  
ATOM    541  H4'   A    18       3.491  26.556  -0.743  1.00  0.00           H  
ATOM    542  O4'   A    18       4.840  27.059  -2.061  1.00  0.00           O  
ATOM    543  C1'   A    18       5.822  26.008  -2.082  1.00  0.00           C  
ATOM    544  H1'   A    18       5.605  25.157  -2.728  1.00  0.00           H  
ATOM    545  N9    A    18       7.289  26.452  -2.216  1.00  0.00           N  
ATOM    546  C8    A    18       7.886  27.651  -1.906  1.00  0.00           C  
ATOM    547  H8    A    18       7.293  28.475  -1.536  1.00  0.00           H  
ATOM    548  N7    A    18       9.207  27.731  -2.094  1.00  0.00           N  
ATOM    549  C5    A    18       9.468  26.455  -2.559  1.00  0.00           C  
ATOM    550  C6    A    18      10.649  25.683  -2.665  1.00  0.00           C  
ATOM    551  N6    A    18      11.880  26.088  -2.527  1.00  0.00           N  
ATOM    552  H61   A    18      12.576  25.391  -2.752  1.00  0.00           H  
ATOM    553  H62   A    18      12.159  27.053  -2.421  1.00  0.00           H  
ATOM    554  N1    A    18      10.603  24.335  -2.958  1.00  0.00           N  
ATOM    555  C2    A    18       9.368  23.830  -3.077  1.00  0.00           C  
ATOM    556  H2    A    18       9.388  22.768  -3.268  1.00  0.00           H  
ATOM    557  N3    A    18       8.206  24.346  -2.930  1.00  0.00           N  
ATOM    558  C4    A    18       8.281  25.715  -2.699  1.00  0.00           C  
ATOM    559  C3'   A    18       5.424  26.602   0.197  1.00  0.00           C  
ATOM    560  H3'   A    18       6.274  27.279   0.280  1.00  0.00           H  
ATOM    561  C2'   A    18       5.826  25.414  -0.662  1.00  0.00           C  
ATOM    562  H2'   A    18       6.767  24.997  -0.306  1.00  0.00           H  
ATOM    563  O2'   A    18       4.821  24.477  -0.552  1.00  0.00           O  
ATOM    564 HO2'   A    18       4.496  24.570   0.347  1.00  0.00           H  
ATOM    565  O3'   A    18       4.976  26.165   1.492  1.00  0.00           O  
ATOM    566  P     U    19       5.873  26.306   2.774  1.00  0.00           P  
ATOM    567  OP1   U    19       5.108  25.761   3.940  1.00  0.00           O  
ATOM    568  OP2   U    19       6.386  27.703   2.768  1.00  0.00           O  
ATOM    569  O5'   U    19       7.047  25.207   2.554  1.00  0.00           O  
ATOM    570  C5'   U    19       6.650  23.867   2.425  1.00  0.00           C  
ATOM    571  H5'   U    19       5.809  23.795   1.736  1.00  0.00           H  
ATOM    572 H5''   U    19       6.321  23.434   3.370  1.00  0.00           H  
ATOM    573  C4'   U    19       7.886  23.095   1.877  1.00  0.00           C  
ATOM    574  H4'   U    19       7.554  22.058   1.830  1.00  0.00           H  
ATOM    575  O4'   U    19       8.384  23.624   0.692  1.00  0.00           O  
ATOM    576  C1'   U    19       9.755  23.503   0.697  1.00  0.00           C  
ATOM    577  H1'   U    19       9.913  22.848  -0.160  1.00  0.00           H  
ATOM    578  N1    U    19      10.453  24.804   0.673  1.00  0.00           N  
ATOM    579  C6    U    19       9.746  26.043   0.796  1.00  0.00           C  
ATOM    580  H6    U    19       8.707  25.974   1.083  1.00  0.00           H  
ATOM    581  C5    U    19      10.420  27.237   0.681  1.00  0.00           C  
ATOM    582  H5    U    19       9.951  28.204   0.789  1.00  0.00           H  
ATOM    583  C4    U    19      11.838  27.249   0.398  1.00  0.00           C  
ATOM    584  O4    U    19      12.589  28.193   0.199  1.00  0.00           O  
ATOM    585  N3    U    19      12.422  26.012   0.516  1.00  0.00           N  
ATOM    586  H3    U    19      13.401  25.999   0.267  1.00  0.00           H  
ATOM    587  C2    U    19      11.846  24.782   0.482  1.00  0.00           C  
ATOM    588  O2    U    19      12.562  23.788   0.393  1.00  0.00           O  
ATOM    589  C3'   U    19       8.979  23.026   2.912  1.00  0.00           C  
ATOM    590  H3'   U    19       9.176  24.027   3.297  1.00  0.00           H  
ATOM    591  C2'   U    19      10.085  22.638   1.957  1.00  0.00           C  
ATOM    592  H2'   U    19      10.986  22.946   2.487  1.00  0.00           H  
ATOM    593  O2'   U    19      10.047  21.184   1.770  1.00  0.00           O  
ATOM    594 HO2'   U    19       9.624  20.838   2.559  1.00  0.00           H  
ATOM    595  O3'   U    19       8.779  22.060   3.893  1.00  0.00           O  
ATOM    596  P     G    20       9.104  22.397   5.370  1.00  0.00           P  
ATOM    597  OP1   G    20       8.557  21.342   6.170  1.00  0.00           O  
ATOM    598  OP2   G    20       8.642  23.791   5.523  1.00  0.00           O  
ATOM    599  O5'   G    20      10.712  22.453   5.303  1.00  0.00           O  
ATOM    600  C5'   G    20      11.356  21.234   5.017  1.00  0.00           C  
ATOM    601  H5'   G    20      10.965  20.757   4.118  1.00  0.00           H  
ATOM    602 H5''   G    20      11.152  20.599   5.879  1.00  0.00           H  
ATOM    603  C4'   G    20      12.822  21.423   4.736  1.00  0.00           C  
ATOM    604  H4'   G    20      13.184  20.465   4.362  1.00  0.00           H  
ATOM    605  O4'   G    20      13.013  22.279   3.659  1.00  0.00           O  
ATOM    606  C1'   G    20      14.358  22.809   3.747  1.00  0.00           C  
ATOM    607  H1'   G    20      14.901  22.290   2.956  1.00  0.00           H  
ATOM    608  N9    G    20      14.208  24.253   3.562  1.00  0.00           N  
ATOM    609  C8    G    20      13.168  25.151   3.875  1.00  0.00           C  
ATOM    610  H8    G    20      12.238  24.849   4.334  1.00  0.00           H  
ATOM    611  N7    G    20      13.483  26.405   3.682  1.00  0.00           N  
ATOM    612  C5    G    20      14.796  26.357   3.209  1.00  0.00           C  
ATOM    613  C6    G    20      15.768  27.328   2.732  1.00  0.00           C  
ATOM    614  O6    G    20      15.739  28.553   2.521  1.00  0.00           O  
ATOM    615  N1    G    20      16.967  26.835   2.382  1.00  0.00           N  
ATOM    616  H1    G    20      17.703  27.447   2.060  1.00  0.00           H  
ATOM    617  C2    G    20      17.357  25.555   2.699  1.00  0.00           C  
ATOM    618  N2    G    20      18.599  25.200   2.426  1.00  0.00           N  
ATOM    619  H21   G    20      19.245  25.692   1.826  1.00  0.00           H  
ATOM    620  H22   G    20      18.813  24.249   2.692  1.00  0.00           H  
ATOM    621  N3    G    20      16.554  24.635   3.092  1.00  0.00           N  
ATOM    622  C4    G    20      15.298  25.079   3.323  1.00  0.00           C  
ATOM    623  C3'   G    20      13.712  21.881   5.892  1.00  0.00           C  
ATOM    624  H3'   G    20      13.216  22.713   6.392  1.00  0.00           H  
ATOM    625  C2'   G    20      14.970  22.448   5.130  1.00  0.00           C  
ATOM    626  H2'   G    20      15.374  23.274   5.715  1.00  0.00           H  
ATOM    627  O2'   G    20      15.974  21.466   4.868  1.00  0.00           O  
ATOM    628 HO2'   G    20      16.427  21.244   5.685  1.00  0.00           H  
ATOM    629  O3'   G    20      13.933  20.839   6.751  1.00  0.00           O  
ATOM    630  P     A    21      14.610  21.156   8.179  1.00  0.00           P  
ATOM    631  OP1   A    21      14.262  20.076   9.105  1.00  0.00           O  
ATOM    632  OP2   A    21      14.331  22.560   8.583  1.00  0.00           O  
ATOM    633  O5'   A    21      16.181  21.146   8.037  1.00  0.00           O  
ATOM    634  C5'   A    21      16.878  19.945   7.738  1.00  0.00           C  
ATOM    635  H5'   A    21      16.463  19.568   6.803  1.00  0.00           H  
ATOM    636 H5''   A    21      16.965  19.286   8.603  1.00  0.00           H  
ATOM    637  C4'   A    21      18.292  20.337   7.411  1.00  0.00           C  
ATOM    638  H4'   A    21      18.829  19.389   7.376  1.00  0.00           H  
ATOM    639  O4'   A    21      18.433  21.096   6.245  1.00  0.00           O  
ATOM    640  C1'   A    21      19.441  22.091   6.285  1.00  0.00           C  
ATOM    641  H1'   A    21      20.175  21.995   5.486  1.00  0.00           H  
ATOM    642  N9    A    21      19.048  23.509   6.463  1.00  0.00           N  
ATOM    643  C8    A    21      17.824  24.050   6.665  1.00  0.00           C  
ATOM    644  H8    A    21      17.036  23.367   6.946  1.00  0.00           H  
ATOM    645  N7    A    21      17.690  25.317   6.248  1.00  0.00           N  
ATOM    646  C5    A    21      18.959  25.613   5.839  1.00  0.00           C  
ATOM    647  C6    A    21      19.539  26.674   5.154  1.00  0.00           C  
ATOM    648  N6    A    21      18.935  27.734   4.699  1.00  0.00           N  
ATOM    649  H61   A    21      19.556  28.460   4.369  1.00  0.00           H  
ATOM    650  H62   A    21      17.961  27.909   4.898  1.00  0.00           H  
ATOM    651  N1    A    21      20.798  26.717   4.822  1.00  0.00           N  
ATOM    652  C2    A    21      21.568  25.703   5.138  1.00  0.00           C  
ATOM    653  H2    A    21      22.580  25.768   4.767  1.00  0.00           H  
ATOM    654  N3    A    21      21.154  24.532   5.660  1.00  0.00           N  
ATOM    655  C4    A    21      19.826  24.596   6.068  1.00  0.00           C  
ATOM    656  C3'   A    21      19.053  21.237   8.373  1.00  0.00           C  
ATOM    657  H3'   A    21      18.391  22.021   8.741  1.00  0.00           H  
ATOM    658  C2'   A    21      20.244  21.752   7.569  1.00  0.00           C  
ATOM    659  H2'   A    21      20.506  22.679   8.079  1.00  0.00           H  
ATOM    660  O2'   A    21      21.330  20.759   7.323  1.00  0.00           O  
ATOM    661 HO2'   A    21      22.101  21.284   7.093  1.00  0.00           H  
ATOM    662  O3'   A    21      19.564  20.522   9.502  1.00  0.00           O  
ATOM    663  P     U    22      20.056  21.350  10.793  1.00  0.00           P  
ATOM    664  OP1   U    22      20.430  20.292  11.778  1.00  0.00           O  
ATOM    665  OP2   U    22      18.994  22.280  11.165  1.00  0.00           O  
ATOM    666  O5'   U    22      21.328  22.166  10.359  1.00  0.00           O  
ATOM    667  C5'   U    22      22.625  21.587  10.327  1.00  0.00           C  
ATOM    668  H5'   U    22      22.592  20.836   9.538  1.00  0.00           H  
ATOM    669 H5''   U    22      22.793  21.080  11.277  1.00  0.00           H  
ATOM    670  C4'   U    22      23.578  22.731   9.970  1.00  0.00           C  
ATOM    671  H4'   U    22      24.461  22.226   9.578  1.00  0.00           H  
ATOM    672  O4'   U    22      23.139  23.663   8.967  1.00  0.00           O  
ATOM    673  C1'   U    22      23.041  24.926   9.515  1.00  0.00           C  
ATOM    674  H1'   U    22      23.948  25.384   9.122  1.00  0.00           H  
ATOM    675  N1    U    22      21.792  25.673   9.112  1.00  0.00           N  
ATOM    676  C6    U    22      20.573  25.382   9.626  1.00  0.00           C  
ATOM    677  H6    U    22      20.419  24.519  10.256  1.00  0.00           H  
ATOM    678  C5    U    22      19.455  26.025   9.284  1.00  0.00           C  
ATOM    679  H5    U    22      18.533  25.691   9.736  1.00  0.00           H  
ATOM    680  C4    U    22      19.582  27.150   8.395  1.00  0.00           C  
ATOM    681  O4    U    22      18.676  27.961   8.106  1.00  0.00           O  
ATOM    682  N3    U    22      20.816  27.467   8.005  1.00  0.00           N  
ATOM    683  H3    U    22      20.864  28.191   7.303  1.00  0.00           H  
ATOM    684  C2    U    22      21.964  26.746   8.203  1.00  0.00           C  
ATOM    685  O2    U    22      22.993  27.070   7.544  1.00  0.00           O  
ATOM    686  C3'   U    22      24.021  23.546  11.118  1.00  0.00           C  
ATOM    687  H3'   U    22      23.870  23.083  12.094  1.00  0.00           H  
ATOM    688  C2'   U    22      23.235  24.751  11.032  1.00  0.00           C  
ATOM    689  H2'   U    22      22.270  24.453  11.441  1.00  0.00           H  
ATOM    690  O2'   U    22      23.739  25.888  11.745  1.00  0.00           O  
ATOM    691 HO2'   U    22      23.096  26.576  11.559  1.00  0.00           H  
ATOM    692  O3'   U    22      25.431  23.767  10.882  1.00  0.00           O  
ATOM    693  P     A    23      26.580  22.844  11.590  1.00  0.00           P  
ATOM    694  OP1   A    23      26.366  21.388  11.415  1.00  0.00           O  
ATOM    695  OP2   A    23      26.781  23.244  13.000  1.00  0.00           O  
ATOM    696  O5'   A    23      27.790  23.360  10.790  1.00  0.00           O  
ATOM    697  C5'   A    23      28.159  22.831   9.486  1.00  0.00           C  
ATOM    698  H5'   A    23      27.393  22.952   8.720  1.00  0.00           H  
ATOM    699 H5''   A    23      28.323  21.758   9.583  1.00  0.00           H  
ATOM    700  C4'   A    23      29.407  23.579   8.929  1.00  0.00           C  
ATOM    701  H4'   A    23      29.666  23.053   8.010  1.00  0.00           H  
ATOM    702  O4'   A    23      29.152  24.901   8.569  1.00  0.00           O  
ATOM    703  C1'   A    23      29.739  25.850   9.383  1.00  0.00           C  
ATOM    704  H1'   A    23      30.534  26.403   8.882  1.00  0.00           H  
ATOM    705  N9    A    23      28.678  26.727   9.899  1.00  0.00           N  
ATOM    706  C8    A    23      27.347  26.425  10.089  1.00  0.00           C  
ATOM    707  H8    A    23      26.903  25.449   9.960  1.00  0.00           H  
ATOM    708  N7    A    23      26.666  27.339  10.753  1.00  0.00           N  
ATOM    709  C5    A    23      27.614  28.364  10.926  1.00  0.00           C  
ATOM    710  C6    A    23      27.616  29.632  11.556  1.00  0.00           C  
ATOM    711  N6    A    23      26.456  30.181  12.012  1.00  0.00           N  
ATOM    712  H61   A    23      26.324  31.077  12.458  1.00  0.00           H  
ATOM    713  H62   A    23      25.659  29.632  11.721  1.00  0.00           H  
ATOM    714  N1    A    23      28.701  30.364  11.653  1.00  0.00           N  
ATOM    715  C2    A    23      29.783  29.887  11.104  1.00  0.00           C  
ATOM    716  H2    A    23      30.655  30.522  11.048  1.00  0.00           H  
ATOM    717  N3    A    23      30.028  28.717  10.462  1.00  0.00           N  
ATOM    718  C4    A    23      28.870  27.951  10.544  1.00  0.00           C  
ATOM    719  C3'   A    23      30.622  23.652   9.881  1.00  0.00           C  
ATOM    720  H3'   A    23      30.557  22.925  10.690  1.00  0.00           H  
ATOM    721  C2'   A    23      30.449  25.061  10.475  1.00  0.00           C  
ATOM    722  H2'   A    23      29.748  24.891  11.292  1.00  0.00           H  
ATOM    723  O2'   A    23      31.701  25.495  10.918  1.00  0.00           O  
ATOM    724 HO2'   A    23      32.208  24.696  11.078  1.00  0.00           H  
ATOM    725  O3'   A    23      31.849  23.592   9.156  1.00  0.00           O  
ATOM    726  P     U    24      32.621  22.163   8.865  1.00  0.00           P  
ATOM    727  OP1   U    24      32.488  21.305  10.094  1.00  0.00           O  
ATOM    728  OP2   U    24      33.993  22.476   8.458  1.00  0.00           O  
ATOM    729  O5'   U    24      31.728  21.543   7.599  1.00  0.00           O  
ATOM    730  C5'   U    24      31.965  21.992   6.228  1.00  0.00           C  
ATOM    731  H5'   U    24      32.979  22.373   6.106  1.00  0.00           H  
ATOM    732 H5''   U    24      31.310  22.850   6.077  1.00  0.00           H  
ATOM    733  C4'   U    24      31.455  20.932   5.218  1.00  0.00           C  
ATOM    734  H4'   U    24      30.800  21.410   4.490  1.00  0.00           H  
ATOM    735  O4'   U    24      32.666  20.445   4.612  1.00  0.00           O  
ATOM    736  C1'   U    24      32.701  18.998   4.931  1.00  0.00           C  
ATOM    737  H1'   U    24      32.227  18.420   4.138  1.00  0.00           H  
ATOM    738  N1    U    24      34.126  18.583   5.081  1.00  0.00           N  
ATOM    739  C6    U    24      34.992  19.175   5.968  1.00  0.00           C  
ATOM    740  H6    U    24      34.733  20.161   6.324  1.00  0.00           H  
ATOM    741  C5    U    24      36.185  18.618   6.322  1.00  0.00           C  
ATOM    742  H5    U    24      36.848  19.179   6.964  1.00  0.00           H  
ATOM    743  C4    U    24      36.659  17.466   5.657  1.00  0.00           C  
ATOM    744  O4    U    24      37.786  17.005   5.878  1.00  0.00           O  
ATOM    745  N3    U    24      35.758  16.874   4.773  1.00  0.00           N  
ATOM    746  H3    U    24      36.090  15.991   4.412  1.00  0.00           H  
ATOM    747  C2    U    24      34.488  17.388   4.447  1.00  0.00           C  
ATOM    748  O2    U    24      33.745  16.772   3.651  1.00  0.00           O  
ATOM    749  C3'   U    24      30.620  19.743   5.776  1.00  0.00           C  
ATOM    750  H3'   U    24      29.964  20.020   6.601  1.00  0.00           H  
ATOM    751  C2'   U    24      31.801  18.749   6.185  1.00  0.00           C  
ATOM    752  H2'   U    24      32.324  19.204   7.026  1.00  0.00           H  
ATOM    753  O2'   U    24      31.360  17.429   6.406  1.00  0.00           O  
ATOM    754 HO2'   U    24      30.415  17.445   6.578  1.00  0.00           H  
ATOM    755  O3'   U    24      29.814  19.249   4.801  1.00  0.00           O  
ATOM    756  P     G    25      28.533  18.309   5.066  1.00  0.00           P  
ATOM    757  OP1   G    25      28.793  17.549   6.306  1.00  0.00           O  
ATOM    758  OP2   G    25      28.271  17.545   3.823  1.00  0.00           O  
ATOM    759  O5'   G    25      27.369  19.371   5.227  1.00  0.00           O  
ATOM    760  C5'   G    25      26.162  18.936   5.848  1.00  0.00           C  
ATOM    761  H5'   G    25      26.410  18.524   6.826  1.00  0.00           H  
ATOM    762 H5''   G    25      25.675  18.163   5.253  1.00  0.00           H  
ATOM    763  C4'   G    25      25.123  20.076   6.051  1.00  0.00           C  
ATOM    764  H4'   G    25      24.243  19.714   6.582  1.00  0.00           H  
ATOM    765  O4'   G    25      25.732  21.043   6.866  1.00  0.00           O  
ATOM    766  C1'   G    25      25.398  22.341   6.378  1.00  0.00           C  
ATOM    767  H1'   G    25      24.929  22.917   7.176  1.00  0.00           H  
ATOM    768  N9    G    25      26.638  22.972   5.862  1.00  0.00           N  
ATOM    769  C8    G    25      27.679  22.523   5.085  1.00  0.00           C  
ATOM    770  H8    G    25      27.883  21.490   4.844  1.00  0.00           H  
ATOM    771  N7    G    25      28.651  23.357   4.900  1.00  0.00           N  
ATOM    772  C5    G    25      28.148  24.582   5.439  1.00  0.00           C  
ATOM    773  C6    G    25      28.735  25.900   5.528  1.00  0.00           C  
ATOM    774  O6    G    25      29.841  26.267   5.242  1.00  0.00           O  
ATOM    775  N1    G    25      27.798  26.806   5.991  1.00  0.00           N  
ATOM    776  H1    G    25      28.122  27.762   5.951  1.00  0.00           H  
ATOM    777  C2    G    25      26.555  26.472   6.424  1.00  0.00           C  
ATOM    778  N2    G    25      25.895  27.401   7.062  1.00  0.00           N  
ATOM    779  H21   G    25      26.181  28.353   6.881  1.00  0.00           H  
ATOM    780  H22   G    25      24.955  27.204   7.375  1.00  0.00           H  
ATOM    781  N3    G    25      26.110  25.228   6.502  1.00  0.00           N  
ATOM    782  C4    G    25      26.932  24.337   5.957  1.00  0.00           C  
ATOM    783  C3'   G    25      24.709  20.846   4.799  1.00  0.00           C  
ATOM    784  H3'   G    25      25.568  20.896   4.131  1.00  0.00           H  
ATOM    785  C2'   G    25      24.358  22.224   5.334  1.00  0.00           C  
ATOM    786  H2'   G    25      24.451  23.059   4.638  1.00  0.00           H  
ATOM    787  O2'   G    25      23.106  22.272   6.018  1.00  0.00           O  
ATOM    788 HO2'   G    25      22.810  23.152   5.772  1.00  0.00           H  
ATOM    789  O3'   G    25      23.627  20.221   4.118  1.00  0.00           O  
ATOM    790  P     G    26      23.396  20.486   2.531  1.00  0.00           P  
ATOM    791  OP1   G    26      22.079  19.924   2.276  1.00  0.00           O  
ATOM    792  OP2   G    26      24.500  19.828   1.771  1.00  0.00           O  
ATOM    793  O5'   G    26      23.354  22.056   2.319  1.00  0.00           O  
ATOM    794  C5'   G    26      22.080  22.683   2.293  1.00  0.00           C  
ATOM    795  H5'   G    26      21.604  22.613   3.271  1.00  0.00           H  
ATOM    796 H5''   G    26      21.425  22.211   1.561  1.00  0.00           H  
ATOM    797  C4'   G    26      22.218  24.140   1.899  1.00  0.00           C  
ATOM    798  H4'   G    26      21.281  24.676   2.047  1.00  0.00           H  
ATOM    799  O4'   G    26      23.292  24.742   2.712  1.00  0.00           O  
ATOM    800  C1'   G    26      23.924  25.703   1.978  1.00  0.00           C  
ATOM    801  H1'   G    26      23.722  26.694   2.384  1.00  0.00           H  
ATOM    802  N9    G    26      25.428  25.505   1.991  1.00  0.00           N  
ATOM    803  C8    G    26      26.196  24.463   1.570  1.00  0.00           C  
ATOM    804  H8    G    26      25.701  23.547   1.286  1.00  0.00           H  
ATOM    805  N7    G    26      27.488  24.551   1.664  1.00  0.00           N  
ATOM    806  C5    G    26      27.605  25.893   2.058  1.00  0.00           C  
ATOM    807  C6    G    26      28.758  26.779   2.230  1.00  0.00           C  
ATOM    808  O6    G    26      29.951  26.477   2.170  1.00  0.00           O  
ATOM    809  N1    G    26      28.384  28.057   2.623  1.00  0.00           N  
ATOM    810  H1    G    26      29.159  28.704   2.647  1.00  0.00           H  
ATOM    811  C2    G    26      27.152  28.512   2.644  1.00  0.00           C  
ATOM    812  N2    G    26      27.003  29.717   2.947  1.00  0.00           N  
ATOM    813  H21   G    26      27.740  30.385   3.125  1.00  0.00           H  
ATOM    814  H22   G    26      26.057  30.042   3.082  1.00  0.00           H  
ATOM    815  N3    G    26      26.039  27.819   2.532  1.00  0.00           N  
ATOM    816  C4    G    26      26.351  26.532   2.224  1.00  0.00           C  
ATOM    817  C3'   G    26      22.634  24.398   0.433  1.00  0.00           C  
ATOM    818  H3'   G    26      23.202  23.563   0.022  1.00  0.00           H  
ATOM    819  C2'   G    26      23.440  25.697   0.558  1.00  0.00           C  
ATOM    820  H2'   G    26      24.177  25.752  -0.243  1.00  0.00           H  
ATOM    821  O2'   G    26      22.620  26.857   0.405  1.00  0.00           O  
ATOM    822 HO2'   G    26      22.193  26.679  -0.436  1.00  0.00           H  
ATOM    823  O3'   G    26      21.476  24.548  -0.412  1.00  0.00           O  
ATOM    824  P     U    27      21.538  24.358  -1.992  1.00  0.00           P  
ATOM    825  OP1   U    27      22.922  24.201  -2.461  1.00  0.00           O  
ATOM    826  OP2   U    27      20.692  25.385  -2.566  1.00  0.00           O  
ATOM    827  O5'   U    27      20.737  23.012  -2.226  1.00  0.00           O  
ATOM    828  C5'   U    27      21.206  21.813  -1.677  1.00  0.00           C  
ATOM    829  H5'   U    27      22.142  21.867  -1.120  1.00  0.00           H  
ATOM    830 H5''   U    27      21.707  21.344  -2.524  1.00  0.00           H  
ATOM    831  C4'   U    27      20.285  20.958  -0.926  1.00  0.00           C  
ATOM    832  H4'   U    27      20.887  20.205  -0.417  1.00  0.00           H  
ATOM    833  O4'   U    27      19.676  21.716   0.138  1.00  0.00           O  
ATOM    834  C1'   U    27      18.289  21.452   0.173  1.00  0.00           C  
ATOM    835  H1'   U    27      17.892  21.024   1.093  1.00  0.00           H  
ATOM    836  N1    U    27      17.423  22.686  -0.013  1.00  0.00           N  
ATOM    837  C6    U    27      17.975  23.864  -0.449  1.00  0.00           C  
ATOM    838  H6    U    27      19.025  23.958  -0.685  1.00  0.00           H  
ATOM    839  C5    U    27      17.173  24.958  -0.677  1.00  0.00           C  
ATOM    840  H5    U    27      17.671  25.844  -1.043  1.00  0.00           H  
ATOM    841  C4    U    27      15.786  24.985  -0.177  1.00  0.00           C  
ATOM    842  O4    U    27      15.074  25.947  -0.266  1.00  0.00           O  
ATOM    843  N3    U    27      15.351  23.807   0.329  1.00  0.00           N  
ATOM    844  H3    U    27      14.373  23.652   0.525  1.00  0.00           H  
ATOM    845  C2    U    27      16.065  22.691   0.338  1.00  0.00           C  
ATOM    846  O2    U    27      15.471  21.682   0.778  1.00  0.00           O  
ATOM    847  C3'   U    27      19.177  20.319  -1.836  1.00  0.00           C  
ATOM    848  H3'   U    27      19.022  21.072  -2.608  1.00  0.00           H  
ATOM    849  C2'   U    27      17.995  20.294  -0.855  1.00  0.00           C  
ATOM    850  H2'   U    27      17.025  20.469  -1.320  1.00  0.00           H  
ATOM    851  O2'   U    27      17.937  19.002  -0.225  1.00  0.00           O  
ATOM    852 HO2'   U    27      18.714  18.516  -0.513  1.00  0.00           H  
ATOM    853  O3'   U    27      19.562  19.042  -2.435  1.00  0.00           O  
ATOM    854  P     U    28      18.862  18.321  -3.725  1.00  0.00           P  
ATOM    855  OP1   U    28      19.330  16.886  -3.718  1.00  0.00           O  
ATOM    856  OP2   U    28      19.260  19.099  -4.929  1.00  0.00           O  
ATOM    857  O5'   U    28      17.256  18.346  -3.458  1.00  0.00           O  
ATOM    858  C5'   U    28      16.567  17.203  -3.080  1.00  0.00           C  
ATOM    859  H5'   U    28      16.780  16.732  -2.120  1.00  0.00           H  
ATOM    860 H5''   U    28      16.857  16.408  -3.767  1.00  0.00           H  
ATOM    861  C4'   U    28      15.060  17.482  -3.073  1.00  0.00           C  
ATOM    862  H4'   U    28      14.423  16.651  -2.771  1.00  0.00           H  
ATOM    863  O4'   U    28      14.699  18.530  -2.146  1.00  0.00           O  
ATOM    864  C1'   U    28      13.612  19.213  -2.659  1.00  0.00           C  
ATOM    865  H1'   U    28      12.732  18.977  -2.061  1.00  0.00           H  
ATOM    866  N1    U    28      13.889  20.681  -2.774  1.00  0.00           N  
ATOM    867  C6    U    28      15.159  21.168  -2.980  1.00  0.00           C  
ATOM    868  H6    U    28      15.967  20.452  -3.017  1.00  0.00           H  
ATOM    869  C5    U    28      15.343  22.493  -3.233  1.00  0.00           C  
ATOM    870  H5    U    28      16.279  22.911  -3.574  1.00  0.00           H  
ATOM    871  C4    U    28      14.202  23.436  -3.103  1.00  0.00           C  
ATOM    872  O4    U    28      14.316  24.650  -3.046  1.00  0.00           O  
ATOM    873  N3    U    28      13.037  22.873  -2.895  1.00  0.00           N  
ATOM    874  H3    U    28      12.275  23.537  -2.891  1.00  0.00           H  
ATOM    875  C2    U    28      12.727  21.537  -2.731  1.00  0.00           C  
ATOM    876  O2    U    28      11.652  21.147  -2.491  1.00  0.00           O  
ATOM    877  C3'   U    28      14.691  18.151  -4.455  1.00  0.00           C  
ATOM    878  H3'   U    28      15.291  19.032  -4.685  1.00  0.00           H  
ATOM    879  C2'   U    28      13.316  18.644  -4.120  1.00  0.00           C  
ATOM    880  H2'   U    28      13.040  19.524  -4.701  1.00  0.00           H  
ATOM    881  O2'   U    28      12.234  17.700  -4.080  1.00  0.00           O  
ATOM    882 HO2'   U    28      11.999  17.639  -5.009  1.00  0.00           H  
ATOM    883  O3'   U    28      14.700  17.293  -5.585  1.00  0.00           O  
ATOM    884  P     U    29      15.068  17.840  -7.044  1.00  0.00           P  
ATOM    885  OP1   U    29      15.574  16.802  -7.980  1.00  0.00           O  
ATOM    886  OP2   U    29      15.843  19.092  -6.869  1.00  0.00           O  
ATOM    887  O5'   U    29      13.632  18.230  -7.614  1.00  0.00           O  
ATOM    888  C5'   U    29      12.566  17.320  -7.777  1.00  0.00           C  
ATOM    889  H5'   U    29      12.527  16.630  -6.934  1.00  0.00           H  
ATOM    890 H5''   U    29      12.584  16.743  -8.701  1.00  0.00           H  
ATOM    891  C4'   U    29      11.239  18.113  -7.841  1.00  0.00           C  
ATOM    892  H4'   U    29      10.397  17.424  -7.906  1.00  0.00           H  
ATOM    893  O4'   U    29      11.272  18.908  -6.678  1.00  0.00           O  
ATOM    894  C1'   U    29      10.490  20.077  -6.758  1.00  0.00           C  
ATOM    895  H1'   U    29       9.617  19.964  -6.115  1.00  0.00           H  
ATOM    896  N1    U    29      11.251  21.261  -6.401  1.00  0.00           N  
ATOM    897  C6    U    29      12.582  21.360  -6.626  1.00  0.00           C  
ATOM    898  H6    U    29      13.148  20.458  -6.804  1.00  0.00           H  
ATOM    899  C5    U    29      13.177  22.632  -6.557  1.00  0.00           C  
ATOM    900  H5    U    29      14.235  22.698  -6.765  1.00  0.00           H  
ATOM    901  C4    U    29      12.384  23.818  -6.481  1.00  0.00           C  
ATOM    902  O4    U    29      12.846  25.006  -6.447  1.00  0.00           O  
ATOM    903  N3    U    29      11.120  23.587  -6.117  1.00  0.00           N  
ATOM    904  H3    U    29      10.603  24.438  -5.951  1.00  0.00           H  
ATOM    905  C2    U    29      10.489  22.366  -6.139  1.00  0.00           C  
ATOM    906  O2    U    29       9.261  22.312  -5.997  1.00  0.00           O  
ATOM    907  C3'   U    29      11.172  19.270  -8.887  1.00  0.00           C  
ATOM    908  H3'   U    29      12.091  19.857  -8.860  1.00  0.00           H  
ATOM    909  C2'   U    29      10.087  20.132  -8.237  1.00  0.00           C  
ATOM    910  H2'   U    29      10.110  21.175  -8.553  1.00  0.00           H  
ATOM    911  O2'   U    29       8.799  19.575  -8.585  1.00  0.00           O  
ATOM    912 HO2'   U    29       8.583  20.134  -9.334  1.00  0.00           H  
ATOM    913  O3'   U    29      10.798  18.585 -10.084  1.00  0.00           O  
ATOM    914  P     G    30      10.919  19.303 -11.428  1.00  0.00           P  
ATOM    915  OP1   G    30      10.590  18.325 -12.511  1.00  0.00           O  
ATOM    916  OP2   G    30      12.149  20.096 -11.379  1.00  0.00           O  
ATOM    917  O5'   G    30       9.746  20.322 -11.433  1.00  0.00           O  
ATOM    918  C5'   G    30       8.290  20.002 -11.542  1.00  0.00           C  
ATOM    919  H5'   G    30       8.078  19.158 -10.886  1.00  0.00           H  
ATOM    920 H5''   G    30       8.137  19.738 -12.589  1.00  0.00           H  
ATOM    921  C4'   G    30       7.440  21.250 -11.244  1.00  0.00           C  
ATOM    922  H4'   G    30       6.388  20.965 -11.239  1.00  0.00           H  
ATOM    923  O4'   G    30       7.719  21.781  -9.974  1.00  0.00           O  
ATOM    924  C1'   G    30       7.376  23.201 -10.006  1.00  0.00           C  
ATOM    925  H1'   G    30       6.649  23.416  -9.224  1.00  0.00           H  
ATOM    926  N9    G    30       8.540  24.013  -9.764  1.00  0.00           N  
ATOM    927  C8    G    30       9.856  23.656  -9.867  1.00  0.00           C  
ATOM    928  H8    G    30      10.128  22.651 -10.154  1.00  0.00           H  
ATOM    929  N7    G    30      10.757  24.562  -9.668  1.00  0.00           N  
ATOM    930  C5    G    30       9.990  25.685  -9.456  1.00  0.00           C  
ATOM    931  C6    G    30      10.342  27.008  -9.153  1.00  0.00           C  
ATOM    932  O6    G    30      11.431  27.476  -8.982  1.00  0.00           O  
ATOM    933  N1    G    30       9.309  27.907  -9.049  1.00  0.00           N  
ATOM    934  H1    G    30       9.603  28.815  -8.721  1.00  0.00           H  
ATOM    935  C2    G    30       8.027  27.551  -9.239  1.00  0.00           C  
ATOM    936  N2    G    30       7.075  28.470  -9.130  1.00  0.00           N  
ATOM    937  H21   G    30       7.261  29.413  -8.820  1.00  0.00           H  
ATOM    938  H22   G    30       6.128  28.141  -9.253  1.00  0.00           H  
ATOM    939  N3    G    30       7.642  26.289  -9.474  1.00  0.00           N  
ATOM    940  C4    G    30       8.653  25.373  -9.521  1.00  0.00           C  
ATOM    941  C3'   G    30       7.554  22.395 -12.210  1.00  0.00           C  
ATOM    942  H3'   G    30       8.628  22.501 -12.359  1.00  0.00           H  
ATOM    943  C2'   G    30       6.892  23.527 -11.429  1.00  0.00           C  
ATOM    944  H2'   G    30       7.281  24.470 -11.812  1.00  0.00           H  
ATOM    945  O2'   G    30       5.413  23.609 -11.388  1.00  0.00           O  
ATOM    946 HO2'   G    30       5.012  22.821 -11.762  1.00  0.00           H  
ATOM    947  O3'   G    30       7.049  22.057 -13.483  1.00  0.00           O  
ATOM    948  P     G    31       7.648  22.790 -14.785  1.00  0.00           P  
ATOM    949  OP1   G    31       6.856  22.456 -15.968  1.00  0.00           O  
ATOM    950  OP2   G    31       9.076  22.412 -14.865  1.00  0.00           O  
ATOM    951  O5'   G    31       7.487  24.340 -14.784  1.00  0.00           O  
ATOM    952  C5'   G    31       6.214  24.919 -14.990  1.00  0.00           C  
ATOM    953  H5'   G    31       5.431  24.343 -14.497  1.00  0.00           H  
ATOM    954 H5''   G    31       6.035  25.061 -16.056  1.00  0.00           H  
ATOM    955  C4'   G    31       6.156  26.297 -14.321  1.00  0.00           C  
ATOM    956  H4'   G    31       5.121  26.638 -14.325  1.00  0.00           H  
ATOM    957  O4'   G    31       6.566  26.270 -12.976  1.00  0.00           O  
ATOM    958  C1'   G    31       7.307  27.466 -12.735  1.00  0.00           C  
ATOM    959  H1'   G    31       6.955  27.970 -11.835  1.00  0.00           H  
ATOM    960  N9    G    31       8.770  27.312 -12.742  1.00  0.00           N  
ATOM    961  C8    G    31       9.457  26.149 -12.856  1.00  0.00           C  
ATOM    962  H8    G    31       8.868  25.253 -12.983  1.00  0.00           H  
ATOM    963  N7    G    31      10.710  26.194 -12.665  1.00  0.00           N  
ATOM    964  C5    G    31      10.893  27.536 -12.319  1.00  0.00           C  
ATOM    965  C6    G    31      12.067  28.210 -11.739  1.00  0.00           C  
ATOM    966  O6    G    31      13.153  27.765 -11.351  1.00  0.00           O  
ATOM    967  N1    G    31      11.753  29.521 -11.353  1.00  0.00           N  
ATOM    968  H1    G    31      12.539  30.069 -11.035  1.00  0.00           H  
ATOM    969  C2    G    31      10.537  30.129 -11.497  1.00  0.00           C  
ATOM    970  N2    G    31      10.476  31.478 -11.347  1.00  0.00           N  
ATOM    971  H21   G    31      11.271  31.979 -10.978  1.00  0.00           H  
ATOM    972  H22   G    31       9.578  31.912 -11.509  1.00  0.00           H  
ATOM    973  N3    G    31       9.470  29.562 -12.024  1.00  0.00           N  
ATOM    974  C4    G    31       9.667  28.248 -12.271  1.00  0.00           C  
ATOM    975  C3'   G    31       6.973  27.400 -15.026  1.00  0.00           C  
ATOM    976  H3'   G    31       7.967  27.019 -15.263  1.00  0.00           H  
ATOM    977  C2'   G    31       7.051  28.401 -13.826  1.00  0.00           C  
ATOM    978  H2'   G    31       7.847  29.137 -13.932  1.00  0.00           H  
ATOM    979  O2'   G    31       5.863  29.125 -13.528  1.00  0.00           O  
ATOM    980 HO2'   G    31       5.094  28.676 -13.885  1.00  0.00           H  
ATOM    981  O3'   G    31       6.479  27.928 -16.215  1.00  0.00           O  
ATOM    982  P     G    32       7.391  28.319 -17.517  1.00  0.00           P  
ATOM    983  OP1   G    32       6.477  28.682 -18.607  1.00  0.00           O  
ATOM    984  OP2   G    32       8.477  27.346 -17.828  1.00  0.00           O  
ATOM    985  O5'   G    32       7.999  29.734 -17.069  1.00  0.00           O  
ATOM    986  C5'   G    32       7.190  30.843 -16.663  1.00  0.00           C  
ATOM    987  H5'   G    32       6.379  30.473 -16.037  1.00  0.00           H  
ATOM    988 H5''   G    32       6.797  31.349 -17.546  1.00  0.00           H  
ATOM    989  C4'   G    32       7.971  31.873 -15.893  1.00  0.00           C  
ATOM    990  H4'   G    32       7.284  32.670 -15.609  1.00  0.00           H  
ATOM    991  O4'   G    32       8.564  31.396 -14.711  1.00  0.00           O  
ATOM    992  C1'   G    32       9.821  32.006 -14.684  1.00  0.00           C  
ATOM    993  H1'   G    32       9.999  32.488 -13.722  1.00  0.00           H  
ATOM    994  N9    G    32      10.857  30.974 -14.801  1.00  0.00           N  
ATOM    995  C8    G    32      10.696  29.686 -15.196  1.00  0.00           C  
ATOM    996  H8    G    32       9.783  29.239 -15.562  1.00  0.00           H  
ATOM    997  N7    G    32      11.811  29.024 -15.076  1.00  0.00           N  
ATOM    998  C5    G    32      12.772  29.953 -14.616  1.00  0.00           C  
ATOM    999  C6    G    32      14.198  29.861 -14.333  1.00  0.00           C  
ATOM   1000  O6    G    32      15.000  28.935 -14.426  1.00  0.00           O  
ATOM   1001  N1    G    32      14.785  31.133 -14.092  1.00  0.00           N  
ATOM   1002  H1    G    32      15.754  31.030 -13.827  1.00  0.00           H  
ATOM   1003  C2    G    32      14.122  32.307 -14.167  1.00  0.00           C  
ATOM   1004  N2    G    32      14.830  33.325 -13.847  1.00  0.00           N  
ATOM   1005  H21   G    32      15.835  33.230 -13.881  1.00  0.00           H  
ATOM   1006  H22   G    32      14.333  34.186 -14.021  1.00  0.00           H  
ATOM   1007  N3    G    32      12.761  32.386 -14.300  1.00  0.00           N  
ATOM   1008  C4    G    32      12.143  31.142 -14.516  1.00  0.00           C  
ATOM   1009  C3'   G    32       9.029  32.432 -16.817  1.00  0.00           C  
ATOM   1010  H3'   G    32       9.637  31.699 -17.348  1.00  0.00           H  
ATOM   1011  C2'   G    32       9.964  33.110 -15.761  1.00  0.00           C  
ATOM   1012  H2'   G    32      10.963  33.337 -16.133  1.00  0.00           H  
ATOM   1013  O2'   G    32       9.377  34.322 -15.298  1.00  0.00           O  
ATOM   1014 HO2'   G    32       9.014  34.721 -16.092  1.00  0.00           H  
ATOM   1015  O3'   G    32       8.533  33.420 -17.631  1.00  0.00           O  
ATOM   1016  P     A    33       9.135  33.597 -19.110  1.00  0.00           P  
ATOM   1017  OP1   A    33       8.413  34.634 -19.885  1.00  0.00           O  
ATOM   1018  OP2   A    33       9.347  32.285 -19.720  1.00  0.00           O  
ATOM   1019  O5'   A    33      10.533  34.185 -18.759  1.00  0.00           O  
ATOM   1020  C5'   A    33      10.822  35.541 -18.409  1.00  0.00           C  
ATOM   1021  H5'   A    33      10.249  35.954 -17.579  1.00  0.00           H  
ATOM   1022 H5''   A    33      10.437  36.133 -19.239  1.00  0.00           H  
ATOM   1023  C4'   A    33      12.282  35.913 -18.190  1.00  0.00           C  
ATOM   1024  H4'   A    33      12.285  36.949 -17.852  1.00  0.00           H  
ATOM   1025  O4'   A    33      12.718  35.194 -17.108  1.00  0.00           O  
ATOM   1026  C1'   A    33      14.107  34.955 -17.303  1.00  0.00           C  
ATOM   1027  H1'   A    33      14.660  35.355 -16.453  1.00  0.00           H  
ATOM   1028  N9    A    33      14.248  33.482 -17.423  1.00  0.00           N  
ATOM   1029  C8    A    33      13.352  32.484 -17.322  1.00  0.00           C  
ATOM   1030  H8    A    33      12.294  32.658 -17.444  1.00  0.00           H  
ATOM   1031  N7    A    33      13.918  31.237 -17.197  1.00  0.00           N  
ATOM   1032  C5    A    33      15.276  31.534 -17.175  1.00  0.00           C  
ATOM   1033  C6    A    33      16.489  30.733 -17.056  1.00  0.00           C  
ATOM   1034  N6    A    33      16.538  29.469 -16.845  1.00  0.00           N  
ATOM   1035  H61   A    33      17.461  29.131 -16.611  1.00  0.00           H  
ATOM   1036  H62   A    33      15.738  28.891 -16.629  1.00  0.00           H  
ATOM   1037  N1    A    33      17.704  31.352 -17.189  1.00  0.00           N  
ATOM   1038  C2    A    33      17.717  32.640 -17.357  1.00  0.00           C  
ATOM   1039  H2    A    33      18.692  33.082 -17.213  1.00  0.00           H  
ATOM   1040  N3    A    33      16.724  33.511 -17.438  1.00  0.00           N  
ATOM   1041  C4    A    33      15.494  32.867 -17.318  1.00  0.00           C  
ATOM   1042  C3'   A    33      13.174  35.603 -19.307  1.00  0.00           C  
ATOM   1043  H3'   A    33      13.019  34.585 -19.662  1.00  0.00           H  
ATOM   1044  C2'   A    33      14.512  35.616 -18.634  1.00  0.00           C  
ATOM   1045  H2'   A    33      15.332  35.173 -19.200  1.00  0.00           H  
ATOM   1046  O2'   A    33      14.963  36.921 -18.337  1.00  0.00           O  
ATOM   1047 HO2'   A    33      15.393  37.384 -19.060  1.00  0.00           H  
ATOM   1048  O3'   A    33      13.144  36.384 -20.458  1.00  0.00           O  
ATOM   1049  P     G    34      13.634  35.925 -21.825  1.00  0.00           P  
ATOM   1050  OP1   G    34      13.759  37.158 -22.661  1.00  0.00           O  
ATOM   1051  OP2   G    34      12.610  34.989 -22.222  1.00  0.00           O  
ATOM   1052  O5'   G    34      15.018  35.154 -21.811  1.00  0.00           O  
ATOM   1053  C5'   G    34      16.210  35.761 -21.888  1.00  0.00           C  
ATOM   1054  H5'   G    34      16.288  36.318 -20.955  1.00  0.00           H  
ATOM   1055 H5''   G    34      16.210  36.445 -22.737  1.00  0.00           H  
ATOM   1056  C4'   G    34      17.424  34.904 -21.941  1.00  0.00           C  
ATOM   1057  H4'   G    34      18.314  35.534 -21.951  1.00  0.00           H  
ATOM   1058  O4'   G    34      17.546  34.021 -20.798  1.00  0.00           O  
ATOM   1059  C1'   G    34      18.111  32.825 -21.176  1.00  0.00           C  
ATOM   1060  H1'   G    34      19.025  32.721 -20.592  1.00  0.00           H  
ATOM   1061  N9    G    34      17.141  31.676 -20.810  1.00  0.00           N  
ATOM   1062  C8    G    34      15.785  31.616 -20.970  1.00  0.00           C  
ATOM   1063  H8    G    34      15.242  32.506 -21.253  1.00  0.00           H  
ATOM   1064  N7    G    34      15.262  30.488 -20.594  1.00  0.00           N  
ATOM   1065  C5    G    34      16.409  29.672 -20.300  1.00  0.00           C  
ATOM   1066  C6    G    34      16.586  28.229 -20.107  1.00  0.00           C  
ATOM   1067  O6    G    34      15.682  27.371 -20.082  1.00  0.00           O  
ATOM   1068  N1    G    34      17.824  27.878 -19.738  1.00  0.00           N  
ATOM   1069  H1    G    34      17.880  26.924 -19.412  1.00  0.00           H  
ATOM   1070  C2    G    34      18.886  28.705 -19.701  1.00  0.00           C  
ATOM   1071  N2    G    34      19.974  28.273 -19.080  1.00  0.00           N  
ATOM   1072  H21   G    34      20.051  27.440 -18.514  1.00  0.00           H  
ATOM   1073  H22   G    34      20.744  28.921 -18.993  1.00  0.00           H  
ATOM   1074  N3    G    34      18.844  30.018 -19.935  1.00  0.00           N  
ATOM   1075  C4    G    34      17.542  30.488 -20.237  1.00  0.00           C  
ATOM   1076  C3'   G    34      17.492  34.018 -23.087  1.00  0.00           C  
ATOM   1077  H3'   G    34      16.525  33.596 -23.359  1.00  0.00           H  
ATOM   1078  C2'   G    34      18.484  33.013 -22.654  1.00  0.00           C  
ATOM   1079  H2'   G    34      18.424  32.069 -23.196  1.00  0.00           H  
ATOM   1080  O2'   G    34      19.853  33.380 -22.649  1.00  0.00           O  
ATOM   1081 HO2'   G    34      20.163  33.659 -23.514  1.00  0.00           H  
ATOM   1082  O3'   G    34      17.969  34.801 -24.161  1.00  0.00           O  
ATOM   1083  P     U    35      17.329  34.969 -25.583  1.00  0.00           P  
ATOM   1084  OP1   U    35      18.090  35.987 -26.299  1.00  0.00           O  
ATOM   1085  OP2   U    35      15.888  35.145 -25.466  1.00  0.00           O  
ATOM   1086  O5'   U    35      17.580  33.635 -26.487  1.00  0.00           O  
ATOM   1087  C5'   U    35      18.882  33.336 -26.942  1.00  0.00           C  
ATOM   1088  H5'   U    35      19.640  33.388 -26.161  1.00  0.00           H  
ATOM   1089 H5''   U    35      19.117  33.978 -27.791  1.00  0.00           H  
ATOM   1090  C4'   U    35      18.846  31.886 -27.551  1.00  0.00           C  
ATOM   1091  H4'   U    35      19.867  31.736 -27.901  1.00  0.00           H  
ATOM   1092  O4'   U    35      18.530  30.844 -26.636  1.00  0.00           O  
ATOM   1093  C1'   U    35      17.473  30.094 -27.121  1.00  0.00           C  
ATOM   1094  H1'   U    35      17.938  29.338 -27.754  1.00  0.00           H  
ATOM   1095  N1    U    35      16.711  29.439 -25.928  1.00  0.00           N  
ATOM   1096  C6    U    35      16.206  30.201 -24.965  1.00  0.00           C  
ATOM   1097  H6    U    35      16.480  31.243 -24.905  1.00  0.00           H  
ATOM   1098  C5    U    35      15.405  29.596 -24.059  1.00  0.00           C  
ATOM   1099  H5    U    35      15.126  30.207 -23.213  1.00  0.00           H  
ATOM   1100  C4    U    35      15.022  28.188 -24.035  1.00  0.00           C  
ATOM   1101  O4    U    35      14.331  27.584 -23.236  1.00  0.00           O  
ATOM   1102  N3    U    35      15.628  27.510 -25.026  1.00  0.00           N  
ATOM   1103  H3    U    35      15.512  26.513 -25.137  1.00  0.00           H  
ATOM   1104  C2    U    35      16.462  28.072 -26.021  1.00  0.00           C  
ATOM   1105  O2    U    35      16.851  27.340 -26.955  1.00  0.00           O  
ATOM   1106  C3'   U    35      17.888  31.724 -28.753  1.00  0.00           C  
ATOM   1107  H3'   U    35      17.664  32.708 -29.165  1.00  0.00           H  
ATOM   1108  C2'   U    35      16.771  30.959 -28.076  1.00  0.00           C  
ATOM   1109  H2'   U    35      16.123  31.689 -27.591  1.00  0.00           H  
ATOM   1110  O2'   U    35      16.034  30.133 -28.901  1.00  0.00           O  
ATOM   1111 HO2'   U    35      15.519  30.642 -29.532  1.00  0.00           H  
ATOM   1112  O3'   U    35      18.567  30.880 -29.613  1.00  0.00           O  
ATOM   1113  P     U    36      19.241  31.454 -30.904  1.00  0.00           P  
ATOM   1114  OP1   U    36      20.456  30.704 -31.168  1.00  0.00           O  
ATOM   1115  OP2   U    36      19.433  32.911 -30.665  1.00  0.00           O  
ATOM   1116  O5'   U    36      18.267  31.212 -32.149  1.00  0.00           O  
ATOM   1117  C5'   U    36      17.186  32.143 -32.376  1.00  0.00           C  
ATOM   1118  H5'   U    36      17.561  33.056 -32.839  1.00  0.00           H  
ATOM   1119 H5''   U    36      16.725  32.327 -31.405  1.00  0.00           H  
ATOM   1120  C4'   U    36      16.129  31.384 -33.188  1.00  0.00           C  
ATOM   1121  H4'   U    36      15.278  32.056 -33.303  1.00  0.00           H  
ATOM   1122  O4'   U    36      16.815  31.073 -34.348  1.00  0.00           O  
ATOM   1123  C1'   U    36      16.438  29.845 -34.830  1.00  0.00           C  
ATOM   1124  H1'   U    36      15.503  29.768 -35.386  1.00  0.00           H  
ATOM   1125  N1    U    36      17.452  29.151 -35.695  1.00  0.00           N  
ATOM   1126  C6    U    36      18.763  29.003 -35.314  1.00  0.00           C  
ATOM   1127  H6    U    36      19.047  29.377 -34.341  1.00  0.00           H  
ATOM   1128  C5    U    36      19.684  28.465 -36.201  1.00  0.00           C  
ATOM   1129  H5    U    36      20.724  28.350 -35.935  1.00  0.00           H  
ATOM   1130  C4    U    36      19.253  28.060 -37.501  1.00  0.00           C  
ATOM   1131  O4    U    36      19.947  27.603 -38.441  1.00  0.00           O  
ATOM   1132  N3    U    36      17.917  28.231 -37.755  1.00  0.00           N  
ATOM   1133  H3    U    36      17.663  27.939 -38.688  1.00  0.00           H  
ATOM   1134  C2    U    36      17.005  28.723 -36.883  1.00  0.00           C  
ATOM   1135  O2    U    36      15.838  28.837 -37.268  1.00  0.00           O  
ATOM   1136  C3'   U    36      15.597  30.020 -32.652  1.00  0.00           C  
ATOM   1137  H3'   U    36      15.896  29.854 -31.617  1.00  0.00           H  
ATOM   1138  C2'   U    36      16.204  28.995 -33.562  1.00  0.00           C  
ATOM   1139  H2'   U    36      17.137  28.611 -33.149  1.00  0.00           H  
ATOM   1140  O2'   U    36      15.245  27.859 -33.725  1.00  0.00           O  
ATOM   1141 HO2'   U    36      14.380  28.226 -33.527  1.00  0.00           H  
ATOM   1142  O3'   U    36      14.140  30.080 -32.675  1.00  0.00           O  
ATOM   1143  P     U    37      13.329  30.613 -31.429  1.00  0.00           P  
ATOM   1144  OP1   U    37      11.980  31.143 -31.799  1.00  0.00           O  
ATOM   1145  OP2   U    37      14.200  31.458 -30.586  1.00  0.00           O  
ATOM   1146  O5'   U    37      13.100  29.268 -30.582  1.00  0.00           O  
ATOM   1147  C5'   U    37      12.141  28.304 -31.097  1.00  0.00           C  
ATOM   1148  H5'   U    37      12.106  28.421 -32.180  1.00  0.00           H  
ATOM   1149 H5''   U    37      11.179  28.449 -30.606  1.00  0.00           H  
ATOM   1150  C4'   U    37      12.564  26.851 -30.857  1.00  0.00           C  
ATOM   1151  H4'   U    37      11.788  26.164 -31.193  1.00  0.00           H  
ATOM   1152  O4'   U    37      13.692  26.470 -31.569  1.00  0.00           O  
ATOM   1153  C1'   U    37      14.311  25.471 -30.817  1.00  0.00           C  
ATOM   1154  H1'   U    37      14.428  24.534 -31.361  1.00  0.00           H  
ATOM   1155  N1    U    37      15.762  25.847 -30.523  1.00  0.00           N  
ATOM   1156  C6    U    37      16.145  27.236 -30.396  1.00  0.00           C  
ATOM   1157  H6    U    37      15.362  27.976 -30.467  1.00  0.00           H  
ATOM   1158  C5    U    37      17.462  27.519 -30.115  1.00  0.00           C  
ATOM   1159  H5    U    37      17.693  28.571 -30.031  1.00  0.00           H  
ATOM   1160  C4    U    37      18.495  26.537 -29.817  1.00  0.00           C  
ATOM   1161  O4    U    37      19.606  26.825 -29.426  1.00  0.00           O  
ATOM   1162  N3    U    37      18.015  25.250 -30.059  1.00  0.00           N  
ATOM   1163  H3    U    37      18.688  24.520 -29.871  1.00  0.00           H  
ATOM   1164  C2    U    37      16.729  24.823 -30.438  1.00  0.00           C  
ATOM   1165  O2    U    37      16.484  23.665 -30.692  1.00  0.00           O  
ATOM   1166  C3'   U    37      12.906  26.591 -29.394  1.00  0.00           C  
ATOM   1167  H3'   U    37      13.602  27.354 -29.048  1.00  0.00           H  
ATOM   1168  C2'   U    37      13.603  25.255 -29.493  1.00  0.00           C  
ATOM   1169  H2'   U    37      14.265  25.161 -28.632  1.00  0.00           H  
ATOM   1170  O2'   U    37      12.620  24.167 -29.715  1.00  0.00           O  
ATOM   1171 HO2'   U    37      12.119  24.066 -28.903  1.00  0.00           H  
ATOM   1172  O3'   U    37      11.779  26.627 -28.529  1.00  0.00           O  
ATOM   1173  P     C    38      12.046  26.399 -26.960  1.00  0.00           P  
ATOM   1174  OP1   C    38      10.852  26.957 -26.167  1.00  0.00           O  
ATOM   1175  OP2   C    38      13.363  26.873 -26.622  1.00  0.00           O  
ATOM   1176  O5'   C    38      12.037  24.800 -26.761  1.00  0.00           O  
ATOM   1177  C5'   C    38      10.780  24.131 -26.704  1.00  0.00           C  
ATOM   1178  H5'   C    38      10.112  24.325 -27.544  1.00  0.00           H  
ATOM   1179 H5''   C    38      10.195  24.390 -25.822  1.00  0.00           H  
ATOM   1180  C4'   C    38      11.100  22.631 -26.559  1.00  0.00           C  
ATOM   1181  H4'   C    38      10.124  22.155 -26.469  1.00  0.00           H  
ATOM   1182  O4'   C    38      11.810  22.066 -27.745  1.00  0.00           O  
ATOM   1183  C1'   C    38      12.402  20.866 -27.339  1.00  0.00           C  
ATOM   1184  H1'   C    38      11.844  20.027 -27.753  1.00  0.00           H  
ATOM   1185  N1    C    38      13.868  20.690 -27.521  1.00  0.00           N  
ATOM   1186  C6    C    38      14.612  21.732 -27.814  1.00  0.00           C  
ATOM   1187  H6    C    38      14.233  22.741 -27.884  1.00  0.00           H  
ATOM   1188  C5    C    38      15.956  21.583 -28.013  1.00  0.00           C  
ATOM   1189  H5    C    38      16.536  22.469 -28.228  1.00  0.00           H  
ATOM   1190  C4    C    38      16.465  20.275 -28.030  1.00  0.00           C  
ATOM   1191  N4    C    38      17.727  20.076 -28.332  1.00  0.00           N  
ATOM   1192  H41   C    38      18.037  19.135 -28.526  1.00  0.00           H  
ATOM   1193  H42   C    38      18.293  20.854 -28.638  1.00  0.00           H  
ATOM   1194  N3    C    38      15.677  19.163 -28.122  1.00  0.00           N  
ATOM   1195  C2    C    38      14.334  19.422 -27.898  1.00  0.00           C  
ATOM   1196  O2    C    38      13.547  18.402 -27.982  1.00  0.00           O  
ATOM   1197  C3'   C    38      11.899  22.193 -25.411  1.00  0.00           C  
ATOM   1198  H3'   C    38      12.765  22.825 -25.211  1.00  0.00           H  
ATOM   1199  C2'   C    38      12.101  20.732 -25.837  1.00  0.00           C  
ATOM   1200  H2'   C    38      12.903  20.255 -25.275  1.00  0.00           H  
ATOM   1201  O2'   C    38      10.862  20.031 -25.644  1.00  0.00           O  
ATOM   1202 HO2'   C    38      10.501  20.222 -24.776  1.00  0.00           H  
ATOM   1203  O3'   C    38      11.180  22.098 -24.243  1.00  0.00           O  
ATOM   1204  P     U    39      11.927  22.107 -22.846  1.00  0.00           P  
ATOM   1205  OP1   U    39      10.942  21.819 -21.803  1.00  0.00           O  
ATOM   1206  OP2   U    39      12.734  23.358 -22.846  1.00  0.00           O  
ATOM   1207  O5'   U    39      13.005  20.891 -22.883  1.00  0.00           O  
ATOM   1208  C5'   U    39      12.638  19.518 -22.766  1.00  0.00           C  
ATOM   1209  H5'   U    39      11.826  19.196 -23.418  1.00  0.00           H  
ATOM   1210 H5''   U    39      12.277  19.320 -21.757  1.00  0.00           H  
ATOM   1211  C4'   U    39      13.874  18.635 -23.020  1.00  0.00           C  
ATOM   1212  H4'   U    39      13.563  17.599 -23.151  1.00  0.00           H  
ATOM   1213  O4'   U    39      14.589  19.012 -24.250  1.00  0.00           O  
ATOM   1214  C1'   U    39      15.980  18.821 -24.043  1.00  0.00           C  
ATOM   1215  H1'   U    39      16.239  18.188 -24.891  1.00  0.00           H  
ATOM   1216  N1    U    39      16.799  20.036 -24.255  1.00  0.00           N  
ATOM   1217  C6    U    39      16.293  21.275 -23.972  1.00  0.00           C  
ATOM   1218  H6    U    39      15.249  21.355 -23.708  1.00  0.00           H  
ATOM   1219  C5    U    39      17.048  22.382 -24.140  1.00  0.00           C  
ATOM   1220  H5    U    39      16.610  23.355 -23.973  1.00  0.00           H  
ATOM   1221  C4    U    39      18.421  22.338 -24.515  1.00  0.00           C  
ATOM   1222  O4    U    39      19.289  23.253 -24.504  1.00  0.00           O  
ATOM   1223  N3    U    39      18.843  21.066 -24.822  1.00  0.00           N  
ATOM   1224  H3    U    39      19.823  20.940 -25.034  1.00  0.00           H  
ATOM   1225  C2    U    39      18.118  19.899 -24.698  1.00  0.00           C  
ATOM   1226  O2    U    39      18.614  18.807 -25.045  1.00  0.00           O  
ATOM   1227  C3'   U    39      14.910  18.654 -21.913  1.00  0.00           C  
ATOM   1228  H3'   U    39      15.162  19.643 -21.531  1.00  0.00           H  
ATOM   1229  C2'   U    39      16.159  18.133 -22.690  1.00  0.00           C  
ATOM   1230  H2'   U    39      17.000  18.558 -22.142  1.00  0.00           H  
ATOM   1231  O2'   U    39      16.326  16.707 -22.786  1.00  0.00           O  
ATOM   1232 HO2'   U    39      16.007  16.310 -21.972  1.00  0.00           H  
ATOM   1233  O3'   U    39      14.450  17.797 -20.821  1.00  0.00           O  
ATOM   1234  P     A    40      14.935  18.119 -19.319  1.00  0.00           P  
ATOM   1235  OP1   A    40      14.926  16.849 -18.510  1.00  0.00           O  
ATOM   1236  OP2   A    40      14.223  19.300 -18.829  1.00  0.00           O  
ATOM   1237  O5'   A    40      16.401  18.475 -19.398  1.00  0.00           O  
ATOM   1238  C5'   A    40      17.466  17.516 -19.329  1.00  0.00           C  
ATOM   1239  H5'   A    40      17.494  16.875 -20.210  1.00  0.00           H  
ATOM   1240 H5''   A    40      17.492  16.978 -18.381  1.00  0.00           H  
ATOM   1241  C4'   A    40      18.718  18.301 -19.237  1.00  0.00           C  
ATOM   1242  H4'   A    40      19.533  17.603 -19.050  1.00  0.00           H  
ATOM   1243  O4'   A    40      18.930  19.155 -20.372  1.00  0.00           O  
ATOM   1244  C1'   A    40      19.562  20.355 -19.895  1.00  0.00           C  
ATOM   1245  H1'   A    40      20.514  20.493 -20.407  1.00  0.00           H  
ATOM   1246  N9    A    40      18.700  21.521 -20.271  1.00  0.00           N  
ATOM   1247  C8    A    40      17.353  21.485 -20.480  1.00  0.00           C  
ATOM   1248  H8    A    40      16.677  20.706 -20.156  1.00  0.00           H  
ATOM   1249  N7    A    40      16.836  22.553 -21.040  1.00  0.00           N  
ATOM   1250  C5    A    40      17.986  23.348 -21.195  1.00  0.00           C  
ATOM   1251  C6    A    40      18.265  24.613 -21.734  1.00  0.00           C  
ATOM   1252  N6    A    40      17.432  25.529 -22.195  1.00  0.00           N  
ATOM   1253  H61   A    40      17.756  26.408 -22.573  1.00  0.00           H  
ATOM   1254  H62   A    40      16.484  25.182 -22.240  1.00  0.00           H  
ATOM   1255  N1    A    40      19.489  25.146 -21.630  1.00  0.00           N  
ATOM   1256  C2    A    40      20.425  24.435 -21.070  1.00  0.00           C  
ATOM   1257  H2    A    40      21.418  24.856 -21.127  1.00  0.00           H  
ATOM   1258  N3    A    40      20.362  23.209 -20.525  1.00  0.00           N  
ATOM   1259  C4    A    40      19.092  22.751 -20.616  1.00  0.00           C  
ATOM   1260  C3'   A    40      18.768  19.156 -17.963  1.00  0.00           C  
ATOM   1261  H3'   A    40      17.857  19.698 -17.709  1.00  0.00           H  
ATOM   1262  C2'   A    40      19.733  20.267 -18.383  1.00  0.00           C  
ATOM   1263  H2'   A    40      19.415  21.130 -17.798  1.00  0.00           H  
ATOM   1264  O2'   A    40      21.105  19.807 -18.248  1.00  0.00           O  
ATOM   1265 HO2'   A    40      21.746  20.511 -18.124  1.00  0.00           H  
ATOM   1266  O3'   A    40      19.216  18.369 -16.826  1.00  0.00           O  
ATOM   1267  P     C    41      18.787  18.715 -15.367  1.00  0.00           P  
ATOM   1268  OP1   C    41      19.403  17.758 -14.436  1.00  0.00           O  
ATOM   1269  OP2   C    41      17.359  18.971 -15.373  1.00  0.00           O  
ATOM   1270  O5'   C    41      19.372  20.140 -15.087  1.00  0.00           O  
ATOM   1271  C5'   C    41      20.707  20.297 -14.646  1.00  0.00           C  
ATOM   1272  H5'   C    41      21.361  19.802 -15.364  1.00  0.00           H  
ATOM   1273 H5''   C    41      20.731  19.837 -13.658  1.00  0.00           H  
ATOM   1274  C4'   C    41      21.090  21.753 -14.567  1.00  0.00           C  
ATOM   1275  H4'   C    41      22.125  21.808 -14.229  1.00  0.00           H  
ATOM   1276  O4'   C    41      20.983  22.256 -15.858  1.00  0.00           O  
ATOM   1277  C1'   C    41      20.587  23.650 -15.795  1.00  0.00           C  
ATOM   1278  H1'   C    41      21.453  24.250 -16.077  1.00  0.00           H  
ATOM   1279  N1    C    41      19.339  23.819 -16.656  1.00  0.00           N  
ATOM   1280  C6    C    41      18.273  22.870 -16.606  1.00  0.00           C  
ATOM   1281  H6    C    41      18.387  22.061 -15.900  1.00  0.00           H  
ATOM   1282  C5    C    41      17.161  23.146 -17.303  1.00  0.00           C  
ATOM   1283  H5    C    41      16.332  22.454 -17.305  1.00  0.00           H  
ATOM   1284  C4    C    41      17.189  24.322 -18.079  1.00  0.00           C  
ATOM   1285  N4    C    41      16.250  24.614 -18.947  1.00  0.00           N  
ATOM   1286  H41   C    41      16.337  25.378 -19.601  1.00  0.00           H  
ATOM   1287  H42   C    41      15.494  23.944 -18.962  1.00  0.00           H  
ATOM   1288  N3    C    41      18.125  25.204 -18.140  1.00  0.00           N  
ATOM   1289  C2    C    41      19.297  24.937 -17.489  1.00  0.00           C  
ATOM   1290  O2    C    41      20.255  25.682 -17.712  1.00  0.00           O  
ATOM   1291  C3'   C    41      20.188  22.591 -13.689  1.00  0.00           C  
ATOM   1292  H3'   C    41      19.153  22.256 -13.761  1.00  0.00           H  
ATOM   1293  C2'   C    41      20.257  23.975 -14.331  1.00  0.00           C  
ATOM   1294  H2'   C    41      19.268  24.433 -14.299  1.00  0.00           H  
ATOM   1295  O2'   C    41      21.215  24.790 -13.744  1.00  0.00           O  
ATOM   1296 HO2'   C    41      21.476  24.268 -12.982  1.00  0.00           H  
ATOM   1297  O3'   C    41      20.525  22.633 -12.307  1.00  0.00           O  
ATOM   1298  P     C    42      20.024  21.559 -11.176  1.00  0.00           P  
ATOM   1299  OP1   C    42      18.778  20.853 -11.523  1.00  0.00           O  
ATOM   1300  OP2   C    42      20.026  22.328  -9.947  1.00  0.00           O  
ATOM   1301  O5'   C    42      21.210  20.542 -10.929  1.00  0.00           O  
ATOM   1302  C5'   C    42      21.049  19.158 -10.960  1.00  0.00           C  
ATOM   1303  H5'   C    42      20.555  18.875 -11.890  1.00  0.00           H  
ATOM   1304 H5''   C    42      20.497  18.783 -10.098  1.00  0.00           H  
ATOM   1305  C4'   C    42      22.435  18.489 -11.051  1.00  0.00           C  
ATOM   1306  H4'   C    42      22.111  17.450 -11.002  1.00  0.00           H  
ATOM   1307  O4'   C    42      23.179  18.664 -12.261  1.00  0.00           O  
ATOM   1308  C1'   C    42      24.589  18.935 -11.912  1.00  0.00           C  
ATOM   1309  H1'   C    42      25.242  18.390 -12.594  1.00  0.00           H  
ATOM   1310  N1    C    42      24.941  20.375 -11.820  1.00  0.00           N  
ATOM   1311  C6    C    42      24.033  21.339 -12.143  1.00  0.00           C  
ATOM   1312  H6    C    42      23.010  21.082 -12.377  1.00  0.00           H  
ATOM   1313  C5    C    42      24.450  22.633 -12.294  1.00  0.00           C  
ATOM   1314  H5    C    42      23.637  23.296 -12.550  1.00  0.00           H  
ATOM   1315  C4    C    42      25.782  22.977 -12.150  1.00  0.00           C  
ATOM   1316  N4    C    42      26.226  24.183 -12.312  1.00  0.00           N  
ATOM   1317  H41   C    42      27.205  24.432 -12.320  1.00  0.00           H  
ATOM   1318  H42   C    42      25.513  24.897 -12.290  1.00  0.00           H  
ATOM   1319  N3    C    42      26.720  22.070 -11.960  1.00  0.00           N  
ATOM   1320  C2    C    42      26.311  20.783 -11.861  1.00  0.00           C  
ATOM   1321  O2    C    42      27.144  19.894 -11.712  1.00  0.00           O  
ATOM   1322  C3'   C    42      23.398  18.754  -9.936  1.00  0.00           C  
ATOM   1323  H3'   C    42      23.292  19.823  -9.754  1.00  0.00           H  
ATOM   1324  C2'   C    42      24.744  18.393 -10.538  1.00  0.00           C  
ATOM   1325  H2'   C    42      25.662  18.712 -10.045  1.00  0.00           H  
ATOM   1326  O2'   C    42      24.946  16.974 -10.627  1.00  0.00           O  
ATOM   1327 HO2'   C    42      24.099  16.617 -10.349  1.00  0.00           H  
ATOM   1328  O3'   C    42      23.193  17.909  -8.829  1.00  0.00           O  
ATOM   1329  P     A    43      23.798  18.298  -7.392  1.00  0.00           P  
ATOM   1330  OP1   A    43      23.189  17.372  -6.341  1.00  0.00           O  
ATOM   1331  OP2   A    43      23.782  19.728  -7.194  1.00  0.00           O  
ATOM   1332  O5'   A    43      25.366  17.862  -7.448  1.00  0.00           O  
ATOM   1333  C5'   A    43      25.860  16.610  -7.479  1.00  0.00           C  
ATOM   1334  H5'   A    43      25.379  15.973  -8.222  1.00  0.00           H  
ATOM   1335 H5''   A    43      25.756  16.149  -6.497  1.00  0.00           H  
ATOM   1336  C4'   A    43      27.346  16.687  -7.833  1.00  0.00           C  
ATOM   1337  H4'   A    43      27.648  15.654  -8.005  1.00  0.00           H  
ATOM   1338  O4'   A    43      27.616  17.409  -9.025  1.00  0.00           O  
ATOM   1339  C1'   A    43      28.817  18.149  -8.953  1.00  0.00           C  
ATOM   1340  H1'   A    43      29.454  18.016  -9.828  1.00  0.00           H  
ATOM   1341  N9    A    43      28.528  19.578  -8.911  1.00  0.00           N  
ATOM   1342  C8    A    43      27.434  20.240  -8.400  1.00  0.00           C  
ATOM   1343  H8    A    43      26.611  19.822  -7.840  1.00  0.00           H  
ATOM   1344  N7    A    43      27.459  21.546  -8.617  1.00  0.00           N  
ATOM   1345  C5    A    43      28.706  21.780  -9.245  1.00  0.00           C  
ATOM   1346  C6    A    43      29.422  22.876  -9.841  1.00  0.00           C  
ATOM   1347  N6    A    43      28.875  24.094  -9.930  1.00  0.00           N  
ATOM   1348  H61   A    43      29.486  24.843 -10.223  1.00  0.00           H  
ATOM   1349  H62   A    43      27.948  24.264  -9.567  1.00  0.00           H  
ATOM   1350  N1    A    43      30.622  22.712 -10.443  1.00  0.00           N  
ATOM   1351  C2    A    43      31.118  21.471 -10.517  1.00  0.00           C  
ATOM   1352  H2    A    43      32.084  21.311 -10.972  1.00  0.00           H  
ATOM   1353  N3    A    43      30.612  20.375  -9.964  1.00  0.00           N  
ATOM   1354  C4    A    43      29.413  20.583  -9.355  1.00  0.00           C  
ATOM   1355  C3'   A    43      28.178  17.332  -6.746  1.00  0.00           C  
ATOM   1356  H3'   A    43      27.657  18.254  -6.486  1.00  0.00           H  
ATOM   1357  C2'   A    43      29.481  17.706  -7.614  1.00  0.00           C  
ATOM   1358  H2'   A    43      30.000  18.590  -7.243  1.00  0.00           H  
ATOM   1359  O2'   A    43      30.363  16.634  -7.698  1.00  0.00           O  
ATOM   1360 HO2'   A    43      30.170  15.995  -7.009  1.00  0.00           H  
ATOM   1361  O3'   A    43      28.586  16.615  -5.604  1.00  0.00           O  
ATOM   1362  P     A    44      28.880  17.328  -4.218  1.00  0.00           P  
ATOM   1363  OP1   A    44      28.988  16.209  -3.249  1.00  0.00           O  
ATOM   1364  OP2   A    44      27.899  18.369  -4.062  1.00  0.00           O  
ATOM   1365  O5'   A    44      30.305  18.067  -4.483  1.00  0.00           O  
ATOM   1366  C5'   A    44      31.518  17.364  -4.821  1.00  0.00           C  
ATOM   1367  H5'   A    44      31.358  16.586  -5.567  1.00  0.00           H  
ATOM   1368 H5''   A    44      31.770  16.796  -3.925  1.00  0.00           H  
ATOM   1369  C4'   A    44      32.595  18.325  -5.243  1.00  0.00           C  
ATOM   1370  H4'   A    44      33.538  17.784  -5.333  1.00  0.00           H  
ATOM   1371  O4'   A    44      32.321  18.983  -6.417  1.00  0.00           O  
ATOM   1372  C1'   A    44      32.984  20.238  -6.404  1.00  0.00           C  
ATOM   1373  H1'   A    44      33.691  20.333  -7.228  1.00  0.00           H  
ATOM   1374  N9    A    44      31.997  21.325  -6.421  1.00  0.00           N  
ATOM   1375  C8    A    44      30.691  21.259  -5.989  1.00  0.00           C  
ATOM   1376  H8    A    44      30.329  20.364  -5.505  1.00  0.00           H  
ATOM   1377  N7    A    44      30.033  22.427  -6.043  1.00  0.00           N  
ATOM   1378  C5    A    44      30.947  23.237  -6.558  1.00  0.00           C  
ATOM   1379  C6    A    44      30.866  24.584  -6.981  1.00  0.00           C  
ATOM   1380  N6    A    44      29.785  25.343  -6.789  1.00  0.00           N  
ATOM   1381  H61   A    44      29.758  26.288  -7.145  1.00  0.00           H  
ATOM   1382  H62   A    44      28.933  24.971  -6.394  1.00  0.00           H  
ATOM   1383  N1    A    44      31.934  25.152  -7.546  1.00  0.00           N  
ATOM   1384  C2    A    44      33.056  24.487  -7.675  1.00  0.00           C  
ATOM   1385  H2    A    44      33.854  25.042  -8.146  1.00  0.00           H  
ATOM   1386  N3    A    44      33.198  23.172  -7.426  1.00  0.00           N  
ATOM   1387  C4    A    44      32.125  22.616  -6.844  1.00  0.00           C  
ATOM   1388  C3'   A    44      32.828  19.399  -4.152  1.00  0.00           C  
ATOM   1389  H3'   A    44      31.906  19.967  -4.028  1.00  0.00           H  
ATOM   1390  C2'   A    44      33.715  20.288  -5.057  1.00  0.00           C  
ATOM   1391  H2'   A    44      33.661  21.296  -4.648  1.00  0.00           H  
ATOM   1392  O2'   A    44      35.067  19.761  -5.285  1.00  0.00           O  
ATOM   1393 HO2'   A    44      35.266  19.069  -4.650  1.00  0.00           H  
ATOM   1394  O3'   A    44      33.428  18.938  -2.961  1.00  0.00           O  
ATOM   1395  P     G    45      33.139  19.726  -1.634  1.00  0.00           P  
ATOM   1396  OP1   G    45      33.702  18.959  -0.451  1.00  0.00           O  
ATOM   1397  OP2   G    45      31.724  20.182  -1.578  1.00  0.00           O  
ATOM   1398  O5'   G    45      33.958  21.139  -1.730  1.00  0.00           O  
ATOM   1399  C5'   G    45      35.370  21.096  -1.855  1.00  0.00           C  
ATOM   1400  H5'   G    45      35.637  20.335  -2.588  1.00  0.00           H  
ATOM   1401 H5''   G    45      35.771  20.887  -0.863  1.00  0.00           H  
ATOM   1402  C4'   G    45      35.833  22.407  -2.347  1.00  0.00           C  
ATOM   1403  H4'   G    45      36.922  22.417  -2.382  1.00  0.00           H  
ATOM   1404  O4'   G    45      35.306  22.879  -3.637  1.00  0.00           O  
ATOM   1405  C1'   G    45      35.200  24.284  -3.674  1.00  0.00           C  
ATOM   1406  H1'   G    45      35.726  24.822  -4.463  1.00  0.00           H  
ATOM   1407  N9    G    45      33.774  24.592  -3.878  1.00  0.00           N  
ATOM   1408  C8    G    45      32.696  23.815  -3.532  1.00  0.00           C  
ATOM   1409  H8    G    45      32.733  22.800  -3.164  1.00  0.00           H  
ATOM   1410  N7    G    45      31.549  24.500  -3.612  1.00  0.00           N  
ATOM   1411  C5    G    45      32.006  25.742  -4.072  1.00  0.00           C  
ATOM   1412  C6    G    45      31.299  26.941  -4.300  1.00  0.00           C  
ATOM   1413  O6    G    45      30.170  27.115  -4.279  1.00  0.00           O  
ATOM   1414  N1    G    45      32.091  28.020  -4.687  1.00  0.00           N  
ATOM   1415  H1    G    45      31.560  28.869  -4.817  1.00  0.00           H  
ATOM   1416  C2    G    45      33.410  27.995  -4.920  1.00  0.00           C  
ATOM   1417  N2    G    45      34.011  29.067  -5.291  1.00  0.00           N  
ATOM   1418  H21   G    45      33.542  29.961  -5.297  1.00  0.00           H  
ATOM   1419  H22   G    45      34.966  29.006  -5.616  1.00  0.00           H  
ATOM   1420  N3    G    45      34.136  26.871  -4.733  1.00  0.00           N  
ATOM   1421  C4    G    45      33.376  25.786  -4.249  1.00  0.00           C  
ATOM   1422  C3'   G    45      35.432  23.530  -1.374  1.00  0.00           C  
ATOM   1423  H3'   G    45      34.434  23.400  -0.957  1.00  0.00           H  
ATOM   1424  C2'   G    45      35.621  24.804  -2.277  1.00  0.00           C  
ATOM   1425  H2'   G    45      34.940  25.590  -1.950  1.00  0.00           H  
ATOM   1426  O2'   G    45      36.919  25.317  -2.432  1.00  0.00           O  
ATOM   1427 HO2'   G    45      37.040  25.737  -1.578  1.00  0.00           H  
ATOM   1428  O3'   G    45      36.366  23.574  -0.250  1.00  0.00           O  
ATOM   1429  P     A    46      36.203  24.569   1.053  1.00  0.00           P  
ATOM   1430  OP1   A    46      37.034  24.197   2.190  1.00  0.00           O  
ATOM   1431  OP2   A    46      34.719  24.733   1.418  1.00  0.00           O  
ATOM   1432  O5'   A    46      36.854  25.938   0.716  1.00  0.00           O  
ATOM   1433  C5'   A    46      38.173  26.225   0.690  1.00  0.00           C  
ATOM   1434  H5'   A    46      38.636  25.563  -0.042  1.00  0.00           H  
ATOM   1435 H5''   A    46      38.609  26.193   1.689  1.00  0.00           H  
ATOM   1436  C4'   A    46      38.278  27.666   0.194  1.00  0.00           C  
ATOM   1437  H4'   A    46      39.311  28.001   0.092  1.00  0.00           H  
ATOM   1438  O4'   A    46      37.679  27.779  -1.137  1.00  0.00           O  
ATOM   1439  C1'   A    46      37.144  29.055  -1.216  1.00  0.00           C  
ATOM   1440  H1'   A    46      37.749  29.605  -1.937  1.00  0.00           H  
ATOM   1441  N9    A    46      35.721  29.050  -1.500  1.00  0.00           N  
ATOM   1442  C8    A    46      34.723  28.146  -1.140  1.00  0.00           C  
ATOM   1443  H8    A    46      34.962  27.211  -0.656  1.00  0.00           H  
ATOM   1444  N7    A    46      33.489  28.549  -1.395  1.00  0.00           N  
ATOM   1445  C5    A    46      33.752  29.805  -2.004  1.00  0.00           C  
ATOM   1446  C6    A    46      32.943  30.836  -2.445  1.00  0.00           C  
ATOM   1447  N6    A    46      31.609  30.843  -2.419  1.00  0.00           N  
ATOM   1448  H61   A    46      31.111  31.647  -2.774  1.00  0.00           H  
ATOM   1449  H62   A    46      31.213  30.065  -1.911  1.00  0.00           H  
ATOM   1450  N1    A    46      33.463  32.008  -2.926  1.00  0.00           N  
ATOM   1451  C2    A    46      34.763  32.176  -2.961  1.00  0.00           C  
ATOM   1452  H2    A    46      35.235  33.041  -3.403  1.00  0.00           H  
ATOM   1453  N3    A    46      35.654  31.265  -2.508  1.00  0.00           N  
ATOM   1454  C4    A    46      35.098  30.154  -2.039  1.00  0.00           C  
ATOM   1455  C3'   A    46      37.508  28.570   1.061  1.00  0.00           C  
ATOM   1456  H3'   A    46      36.498  28.160   1.093  1.00  0.00           H  
ATOM   1457  C2'   A    46      37.380  29.786   0.135  1.00  0.00           C  
ATOM   1458  H2'   A    46      36.452  30.267   0.444  1.00  0.00           H  
ATOM   1459  O2'   A    46      38.597  30.673   0.155  1.00  0.00           O  
ATOM   1460 HO2'   A    46      39.394  30.289   0.528  1.00  0.00           H  
ATOM   1461  O3'   A    46      38.036  28.682   2.350  1.00  0.00           O  
ATOM   1462  P     G    47      37.093  29.142   3.589  1.00  0.00           P  
ATOM   1463  OP1   G    47      37.979  29.485   4.677  1.00  0.00           O  
ATOM   1464  OP2   G    47      36.063  28.106   3.758  1.00  0.00           O  
ATOM   1465  O5'   G    47      36.299  30.477   3.220  1.00  0.00           O  
ATOM   1466  C5'   G    47      37.129  31.627   2.975  1.00  0.00           C  
ATOM   1467  H5'   G    47      37.910  31.423   2.242  1.00  0.00           H  
ATOM   1468 H5''   G    47      37.566  31.927   3.928  1.00  0.00           H  
ATOM   1469  C4'   G    47      36.449  32.862   2.572  1.00  0.00           C  
ATOM   1470  H4'   G    47      37.308  33.525   2.473  1.00  0.00           H  
ATOM   1471  O4'   G    47      35.824  32.632   1.333  1.00  0.00           O  
ATOM   1472  C1'   G    47      34.710  33.499   1.168  1.00  0.00           C  
ATOM   1473  H1'   G    47      34.797  34.163   0.308  1.00  0.00           H  
ATOM   1474  N9    G    47      33.530  32.644   1.016  1.00  0.00           N  
ATOM   1475  C8    G    47      33.473  31.287   0.970  1.00  0.00           C  
ATOM   1476  H8    G    47      34.333  30.657   1.145  1.00  0.00           H  
ATOM   1477  N7    G    47      32.261  30.792   0.720  1.00  0.00           N  
ATOM   1478  C5    G    47      31.500  31.985   0.695  1.00  0.00           C  
ATOM   1479  C6    G    47      30.050  32.166   0.519  1.00  0.00           C  
ATOM   1480  O6    G    47      29.205  31.352   0.472  1.00  0.00           O  
ATOM   1481  N1    G    47      29.621  33.497   0.414  1.00  0.00           N  
ATOM   1482  H1    G    47      28.650  33.652   0.182  1.00  0.00           H  
ATOM   1483  C2    G    47      30.512  34.503   0.428  1.00  0.00           C  
ATOM   1484  N2    G    47      29.978  35.695   0.364  1.00  0.00           N  
ATOM   1485  H21   G    47      28.998  35.939   0.382  1.00  0.00           H  
ATOM   1486  H22   G    47      30.585  36.501   0.392  1.00  0.00           H  
ATOM   1487  N3    G    47      31.856  34.386   0.435  1.00  0.00           N  
ATOM   1488  C4    G    47      32.263  33.077   0.661  1.00  0.00           C  
ATOM   1489  C3'   G    47      35.413  33.461   3.516  1.00  0.00           C  
ATOM   1490  H3'   G    47      34.873  32.616   3.943  1.00  0.00           H  
ATOM   1491  C2'   G    47      34.581  34.275   2.552  1.00  0.00           C  
ATOM   1492  H2'   G    47      33.533  34.327   2.847  1.00  0.00           H  
ATOM   1493  O2'   G    47      35.178  35.499   2.447  1.00  0.00           O  
ATOM   1494 HO2'   G    47      35.830  35.547   3.150  1.00  0.00           H  
ATOM   1495  O3'   G    47      35.973  34.303   4.512  1.00  0.00           O  
ATOM   1496  P     C    48      35.564  34.257   6.082  1.00  0.00           P  
ATOM   1497  OP1   C    48      36.244  35.348   6.822  1.00  0.00           O  
ATOM   1498  OP2   C    48      35.827  32.902   6.545  1.00  0.00           O  
ATOM   1499  O5'   C    48      33.982  34.417   6.169  1.00  0.00           O  
ATOM   1500  C5'   C    48      33.352  35.633   5.928  1.00  0.00           C  
ATOM   1501  H5'   C    48      33.846  36.164   5.115  1.00  0.00           H  
ATOM   1502 H5''   C    48      33.580  36.354   6.713  1.00  0.00           H  
ATOM   1503  C4'   C    48      31.927  35.536   5.538  1.00  0.00           C  
ATOM   1504  H4'   C    48      31.569  36.516   5.225  1.00  0.00           H  
ATOM   1505  O4'   C    48      31.802  34.607   4.489  1.00  0.00           O  
ATOM   1506  C1'   C    48      30.636  33.775   4.601  1.00  0.00           C  
ATOM   1507  H1'   C    48      29.936  34.066   3.818  1.00  0.00           H  
ATOM   1508  N1    C    48      30.973  32.302   4.469  1.00  0.00           N  
ATOM   1509  C6    C    48      32.265  31.816   4.782  1.00  0.00           C  
ATOM   1510  H6    C    48      33.004  32.426   5.281  1.00  0.00           H  
ATOM   1511  C5    C    48      32.562  30.525   4.458  1.00  0.00           C  
ATOM   1512  H5    C    48      33.547  30.140   4.676  1.00  0.00           H  
ATOM   1513  C4    C    48      31.514  29.707   3.876  1.00  0.00           C  
ATOM   1514  N4    C    48      31.675  28.470   3.554  1.00  0.00           N  
ATOM   1515  H41   C    48      30.838  27.954   3.322  1.00  0.00           H  
ATOM   1516  H42   C    48      32.495  27.996   3.904  1.00  0.00           H  
ATOM   1517  N3    C    48      30.291  30.158   3.523  1.00  0.00           N  
ATOM   1518  C2    C    48      30.049  31.447   3.780  1.00  0.00           C  
ATOM   1519  O2    C    48      28.923  31.824   3.530  1.00  0.00           O  
ATOM   1520  C3'   C    48      31.032  35.026   6.630  1.00  0.00           C  
ATOM   1521  H3'   C    48      31.559  34.288   7.234  1.00  0.00           H  
ATOM   1522  C2'   C    48      29.915  34.257   5.870  1.00  0.00           C  
ATOM   1523  H2'   C    48      29.576  33.404   6.458  1.00  0.00           H  
ATOM   1524  O2'   C    48      28.833  35.100   5.475  1.00  0.00           O  
ATOM   1525 HO2'   C    48      28.020  34.964   5.967  1.00  0.00           H  
ATOM   1526  O3'   C    48      30.481  36.019   7.449  1.00  0.00           O  
ATOM   1527  P     C    49      30.292  35.880   8.967  1.00  0.00           P  
ATOM   1528  OP1   C    49      30.000  37.243   9.462  1.00  0.00           O  
ATOM   1529  OP2   C    49      31.276  35.120   9.640  1.00  0.00           O  
ATOM   1530  O5'   C    49      28.893  35.058   8.879  1.00  0.00           O  
ATOM   1531  C5'   C    49      27.585  35.587   8.623  1.00  0.00           C  
ATOM   1532  H5'   C    49      27.529  36.232   7.746  1.00  0.00           H  
ATOM   1533 H5''   C    49      27.215  36.109   9.505  1.00  0.00           H  
ATOM   1534  C4'   C    49      26.540  34.543   8.246  1.00  0.00           C  
ATOM   1535  H4'   C    49      25.764  34.932   7.587  1.00  0.00           H  
ATOM   1536  O4'   C    49      27.177  33.691   7.392  1.00  0.00           O  
ATOM   1537  C1'   C    49      26.746  32.363   7.656  1.00  0.00           C  
ATOM   1538  H1'   C    49      25.894  32.199   6.998  1.00  0.00           H  
ATOM   1539  N1    C    49      27.803  31.373   7.411  1.00  0.00           N  
ATOM   1540  C6    C    49      29.014  31.599   8.000  1.00  0.00           C  
ATOM   1541  H6    C    49      29.065  32.387   8.738  1.00  0.00           H  
ATOM   1542  C5    C    49      30.058  30.757   7.846  1.00  0.00           C  
ATOM   1543  H5    C    49      30.903  30.916   8.498  1.00  0.00           H  
ATOM   1544  C4    C    49      29.899  29.720   6.885  1.00  0.00           C  
ATOM   1545  N4    C    49      30.663  28.624   6.798  1.00  0.00           N  
ATOM   1546  H41   C    49      30.427  27.833   6.215  1.00  0.00           H  
ATOM   1547  H42   C    49      31.536  28.634   7.306  1.00  0.00           H  
ATOM   1548  N3    C    49      28.704  29.446   6.366  1.00  0.00           N  
ATOM   1549  C2    C    49      27.625  30.233   6.532  1.00  0.00           C  
ATOM   1550  O2    C    49      26.585  30.135   5.915  1.00  0.00           O  
ATOM   1551  C3'   C    49      25.898  33.729   9.469  1.00  0.00           C  
ATOM   1552  H3'   C    49      26.252  33.878  10.489  1.00  0.00           H  
ATOM   1553  C2'   C    49      26.206  32.288   9.017  1.00  0.00           C  
ATOM   1554  H2'   C    49      26.919  31.807   9.687  1.00  0.00           H  
ATOM   1555  O2'   C    49      24.969  31.572   8.972  1.00  0.00           O  
ATOM   1556 HO2'   C    49      24.264  32.211   9.103  1.00  0.00           H  
ATOM   1557  O3'   C    49      24.430  34.035   9.474  1.00  0.00           O  
ATOM   1558  P     U    50      23.911  35.269  10.229  1.00  0.00           P  
ATOM   1559  OP1   U    50      22.421  35.343  10.119  1.00  0.00           O  
ATOM   1560  OP2   U    50      24.745  36.468   9.931  1.00  0.00           O  
ATOM   1561  O5'   U    50      24.061  34.862  11.773  1.00  0.00           O  
ATOM   1562  C5'   U    50      23.434  33.691  12.234  1.00  0.00           C  
ATOM   1563  H5'   U    50      23.443  32.910  11.474  1.00  0.00           H  
ATOM   1564 H5''   U    50      22.382  33.907  12.421  1.00  0.00           H  
ATOM   1565  C4'   U    50      24.138  33.233  13.557  1.00  0.00           C  
ATOM   1566  H4'   U    50      23.689  32.292  13.874  1.00  0.00           H  
ATOM   1567  O4'   U    50      25.507  32.895  13.204  1.00  0.00           O  
ATOM   1568  C1'   U    50      26.329  33.074  14.356  1.00  0.00           C  
ATOM   1569  H1'   U    50      26.191  32.258  15.065  1.00  0.00           H  
ATOM   1570  N1    U    50      27.745  33.182  13.989  1.00  0.00           N  
ATOM   1571  C6    U    50      28.206  34.026  12.971  1.00  0.00           C  
ATOM   1572  H6    U    50      27.485  34.759  12.641  1.00  0.00           H  
ATOM   1573  C5    U    50      29.491  33.882  12.513  1.00  0.00           C  
ATOM   1574  H5    U    50      29.780  34.501  11.676  1.00  0.00           H  
ATOM   1575  C4    U    50      30.312  32.854  13.056  1.00  0.00           C  
ATOM   1576  O4    U    50      31.451  32.674  12.685  1.00  0.00           O  
ATOM   1577  N3    U    50      29.859  32.167  14.132  1.00  0.00           N  
ATOM   1578  H3    U    50      30.414  31.381  14.438  1.00  0.00           H  
ATOM   1579  C2    U    50      28.602  32.276  14.679  1.00  0.00           C  
ATOM   1580  O2    U    50      28.270  31.488  15.547  1.00  0.00           O  
ATOM   1581  C3'   U    50      24.189  34.178  14.751  1.00  0.00           C  
ATOM   1582  H3'   U    50      23.823  35.189  14.574  1.00  0.00           H  
ATOM   1583  C2'   U    50      25.727  34.313  14.942  1.00  0.00           C  
ATOM   1584  H2'   U    50      25.916  35.145  14.264  1.00  0.00           H  
ATOM   1585  O2'   U    50      26.090  34.579  16.258  1.00  0.00           O  
ATOM   1586 HO2'   U    50      25.302  34.204  16.660  1.00  0.00           H  
ATOM   1587  O3'   U    50      23.699  33.784  16.004  1.00  0.00           O  
ATOM   1588  P     U    51      22.093  33.412  16.069  1.00  0.00           P  
ATOM   1589  OP1   U    51      21.295  34.258  15.170  1.00  0.00           O  
ATOM   1590  OP2   U    51      21.762  33.435  17.523  1.00  0.00           O  
ATOM   1591  O5'   U    51      22.148  31.942  15.557  1.00  0.00           O  
ATOM   1592  C5'   U    51      21.031  31.468  14.773  1.00  0.00           C  
ATOM   1593  H5'   U    51      20.895  31.991  13.827  1.00  0.00           H  
ATOM   1594 H5''   U    51      20.071  31.543  15.283  1.00  0.00           H  
ATOM   1595  C4'   U    51      21.189  29.963  14.413  1.00  0.00           C  
ATOM   1596  H4'   U    51      20.417  29.761  13.670  1.00  0.00           H  
ATOM   1597  O4'   U    51      22.516  29.764  13.964  1.00  0.00           O  
ATOM   1598  C1'   U    51      22.994  28.740  14.779  1.00  0.00           C  
ATOM   1599  H1'   U    51      23.503  27.972  14.197  1.00  0.00           H  
ATOM   1600  N1    U    51      24.141  29.200  15.642  1.00  0.00           N  
ATOM   1601  C6    U    51      23.843  29.987  16.747  1.00  0.00           C  
ATOM   1602  H6    U    51      22.846  30.325  16.989  1.00  0.00           H  
ATOM   1603  C5    U    51      24.856  30.345  17.589  1.00  0.00           C  
ATOM   1604  H5    U    51      24.622  30.992  18.422  1.00  0.00           H  
ATOM   1605  C4    U    51      26.191  29.767  17.542  1.00  0.00           C  
ATOM   1606  O4    U    51      27.117  30.076  18.245  1.00  0.00           O  
ATOM   1607  N3    U    51      26.368  29.077  16.388  1.00  0.00           N  
ATOM   1608  H3    U    51      27.276  28.651  16.263  1.00  0.00           H  
ATOM   1609  C2    U    51      25.485  28.751  15.422  1.00  0.00           C  
ATOM   1610  O2    U    51      25.804  28.093  14.407  1.00  0.00           O  
ATOM   1611  C3'   U    51      20.814  29.066  15.563  1.00  0.00           C  
ATOM   1612  H3'   U    51      20.816  29.610  16.508  1.00  0.00           H  
ATOM   1613  C2'   U    51      21.887  28.040  15.497  1.00  0.00           C  
ATOM   1614  H2'   U    51      22.222  27.860  16.519  1.00  0.00           H  
ATOM   1615  O2'   U    51      21.541  26.916  14.722  1.00  0.00           O  
ATOM   1616 HO2'   U    51      20.609  26.700  14.803  1.00  0.00           H  
ATOM   1617  O3'   U    51      19.566  28.482  15.563  1.00  0.00           O  
ATOM   1618  P     A    52      18.228  29.199  16.002  1.00  0.00           P  
ATOM   1619  OP1   A    52      18.339  29.784  17.336  1.00  0.00           O  
ATOM   1620  OP2   A    52      17.199  28.139  15.753  1.00  0.00           O  
ATOM   1621  O5'   A    52      17.855  30.408  15.041  1.00  0.00           O  
ATOM   1622  C5'   A    52      17.408  30.201  13.713  1.00  0.00           C  
ATOM   1623  H5'   A    52      16.454  29.693  13.858  1.00  0.00           H  
ATOM   1624 H5''   A    52      18.013  29.464  13.186  1.00  0.00           H  
ATOM   1625  C4'   A    52      17.190  31.433  12.758  1.00  0.00           C  
ATOM   1626  H4'   A    52      16.568  32.157  13.285  1.00  0.00           H  
ATOM   1627  O4'   A    52      18.467  31.940  12.410  1.00  0.00           O  
ATOM   1628  C1'   A    52      18.653  31.739  11.012  1.00  0.00           C  
ATOM   1629  H1'   A    52      18.385  32.720  10.620  1.00  0.00           H  
ATOM   1630  N9    A    52      19.991  31.349  10.614  1.00  0.00           N  
ATOM   1631  C8    A    52      20.888  32.176  10.022  1.00  0.00           C  
ATOM   1632  H8    A    52      20.661  33.139   9.589  1.00  0.00           H  
ATOM   1633  N7    A    52      22.079  31.615   9.871  1.00  0.00           N  
ATOM   1634  C5    A    52      21.983  30.397  10.502  1.00  0.00           C  
ATOM   1635  C6    A    52      22.877  29.265  10.855  1.00  0.00           C  
ATOM   1636  N6    A    52      24.174  29.190  10.654  1.00  0.00           N  
ATOM   1637  H61   A    52      24.644  28.297  10.681  1.00  0.00           H  
ATOM   1638  H62   A    52      24.473  29.933  10.038  1.00  0.00           H  
ATOM   1639  N1    A    52      22.394  28.144  11.363  1.00  0.00           N  
ATOM   1640  C2    A    52      21.088  28.160  11.662  1.00  0.00           C  
ATOM   1641  H2    A    52      20.673  27.246  12.061  1.00  0.00           H  
ATOM   1642  N3    A    52      20.180  29.039  11.439  1.00  0.00           N  
ATOM   1643  C4    A    52      20.655  30.176  10.843  1.00  0.00           C  
ATOM   1644  C3'   A    52      16.476  31.085  11.417  1.00  0.00           C  
ATOM   1645  H3'   A    52      15.651  30.378  11.506  1.00  0.00           H  
ATOM   1646  C2'   A    52      17.645  30.791  10.466  1.00  0.00           C  
ATOM   1647  H2'   A    52      17.922  29.740  10.544  1.00  0.00           H  
ATOM   1648  O2'   A    52      17.340  30.954   9.078  1.00  0.00           O  
ATOM   1649 HO2'   A    52      17.019  31.840   8.893  1.00  0.00           H  
ATOM   1650  O3'   A    52      15.857  32.348  10.970  1.00  0.00           O  
ATOM   1651  P     A    53      14.645  32.409   9.916  1.00  0.00           P  
ATOM   1652  OP1   A    53      13.793  33.407  10.544  1.00  0.00           O  
ATOM   1653  OP2   A    53      14.091  31.085   9.733  1.00  0.00           O  
ATOM   1654  O5'   A    53      15.373  32.889   8.657  1.00  0.00           O  
ATOM   1655  C5'   A    53      15.666  34.262   8.515  1.00  0.00           C  
ATOM   1656  H5'   A    53      16.078  34.695   9.427  1.00  0.00           H  
ATOM   1657 H5''   A    53      14.706  34.779   8.511  1.00  0.00           H  
ATOM   1658  C4'   A    53      16.623  34.391   7.285  1.00  0.00           C  
ATOM   1659  H4'   A    53      16.933  35.430   7.169  1.00  0.00           H  
ATOM   1660  O4'   A    53      17.920  33.684   7.563  1.00  0.00           O  
ATOM   1661  C1'   A    53      18.307  32.984   6.405  1.00  0.00           C  
ATOM   1662  H1'   A    53      18.752  33.721   5.737  1.00  0.00           H  
ATOM   1663  N9    A    53      19.414  32.015   6.519  1.00  0.00           N  
ATOM   1664  C8    A    53      19.391  30.640   6.585  1.00  0.00           C  
ATOM   1665  H8    A    53      18.494  30.065   6.758  1.00  0.00           H  
ATOM   1666  N7    A    53      20.523  30.011   6.652  1.00  0.00           N  
ATOM   1667  C5    A    53      21.438  31.064   6.390  1.00  0.00           C  
ATOM   1668  C6    A    53      22.872  31.253   6.337  1.00  0.00           C  
ATOM   1669  N6    A    53      23.645  30.219   6.457  1.00  0.00           N  
ATOM   1670  H61   A    53      24.602  30.467   6.250  1.00  0.00           H  
ATOM   1671  H62   A    53      23.161  29.380   6.742  1.00  0.00           H  
ATOM   1672  N1    A    53      23.418  32.443   6.110  1.00  0.00           N  
ATOM   1673  C2    A    53      22.613  33.468   6.079  1.00  0.00           C  
ATOM   1674  H2    A    53      23.103  34.414   5.899  1.00  0.00           H  
ATOM   1675  N3    A    53      21.286  33.450   6.140  1.00  0.00           N  
ATOM   1676  C4    A    53      20.733  32.257   6.291  1.00  0.00           C  
ATOM   1677  C3'   A    53      16.046  33.747   5.933  1.00  0.00           C  
ATOM   1678  H3'   A    53      14.989  33.504   6.040  1.00  0.00           H  
ATOM   1679  C2'   A    53      16.984  32.561   5.786  1.00  0.00           C  
ATOM   1680  H2'   A    53      16.520  31.755   6.355  1.00  0.00           H  
ATOM   1681  O2'   A    53      17.041  32.103   4.516  1.00  0.00           O  
ATOM   1682 HO2'   A    53      17.221  32.882   3.984  1.00  0.00           H  
ATOM   1683  O3'   A    53      16.315  34.658   4.882  1.00  0.00           O  
ATOM   1684  P     A    54      15.385  34.879   3.652  1.00  0.00           P  
ATOM   1685  OP1   A    54      15.664  36.186   3.080  1.00  0.00           O  
ATOM   1686  OP2   A    54      14.050  34.619   4.083  1.00  0.00           O  
ATOM   1687  O5'   A    54      15.825  33.798   2.552  1.00  0.00           O  
ATOM   1688  C5'   A    54      16.705  34.124   1.462  1.00  0.00           C  
ATOM   1689  H5'   A    54      16.218  34.804   0.764  1.00  0.00           H  
ATOM   1690 H5''   A    54      16.795  33.253   0.812  1.00  0.00           H  
ATOM   1691  C4'   A    54      18.107  34.504   1.827  1.00  0.00           C  
ATOM   1692  H4'   A    54      18.105  35.572   2.044  1.00  0.00           H  
ATOM   1693  O4'   A    54      18.592  33.719   2.892  1.00  0.00           O  
ATOM   1694  C1'   A    54      19.978  33.645   2.759  1.00  0.00           C  
ATOM   1695  H1'   A    54      20.379  34.224   3.591  1.00  0.00           H  
ATOM   1696  N9    A    54      20.408  32.192   2.894  1.00  0.00           N  
ATOM   1697  C8    A    54      19.675  31.091   3.023  1.00  0.00           C  
ATOM   1698  H8    A    54      18.596  31.065   3.047  1.00  0.00           H  
ATOM   1699  N7    A    54      20.292  29.962   3.259  1.00  0.00           N  
ATOM   1700  C5    A    54      21.582  30.348   3.209  1.00  0.00           C  
ATOM   1701  C6    A    54      22.765  29.703   3.306  1.00  0.00           C  
ATOM   1702  N6    A    54      23.002  28.435   3.676  1.00  0.00           N  
ATOM   1703  H61   A    54      23.963  28.129   3.740  1.00  0.00           H  
ATOM   1704  H62   A    54      22.167  27.909   3.890  1.00  0.00           H  
ATOM   1705  N1    A    54      23.869  30.370   3.028  1.00  0.00           N  
ATOM   1706  C2    A    54      23.846  31.667   2.889  1.00  0.00           C  
ATOM   1707  H2    A    54      24.754  32.223   2.710  1.00  0.00           H  
ATOM   1708  N3    A    54      22.813  32.472   2.855  1.00  0.00           N  
ATOM   1709  C4    A    54      21.696  31.680   2.954  1.00  0.00           C  
ATOM   1710  C3'   A    54      19.093  34.350   0.729  1.00  0.00           C  
ATOM   1711  H3'   A    54      18.866  33.408   0.229  1.00  0.00           H  
ATOM   1712  C2'   A    54      20.420  34.242   1.381  1.00  0.00           C  
ATOM   1713  H2'   A    54      21.167  33.599   0.915  1.00  0.00           H  
ATOM   1714  O2'   A    54      20.982  35.500   1.514  1.00  0.00           O  
ATOM   1715 HO2'   A    54      21.224  35.835   0.647  1.00  0.00           H  
ATOM   1716  O3'   A    54      19.056  35.399  -0.261  1.00  0.00           O  
ATOM   1717  P     C    55      20.029  35.404  -1.446  1.00  0.00           P  
ATOM   1718  OP1   C    55      19.335  36.250  -2.477  1.00  0.00           O  
ATOM   1719  OP2   C    55      20.107  33.979  -1.838  1.00  0.00           O  
ATOM   1720  O5'   C    55      21.454  36.148  -1.011  1.00  0.00           O  
ATOM   1721  C5'   C    55      21.548  37.549  -0.732  1.00  0.00           C  
ATOM   1722  H5'   C    55      20.965  37.720   0.173  1.00  0.00           H  
ATOM   1723 H5''   C    55      21.248  38.029  -1.663  1.00  0.00           H  
ATOM   1724  C4'   C    55      22.943  37.919  -0.354  1.00  0.00           C  
ATOM   1725  H4'   C    55      23.036  38.968  -0.073  1.00  0.00           H  
ATOM   1726  O4'   C    55      23.302  37.069   0.689  1.00  0.00           O  
ATOM   1727  C1'   C    55      24.696  36.791   0.581  1.00  0.00           C  
ATOM   1728  H1'   C    55      25.214  36.977   1.522  1.00  0.00           H  
ATOM   1729  N1    C    55      25.080  35.430   0.286  1.00  0.00           N  
ATOM   1730  C6    C    55      24.087  34.463   0.103  1.00  0.00           C  
ATOM   1731  H6    C    55      23.050  34.718  -0.056  1.00  0.00           H  
ATOM   1732  C5    C    55      24.486  33.163   0.036  1.00  0.00           C  
ATOM   1733  H5    C    55      23.729  32.418  -0.161  1.00  0.00           H  
ATOM   1734  C4    C    55      25.871  32.872   0.243  1.00  0.00           C  
ATOM   1735  N4    C    55      26.340  31.682   0.034  1.00  0.00           N  
ATOM   1736  H41   C    55      27.313  31.565   0.280  1.00  0.00           H  
ATOM   1737  H42   C    55      25.775  30.861  -0.124  1.00  0.00           H  
ATOM   1738  N3    C    55      26.804  33.735   0.330  1.00  0.00           N  
ATOM   1739  C2    C    55      26.424  34.999   0.381  1.00  0.00           C  
ATOM   1740  O2    C    55      27.249  35.869   0.528  1.00  0.00           O  
ATOM   1741  C3'   C    55      23.981  37.857  -1.434  1.00  0.00           C  
ATOM   1742  H3'   C    55      23.825  36.987  -2.072  1.00  0.00           H  
ATOM   1743  C2'   C    55      25.282  37.745  -0.500  1.00  0.00           C  
ATOM   1744  H2'   C    55      26.088  37.243  -1.037  1.00  0.00           H  
ATOM   1745  O2'   C    55      25.631  38.918   0.166  1.00  0.00           O  
ATOM   1746 HO2'   C    55      25.494  39.665  -0.421  1.00  0.00           H  
ATOM   1747  O3'   C    55      23.984  39.051  -2.271  1.00  0.00           O  
ATOM   1748  P     U    56      24.715  39.054  -3.621  1.00  0.00           P  
ATOM   1749  OP1   U    56      24.778  40.533  -3.780  1.00  0.00           O  
ATOM   1750  OP2   U    56      24.039  38.194  -4.611  1.00  0.00           O  
ATOM   1751  O5'   U    56      26.132  38.415  -3.490  1.00  0.00           O  
ATOM   1752  C5'   U    56      27.296  39.186  -3.126  1.00  0.00           C  
ATOM   1753  H5'   U    56      26.990  39.568  -2.152  1.00  0.00           H  
ATOM   1754 H5''   U    56      27.473  39.998  -3.831  1.00  0.00           H  
ATOM   1755  C4'   U    56      28.569  38.374  -3.010  1.00  0.00           C  
ATOM   1756  H4'   U    56      29.363  39.013  -2.623  1.00  0.00           H  
ATOM   1757  O4'   U    56      28.313  37.219  -2.165  1.00  0.00           O  
ATOM   1758  C1'   U    56      29.015  36.090  -2.715  1.00  0.00           C  
ATOM   1759  H1'   U    56      29.652  35.695  -1.924  1.00  0.00           H  
ATOM   1760  N1    U    56      28.142  34.891  -3.029  1.00  0.00           N  
ATOM   1761  C6    U    56      26.864  34.985  -3.486  1.00  0.00           C  
ATOM   1762  H6    U    56      26.441  35.975  -3.572  1.00  0.00           H  
ATOM   1763  C5    U    56      25.980  33.910  -3.606  1.00  0.00           C  
ATOM   1764  H5    U    56      24.966  34.096  -3.928  1.00  0.00           H  
ATOM   1765  C4    U    56      26.474  32.562  -3.337  1.00  0.00           C  
ATOM   1766  O4    U    56      25.861  31.521  -3.434  1.00  0.00           O  
ATOM   1767  N3    U    56      27.784  32.508  -2.913  1.00  0.00           N  
ATOM   1768  H3    U    56      28.128  31.646  -2.514  1.00  0.00           H  
ATOM   1769  C2    U    56      28.678  33.615  -2.921  1.00  0.00           C  
ATOM   1770  O2    U    56      29.915  33.431  -2.849  1.00  0.00           O  
ATOM   1771  C3'   U    56      29.085  37.785  -4.308  1.00  0.00           C  
ATOM   1772  H3'   U    56      28.243  37.432  -4.903  1.00  0.00           H  
ATOM   1773  C2'   U    56      29.934  36.546  -3.885  1.00  0.00           C  
ATOM   1774  H2'   U    56      29.948  35.857  -4.729  1.00  0.00           H  
ATOM   1775  O2'   U    56      31.218  36.706  -3.385  1.00  0.00           O  
ATOM   1776 HO2'   U    56      31.617  35.864  -3.151  1.00  0.00           H  
ATOM   1777  O3'   U    56      29.922  38.695  -5.041  1.00  0.00           O  
ATOM   1778  P     C    57      30.078  38.510  -6.571  1.00  0.00           P  
ATOM   1779  OP1   C    57      30.692  39.749  -7.109  1.00  0.00           O  
ATOM   1780  OP2   C    57      28.792  38.092  -7.086  1.00  0.00           O  
ATOM   1781  O5'   C    57      31.070  37.188  -6.785  1.00  0.00           O  
ATOM   1782  C5'   C    57      32.396  37.159  -6.380  1.00  0.00           C  
ATOM   1783  H5'   C    57      32.484  37.633  -5.402  1.00  0.00           H  
ATOM   1784 H5''   C    57      32.932  37.828  -7.054  1.00  0.00           H  
ATOM   1785  C4'   C    57      32.999  35.776  -6.348  1.00  0.00           C  
ATOM   1786  H4'   C    57      34.043  35.919  -6.071  1.00  0.00           H  
ATOM   1787  O4'   C    57      32.418  34.822  -5.433  1.00  0.00           O  
ATOM   1788  C1'   C    57      32.461  33.515  -5.952  1.00  0.00           C  
ATOM   1789  H1'   C    57      33.217  32.905  -5.458  1.00  0.00           H  
ATOM   1790  N1    C    57      31.118  32.971  -5.881  1.00  0.00           N  
ATOM   1791  C6    C    57      30.015  33.688  -6.256  1.00  0.00           C  
ATOM   1792  H6    C    57      30.254  34.702  -6.539  1.00  0.00           H  
ATOM   1793  C5    C    57      28.812  33.124  -6.196  1.00  0.00           C  
ATOM   1794  H5    C    57      28.054  33.803  -6.559  1.00  0.00           H  
ATOM   1795  C4    C    57      28.728  31.725  -5.794  1.00  0.00           C  
ATOM   1796  N4    C    57      27.611  31.071  -5.740  1.00  0.00           N  
ATOM   1797  H41   C    57      27.794  30.091  -5.579  1.00  0.00           H  
ATOM   1798  H42   C    57      26.718  31.540  -5.797  1.00  0.00           H  
ATOM   1799  N3    C    57      29.780  31.010  -5.511  1.00  0.00           N  
ATOM   1800  C2    C    57      30.994  31.594  -5.574  1.00  0.00           C  
ATOM   1801  O2    C    57      31.921  30.786  -5.482  1.00  0.00           O  
ATOM   1802  C3'   C    57      32.781  35.118  -7.708  1.00  0.00           C  
ATOM   1803  H3'   C    57      31.767  35.383  -8.007  1.00  0.00           H  
ATOM   1804  C2'   C    57      32.879  33.618  -7.376  1.00  0.00           C  
ATOM   1805  H2'   C    57      32.288  32.968  -8.021  1.00  0.00           H  
ATOM   1806  O2'   C    57      34.251  33.264  -7.463  1.00  0.00           O  
ATOM   1807 HO2'   C    57      34.598  33.320  -8.357  1.00  0.00           H  
ATOM   1808  O3'   C    57      33.799  35.655  -8.570  1.00  0.00           O  
ATOM   1809  P     U    58      33.903  35.378 -10.091  1.00  0.00           P  
ATOM   1810  OP1   U    58      34.987  36.305 -10.553  1.00  0.00           O  
ATOM   1811  OP2   U    58      32.582  35.666 -10.645  1.00  0.00           O  
ATOM   1812  O5'   U    58      34.271  33.861 -10.214  1.00  0.00           O  
ATOM   1813  C5'   U    58      35.617  33.547 -10.457  1.00  0.00           C  
ATOM   1814  H5'   U    58      36.223  33.903  -9.624  1.00  0.00           H  
ATOM   1815 H5''   U    58      35.896  34.051 -11.382  1.00  0.00           H  
ATOM   1816  C4'   U    58      35.965  32.096 -10.559  1.00  0.00           C  
ATOM   1817  H4'   U    58      37.041  31.975 -10.684  1.00  0.00           H  
ATOM   1818  O4'   U    58      35.522  31.371  -9.432  1.00  0.00           O  
ATOM   1819  C1'   U    58      35.193  30.049  -9.877  1.00  0.00           C  
ATOM   1820  H1'   U    58      35.805  29.257  -9.446  1.00  0.00           H  
ATOM   1821  N1    U    58      33.814  29.811  -9.356  1.00  0.00           N  
ATOM   1822  C6    U    58      32.741  30.647  -9.550  1.00  0.00           C  
ATOM   1823  H6    U    58      32.932  31.641  -9.926  1.00  0.00           H  
ATOM   1824  C5    U    58      31.518  30.233  -9.156  1.00  0.00           C  
ATOM   1825  H5    U    58      30.653  30.867  -9.283  1.00  0.00           H  
ATOM   1826  C4    U    58      31.269  29.038  -8.418  1.00  0.00           C  
ATOM   1827  O4    U    58      30.171  28.633  -8.125  1.00  0.00           O  
ATOM   1828  N3    U    58      32.362  28.221  -8.238  1.00  0.00           N  
ATOM   1829  H3    U    58      32.171  27.367  -7.733  1.00  0.00           H  
ATOM   1830  C2    U    58      33.591  28.509  -8.789  1.00  0.00           C  
ATOM   1831  O2    U    58      34.521  27.666  -8.855  1.00  0.00           O  
ATOM   1832  C3'   U    58      35.290  31.468 -11.801  1.00  0.00           C  
ATOM   1833  H3'   U    58      34.300  31.923 -11.767  1.00  0.00           H  
ATOM   1834  C2'   U    58      35.254  30.008 -11.418  1.00  0.00           C  
ATOM   1835  H2'   U    58      34.353  29.648 -11.914  1.00  0.00           H  
ATOM   1836  O2'   U    58      36.427  29.391 -11.735  1.00  0.00           O  
ATOM   1837 HO2'   U    58      36.246  28.494 -12.024  1.00  0.00           H  
ATOM   1838  O3'   U    58      36.045  31.782 -13.035  1.00  0.00           O  
ATOM   1839  P     U    59      35.295  31.471 -14.432  1.00  0.00           P  
ATOM   1840  OP1   U    59      36.147  31.989 -15.578  1.00  0.00           O  
ATOM   1841  OP2   U    59      33.974  31.994 -14.303  1.00  0.00           O  
ATOM   1842  O5'   U    59      35.207  29.868 -14.617  1.00  0.00           O  
ATOM   1843  C5'   U    59      36.446  29.082 -14.776  1.00  0.00           C  
ATOM   1844  H5'   U    59      37.091  29.506 -14.006  1.00  0.00           H  
ATOM   1845 H5''   U    59      37.001  29.269 -15.695  1.00  0.00           H  
ATOM   1846  C4'   U    59      36.027  27.600 -14.665  1.00  0.00           C  
ATOM   1847  H4'   U    59      36.984  27.088 -14.759  1.00  0.00           H  
ATOM   1848  O4'   U    59      35.371  27.395 -13.359  1.00  0.00           O  
ATOM   1849  C1'   U    59      34.602  26.220 -13.455  1.00  0.00           C  
ATOM   1850  H1'   U    59      35.058  25.304 -13.080  1.00  0.00           H  
ATOM   1851  N1    U    59      33.309  26.313 -12.728  1.00  0.00           N  
ATOM   1852  C6    U    59      32.581  27.489 -12.695  1.00  0.00           C  
ATOM   1853  H6    U    59      32.985  28.339 -13.224  1.00  0.00           H  
ATOM   1854  C5    U    59      31.456  27.631 -11.975  1.00  0.00           C  
ATOM   1855  H5    U    59      31.003  28.606 -11.867  1.00  0.00           H  
ATOM   1856  C4    U    59      30.963  26.544 -11.185  1.00  0.00           C  
ATOM   1857  O4    U    59      29.892  26.580 -10.556  1.00  0.00           O  
ATOM   1858  N3    U    59      31.696  25.371 -11.269  1.00  0.00           N  
ATOM   1859  H3    U    59      31.270  24.530 -10.905  1.00  0.00           H  
ATOM   1860  C2    U    59      32.769  25.150 -12.106  1.00  0.00           C  
ATOM   1861  O2    U    59      33.332  24.049 -12.235  1.00  0.00           O  
ATOM   1862  C3'   U    59      35.129  27.125 -15.656  1.00  0.00           C  
ATOM   1863  H3'   U    59      34.435  27.954 -15.798  1.00  0.00           H  
ATOM   1864  C2'   U    59      34.358  25.968 -14.979  1.00  0.00           C  
ATOM   1865  H2'   U    59      33.283  26.000 -15.158  1.00  0.00           H  
ATOM   1866  O2'   U    59      34.953  24.643 -15.254  1.00  0.00           O  
ATOM   1867 HO2'   U    59      34.670  24.384 -16.134  1.00  0.00           H  
ATOM   1868  O3'   U    59      35.832  26.682 -16.831  1.00  0.00           O  
ATOM   1869  P     G    60      35.170  26.699 -18.265  1.00  0.00           P  
ATOM   1870  OP1   G    60      36.264  26.737 -19.267  1.00  0.00           O  
ATOM   1871  OP2   G    60      34.096  27.745 -18.297  1.00  0.00           O  
ATOM   1872  O5'   G    60      34.399  25.295 -18.310  1.00  0.00           O  
ATOM   1873  C5'   G    60      34.978  24.113 -18.764  1.00  0.00           C  
ATOM   1874  H5'   G    60      35.807  23.928 -18.082  1.00  0.00           H  
ATOM   1875 H5''   G    60      35.268  24.285 -19.800  1.00  0.00           H  
ATOM   1876  C4'   G    60      33.981  22.994 -18.634  1.00  0.00           C  
ATOM   1877  H4'   G    60      34.502  22.147 -19.081  1.00  0.00           H  
ATOM   1878  O4'   G    60      33.834  22.588 -17.318  1.00  0.00           O  
ATOM   1879  C1'   G    60      32.485  22.246 -17.106  1.00  0.00           C  
ATOM   1880  H1'   G    60      32.400  21.277 -16.614  1.00  0.00           H  
ATOM   1881  N9    G    60      31.741  23.270 -16.348  1.00  0.00           N  
ATOM   1882  C8    G    60      31.624  24.654 -16.489  1.00  0.00           C  
ATOM   1883  H8    G    60      32.110  25.229 -17.264  1.00  0.00           H  
ATOM   1884  N7    G    60      30.879  25.260 -15.607  1.00  0.00           N  
ATOM   1885  C5    G    60      30.460  24.194 -14.827  1.00  0.00           C  
ATOM   1886  C6    G    60      29.534  24.178 -13.727  1.00  0.00           C  
ATOM   1887  O6    G    60      28.865  25.049 -13.151  1.00  0.00           O  
ATOM   1888  N1    G    60      29.147  22.882 -13.432  1.00  0.00           N  
ATOM   1889  H1    G    60      28.499  22.807 -12.660  1.00  0.00           H  
ATOM   1890  C2    G    60      29.865  21.730 -13.789  1.00  0.00           C  
ATOM   1891  N2    G    60      29.662  20.646 -13.076  1.00  0.00           N  
ATOM   1892  H21   G    60      28.826  20.697 -12.512  1.00  0.00           H  
ATOM   1893  H22   G    60      29.889  19.724 -13.421  1.00  0.00           H  
ATOM   1894  N3    G    60      30.891  21.758 -14.674  1.00  0.00           N  
ATOM   1895  C4    G    60      31.019  23.015 -15.204  1.00  0.00           C  
ATOM   1896  C3'   G    60      32.678  23.173 -19.303  1.00  0.00           C  
ATOM   1897  H3'   G    60      32.282  24.174 -19.127  1.00  0.00           H  
ATOM   1898  C2'   G    60      31.791  22.190 -18.538  1.00  0.00           C  
ATOM   1899  H2'   G    60      30.743  22.488 -18.570  1.00  0.00           H  
ATOM   1900  O2'   G    60      31.878  20.810 -18.912  1.00  0.00           O  
ATOM   1901 HO2'   G    60      31.268  20.633 -19.632  1.00  0.00           H  
ATOM   1902  O3'   G    60      32.872  22.938 -20.700  1.00  0.00           O  
ATOM   1903  P     A    61      31.617  23.119 -21.641  1.00  0.00           P  
ATOM   1904  OP1   A    61      32.057  22.989 -23.051  1.00  0.00           O  
ATOM   1905  OP2   A    61      30.873  24.291 -21.231  1.00  0.00           O  
ATOM   1906  O5'   A    61      30.764  21.906 -21.441  1.00  0.00           O  
ATOM   1907  C5'   A    61      31.247  20.608 -21.856  1.00  0.00           C  
ATOM   1908  H5'   A    61      32.231  20.423 -21.425  1.00  0.00           H  
ATOM   1909 H5''   A    61      31.225  20.560 -22.944  1.00  0.00           H  
ATOM   1910  C4'   A    61      30.294  19.515 -21.422  1.00  0.00           C  
ATOM   1911  H4'   A    61      30.786  18.568 -21.202  1.00  0.00           H  
ATOM   1912  O4'   A    61      29.748  19.877 -20.119  1.00  0.00           O  
ATOM   1913  C1'   A    61      28.385  19.514 -19.949  1.00  0.00           C  
ATOM   1914  H1'   A    61      28.168  18.856 -19.108  1.00  0.00           H  
ATOM   1915  N9    A    61      27.440  20.660 -19.898  1.00  0.00           N  
ATOM   1916  C8    A    61      27.612  21.925 -20.317  1.00  0.00           C  
ATOM   1917  H8    A    61      28.550  22.300 -20.698  1.00  0.00           H  
ATOM   1918  N7    A    61      26.583  22.705 -20.340  1.00  0.00           N  
ATOM   1919  C5    A    61      25.637  21.838 -19.937  1.00  0.00           C  
ATOM   1920  C6    A    61      24.216  21.916 -19.765  1.00  0.00           C  
ATOM   1921  N6    A    61      23.421  23.026 -20.035  1.00  0.00           N  
ATOM   1922  H61   A    61      22.439  23.063 -19.804  1.00  0.00           H  
ATOM   1923  H62   A    61      23.903  23.842 -20.383  1.00  0.00           H  
ATOM   1924  N1    A    61      23.535  20.949 -19.203  1.00  0.00           N  
ATOM   1925  C2    A    61      24.187  19.837 -18.885  1.00  0.00           C  
ATOM   1926  H2    A    61      23.655  18.932 -18.631  1.00  0.00           H  
ATOM   1927  N3    A    61      25.509  19.560 -19.088  1.00  0.00           N  
ATOM   1928  C4    A    61      26.156  20.614 -19.575  1.00  0.00           C  
ATOM   1929  C3'   A    61      29.022  19.400 -22.316  1.00  0.00           C  
ATOM   1930  H3'   A    61      28.692  20.407 -22.572  1.00  0.00           H  
ATOM   1931  C2'   A    61      28.142  18.731 -21.251  1.00  0.00           C  
ATOM   1932  H2'   A    61      27.136  18.926 -21.621  1.00  0.00           H  
ATOM   1933  O2'   A    61      28.327  17.313 -21.023  1.00  0.00           O  
ATOM   1934 HO2'   A    61      28.753  17.005 -21.827  1.00  0.00           H  
ATOM   1935  O3'   A    61      29.162  18.612 -23.474  1.00  0.00           O  
ATOM   1936  P     U    62      28.522  19.088 -24.804  1.00  0.00           P  
ATOM   1937  OP1   U    62      28.989  18.265 -25.896  1.00  0.00           O  
ATOM   1938  OP2   U    62      28.688  20.515 -24.892  1.00  0.00           O  
ATOM   1939  O5'   U    62      26.972  18.791 -24.476  1.00  0.00           O  
ATOM   1940  C5'   U    62      26.554  17.502 -24.164  1.00  0.00           C  
ATOM   1941  H5'   U    62      26.998  17.291 -23.192  1.00  0.00           H  
ATOM   1942 H5''   U    62      26.984  16.710 -24.777  1.00  0.00           H  
ATOM   1943  C4'   U    62      25.042  17.462 -23.919  1.00  0.00           C  
ATOM   1944  H4'   U    62      24.714  16.464 -23.631  1.00  0.00           H  
ATOM   1945  O4'   U    62      24.651  18.368 -22.887  1.00  0.00           O  
ATOM   1946  C1'   U    62      23.327  18.927 -23.119  1.00  0.00           C  
ATOM   1947  H1'   U    62      22.628  18.556 -22.369  1.00  0.00           H  
ATOM   1948  N1    U    62      23.269  20.436 -23.155  1.00  0.00           N  
ATOM   1949  C6    U    62      24.388  21.167 -23.415  1.00  0.00           C  
ATOM   1950  H6    U    62      25.343  20.687 -23.568  1.00  0.00           H  
ATOM   1951  C5    U    62      24.273  22.522 -23.579  1.00  0.00           C  
ATOM   1952  H5    U    62      25.168  23.118 -23.673  1.00  0.00           H  
ATOM   1953  C4    U    62      22.952  23.152 -23.544  1.00  0.00           C  
ATOM   1954  O4    U    62      22.740  24.354 -23.687  1.00  0.00           O  
ATOM   1955  N3    U    62      21.919  22.356 -23.301  1.00  0.00           N  
ATOM   1956  H3    U    62      21.018  22.812 -23.264  1.00  0.00           H  
ATOM   1957  C2    U    62      21.981  21.021 -23.008  1.00  0.00           C  
ATOM   1958  O2    U    62      20.938  20.448 -22.781  1.00  0.00           O  
ATOM   1959  C3'   U    62      24.205  17.844 -25.115  1.00  0.00           C  
ATOM   1960  H3'   U    62      24.768  18.644 -25.594  1.00  0.00           H  
ATOM   1961  C2'   U    62      22.908  18.390 -24.474  1.00  0.00           C  
ATOM   1962  H2'   U    62      22.558  19.238 -25.063  1.00  0.00           H  
ATOM   1963  O2'   U    62      21.963  17.312 -24.373  1.00  0.00           O  
ATOM   1964 HO2'   U    62      22.359  16.710 -25.008  1.00  0.00           H  
ATOM   1965  O3'   U    62      23.938  16.839 -26.099  1.00  0.00           O  
ATOM   1966  P     U    63      23.728  17.340 -27.623  1.00  0.00           P  
ATOM   1967  OP1   U    63      22.960  16.261 -28.293  1.00  0.00           O  
ATOM   1968  OP2   U    63      24.986  17.724 -28.237  1.00  0.00           O  
ATOM   1969  O5'   U    63      22.814  18.668 -27.359  1.00  0.00           O  
ATOM   1970  C5'   U    63      21.365  18.601 -27.465  1.00  0.00           C  
ATOM   1971  H5'   U    63      20.952  18.043 -26.625  1.00  0.00           H  
ATOM   1972 H5''   U    63      21.201  18.163 -28.450  1.00  0.00           H  
ATOM   1973  C4'   U    63      20.905  20.040 -27.495  1.00  0.00           C  
ATOM   1974  H4'   U    63      19.828  20.051 -27.327  1.00  0.00           H  
ATOM   1975  O4'   U    63      21.336  20.830 -26.441  1.00  0.00           O  
ATOM   1976  C1'   U    63      21.504  22.211 -26.773  1.00  0.00           C  
ATOM   1977  H1'   U    63      21.041  22.909 -26.076  1.00  0.00           H  
ATOM   1978  N1    U    63      22.990  22.556 -26.981  1.00  0.00           N  
ATOM   1979  C6    U    63      24.010  21.630 -26.597  1.00  0.00           C  
ATOM   1980  H6    U    63      23.840  20.619 -26.259  1.00  0.00           H  
ATOM   1981  C5    U    63      25.308  22.021 -26.605  1.00  0.00           C  
ATOM   1982  H5    U    63      26.025  21.341 -26.168  1.00  0.00           H  
ATOM   1983  C4    U    63      25.756  23.339 -27.084  1.00  0.00           C  
ATOM   1984  O4    U    63      26.883  23.837 -26.966  1.00  0.00           O  
ATOM   1985  N3    U    63      24.717  24.168 -27.402  1.00  0.00           N  
ATOM   1986  H3    U    63      24.969  25.105 -27.683  1.00  0.00           H  
ATOM   1987  C2    U    63      23.374  23.862 -27.322  1.00  0.00           C  
ATOM   1988  O2    U    63      22.608  24.800 -27.548  1.00  0.00           O  
ATOM   1989  C3'   U    63      21.110  20.905 -28.741  1.00  0.00           C  
ATOM   1990  H3'   U    63      22.159  20.971 -29.031  1.00  0.00           H  
ATOM   1991  C2'   U    63      20.844  22.298 -28.188  1.00  0.00           C  
ATOM   1992  H2'   U    63      21.231  23.050 -28.877  1.00  0.00           H  
ATOM   1993  O2'   U    63      19.404  22.513 -28.014  1.00  0.00           O  
ATOM   1994 HO2'   U    63      19.118  23.266 -27.492  1.00  0.00           H  
ATOM   1995  O3'   U    63      20.202  20.413 -29.773  1.00  0.00           O  
ATOM   1996  P     A    64      20.718  20.163 -31.194  1.00  0.00           P  
ATOM   1997  OP1   A    64      19.668  19.518 -31.937  1.00  0.00           O  
ATOM   1998  OP2   A    64      22.034  19.562 -31.232  1.00  0.00           O  
ATOM   1999  O5'   A    64      20.900  21.550 -31.890  1.00  0.00           O  
ATOM   2000  C5'   A    64      19.699  22.299 -31.995  1.00  0.00           C  
ATOM   2001  H5'   A    64      19.135  22.329 -31.063  1.00  0.00           H  
ATOM   2002 H5''   A    64      19.094  21.829 -32.771  1.00  0.00           H  
ATOM   2003  C4'   A    64      19.898  23.737 -32.368  1.00  0.00           C  
ATOM   2004  H4'   A    64      18.944  24.222 -32.575  1.00  0.00           H  
ATOM   2005  O4'   A    64      20.524  24.320 -31.231  1.00  0.00           O  
ATOM   2006  C1'   A    64      21.337  25.311 -31.736  1.00  0.00           C  
ATOM   2007  H1'   A    64      21.172  26.277 -31.260  1.00  0.00           H  
ATOM   2008  N9    A    64      22.805  24.987 -31.398  1.00  0.00           N  
ATOM   2009  C8    A    64      23.322  23.822 -30.977  1.00  0.00           C  
ATOM   2010  H8    A    64      22.728  22.922 -30.915  1.00  0.00           H  
ATOM   2011  N7    A    64      24.508  23.920 -30.491  1.00  0.00           N  
ATOM   2012  C5    A    64      24.826  25.279 -30.762  1.00  0.00           C  
ATOM   2013  C6    A    64      25.916  26.118 -30.474  1.00  0.00           C  
ATOM   2014  N6    A    64      27.017  25.647 -29.997  1.00  0.00           N  
ATOM   2015  H61   A    64      27.815  26.242 -30.165  1.00  0.00           H  
ATOM   2016  H62   A    64      27.076  24.672 -29.739  1.00  0.00           H  
ATOM   2017  N1    A    64      25.880  27.405 -30.904  1.00  0.00           N  
ATOM   2018  C2    A    64      24.800  27.891 -31.467  1.00  0.00           C  
ATOM   2019  H2    A    64      24.932  28.898 -31.835  1.00  0.00           H  
ATOM   2020  N3    A    64      23.718  27.215 -31.726  1.00  0.00           N  
ATOM   2021  C4    A    64      23.801  25.915 -31.342  1.00  0.00           C  
ATOM   2022  C3'   A    64      20.898  24.012 -33.513  1.00  0.00           C  
ATOM   2023  H3'   A    64      21.779  23.386 -33.371  1.00  0.00           H  
ATOM   2024  C2'   A    64      21.226  25.439 -33.203  1.00  0.00           C  
ATOM   2025  H2'   A    64      22.210  25.639 -33.627  1.00  0.00           H  
ATOM   2026  O2'   A    64      20.132  26.348 -33.501  1.00  0.00           O  
ATOM   2027 HO2'   A    64      20.484  27.217 -33.295  1.00  0.00           H  
ATOM   2028  O3'   A    64      20.277  23.891 -34.753  1.00  0.00           O  
ATOM   2029  P     U    65      21.088  23.201 -35.937  1.00  0.00           P  
ATOM   2030  OP1   U    65      20.167  22.892 -37.027  1.00  0.00           O  
ATOM   2031  OP2   U    65      22.009  22.190 -35.419  1.00  0.00           O  
ATOM   2032  O5'   U    65      22.131  24.302 -36.393  1.00  0.00           O  
ATOM   2033  C5'   U    65      21.639  25.477 -36.965  1.00  0.00           C  
ATOM   2034  H5'   U    65      20.759  25.874 -36.460  1.00  0.00           H  
ATOM   2035 H5''   U    65      21.259  25.363 -37.981  1.00  0.00           H  
ATOM   2036  C4'   U    65      22.798  26.504 -36.919  1.00  0.00           C  
ATOM   2037  H4'   U    65      22.372  27.316 -37.508  1.00  0.00           H  
ATOM   2038  O4'   U    65      23.159  26.938 -35.662  1.00  0.00           O  
ATOM   2039  C1'   U    65      24.507  27.290 -35.764  1.00  0.00           C  
ATOM   2040  H1'   U    65      24.571  28.366 -35.601  1.00  0.00           H  
ATOM   2041  N1    U    65      25.224  26.475 -34.778  1.00  0.00           N  
ATOM   2042  C6    U    65      25.086  25.118 -34.664  1.00  0.00           C  
ATOM   2043  H6    U    65      24.430  24.472 -35.227  1.00  0.00           H  
ATOM   2044  C5    U    65      25.893  24.391 -33.862  1.00  0.00           C  
ATOM   2045  H5    U    65      25.732  23.326 -33.786  1.00  0.00           H  
ATOM   2046  C4    U    65      27.008  24.979 -33.304  1.00  0.00           C  
ATOM   2047  O4    U    65      27.761  24.438 -32.498  1.00  0.00           O  
ATOM   2048  N3    U    65      27.305  26.245 -33.630  1.00  0.00           N  
ATOM   2049  H3    U    65      28.165  26.644 -33.281  1.00  0.00           H  
ATOM   2050  C2    U    65      26.376  27.138 -34.261  1.00  0.00           C  
ATOM   2051  O2    U    65      26.669  28.294 -34.487  1.00  0.00           O  
ATOM   2052  C3'   U    65      23.975  26.104 -37.818  1.00  0.00           C  
ATOM   2053  H3'   U    65      24.226  25.069 -37.587  1.00  0.00           H  
ATOM   2054  C2'   U    65      24.927  27.137 -37.169  1.00  0.00           C  
ATOM   2055  H2'   U    65      25.976  26.866 -37.289  1.00  0.00           H  
ATOM   2056  O2'   U    65      24.868  28.412 -37.755  1.00  0.00           O  
ATOM   2057 HO2'   U    65      24.237  28.287 -38.468  1.00  0.00           H  
ATOM   2058  O3'   U    65      23.953  26.267 -39.283  1.00  0.00           O  
ATOM   2059  P     G    66      24.850  25.437 -40.206  1.00  0.00           P  
ATOM   2060  OP1   G    66      24.412  25.606 -41.569  1.00  0.00           O  
ATOM   2061  OP2   G    66      24.967  24.075 -39.639  1.00  0.00           O  
ATOM   2062  O5'   G    66      26.274  26.267 -40.031  1.00  0.00           O  
ATOM   2063  C5'   G    66      26.524  27.526 -40.701  1.00  0.00           C  
ATOM   2064  H5'   G    66      25.804  28.242 -40.305  1.00  0.00           H  
ATOM   2065 H5''   G    66      26.442  27.436 -41.784  1.00  0.00           H  
ATOM   2066  C4'   G    66      27.985  28.025 -40.417  1.00  0.00           C  
ATOM   2067  H4'   G    66      28.107  28.964 -40.958  1.00  0.00           H  
ATOM   2068  O4'   G    66      28.100  28.255 -38.997  1.00  0.00           O  
ATOM   2069  C1'   G    66      29.432  28.000 -38.608  1.00  0.00           C  
ATOM   2070  H1'   G    66      29.803  28.873 -38.070  1.00  0.00           H  
ATOM   2071  N9    G    66      29.425  26.887 -37.594  1.00  0.00           N  
ATOM   2072  C8    G    66      28.599  25.784 -37.546  1.00  0.00           C  
ATOM   2073  H8    G    66      27.709  25.668 -38.147  1.00  0.00           H  
ATOM   2074  N7    G    66      28.958  24.845 -36.788  1.00  0.00           N  
ATOM   2075  C5    G    66      30.118  25.292 -36.241  1.00  0.00           C  
ATOM   2076  C6    G    66      31.085  24.751 -35.284  1.00  0.00           C  
ATOM   2077  O6    G    66      30.927  23.698 -34.641  1.00  0.00           O  
ATOM   2078  N1    G    66      32.115  25.580 -34.948  1.00  0.00           N  
ATOM   2079  H1    G    66      32.819  25.154 -34.363  1.00  0.00           H  
ATOM   2080  C2    G    66      32.280  26.820 -35.524  1.00  0.00           C  
ATOM   2081  N2    G    66      33.530  27.338 -35.391  1.00  0.00           N  
ATOM   2082  H21   G    66      34.270  27.034 -34.775  1.00  0.00           H  
ATOM   2083  H22   G    66      33.775  27.996 -36.118  1.00  0.00           H  
ATOM   2084  N3    G    66      31.538  27.326 -36.473  1.00  0.00           N  
ATOM   2085  C4    G    66      30.411  26.535 -36.757  1.00  0.00           C  
ATOM   2086  C3'   G    66      29.136  27.088 -40.783  1.00  0.00           C  
ATOM   2087  H3'   G    66      28.876  26.123 -40.346  1.00  0.00           H  
ATOM   2088  C2'   G    66      30.200  27.733 -39.843  1.00  0.00           C  
ATOM   2089  H2'   G    66      31.021  27.088 -39.530  1.00  0.00           H  
ATOM   2090  O2'   G    66      30.602  29.017 -40.220  1.00  0.00           O  
ATOM   2091 HO2'   G    66      31.237  29.031 -40.940  1.00  0.00           H  
ATOM   2092  O3'   G    66      29.501  26.979 -42.101  1.00  0.00           O  
ATOM   2093  P     A    67      30.323  25.780 -42.694  1.00  0.00           P  
ATOM   2094  OP1   A    67      30.490  26.124 -44.133  1.00  0.00           O  
ATOM   2095  OP2   A    67      29.621  24.590 -42.248  1.00  0.00           O  
ATOM   2096  O5'   A    67      31.727  25.865 -42.016  1.00  0.00           O  
ATOM   2097  C5'   A    67      32.626  26.940 -42.255  1.00  0.00           C  
ATOM   2098  H5'   A    67      32.137  27.903 -42.103  1.00  0.00           H  
ATOM   2099 H5''   A    67      32.901  26.960 -43.309  1.00  0.00           H  
ATOM   2100  C4'   A    67      33.870  27.005 -41.410  1.00  0.00           C  
ATOM   2101  H4'   A    67      34.252  27.966 -41.753  1.00  0.00           H  
ATOM   2102  O4'   A    67      33.667  27.036 -40.048  1.00  0.00           O  
ATOM   2103  C1'   A    67      34.594  26.283 -39.310  1.00  0.00           C  
ATOM   2104  H1'   A    67      34.984  26.847 -38.463  1.00  0.00           H  
ATOM   2105  N9    A    67      33.846  25.116 -38.775  1.00  0.00           N  
ATOM   2106  C8    A    67      32.513  24.796 -38.886  1.00  0.00           C  
ATOM   2107  H8    A    67      31.881  25.355 -39.559  1.00  0.00           H  
ATOM   2108  N7    A    67      32.194  23.744 -38.175  1.00  0.00           N  
ATOM   2109  C5    A    67      33.355  23.444 -37.451  1.00  0.00           C  
ATOM   2110  C6    A    67      33.666  22.475 -36.448  1.00  0.00           C  
ATOM   2111  N6    A    67      32.866  21.463 -36.057  1.00  0.00           N  
ATOM   2112  H61   A    67      33.166  20.845 -35.317  1.00  0.00           H  
ATOM   2113  H62   A    67      31.901  21.410 -36.349  1.00  0.00           H  
ATOM   2114  N1    A    67      34.860  22.404 -35.958  1.00  0.00           N  
ATOM   2115  C2    A    67      35.769  23.292 -36.429  1.00  0.00           C  
ATOM   2116  H2    A    67      36.712  23.336 -35.904  1.00  0.00           H  
ATOM   2117  N3    A    67      35.637  24.174 -37.416  1.00  0.00           N  
ATOM   2118  C4    A    67      34.371  24.231 -37.845  1.00  0.00           C  
ATOM   2119  C3'   A    67      34.798  25.823 -41.626  1.00  0.00           C  
ATOM   2120  H3'   A    67      34.244  24.885 -41.590  1.00  0.00           H  
ATOM   2121  C2'   A    67      35.650  25.803 -40.301  1.00  0.00           C  
ATOM   2122  H2'   A    67      36.205  24.912 -40.005  1.00  0.00           H  
ATOM   2123  O2'   A    67      36.656  26.878 -40.271  1.00  0.00           O  
ATOM   2124 HO2'   A    67      36.316  27.696 -40.641  1.00  0.00           H  
ATOM   2125  O3'   A    67      35.572  25.899 -42.815  1.00  0.00           O  
ATOM   2126  P     A    68      35.897  24.709 -43.784  1.00  0.00           P  
ATOM   2127  OP1   A    68      36.642  25.241 -44.951  1.00  0.00           O  
ATOM   2128  OP2   A    68      34.699  23.909 -43.885  1.00  0.00           O  
ATOM   2129  O5'   A    68      36.898  23.775 -42.994  1.00  0.00           O  
ATOM   2130  C5'   A    68      38.293  24.056 -42.844  1.00  0.00           C  
ATOM   2131  H5'   A    68      38.421  25.101 -42.563  1.00  0.00           H  
ATOM   2132 H5''   A    68      38.786  23.974 -43.813  1.00  0.00           H  
ATOM   2133  C4'   A    68      38.984  23.205 -41.812  1.00  0.00           C  
ATOM   2134  H4'   A    68      39.997  23.606 -41.830  1.00  0.00           H  
ATOM   2135  O4'   A    68      38.441  23.389 -40.498  1.00  0.00           O  
ATOM   2136  C1'   A    68      38.520  22.199 -39.770  1.00  0.00           C  
ATOM   2137  H1'   A    68      39.083  22.441 -38.869  1.00  0.00           H  
ATOM   2138  N9    A    68      37.136  21.660 -39.305  1.00  0.00           N  
ATOM   2139  C8    A    68      35.905  21.879 -39.911  1.00  0.00           C  
ATOM   2140  H8    A    68      35.908  22.553 -40.755  1.00  0.00           H  
ATOM   2141  N7    A    68      34.911  21.211 -39.330  1.00  0.00           N  
ATOM   2142  C5    A    68      35.616  20.440 -38.364  1.00  0.00           C  
ATOM   2143  C6    A    68      35.283  19.382 -37.521  1.00  0.00           C  
ATOM   2144  N6    A    68      34.051  18.976 -37.347  1.00  0.00           N  
ATOM   2145  H61   A    68      33.868  18.499 -36.476  1.00  0.00           H  
ATOM   2146  H62   A    68      33.392  19.440 -37.955  1.00  0.00           H  
ATOM   2147  N1    A    68      36.182  18.884 -36.603  1.00  0.00           N  
ATOM   2148  C2    A    68      37.465  19.232 -36.758  1.00  0.00           C  
ATOM   2149  H2    A    68      38.021  18.869 -35.906  1.00  0.00           H  
ATOM   2150  N3    A    68      37.899  20.256 -37.456  1.00  0.00           N  
ATOM   2151  C4    A    68      36.965  20.741 -38.316  1.00  0.00           C  
ATOM   2152  C3'   A    68      39.103  21.688 -42.019  1.00  0.00           C  
ATOM   2153  H3'   A    68      38.183  21.256 -42.413  1.00  0.00           H  
ATOM   2154  C2'   A    68      39.228  21.149 -40.579  1.00  0.00           C  
ATOM   2155  H2'   A    68      38.635  20.272 -40.320  1.00  0.00           H  
ATOM   2156  O2'   A    68      40.527  21.105 -40.081  1.00  0.00           O  
ATOM   2157 HO2'   A    68      40.923  20.281 -40.374  1.00  0.00           H  
ATOM   2158  O3'   A    68      40.220  21.271 -42.828  1.00  0.00           O  
ATOM   2159  P     G    69      40.129  19.893 -43.509  1.00  0.00           P  
ATOM   2160  OP1   G    69      41.383  19.627 -44.248  1.00  0.00           O  
ATOM   2161  OP2   G    69      38.942  19.734 -44.269  1.00  0.00           O  
ATOM   2162  O5'   G    69      40.070  18.874 -42.299  1.00  0.00           O  
ATOM   2163  C5'   G    69      41.314  18.495 -41.675  1.00  0.00           C  
ATOM   2164  H5'   G    69      41.705  19.341 -41.109  1.00  0.00           H  
ATOM   2165 H5''   G    69      42.047  18.040 -42.341  1.00  0.00           H  
ATOM   2166  C4'   G    69      40.949  17.476 -40.670  1.00  0.00           C  
ATOM   2167  H4'   G    69      41.848  17.119 -40.167  1.00  0.00           H  
ATOM   2168  O4'   G    69      40.014  17.940 -39.702  1.00  0.00           O  
ATOM   2169  C1'   G    69      39.456  16.789 -39.160  1.00  0.00           C  
ATOM   2170  H1'   G    69      39.791  16.803 -38.123  1.00  0.00           H  
ATOM   2171  N9    G    69      38.009  16.753 -39.119  1.00  0.00           N  
ATOM   2172  C8    G    69      37.067  17.508 -39.834  1.00  0.00           C  
ATOM   2173  H8    G    69      37.349  18.138 -40.665  1.00  0.00           H  
ATOM   2174  N7    G    69      35.855  17.324 -39.515  1.00  0.00           N  
ATOM   2175  C5    G    69      35.869  16.338 -38.556  1.00  0.00           C  
ATOM   2176  C6    G    69      34.832  15.631 -37.856  1.00  0.00           C  
ATOM   2177  O6    G    69      33.612  15.888 -37.797  1.00  0.00           O  
ATOM   2178  N1    G    69      35.322  14.796 -36.885  1.00  0.00           N  
ATOM   2179  H1    G    69      34.643  14.258 -36.366  1.00  0.00           H  
ATOM   2180  C2    G    69      36.596  14.393 -36.779  1.00  0.00           C  
ATOM   2181  N2    G    69      36.780  13.540 -35.794  1.00  0.00           N  
ATOM   2182  H21   G    69      36.011  12.966 -35.479  1.00  0.00           H  
ATOM   2183  H22   G    69      37.713  13.285 -35.505  1.00  0.00           H  
ATOM   2184  N3    G    69      37.602  14.984 -37.393  1.00  0.00           N  
ATOM   2185  C4    G    69      37.173  15.975 -38.293  1.00  0.00           C  
ATOM   2186  C3'   G    69      40.266  16.228 -41.239  1.00  0.00           C  
ATOM   2187  H3'   G    69      39.326  16.525 -41.704  1.00  0.00           H  
ATOM   2188  C2'   G    69      40.007  15.556 -39.895  1.00  0.00           C  
ATOM   2189  H2'   G    69      39.332  14.703 -39.973  1.00  0.00           H  
ATOM   2190  O2'   G    69      41.283  15.120 -39.244  1.00  0.00           O  
ATOM   2191 HO2'   G    69      41.279  14.168 -39.126  1.00  0.00           H  
ATOM   2192  O3'   G    69      41.067  15.510 -42.076  1.00  0.00           O  
ATOM   2193  P     U    70      40.394  14.399 -43.028  1.00  0.00           P  
ATOM   2194  OP1   U    70      41.478  13.700 -43.647  1.00  0.00           O  
ATOM   2195  OP2   U    70      39.292  14.904 -43.842  1.00  0.00           O  
ATOM   2196  O5'   U    70      39.734  13.388 -41.972  1.00  0.00           O  
ATOM   2197  C5'   U    70      40.501  12.396 -41.341  1.00  0.00           C  
ATOM   2198  H5'   U    70      41.403  12.863 -40.945  1.00  0.00           H  
ATOM   2199 H5''   U    70      40.882  11.777 -42.154  1.00  0.00           H  
ATOM   2200  C4'   U    70      39.601  11.559 -40.398  1.00  0.00           C  
ATOM   2201  H4'   U    70      40.132  10.809 -39.812  1.00  0.00           H  
ATOM   2202  O4'   U    70      38.770  12.383 -39.550  1.00  0.00           O  
ATOM   2203  C1'   U    70      37.521  11.675 -39.290  1.00  0.00           C  
ATOM   2204  H1'   U    70      37.444  11.548 -38.210  1.00  0.00           H  
ATOM   2205  N1    U    70      36.327  12.537 -39.744  1.00  0.00           N  
ATOM   2206  C6    U    70      36.471  13.537 -40.712  1.00  0.00           C  
ATOM   2207  H6    U    70      37.471  13.628 -41.109  1.00  0.00           H  
ATOM   2208  C5    U    70      35.485  14.341 -41.185  1.00  0.00           C  
ATOM   2209  H5    U    70      35.710  15.176 -41.833  1.00  0.00           H  
ATOM   2210  C4    U    70      34.148  14.159 -40.663  1.00  0.00           C  
ATOM   2211  O4    U    70      33.203  14.794 -41.096  1.00  0.00           O  
ATOM   2212  N3    U    70      34.038  13.144 -39.723  1.00  0.00           N  
ATOM   2213  H3    U    70      33.118  12.904 -39.381  1.00  0.00           H  
ATOM   2214  C2    U    70      35.029  12.261 -39.309  1.00  0.00           C  
ATOM   2215  O2    U    70      34.832  11.378 -38.546  1.00  0.00           O  
ATOM   2216  C3'   U    70      38.552  10.776 -41.209  1.00  0.00           C  
ATOM   2217  H3'   U    70      38.084  11.504 -41.873  1.00  0.00           H  
ATOM   2218  C2'   U    70      37.532  10.387 -40.175  1.00  0.00           C  
ATOM   2219  H2'   U    70      36.585  10.147 -40.659  1.00  0.00           H  
ATOM   2220  O2'   U    70      37.899   9.325 -39.305  1.00  0.00           O  
ATOM   2221 HO2'   U    70      38.685   8.909 -39.668  1.00  0.00           H  
ATOM   2222  O3'   U    70      39.090   9.680 -41.905  1.00  0.00           O  
ATOM   2223  P    G3    71      38.302   9.012 -43.170  1.00  0.00           P  
ATOM   2224  OP1  G3    71      39.195   7.995 -43.859  1.00  0.00           O  
ATOM   2225  OP2  G3    71      37.763  10.133 -43.985  1.00  0.00           O  
ATOM   2226  O5'  G3    71      37.111   8.194 -42.473  1.00  0.00           O  
ATOM   2227  C5'  G3    71      37.373   6.929 -41.779  1.00  0.00           C  
ATOM   2228  H5'  G3    71      38.060   7.151 -40.962  1.00  0.00           H  
ATOM   2229 H5''  G3    71      37.752   6.170 -42.463  1.00  0.00           H  
ATOM   2230  C4'  G3    71      35.989   6.505 -41.234  1.00  0.00           C  
ATOM   2231  H4'  G3    71      36.194   5.581 -40.694  1.00  0.00           H  
ATOM   2232  O4'  G3    71      35.423   7.519 -40.352  1.00  0.00           O  
ATOM   2233  C1'  G3    71      33.973   7.490 -40.549  1.00  0.00           C  
ATOM   2234  H1'  G3    71      33.573   7.320 -39.549  1.00  0.00           H  
ATOM   2235  N9   G3    71      33.464   8.807 -41.030  1.00  0.00           N  
ATOM   2236  C8   G3    71      33.963   9.656 -42.007  1.00  0.00           C  
ATOM   2237  H8   G3    71      34.958   9.549 -42.414  1.00  0.00           H  
ATOM   2238  N7   G3    71      33.139  10.600 -42.299  1.00  0.00           N  
ATOM   2239  C5   G3    71      31.997  10.297 -41.562  1.00  0.00           C  
ATOM   2240  C6   G3    71      30.721  10.909 -41.401  1.00  0.00           C  
ATOM   2241  O6   G3    71      30.291  11.893 -41.944  1.00  0.00           O  
ATOM   2242  N1   G3    71      29.861  10.420 -40.450  1.00  0.00           N  
ATOM   2243  H1   G3    71      28.938  10.819 -40.363  1.00  0.00           H  
ATOM   2244  C2   G3    71      30.170   9.309 -39.784  1.00  0.00           C  
ATOM   2245  N2   G3    71      29.245   8.742 -38.962  1.00  0.00           N  
ATOM   2246  H21  G3    71      28.370   9.164 -38.685  1.00  0.00           H  
ATOM   2247  H22  G3    71      29.546   7.941 -38.425  1.00  0.00           H  
ATOM   2248  N3   G3    71      31.360   8.667 -39.735  1.00  0.00           N  
ATOM   2249  C4   G3    71      32.204   9.230 -40.695  1.00  0.00           C  
ATOM   2250  C3'  G3    71      34.953   6.220 -42.243  1.00  0.00           C  
ATOM   2251  H3'  G3    71      34.915   7.086 -42.904  1.00  0.00           H  
ATOM   2252  C2'  G3    71      33.631   6.319 -41.408  1.00  0.00           C  
ATOM   2253  H2'  G3    71      32.726   6.422 -42.007  1.00  0.00           H  
ATOM   2254  O2'  G3    71      33.397   5.243 -40.480  1.00  0.00           O  
ATOM   2255 HO2'  G3    71      33.257   4.470 -41.032  1.00  0.00           H  
ATOM   2256  O3'  G3    71      35.232   5.022 -42.993  1.00  0.00           O  
ATOM   2257 HO3'  G3    71      34.566   4.363 -42.784  1.00  0.00           H  
TER    2258       G3    71 
ATOM   2258  K+   K+    72     -11.512  28.132  32.218  1.00  0.00           K  
TER    2259       K+    72 
ATOM   2259  K+   K+    73       2.637  -5.384  46.649  1.00  0.00           K  
TER    2260       K+    73 
ATOM   2260  K+   K+    74      -1.217  42.914 -18.959  1.00  0.00           K  
TER    2261       K+    74 
ATOM   2261  K+   K+    75     -33.369  19.535   6.481  1.00  0.00           K  
TER    2262       K+    75 
ATOM   2262  K+   K+    76     -19.104  23.131 -17.891  1.00  0.00           K  
TER    2263       K+    76 
ATOM   2263  K+   K+    77      -0.703 -33.512  18.522  1.00  0.00           K  
TER    2264       K+    77 
ATOM   2264  K+   K+    78     -36.089   6.084   9.904  1.00  0.00           K  
TER    2265       K+    78 
ATOM   2265  K+   K+    79     -26.442 -13.672   2.811  1.00  0.00           K  
TER    2266       K+    79 
ATOM   2266  K+   K+    80      18.234  16.635   1.838  1.00  0.00           K  
TER    2267       K+    80 
ATOM   2267  K+   K+    81      15.634 -30.690  27.366  1.00  0.00           K  
TER    2268       K+    81 
ATOM   2268  K+   K+    82      26.882  25.453 -20.362  1.00  0.00           K  
TER    2269       K+    82 
ATOM   2269  K+   K+    83      30.213  -1.984   7.259  1.00  0.00           K  
TER    2270       K+    83 
ATOM   2270  K+   K+    84      22.750  26.624 -25.346  1.00  0.00           K  
TER    2271       K+    84 
ATOM   2271  K+   K+    85     -18.347   0.391  38.408  1.00  0.00           K  
TER    2272       K+    85 
ATOM   2272  K+   K+    86     -18.335   5.724   8.768  1.00  0.00           K  
TER    2273       K+    86 
ATOM   2273  K+   K+    87      -1.897  14.325  23.708  1.00  0.00           K  
TER    2274       K+    87 
ATOM   2274  K+   K+    88     -15.330  28.922 -25.160  1.00  0.00           K  
TER    2275       K+    88 
ATOM   2275  K+   K+    89     -21.305  37.765 -23.682  1.00  0.00           K  
TER    2276       K+    89 
ATOM   2276  K+   K+    90       9.382   1.242  27.728  1.00  0.00           K  
TER    2277       K+    90 
ATOM   2277  K+   K+    91     -10.583  -7.425  -1.609  1.00  0.00           K  
TER    2278       K+    91 
ATOM   2278  K+   K+    92     -12.148  17.010  27.004  1.00  0.00           K  
TER    2279       K+    92 
ATOM   2279  K+   K+    93      17.282 -12.359  45.583  1.00  0.00           K  
TER    2280       K+    93 
ATOM   2280  K+   K+    94      16.605   9.795 -40.870  1.00  0.00           K  
TER    2281       K+    94 
ATOM   2281  K+   K+    95      11.978  -2.176 -16.524  1.00  0.00           K  
TER    2282       K+    95 
ATOM   2282  K+   K+    96     -14.111   3.559 -37.095  1.00  0.00           K  
TER    2283       K+    96 
ATOM   2283  K+   K+    97      10.100  14.901 -33.488  1.00  0.00           K  
TER    2284       K+    97 
ATOM   2284  K+   K+    98     -18.451  23.832 -24.217  1.00  0.00           K  
TER    2285       K+    98 
ATOM   2285  K+   K+    99       6.964  42.232  20.220  1.00  0.00           K  
TER    2286       K+    99 
ATOM   2286  K+   K+   100       0.556   0.473   0.234  1.00  0.00           K  
TER    2287       K+   100 
ATOM   2287  K+   K+   101      28.906  23.379  -3.486  1.00  0.00           K  
TER    2288       K+   101 
ATOM   2288  K+   K+   102      -9.919  -8.827 -24.504  1.00  0.00           K  
TER    2289       K+   102 
ATOM   2289  K+   K+   103      38.352 -31.460   5.859  1.00  0.00           K  
TER    2290       K+   103 
ATOM   2290  K+   K+   104      36.133  10.184 -11.932  1.00  0.00           K  
TER    2291       K+   104 
ATOM   2291  K+   K+   105      -0.208  -9.064  28.235  1.00  0.00           K  
TER    2292       K+   105 
ATOM   2292  K+   K+   106       2.628 -32.117   4.516  1.00  0.00           K  
TER    2293       K+   106 
ATOM   2293  K+   K+   107      25.653   6.275 -24.010  1.00  0.00           K  
TER    2294       K+   107 
ATOM   2294  K+   K+   108      18.098 -21.145  15.928  1.00  0.00           K  
TER    2295       K+   108 
ATOM   2295  K+   K+   109      -3.839  14.283 -19.620  1.00  0.00           K  
TER    2296       K+   109 
ATOM   2296  K+   K+   110     -24.197  -2.132  11.892  1.00  0.00           K  
TER    2297       K+   110 
ATOM   2297  K+   K+   111     -10.140 -19.213  11.850  1.00  0.00           K  
TER    2298       K+   111 
ATOM   2298  K+   K+   112     -10.047  40.703 -33.012  1.00  0.00           K  
TER    2299       K+   112 
ATOM   2299  K+   K+   113     -31.415   6.002   8.008  1.00  0.00           K  
TER    2300       K+   113 
ATOM   2300  K+   K+   114       9.546  36.353 -13.326  1.00  0.00           K  
TER    2301       K+   114 
ATOM   2301  K+   K+   115      26.085  25.947  13.168  1.00  0.00           K  
TER    2302       K+   115 
ATOM   2302  K+   K+   116      31.131 -13.452  -0.549  1.00  0.00           K  
TER    2303       K+   116 
ATOM   2303  K+   K+   117       2.089 -11.419 -24.268  1.00  0.00           K  
TER    2304       K+   117 
ATOM   2304  K+   K+   118     -17.339  -0.741  16.141  1.00  0.00           K  
TER    2305       K+   118 
ATOM   2305  K+   K+   119     -10.943  -0.934  42.565  1.00  0.00           K  
TER    2306       K+   119 
ATOM   2306  K+   K+   120       1.351 -40.842   2.981  1.00  0.00           K  
TER    2307       K+   120 
ATOM   2307  K+   K+   121       9.247 -35.932  24.046  1.00  0.00           K  
TER    2308       K+   121 
ATOM   2308  K+   K+   122     -11.775   4.783   9.081  1.00  0.00           K  
TER    2309       K+   122 
ATOM   2309  K+   K+   123       1.954  34.137  12.597  1.00  0.00           K  
TER    2310       K+   123 
ATOM   2310  K+   K+   124      37.680   0.260   8.031  1.00  0.00           K  
TER    2311       K+   124 
ATOM   2311  K+   K+   125     -22.723 -29.809   4.755  1.00  0.00           K  
TER    2312       K+   125 
ATOM   2312  K+   K+   126     -15.754  11.913 -46.685  1.00  0.00           K  
TER    2313       K+   126 
ATOM   2313  K+   K+   127      10.265  40.727  -7.809  1.00  0.00           K  
TER    2314       K+   127 
ATOM   2314  K+   K+   128      -4.055 -46.260  -0.299  1.00  0.00           K  
TER    2315       K+   128 
ATOM   2315  K+   K+   129      26.173   2.764 -17.979  1.00  0.00           K  
TER    2316       K+   129 
ATOM   2316  K+   K+   130     -27.881  23.743  30.265  1.00  0.00           K  
TER    2317       K+   130 
ATOM   2317  K+   K+   131       8.136  -5.900  11.139  1.00  0.00           K  
TER    2318       K+   131 
ATOM   2318  K+   K+   132       1.820  -4.022 -40.779  1.00  0.00           K  
TER    2319       K+   132 
ATOM   2319  K+   K+   133     -41.007  31.048  13.936  1.00  0.00           K  
TER    2320       K+   133 
ATOM   2320  K+   K+   134      25.768  19.779  27.656  1.00  0.00           K  
TER    2321       K+   134 
ATOM   2321  K+   K+   135      19.698 -10.959 -26.177  1.00  0.00           K  
TER    2322       K+   135 
ATOM   2322  K+   K+   136     -11.909  -4.160 -35.555  1.00  0.00           K  
TER    2323       K+   136 
ATOM   2323  K+   K+   137      31.864  27.804   0.525  1.00  0.00           K  
TER    2324       K+   137 
ATOM   2324  K+   K+   138      29.075  -1.579  -6.580  1.00  0.00           K  
TER    2325       K+   138 
ATOM   2325  K+   K+   139     -16.982  13.133 -42.687  1.00  0.00           K  
TER    2326       K+   139 
ATOM   2326  K+   K+   140      26.922   9.805  -4.104  1.00  0.00           K  
TER    2327       K+   140 
ATOM   2327  K+   K+   141      39.366  31.332   9.082  1.00  0.00           K  
TER    2328       K+   141 
ATOM   2328 MG    MG   142     -21.384  16.053  -7.639  1.00  0.00          MG  
TER    2329       MG   142 
ATOM   2329 MG    MG   143      37.096 -21.141  19.460  1.00  0.00          MG  
TER    2330       MG   143 
ATOM   2330 MG    MG   144     -36.164 -22.480  -4.575  1.00  0.00          MG  
TER    2331       MG   144 
ATOM   2331 MG    MG   145      18.332  36.572  -3.912  1.00  0.00          MG  
TER    2332       MG   145 
ATOM   2332 MG    MG   146     -12.951 -30.154  -8.860  1.00  0.00          MG  
TER    2333       MG   146 
ATOM   2333 MG    MG   147      19.737   4.062  22.702  1.00  0.00          MG  
TER    2334       MG   147 
ATOM   2334 MG    MG   148      28.514  37.255 -10.894  1.00  0.00          MG  
TER    2335       MG   148 
ATOM   2335 MG    MG   149      28.816 -31.858   3.650  1.00  0.00          MG  
TER    2336       MG   149 
ATOM   2336 MG    MG   150      41.828 -26.924 -20.780  1.00  0.00          MG  
TER    2337       MG   150 
ATOM   2337 MG    MG   151      23.657   1.434  17.713  1.00  0.00          MG  
TER    2338       MG   151 
ATOM   2338 MG    MG   152      18.640  -4.561  47.756  1.00  0.00          MG  
TER    2339       MG   152 
ATOM   2339 MG    MG   153      17.068  16.973 -11.474  1.00  0.00          MG  
TER    2340       MG   153 
ATOM   2340 MG    MG   154     -33.488  10.702 -32.245  1.00  0.00          MG  
TER    2341       MG   154 
ATOM   2341 MG    MG   155     -11.899 -36.877  23.796  1.00  0.00          MG  
TER    2342       MG   155 
ATOM   2342 MG    MG   156     -11.813   2.550  25.753  1.00  0.00          MG  
TER    2343       MG   156 
ATOM   2343 MG    MG   157      32.610  27.364 -21.880  1.00  0.00          MG  
TER    2344       MG   157 
ATOM   2344 MG    MG   158       1.705  -6.805 -50.191  1.00  0.00          MG  
TER    2345       MG   158 
ATOM   2345 MG    MG   159       9.157  35.474  26.228  1.00  0.00          MG  
TER    2346       MG   159 
ATOM   2346 MG    MG   160      -1.803 -11.370   0.043  1.00  0.00          MG  
TER    2347       MG   160 
ATOM   2347 MG    MG   161       4.012 -23.533   5.907  1.00  0.00          MG  
TER    2348       MG   161 
ATOM   2348 MG    MG   162      10.005  33.916 -24.872  1.00  0.00          MG  
TER    2349       MG   162 
ATOM   2349 MG    MG   163      11.020   0.223  -6.025  1.00  0.00          MG  
TER    2350       MG   163 
ATOM   2350 MG    MG   164     -21.812  31.773   6.398  1.00  0.00          MG  
TER    2351       MG   164 
ATOM   2351 MG    MG   165      37.296  18.660  20.233  1.00  0.00          MG  
TER    2352       MG   165 
ATOM   2352 MG    MG   166      -2.806 -23.227  37.958  1.00  0.00          MG  
TER    2353       MG   166 
ATOM   2353 MG    MG   167      -9.180   7.729 -10.218  1.00  0.00          MG  
TER    2354       MG   167 
ATOM   2354 MG    MG   168      28.620  41.252   4.488  1.00  0.00          MG  
TER    2355       MG   168 
ATOM   2355 MG    MG   169      11.341 -16.293 -35.196  1.00  0.00          MG  
TER    2356       MG   169 
ATOM   2356 MG    MG   170       3.210   6.996  47.870  1.00  0.00          MG  
TER    2357       MG   170 
ATOM   2357 MG    MG   171     -23.392   1.509  25.884  1.00  0.00          MG  
TER    2358       MG   171 
ATOM   2358 MG    MG   172      28.672  -3.244  33.921  1.00  0.00          MG  
TER    2359       MG   172 
ATOM   2359 MG    MG   173       0.479  31.226 -31.946  1.00  0.00          MG  
TER    2360       MG   173 
ATOM   2360 MG    MG   174      -2.827  24.938  -0.047  1.00  0.00          MG  
TER    2361       MG   174 
ATOM   2361 MG    MG   175      18.337   4.684   4.996  1.00  0.00          MG  
TER    2362       MG   175 
ATOM   2362 MG    MG   176      38.795  25.208   5.493  1.00  0.00          MG  
TER    2363       MG   176 
ATOM   2363 MG    MG   177     -29.184 -12.895 -19.894  1.00  0.00          MG  
TER    2364       MG   177 
ATOM   2364 MG    MG   178     -22.087  21.893  21.204  1.00  0.00          MG  
TER    2365       MG   178 
ATOM   2365 MG    MG   179      10.376  20.952 -18.224  1.00  0.00          MG  
TER    2366       MG   179 
ATOM   2366 MG    MG   180     -22.823   2.874  -0.899  1.00  0.00          MG  
TER    2367       MG   180 
ATOM   2367 MG    MG   181      -8.041  42.374 -14.516  1.00  0.00          MG  
TER    2368       MG   181 
ATOM   2368 MG    MG   182      38.355 -13.431  -2.734  1.00  0.00          MG  
TER    2369       MG   182 
ATOM   2369 MG    MG   183     -41.820  30.440 -16.531  1.00  0.00          MG  
TER    2370       MG   183 
ATOM   2370 MG    MG   184     -31.002  23.151 -21.188  1.00  0.00          MG  
TER    2371       MG   184 
ATOM   2371 MG    MG   185      -8.624 -16.339 -33.050  1.00  0.00          MG  
TER    2372       MG   185 
ATOM   2372 MG    MG   186     -41.117  30.837 -10.366  1.00  0.00          MG  
TER    2373       MG   186 
ATOM   2373 MG    MG   187      31.855  21.369 -26.986  1.00  0.00          MG  
TER    2374       MG   187 
ATOM   2374 MG    MG   188      -9.050   3.693 -48.650  1.00  0.00          MG  
TER    2375       MG   188 
ATOM   2375 MG    MG   189      19.593 -27.564  -8.450  1.00  0.00          MG  
TER    2376       MG   189 
ATOM   2376 MG    MG   190       3.539 -22.376  29.280  1.00  0.00          MG  
TER    2377       MG   190 
ATOM   2377 MG    MG   191      40.157  15.502 -16.440  1.00  0.00          MG  
TER    2378       MG   191 
ATOM   2378 MG    MG   192      16.835  -4.152  -0.045  1.00  0.00          MG  
TER    2379       MG   192 
ATOM   2379 MG    MG   193      -8.585 -15.307  29.109  1.00  0.00          MG  
TER    2380       MG   193 
ATOM   2380 MG    MG   194     -26.229  18.626  36.931  1.00  0.00          MG  
TER    2381       MG   194 
ATOM   2381 MG    MG   195      43.028  20.883   8.601  1.00  0.00          MG  
TER    2382       MG   195 
ATOM   2382 MG    MG   196      10.236 -34.663 -27.972  1.00  0.00          MG  
TER    2383       MG   196 
ATOM   2383 MG    MG   197     -26.358  36.537  27.007  1.00  0.00          MG  
TER    2384       MG   197 
ATOM   2384 MG    MG   198     -12.982 -15.811  -8.894  1.00  0.00          MG  
TER    2385       MG   198 
ATOM   2385 MG    MG   199     -16.181  11.491  28.292  1.00  0.00          MG  
TER    2386       MG   199 
ATOM   2386 MG    MG   200     -19.528  -5.201  27.547  1.00  0.00          MG  
TER    2387       MG   200 
ATOM   2387 MG    MG   201      17.880  15.975  15.254  1.00  0.00          MG  
TER    2388       MG   201 
ATOM   2388 MG    MG   202     -39.593  -1.544  18.602  1.00  0.00          MG  
TER    2389       MG   202 
ATOM   2389 MG    MG   203      43.345   3.791  33.181  1.00  0.00          MG  
TER    2390       MG   203 
ATOM   2390 MG    MG   204      21.356  40.645  -6.110  1.00  0.00          MG  
TER    2391       MG   204 
ATOM   2391 MG    MG   205      18.640   0.596 -32.077  1.00  0.00          MG  
TER    2392       MG   205 
ATOM   2392 MG    MG   206     -11.024  27.784 -34.579  1.00  0.00          MG  
TER    2393       MG   206 
ATOM   2393 MG    MG   207      11.643  28.789 -19.931  1.00  0.00          MG  
TER    2394       MG   207 
ATOM   2394 MG    MG   208     -26.836 -16.431   9.663  1.00  0.00          MG  
TER    2395       MG   208 
ATOM   2395 MG    MG   209     -13.093 -32.482 -26.145  1.00  0.00          MG  
TER    2396       MG   209 
ATOM   2396 MG    MG   210      20.929  21.998  -6.353  1.00  0.00          MG  
TER    2397       MG   210 
ATOM   2397 MG    MG   211     -20.482  29.761  -4.575  1.00  0.00          MG  
TER    2398       MG   211 
ATOM   2398 MG    MG   212       9.340 -28.398 -10.610  1.00  0.00          MG  
TER    2399       MG   212 
ATOM   2399 MG    MG   213      30.704  14.794 -25.975  1.00  0.00          MG  
TER    2400       MG   213 
ATOM   2400 MG    MG   214       9.577  33.577   9.360  1.00  0.00          MG  
TER    2401       MG   214 
ATOM   2401 MG    MG   215     -11.877   5.484  18.044  1.00  0.00          MG  
TER    2402       MG   215 
ATOM   2402 MG    MG   216      14.225  21.991  33.176  1.00  0.00          MG  
TER    2403       MG   216 
ATOM   2403 MG    MG   217      42.782  -6.761  22.064  1.00  0.00          MG  
TER    2404       MG   217 
ATOM   2404 MG    MG   218      -1.423  -2.891  33.965  1.00  0.00          MG  
TER    2405       MG   218 
ATOM   2405 MG    MG   219      10.256 -16.325  23.276  1.00  0.00          MG  
TER    2406       MG   219 
ATOM   2406 MG    MG   220      14.445  24.620 -12.841  1.00  0.00          MG  
TER    2407       MG   220 
ATOM   2407 MG    MG   221      -1.317  21.835  21.261  1.00  0.00          MG  
TER    2408       MG   221 
ATOM   2408 MG    MG   222     -13.089   0.648   1.056  1.00  0.00          MG  
TER    2409       MG   222 
ATOM   2409 MG    MG   223      33.805  37.536  11.447  1.00  0.00          MG  
TER    2410       MG   223 
ATOM   2410 MG    MG   224      10.631  31.754  -0.816  1.00  0.00          MG  
TER    2411       MG   224 
ATOM   2411 MG    MG   225     -33.679  29.953 -23.059  1.00  0.00          MG  
TER    2412       MG   225 
ATOM   2412 MG    MG   226      29.669   3.035  37.151  1.00  0.00          MG  
TER    2413       MG   226 
ATOM   2413 MG    MG   227      28.718  13.315  12.753  1.00  0.00          MG  
TER    2414       MG   227 
ATOM   2414 MG    MG   228     -21.468  -1.326 -18.519  1.00  0.00          MG  
TER    2415       MG   228 
ATOM   2415 MG    MG   229      18.293  14.539 -25.339  1.00  0.00          MG  
TER    2416       MG   229 
ATOM   2416 MG    MG   230      12.610  -9.246   9.397  1.00  0.00          MG  
TER    2417       MG   230 
ATOM   2417 MG    MG   231      -7.856 -13.614   1.913  1.00  0.00          MG  
TER    2418       MG   231 
ATOM   2418 MG    MG   232     -26.751 -40.929  -7.567  1.00  0.00          MG  
TER    2419       MG   232 
ATOM   2419 MG    MG   233      14.608  27.212   8.523  1.00  0.00          MG  
TER    2420       MG   233 
ATOM   2420 MG    MG   234      13.693 -38.008  16.526  1.00  0.00          MG  
TER    2421       MG   234 
ATOM   2421 MG    MG   235       5.150   6.296 -25.214  1.00  0.00          MG  
TER    2422       MG   235 
ATOM   2422 MG    MG   236     -31.165  -2.397 -35.196  1.00  0.00          MG  
TER    2423       MG   236 
ATOM   2423 MG    MG   237      27.618  17.060   2.207  1.00  0.00          MG  
TER    2424       MG   237 
ATOM   2424 MG    MG   238      17.549  34.849  15.163  1.00  0.00          MG  
TER    2425       MG   238 
ATOM   2425 MG    MG   239      -3.974 -25.537 -19.787  1.00  0.00          MG  
TER    2426       MG   239 
ATOM   2426 MG    MG   240      32.634  36.129 -18.740  1.00  0.00          MG  
TER    2427       MG   240 
ATOM   2427 MG    MG   241      24.203  37.653 -20.516  1.00  0.00          MG  
TER    2428       MG   241 
ATOM   2428 MG    MG   242     -40.631  -3.945 -31.426  1.00  0.00          MG  
TER    2429       MG   242 
ATOM   2429 MG    MG   243      26.069  27.850  -8.648  1.00  0.00          MG  
TER    2430       MG   243 
ATOM   2430 MG    MG   244     -23.866  20.115  10.374  1.00  0.00          MG  
TER    2431       MG   244 
ATOM   2431 MG    MG   245       2.974  12.108 -34.834  1.00  0.00          MG  
TER    2432       MG   245 
ATOM   2432 Cl-  Cl-   246     -16.804  11.624 -24.913  1.00  0.00          CL  
TER    2433      Cl-   246 
ATOM   2433 Cl-  Cl-   247       4.395 -20.951  23.764  1.00  0.00          CL  
TER    2434      Cl-   247 
ATOM   2434 Cl-  Cl-   248      18.219  -2.750   1.233  1.00  0.00          CL  
TER    2435      Cl-   248 
ATOM   2435 Cl-  Cl-   249      -5.351 -14.623 -19.670  1.00  0.00          CL  
TER    2436      Cl-   249 
ATOM   2436 Cl-  Cl-   250      43.131 -22.815 -22.544  1.00  0.00          CL  
TER    2437      Cl-   250 
ATOM   2437 Cl-  Cl-   251     -31.357   8.004  37.872  1.00  0.00          CL  
TER    2438      Cl-   251 
ATOM   2438 Cl-  Cl-   252      13.193   8.671 -36.979  1.00  0.00          CL  
TER    2439      Cl-   252 
ATOM   2439 Cl-  Cl-   253     -42.875  24.334   5.173  1.00  0.00          CL  
TER    2440      Cl-   253 
ATOM   2440 Cl-  Cl-   254      -1.405  -8.650  -5.491  1.00  0.00          CL  
TER    2441      Cl-   254 
ATOM   2441 Cl-  Cl-   255     -11.438 -19.905 -27.244  1.00  0.00          CL  
TER    2442      Cl-   255 
ATOM   2442 Cl-  Cl-   256     -13.204  21.378 -14.107  1.00  0.00          CL  
TER    2443      Cl-   256 
ATOM   2443 Cl-  Cl-   257      28.633 -15.112  11.180  1.00  0.00          CL  
TER    2444      Cl-   257 
ATOM   2444 Cl-  Cl-   258      18.251  38.747  -3.495  1.00  0.00          CL  
TER    2445      Cl-   258 
ATOM   2445 Cl-  Cl-   259     -26.040  32.401   6.369  1.00  0.00          CL  
TER    2446      Cl-   259 
ATOM   2446 Cl-  Cl-   260      14.825 -13.566 -26.049  1.00  0.00          CL  
TER    2447      Cl-   260 
ATOM   2447 Cl-  Cl-   261      -4.082  20.584   1.897  1.00  0.00          CL  
TER    2448      Cl-   261 
ATOM   2448 Cl-  Cl-   262       6.264 -40.461  30.376  1.00  0.00          CL  
TER    2449      Cl-   262 
ATOM   2449 Cl-  Cl-   263      35.715 -13.460 -20.943  1.00  0.00          CL  
TER    2450      Cl-   263 
ATOM   2450 Cl-  Cl-   264     -33.280   2.483 -11.973  1.00  0.00          CL  
TER    2451      Cl-   264 
ATOM   2451 Cl-  Cl-   265      12.948   3.391  -7.619  1.00  0.00          CL  
TER    2452      Cl-   265 
ATOM   2452 Cl-  Cl-   266      13.342 -22.350 -36.789  1.00  0.00          CL  
TER    2453      Cl-   266 
ATOM   2453 Cl-  Cl-   267     -27.534   4.933   5.425  1.00  0.00          CL  
TER    2454      Cl-   267 
ATOM   2454 Cl-  Cl-   268     -34.935   6.535 -37.025  1.00  0.00          CL  
TER    2455      Cl-   268 
ATOM   2455 Cl-  Cl-   269       8.124  47.004  11.215  1.00  0.00          CL  
TER    2456      Cl-   269 
ATOM   2456 Cl-  Cl-   270     -24.250  22.452  -6.867  1.00  0.00          CL  
TER    2457      Cl-   270 
ATOM   2457 Cl-  Cl-   271      27.677  -5.839   0.847  1.00  0.00          CL  
TER    2458      Cl-   271 
ATOM   2458 Cl-  Cl-   272       0.358   0.735  35.183  1.00  0.00          CL  
TER    2459      Cl-   272 
ATOM   2459 Cl-  Cl-   273     -39.349  -3.046 -16.913  1.00  0.00          CL  
TER    2460      Cl-   273 
ATOM   2460 Cl-  Cl-   274      11.644  25.324  25.925  1.00  0.00          CL  
TER    2461      Cl-   274 
ATOM   2461 Cl-  Cl-   275     -12.140 -23.875  10.583  1.00  0.00          CL  
TER    2462      Cl-   275 
ATOM   2462 Cl-  Cl-   276     -13.303   6.709  24.386  1.00  0.00          CL  
TER    2463      Cl-   276 
ATOM   2463 Cl-  Cl-   277       6.821  -7.777 -17.224  1.00  0.00          CL  
TER    2464      Cl-   277 
ATOM   2464 Cl-  Cl-   278      14.311 -13.967  12.431  1.00  0.00          CL  
TER    2465      Cl-   278 
ATOM   2465 Cl-  Cl-   279     -20.881   0.836 -45.244  1.00  0.00          CL  
TER    2466      Cl-   279 
ATOM   2466 Cl-  Cl-   280      14.659  11.232 -21.648  1.00  0.00          CL  
TER    2467      Cl-   280 
ATOM   2467 Cl-  Cl-   281      25.347 -36.023 -12.416  1.00  0.00          CL  
TER    2468      Cl-   281 
ATOM   2468 Cl-  Cl-   282       8.575   8.361  29.722  1.00  0.00          CL  
TER    2469      Cl-   282 
ATOM   2469 Cl-  Cl-   283      16.813  -7.990 -46.442  1.00  0.00          CL  
TER    2470      Cl-   283 
ATOM   2470 Cl-  Cl-   284       4.822  -0.373 -10.355  1.00  0.00          CL  
TER    2471      Cl-   284 
ATOM   2471 Cl-  Cl-   285      14.566 -19.052 -14.544  1.00  0.00          CL  
TER    2472      Cl-   285 
ATOM   2472 Cl-  Cl-   286     -25.892  35.309  14.742  1.00  0.00          CL  
TER    2473      Cl-   286 
ATOM   2473 Cl-  Cl-   287     -43.049 -15.563   0.459  1.00  0.00          CL  
TER    2474      Cl-   287 
ATOM   2474 Cl-  Cl-   288      -8.471   5.560   9.655  1.00  0.00          CL  
TER    2475      Cl-   288 
ATOM   2475 Cl-  Cl-   289      23.013 -38.010 -29.535  1.00  0.00          CL  
TER    2476      Cl-   289 
ATOM   2476 Cl-  Cl-   290     -43.026  30.063 -11.222  1.00  0.00          CL  
TER    2477      Cl-   290 
ATOM   2477 Cl-  Cl-   291      -7.169  22.338 -20.867  1.00  0.00          CL  
TER    2478      Cl-   291 
ATOM   2478 Cl-  Cl-   292     -26.550 -17.274  11.645  1.00  0.00          CL  
TER    2479      Cl-   292 
ATOM   2479 Cl-  Cl-   293     -26.560  10.090  11.428  1.00  0.00          CL  
TER    2480      Cl-   293 
ATOM   2480 Cl-  Cl-   294     -21.491  18.718  15.817  1.00  0.00          CL  
TER    2481      Cl-   294 
ATOM   2481 Cl-  Cl-   295      15.106  -2.810  22.962  1.00  0.00          CL  
TER    2482      Cl-   295 
ATOM   2482 Cl-  Cl-   296     -15.561  -1.628  24.306  1.00  0.00          CL  
TER    2483      Cl-   296 
ATOM   2483 Cl-  Cl-   297      12.395 -38.938 -34.386  1.00  0.00          CL  
TER    2484      Cl-   297 
ATOM   2484 Cl-  Cl-   298      17.655  22.816  30.106  1.00  0.00          CL  
TER    2485      Cl-   298 
ATOM   2485 Cl-  Cl-   299      -9.577  -0.332   2.907  1.00  0.00          CL  
TER    2486      Cl-   299 
ATOM   2486 Cl-  Cl-   300      10.445  27.061   8.474  1.00  0.00          CL  
TER    2487      Cl-   300 
ATOM   2487 Cl-  Cl-   301      26.803  16.131  24.535  1.00  0.00          CL  
TER    2488      Cl-   301 
ATOM   2488 Cl-  Cl-   302     -16.750  16.392 -44.555  1.00  0.00          CL  
TER    2489      Cl-   302 
ATOM   2489 Cl-  Cl-   303      13.278  -4.485  35.679  1.00  0.00          CL  
TER    2490      Cl-   303 
ATOM   2490 Cl-  Cl-   304     -37.179 -22.191   6.486  1.00  0.00          CL  
TER    2491      Cl-   304 
ATOM   2491 Cl-  Cl-   305     -21.871  20.935  23.260  1.00  0.00          CL  
TER    2492      Cl-   305 
ATOM   2492 Cl-  Cl-   306     -26.323  18.664 -13.264  1.00  0.00          CL  
TER    2493      Cl-   306 
ATOM   2493 Cl-  Cl-   307      11.837  13.697  25.511  1.00  0.00          CL  
TER    2494      Cl-   307 
ATOM   2494 Cl-  Cl-   308       8.699 -23.029 -15.178  1.00  0.00          CL  
TER    2495      Cl-   308 
ATOM   2495 Cl-  Cl-   309      -7.401 -36.030 -23.220  1.00  0.00          CL  
TER    2496      Cl-   309 
ATOM   2496 Cl-  Cl-   310      -5.808  21.207  20.841  1.00  0.00          CL  
TER    2497      Cl-   310 
ATOM   2497 Cl-  Cl-   311     -31.860  23.894 -23.096  1.00  0.00          CL  
TER    2498      Cl-   311 
ATOM   2498 Cl-  Cl-   312     -12.034   0.104 -48.399  1.00  0.00          CL  
TER    2499      Cl-   312 
ATOM   2499 Cl-  Cl-   313     -20.409  -5.086  17.426  1.00  0.00          CL  
TER    2500      Cl-   313 
ATOM   2500 Cl-  Cl-   314      20.100  -6.096  48.512  1.00  0.00          CL  
TER    2501      Cl-   314 
ATOM   2501 Cl-  Cl-   315       1.199 -10.816 -39.555  1.00  0.00          CL  
TER    2502      Cl-   315 
ATOM   2502 Cl-  Cl-   316      40.638  -9.839 -27.615  1.00  0.00          CL  
TER    2503      Cl-   316 
ATOM   2503 Cl-  Cl-   317      15.749 -37.266  16.052  1.00  0.00          CL  
TER    2504      Cl-   317 
ATOM   2504 Cl-  Cl-   318      -1.947 -30.291 -15.806  1.00  0.00          CL  
TER    2505      Cl-   318 
ATOM   2505 Cl-  Cl-   319     -11.446   2.732  11.289  1.00  0.00          CL  
TER    2506      Cl-   319 
ATOM   2506 Cl-  Cl-   320      -7.442 -33.655 -18.744  1.00  0.00          CL  
TER    2507      Cl-   320 
ATOM   2507 Cl-  Cl-   321     -13.189  32.762 -38.046  1.00  0.00          CL  
TER    2508      Cl-   321 
ATOM   2508 Cl-  Cl-   322      27.119   7.616  -0.409  1.00  0.00          CL  
TER    2509      Cl-   322 
ATOM   2509 Cl-  Cl-   323     -22.480 -24.681   2.537  1.00  0.00          CL  
TER    2510      Cl-   323 
ATOM   2510 Cl-  Cl-   324       2.088  -0.700 -38.461  1.00  0.00          CL  
TER    2511      Cl-   324 
ATOM   2511 Cl-  Cl-   325     -15.223   3.042  33.412  1.00  0.00          CL  
TER    2512      Cl-   325 
ATOM   2512 Cl-  Cl-   326     -10.892   5.555  20.038  1.00  0.00          CL  
TER    2513      Cl-   326 
ATOM   2513 Cl-  Cl-   327      30.038 -24.651   8.807  1.00  0.00          CL  
TER    2514      Cl-   327 
ATOM   2514 Cl-  Cl-   328     -28.183 -13.687 -21.819  1.00  0.00          CL  
TER    2515      Cl-   328 
ATOM   2515 Cl-  Cl-   329     -39.479  -3.205  14.052  1.00  0.00          CL  
TER    2516      Cl-   329 
ATOM   2516 Cl-  Cl-   330     -18.040  33.814  -4.724  1.00  0.00          CL  
TER    2517      Cl-   330 
ATOM   2517 Cl-  Cl-   331      -0.446  -5.916  28.353  1.00  0.00          CL  
TER    2518      Cl-   331 
ATOM   2518 Cl-  Cl-   332      10.470  48.963 -17.799  1.00  0.00          CL  
TER    2519      Cl-   332 
ATOM   2519 Cl-  Cl-   333      23.267 -29.805  -7.731  1.00  0.00          CL  
TER    2520      Cl-   333 
ATOM   2520 Cl-  Cl-   334     -21.872   4.956  13.694  1.00  0.00          CL  
TER    2521      Cl-   334 
ATOM   2521 Cl-  Cl-   335      17.136   6.804  20.637  1.00  0.00          CL  
TER    2522      Cl-   335 
ATOM   2522 Cl-  Cl-   336     -17.799 -29.684 -25.889  1.00  0.00          CL  
TER    2523      Cl-   336 
ATOM   2523 Cl-  Cl-   337      -3.957  33.099 -24.585  1.00  0.00          CL  
TER    2524      Cl-   337 
ATOM   2524 Cl-  Cl-   338      31.833  -4.321   8.040  1.00  0.00          CL  
TER    2525      Cl-   338 
ATOM   2525 Cl-  Cl-   339       2.109 -24.566   6.703  1.00  0.00          CL  
TER    2526      Cl-   339 
ATOM   2526 Cl-  Cl-   340      24.347 -31.705   4.557  1.00  0.00          CL  
TER    2527      Cl-   340 
ATOM   2527 Cl-  Cl-   341      20.871  10.510  12.548  1.00  0.00          CL  
TER    2528      Cl-   341 
ATOM   2528 Cl-  Cl-   342      24.886  37.814 -13.434  1.00  0.00          CL  
TER    2529      Cl-   342 
ATOM   2529 Cl-  Cl-   343      -3.916 -23.303  20.699  1.00  0.00          CL  
TER    2530      Cl-   343 
ATOM   2530 Cl-  Cl-   344     -41.110  30.957 -18.592  1.00  0.00          CL  
TER    2531      Cl-   344 
ATOM   2531 Cl-  Cl-   345       7.801   6.402   9.248  1.00  0.00          CL  
TER    2532      Cl-   345 
ATOM   2532 Cl-  Cl-   346     -23.880   2.081 -34.401  1.00  0.00          CL  
TER    2533      Cl-   346 
ATOM   2533 Cl-  Cl-   347     -39.284  17.539   8.446  1.00  0.00          CL  
TER    2534      Cl-   347 
ATOM   2534 Cl-  Cl-   348      35.789  -7.483  24.836  1.00  0.00          CL  
TER    2535      Cl-   348 
ATOM   2535 Cl-  Cl-   349      36.038  23.109  19.577  1.00  0.00          CL  
TER    2536      Cl-   349 
ATOM   2536 Cl-  Cl-   350       1.270  -8.451   1.822  1.00  0.00          CL  
TER    2537      Cl-   350 
ATOM   2537 Cl-  Cl-   351     -12.949  -8.350  21.202  1.00  0.00          CL  
TER    2538      Cl-   351 
ATOM   2538 Cl-  Cl-   352      27.994   2.251  13.720  1.00  0.00          CL  
TER    2539      Cl-   352 
ATOM   2539 Cl-  Cl-   353     -30.165   0.767  -6.943  1.00  0.00          CL  
TER    2540      Cl-   353 
ATOM   2540 Cl-  Cl-   354     -41.889  -1.587  19.284  1.00  0.00          CL  
TER    2541      Cl-   354 
ATOM   2541 Cl-  Cl-   355       6.381  28.514 -34.225  1.00  0.00          CL  
TER    2542      Cl-   355 
ATOM   2542 Cl-  Cl-   356      -9.781  -7.749   7.336  1.00  0.00          CL  
TER    2543      Cl-   356 
ATOM   2543 Cl-  Cl-   357      -2.804 -13.405   0.452  1.00  0.00          CL  
TER    2544      Cl-   357 
ATOM   2544 Cl-  Cl-   358      29.852 -15.545 -33.840  1.00  0.00          CL  
TER    2545      Cl-   358 
ATOM   2545 Cl-  Cl-   359      -6.747  -3.198 -14.306  1.00  0.00          CL  
TER    2546      Cl-   359 
ATOM   2546 Cl-  Cl-   360       5.554 -41.470  -2.808  1.00  0.00          CL  
TER    2547      Cl-   360 
ATOM   2547 Cl-  Cl-   361       6.478  -0.968  47.566  1.00  0.00          CL  
TER    2548      Cl-   361 
ATOM   2548 Cl-  Cl-   362      29.776  37.473 -15.566  1.00  0.00          CL  
TER    2549      Cl-   362 
ATOM   2549 Cl-  Cl-   363      18.661  31.805  24.911  1.00  0.00          CL  
TER    2550      Cl-   363 
ATOM   2550 Cl-  Cl-   364     -25.040  13.415  28.891  1.00  0.00          CL  
TER    2551      Cl-   364 
ATOM   2551 Cl-  Cl-   365      14.354  -0.867 -36.957  1.00  0.00          CL  
TER    2552      Cl-   365 
ATOM   2552 Cl-  Cl-   366      24.199 -11.583 -13.241  1.00  0.00          CL  
TER    2553      Cl-   366 
ATOM   2553 Cl-  Cl-   367      19.681  -1.339  44.734  1.00  0.00          CL  
TER    2554      Cl-   367 
ATOM   2554 Cl-  Cl-   368      28.481   7.720  32.028  1.00  0.00          CL  
TER    2555      Cl-   368 
ATOM   2555 Cl-  Cl-   369      38.887   9.774  -4.464  1.00  0.00          CL  
TER    2556      Cl-   369 
ATOM   2556 Cl-  Cl-   370       0.869 -41.047 -28.057  1.00  0.00          CL  
TER    2557      Cl-   370 
ATOM   2557 Cl-  Cl-   371       0.909 -16.000   6.731  1.00  0.00          CL  
TER    2558      Cl-   371 
ATOM   2558 Cl-  Cl-   372      -0.132  20.197 -27.560  1.00  0.00          CL  
TER    2559      Cl-   372 
ATOM   2559 Cl-  Cl-   373      -5.542  13.473   1.098  1.00  0.00          CL  
TER    2560      Cl-   373 
ATOM   2560 Cl-  Cl-   374     -25.345  -3.485  40.692  1.00  0.00          CL  
TER    2561      Cl-   374 
ATOM   2561 Cl-  Cl-   375       9.620 -42.683  16.169  1.00  0.00          CL  
TER    2562      Cl-   375 
ATOM   2562 Cl-  Cl-   376     -15.211  -5.591  -0.292  1.00  0.00          CL  
TER    2563      Cl-   376 
ATOM   2563 Cl-  Cl-   377      33.281   8.269 -15.707  1.00  0.00          CL  
TER    2564      Cl-   377 
ATOM   2564 Cl-  Cl-   378     -17.410 -25.212  18.756  1.00  0.00          CL  
TER    2565      Cl-   378 
ATOM   2565 Cl-  Cl-   379      22.257  44.016  -0.796  1.00  0.00          CL  
TER    2566      Cl-   379 
ATOM   2566 Cl-  Cl-   380     -10.211 -48.176  -1.023  1.00  0.00          CL  
TER    2567      Cl-   380 
ATOM   2567 Cl-  Cl-   381     -12.170 -14.561 -34.601  1.00  0.00          CL  
TER    2568      Cl-   381 
ATOM   2568 Cl-  Cl-   382      -5.354 -36.457  19.252  1.00  0.00          CL  
TER    2569      Cl-   382 
ATOM   2569 Cl-  Cl-   383      35.091 -33.053  14.486  1.00  0.00          CL  
TER    2570      Cl-   383 
ATOM   2570 Cl-  Cl-   384      11.507 -13.737 -48.409  1.00  0.00          CL  
TER    2571      Cl-   384 
ATOM   2571 Cl-  Cl-   385      29.710 -10.137 -19.749  1.00  0.00          CL  
TER    2572      Cl-   385 
ATOM   2572 Cl-  Cl-   386      -2.357  -2.306 -27.362  1.00  0.00          CL  
TER    2573      Cl-   386 
ATOM   2573 Cl-  Cl-   387     -31.612 -11.835 -11.872  1.00  0.00          CL  
TER    2574      Cl-   387 
ATOM   2574 Cl-  Cl-   388      -8.274   9.400 -49.369  1.00  0.00          CL  
TER    2575      Cl-   388 
ATOM   2575 Cl-  Cl-   389      25.438   1.036  37.319  1.00  0.00          CL  
TER    2576      Cl-   389 
ATOM   2576 Cl-  Cl-   390       7.011   4.275  42.594  1.00  0.00          CL  
TER    2577      Cl-   390 
ATOM   2577 Cl-  Cl-   391     -27.831  32.065 -27.412  1.00  0.00          CL  
TER    2578      Cl-   391 
ATOM   2578 Cl-  Cl-   392      29.705 -13.112  15.312  1.00  0.00          CL  
TER    2579      Cl-   392 
ATOM   2579 Cl-  Cl-   393       9.796   1.607 -47.398  1.00  0.00          CL  
TER    2580      Cl-   393 
ATOM   2580 Cl-  Cl-   394      -3.763  16.861  15.532  1.00  0.00          CL  
TER    2581      Cl-   394 
ATOM   2581 Cl-  Cl-   395     -12.890   4.343 -46.862  1.00  0.00          CL  
TER    2582      Cl-   395 
ATOM   2582 Cl-  Cl-   396      36.636  -4.893  35.031  1.00  0.00          CL  
TER    2583      Cl-   396 
ATOM   2583 Cl-  Cl-   397     -20.440  26.501 -28.675  1.00  0.00          CL  
TER    2584      Cl-   397 
ATOM   2584 Cl-  Cl-   398      25.416 -16.654  35.047  1.00  0.00          CL  
TER    2585      Cl-   398 
ATOM   2585 Cl-  Cl-   399     -19.676  12.539 -43.666  1.00  0.00          CL  
TER    2586      Cl-   399 
ATOM   2586 Cl-  Cl-   400     -26.170 -38.761   6.572  1.00  0.00          CL  
TER    2587      Cl-   400 
ATOM   2587 Cl-  Cl-   401      37.552 -21.133  17.359  1.00  0.00          CL  
TER    2588      Cl-   401 
ATOM   2588 Cl-  Cl-   402     -12.620  32.423  29.066  1.00  0.00          CL  
TER    2589      Cl-   402 
ATOM   2589 Cl-  Cl-   403      24.733  -4.648 -11.218  1.00  0.00          CL  
TER    2590      Cl-   403 
ATOM   2590 Cl-  Cl-   404     -26.461 -30.168 -20.284  1.00  0.00          CL  
TER    2591      Cl-   404 
ATOM   2591 Cl-  Cl-   405     -27.751 -34.150 -22.067  1.00  0.00          CL  
TER    2592      Cl-   405 
ATOM   2592 Cl-  Cl-   406     -38.291  -1.931  35.817  1.00  0.00          CL  
TER    2593      Cl-   406 
ATOM   2593 Cl-  Cl-   407       4.952 -24.002  14.993  1.00  0.00          CL  
TER    2594      Cl-   407 
ATOM   2594 Cl-  Cl-   408     -11.798 -30.604  -6.958  1.00  0.00          CL  
TER    2595      Cl-   408 
ATOM   2595 Cl-  Cl-   409     -15.364  34.670 -31.813  1.00  0.00          CL  
TER    2596      Cl-   409 
ATOM   2596 Cl-  Cl-   410       7.003  35.021  15.913  1.00  0.00          CL  
TER    2597      Cl-   410 
ATOM   2597 Cl-  Cl-   411       4.068 -44.619   0.567  1.00  0.00          CL  
TER    2598      Cl-   411 
ATOM   2598 Cl-  Cl-   412      -5.191  10.783 -12.460  1.00  0.00          CL  
TER    2599      Cl-   412 
ATOM   2599 Cl-  Cl-   413      -8.355  26.762 -31.335  1.00  0.00          CL  
TER    2600      Cl-   413 
ATOM   2600 Cl-  Cl-   414      18.195  -5.562   5.729  1.00  0.00          CL  
TER    2601      Cl-   414 
ATOM   2601 Cl-  Cl-   415     -14.845   5.003   4.669  1.00  0.00          CL  
TER    2602      Cl-   415 
ATOM   2602 Cl-  Cl-   416     -13.923  36.980  15.372  1.00  0.00          CL  
TER    2603      Cl-   416 
ATOM   2603 Cl-  Cl-   417      24.067  13.714  12.992  1.00  0.00          CL  
TER    2604      Cl-   417 
ATOM   2604 Cl-  Cl-   418     -18.279 -22.450 -12.124  1.00  0.00          CL  
TER    2605      Cl-   418 
ATOM   2605 Cl-  Cl-   419     -22.712  30.069  -4.192  1.00  0.00          CL  
TER    2606      Cl-   419 
ATOM   2606 Cl-  Cl-   420     -19.471 -38.744  -1.783  1.00  0.00          CL  
TER    2607      Cl-   420 
ATOM   2607 Cl-  Cl-   421      22.505  17.375  33.199  1.00  0.00          CL  
TER    2608      Cl-   421 
ATOM   2608 Cl-  Cl-   422       4.258 -23.106 -16.727  1.00  0.00          CL  
TER    2609      Cl-   422 
ATOM   2609 Cl-  Cl-   423      10.413 -33.316 -23.105  1.00  0.00          CL  
TER    2610      Cl-   423 
ATOM   2610 Cl-  Cl-   424      30.735  -1.040   3.867  1.00  0.00          CL  
TER    2611      Cl-   424 
ATOM   2611 Cl-  Cl-   425      38.927 -26.849 -16.850  1.00  0.00          CL  
TER    2612      Cl-   425 
ATOM   2612 Cl-  Cl-   426     -16.356   7.493  35.004  1.00  0.00          CL  
TER    2613      Cl-   426 
ATOM   2613 Cl-  Cl-   427     -21.758 -29.160 -11.531  1.00  0.00          CL  
TER    2614      Cl-   427 
ATOM   2614 Cl-  Cl-   428     -29.613   5.745  22.486  1.00  0.00          CL  
TER    2615      Cl-   428 
ATOM   2615 Cl-  Cl-   429     -26.361  -7.030  31.187  1.00  0.00          CL  
TER    2616      Cl-   429 
ATOM   2616 Cl-  Cl-   430      41.858  29.575  10.273  1.00  0.00          CL  
TER    2617      Cl-   430 
ATOM   2617 Cl-  Cl-   431     -16.239   6.663 -19.568  1.00  0.00          CL  
TER    2618      Cl-   431 
ATOM   2618 Cl-  Cl-   432      17.596   8.022   2.378  1.00  0.00          CL  
TER    2619      Cl-   432 
ATOM   2619 Cl-  Cl-   433     -20.903  -1.617  23.486  1.00  0.00          CL  
TER    2620      Cl-   433 
ATOM   2620 Cl-  Cl-   434     -18.580  -0.945  10.073  1.00  0.00          CL  
TER    2621      Cl-   434 
ATOM   2621 Cl-  Cl-   435       9.103 -38.359  18.433  1.00  0.00          CL  
TER    2622      Cl-   435 
ATOM   2622 Cl-  Cl-   436     -21.365  12.129  -5.526  1.00  0.00          CL  
TER    2623      Cl-   436 
ATOM   2623 Cl-  Cl-   437      15.516 -32.170  22.890  1.00  0.00          CL  
TER    2624      Cl-   437 
ATOM   2624 Cl-  Cl-   438      -3.930 -41.358   4.382  1.00  0.00          CL  
TER    2625      Cl-   438 
ATOM   2625 Cl-  Cl-   439      13.119  -2.223  -2.302  1.00  0.00          CL  
TER    2626      Cl-   439 
ATOM   2626 Cl-  Cl-   440     -22.251  31.091   8.365  1.00  0.00          CL  
TER    2627      Cl-   440 
ATOM   2627 Cl-  Cl-   441       4.083 -33.875   2.352  1.00  0.00          CL  
TER    2628      Cl-   441 
ATOM   2628 Cl-  Cl-   442      -1.176  31.354  32.021  1.00  0.00          CL  
TER    2629      Cl-   442 
ATOM   2629 Cl-  Cl-   443     -26.523 -11.419   4.692  1.00  0.00          CL  
TER    2630      Cl-   443 
ATOM   2630 Cl-  Cl-   444     -23.104 -26.441  27.844  1.00  0.00          CL  
TER    2631      Cl-   444 
ATOM   2631 Cl-  Cl-   445      40.955  10.419 -19.562  1.00  0.00          CL  
TER    2632      Cl-   445 
ATOM   2632 Cl-  Cl-   446      16.602  -0.641 -32.241  1.00  0.00          CL  
TER    2633      Cl-   446 
ATOM   2633 Cl-  Cl-   447     -40.345   1.475  15.876  1.00  0.00          CL  
TER    2634      Cl-   447 
ATOM   2634 Cl-  Cl-   448      -2.072 -28.005 -24.499  1.00  0.00          CL  
TER    2635      Cl-   448 
ATOM   2635 Cl-  Cl-   449     -17.226   2.258  15.463  1.00  0.00          CL  
TER    2636      Cl-   449 
ATOM   2636 Cl-  Cl-   450      -5.240   0.754 -47.134  1.00  0.00          CL  
TER    2637      Cl-   450 
ATOM   2637 Cl-  Cl-   451     -24.832  -5.843 -18.337  1.00  0.00          CL  
TER    2638      Cl-   451 
ATOM   2638 Cl-  Cl-   452      16.537  41.253   6.936  1.00  0.00          CL  
TER    2639      Cl-   452 
ATOM   2639 Cl-  Cl-   453     -29.638  29.296 -13.631  1.00  0.00          CL  
TER    2640      Cl-   453 
ATOM   2640  O   WAT   454     -10.030   4.054  36.412  1.00  0.00           O  
ATOM   2641  H1  WAT   454      -9.775   4.718  37.053  1.00  0.00           H  
ATOM   2642  H2  WAT   454     -10.010   4.512  35.572  1.00  0.00           H  
TER    2643      WAT   454 
ATOM   2643  O   WAT   455     -31.603 -19.647  -3.490  1.00  0.00           O  
ATOM   2644  H1  WAT   455     -30.650 -19.727  -3.481  1.00  0.00           H  
ATOM   2645  H2  WAT   455     -31.847 -19.585  -2.566  1.00  0.00           H  
TER    2646      WAT   455 
ATOM   2646  O   WAT   456     -33.893  -4.006  18.805  1.00  0.00           O  
ATOM   2647  H1  WAT   456     -33.182  -3.610  18.301  1.00  0.00           H  
ATOM   2648  H2  WAT   456     -34.528  -4.284  18.145  1.00  0.00           H  
TER    2649      WAT   456 
ATOM   2649  O   WAT   457     -12.240  19.909 -44.269  1.00  0.00           O  
ATOM   2650  H1  WAT   457     -11.318  20.157 -44.338  1.00  0.00           H  
ATOM   2651  H2  WAT   457     -12.653  20.644 -43.816  1.00  0.00           H  
TER    2652      WAT   457 
ATOM   2652  O   WAT   458       6.520  -2.153   9.476  1.00  0.00           O  
ATOM   2653  H1  WAT   458       6.671  -1.341   8.992  1.00  0.00           H  
ATOM   2654  H2  WAT   458       6.129  -1.871  10.302  1.00  0.00           H  
TER    2655      WAT   458 
ATOM   2655  O   WAT   459     -13.384 -10.211  -5.967  1.00  0.00           O  
ATOM   2656  H1  WAT   459     -13.929 -10.969  -6.179  1.00  0.00           H  
ATOM   2657  H2  WAT   459     -12.497 -10.565  -5.903  1.00  0.00           H  
TER    2658      WAT   459 
ATOM   2658  O   WAT   460     -25.273  25.050 -26.777  1.00  0.00           O  
ATOM   2659  H1  WAT   460     -25.966  24.582 -26.311  1.00  0.00           H  
ATOM   2660  H2  WAT   460     -24.925  24.408 -27.396  1.00  0.00           H  
TER    2661      WAT   460 
ATOM   2661  O   WAT   461      19.926 -14.194  -8.164  1.00  0.00           O  
ATOM   2662  H1  WAT   461      19.167 -13.668  -8.416  1.00  0.00           H  
ATOM   2663  H2  WAT   461      19.967 -14.114  -7.211  1.00  0.00           H  
TER    2664      WAT   461 
ATOM   2664  O   WAT   462      -0.233   2.692  42.726  1.00  0.00           O  
ATOM   2665  H1  WAT   462      -0.018   2.685  43.658  1.00  0.00           H  
ATOM   2666  H2  WAT   462       0.543   2.330  42.298  1.00  0.00           H  
TER    2667      WAT   462 
ATOM   2667  O   WAT   463       5.723 -36.446 -14.929  1.00  0.00           O  
ATOM   2668  H1  WAT   463       5.887 -35.803 -14.239  1.00  0.00           H  
ATOM   2669  H2  WAT   463       6.554 -36.513 -15.398  1.00  0.00           H  
TER    2670      WAT   463 
ATOM   2670  O   WAT   464       6.766  31.934  26.431  1.00  0.00           O  
ATOM   2671  H1  WAT   464       5.889  31.666  26.155  1.00  0.00           H  
ATOM   2672  H2  WAT   464       6.757  31.837  27.383  1.00  0.00           H  
TER    2673      WAT   464 
ATOM   2673  O   WAT   465     -21.830  15.399 -40.549  1.00  0.00           O  
ATOM   2674  H1  WAT   465     -22.275  15.766 -41.313  1.00  0.00           H  
ATOM   2675  H2  WAT   465     -21.831  16.108 -39.907  1.00  0.00           H  
TER    2676      WAT   465 
ATOM   2676  O   WAT   466       1.429   1.944  44.914  1.00  0.00           O  
ATOM   2677  H1  WAT   466       1.092   2.498  45.617  1.00  0.00           H  
ATOM   2678  H2  WAT   466       2.272   2.335  44.683  1.00  0.00           H  
TER    2679      WAT   466 
ATOM   2679  O   WAT   467       3.526 -10.131   6.142  1.00  0.00           O  
ATOM   2680  H1  WAT   467       3.341 -11.035   5.889  1.00  0.00           H  
ATOM   2681  H2  WAT   467       2.864  -9.613   5.684  1.00  0.00           H  
TER    2682      WAT   467 
ATOM   2682  O   WAT   468      43.036   2.142  34.221  1.00  0.00           O  
ATOM   2683  H1  WAT   468      43.687   1.446  34.131  1.00  0.00           H  
ATOM   2684  H2  WAT   468      42.603   1.959  35.054  1.00  0.00           H  
TER    2685      WAT   468 
ATOM   2685  O   WAT   469     -15.458  18.594  29.083  1.00  0.00           O  
ATOM   2686  H1  WAT   469     -14.695  19.090  29.381  1.00  0.00           H  
ATOM   2687  H2  WAT   469     -15.603  18.895  28.186  1.00  0.00           H  
TER    2688      WAT   469 
ATOM   2688  O   WAT   470      25.975  12.397   4.821  1.00  0.00           O  
ATOM   2689  H1  WAT   470      26.769  11.989   5.167  1.00  0.00           H  
ATOM   2690  H2  WAT   470      25.287  11.749   4.974  1.00  0.00           H  
TER    2691      WAT   470 
ATOM   2691  O   WAT   471     -18.626 -22.276 -21.810  1.00  0.00           O  
ATOM   2692  H1  WAT   471     -19.141 -22.171 -21.009  1.00  0.00           H  
ATOM   2693  H2  WAT   471     -18.461 -23.217 -21.867  1.00  0.00           H  
TER    2694      WAT   471 
ATOM   2694  O   WAT   472     -13.458  22.665  25.770  1.00  0.00           O  
ATOM   2695  H1  WAT   472     -12.581  22.631  25.387  1.00  0.00           H  
ATOM   2696  H2  WAT   472     -13.328  23.057  26.633  1.00  0.00           H  
TER    2697      WAT   472 
ATOM   2697  O   WAT   473     -20.773  -4.516 -29.034  1.00  0.00           O  
ATOM   2698  H1  WAT   473     -21.697  -4.678 -29.224  1.00  0.00           H  
ATOM   2699  H2  WAT   473     -20.462  -5.333 -28.644  1.00  0.00           H  
TER    2700      WAT   473 
ATOM   2700  O   WAT   474       8.175 -12.295  -1.597  1.00  0.00           O  
ATOM   2701  H1  WAT   474       8.048 -12.288  -0.648  1.00  0.00           H  
ATOM   2702  H2  WAT   474       8.899 -11.686  -1.746  1.00  0.00           H  
TER    2703      WAT   474 
ATOM   2703  O   WAT   475      42.145   3.142  31.816  1.00  0.00           O  
ATOM   2704  H1  WAT   475      41.516   2.431  31.934  1.00  0.00           H  
ATOM   2705  H2  WAT   475      42.424   3.066  30.904  1.00  0.00           H  
TER    2706      WAT   475 
ATOM   2706  O   WAT   476      42.557  26.233   0.564  1.00  0.00           O  
ATOM   2707  H1  WAT   476      43.182  26.650   1.158  1.00  0.00           H  
ATOM   2708  H2  WAT   476      42.915  26.391  -0.309  1.00  0.00           H  
TER    2709      WAT   476 
ATOM   2709  O   WAT   477       3.531 -20.539  -2.551  1.00  0.00           O  
ATOM   2710  H1  WAT   477       3.691 -21.395  -2.949  1.00  0.00           H  
ATOM   2711  H2  WAT   477       4.398 -20.137  -2.492  1.00  0.00           H  
TER    2712      WAT   477 
ATOM   2712  O   WAT   478      38.437  30.658 -18.657  1.00  0.00           O  
ATOM   2713  H1  WAT   478      37.494  30.690 -18.501  1.00  0.00           H  
ATOM   2714  H2  WAT   478      38.766  30.033 -18.010  1.00  0.00           H  
TER    2715      WAT   478 
ATOM   2715  O   WAT   479      -3.562 -25.534 -13.999  1.00  0.00           O  
ATOM   2716  H1  WAT   479      -3.640 -26.276 -14.599  1.00  0.00           H  
ATOM   2717  H2  WAT   479      -2.674 -25.207 -14.137  1.00  0.00           H  
TER    2718      WAT   479 
ATOM   2718  O   WAT   480      -2.608   6.863  10.110  1.00  0.00           O  
ATOM   2719  H1  WAT   480      -3.482   7.225   9.964  1.00  0.00           H  
ATOM   2720  H2  WAT   480      -2.254   6.731   9.231  1.00  0.00           H  
TER    2721      WAT   480 
ATOM   2721  O   WAT   481     -12.922  30.469   7.060  1.00  0.00           O  
ATOM   2722  H1  WAT   481     -12.608  29.838   6.412  1.00  0.00           H  
ATOM   2723  H2  WAT   481     -12.878  29.999   7.892  1.00  0.00           H  
TER    2724      WAT   481 
ATOM   2724  O   WAT   482     -43.268   9.191  26.020  1.00  0.00           O  
ATOM   2725  H1  WAT   482     -43.416   8.872  25.130  1.00  0.00           H  
ATOM   2726  H2  WAT   482     -42.321   9.121  26.146  1.00  0.00           H  
TER    2727      WAT   482 
ATOM   2727  O   WAT   483     -18.040 -36.534  16.580  1.00  0.00           O  
ATOM   2728  H1  WAT   483     -18.919 -36.544  16.958  1.00  0.00           H  
ATOM   2729  H2  WAT   483     -17.502 -37.012  17.212  1.00  0.00           H  
TER    2730      WAT   483 
ATOM   2730  O   WAT   484      -2.078   8.732 -30.888  1.00  0.00           O  
ATOM   2731  H1  WAT   484      -2.557   8.036 -31.339  1.00  0.00           H  
ATOM   2732  H2  WAT   484      -1.448   9.048 -31.536  1.00  0.00           H  
TER    2733      WAT   484 
ATOM   2733  O   WAT   485      28.640   7.367 -29.593  1.00  0.00           O  
ATOM   2734  H1  WAT   485      28.676   8.077 -28.952  1.00  0.00           H  
ATOM   2735  H2  WAT   485      28.682   7.808 -30.441  1.00  0.00           H  
TER    2736      WAT   485 
ATOM   2736  O   WAT   486      12.441 -38.206  30.058  1.00  0.00           O  
ATOM   2737  H1  WAT   486      13.104 -37.597  29.733  1.00  0.00           H  
ATOM   2738  H2  WAT   486      12.846 -39.069  29.971  1.00  0.00           H  
TER    2739      WAT   486 
ATOM   2739  O   WAT   487      20.765  35.442   7.944  1.00  0.00           O  
ATOM   2740  H1  WAT   487      21.014  34.654   7.460  1.00  0.00           H  
ATOM   2741  H2  WAT   487      21.246  35.377   8.769  1.00  0.00           H  
TER    2742      WAT   487 
ATOM   2742  O   WAT   488      -5.679  17.985 -19.054  1.00  0.00           O  
ATOM   2743  H1  WAT   488      -4.878  18.502 -19.137  1.00  0.00           H  
ATOM   2744  H2  WAT   488      -6.310  18.428 -19.620  1.00  0.00           H  
TER    2745      WAT   488 
ATOM   2745  O   WAT   489     -31.071   7.135  16.705  1.00  0.00           O  
ATOM   2746  H1  WAT   489     -31.342   7.036  17.618  1.00  0.00           H  
ATOM   2747  H2  WAT   489     -30.629   6.313  16.496  1.00  0.00           H  
TER    2748      WAT   489 
ATOM   2748  O   WAT   490       6.138   7.408  16.177  1.00  0.00           O  
ATOM   2749  H1  WAT   490       6.750   7.192  15.473  1.00  0.00           H  
ATOM   2750  H2  WAT   490       5.849   8.298  15.978  1.00  0.00           H  
TER    2751      WAT   490 
ATOM   2751  O   WAT   491     -35.116   0.553  15.405  1.00  0.00           O  
ATOM   2752  H1  WAT   491     -35.484   0.763  14.547  1.00  0.00           H  
ATOM   2753  H2  WAT   491     -34.848  -0.363  15.333  1.00  0.00           H  
TER    2754      WAT   491 
ATOM   2754  O   WAT   492      -8.187 -41.608  23.624  1.00  0.00           O  
ATOM   2755  H1  WAT   492      -8.819 -41.268  22.991  1.00  0.00           H  
ATOM   2756  H2  WAT   492      -7.765 -40.827  23.984  1.00  0.00           H  
TER    2757      WAT   492 
ATOM   2757  O   WAT   493     -18.636  31.438 -35.091  1.00  0.00           O  
ATOM   2758  H1  WAT   493     -18.127  31.500 -35.899  1.00  0.00           H  
ATOM   2759  H2  WAT   493     -18.979  32.321 -34.956  1.00  0.00           H  
TER    2760      WAT   493 
ATOM   2760  O   WAT   494     -11.730 -25.251 -17.756  1.00  0.00           O  
ATOM   2761  H1  WAT   494     -11.804 -26.008 -17.175  1.00  0.00           H  
ATOM   2762  H2  WAT   494     -11.616 -24.506 -17.166  1.00  0.00           H  
TER    2763      WAT   494 
ATOM   2763  O   WAT   495     -34.814 -27.329  -3.289  1.00  0.00           O  
ATOM   2764  H1  WAT   495     -35.464 -27.542  -2.620  1.00  0.00           H  
ATOM   2765  H2  WAT   495     -34.592 -28.172  -3.684  1.00  0.00           H  
TER    2766      WAT   495 
ATOM   2766  O   WAT   496     -22.607 -41.645  16.574  1.00  0.00           O  
ATOM   2767  H1  WAT   496     -21.715 -41.977  16.472  1.00  0.00           H  
ATOM   2768  H2  WAT   496     -22.649 -40.888  15.990  1.00  0.00           H  
TER    2769      WAT   496 
ATOM   2769  O   WAT   497     -13.170  -9.196  14.622  1.00  0.00           O  
ATOM   2770  H1  WAT   497     -13.289 -10.032  15.073  1.00  0.00           H  
ATOM   2771  H2  WAT   497     -13.846  -8.627  14.991  1.00  0.00           H  
TER    2772      WAT   497 
ATOM   2772  O   WAT   498     -13.561 -12.614 -21.428  1.00  0.00           O  
ATOM   2773  H1  WAT   498     -13.450 -12.127 -22.244  1.00  0.00           H  
ATOM   2774  H2  WAT   498     -13.115 -12.082 -20.769  1.00  0.00           H  
TER    2775      WAT   498 
ATOM   2775  O   WAT   499     -36.111  -3.247  33.949  1.00  0.00           O  
ATOM   2776  H1  WAT   499     -36.770  -2.937  34.570  1.00  0.00           H  
ATOM   2777  H2  WAT   499     -36.547  -3.952  33.470  1.00  0.00           H  
TER    2778      WAT   499 
ATOM   2778  O   WAT   500       3.251  14.488  20.863  1.00  0.00           O  
ATOM   2779  H1  WAT   500       4.133  14.855  20.915  1.00  0.00           H  
ATOM   2780  H2  WAT   500       3.171  13.946  21.648  1.00  0.00           H  
TER    2781      WAT   500 
ATOM   2781  O   WAT   501      17.787 -12.748   5.433  1.00  0.00           O  
ATOM   2782  H1  WAT   501      18.301 -12.272   4.780  1.00  0.00           H  
ATOM   2783  H2  WAT   501      18.440 -13.154   6.003  1.00  0.00           H  
TER    2784      WAT   501 
ATOM   2784  O   WAT   502     -37.117  20.311  -7.184  1.00  0.00           O  
ATOM   2785  H1  WAT   502     -37.994  19.995  -6.965  1.00  0.00           H  
ATOM   2786  H2  WAT   502     -36.950  21.010  -6.552  1.00  0.00           H  
TER    2787      WAT   502 
ATOM   2787  O   WAT   503      29.083  10.010 -17.419  1.00  0.00           O  
ATOM   2788  H1  WAT   503      29.344   9.524 -18.201  1.00  0.00           H  
ATOM   2789  H2  WAT   503      28.595   9.375 -16.894  1.00  0.00           H  
TER    2790      WAT   503 
ATOM   2790  O   WAT   504      32.857 -17.417 -15.750  1.00  0.00           O  
ATOM   2791  H1  WAT   504      32.414 -16.926 -15.058  1.00  0.00           H  
ATOM   2792  H2  WAT   504      32.250 -18.124 -15.969  1.00  0.00           H  
TER    2793      WAT   504 
ATOM   2793  O   WAT   505      36.582 -15.949 -22.813  1.00  0.00           O  
ATOM   2794  H1  WAT   505      36.316 -15.446 -23.583  1.00  0.00           H  
ATOM   2795  H2  WAT   505      36.409 -15.365 -22.075  1.00  0.00           H  
TER    2796      WAT   505 
ATOM   2796  O   WAT   506     -31.385  14.658 -14.562  1.00  0.00           O  
ATOM   2797  H1  WAT   506     -31.481  15.610 -14.520  1.00  0.00           H  
ATOM   2798  H2  WAT   506     -32.258  14.321 -14.357  1.00  0.00           H  
TER    2799      WAT   506 
ATOM   2799  O   WAT   507     -27.700 -12.749 -25.223  1.00  0.00           O  
ATOM   2800  H1  WAT   507     -27.645 -12.824 -24.270  1.00  0.00           H  
ATOM   2801  H2  WAT   507     -28.432 -12.151 -25.374  1.00  0.00           H  
TER    2802      WAT   507 
ATOM   2802  O   WAT   508     -25.561   6.174  -9.353  1.00  0.00           O  
ATOM   2803  H1  WAT   508     -26.221   5.542  -9.068  1.00  0.00           H  
ATOM   2804  H2  WAT   508     -25.126   5.748 -10.093  1.00  0.00           H  
TER    2805      WAT   508 
ATOM   2805  O   WAT   509      15.589  47.325  -4.646  1.00  0.00           O  
ATOM   2806  H1  WAT   509      15.167  47.976  -4.084  1.00  0.00           H  
ATOM   2807  H2  WAT   509      15.523  46.506  -4.155  1.00  0.00           H  
TER    2808      WAT   509 
ATOM   2808  O   WAT   510     -25.343  33.455  20.255  1.00  0.00           O  
ATOM   2809  H1  WAT   510     -25.368  34.212  20.840  1.00  0.00           H  
ATOM   2810  H2  WAT   510     -25.343  33.833  19.375  1.00  0.00           H  
TER    2811      WAT   510 
ATOM   2811  O   WAT   511       4.476  31.120 -19.867  1.00  0.00           O  
ATOM   2812  H1  WAT   511       5.358  31.012 -20.221  1.00  0.00           H  
ATOM   2813  H2  WAT   511       4.152  31.925 -20.271  1.00  0.00           H  
TER    2814      WAT   511 
ATOM   2814  O   WAT   512      30.141 -34.977   5.309  1.00  0.00           O  
ATOM   2815  H1  WAT   512      29.842 -35.882   5.399  1.00  0.00           H  
ATOM   2816  H2  WAT   512      29.998 -34.591   6.174  1.00  0.00           H  
TER    2817      WAT   512 
ATOM   2817  O   WAT   513      16.213 -30.394  37.121  1.00  0.00           O  
ATOM   2818  H1  WAT   513      15.866 -29.902  36.376  1.00  0.00           H  
ATOM   2819  H2  WAT   513      16.571 -29.725  37.704  1.00  0.00           H  
TER    2820      WAT   513 
ATOM   2820  O   WAT   514      -5.422   3.654 -47.170  1.00  0.00           O  
ATOM   2821  H1  WAT   514      -4.494   3.885 -47.130  1.00  0.00           H  
ATOM   2822  H2  WAT   514      -5.432   2.697 -47.139  1.00  0.00           H  
TER    2823      WAT   514 
ATOM   2823  O   WAT   515      25.508 -19.814 -19.679  1.00  0.00           O  
ATOM   2824  H1  WAT   515      25.991 -19.094 -20.084  1.00  0.00           H  
ATOM   2825  H2  WAT   515      24.973 -19.395 -19.005  1.00  0.00           H  
TER    2826      WAT   515 
ATOM   2826  O   WAT   516      -9.264  35.815  17.773  1.00  0.00           O  
ATOM   2827  H1  WAT   516      -9.704  35.099  17.315  1.00  0.00           H  
ATOM   2828  H2  WAT   516      -9.481  36.595  17.261  1.00  0.00           H  
TER    2829      WAT   516 
ATOM   2829  O   WAT   517       7.179  17.333  22.967  1.00  0.00           O  
ATOM   2830  H1  WAT   517       7.645  16.515  22.790  1.00  0.00           H  
ATOM   2831  H2  WAT   517       6.995  17.305  23.906  1.00  0.00           H  
TER    2832      WAT   517 
ATOM   2832  O   WAT   518      41.608  14.372 -15.511  1.00  0.00           O  
ATOM   2833  H1  WAT   518      42.006  14.489 -14.649  1.00  0.00           H  
ATOM   2834  H2  WAT   518      41.551  13.423 -15.623  1.00  0.00           H  
TER    2835      WAT   518 
ATOM   2835  O   WAT   519      -6.794  13.202 -36.525  1.00  0.00           O  
ATOM   2836  H1  WAT   519      -6.864  13.353 -37.467  1.00  0.00           H  
ATOM   2837  H2  WAT   519      -7.689  13.300 -36.199  1.00  0.00           H  
TER    2838      WAT   519 
ATOM   2838  O   WAT   520     -27.637  21.528 -12.910  1.00  0.00           O  
ATOM   2839  H1  WAT   520     -28.423  21.054 -13.180  1.00  0.00           H  
ATOM   2840  H2  WAT   520     -27.004  20.841 -12.698  1.00  0.00           H  
TER    2841      WAT   520 
ATOM   2841  O   WAT   521     -36.541  11.245  13.737  1.00  0.00           O  
ATOM   2842  H1  WAT   521     -36.919  10.382  13.566  1.00  0.00           H  
ATOM   2843  H2  WAT   521     -36.479  11.654  12.874  1.00  0.00           H  
TER    2844      WAT   521 
ATOM   2844  O   WAT   522      29.574 -31.090 -14.826  1.00  0.00           O  
ATOM   2845  H1  WAT   522      29.721 -30.642 -15.659  1.00  0.00           H  
ATOM   2846  H2  WAT   522      29.339 -30.391 -14.216  1.00  0.00           H  
TER    2847      WAT   522 
ATOM   2847  O   WAT   523      19.219  -8.195 -12.420  1.00  0.00           O  
ATOM   2848  H1  WAT   523      19.988  -8.621 -12.042  1.00  0.00           H  
ATOM   2849  H2  WAT   523      19.453  -7.268 -12.458  1.00  0.00           H  
TER    2850      WAT   523 
ATOM   2850  O   WAT   524       4.823 -15.716 -31.596  1.00  0.00           O  
ATOM   2851  H1  WAT   524       5.420 -15.039 -31.276  1.00  0.00           H  
ATOM   2852  H2  WAT   524       5.398 -16.391 -31.955  1.00  0.00           H  
TER    2853      WAT   524 
ATOM   2853  O   WAT   525     -10.644 -29.664 -25.443  1.00  0.00           O  
ATOM   2854  H1  WAT   525     -10.703 -29.263 -24.576  1.00  0.00           H  
ATOM   2855  H2  WAT   525      -9.790 -30.097 -25.449  1.00  0.00           H  
TER    2856      WAT   525 
ATOM   2856  O   WAT   526      23.175 -11.559  23.735  1.00  0.00           O  
ATOM   2857  H1  WAT   526      22.439 -11.602  24.346  1.00  0.00           H  
ATOM   2858  H2  WAT   526      22.849 -11.032  23.005  1.00  0.00           H  
TER    2859      WAT   526 
ATOM   2859  O   WAT   527     -24.493 -11.657   9.846  1.00  0.00           O  
ATOM   2860  H1  WAT   527     -24.400 -11.121  10.634  1.00  0.00           H  
ATOM   2861  H2  WAT   527     -23.710 -11.462   9.331  1.00  0.00           H  
TER    2862      WAT   527 
ATOM   2862  O   WAT   528      43.615   5.399  32.184  1.00  0.00           O  
ATOM   2863  H1  WAT   528      43.068   6.158  32.388  1.00  0.00           H  
ATOM   2864  H2  WAT   528      44.148   5.680  31.440  1.00  0.00           H  
TER    2865      WAT   528 
ATOM   2865  O   WAT   529      12.885 -36.434 -37.105  1.00  0.00           O  
ATOM   2866  H1  WAT   529      12.029 -36.851 -37.008  1.00  0.00           H  
ATOM   2867  H2  WAT   529      12.830 -35.646 -36.564  1.00  0.00           H  
TER    2868      WAT   529 
ATOM   2868  O   WAT   530      -8.257  -5.509 -22.196  1.00  0.00           O  
ATOM   2869  H1  WAT   530      -7.889  -5.463 -21.314  1.00  0.00           H  
ATOM   2870  H2  WAT   530      -8.844  -6.265 -22.172  1.00  0.00           H  
TER    2871      WAT   530 
ATOM   2871  O   WAT   531     -25.030  34.301 -24.035  1.00  0.00           O  
ATOM   2872  H1  WAT   531     -24.320  33.838 -23.590  1.00  0.00           H  
ATOM   2873  H2  WAT   531     -25.784  33.718 -23.953  1.00  0.00           H  
TER    2874      WAT   531 
ATOM   2874  O   WAT   532     -33.812  27.183   4.033  1.00  0.00           O  
ATOM   2875  H1  WAT   532     -32.974  26.800   4.294  1.00  0.00           H  
ATOM   2876  H2  WAT   532     -33.578  28.016   3.624  1.00  0.00           H  
TER    2877      WAT   532 
ATOM   2877  O   WAT   533      -2.453  -7.964 -33.186  1.00  0.00           O  
ATOM   2878  H1  WAT   533      -2.109  -7.075 -33.276  1.00  0.00           H  
ATOM   2879  H2  WAT   533      -3.403  -7.858 -33.237  1.00  0.00           H  
TER    2880      WAT   533 
ATOM   2880  O   WAT   534       9.631  29.461  19.771  1.00  0.00           O  
ATOM   2881  H1  WAT   534       9.102  28.664  19.740  1.00  0.00           H  
ATOM   2882  H2  WAT   534      10.426  29.239  19.287  1.00  0.00           H  
TER    2883      WAT   534 
ATOM   2883  O   WAT   535      43.344  -3.009  32.140  1.00  0.00           O  
ATOM   2884  H1  WAT   535      43.405  -3.614  32.878  1.00  0.00           H  
ATOM   2885  H2  WAT   535      42.578  -2.469  32.335  1.00  0.00           H  
TER    2886      WAT   535 
ATOM   2886  O   WAT   536     -24.700  31.935  14.717  1.00  0.00           O  
ATOM   2887  H1  WAT   536     -25.480  32.483  14.634  1.00  0.00           H  
ATOM   2888  H2  WAT   536     -23.970  32.555  14.712  1.00  0.00           H  
TER    2889      WAT   536 
ATOM   2889  O   WAT   537     -29.113 -17.777 -16.019  1.00  0.00           O  
ATOM   2890  H1  WAT   537     -28.733 -17.651 -16.888  1.00  0.00           H  
ATOM   2891  H2  WAT   537     -28.357 -17.857 -15.436  1.00  0.00           H  
TER    2892      WAT   537 
ATOM   2892  O   WAT   538     -22.696 -26.242 -16.684  1.00  0.00           O  
ATOM   2893  H1  WAT   538     -23.628 -26.146 -16.884  1.00  0.00           H  
ATOM   2894  H2  WAT   538     -22.249 -25.929 -17.471  1.00  0.00           H  
TER    2895      WAT   538 
ATOM   2895  O   WAT   539     -31.540  27.673 -18.287  1.00  0.00           O  
ATOM   2896  H1  WAT   539     -31.723  28.609 -18.208  1.00  0.00           H  
ATOM   2897  H2  WAT   539     -30.682  27.561 -17.878  1.00  0.00           H  
TER    2898      WAT   539 
ATOM   2898  O   WAT   540      16.001  11.450  20.387  1.00  0.00           O  
ATOM   2899  H1  WAT   540      15.693  12.101  19.758  1.00  0.00           H  
ATOM   2900  H2  WAT   540      16.765  11.856  20.798  1.00  0.00           H  
TER    2901      WAT   540 
ATOM   2901  O   WAT   541     -13.174  15.619  48.437  1.00  0.00           O  
ATOM   2902  H1  WAT   541     -13.639  16.428  48.223  1.00  0.00           H  
ATOM   2903  H2  WAT   541     -13.865  14.961  48.521  1.00  0.00           H  
TER    2904      WAT   541 
ATOM   2904  O   WAT   542       9.124  36.211 -10.552  1.00  0.00           O  
ATOM   2905  H1  WAT   542       8.392  36.553 -10.038  1.00  0.00           H  
ATOM   2906  H2  WAT   542       8.771  35.433 -10.983  1.00  0.00           H  
TER    2907      WAT   542 
ATOM   2907  O   WAT   543      13.638 -24.898  14.093  1.00  0.00           O  
ATOM   2908  H1  WAT   543      14.450 -25.346  14.330  1.00  0.00           H  
ATOM   2909  H2  WAT   543      12.995 -25.215  14.728  1.00  0.00           H  
TER    2910      WAT   543 
ATOM   2910  O   WAT   544     -31.652 -33.354 -16.323  1.00  0.00           O  
ATOM   2911  H1  WAT   544     -32.533 -33.432 -16.689  1.00  0.00           H  
ATOM   2912  H2  WAT   544     -31.224 -32.694 -16.868  1.00  0.00           H  
TER    2913      WAT   544 
ATOM   2913  O   WAT   545      -9.510  28.076  19.556  1.00  0.00           O  
ATOM   2914  H1  WAT   545      -9.518  28.335  20.477  1.00  0.00           H  
ATOM   2915  H2  WAT   545      -8.933  28.712  19.133  1.00  0.00           H  
TER    2916      WAT   545 
ATOM   2916  O   WAT   546      16.317  35.618  21.940  1.00  0.00           O  
ATOM   2917  H1  WAT   546      15.631  35.740  21.284  1.00  0.00           H  
ATOM   2918  H2  WAT   546      17.128  35.840  21.483  1.00  0.00           H  
TER    2919      WAT   546 
ATOM   2919  O   WAT   547      -4.872  -1.641   0.722  1.00  0.00           O  
ATOM   2920  H1  WAT   547      -5.808  -1.449   0.768  1.00  0.00           H  
ATOM   2921  H2  WAT   547      -4.544  -1.449   1.601  1.00  0.00           H  
TER    2922      WAT   547 
ATOM   2922  O   WAT   548     -42.511 -16.056  -6.152  1.00  0.00           O  
ATOM   2923  H1  WAT   548     -43.178 -15.970  -5.471  1.00  0.00           H  
ATOM   2924  H2  WAT   548     -41.700 -16.226  -5.673  1.00  0.00           H  
TER    2925      WAT   548 
ATOM   2925  O   WAT   549     -12.035  27.212  40.989  1.00  0.00           O  
ATOM   2926  H1  WAT   549     -12.920  27.364  40.656  1.00  0.00           H  
ATOM   2927  H2  WAT   549     -11.955  26.259  41.027  1.00  0.00           H  
TER    2928      WAT   549 
ATOM   2928  O   WAT   550      -8.313 -42.478  -3.530  1.00  0.00           O  
ATOM   2929  H1  WAT   550      -8.909 -42.812  -2.859  1.00  0.00           H  
ATOM   2930  H2  WAT   550      -8.300 -43.162  -4.200  1.00  0.00           H  
TER    2931      WAT   550 
ATOM   2931  O   WAT   551     -17.610  29.594  -9.973  1.00  0.00           O  
ATOM   2932  H1  WAT   551     -16.764  29.915  -9.661  1.00  0.00           H  
ATOM   2933  H2  WAT   551     -18.170  30.369  -9.987  1.00  0.00           H  
TER    2934      WAT   551 
ATOM   2934  O   WAT   552      33.917   0.798  -5.703  1.00  0.00           O  
ATOM   2935  H1  WAT   552      34.870   0.716  -5.722  1.00  0.00           H  
ATOM   2936  H2  WAT   552      33.737   1.616  -6.167  1.00  0.00           H  
TER    2937      WAT   552 
ATOM   2937  O   WAT   553      11.786  -9.444  23.815  1.00  0.00           O  
ATOM   2938  H1  WAT   553      12.251  -9.879  24.530  1.00  0.00           H  
ATOM   2939  H2  WAT   553      10.892  -9.781  23.871  1.00  0.00           H  
TER    2940      WAT   553 
ATOM   2940  O   WAT   554      21.069 -16.203  30.006  1.00  0.00           O  
ATOM   2941  H1  WAT   554      21.786 -16.818  29.854  1.00  0.00           H  
ATOM   2942  H2  WAT   554      21.394 -15.621  30.693  1.00  0.00           H  
TER    2943      WAT   554 
ATOM   2943  O   WAT   555     -34.068  20.471  -5.393  1.00  0.00           O  
ATOM   2944  H1  WAT   555     -34.261  19.764  -4.777  1.00  0.00           H  
ATOM   2945  H2  WAT   555     -34.865  21.001  -5.408  1.00  0.00           H  
TER    2946      WAT   555 
ATOM   2946  O   WAT   556     -15.226  18.079 -37.040  1.00  0.00           O  
ATOM   2947  H1  WAT   556     -15.967  18.307 -36.479  1.00  0.00           H  
ATOM   2948  H2  WAT   556     -14.709  17.466 -36.518  1.00  0.00           H  
TER    2949      WAT   556 
ATOM   2949  O   WAT   557      -2.709  30.481 -14.404  1.00  0.00           O  
ATOM   2950  H1  WAT   557      -2.635  31.403 -14.158  1.00  0.00           H  
ATOM   2951  H2  WAT   557      -2.163  30.396 -15.185  1.00  0.00           H  
TER    2952      WAT   557 
ATOM   2952  O   WAT   558      14.949  -1.056   5.740  1.00  0.00           O  
ATOM   2953  H1  WAT   558      15.191  -0.571   4.951  1.00  0.00           H  
ATOM   2954  H2  WAT   558      14.051  -1.345   5.578  1.00  0.00           H  
TER    2955      WAT   558 
ATOM   2955  O   WAT   559     -24.017 -16.928 -30.206  1.00  0.00           O  
ATOM   2956  H1  WAT   559     -23.096 -17.166 -30.100  1.00  0.00           H  
ATOM   2957  H2  WAT   559     -24.497 -17.721 -29.970  1.00  0.00           H  
TER    2958      WAT   559 
ATOM   2958  O   WAT   560      -4.052 -10.967  27.760  1.00  0.00           O  
ATOM   2959  H1  WAT   560      -3.288 -11.378  27.355  1.00  0.00           H  
ATOM   2960  H2  WAT   560      -4.736 -11.634  27.711  1.00  0.00           H  
TER    2961      WAT   560 
ATOM   2961  O   WAT   561      18.680  37.548  17.305  1.00  0.00           O  
ATOM   2962  H1  WAT   561      18.678  37.450  18.257  1.00  0.00           H  
ATOM   2963  H2  WAT   561      19.139  38.374  17.150  1.00  0.00           H  
TER    2964      WAT   561 
ATOM   2964  O   WAT   562      -1.841  29.029 -26.337  1.00  0.00           O  
ATOM   2965  H1  WAT   562      -2.714  28.653 -26.223  1.00  0.00           H  
ATOM   2966  H2  WAT   562      -1.288  28.539 -25.728  1.00  0.00           H  
TER    2967      WAT   562 
ATOM   2967  O   WAT   563      16.734 -18.935 -46.519  1.00  0.00           O  
ATOM   2968  H1  WAT   563      16.948 -18.009 -46.638  1.00  0.00           H  
ATOM   2969  H2  WAT   563      16.010 -19.093 -47.125  1.00  0.00           H  
TER    2970      WAT   563 
ATOM   2970  O   WAT   564     -10.564  17.888   7.588  1.00  0.00           O  
ATOM   2971  H1  WAT   564     -11.327  17.507   7.153  1.00  0.00           H  
ATOM   2972  H2  WAT   564     -10.794  18.808   7.714  1.00  0.00           H  
TER    2973      WAT   564 
ATOM   2973  O   WAT   565      -4.766  10.879  43.975  1.00  0.00           O  
ATOM   2974  H1  WAT   565      -5.216  11.354  44.675  1.00  0.00           H  
ATOM   2975  H2  WAT   565      -5.247  10.056  43.897  1.00  0.00           H  
TER    2976      WAT   565 
ATOM   2976  O   WAT   566      29.087  -7.623  -6.998  1.00  0.00           O  
ATOM   2977  H1  WAT   566      28.673  -7.591  -7.860  1.00  0.00           H  
ATOM   2978  H2  WAT   566      29.928  -7.182  -7.120  1.00  0.00           H  
TER    2979      WAT   566 
ATOM   2979  O   WAT   567      38.621  14.279  -2.085  1.00  0.00           O  
ATOM   2980  H1  WAT   567      38.536  13.688  -2.832  1.00  0.00           H  
ATOM   2981  H2  WAT   567      39.536  14.196  -1.816  1.00  0.00           H  
TER    2982      WAT   567 
ATOM   2982  O   WAT   568       3.801  -8.394  14.640  1.00  0.00           O  
ATOM   2983  H1  WAT   568       3.415  -9.229  14.904  1.00  0.00           H  
ATOM   2984  H2  WAT   568       3.579  -8.311  13.712  1.00  0.00           H  
TER    2985      WAT   568 
ATOM   2985  O   WAT   569      23.409 -36.912  11.532  1.00  0.00           O  
ATOM   2986  H1  WAT   569      23.782 -37.468  10.848  1.00  0.00           H  
ATOM   2987  H2  WAT   569      22.671 -36.473  11.108  1.00  0.00           H  
TER    2988      WAT   569 
ATOM   2988  O   WAT   570      41.428 -18.283 -12.605  1.00  0.00           O  
ATOM   2989  H1  WAT   570      42.224 -17.796 -12.823  1.00  0.00           H  
ATOM   2990  H2  WAT   570      41.434 -19.031 -13.202  1.00  0.00           H  
TER    2991      WAT   570 
ATOM   2991  O   WAT   571      18.030 -34.013   6.401  1.00  0.00           O  
ATOM   2992  H1  WAT   571      18.793 -33.646   6.848  1.00  0.00           H  
ATOM   2993  H2  WAT   571      17.591 -34.540   7.068  1.00  0.00           H  
TER    2994      WAT   571 
ATOM   2994  O   WAT   572       1.039 -30.846 -12.759  1.00  0.00           O  
ATOM   2995  H1  WAT   572       0.966 -31.648 -13.276  1.00  0.00           H  
ATOM   2996  H2  WAT   572       1.850 -30.438 -13.062  1.00  0.00           H  
TER    2997      WAT   572 
ATOM   2997  O   WAT   573      16.202  -5.797 -13.109  1.00  0.00           O  
ATOM   2998  H1  WAT   573      16.163  -6.166 -13.992  1.00  0.00           H  
ATOM   2999  H2  WAT   573      17.109  -5.930 -12.834  1.00  0.00           H  
TER    3000      WAT   573 
ATOM   3000  O   WAT   574       7.842   5.842  32.750  1.00  0.00           O  
ATOM   3001  H1  WAT   574       7.211   5.159  32.522  1.00  0.00           H  
ATOM   3002  H2  WAT   574       8.477   5.829  32.034  1.00  0.00           H  
TER    3003      WAT   574 
ATOM   3003  O   WAT   575     -10.703 -31.665 -15.173  1.00  0.00           O  
ATOM   3004  H1  WAT   575     -10.744 -30.978 -14.508  1.00  0.00           H  
ATOM   3005  H2  WAT   575      -9.841 -32.064 -15.053  1.00  0.00           H  
TER    3006      WAT   575 
ATOM   3006  O   WAT   576      18.467  -6.867 -24.764  1.00  0.00           O  
ATOM   3007  H1  WAT   576      18.459  -7.249 -23.887  1.00  0.00           H  
ATOM   3008  H2  WAT   576      17.621  -7.111 -25.140  1.00  0.00           H  
TER    3009      WAT   576 
ATOM   3009  O   WAT   577     -11.441  -6.592  23.147  1.00  0.00           O  
ATOM   3010  H1  WAT   577     -10.733  -6.319  22.564  1.00  0.00           H  
ATOM   3011  H2  WAT   577     -11.991  -7.160  22.606  1.00  0.00           H  
TER    3012      WAT   577 
ATOM   3012  O   WAT   578     -14.397  -6.773   3.318  1.00  0.00           O  
ATOM   3013  H1  WAT   578     -14.972  -6.166   3.784  1.00  0.00           H  
ATOM   3014  H2  WAT   578     -14.794  -7.633   3.454  1.00  0.00           H  
TER    3015      WAT   578 
ATOM   3015  O   WAT   579      24.746   1.576 -35.012  1.00  0.00           O  
ATOM   3016  H1  WAT   579      24.280   2.230 -35.532  1.00  0.00           H  
ATOM   3017  H2  WAT   579      24.066   1.165 -34.479  1.00  0.00           H  
TER    3018      WAT   579 
ATOM   3018  O   WAT   580      21.122 -22.618 -10.216  1.00  0.00           O  
ATOM   3019  H1  WAT   580      20.797 -22.171 -10.998  1.00  0.00           H  
ATOM   3020  H2  WAT   580      20.331 -22.883  -9.746  1.00  0.00           H  
TER    3021      WAT   580 
ATOM   3021  O   WAT   581      29.543   4.547 -28.572  1.00  0.00           O  
ATOM   3022  H1  WAT   581      29.281   4.952 -27.745  1.00  0.00           H  
ATOM   3023  H2  WAT   581      28.910   4.875 -29.211  1.00  0.00           H  
TER    3024      WAT   581 
ATOM   3024  O   WAT   582      12.464  13.291 -22.318  1.00  0.00           O  
ATOM   3025  H1  WAT   582      13.154  12.686 -22.048  1.00  0.00           H  
ATOM   3026  H2  WAT   582      11.876  12.759 -22.855  1.00  0.00           H  
TER    3027      WAT   582 
ATOM   3027  O   WAT   583      33.094  -8.458  29.395  1.00  0.00           O  
ATOM   3028  H1  WAT   583      32.323  -8.689  29.914  1.00  0.00           H  
ATOM   3029  H2  WAT   583      33.832  -8.806  29.895  1.00  0.00           H  
TER    3030      WAT   583 
ATOM   3030  O   WAT   584      11.723  -0.095  15.948  1.00  0.00           O  
ATOM   3031  H1  WAT   584      12.101  -0.495  16.732  1.00  0.00           H  
ATOM   3032  H2  WAT   584      12.151  -0.545  15.220  1.00  0.00           H  
TER    3033      WAT   584 
ATOM   3033  O   WAT   585     -23.792 -24.969 -11.659  1.00  0.00           O  
ATOM   3034  H1  WAT   585     -23.180 -25.146 -12.373  1.00  0.00           H  
ATOM   3035  H2  WAT   585     -24.366 -25.735 -11.640  1.00  0.00           H  
TER    3036      WAT   585 
ATOM   3036  O   WAT   586      -0.709   4.063  13.131  1.00  0.00           O  
ATOM   3037  H1  WAT   586       0.143   4.499  13.102  1.00  0.00           H  
ATOM   3038  H2  WAT   586      -1.320   4.749  13.399  1.00  0.00           H  
TER    3039      WAT   586 
ATOM   3039  O   WAT   587     -29.648   6.269   1.245  1.00  0.00           O  
ATOM   3040  H1  WAT   587     -28.837   6.448   0.768  1.00  0.00           H  
ATOM   3041  H2  WAT   587     -30.328   6.273   0.572  1.00  0.00           H  
TER    3042      WAT   587 
ATOM   3042  O   WAT   588       7.802   4.518  14.648  1.00  0.00           O  
ATOM   3043  H1  WAT   588       7.685   4.928  13.791  1.00  0.00           H  
ATOM   3044  H2  WAT   588       8.720   4.248  14.661  1.00  0.00           H  
TER    3045      WAT   588 
ATOM   3045  O   WAT   589      13.721 -21.904 -12.889  1.00  0.00           O  
ATOM   3046  H1  WAT   589      14.398 -22.440 -12.477  1.00  0.00           H  
ATOM   3047  H2  WAT   589      14.195 -21.158 -13.256  1.00  0.00           H  
TER    3048      WAT   589 
ATOM   3048  O   WAT   590      19.266   6.164 -18.889  1.00  0.00           O  
ATOM   3049  H1  WAT   590      19.848   5.961 -18.156  1.00  0.00           H  
ATOM   3050  H2  WAT   590      18.929   7.038 -18.692  1.00  0.00           H  
TER    3051      WAT   590 
ATOM   3051  O   WAT   591     -19.713 -41.077 -16.288  1.00  0.00           O  
ATOM   3052  H1  WAT   591     -19.927 -40.349 -16.871  1.00  0.00           H  
ATOM   3053  H2  WAT   591     -18.982 -40.754 -15.761  1.00  0.00           H  
TER    3054      WAT   591 
ATOM   3054  O   WAT   592       4.306  29.562 -17.264  1.00  0.00           O  
ATOM   3055  H1  WAT   592       4.760  29.345 -18.078  1.00  0.00           H  
ATOM   3056  H2  WAT   592       4.796  29.098 -16.585  1.00  0.00           H  
TER    3057      WAT   592 
ATOM   3057  O   WAT   593      30.344  -4.048  22.178  1.00  0.00           O  
ATOM   3058  H1  WAT   593      31.246  -3.819  21.954  1.00  0.00           H  
ATOM   3059  H2  WAT   593      29.883  -3.209  22.203  1.00  0.00           H  
TER    3060      WAT   593 
ATOM   3060  O   WAT   594      18.289  46.924  -5.469  1.00  0.00           O  
ATOM   3061  H1  WAT   594      18.326  47.677  -6.059  1.00  0.00           H  
ATOM   3062  H2  WAT   594      17.442  47.006  -5.030  1.00  0.00           H  
TER    3063      WAT   594 
ATOM   3063  O   WAT   595      15.771   9.744 -26.302  1.00  0.00           O  
ATOM   3064  H1  WAT   595      15.883   9.254 -25.488  1.00  0.00           H  
ATOM   3065  H2  WAT   595      15.357  10.564 -26.033  1.00  0.00           H  
TER    3066      WAT   595 
ATOM   3066  O   WAT   596      -7.940   3.371 -33.945  1.00  0.00           O  
ATOM   3067  H1  WAT   596      -7.072   3.445 -33.548  1.00  0.00           H  
ATOM   3068  H2  WAT   596      -7.850   3.796 -34.799  1.00  0.00           H  
TER    3069      WAT   596 
ATOM   3069  O   WAT   597     -11.365  30.993 -30.017  1.00  0.00           O  
ATOM   3070  H1  WAT   597     -10.857  30.742 -30.789  1.00  0.00           H  
ATOM   3071  H2  WAT   597     -11.979  31.653 -30.338  1.00  0.00           H  
TER    3072      WAT   597 
ATOM   3072  O   WAT   598      18.138 -38.275   8.345  1.00  0.00           O  
ATOM   3073  H1  WAT   598      18.957 -38.508   7.909  1.00  0.00           H  
ATOM   3074  H2  WAT   598      17.468 -38.777   7.880  1.00  0.00           H  
TER    3075      WAT   598 
ATOM   3075  O   WAT   599     -20.593  -4.698 -41.199  1.00  0.00           O  
ATOM   3076  H1  WAT   599     -19.993  -3.969 -41.043  1.00  0.00           H  
ATOM   3077  H2  WAT   599     -21.426  -4.407 -40.829  1.00  0.00           H  
TER    3078      WAT   599 
ATOM   3078  O   WAT   600     -42.444  24.864  -4.552  1.00  0.00           O  
ATOM   3079  H1  WAT   600     -43.212  25.314  -4.904  1.00  0.00           H  
ATOM   3080  H2  WAT   600     -42.803  24.220  -3.941  1.00  0.00           H  
TER    3081      WAT   600 
ATOM   3081  O   WAT   601     -14.323 -25.491   8.826  1.00  0.00           O  
ATOM   3082  H1  WAT   601     -13.628 -24.964   9.221  1.00  0.00           H  
ATOM   3083  H2  WAT   601     -13.890 -25.965   8.116  1.00  0.00           H  
TER    3084      WAT   601 
ATOM   3084  O   WAT   602      14.382  42.620  -9.297  1.00  0.00           O  
ATOM   3085  H1  WAT   602      14.567  41.793  -8.852  1.00  0.00           H  
ATOM   3086  H2  WAT   602      13.429  42.639  -9.381  1.00  0.00           H  
TER    3087      WAT   602 
ATOM   3087  O   WAT   603       3.529   7.279  25.774  1.00  0.00           O  
ATOM   3088  H1  WAT   603       3.600   6.372  26.072  1.00  0.00           H  
ATOM   3089  H2  WAT   603       4.385   7.473  25.392  1.00  0.00           H  
TER    3090      WAT   603 
ATOM   3090  O   WAT   604     -35.794 -21.118  25.263  1.00  0.00           O  
ATOM   3091  H1  WAT   604     -35.134 -21.601  24.765  1.00  0.00           H  
ATOM   3092  H2  WAT   604     -36.597 -21.626  25.152  1.00  0.00           H  
TER    3093      WAT   604 
ATOM   3093  O   WAT   605      14.879  -5.059   9.511  1.00  0.00           O  
ATOM   3094  H1  WAT   605      15.785  -5.210   9.781  1.00  0.00           H  
ATOM   3095  H2  WAT   605      14.935  -4.352   8.868  1.00  0.00           H  
TER    3096      WAT   605 
ATOM   3096  O   WAT   606     -16.875  33.642  -1.835  1.00  0.00           O  
ATOM   3097  H1  WAT   606     -17.164  33.536  -2.742  1.00  0.00           H  
ATOM   3098  H2  WAT   606     -17.481  33.104  -1.326  1.00  0.00           H  
TER    3099      WAT   606 
ATOM   3099  O   WAT   607     -40.124   6.632  32.135  1.00  0.00           O  
ATOM   3100  H1  WAT   607     -40.586   6.897  31.340  1.00  0.00           H  
ATOM   3101  H2  WAT   607     -39.751   5.777  31.921  1.00  0.00           H  
TER    3102      WAT   607 
ATOM   3102  O   WAT   608     -35.845  15.127  13.266  1.00  0.00           O  
ATOM   3103  H1  WAT   608     -35.819  16.029  13.586  1.00  0.00           H  
ATOM   3104  H2  WAT   608     -35.692  14.593  14.045  1.00  0.00           H  
TER    3105      WAT   608 
ATOM   3105  O   WAT   609      26.429 -22.216  -0.509  1.00  0.00           O  
ATOM   3106  H1  WAT   609      26.921 -22.446  -1.297  1.00  0.00           H  
ATOM   3107  H2  WAT   609      26.237 -23.056  -0.092  1.00  0.00           H  
TER    3108      WAT   609 
ATOM   3108  O   WAT   610     -34.169   6.168  20.161  1.00  0.00           O  
ATOM   3109  H1  WAT   610     -33.791   6.367  21.018  1.00  0.00           H  
ATOM   3110  H2  WAT   610     -34.556   6.995  19.873  1.00  0.00           H  
TER    3111      WAT   610 
ATOM   3111  O   WAT   611     -11.807  20.599 -26.396  1.00  0.00           O  
ATOM   3112  H1  WAT   611     -10.876  20.620 -26.174  1.00  0.00           H  
ATOM   3113  H2  WAT   611     -12.253  20.546 -25.551  1.00  0.00           H  
TER    3114      WAT   611 
ATOM   3114  O   WAT   612      -9.932  19.209  31.666  1.00  0.00           O  
ATOM   3115  H1  WAT   612     -10.777  19.658  31.684  1.00  0.00           H  
ATOM   3116  H2  WAT   612      -9.639  19.212  32.578  1.00  0.00           H  
TER    3117      WAT   612 
ATOM   3117  O   WAT   613     -24.731  -0.074  35.454  1.00  0.00           O  
ATOM   3118  H1  WAT   613     -25.648   0.031  35.200  1.00  0.00           H  
ATOM   3119  H2  WAT   613     -24.438  -0.852  34.979  1.00  0.00           H  
TER    3120      WAT   613 
ATOM   3120  O   WAT   614      23.113  -0.284 -27.471  1.00  0.00           O  
ATOM   3121  H1  WAT   614      22.474  -0.034 -28.138  1.00  0.00           H  
ATOM   3122  H2  WAT   614      22.596  -0.723 -26.796  1.00  0.00           H  
TER    3123      WAT   614 
ATOM   3123  O   WAT   615      -2.397 -16.250   8.652  1.00  0.00           O  
ATOM   3124  H1  WAT   615      -2.621 -17.096   8.262  1.00  0.00           H  
ATOM   3125  H2  WAT   615      -1.446 -16.190   8.565  1.00  0.00           H  
TER    3126      WAT   615 
ATOM   3126  O   WAT   616     -14.887 -22.609 -33.618  1.00  0.00           O  
ATOM   3127  H1  WAT   616     -15.299 -23.384 -33.236  1.00  0.00           H  
ATOM   3128  H2  WAT   616     -14.970 -21.936 -32.942  1.00  0.00           H  
TER    3129      WAT   616 
ATOM   3129  O   WAT   617      36.999   2.266  33.508  1.00  0.00           O  
ATOM   3130  H1  WAT   617      37.011   1.807  32.668  1.00  0.00           H  
ATOM   3131  H2  WAT   617      37.431   3.102  33.330  1.00  0.00           H  
TER    3132      WAT   617 
ATOM   3132  O   WAT   618      25.776  42.049  -5.680  1.00  0.00           O  
ATOM   3133  H1  WAT   618      26.042  41.316  -6.235  1.00  0.00           H  
ATOM   3134  H2  WAT   618      25.657  41.663  -4.812  1.00  0.00           H  
TER    3135      WAT   618 
ATOM   3135  O   WAT   619     -24.920 -12.791 -26.538  1.00  0.00           O  
ATOM   3136  H1  WAT   619     -25.427 -13.138 -25.804  1.00  0.00           H  
ATOM   3137  H2  WAT   619     -25.233 -13.282 -27.298  1.00  0.00           H  
TER    3138      WAT   619 
ATOM   3138  O   WAT   620     -12.156   8.725   6.612  1.00  0.00           O  
ATOM   3139  H1  WAT   620     -11.762   8.597   7.475  1.00  0.00           H  
ATOM   3140  H2  WAT   620     -11.598   9.378   6.189  1.00  0.00           H  
TER    3141      WAT   620 
ATOM   3141  O   WAT   621       7.712   8.464  36.569  1.00  0.00           O  
ATOM   3142  H1  WAT   621       7.459   8.161  35.697  1.00  0.00           H  
ATOM   3143  H2  WAT   621       8.434   7.890  36.823  1.00  0.00           H  
TER    3144      WAT   621 
ATOM   3144  O   WAT   622      -1.648  37.528 -23.967  1.00  0.00           O  
ATOM   3145  H1  WAT   622      -2.382  37.709 -24.554  1.00  0.00           H  
ATOM   3146  H2  WAT   622      -1.643  36.574 -23.878  1.00  0.00           H  
TER    3147      WAT   622 
ATOM   3147  O   WAT   623      13.921  37.053  15.735  1.00  0.00           O  
ATOM   3148  H1  WAT   623      13.013  36.778  15.862  1.00  0.00           H  
ATOM   3149  H2  WAT   623      14.007  37.168  14.788  1.00  0.00           H  
TER    3150      WAT   623 
ATOM   3150  O   WAT   624      42.966 -22.554  17.017  1.00  0.00           O  
ATOM   3151  H1  WAT   624      42.677 -22.350  16.127  1.00  0.00           H  
ATOM   3152  H2  WAT   624      43.716 -21.977  17.163  1.00  0.00           H  
TER    3153      WAT   624 
ATOM   3153  O   WAT   625      41.671   2.748 -33.395  1.00  0.00           O  
ATOM   3154  H1  WAT   625      41.922   3.647 -33.187  1.00  0.00           H  
ATOM   3155  H2  WAT   625      40.727   2.720 -33.236  1.00  0.00           H  
TER    3156      WAT   625 
ATOM   3156  O   WAT   626      -7.490 -20.347 -36.458  1.00  0.00           O  
ATOM   3157  H1  WAT   626      -8.030 -19.851 -37.073  1.00  0.00           H  
ATOM   3158  H2  WAT   626      -8.050 -21.071 -36.178  1.00  0.00           H  
TER    3159      WAT   626 
ATOM   3159  O   WAT   627     -18.603   7.816  18.023  1.00  0.00           O  
ATOM   3160  H1  WAT   627     -18.093   7.139  17.578  1.00  0.00           H  
ATOM   3161  H2  WAT   627     -17.948   8.373  18.443  1.00  0.00           H  
TER    3162      WAT   627 
ATOM   3162  O   WAT   628     -11.397  19.460 -35.546  1.00  0.00           O  
ATOM   3163  H1  WAT   628     -12.086  19.902 -35.051  1.00  0.00           H  
ATOM   3164  H2  WAT   628     -10.792  19.137 -34.878  1.00  0.00           H  
TER    3165      WAT   628 
ATOM   3165  O   WAT   629      17.560  -8.672 -43.364  1.00  0.00           O  
ATOM   3166  H1  WAT   629      18.119  -9.442 -43.259  1.00  0.00           H  
ATOM   3167  H2  WAT   629      17.423  -8.603 -44.309  1.00  0.00           H  
TER    3168      WAT   629 
ATOM   3168  O   WAT   630      12.735  -8.658  45.844  1.00  0.00           O  
ATOM   3169  H1  WAT   630      12.504  -8.809  46.760  1.00  0.00           H  
ATOM   3170  H2  WAT   630      12.236  -7.879  45.597  1.00  0.00           H  
TER    3171      WAT   630 
ATOM   3171  O   WAT   631     -30.368  -5.704  33.807  1.00  0.00           O  
ATOM   3172  H1  WAT   631     -30.602  -4.986  34.396  1.00  0.00           H  
ATOM   3173  H2  WAT   631     -29.441  -5.561  33.614  1.00  0.00           H  
TER    3174      WAT   631 
ATOM   3174  O   WAT   632      26.533   3.630 -37.330  1.00  0.00           O  
ATOM   3175  H1  WAT   632      25.939   3.534 -38.074  1.00  0.00           H  
ATOM   3176  H2  WAT   632      25.957   3.790 -36.582  1.00  0.00           H  
TER    3177      WAT   632 
ATOM   3177  O   WAT   633     -25.258  27.262 -11.277  1.00  0.00           O  
ATOM   3178  H1  WAT   633     -26.146  27.615 -11.217  1.00  0.00           H  
ATOM   3179  H2  WAT   633     -24.737  27.828 -10.708  1.00  0.00           H  
TER    3180      WAT   633 
ATOM   3180  O   WAT   634      18.168  -0.751 -28.353  1.00  0.00           O  
ATOM   3181  H1  WAT   634      18.121  -0.434 -27.451  1.00  0.00           H  
ATOM   3182  H2  WAT   634      18.763  -1.500 -28.313  1.00  0.00           H  
TER    3183      WAT   634 
ATOM   3183  O   WAT   635     -22.124  28.534 -20.609  1.00  0.00           O  
ATOM   3184  H1  WAT   635     -21.412  28.447 -19.976  1.00  0.00           H  
ATOM   3185  H2  WAT   635     -21.741  29.026 -21.335  1.00  0.00           H  
TER    3186      WAT   635 
ATOM   3186  O   WAT   636     -12.642 -45.443   1.507  1.00  0.00           O  
ATOM   3187  H1  WAT   636     -13.387 -45.799   1.992  1.00  0.00           H  
ATOM   3188  H2  WAT   636     -12.571 -44.537   1.810  1.00  0.00           H  
TER    3189      WAT   636 
ATOM   3189  O   WAT   637      18.024 -27.465  32.512  1.00  0.00           O  
ATOM   3190  H1  WAT   637      18.317 -27.051  33.324  1.00  0.00           H  
ATOM   3191  H2  WAT   637      17.138 -27.130  32.378  1.00  0.00           H  
TER    3192      WAT   637 
ATOM   3192  O   WAT   638       8.482  -3.543 -46.776  1.00  0.00           O  
ATOM   3193  H1  WAT   638       8.757  -2.714 -46.384  1.00  0.00           H  
ATOM   3194  H2  WAT   638       7.568  -3.643 -46.510  1.00  0.00           H  
TER    3195      WAT   638 
ATOM   3195  O   WAT   639      13.834  32.958  26.962  1.00  0.00           O  
ATOM   3196  H1  WAT   639      14.548  33.069  26.334  1.00  0.00           H  
ATOM   3197  H2  WAT   639      13.049  32.880  26.421  1.00  0.00           H  
TER    3198      WAT   639 
ATOM   3198  O   WAT   640     -24.835 -28.836   0.232  1.00  0.00           O  
ATOM   3199  H1  WAT   640     -25.111 -27.939   0.041  1.00  0.00           H  
ATOM   3200  H2  WAT   640     -24.508 -29.169  -0.604  1.00  0.00           H  
TER    3201      WAT   640 
ATOM   3201  O   WAT   641     -33.115   7.102  22.608  1.00  0.00           O  
ATOM   3202  H1  WAT   641     -32.675   6.396  23.081  1.00  0.00           H  
ATOM   3203  H2  WAT   641     -32.495   7.831  22.636  1.00  0.00           H  
TER    3204      WAT   641 
ATOM   3204  O   WAT   642      34.129   9.048  15.395  1.00  0.00           O  
ATOM   3205  H1  WAT   642      33.369   8.485  15.251  1.00  0.00           H  
ATOM   3206  H2  WAT   642      34.765   8.765  14.738  1.00  0.00           H  
TER    3207      WAT   642 
ATOM   3207  O   WAT   643      -2.473  23.480  -5.275  1.00  0.00           O  
ATOM   3208  H1  WAT   643      -2.140  23.216  -4.417  1.00  0.00           H  
ATOM   3209  H2  WAT   643      -2.962  24.285  -5.103  1.00  0.00           H  
TER    3210      WAT   643 
ATOM   3210  O   WAT   644       0.356   6.569  35.875  1.00  0.00           O  
ATOM   3211  H1  WAT   644       1.115   6.007  36.029  1.00  0.00           H  
ATOM   3212  H2  WAT   644       0.335   7.155  36.632  1.00  0.00           H  
TER    3213      WAT   644 
ATOM   3213  O   WAT   645      12.239 -41.193  -8.246  1.00  0.00           O  
ATOM   3214  H1  WAT   645      12.322 -41.955  -8.820  1.00  0.00           H  
ATOM   3215  H2  WAT   645      12.619 -40.472  -8.749  1.00  0.00           H  
TER    3216      WAT   645 
ATOM   3216  O   WAT   646      28.347  -9.943   3.790  1.00  0.00           O  
ATOM   3217  H1  WAT   646      28.339  -9.830   2.839  1.00  0.00           H  
ATOM   3218  H2  WAT   646      27.743  -9.275   4.115  1.00  0.00           H  
TER    3219      WAT   646 
ATOM   3219  O   WAT   647      19.796 -33.818 -17.706  1.00  0.00           O  
ATOM   3220  H1  WAT   647      19.479 -33.229 -17.021  1.00  0.00           H  
ATOM   3221  H2  WAT   647      20.389 -33.279 -18.229  1.00  0.00           H  
TER    3222      WAT   647 
ATOM   3222  O   WAT   648     -32.111  16.238 -11.810  1.00  0.00           O  
ATOM   3223  H1  WAT   648     -32.692  16.448 -11.079  1.00  0.00           H  
ATOM   3224  H2  WAT   648     -32.693  15.890 -12.486  1.00  0.00           H  
TER    3225      WAT   648 
ATOM   3225  O   WAT   649      11.202 -34.865  18.631  1.00  0.00           O  
ATOM   3226  H1  WAT   649      11.769 -34.202  19.024  1.00  0.00           H  
ATOM   3227  H2  WAT   649      10.328 -34.657  18.959  1.00  0.00           H  
TER    3228      WAT   649 
ATOM   3228  O   WAT   650      21.394  37.058   4.650  1.00  0.00           O  
ATOM   3229  H1  WAT   650      21.812  36.428   4.064  1.00  0.00           H  
ATOM   3230  H2  WAT   650      20.531  36.684   4.827  1.00  0.00           H  
TER    3231      WAT   650 
ATOM   3231  O   WAT   651      -3.184   3.251 -43.462  1.00  0.00           O  
ATOM   3232  H1  WAT   651      -2.641   2.690 -42.909  1.00  0.00           H  
ATOM   3233  H2  WAT   651      -4.082   3.049 -43.201  1.00  0.00           H  
TER    3234      WAT   651 
ATOM   3234  O   WAT   652      36.181  18.652 -26.952  1.00  0.00           O  
ATOM   3235  H1  WAT   652      35.816  18.454 -26.090  1.00  0.00           H  
ATOM   3236  H2  WAT   652      36.508  17.811 -27.272  1.00  0.00           H  
TER    3237      WAT   652 
ATOM   3237  O   WAT   653     -20.981  -8.160  11.506  1.00  0.00           O  
ATOM   3238  H1  WAT   653     -20.389  -7.749  12.136  1.00  0.00           H  
ATOM   3239  H2  WAT   653     -21.835  -8.149  11.937  1.00  0.00           H  
TER    3240      WAT   653 
ATOM   3240  O   WAT   654     -31.424   2.970   0.967  1.00  0.00           O  
ATOM   3241  H1  WAT   654     -32.366   2.908   0.806  1.00  0.00           H  
ATOM   3242  H2  WAT   654     -31.338   3.663   1.621  1.00  0.00           H  
TER    3243      WAT   654 
ATOM   3243  O   WAT   655      43.030   8.114 -29.109  1.00  0.00           O  
ATOM   3244  H1  WAT   655      42.989   8.818 -29.757  1.00  0.00           H  
ATOM   3245  H2  WAT   655      42.522   8.442 -28.367  1.00  0.00           H  
TER    3246      WAT   655 
ATOM   3246  O   WAT   656      28.330  -7.261 -41.379  1.00  0.00           O  
ATOM   3247  H1  WAT   656      29.137  -7.573 -41.789  1.00  0.00           H  
ATOM   3248  H2  WAT   656      28.419  -6.308 -41.371  1.00  0.00           H  
TER    3249      WAT   656 
ATOM   3249  O   WAT   657     -24.940  10.086 -26.993  1.00  0.00           O  
ATOM   3250  H1  WAT   657     -25.725   9.543 -26.939  1.00  0.00           H  
ATOM   3251  H2  WAT   657     -24.271   9.506 -27.358  1.00  0.00           H  
TER    3252      WAT   657 
ATOM   3252  O   WAT   658       5.402   6.516 -34.404  1.00  0.00           O  
ATOM   3253  H1  WAT   658       6.241   6.717 -33.989  1.00  0.00           H  
ATOM   3254  H2  WAT   658       5.461   6.917 -35.271  1.00  0.00           H  
TER    3255      WAT   658 
ATOM   3255  O   WAT   659      -3.613 -41.786 -11.156  1.00  0.00           O  
ATOM   3256  H1  WAT   659      -2.908 -42.349 -10.835  1.00  0.00           H  
ATOM   3257  H2  WAT   659      -3.746 -41.146 -10.457  1.00  0.00           H  
TER    3258      WAT   659 
ATOM   3258  O   WAT   660     -24.967  16.535   0.083  1.00  0.00           O  
ATOM   3259  H1  WAT   660     -24.513  16.921   0.832  1.00  0.00           H  
ATOM   3260  H2  WAT   660     -24.462  16.824  -0.677  1.00  0.00           H  
TER    3261      WAT   660 
ATOM   3261  O   WAT   661     -18.620  14.999   7.164  1.00  0.00           O  
ATOM   3262  H1  WAT   661     -18.926  14.092   7.146  1.00  0.00           H  
ATOM   3263  H2  WAT   661     -19.366  15.496   7.500  1.00  0.00           H  
TER    3264      WAT   661 
ATOM   3264  O   WAT   662      38.473  13.277  14.347  1.00  0.00           O  
ATOM   3265  H1  WAT   662      39.386  13.546  14.250  1.00  0.00           H  
ATOM   3266  H2  WAT   662      38.172  13.121  13.452  1.00  0.00           H  
TER    3267      WAT   662 
ATOM   3267  O   WAT   663      11.440 -22.984 -34.109  1.00  0.00           O  
ATOM   3268  H1  WAT   663      11.794 -23.661 -33.532  1.00  0.00           H  
ATOM   3269  H2  WAT   663      11.828 -23.172 -34.964  1.00  0.00           H  
TER    3270      WAT   663 
ATOM   3270  O   WAT   664     -27.231  -9.104 -33.816  1.00  0.00           O  
ATOM   3271  H1  WAT   664     -26.431  -9.548 -34.098  1.00  0.00           H  
ATOM   3272  H2  WAT   664     -27.190  -8.246 -34.239  1.00  0.00           H  
TER    3273      WAT   664 
ATOM   3273  O   WAT   665      -3.374 -12.541   5.095  1.00  0.00           O  
ATOM   3274  H1  WAT   665      -2.535 -12.998   5.044  1.00  0.00           H  
ATOM   3275  H2  WAT   665      -3.526 -12.424   6.033  1.00  0.00           H  
TER    3276      WAT   665 
ATOM   3276  O   WAT   666      20.280 -33.588  23.452  1.00  0.00           O  
ATOM   3277  H1  WAT   666      19.722 -34.213  23.914  1.00  0.00           H  
ATOM   3278  H2  WAT   666      19.671 -33.053  22.943  1.00  0.00           H  
TER    3279      WAT   666 
ATOM   3279  O   WAT   667       1.037  22.816 -25.096  1.00  0.00           O  
ATOM   3280  H1  WAT   667       1.305  22.123 -24.493  1.00  0.00           H  
ATOM   3281  H2  WAT   667       1.779  22.913 -25.694  1.00  0.00           H  
TER    3282      WAT   667 
ATOM   3282  O   WAT   668      29.468 -13.738 -39.248  1.00  0.00           O  
ATOM   3283  H1  WAT   668      28.594 -14.040 -38.999  1.00  0.00           H  
ATOM   3284  H2  WAT   668      30.028 -14.505 -39.130  1.00  0.00           H  
TER    3285      WAT   668 
ATOM   3285  O   WAT   669     -23.897   9.143 -46.064  1.00  0.00           O  
ATOM   3286  H1  WAT   669     -24.159   8.227 -46.149  1.00  0.00           H  
ATOM   3287  H2  WAT   669     -23.661   9.409 -46.953  1.00  0.00           H  
TER    3288      WAT   669 
ATOM   3288  O   WAT   670     -24.594  -5.999 -38.587  1.00  0.00           O  
ATOM   3289  H1  WAT   670     -25.436  -5.826 -39.009  1.00  0.00           H  
ATOM   3290  H2  WAT   670     -24.400  -6.911 -38.805  1.00  0.00           H  
TER    3291      WAT   670 
ATOM   3291  O   WAT   671      33.060   7.941  18.787  1.00  0.00           O  
ATOM   3292  H1  WAT   671      33.984   7.980  18.539  1.00  0.00           H  
ATOM   3293  H2  WAT   671      33.070   7.879  19.742  1.00  0.00           H  
TER    3294      WAT   671 
ATOM   3294  O   WAT   672      -5.811  35.474  30.442  1.00  0.00           O  
ATOM   3295  H1  WAT   672      -6.526  34.924  30.121  1.00  0.00           H  
ATOM   3296  H2  WAT   672      -5.924  36.306  29.982  1.00  0.00           H  
TER    3297      WAT   672 
ATOM   3297  O   WAT   673       9.095  14.848  11.513  1.00  0.00           O  
ATOM   3298  H1  WAT   673       8.894  13.917  11.414  1.00  0.00           H  
ATOM   3299  H2  WAT   673       9.125  14.988  12.459  1.00  0.00           H  
TER    3300      WAT   673 
ATOM   3300  O   WAT   674      16.412 -25.383  -8.313  1.00  0.00           O  
ATOM   3301  H1  WAT   674      15.493 -25.500  -8.555  1.00  0.00           H  
ATOM   3302  H2  WAT   674      16.711 -24.653  -8.855  1.00  0.00           H  
TER    3303      WAT   674 
ATOM   3303  O   WAT   675      19.819  -0.215  24.675  1.00  0.00           O  
ATOM   3304  H1  WAT   675      18.981  -0.671  24.609  1.00  0.00           H  
ATOM   3305  H2  WAT   675      19.942  -0.073  25.613  1.00  0.00           H  
TER    3306      WAT   675 
ATOM   3306  O   WAT   676     -24.810  12.860 -27.053  1.00  0.00           O  
ATOM   3307  H1  WAT   676     -25.079  11.942 -27.090  1.00  0.00           H  
ATOM   3308  H2  WAT   676     -24.453  13.040 -27.923  1.00  0.00           H  
TER    3309      WAT   676 
ATOM   3309  O   WAT   677      -0.076 -19.143   1.975  1.00  0.00           O  
ATOM   3310  H1  WAT   677      -0.485 -18.588   1.311  1.00  0.00           H  
ATOM   3311  H2  WAT   677       0.832 -18.845   2.010  1.00  0.00           H  
TER    3312      WAT   677 
ATOM   3312  O   WAT   678      34.645  36.933  -0.313  1.00  0.00           O  
ATOM   3313  H1  WAT   678      33.908  36.674   0.241  1.00  0.00           H  
ATOM   3314  H2  WAT   678      35.385  36.424   0.020  1.00  0.00           H  
TER    3315      WAT   678 
ATOM   3315  O   WAT   679      32.615 -21.649 -21.161  1.00  0.00           O  
ATOM   3316  H1  WAT   679      33.022 -22.086 -20.414  1.00  0.00           H  
ATOM   3317  H2  WAT   679      31.683 -21.856 -21.081  1.00  0.00           H  
TER    3318      WAT   679 
ATOM   3318  O   WAT   680      20.558   6.860 -23.269  1.00  0.00           O  
ATOM   3319  H1  WAT   680      20.364   6.238 -22.567  1.00  0.00           H  
ATOM   3320  H2  WAT   680      19.799   6.808 -23.851  1.00  0.00           H  
TER    3321      WAT   680 
ATOM   3321  O   WAT   681      -5.202   7.850  31.595  1.00  0.00           O  
ATOM   3322  H1  WAT   681      -5.754   8.381  32.168  1.00  0.00           H  
ATOM   3323  H2  WAT   681      -5.208   8.314  30.758  1.00  0.00           H  
TER    3324      WAT   681 
ATOM   3324  O   WAT   682     -12.184  13.395   4.807  1.00  0.00           O  
ATOM   3325  H1  WAT   682     -13.139  13.336   4.810  1.00  0.00           H  
ATOM   3326  H2  WAT   682     -11.977  13.895   4.017  1.00  0.00           H  
TER    3327      WAT   682 
ATOM   3327  O   WAT   683      37.343  -6.935   8.884  1.00  0.00           O  
ATOM   3328  H1  WAT   683      37.438  -6.100   9.342  1.00  0.00           H  
ATOM   3329  H2  WAT   683      36.548  -7.321   9.250  1.00  0.00           H  
TER    3330      WAT   683 
ATOM   3330  O   WAT   684     -18.910 -39.410  16.931  1.00  0.00           O  
ATOM   3331  H1  WAT   684     -18.761 -40.355  16.884  1.00  0.00           H  
ATOM   3332  H2  WAT   684     -18.092 -39.023  16.618  1.00  0.00           H  
TER    3333      WAT   684 
ATOM   3333  O   WAT   685     -27.710  18.889  11.581  1.00  0.00           O  
ATOM   3334  H1  WAT   685     -28.187  18.102  11.319  1.00  0.00           H  
ATOM   3335  H2  WAT   685     -28.114  19.151  12.408  1.00  0.00           H  
TER    3336      WAT   685 
ATOM   3336  O   WAT   686       7.013 -31.638  23.109  1.00  0.00           O  
ATOM   3337  H1  WAT   686       6.674 -31.718  24.001  1.00  0.00           H  
ATOM   3338  H2  WAT   686       7.711 -30.987  23.175  1.00  0.00           H  
TER    3339      WAT   686 
ATOM   3339  O   WAT   687      11.324 -24.113   1.165  1.00  0.00           O  
ATOM   3340  H1  WAT   687      11.285 -23.333   1.718  1.00  0.00           H  
ATOM   3341  H2  WAT   687      11.040 -24.826   1.736  1.00  0.00           H  
TER    3342      WAT   687 
ATOM   3342  O   WAT   688      -5.319   4.195 -13.248  1.00  0.00           O  
ATOM   3343  H1  WAT   688      -5.446   4.510 -12.354  1.00  0.00           H  
ATOM   3344  H2  WAT   688      -4.689   4.806 -13.631  1.00  0.00           H  
TER    3345      WAT   688 
ATOM   3345  O   WAT   689      42.492  11.695 -23.760  1.00  0.00           O  
ATOM   3346  H1  WAT   689      42.768  11.476 -22.870  1.00  0.00           H  
ATOM   3347  H2  WAT   689      41.539  11.611 -23.743  1.00  0.00           H  
TER    3348      WAT   689 
ATOM   3348  O   WAT   690      -4.273 -20.205   0.099  1.00  0.00           O  
ATOM   3349  H1  WAT   690      -4.078 -21.140   0.161  1.00  0.00           H  
ATOM   3350  H2  WAT   690      -5.044 -20.084   0.653  1.00  0.00           H  
TER    3351      WAT   690 
ATOM   3351  O   WAT   691      36.545   3.407  -6.474  1.00  0.00           O  
ATOM   3352  H1  WAT   691      36.796   2.484  -6.454  1.00  0.00           H  
ATOM   3353  H2  WAT   691      36.593   3.649  -7.399  1.00  0.00           H  
TER    3354      WAT   691 
ATOM   3354  O   WAT   692      37.542 -29.318  -4.755  1.00  0.00           O  
ATOM   3355  H1  WAT   692      37.977 -28.626  -5.253  1.00  0.00           H  
ATOM   3356  H2  WAT   692      38.217 -29.985  -4.633  1.00  0.00           H  
TER    3357      WAT   692 
ATOM   3357  O   WAT   693      43.211 -11.811  -7.065  1.00  0.00           O  
ATOM   3358  H1  WAT   693      43.569 -10.929  -7.163  1.00  0.00           H  
ATOM   3359  H2  WAT   693      43.979 -12.368  -6.934  1.00  0.00           H  
TER    3360      WAT   693 
ATOM   3360  O   WAT   694     -41.982  16.773  -3.742  1.00  0.00           O  
ATOM   3361  H1  WAT   694     -42.704  16.180  -3.950  1.00  0.00           H  
ATOM   3362  H2  WAT   694     -41.663  16.473  -2.891  1.00  0.00           H  
TER    3363      WAT   694 
ATOM   3363  O   WAT   695      -2.793 -11.873  14.533  1.00  0.00           O  
ATOM   3364  H1  WAT   695      -3.022 -11.224  13.868  1.00  0.00           H  
ATOM   3365  H2  WAT   695      -1.836 -11.857  14.565  1.00  0.00           H  
TER    3366      WAT   695 
ATOM   3366  O   WAT   696     -11.550  25.475  34.831  1.00  0.00           O  
ATOM   3367  H1  WAT   696     -11.332  25.148  35.704  1.00  0.00           H  
ATOM   3368  H2  WAT   696     -10.728  25.835  34.498  1.00  0.00           H  
TER    3369      WAT   696 
ATOM   3369  O   WAT   697     -33.827  -6.643 -26.497  1.00  0.00           O  
ATOM   3370  H1  WAT   697     -34.449  -6.264 -25.877  1.00  0.00           H  
ATOM   3371  H2  WAT   697     -34.303  -7.369 -26.900  1.00  0.00           H  
TER    3372      WAT   697 
ATOM   3372  O   WAT   698       3.307 -28.270  20.131  1.00  0.00           O  
ATOM   3373  H1  WAT   698       3.313 -27.321  20.260  1.00  0.00           H  
ATOM   3374  H2  WAT   698       2.386 -28.485  19.982  1.00  0.00           H  
TER    3375      WAT   698 
ATOM   3375  O   WAT   699     -32.874 -35.818  -8.937  1.00  0.00           O  
ATOM   3376  H1  WAT   699     -33.135 -36.253  -9.748  1.00  0.00           H  
ATOM   3377  H2  WAT   699     -32.221 -35.174  -9.210  1.00  0.00           H  
TER    3378      WAT   699 
ATOM   3378  O   WAT   700      -7.672   4.114   6.658  1.00  0.00           O  
ATOM   3379  H1  WAT   700      -7.651   4.456   7.552  1.00  0.00           H  
ATOM   3380  H2  WAT   700      -7.248   4.793   6.133  1.00  0.00           H  
TER    3381      WAT   700 
ATOM   3381  O   WAT   701     -17.190 -27.035  -0.049  1.00  0.00           O  
ATOM   3382  H1  WAT   701     -17.565 -27.895   0.141  1.00  0.00           H  
ATOM   3383  H2  WAT   701     -17.843 -26.413   0.272  1.00  0.00           H  
TER    3384      WAT   701 
ATOM   3384  O   WAT   702       6.565  15.526  29.941  1.00  0.00           O  
ATOM   3385  H1  WAT   702       5.648  15.558  29.667  1.00  0.00           H  
ATOM   3386  H2  WAT   702       6.679  14.644  30.296  1.00  0.00           H  
TER    3387      WAT   702 
ATOM   3387  O   WAT   703      36.621  -4.475  24.518  1.00  0.00           O  
ATOM   3388  H1  WAT   703      36.402  -4.586  23.593  1.00  0.00           H  
ATOM   3389  H2  WAT   703      36.280  -5.262  24.942  1.00  0.00           H  
TER    3390      WAT   703 
ATOM   3390  O   WAT   704      39.010   2.659   1.519  1.00  0.00           O  
ATOM   3391  H1  WAT   704      39.442   3.388   1.964  1.00  0.00           H  
ATOM   3392  H2  WAT   704      39.577   2.464   0.773  1.00  0.00           H  
TER    3393      WAT   704 
ATOM   3393  O   WAT   705      -3.994 -44.560   4.992  1.00  0.00           O  
ATOM   3394  H1  WAT   705      -4.865 -44.658   5.377  1.00  0.00           H  
ATOM   3395  H2  WAT   705      -3.891 -43.617   4.871  1.00  0.00           H  
TER    3396      WAT   705 
ATOM   3396  O   WAT   706       9.513 -41.287  -0.714  1.00  0.00           O  
ATOM   3397  H1  WAT   706       9.461 -41.321  -1.669  1.00  0.00           H  
ATOM   3398  H2  WAT   706      10.438 -41.433  -0.518  1.00  0.00           H  
TER    3399      WAT   706 
ATOM   3399  O   WAT   707       4.073  -8.764 -22.223  1.00  0.00           O  
ATOM   3400  H1  WAT   707       4.409  -9.555 -21.803  1.00  0.00           H  
ATOM   3401  H2  WAT   707       3.121  -8.849 -22.168  1.00  0.00           H  
TER    3402      WAT   707 
ATOM   3402  O   WAT   708      -0.522  11.240 -29.777  1.00  0.00           O  
ATOM   3403  H1  WAT   708      -1.111  10.667 -30.269  1.00  0.00           H  
ATOM   3404  H2  WAT   708      -0.844  12.124 -29.956  1.00  0.00           H  
TER    3405      WAT   708 
ATOM   3405  O   WAT   709      -7.018  34.066 -11.074  1.00  0.00           O  
ATOM   3406  H1  WAT   709      -6.568  33.366 -11.546  1.00  0.00           H  
ATOM   3407  H2  WAT   709      -7.687  33.616 -10.558  1.00  0.00           H  
TER    3408      WAT   709 
ATOM   3408  O   WAT   710     -24.132 -40.045 -18.697  1.00  0.00           O  
ATOM   3409  H1  WAT   710     -23.880 -40.684 -18.029  1.00  0.00           H  
ATOM   3410  H2  WAT   710     -23.747 -40.381 -19.506  1.00  0.00           H  
TER    3411      WAT   710 
ATOM   3411  O   WAT   711      -2.901  11.822  36.445  1.00  0.00           O  
ATOM   3412  H1  WAT   711      -2.397  11.971  35.645  1.00  0.00           H  
ATOM   3413  H2  WAT   711      -2.830  12.644  36.930  1.00  0.00           H  
TER    3414      WAT   711 
ATOM   3414  O   WAT   712       7.900  15.896 -24.155  1.00  0.00           O  
ATOM   3415  H1  WAT   712       8.017  16.831 -24.324  1.00  0.00           H  
ATOM   3416  H2  WAT   712       8.697  15.634 -23.694  1.00  0.00           H  
TER    3417      WAT   712 
ATOM   3417  O   WAT   713     -13.145 -37.640  18.198  1.00  0.00           O  
ATOM   3418  H1  WAT   713     -13.791 -37.860  17.527  1.00  0.00           H  
ATOM   3419  H2  WAT   713     -13.661 -37.275  18.917  1.00  0.00           H  
TER    3420      WAT   713 
ATOM   3420  O   WAT   714      10.038   6.502  45.341  1.00  0.00           O  
ATOM   3421  H1  WAT   714      10.276   5.665  45.741  1.00  0.00           H  
ATOM   3422  H2  WAT   714      10.232   6.387  44.411  1.00  0.00           H  
TER    3423      WAT   714 
ATOM   3423  O   WAT   715      11.035 -16.393  33.511  1.00  0.00           O  
ATOM   3424  H1  WAT   715      11.829 -15.886  33.343  1.00  0.00           H  
ATOM   3425  H2  WAT   715      10.331 -15.745  33.500  1.00  0.00           H  
TER    3426      WAT   715 
ATOM   3426  O   WAT   716       7.580 -31.127 -18.192  1.00  0.00           O  
ATOM   3427  H1  WAT   716       6.999 -30.789 -18.874  1.00  0.00           H  
ATOM   3428  H2  WAT   716       7.645 -32.064 -18.375  1.00  0.00           H  
TER    3429      WAT   716 
ATOM   3429  O   WAT   717      39.495  -2.407  17.274  1.00  0.00           O  
ATOM   3430  H1  WAT   717      39.685  -2.798  18.127  1.00  0.00           H  
ATOM   3431  H2  WAT   717      38.664  -2.803  17.009  1.00  0.00           H  
TER    3432      WAT   717 
ATOM   3432  O   WAT   718      -8.311  15.130 -28.912  1.00  0.00           O  
ATOM   3433  H1  WAT   718      -9.256  15.172 -28.765  1.00  0.00           H  
ATOM   3434  H2  WAT   718      -8.150  14.224 -29.178  1.00  0.00           H  
TER    3435      WAT   718 
ATOM   3435  O   WAT   719     -37.323  19.975 -10.617  1.00  0.00           O  
ATOM   3436  H1  WAT   719     -37.439  20.906 -10.425  1.00  0.00           H  
ATOM   3437  H2  WAT   719     -37.327  19.926 -11.573  1.00  0.00           H  
TER    3438      WAT   719 
ATOM   3438  O   WAT   720     -27.200  -1.155  14.281  1.00  0.00           O  
ATOM   3439  H1  WAT   720     -27.267  -0.207  14.397  1.00  0.00           H  
ATOM   3440  H2  WAT   720     -27.790  -1.348  13.552  1.00  0.00           H  
TER    3441      WAT   720 
ATOM   3441  O   WAT   721      -9.280  -4.554   1.897  1.00  0.00           O  
ATOM   3442  H1  WAT   721     -10.224  -4.444   1.778  1.00  0.00           H  
ATOM   3443  H2  WAT   721      -9.192  -4.931   2.772  1.00  0.00           H  
TER    3444      WAT   721 
ATOM   3444  O   WAT   722     -35.455 -31.355   5.129  1.00  0.00           O  
ATOM   3445  H1  WAT   722     -34.585 -31.607   5.437  1.00  0.00           H  
ATOM   3446  H2  WAT   722     -35.999 -32.126   5.294  1.00  0.00           H  
TER    3447      WAT   722 
ATOM   3447  O   WAT   723      -3.404  44.541  -0.241  1.00  0.00           O  
ATOM   3448  H1  WAT   723      -2.956  45.242  -0.714  1.00  0.00           H  
ATOM   3449  H2  WAT   723      -3.888  44.990   0.451  1.00  0.00           H  
TER    3450      WAT   723 
ATOM   3450  O   WAT   724      41.093 -30.465   2.172  1.00  0.00           O  
ATOM   3451  H1  WAT   724      41.713 -30.870   1.566  1.00  0.00           H  
ATOM   3452  H2  WAT   724      41.256 -30.902   3.008  1.00  0.00           H  
TER    3453      WAT   724 
ATOM   3453  O   WAT   725      -1.485  -1.842  49.088  1.00  0.00           O  
ATOM   3454  H1  WAT   725      -1.369  -2.280  48.245  1.00  0.00           H  
ATOM   3455  H2  WAT   725      -1.112  -0.970  48.958  1.00  0.00           H  
TER    3456      WAT   725 
ATOM   3456  O   WAT   726     -16.275   9.562   4.997  1.00  0.00           O  
ATOM   3457  H1  WAT   726     -16.370   8.732   4.529  1.00  0.00           H  
ATOM   3458  H2  WAT   726     -15.374   9.553   5.319  1.00  0.00           H  
TER    3459      WAT   726 
ATOM   3459  O   WAT   727     -18.738  13.912  19.515  1.00  0.00           O  
ATOM   3460  H1  WAT   727     -18.146  13.639  20.216  1.00  0.00           H  
ATOM   3461  H2  WAT   727     -19.518  13.370  19.636  1.00  0.00           H  
TER    3462      WAT   727 
ATOM   3462  O   WAT   728     -41.306  19.341   0.574  1.00  0.00           O  
ATOM   3463  H1  WAT   728     -41.492  18.410   0.692  1.00  0.00           H  
ATOM   3464  H2  WAT   728     -41.972  19.787   1.096  1.00  0.00           H  
TER    3465      WAT   728 
ATOM   3465  O   WAT   729      29.733 -29.614 -22.234  1.00  0.00           O  
ATOM   3466  H1  WAT   729      28.857 -29.990 -22.152  1.00  0.00           H  
ATOM   3467  H2  WAT   729      29.639 -28.929 -22.896  1.00  0.00           H  
TER    3468      WAT   729 
ATOM   3468  O   WAT   730     -10.205 -25.904 -14.269  1.00  0.00           O  
ATOM   3469  H1  WAT   730     -10.470 -25.046 -14.599  1.00  0.00           H  
ATOM   3470  H2  WAT   730     -10.612 -26.528 -14.871  1.00  0.00           H  
TER    3471      WAT   730 
ATOM   3471  O   WAT   731      18.154 -18.352  43.886  1.00  0.00           O  
ATOM   3472  H1  WAT   731      17.684 -17.530  44.026  1.00  0.00           H  
ATOM   3473  H2  WAT   731      18.686 -18.193  43.106  1.00  0.00           H  
TER    3474      WAT   731 
ATOM   3474  O   WAT   732      13.037 -16.326 -14.716  1.00  0.00           O  
ATOM   3475  H1  WAT   732      13.612 -17.076 -14.564  1.00  0.00           H  
ATOM   3476  H2  WAT   732      12.531 -16.565 -15.493  1.00  0.00           H  
TER    3477      WAT   732 
ATOM   3477  O   WAT   733      13.728  -7.817 -50.487  1.00  0.00           O  
ATOM   3478  H1  WAT   733      13.755  -8.500 -49.817  1.00  0.00           H  
ATOM   3479  H2  WAT   733      12.907  -7.972 -50.955  1.00  0.00           H  
TER    3480      WAT   733 
ATOM   3480  O   WAT   734     -34.281  -7.963  23.307  1.00  0.00           O  
ATOM   3481  H1  WAT   734     -33.988  -8.665  23.889  1.00  0.00           H  
ATOM   3482  H2  WAT   734     -34.742  -8.414  22.600  1.00  0.00           H  
TER    3483      WAT   734 
ATOM   3483  O   WAT   735      -8.109 -17.092  12.120  1.00  0.00           O  
ATOM   3484  H1  WAT   735      -7.651 -17.210  12.952  1.00  0.00           H  
ATOM   3485  H2  WAT   735      -8.890 -16.587  12.346  1.00  0.00           H  
TER    3486      WAT   735 
ATOM   3486  O   WAT   736      10.432  -9.520 -36.547  1.00  0.00           O  
ATOM   3487  H1  WAT   736      10.949 -10.099 -35.986  1.00  0.00           H  
ATOM   3488  H2  WAT   736      10.386  -9.978 -37.386  1.00  0.00           H  
TER    3489      WAT   736 
ATOM   3489  O   WAT   737      -3.883   0.189  11.401  1.00  0.00           O  
ATOM   3490  H1  WAT   737      -4.078  -0.747  11.446  1.00  0.00           H  
ATOM   3491  H2  WAT   737      -4.730   0.602  11.234  1.00  0.00           H  
TER    3492      WAT   737 
ATOM   3492  O   WAT   738      22.027  -8.326  17.412  1.00  0.00           O  
ATOM   3493  H1  WAT   738      21.575  -8.787  16.705  1.00  0.00           H  
ATOM   3494  H2  WAT   738      22.957  -8.441  17.217  1.00  0.00           H  
TER    3495      WAT   738 
ATOM   3495  O   WAT   739     -29.934 -24.312  23.274  1.00  0.00           O  
ATOM   3496  H1  WAT   739     -30.407 -24.908  22.693  1.00  0.00           H  
ATOM   3497  H2  WAT   739     -29.961 -24.740  24.130  1.00  0.00           H  
TER    3498      WAT   739 
ATOM   3498  O   WAT   740      36.116 -21.649  -5.614  1.00  0.00           O  
ATOM   3499  H1  WAT   740      36.055 -21.776  -4.668  1.00  0.00           H  
ATOM   3500  H2  WAT   740      35.485 -22.268  -5.981  1.00  0.00           H  
TER    3501      WAT   740 
ATOM   3501  O   WAT   741       6.591   1.976 -21.399  1.00  0.00           O  
ATOM   3502  H1  WAT   741       5.828   1.584 -20.975  1.00  0.00           H  
ATOM   3503  H2  WAT   741       6.504   1.733 -22.321  1.00  0.00           H  
TER    3504      WAT   741 
ATOM   3504  O   WAT   742      19.986  -9.595  28.636  1.00  0.00           O  
ATOM   3505  H1  WAT   742      19.763  -9.241  29.497  1.00  0.00           H  
ATOM   3506  H2  WAT   742      19.330  -9.223  28.047  1.00  0.00           H  
TER    3507      WAT   742 
ATOM   3507  O   WAT   743     -23.639   5.351  32.498  1.00  0.00           O  
ATOM   3508  H1  WAT   743     -22.826   4.887  32.696  1.00  0.00           H  
ATOM   3509  H2  WAT   743     -23.443   6.269  32.685  1.00  0.00           H  
TER    3510      WAT   743 
ATOM   3510  O   WAT   744      10.756  -4.749 -26.784  1.00  0.00           O  
ATOM   3511  H1  WAT   744      11.447  -5.080 -26.210  1.00  0.00           H  
ATOM   3512  H2  WAT   744       9.943  -4.947 -26.319  1.00  0.00           H  
TER    3513      WAT   744 
ATOM   3513  O   WAT   745      14.522 -38.242  26.164  1.00  0.00           O  
ATOM   3514  H1  WAT   745      13.932 -37.493  26.081  1.00  0.00           H  
ATOM   3515  H2  WAT   745      15.310 -37.881  26.570  1.00  0.00           H  
TER    3516      WAT   745 
ATOM   3516  O   WAT   746      29.548  -7.411   5.696  1.00  0.00           O  
ATOM   3517  H1  WAT   746      29.031  -7.539   4.901  1.00  0.00           H  
ATOM   3518  H2  WAT   746      29.580  -6.462   5.812  1.00  0.00           H  
TER    3519      WAT   746 
ATOM   3519  O   WAT   747       3.108  42.976 -10.984  1.00  0.00           O  
ATOM   3520  H1  WAT   747       2.720  42.531 -10.230  1.00  0.00           H  
ATOM   3521  H2  WAT   747       2.405  43.529 -11.324  1.00  0.00           H  
TER    3522      WAT   747 
ATOM   3522  O   WAT   748      34.245   1.696  22.061  1.00  0.00           O  
ATOM   3523  H1  WAT   748      35.183   1.735  22.246  1.00  0.00           H  
ATOM   3524  H2  WAT   748      33.845   2.245  22.736  1.00  0.00           H  
TER    3525      WAT   748 
ATOM   3525  O   WAT   749      10.454 -31.339  -7.555  1.00  0.00           O  
ATOM   3526  H1  WAT   749      10.748 -32.177  -7.912  1.00  0.00           H  
ATOM   3527  H2  WAT   749      10.322 -31.509  -6.623  1.00  0.00           H  
TER    3528      WAT   749 
ATOM   3528  O   WAT   750      -4.360 -29.630  24.158  1.00  0.00           O  
ATOM   3529  H1  WAT   750      -4.218 -30.576  24.126  1.00  0.00           H  
ATOM   3530  H2  WAT   750      -4.750 -29.418  23.311  1.00  0.00           H  
TER    3531      WAT   750 
ATOM   3531  O   WAT   751       2.375   8.346  28.720  1.00  0.00           O  
ATOM   3532  H1  WAT   751       2.600   7.419  28.797  1.00  0.00           H  
ATOM   3533  H2  WAT   751       2.435   8.682  29.614  1.00  0.00           H  
TER    3534      WAT   751 
ATOM   3534  O   WAT   752       1.779  -6.344  -3.827  1.00  0.00           O  
ATOM   3535  H1  WAT   752       1.821  -6.678  -4.723  1.00  0.00           H  
ATOM   3536  H2  WAT   752       2.286  -6.972  -3.313  1.00  0.00           H  
TER    3537      WAT   752 
ATOM   3537  O   WAT   753       1.058  33.011  21.822  1.00  0.00           O  
ATOM   3538  H1  WAT   753       1.140  33.169  22.762  1.00  0.00           H  
ATOM   3539  H2  WAT   753       1.436  33.791  21.414  1.00  0.00           H  
TER    3540      WAT   753 
ATOM   3540  O   WAT   754     -16.034  -3.606  -5.495  1.00  0.00           O  
ATOM   3541  H1  WAT   754     -15.350  -4.085  -5.962  1.00  0.00           H  
ATOM   3542  H2  WAT   754     -16.361  -2.972  -6.134  1.00  0.00           H  
TER    3543      WAT   754 
ATOM   3543  O   WAT   755     -23.176  -4.801 -13.018  1.00  0.00           O  
ATOM   3544  H1  WAT   755     -23.019  -5.523 -13.627  1.00  0.00           H  
ATOM   3545  H2  WAT   755     -23.259  -4.029 -13.577  1.00  0.00           H  
TER    3546      WAT   755 
ATOM   3546  O   WAT   756      -3.038  11.000   8.453  1.00  0.00           O  
ATOM   3547  H1  WAT   756      -2.969  10.873   9.399  1.00  0.00           H  
ATOM   3548  H2  WAT   756      -2.685  11.877   8.302  1.00  0.00           H  
TER    3549      WAT   756 
ATOM   3549  O   WAT   757     -25.568   9.311  18.520  1.00  0.00           O  
ATOM   3550  H1  WAT   757     -26.315   9.384  19.115  1.00  0.00           H  
ATOM   3551  H2  WAT   757     -25.880   8.746  17.813  1.00  0.00           H  
TER    3552      WAT   757 
ATOM   3552  O   WAT   758       1.126  24.652  29.362  1.00  0.00           O  
ATOM   3553  H1  WAT   758       0.847  23.995  30.000  1.00  0.00           H  
ATOM   3554  H2  WAT   758       2.037  24.429  29.171  1.00  0.00           H  
TER    3555      WAT   758 
ATOM   3555  O   WAT   759     -41.845   9.632 -25.496  1.00  0.00           O  
ATOM   3556  H1  WAT   759     -42.238   9.227 -24.723  1.00  0.00           H  
ATOM   3557  H2  WAT   759     -41.674  10.536 -25.232  1.00  0.00           H  
TER    3558      WAT   759 
ATOM   3558  O   WAT   760     -42.380 -21.567 -20.391  1.00  0.00           O  
ATOM   3559  H1  WAT   760     -42.964 -20.824 -20.241  1.00  0.00           H  
ATOM   3560  H2  WAT   760     -42.852 -22.122 -21.012  1.00  0.00           H  
TER    3561      WAT   760 
ATOM   3561  O   WAT   761      26.454   1.422 -10.592  1.00  0.00           O  
ATOM   3562  H1  WAT   761      27.270   1.914 -10.498  1.00  0.00           H  
ATOM   3563  H2  WAT   761      25.911   1.717  -9.862  1.00  0.00           H  
TER    3564      WAT   761 
ATOM   3564  O   WAT   762      24.850  12.328  28.442  1.00  0.00           O  
ATOM   3565  H1  WAT   762      24.683  12.173  27.512  1.00  0.00           H  
ATOM   3566  H2  WAT   762      24.394  11.616  28.890  1.00  0.00           H  
TER    3567      WAT   762 
ATOM   3567  O   WAT   763      24.548  -8.640  16.681  1.00  0.00           O  
ATOM   3568  H1  WAT   763      24.955  -9.391  17.114  1.00  0.00           H  
ATOM   3569  H2  WAT   763      24.634  -8.827  15.746  1.00  0.00           H  
TER    3570      WAT   763 
ATOM   3570  O   WAT   764      21.520   4.933 -28.623  1.00  0.00           O  
ATOM   3571  H1  WAT   764      20.786   5.196 -28.068  1.00  0.00           H  
ATOM   3572  H2  WAT   764      22.115   4.473 -28.031  1.00  0.00           H  
TER    3573      WAT   764 
ATOM   3573  O   WAT   765     -13.758   8.430 -43.554  1.00  0.00           O  
ATOM   3574  H1  WAT   765     -13.453   7.832 -44.236  1.00  0.00           H  
ATOM   3575  H2  WAT   765     -13.644   7.941 -42.739  1.00  0.00           H  
TER    3576      WAT   765 
ATOM   3576  O   WAT   766      36.504 -21.842  28.191  1.00  0.00           O  
ATOM   3577  H1  WAT   766      35.587 -22.042  28.005  1.00  0.00           H  
ATOM   3578  H2  WAT   766      36.988 -22.595  27.852  1.00  0.00           H  
TER    3579      WAT   766 
ATOM   3579  O   WAT   767       0.123  38.436  31.290  1.00  0.00           O  
ATOM   3580  H1  WAT   767       0.388  37.858  30.574  1.00  0.00           H  
ATOM   3581  H2  WAT   767      -0.008  37.849  32.035  1.00  0.00           H  
TER    3582      WAT   767 
ATOM   3582  O   WAT   768      24.085 -29.662 -25.583  1.00  0.00           O  
ATOM   3583  H1  WAT   768      23.563 -29.507 -24.796  1.00  0.00           H  
ATOM   3584  H2  WAT   768      24.449 -30.539 -25.460  1.00  0.00           H  
TER    3585      WAT   768 
ATOM   3585  O   WAT   769     -11.027  39.291 -24.872  1.00  0.00           O  
ATOM   3586  H1  WAT   769     -10.472  38.522 -25.005  1.00  0.00           H  
ATOM   3587  H2  WAT   769     -10.428  39.965 -24.550  1.00  0.00           H  
TER    3588      WAT   769 
ATOM   3588  O   WAT   770     -15.091  14.284 -34.375  1.00  0.00           O  
ATOM   3589  H1  WAT   770     -16.011  14.519 -34.254  1.00  0.00           H  
ATOM   3590  H2  WAT   770     -14.802  13.992 -33.511  1.00  0.00           H  
TER    3591      WAT   770 
ATOM   3591  O   WAT   771     -40.748  -2.642  -8.327  1.00  0.00           O  
ATOM   3592  H1  WAT   771     -41.347  -2.377  -9.025  1.00  0.00           H  
ATOM   3593  H2  WAT   771     -40.228  -3.348  -8.713  1.00  0.00           H  
TER    3594      WAT   771 
ATOM   3594  O   WAT   772      27.994  18.732  26.475  1.00  0.00           O  
ATOM   3595  H1  WAT   772      27.739  17.995  25.920  1.00  0.00           H  
ATOM   3596  H2  WAT   772      28.916  18.573  26.676  1.00  0.00           H  
TER    3597      WAT   772 
ATOM   3597  O   WAT   773     -24.896  -8.529  20.412  1.00  0.00           O  
ATOM   3598  H1  WAT   773     -25.435  -8.340  19.644  1.00  0.00           H  
ATOM   3599  H2  WAT   773     -24.275  -9.192  20.111  1.00  0.00           H  
TER    3600      WAT   773 
ATOM   3600  O   WAT   774      22.785 -20.064   9.688  1.00  0.00           O  
ATOM   3601  H1  WAT   774      22.754 -20.660   8.939  1.00  0.00           H  
ATOM   3602  H2  WAT   774      23.495 -19.456   9.480  1.00  0.00           H  
TER    3603      WAT   774 
ATOM   3603  O   WAT   775      17.333 -10.940  15.669  1.00  0.00           O  
ATOM   3604  H1  WAT   775      17.109 -10.014  15.762  1.00  0.00           H  
ATOM   3605  H2  WAT   775      16.776 -11.250  14.955  1.00  0.00           H  
TER    3606      WAT   775 
ATOM   3606  O   WAT   776      18.689  -0.333  41.926  1.00  0.00           O  
ATOM   3607  H1  WAT   776      19.569  -0.327  41.550  1.00  0.00           H  
ATOM   3608  H2  WAT   776      18.779  -0.830  42.739  1.00  0.00           H  
TER    3609      WAT   776 
ATOM   3609  O   WAT   777     -17.396 -32.531  21.850  1.00  0.00           O  
ATOM   3610  H1  WAT   777     -17.043 -31.914  22.491  1.00  0.00           H  
ATOM   3611  H2  WAT   777     -18.083 -33.001  22.322  1.00  0.00           H  
TER    3612      WAT   777 
ATOM   3612  O   WAT   778     -26.882 -28.440  18.657  1.00  0.00           O  
ATOM   3613  H1  WAT   778     -27.327 -28.461  17.810  1.00  0.00           H  
ATOM   3614  H2  WAT   778     -26.035 -28.854  18.493  1.00  0.00           H  
TER    3615      WAT   778 
ATOM   3615  O   WAT   779     -26.777 -18.981   3.597  1.00  0.00           O  
ATOM   3616  H1  WAT   779     -26.814 -19.850   3.198  1.00  0.00           H  
ATOM   3617  H2  WAT   779     -25.998 -18.576   3.216  1.00  0.00           H  
TER    3618      WAT   779 
ATOM   3618  O   WAT   780      31.057  -1.090   9.847  1.00  0.00           O  
ATOM   3619  H1  WAT   780      31.768  -0.574  10.225  1.00  0.00           H  
ATOM   3620  H2  WAT   780      30.336  -0.469   9.748  1.00  0.00           H  
TER    3621      WAT   780 
ATOM   3621  O   WAT   781      43.227  27.444 -12.489  1.00  0.00           O  
ATOM   3622  H1  WAT   781      43.731  27.861 -11.791  1.00  0.00           H  
ATOM   3623  H2  WAT   781      42.313  27.590 -12.243  1.00  0.00           H  
TER    3624      WAT   781 
ATOM   3624  O   WAT   782     -29.993  34.014  25.611  1.00  0.00           O  
ATOM   3625  H1  WAT   782     -29.909  33.221  25.081  1.00  0.00           H  
ATOM   3626  H2  WAT   782     -30.920  34.047  25.847  1.00  0.00           H  
TER    3627      WAT   782 
ATOM   3627  O   WAT   783      20.436 -11.470 -20.392  1.00  0.00           O  
ATOM   3628  H1  WAT   783      20.548 -12.272 -19.881  1.00  0.00           H  
ATOM   3629  H2  WAT   783      21.279 -11.344 -20.828  1.00  0.00           H  
TER    3630      WAT   783 
ATOM   3630  O   WAT   784       6.171  20.796  32.208  1.00  0.00           O  
ATOM   3631  H1  WAT   784       6.519  21.267  32.966  1.00  0.00           H  
ATOM   3632  H2  WAT   784       5.224  20.923  32.261  1.00  0.00           H  
TER    3633      WAT   784 
ATOM   3633  O   WAT   785     -41.654 -24.755   7.079  1.00  0.00           O  
ATOM   3634  H1  WAT   785     -40.699 -24.818   7.103  1.00  0.00           H  
ATOM   3635  H2  WAT   785     -41.829 -23.977   6.550  1.00  0.00           H  
TER    3636      WAT   785 
ATOM   3636  O   WAT   786       2.247   5.650  17.453  1.00  0.00           O  
ATOM   3637  H1  WAT   786       2.281   6.598  17.328  1.00  0.00           H  
ATOM   3638  H2  WAT   786       1.428   5.382  17.038  1.00  0.00           H  
TER    3639      WAT   786 
ATOM   3639  O   WAT   787      30.501 -14.659 -16.535  1.00  0.00           O  
ATOM   3640  H1  WAT   787      30.440 -13.888 -15.972  1.00  0.00           H  
ATOM   3641  H2  WAT   787      30.359 -14.321 -17.420  1.00  0.00           H  
TER    3642      WAT   787 
ATOM   3642  O   WAT   788      19.864 -13.192 -45.530  1.00  0.00           O  
ATOM   3643  H1  WAT   788      19.496 -12.321 -45.680  1.00  0.00           H  
ATOM   3644  H2  WAT   788      19.224 -13.629 -44.969  1.00  0.00           H  
TER    3645      WAT   788 
ATOM   3645  O   WAT   789       5.333 -40.075  27.034  1.00  0.00           O  
ATOM   3646  H1  WAT   789       5.984 -39.784  27.673  1.00  0.00           H  
ATOM   3647  H2  WAT   789       4.694 -39.362  27.003  1.00  0.00           H  
TER    3648      WAT   789 
ATOM   3648  O   WAT   790       8.292  46.727 -14.757  1.00  0.00           O  
ATOM   3649  H1  WAT   790       7.611  47.395 -14.829  1.00  0.00           H  
ATOM   3650  H2  WAT   790       8.021  46.187 -14.014  1.00  0.00           H  
TER    3651      WAT   790 
ATOM   3651  O   WAT   791      25.725  -0.245 -15.195  1.00  0.00           O  
ATOM   3652  H1  WAT   791      25.567  -1.180 -15.066  1.00  0.00           H  
ATOM   3653  H2  WAT   791      26.541  -0.073 -14.726  1.00  0.00           H  
TER    3654      WAT   791 
ATOM   3654  O   WAT   792      32.687  -1.107  18.548  1.00  0.00           O  
ATOM   3655  H1  WAT   792      32.090  -1.856  18.552  1.00  0.00           H  
ATOM   3656  H2  WAT   792      33.402  -1.373  17.970  1.00  0.00           H  
TER    3657      WAT   792 
ATOM   3657  O   WAT   793       5.036  32.205  32.489  1.00  0.00           O  
ATOM   3658  H1  WAT   793       5.732  31.564  32.350  1.00  0.00           H  
ATOM   3659  H2  WAT   793       4.264  31.680  32.697  1.00  0.00           H  
TER    3660      WAT   793 
ATOM   3660  O   WAT   794     -23.656  -7.783 -27.135  1.00  0.00           O  
ATOM   3661  H1  WAT   794     -23.503  -8.696 -27.380  1.00  0.00           H  
ATOM   3662  H2  WAT   794     -23.408  -7.737 -26.212  1.00  0.00           H  
TER    3663      WAT   794 
ATOM   3663  O   WAT   795     -39.201  23.528   8.876  1.00  0.00           O  
ATOM   3664  H1  WAT   795     -39.703  24.221   9.306  1.00  0.00           H  
ATOM   3665  H2  WAT   795     -38.335  23.911   8.738  1.00  0.00           H  
TER    3666      WAT   795 
ATOM   3666  O   WAT   796      26.330  10.147 -19.580  1.00  0.00           O  
ATOM   3667  H1  WAT   796      25.725  10.870 -19.744  1.00  0.00           H  
ATOM   3668  H2  WAT   796      27.191  10.498 -19.806  1.00  0.00           H  
TER    3669      WAT   796 
ATOM   3669  O   WAT   797      11.135 -16.042  12.147  1.00  0.00           O  
ATOM   3670  H1  WAT   797      10.967 -15.407  11.451  1.00  0.00           H  
ATOM   3671  H2  WAT   797      12.074 -15.967  12.318  1.00  0.00           H  
TER    3672      WAT   797 
ATOM   3672  O   WAT   798      16.279   2.875  24.649  1.00  0.00           O  
ATOM   3673  H1  WAT   798      16.286   1.943  24.433  1.00  0.00           H  
ATOM   3674  H2  WAT   798      16.776   2.936  25.464  1.00  0.00           H  
TER    3675      WAT   798 
ATOM   3675  O   WAT   799     -23.125   6.816 -19.886  1.00  0.00           O  
ATOM   3676  H1  WAT   799     -23.049   6.370 -20.729  1.00  0.00           H  
ATOM   3677  H2  WAT   799     -24.005   7.194 -19.893  1.00  0.00           H  
TER    3678      WAT   799 
ATOM   3678  O   WAT   800      35.137  -6.446 -29.140  1.00  0.00           O  
ATOM   3679  H1  WAT   800      34.750  -7.248 -28.790  1.00  0.00           H  
ATOM   3680  H2  WAT   800      36.013  -6.706 -29.425  1.00  0.00           H  
TER    3681      WAT   800 
ATOM   3681  O   WAT   801      25.731 -11.210 -37.830  1.00  0.00           O  
ATOM   3682  H1  WAT   801      25.212 -10.634 -37.268  1.00  0.00           H  
ATOM   3683  H2  WAT   801      26.628 -11.110 -37.511  1.00  0.00           H  
TER    3684      WAT   801 
ATOM   3684  O   WAT   802      33.144   0.738 -17.682  1.00  0.00           O  
ATOM   3685  H1  WAT   802      33.212   1.448 -18.321  1.00  0.00           H  
ATOM   3686  H2  WAT   802      33.525  -0.020 -18.124  1.00  0.00           H  
TER    3687      WAT   802 
ATOM   3687  O   WAT   803       9.883  -2.453  15.412  1.00  0.00           O  
ATOM   3688  H1  WAT   803       8.985  -2.762  15.296  1.00  0.00           H  
ATOM   3689  H2  WAT   803       9.835  -1.511  15.248  1.00  0.00           H  
TER    3690      WAT   803 
ATOM   3690  O   WAT   804     -13.567 -14.421  21.699  1.00  0.00           O  
ATOM   3691  H1  WAT   804     -14.208 -13.713  21.768  1.00  0.00           H  
ATOM   3692  H2  WAT   804     -12.875 -14.179  22.313  1.00  0.00           H  
TER    3693      WAT   804 
ATOM   3693  O   WAT   805      -5.827  16.533   1.373  1.00  0.00           O  
ATOM   3694  H1  WAT   805      -6.515  15.966   1.025  1.00  0.00           H  
ATOM   3695  H2  WAT   805      -5.810  16.343   2.311  1.00  0.00           H  
TER    3696      WAT   805 
ATOM   3696  O   WAT   806      40.581  -8.170 -32.397  1.00  0.00           O  
ATOM   3697  H1  WAT   806      40.190  -7.557 -31.775  1.00  0.00           H  
ATOM   3698  H2  WAT   806      40.311  -9.034 -32.084  1.00  0.00           H  
TER    3699      WAT   806 
ATOM   3699  O   WAT   807       0.172   0.094 -25.839  1.00  0.00           O  
ATOM   3700  H1  WAT   807       0.543  -0.557 -26.434  1.00  0.00           H  
ATOM   3701  H2  WAT   807      -0.366   0.653 -26.400  1.00  0.00           H  
TER    3702      WAT   807 
ATOM   3702  O   WAT   808       5.251  -3.375  -5.469  1.00  0.00           O  
ATOM   3703  H1  WAT   808       5.125  -4.033  -4.785  1.00  0.00           H  
ATOM   3704  H2  WAT   808       5.792  -3.813  -6.126  1.00  0.00           H  
TER    3705      WAT   808 
ATOM   3705  O   WAT   809     -28.907   1.534 -38.591  1.00  0.00           O  
ATOM   3706  H1  WAT   809     -29.175   2.397 -38.906  1.00  0.00           H  
ATOM   3707  H2  WAT   809     -27.979   1.474 -38.817  1.00  0.00           H  
TER    3708      WAT   809 
ATOM   3708  O   WAT   810      26.528  -5.652  39.766  1.00  0.00           O  
ATOM   3709  H1  WAT   810      27.067  -5.668  40.557  1.00  0.00           H  
ATOM   3710  H2  WAT   810      25.966  -6.423  39.843  1.00  0.00           H  
TER    3711      WAT   810 
ATOM   3711  O   WAT   811      37.908 -12.389  17.127  1.00  0.00           O  
ATOM   3712  H1  WAT   811      37.908 -13.309  16.862  1.00  0.00           H  
ATOM   3713  H2  WAT   811      37.171 -12.003  16.653  1.00  0.00           H  
TER    3714      WAT   811 
ATOM   3714  O   WAT   812       2.506  33.995  -0.477  1.00  0.00           O  
ATOM   3715  H1  WAT   812       3.304  34.510  -0.593  1.00  0.00           H  
ATOM   3716  H2  WAT   812       2.817  33.106  -0.308  1.00  0.00           H  
TER    3717      WAT   812 
ATOM   3717  O   WAT   813      28.601 -25.293 -27.938  1.00  0.00           O  
ATOM   3718  H1  WAT   813      27.998 -25.642 -27.282  1.00  0.00           H  
ATOM   3719  H2  WAT   813      29.470 -25.534 -27.618  1.00  0.00           H  
TER    3720      WAT   813 
ATOM   3720  O   WAT   814     -18.724  15.751  35.109  1.00  0.00           O  
ATOM   3721  H1  WAT   814     -18.342  16.081  34.296  1.00  0.00           H  
ATOM   3722  H2  WAT   814     -18.550  14.810  35.091  1.00  0.00           H  
TER    3723      WAT   814 
ATOM   3723  O   WAT   815     -32.076   4.921  38.226  1.00  0.00           O  
ATOM   3724  H1  WAT   815     -31.844   5.845  38.131  1.00  0.00           H  
ATOM   3725  H2  WAT   815     -33.001   4.880  37.983  1.00  0.00           H  
TER    3726      WAT   815 
ATOM   3726  O   WAT   816     -39.829  18.985 -22.850  1.00  0.00           O  
ATOM   3727  H1  WAT   816     -39.003  18.565 -22.610  1.00  0.00           H  
ATOM   3728  H2  WAT   816     -39.877  18.893 -23.802  1.00  0.00           H  
TER    3729      WAT   816 
ATOM   3729  O   WAT   817     -28.014   9.714 -29.150  1.00  0.00           O  
ATOM   3730  H1  WAT   817     -28.078  10.600 -29.506  1.00  0.00           H  
ATOM   3731  H2  WAT   817     -27.086   9.492 -29.227  1.00  0.00           H  
TER    3732      WAT   817 
ATOM   3732  O   WAT   818      25.795   4.847  -1.619  1.00  0.00           O  
ATOM   3733  H1  WAT   818      26.129   5.693  -1.320  1.00  0.00           H  
ATOM   3734  H2  WAT   818      26.086   4.225  -0.952  1.00  0.00           H  
TER    3735      WAT   818 
ATOM   3735  O   WAT   819     -16.117 -10.635 -20.776  1.00  0.00           O  
ATOM   3736  H1  WAT   819     -16.941 -10.164 -20.901  1.00  0.00           H  
ATOM   3737  H2  WAT   819     -16.371 -11.448 -20.340  1.00  0.00           H  
TER    3738      WAT   819 
ATOM   3738  O   WAT   820       2.691  27.413 -32.878  1.00  0.00           O  
ATOM   3739  H1  WAT   820       2.737  27.130 -33.792  1.00  0.00           H  
ATOM   3740  H2  WAT   820       2.068  26.811 -32.472  1.00  0.00           H  
TER    3741      WAT   820 
ATOM   3741  O   WAT   821     -15.762   5.871 -36.575  1.00  0.00           O  
ATOM   3742  H1  WAT   821     -16.178   6.611 -37.017  1.00  0.00           H  
ATOM   3743  H2  WAT   821     -16.093   5.911 -35.677  1.00  0.00           H  
TER    3744      WAT   821 
ATOM   3744  O   WAT   822      -0.049 -19.464  41.273  1.00  0.00           O  
ATOM   3745  H1  WAT   822      -0.976 -19.638  41.114  1.00  0.00           H  
ATOM   3746  H2  WAT   822       0.296 -19.200  40.420  1.00  0.00           H  
TER    3747      WAT   822 
ATOM   3747  O   WAT   823     -37.148  18.078 -22.771  1.00  0.00           O  
ATOM   3748  H1  WAT   823     -36.688  17.642 -22.053  1.00  0.00           H  
ATOM   3749  H2  WAT   823     -36.995  17.515 -23.530  1.00  0.00           H  
TER    3750      WAT   823 
ATOM   3750  O   WAT   824      -2.112  30.154 -28.745  1.00  0.00           O  
ATOM   3751  H1  WAT   824      -2.066  30.003 -27.801  1.00  0.00           H  
ATOM   3752  H2  WAT   824      -2.608  29.408 -29.083  1.00  0.00           H  
TER    3753      WAT   824 
ATOM   3753  O   WAT   825      31.191   2.329 -15.313  1.00  0.00           O  
ATOM   3754  H1  WAT   825      32.041   2.447 -15.737  1.00  0.00           H  
ATOM   3755  H2  WAT   825      31.399   2.226 -14.385  1.00  0.00           H  
TER    3756      WAT   825 
ATOM   3756  O   WAT   826      26.153 -22.758  -6.096  1.00  0.00           O  
ATOM   3757  H1  WAT   826      26.248 -22.353  -6.958  1.00  0.00           H  
ATOM   3758  H2  WAT   826      26.197 -22.025  -5.481  1.00  0.00           H  
TER    3759      WAT   826 
ATOM   3759  O   WAT   827     -30.147 -18.768 -27.331  1.00  0.00           O  
ATOM   3760  H1  WAT   827     -29.537 -18.037 -27.229  1.00  0.00           H  
ATOM   3761  H2  WAT   827     -30.213 -19.149 -26.455  1.00  0.00           H  
TER    3762      WAT   827 
ATOM   3762  O   WAT   828      -2.634  23.140 -34.485  1.00  0.00           O  
ATOM   3763  H1  WAT   828      -1.967  22.861 -35.112  1.00  0.00           H  
ATOM   3764  H2  WAT   828      -2.729  22.395 -33.891  1.00  0.00           H  
TER    3765      WAT   828 
ATOM   3765  O   WAT   829     -32.933 -23.120 -14.156  1.00  0.00           O  
ATOM   3766  H1  WAT   829     -32.463 -22.405 -14.586  1.00  0.00           H  
ATOM   3767  H2  WAT   829     -33.737 -23.219 -14.667  1.00  0.00           H  
TER    3768      WAT   829 
ATOM   3768  O   WAT   830      27.162  -0.615  39.239  1.00  0.00           O  
ATOM   3769  H1  WAT   830      26.906  -0.105  40.007  1.00  0.00           H  
ATOM   3770  H2  WAT   830      26.488  -0.422  38.587  1.00  0.00           H  
TER    3771      WAT   830 
ATOM   3771  O   WAT   831      13.656  41.664 -14.875  1.00  0.00           O  
ATOM   3772  H1  WAT   831      14.212  41.452 -15.625  1.00  0.00           H  
ATOM   3773  H2  WAT   831      14.261  42.002 -14.215  1.00  0.00           H  
TER    3774      WAT   831 
ATOM   3774  O   WAT   832     -17.450   9.002 -23.442  1.00  0.00           O  
ATOM   3775  H1  WAT   832     -17.445   9.837 -23.911  1.00  0.00           H  
ATOM   3776  H2  WAT   832     -17.433   9.247 -22.517  1.00  0.00           H  
TER    3777      WAT   832 
ATOM   3777  O   WAT   833     -24.870 -35.886   6.031  1.00  0.00           O  
ATOM   3778  H1  WAT   833     -24.144 -35.779   5.416  1.00  0.00           H  
ATOM   3779  H2  WAT   833     -25.061 -36.824   6.016  1.00  0.00           H  
TER    3780      WAT   833 
ATOM   3780  O   WAT   834      -2.084  -0.038 -15.738  1.00  0.00           O  
ATOM   3781  H1  WAT   834      -1.624   0.039 -14.902  1.00  0.00           H  
ATOM   3782  H2  WAT   834      -2.592  -0.845 -15.659  1.00  0.00           H  
TER    3783      WAT   834 
ATOM   3783  O   WAT   835     -23.563  34.849 -20.135  1.00  0.00           O  
ATOM   3784  H1  WAT   835     -24.299  35.127 -19.590  1.00  0.00           H  
ATOM   3785  H2  WAT   835     -23.906  34.113 -20.643  1.00  0.00           H  
TER    3786      WAT   835 
ATOM   3786  O   WAT   836     -17.376  19.596  21.822  1.00  0.00           O  
ATOM   3787  H1  WAT   836     -18.059  20.013  22.346  1.00  0.00           H  
ATOM   3788  H2  WAT   836     -16.569  20.040  22.083  1.00  0.00           H  
TER    3789      WAT   836 
ATOM   3789  O   WAT   837      19.437 -19.326  -3.486  1.00  0.00           O  
ATOM   3790  H1  WAT   837      18.484 -19.355  -3.402  1.00  0.00           H  
ATOM   3791  H2  WAT   837      19.723 -18.753  -2.774  1.00  0.00           H  
TER    3792      WAT   837 
ATOM   3792  O   WAT   838      -1.244  14.598  40.622  1.00  0.00           O  
ATOM   3793  H1  WAT   838      -1.950  15.033  41.101  1.00  0.00           H  
ATOM   3794  H2  WAT   838      -0.663  14.263  41.304  1.00  0.00           H  
TER    3795      WAT   838 
ATOM   3795  O   WAT   839       4.152  45.205  24.289  1.00  0.00           O  
ATOM   3796  H1  WAT   839       3.308  44.798  24.485  1.00  0.00           H  
ATOM   3797  H2  WAT   839       4.790  44.678  24.770  1.00  0.00           H  
TER    3798      WAT   839 
ATOM   3798  O   WAT   840       8.840  -0.175 -41.275  1.00  0.00           O  
ATOM   3799  H1  WAT   840       8.701  -1.110 -41.129  1.00  0.00           H  
ATOM   3800  H2  WAT   840       9.718  -0.120 -41.654  1.00  0.00           H  
TER    3801      WAT   840 
ATOM   3801  O   WAT   841     -17.736  35.574  -0.028  1.00  0.00           O  
ATOM   3802  H1  WAT   841     -18.579  35.894  -0.349  1.00  0.00           H  
ATOM   3803  H2  WAT   841     -17.537  34.822  -0.585  1.00  0.00           H  
TER    3804      WAT   841 
ATOM   3804  O   WAT   842     -28.374 -24.680  -7.903  1.00  0.00           O  
ATOM   3805  H1  WAT   842     -28.747 -25.422  -7.429  1.00  0.00           H  
ATOM   3806  H2  WAT   842     -27.477 -24.948  -8.101  1.00  0.00           H  
TER    3807      WAT   842 
ATOM   3807  O   WAT   843     -16.998 -10.041 -39.781  1.00  0.00           O  
ATOM   3808  H1  WAT   843     -16.957 -10.089 -38.826  1.00  0.00           H  
ATOM   3809  H2  WAT   843     -17.237  -9.132 -39.965  1.00  0.00           H  
TER    3810      WAT   843 
ATOM   3810  O   WAT   844       9.159  26.782  20.693  1.00  0.00           O  
ATOM   3811  H1  WAT   844       8.231  27.004  20.620  1.00  0.00           H  
ATOM   3812  H2  WAT   844       9.239  26.368  21.552  1.00  0.00           H  
TER    3813      WAT   844 
ATOM   3813  O   WAT   845      38.385   3.586  21.994  1.00  0.00           O  
ATOM   3814  H1  WAT   845      38.747   3.811  22.851  1.00  0.00           H  
ATOM   3815  H2  WAT   845      38.428   4.401  21.494  1.00  0.00           H  
TER    3816      WAT   845 
ATOM   3816  O   WAT   846      22.201   3.034 -26.699  1.00  0.00           O  
ATOM   3817  H1  WAT   846      21.570   2.390 -27.020  1.00  0.00           H  
ATOM   3818  H2  WAT   846      23.034   2.564 -26.678  1.00  0.00           H  
TER    3819      WAT   846 
ATOM   3819  O   WAT   847     -16.399  36.525  23.869  1.00  0.00           O  
ATOM   3820  H1  WAT   847     -16.694  37.119  24.559  1.00  0.00           H  
ATOM   3821  H2  WAT   847     -16.823  36.850  23.075  1.00  0.00           H  
TER    3822      WAT   847 
ATOM   3822  O   WAT   848      42.353  -6.181 -13.464  1.00  0.00           O  
ATOM   3823  H1  WAT   848      41.748  -6.904 -13.297  1.00  0.00           H  
ATOM   3824  H2  WAT   848      42.944  -6.185 -12.710  1.00  0.00           H  
TER    3825      WAT   848 
ATOM   3825  O   WAT   849      11.252  -6.854 -43.609  1.00  0.00           O  
ATOM   3826  H1  WAT   849      11.212  -7.766 -43.895  1.00  0.00           H  
ATOM   3827  H2  WAT   849      10.395  -6.494 -43.836  1.00  0.00           H  
TER    3828      WAT   849 
ATOM   3828  O   WAT   850       9.481  37.211   7.706  1.00  0.00           O  
ATOM   3829  H1  WAT   850       9.095  37.867   8.286  1.00  0.00           H  
ATOM   3830  H2  WAT   850       9.378  37.577   6.828  1.00  0.00           H  
TER    3831      WAT   850 
ATOM   3831  O   WAT   851       8.570  42.369   9.855  1.00  0.00           O  
ATOM   3832  H1  WAT   851       9.404  42.317   9.387  1.00  0.00           H  
ATOM   3833  H2  WAT   851       8.755  41.993  10.716  1.00  0.00           H  
TER    3834      WAT   851 
ATOM   3834  O   WAT   852      23.200 -29.470 -19.286  1.00  0.00           O  
ATOM   3835  H1  WAT   852      22.301 -29.470 -19.614  1.00  0.00           H  
ATOM   3836  H2  WAT   852      23.738 -29.309 -20.061  1.00  0.00           H  
TER    3837      WAT   852 
ATOM   3837  O   WAT   853     -14.090  13.910  12.455  1.00  0.00           O  
ATOM   3838  H1  WAT   853     -14.977  13.748  12.775  1.00  0.00           H  
ATOM   3839  H2  WAT   853     -14.031  13.400  11.646  1.00  0.00           H  
TER    3840      WAT   853 
ATOM   3840  O   WAT   854      16.961 -11.591  21.336  1.00  0.00           O  
ATOM   3841  H1  WAT   854      17.914 -11.675  21.328  1.00  0.00           H  
ATOM   3842  H2  WAT   854      16.797 -10.769  21.800  1.00  0.00           H  
TER    3843      WAT   854 
ATOM   3843  O   WAT   855     -20.556 -28.962   3.103  1.00  0.00           O  
ATOM   3844  H1  WAT   855     -21.029 -28.365   2.523  1.00  0.00           H  
ATOM   3845  H2  WAT   855     -20.420 -29.750   2.576  1.00  0.00           H  
TER    3846      WAT   855 
ATOM   3846  O   WAT   856     -20.391 -28.867  -2.626  1.00  0.00           O  
ATOM   3847  H1  WAT   856     -20.956 -28.293  -3.143  1.00  0.00           H  
ATOM   3848  H2  WAT   856     -20.864 -29.699  -2.588  1.00  0.00           H  
TER    3849      WAT   856 
ATOM   3849  O   WAT   857       4.525 -43.389  11.394  1.00  0.00           O  
ATOM   3850  H1  WAT   857       3.792 -43.802  11.850  1.00  0.00           H  
ATOM   3851  H2  WAT   857       4.544 -42.494  11.732  1.00  0.00           H  
TER    3852      WAT   857 
ATOM   3852  O   WAT   858     -35.375 -28.283 -10.462  1.00  0.00           O  
ATOM   3853  H1  WAT   858     -35.528 -27.633 -11.147  1.00  0.00           H  
ATOM   3854  H2  WAT   858     -35.849 -27.945  -9.702  1.00  0.00           H  
TER    3855      WAT   858 
ATOM   3855  O   WAT   859      38.130 -22.510  13.564  1.00  0.00           O  
ATOM   3856  H1  WAT   859      38.739 -22.761  12.869  1.00  0.00           H  
ATOM   3857  H2  WAT   859      38.681 -22.407  14.340  1.00  0.00           H  
TER    3858      WAT   859 
ATOM   3858  O   WAT   860      30.049 -30.253 -10.647  1.00  0.00           O  
ATOM   3859  H1  WAT   860      30.477 -29.445 -10.932  1.00  0.00           H  
ATOM   3860  H2  WAT   860      29.184 -30.222 -11.055  1.00  0.00           H  
TER    3861      WAT   860 
ATOM   3861  O   WAT   861      27.594  -5.647  42.309  1.00  0.00           O  
ATOM   3862  H1  WAT   861      27.205  -5.479  43.167  1.00  0.00           H  
ATOM   3863  H2  WAT   861      28.272  -4.977  42.219  1.00  0.00           H  
TER    3864      WAT   861 
ATOM   3864  O   WAT   862      -5.801  -1.907  22.452  1.00  0.00           O  
ATOM   3865  H1  WAT   862      -6.456  -1.528  23.038  1.00  0.00           H  
ATOM   3866  H2  WAT   862      -5.043  -1.327  22.533  1.00  0.00           H  
TER    3867      WAT   862 
ATOM   3867  O   WAT   863     -24.543  -2.985   8.310  1.00  0.00           O  
ATOM   3868  H1  WAT   863     -23.726  -2.600   7.992  1.00  0.00           H  
ATOM   3869  H2  WAT   863     -24.268  -3.771   8.783  1.00  0.00           H  
TER    3870      WAT   863 
ATOM   3870  O   WAT   864      39.092 -12.588   7.623  1.00  0.00           O  
ATOM   3871  H1  WAT   864      39.344 -12.312   6.741  1.00  0.00           H  
ATOM   3872  H2  WAT   864      39.831 -13.114   7.929  1.00  0.00           H  
TER    3873      WAT   864 
ATOM   3873  O   WAT   865       2.926  -7.534 -16.544  1.00  0.00           O  
ATOM   3874  H1  WAT   865       3.218  -7.447 -17.451  1.00  0.00           H  
ATOM   3875  H2  WAT   865       3.698  -7.851 -16.074  1.00  0.00           H  
TER    3876      WAT   865 
ATOM   3876  O   WAT   866      35.077  26.736  10.146  1.00  0.00           O  
ATOM   3877  H1  WAT   866      34.466  26.272   9.574  1.00  0.00           H  
ATOM   3878  H2  WAT   866      35.041  26.256  10.974  1.00  0.00           H  
TER    3879      WAT   866 
ATOM   3879  O   WAT   867      14.845 -22.410  39.528  1.00  0.00           O  
ATOM   3880  H1  WAT   867      15.403 -23.080  39.133  1.00  0.00           H  
ATOM   3881  H2  WAT   867      14.380 -22.019  38.788  1.00  0.00           H  
TER    3882      WAT   867 
ATOM   3882  O   WAT   868      41.645 -24.142  -7.823  1.00  0.00           O  
ATOM   3883  H1  WAT   868      41.617 -23.370  -8.389  1.00  0.00           H  
ATOM   3884  H2  WAT   868      42.565 -24.406  -7.825  1.00  0.00           H  
TER    3885      WAT   868 
ATOM   3885  O   WAT   869      16.356 -29.085  12.478  1.00  0.00           O  
ATOM   3886  H1  WAT   869      16.805 -29.283  13.300  1.00  0.00           H  
ATOM   3887  H2  WAT   869      15.448 -28.924  12.734  1.00  0.00           H  
TER    3888      WAT   869 
ATOM   3888  O   WAT   870       7.825 -26.560  -7.094  1.00  0.00           O  
ATOM   3889  H1  WAT   870       6.897 -26.454  -6.886  1.00  0.00           H  
ATOM   3890  H2  WAT   870       8.147 -25.667  -7.216  1.00  0.00           H  
TER    3891      WAT   870 
ATOM   3891  O   WAT   871      32.283   0.707   1.821  1.00  0.00           O  
ATOM   3892  H1  WAT   871      32.708   1.151   2.554  1.00  0.00           H  
ATOM   3893  H2  WAT   871      31.543   0.246   2.217  1.00  0.00           H  
TER    3894      WAT   871 
ATOM   3894  O   WAT   872      -6.559  37.420  -9.802  1.00  0.00           O  
ATOM   3895  H1  WAT   872      -6.253  36.999  -8.998  1.00  0.00           H  
ATOM   3896  H2  WAT   872      -7.398  36.997  -9.989  1.00  0.00           H  
TER    3897      WAT   872 
ATOM   3897  O   WAT   873      31.694  39.151   8.011  1.00  0.00           O  
ATOM   3898  H1  WAT   873      31.322  39.455   7.183  1.00  0.00           H  
ATOM   3899  H2  WAT   873      31.215  38.346   8.207  1.00  0.00           H  
TER    3900      WAT   873 
ATOM   3900  O   WAT   874     -18.711  10.670 -12.930  1.00  0.00           O  
ATOM   3901  H1  WAT   874     -19.633  10.437 -12.815  1.00  0.00           H  
ATOM   3902  H2  WAT   874     -18.682  11.615 -12.777  1.00  0.00           H  
TER    3903      WAT   874 
ATOM   3903  O   WAT   875     -14.070  -3.627  22.106  1.00  0.00           O  
ATOM   3904  H1  WAT   875     -14.411  -3.065  22.802  1.00  0.00           H  
ATOM   3905  H2  WAT   875     -13.182  -3.304  21.951  1.00  0.00           H  
TER    3906      WAT   875 
ATOM   3906  O   WAT   876     -18.095 -14.549 -29.380  1.00  0.00           O  
ATOM   3907  H1  WAT   876     -17.521 -13.786 -29.317  1.00  0.00           H  
ATOM   3908  H2  WAT   876     -18.347 -14.584 -30.303  1.00  0.00           H  
TER    3909      WAT   876 
ATOM   3909  O   WAT   877     -34.816  13.942 -21.939  1.00  0.00           O  
ATOM   3910  H1  WAT   877     -34.252  14.618 -22.315  1.00  0.00           H  
ATOM   3911  H2  WAT   877     -34.209  13.311 -21.552  1.00  0.00           H  
TER    3912      WAT   877 
ATOM   3912  O   WAT   878      40.275  12.543  16.994  1.00  0.00           O  
ATOM   3913  H1  WAT   878      40.560  11.862  16.385  1.00  0.00           H  
ATOM   3914  H2  WAT   878      39.376  12.740  16.730  1.00  0.00           H  
TER    3915      WAT   878 
ATOM   3915  O   WAT   879     -10.276  -5.597 -32.678  1.00  0.00           O  
ATOM   3916  H1  WAT   879     -10.641  -6.412 -32.332  1.00  0.00           H  
ATOM   3917  H2  WAT   879     -11.041  -5.054 -32.868  1.00  0.00           H  
TER    3918      WAT   879 
ATOM   3918  O   WAT   880      16.320 -24.379  37.153  1.00  0.00           O  
ATOM   3919  H1  WAT   880      16.419 -24.999  36.431  1.00  0.00           H  
ATOM   3920  H2  WAT   880      15.877 -23.625  36.763  1.00  0.00           H  
TER    3921      WAT   880 
ATOM   3921  O   WAT   881      33.294   5.283  18.098  1.00  0.00           O  
ATOM   3922  H1  WAT   881      33.622   6.172  18.228  1.00  0.00           H  
ATOM   3923  H2  WAT   881      33.376   4.868  18.956  1.00  0.00           H  
TER    3924      WAT   881 
ATOM   3924  O   WAT   882      -2.766  17.073   6.083  1.00  0.00           O  
ATOM   3925  H1  WAT   882      -3.499  17.392   6.610  1.00  0.00           H  
ATOM   3926  H2  WAT   882      -3.178  16.607   5.356  1.00  0.00           H  
TER    3927      WAT   882 
ATOM   3927  O   WAT   883       1.631  46.552 -19.237  1.00  0.00           O  
ATOM   3928  H1  WAT   883       2.457  46.125 -19.469  1.00  0.00           H  
ATOM   3929  H2  WAT   883       1.019  45.829 -19.101  1.00  0.00           H  
TER    3930      WAT   883 
ATOM   3930  O   WAT   884      40.855  -2.624  28.197  1.00  0.00           O  
ATOM   3931  H1  WAT   884      41.123  -3.201  28.912  1.00  0.00           H  
ATOM   3932  H2  WAT   884      39.914  -2.777  28.106  1.00  0.00           H  
TER    3933      WAT   884 
ATOM   3933  O   WAT   885      37.031  22.990  11.724  1.00  0.00           O  
ATOM   3934  H1  WAT   885      36.330  22.359  11.888  1.00  0.00           H  
ATOM   3935  H2  WAT   885      37.183  23.405  12.573  1.00  0.00           H  
TER    3936      WAT   885 
ATOM   3936  O   WAT   886       4.470 -26.447  22.581  1.00  0.00           O  
ATOM   3937  H1  WAT   886       4.629 -26.055  23.440  1.00  0.00           H  
ATOM   3938  H2  WAT   886       4.259 -27.362  22.771  1.00  0.00           H  
TER    3939      WAT   886 
ATOM   3939  O   WAT   887      31.034  29.540 -14.742  1.00  0.00           O  
ATOM   3940  H1  WAT   887      31.343  28.939 -15.420  1.00  0.00           H  
ATOM   3941  H2  WAT   887      30.290  29.089 -14.343  1.00  0.00           H  
TER    3942      WAT   887 
ATOM   3942  O   WAT   888      31.787  11.304  25.621  1.00  0.00           O  
ATOM   3943  H1  WAT   888      32.581  11.773  25.877  1.00  0.00           H  
ATOM   3944  H2  WAT   888      31.210  11.377  26.381  1.00  0.00           H  
TER    3945      WAT   888 
ATOM   3945  O   WAT   889      28.099 -36.011 -14.146  1.00  0.00           O  
ATOM   3946  H1  WAT   889      27.334 -36.290 -13.644  1.00  0.00           H  
ATOM   3947  H2  WAT   889      27.926 -35.093 -14.357  1.00  0.00           H  
TER    3948      WAT   889 
ATOM   3948  O   WAT   890      17.010  16.852  27.629  1.00  0.00           O  
ATOM   3949  H1  WAT   890      17.015  15.976  28.015  1.00  0.00           H  
ATOM   3950  H2  WAT   890      17.687  16.821  26.954  1.00  0.00           H  
TER    3951      WAT   890 
ATOM   3951  O   WAT   891     -23.304 -43.981   3.385  1.00  0.00           O  
ATOM   3952  H1  WAT   891     -22.721 -44.234   4.101  1.00  0.00           H  
ATOM   3953  H2  WAT   891     -23.758 -44.790   3.149  1.00  0.00           H  
TER    3954      WAT   891 
ATOM   3954  O   WAT   892     -42.070  -9.579   9.989  1.00  0.00           O  
ATOM   3955  H1  WAT   892     -42.367  -8.681   9.846  1.00  0.00           H  
ATOM   3956  H2  WAT   892     -42.848 -10.042  10.300  1.00  0.00           H  
TER    3957      WAT   892 
ATOM   3957  O   WAT   893      10.907  -3.443  17.904  1.00  0.00           O  
ATOM   3958  H1  WAT   893      10.493  -2.707  18.355  1.00  0.00           H  
ATOM   3959  H2  WAT   893      10.861  -3.212  16.976  1.00  0.00           H  
TER    3960      WAT   893 
ATOM   3960  O   WAT   894     -10.987  36.854  11.332  1.00  0.00           O  
ATOM   3961  H1  WAT   894     -11.005  37.015  10.388  1.00  0.00           H  
ATOM   3962  H2  WAT   894     -11.501  37.569  11.706  1.00  0.00           H  
TER    3963      WAT   894 
ATOM   3963  O   WAT   895     -12.528  13.968  23.866  1.00  0.00           O  
ATOM   3964  H1  WAT   895     -13.432  13.668  23.773  1.00  0.00           H  
ATOM   3965  H2  WAT   895     -12.346  14.436  23.051  1.00  0.00           H  
TER    3966      WAT   895 
ATOM   3966  O   WAT   896      31.225   3.686 -22.400  1.00  0.00           O  
ATOM   3967  H1  WAT   896      31.689   4.334 -22.930  1.00  0.00           H  
ATOM   3968  H2  WAT   896      31.642   2.853 -22.619  1.00  0.00           H  
TER    3969      WAT   896 
ATOM   3969  O   WAT   897      40.568  15.400  23.832  1.00  0.00           O  
ATOM   3970  H1  WAT   897      41.330  15.944  24.032  1.00  0.00           H  
ATOM   3971  H2  WAT   897      39.940  15.602  24.526  1.00  0.00           H  
TER    3972      WAT   897 
ATOM   3972  O   WAT   898       6.641   5.795 -30.155  1.00  0.00           O  
ATOM   3973  H1  WAT   898       5.794   6.232 -30.064  1.00  0.00           H  
ATOM   3974  H2  WAT   898       6.503   5.144 -30.842  1.00  0.00           H  
TER    3975      WAT   898 
ATOM   3975  O   WAT   899     -36.049 -28.747  15.380  1.00  0.00           O  
ATOM   3976  H1  WAT   899     -36.835 -28.201  15.394  1.00  0.00           H  
ATOM   3977  H2  WAT   899     -35.323 -28.122  15.386  1.00  0.00           H  
TER    3978      WAT   899 
ATOM   3978  O   WAT   900       7.215  37.478  -9.189  1.00  0.00           O  
ATOM   3979  H1  WAT   900       6.842  37.470 -10.070  1.00  0.00           H  
ATOM   3980  H2  WAT   900       6.597  36.969  -8.663  1.00  0.00           H  
TER    3981      WAT   900 
ATOM   3981  O   WAT   901     -22.482  12.052  33.814  1.00  0.00           O  
ATOM   3982  H1  WAT   901     -22.731  12.030  34.738  1.00  0.00           H  
ATOM   3983  H2  WAT   901     -23.266  12.367  33.363  1.00  0.00           H  
TER    3984      WAT   901 
ATOM   3984  O   WAT   902      15.661 -35.018 -35.116  1.00  0.00           O  
ATOM   3985  H1  WAT   902      15.361 -35.221 -34.230  1.00  0.00           H  
ATOM   3986  H2  WAT   902      16.033 -34.138 -35.046  1.00  0.00           H  
TER    3987      WAT   902 
ATOM   3987  O   WAT   903      -2.042  14.446  46.056  1.00  0.00           O  
ATOM   3988  H1  WAT   903      -2.434  13.589  45.886  1.00  0.00           H  
ATOM   3989  H2  WAT   903      -1.298  14.492  45.455  1.00  0.00           H  
TER    3990      WAT   903 
ATOM   3990  O   WAT   904      32.472 -27.647 -24.453  1.00  0.00           O  
ATOM   3991  H1  WAT   904      32.799 -27.491 -23.567  1.00  0.00           H  
ATOM   3992  H2  WAT   904      31.722 -28.229 -24.333  1.00  0.00           H  
TER    3993      WAT   904 
ATOM   3993  O   WAT   905       8.670 -11.168 -25.572  1.00  0.00           O  
ATOM   3994  H1  WAT   905       8.350 -11.198 -26.473  1.00  0.00           H  
ATOM   3995  H2  WAT   905       8.351 -10.333 -25.231  1.00  0.00           H  
TER    3996      WAT   905 
ATOM   3996  O   WAT   906     -20.786 -36.165 -20.077  1.00  0.00           O  
ATOM   3997  H1  WAT   906     -20.686 -36.524 -20.959  1.00  0.00           H  
ATOM   3998  H2  WAT   906     -20.008 -36.464 -19.607  1.00  0.00           H  
TER    3999      WAT   906 
ATOM   3999  O   WAT   907     -32.906   0.735  29.081  1.00  0.00           O  
ATOM   4000  H1  WAT   907     -32.264   0.029  29.009  1.00  0.00           H  
ATOM   4001  H2  WAT   907     -32.388   1.509  29.299  1.00  0.00           H  
TER    4002      WAT   907 
ATOM   4002  O   WAT   908      18.231   3.717  26.520  1.00  0.00           O  
ATOM   4003  H1  WAT   908      18.564   3.897  27.399  1.00  0.00           H  
ATOM   4004  H2  WAT   908      17.839   4.543  26.238  1.00  0.00           H  
TER    4005      WAT   908 
ATOM   4005  O   WAT   909     -38.550  15.869  -2.462  1.00  0.00           O  
ATOM   4006  H1  WAT   909     -39.421  16.057  -2.112  1.00  0.00           H  
ATOM   4007  H2  WAT   909     -38.293  16.675  -2.911  1.00  0.00           H  
TER    4008      WAT   909 
ATOM   4008  O   WAT   910     -34.554  33.697   3.987  1.00  0.00           O  
ATOM   4009  H1  WAT   910     -34.729  34.629   3.860  1.00  0.00           H  
ATOM   4010  H2  WAT   910     -34.777  33.535   4.904  1.00  0.00           H  
TER    4011      WAT   910 
ATOM   4011  O   WAT   911      37.414   6.664   9.638  1.00  0.00           O  
ATOM   4012  H1  WAT   911      37.661   7.571   9.460  1.00  0.00           H  
ATOM   4013  H2  WAT   911      37.963   6.147   9.048  1.00  0.00           H  
TER    4014      WAT   911 
ATOM   4014  O   WAT   912       4.884   8.183 -24.489  1.00  0.00           O  
ATOM   4015  H1  WAT   912       5.586   8.816 -24.643  1.00  0.00           H  
ATOM   4016  H2  WAT   912       4.230   8.669 -23.987  1.00  0.00           H  
TER    4017      WAT   912 
ATOM   4017  O   WAT   913      -8.065  23.682 -30.918  1.00  0.00           O  
ATOM   4018  H1  WAT   913      -8.185  24.623 -30.789  1.00  0.00           H  
ATOM   4019  H2  WAT   913      -7.777  23.599 -31.827  1.00  0.00           H  
TER    4020      WAT   913 
ATOM   4020  O   WAT   914     -15.419  -3.932 -33.227  1.00  0.00           O  
ATOM   4021  H1  WAT   914     -15.491  -4.804 -32.841  1.00  0.00           H  
ATOM   4022  H2  WAT   914     -15.732  -4.041 -34.125  1.00  0.00           H  
TER    4023      WAT   914 
ATOM   4023  O   WAT   915     -15.833  37.473  -4.504  1.00  0.00           O  
ATOM   4024  H1  WAT   915     -15.621  36.819  -3.838  1.00  0.00           H  
ATOM   4025  H2  WAT   915     -16.790  37.498  -4.518  1.00  0.00           H  
TER    4026      WAT   915 
ATOM   4026  O   WAT   916      11.472  -2.495  31.600  1.00  0.00           O  
ATOM   4027  H1  WAT   916      11.059  -3.341  31.428  1.00  0.00           H  
ATOM   4028  H2  WAT   916      12.234  -2.478  31.020  1.00  0.00           H  
TER    4029      WAT   916 
ATOM   4029  O   WAT   917     -28.431  18.452 -32.229  1.00  0.00           O  
ATOM   4030  H1  WAT   917     -28.917  17.979 -32.904  1.00  0.00           H  
ATOM   4031  H2  WAT   917     -28.714  19.361 -32.322  1.00  0.00           H  
TER    4032      WAT   917 
ATOM   4032  O   WAT   918      -2.923 -32.124 -13.234  1.00  0.00           O  
ATOM   4033  H1  WAT   918      -2.759 -32.335 -14.154  1.00  0.00           H  
ATOM   4034  H2  WAT   918      -2.533 -31.258 -13.114  1.00  0.00           H  
TER    4035      WAT   918 
ATOM   4035  O   WAT   919      43.185  17.102  24.880  1.00  0.00           O  
ATOM   4036  H1  WAT   919      44.056  16.852  24.571  1.00  0.00           H  
ATOM   4037  H2  WAT   919      42.747  17.452  24.104  1.00  0.00           H  
TER    4038      WAT   919 
ATOM   4038  O   WAT   920      27.429  24.908  16.212  1.00  0.00           O  
ATOM   4039  H1  WAT   920      26.985  24.093  15.976  1.00  0.00           H  
ATOM   4040  H2  WAT   920      26.910  25.262  16.934  1.00  0.00           H  
TER    4041      WAT   920 
ATOM   4041  O   WAT   921      42.738 -18.345  -9.728  1.00  0.00           O  
ATOM   4042  H1  WAT   921      42.580 -18.681 -10.610  1.00  0.00           H  
ATOM   4043  H2  WAT   921      43.405 -18.927  -9.365  1.00  0.00           H  
TER    4044      WAT   921 
ATOM   4044  O   WAT   922     -11.177 -28.915 -22.979  1.00  0.00           O  
ATOM   4045  H1  WAT   922     -11.634 -28.110 -23.222  1.00  0.00           H  
ATOM   4046  H2  WAT   922     -11.587 -29.184 -22.157  1.00  0.00           H  
TER    4047      WAT   922 
ATOM   4047  O   WAT   923     -15.817 -38.097  22.206  1.00  0.00           O  
ATOM   4048  H1  WAT   923     -16.662 -38.154  22.652  1.00  0.00           H  
ATOM   4049  H2  WAT   923     -15.844 -38.794  21.551  1.00  0.00           H  
TER    4050      WAT   923 
ATOM   4050  O   WAT   924      -9.499  -1.231  46.669  1.00  0.00           O  
ATOM   4051  H1  WAT   924      -8.673  -1.700  46.551  1.00  0.00           H  
ATOM   4052  H2  WAT   924      -9.526  -0.607  45.943  1.00  0.00           H  
TER    4053      WAT   924 
ATOM   4053  O   WAT   925     -31.976  -2.114  10.457  1.00  0.00           O  
ATOM   4054  H1  WAT   925     -31.436  -1.590   9.865  1.00  0.00           H  
ATOM   4055  H2  WAT   925     -32.233  -1.504  11.149  1.00  0.00           H  
TER    4056      WAT   925 
ATOM   4056  O   WAT   926       0.700   0.967 -40.725  1.00  0.00           O  
ATOM   4057  H1  WAT   926       0.876   0.734 -39.814  1.00  0.00           H  
ATOM   4058  H2  WAT   926       1.235   0.358 -41.235  1.00  0.00           H  
TER    4059      WAT   926 
ATOM   4059  O   WAT   927       0.155  -5.281  38.885  1.00  0.00           O  
ATOM   4060  H1  WAT   927      -0.405  -5.338  39.659  1.00  0.00           H  
ATOM   4061  H2  WAT   927       0.630  -4.457  38.992  1.00  0.00           H  
TER    4062      WAT   927 
ATOM   4062  O   WAT   928     -28.870  -2.200   9.794  1.00  0.00           O  
ATOM   4063  H1  WAT   928     -28.721  -1.580   9.080  1.00  0.00           H  
ATOM   4064  H2  WAT   928     -28.137  -2.813   9.737  1.00  0.00           H  
TER    4065      WAT   928 
ATOM   4065  O   WAT   929     -26.789  34.340  -8.564  1.00  0.00           O  
ATOM   4066  H1  WAT   929     -27.559  33.911  -8.937  1.00  0.00           H  
ATOM   4067  H2  WAT   929     -27.101  35.205  -8.299  1.00  0.00           H  
TER    4068      WAT   929 
ATOM   4068  O   WAT   930     -24.060 -20.684  -0.882  1.00  0.00           O  
ATOM   4069  H1  WAT   930     -24.342 -21.078  -0.056  1.00  0.00           H  
ATOM   4070  H2  WAT   930     -23.367 -20.074  -0.632  1.00  0.00           H  
TER    4071      WAT   930 
ATOM   4071  O   WAT   931      -5.517  19.480   9.893  1.00  0.00           O  
ATOM   4072  H1  WAT   931      -6.324  19.405   9.384  1.00  0.00           H  
ATOM   4073  H2  WAT   931      -5.797  19.368  10.802  1.00  0.00           H  
TER    4074      WAT   931 
ATOM   4074  O   WAT   932      26.291  16.124  28.941  1.00  0.00           O  
ATOM   4075  H1  WAT   932      26.469  16.835  29.557  1.00  0.00           H  
ATOM   4076  H2  WAT   932      25.607  15.606  29.365  1.00  0.00           H  
TER    4077      WAT   932 
ATOM   4077  O   WAT   933     -22.696   5.938 -42.235  1.00  0.00           O  
ATOM   4078  H1  WAT   933     -21.948   6.107 -41.662  1.00  0.00           H  
ATOM   4079  H2  WAT   933     -23.321   6.631 -42.023  1.00  0.00           H  
TER    4080      WAT   933 
ATOM   4080  O   WAT   934      -0.391  27.795   2.458  1.00  0.00           O  
ATOM   4081  H1  WAT   934      -0.729  27.578   3.327  1.00  0.00           H  
ATOM   4082  H2  WAT   934       0.469  27.375   2.424  1.00  0.00           H  
TER    4083      WAT   934 
ATOM   4083  O   WAT   935     -14.680 -43.407  -2.403  1.00  0.00           O  
ATOM   4084  H1  WAT   935     -15.284 -43.579  -3.126  1.00  0.00           H  
ATOM   4085  H2  WAT   935     -15.005 -43.950  -1.685  1.00  0.00           H  
TER    4086      WAT   935 
ATOM   4086  O   WAT   936     -18.050   0.242 -37.292  1.00  0.00           O  
ATOM   4087  H1  WAT   936     -18.772  -0.077 -37.833  1.00  0.00           H  
ATOM   4088  H2  WAT   936     -17.283  -0.233 -37.611  1.00  0.00           H  
TER    4089      WAT   936 
ATOM   4089  O   WAT   937     -13.457  37.613  -0.522  1.00  0.00           O  
ATOM   4090  H1  WAT   937     -13.577  38.155  -1.302  1.00  0.00           H  
ATOM   4091  H2  WAT   937     -14.074  36.891  -0.636  1.00  0.00           H  
TER    4092      WAT   937 
ATOM   4092  O   WAT   938       2.358 -19.358  -6.530  1.00  0.00           O  
ATOM   4093  H1  WAT   938       1.948 -19.080  -5.711  1.00  0.00           H  
ATOM   4094  H2  WAT   938       3.171 -19.784  -6.259  1.00  0.00           H  
TER    4095      WAT   938 
ATOM   4095  O   WAT   939      22.186  34.774 -16.337  1.00  0.00           O  
ATOM   4096  H1  WAT   939      22.730  34.375 -17.016  1.00  0.00           H  
ATOM   4097  H2  WAT   939      21.583  34.078 -16.074  1.00  0.00           H  
TER    4098      WAT   939 
ATOM   4098  O   WAT   940       8.765  14.573  -1.828  1.00  0.00           O  
ATOM   4099  H1  WAT   940       9.650  14.937  -1.865  1.00  0.00           H  
ATOM   4100  H2  WAT   940       8.898  13.637  -1.676  1.00  0.00           H  
TER    4101      WAT   940 
ATOM   4101  O   WAT   941       0.777  20.768 -33.875  1.00  0.00           O  
ATOM   4102  H1  WAT   941       1.142  21.653 -33.887  1.00  0.00           H  
ATOM   4103  H2  WAT   941       0.703  20.527 -34.798  1.00  0.00           H  
TER    4104      WAT   941 
ATOM   4104  O   WAT   942      30.044  13.465  18.171  1.00  0.00           O  
ATOM   4105  H1  WAT   942      30.072  13.635  19.112  1.00  0.00           H  
ATOM   4106  H2  WAT   942      29.862  14.319  17.778  1.00  0.00           H  
TER    4107      WAT   942 
ATOM   4107  O   WAT   943       4.591  17.636 -29.242  1.00  0.00           O  
ATOM   4108  H1  WAT   943       4.779  18.547 -29.014  1.00  0.00           H  
ATOM   4109  H2  WAT   943       4.370  17.664 -30.173  1.00  0.00           H  
TER    4110      WAT   943 
ATOM   4110  O   WAT   944      -6.975  14.679  30.894  1.00  0.00           O  
ATOM   4111  H1  WAT   944      -6.669  15.462  30.437  1.00  0.00           H  
ATOM   4112  H2  WAT   944      -7.517  14.223  30.250  1.00  0.00           H  
TER    4113      WAT   944 
ATOM   4113  O   WAT   945      10.616  13.166  35.675  1.00  0.00           O  
ATOM   4114  H1  WAT   945       9.922  12.785  36.212  1.00  0.00           H  
ATOM   4115  H2  WAT   945      10.995  12.421  35.208  1.00  0.00           H  
TER    4116      WAT   945 
ATOM   4116  O   WAT   946     -39.003  -6.124 -22.241  1.00  0.00           O  
ATOM   4117  H1  WAT   946     -38.823  -5.967 -23.168  1.00  0.00           H  
ATOM   4118  H2  WAT   946     -38.375  -6.801 -21.987  1.00  0.00           H  
TER    4119      WAT   946 
ATOM   4119  O   WAT   947     -18.406 -36.072  11.826  1.00  0.00           O  
ATOM   4120  H1  WAT   947     -19.343 -35.909  11.931  1.00  0.00           H  
ATOM   4121  H2  WAT   947     -18.252 -36.893  12.294  1.00  0.00           H  
TER    4122      WAT   947 
ATOM   4122  O   WAT   948     -25.101 -10.445 -20.755  1.00  0.00           O  
ATOM   4123  H1  WAT   948     -25.834 -10.276 -21.347  1.00  0.00           H  
ATOM   4124  H2  WAT   948     -25.510 -10.578 -19.899  1.00  0.00           H  
TER    4125      WAT   948 
ATOM   4125  O   WAT   949      23.067  -3.511  -1.171  1.00  0.00           O  
ATOM   4126  H1  WAT   949      23.512  -3.843  -1.951  1.00  0.00           H  
ATOM   4127  H2  WAT   949      23.726  -2.975  -0.729  1.00  0.00           H  
TER    4128      WAT   949 
ATOM   4128  O   WAT   950     -28.083  15.456 -18.473  1.00  0.00           O  
ATOM   4129  H1  WAT   950     -27.242  15.315 -18.038  1.00  0.00           H  
ATOM   4130  H2  WAT   950     -28.194  16.407 -18.479  1.00  0.00           H  
TER    4131      WAT   950 
ATOM   4131  O   WAT   951      36.593  15.325  28.211  1.00  0.00           O  
ATOM   4132  H1  WAT   951      36.257  14.568  28.692  1.00  0.00           H  
ATOM   4133  H2  WAT   951      36.818  14.978  27.347  1.00  0.00           H  
TER    4134      WAT   951 
ATOM   4134  O   WAT   952     -10.653  -9.216   0.604  1.00  0.00           O  
ATOM   4135  H1  WAT   952     -11.163  -9.896   0.164  1.00  0.00           H  
ATOM   4136  H2  WAT   952     -10.420  -9.600   1.449  1.00  0.00           H  
TER    4137      WAT   952 
ATOM   4137  O   WAT   953     -35.231  18.000  13.981  1.00  0.00           O  
ATOM   4138  H1  WAT   953     -35.035  18.115  13.051  1.00  0.00           H  
ATOM   4139  H2  WAT   953     -34.529  18.469  14.433  1.00  0.00           H  
TER    4140      WAT   953 
ATOM   4140  O   WAT   954      -1.539  34.703  26.491  1.00  0.00           O  
ATOM   4141  H1  WAT   954      -0.883  34.352  27.093  1.00  0.00           H  
ATOM   4142  H2  WAT   954      -2.350  34.255  26.731  1.00  0.00           H  
TER    4143      WAT   954 
ATOM   4143  O   WAT   955       6.665  40.906 -13.322  1.00  0.00           O  
ATOM   4144  H1  WAT   955       6.147  40.877 -14.127  1.00  0.00           H  
ATOM   4145  H2  WAT   955       6.460  41.758 -12.937  1.00  0.00           H  
TER    4146      WAT   955 
ATOM   4146  O   WAT   956      -4.477 -42.866   8.797  1.00  0.00           O  
ATOM   4147  H1  WAT   956      -5.309 -42.848   9.270  1.00  0.00           H  
ATOM   4148  H2  WAT   956      -3.840 -43.170   9.443  1.00  0.00           H  
TER    4149      WAT   956 
ATOM   4149  O   WAT   957      13.666   7.688  23.956  1.00  0.00           O  
ATOM   4150  H1  WAT   957      14.514   7.245  23.999  1.00  0.00           H  
ATOM   4151  H2  WAT   957      13.808   8.420  23.356  1.00  0.00           H  
TER    4152      WAT   957 
ATOM   4152  O   WAT   958      -3.958 -37.392 -30.308  1.00  0.00           O  
ATOM   4153  H1  WAT   958      -3.092 -37.364 -29.899  1.00  0.00           H  
ATOM   4154  H2  WAT   958      -4.512 -37.834 -29.665  1.00  0.00           H  
TER    4155      WAT   958 
ATOM   4155  O   WAT   959     -36.764 -11.192  25.427  1.00  0.00           O  
ATOM   4156  H1  WAT   959     -36.906 -10.253  25.549  1.00  0.00           H  
ATOM   4157  H2  WAT   959     -36.790 -11.317  24.478  1.00  0.00           H  
TER    4158      WAT   959 
ATOM   4158  O   WAT   960      20.396  44.393   8.768  1.00  0.00           O  
ATOM   4159  H1  WAT   960      19.673  44.373   9.396  1.00  0.00           H  
ATOM   4160  H2  WAT   960      20.490  43.484   8.482  1.00  0.00           H  
TER    4161      WAT   960 
ATOM   4161  O   WAT   961      -5.546  28.148 -23.271  1.00  0.00           O  
ATOM   4162  H1  WAT   961      -5.055  27.381 -22.976  1.00  0.00           H  
ATOM   4163  H2  WAT   961      -4.914  28.866 -23.234  1.00  0.00           H  
TER    4164      WAT   961 
ATOM   4164  O   WAT   962      36.309   8.376  13.770  1.00  0.00           O  
ATOM   4165  H1  WAT   962      36.365   7.993  12.895  1.00  0.00           H  
ATOM   4166  H2  WAT   962      37.176   8.236  14.149  1.00  0.00           H  
TER    4167      WAT   962 
ATOM   4167  O   WAT   963      36.943 -21.830 -20.867  1.00  0.00           O  
ATOM   4168  H1  WAT   963      36.830 -21.325 -20.062  1.00  0.00           H  
ATOM   4169  H2  WAT   963      36.179 -21.606 -21.399  1.00  0.00           H  
TER    4170      WAT   963 
ATOM   4170  O   WAT   964      12.058 -10.593  41.495  1.00  0.00           O  
ATOM   4171  H1  WAT   964      11.643 -10.419  40.650  1.00  0.00           H  
ATOM   4172  H2  WAT   964      11.340 -10.553  42.127  1.00  0.00           H  
TER    4173      WAT   964 
ATOM   4173  O   WAT   965      12.060 -32.616  20.021  1.00  0.00           O  
ATOM   4174  H1  WAT   965      11.611 -32.096  19.355  1.00  0.00           H  
ATOM   4175  H2  WAT   965      11.395 -32.774  20.691  1.00  0.00           H  
TER    4176      WAT   965 
ATOM   4176  O   WAT   966      13.472 -28.176  33.253  1.00  0.00           O  
ATOM   4177  H1  WAT   966      14.197 -27.633  32.945  1.00  0.00           H  
ATOM   4178  H2  WAT   966      13.599 -29.017  32.814  1.00  0.00           H  
TER    4179      WAT   966 
ATOM   4179  O   WAT   967     -39.833  14.176  19.856  1.00  0.00           O  
ATOM   4180  H1  WAT   967     -40.596  13.673  19.572  1.00  0.00           H  
ATOM   4181  H2  WAT   967     -39.239  14.154  19.106  1.00  0.00           H  
TER    4182      WAT   967 
ATOM   4182  O   WAT   968       1.969 -14.496  45.589  1.00  0.00           O  
ATOM   4183  H1  WAT   968       1.668 -15.218  45.037  1.00  0.00           H  
ATOM   4184  H2  WAT   968       1.267 -13.847  45.540  1.00  0.00           H  
TER    4185      WAT   968 
ATOM   4185  O   WAT   969     -11.927  13.253  -0.965  1.00  0.00           O  
ATOM   4186  H1  WAT   969     -12.670  12.748  -0.636  1.00  0.00           H  
ATOM   4187  H2  WAT   969     -11.290  12.592  -1.238  1.00  0.00           H  
TER    4188      WAT   969 
ATOM   4188  O   WAT   970      36.741  -1.878 -25.543  1.00  0.00           O  
ATOM   4189  H1  WAT   970      36.420  -2.710 -25.195  1.00  0.00           H  
ATOM   4190  H2  WAT   970      36.365  -1.215 -24.964  1.00  0.00           H  
TER    4191      WAT   970 
ATOM   4191  O   WAT   971      14.525  -9.368  -4.167  1.00  0.00           O  
ATOM   4192  H1  WAT   971      15.048  -9.588  -3.396  1.00  0.00           H  
ATOM   4193  H2  WAT   971      14.895  -8.543  -4.480  1.00  0.00           H  
TER    4194      WAT   971 
ATOM   4194  O   WAT   972       5.625  14.483 -22.937  1.00  0.00           O  
ATOM   4195  H1  WAT   972       6.376  14.879 -23.379  1.00  0.00           H  
ATOM   4196  H2  WAT   972       5.844  13.553 -22.879  1.00  0.00           H  
TER    4197      WAT   972 
ATOM   4197  O   WAT   973     -13.585  16.562 -29.678  1.00  0.00           O  
ATOM   4198  H1  WAT   973     -13.641  15.828 -30.290  1.00  0.00           H  
ATOM   4199  H2  WAT   973     -13.395  17.321 -30.231  1.00  0.00           H  
TER    4200      WAT   973 
ATOM   4200  O   WAT   974     -36.485  -7.710 -22.204  1.00  0.00           O  
ATOM   4201  H1  WAT   974     -35.873  -7.028 -21.926  1.00  0.00           H  
ATOM   4202  H2  WAT   974     -35.981  -8.250 -22.814  1.00  0.00           H  
TER    4203      WAT   974 
ATOM   4203  O   WAT   975     -26.859 -35.580   8.162  1.00  0.00           O  
ATOM   4204  H1  WAT   975     -26.118 -35.754   7.583  1.00  0.00           H  
ATOM   4205  H2  WAT   975     -27.394 -34.946   7.683  1.00  0.00           H  
TER    4206      WAT   975 
ATOM   4206  O   WAT   976     -36.323  15.084 -10.096  1.00  0.00           O  
ATOM   4207  H1  WAT   976     -35.430  15.249  -9.793  1.00  0.00           H  
ATOM   4208  H2  WAT   976     -36.750  14.650  -9.358  1.00  0.00           H  
TER    4209      WAT   976 
ATOM   4209  O   WAT   977      16.796  20.038  30.652  1.00  0.00           O  
ATOM   4210  H1  WAT   977      16.671  19.510  29.863  1.00  0.00           H  
ATOM   4211  H2  WAT   977      17.124  20.877  30.329  1.00  0.00           H  
TER    4212      WAT   977 
ATOM   4212  O   WAT   978     -27.511   4.628  -8.355  1.00  0.00           O  
ATOM   4213  H1  WAT   978     -28.341   4.928  -7.985  1.00  0.00           H  
ATOM   4214  H2  WAT   978     -27.754   3.908  -8.937  1.00  0.00           H  
TER    4215      WAT   978 
ATOM   4215  O   WAT   979     -26.709 -38.965 -18.839  1.00  0.00           O  
ATOM   4216  H1  WAT   979     -25.912 -39.447 -18.618  1.00  0.00           H  
ATOM   4217  H2  WAT   979     -26.551 -38.079 -18.515  1.00  0.00           H  
TER    4218      WAT   979 
ATOM   4218  O   WAT   980     -26.895   1.649 -33.621  1.00  0.00           O  
ATOM   4219  H1  WAT   980     -27.317   1.780 -34.470  1.00  0.00           H  
ATOM   4220  H2  WAT   980     -25.957   1.682 -33.812  1.00  0.00           H  
TER    4221      WAT   980 
ATOM   4221  O   WAT   981      22.293 -14.966  12.482  1.00  0.00           O  
ATOM   4222  H1  WAT   981      22.834 -15.688  12.801  1.00  0.00           H  
ATOM   4223  H2  WAT   981      21.535 -14.958  13.067  1.00  0.00           H  
TER    4224      WAT   981 
ATOM   4224  O   WAT   982      41.628  -1.390   5.105  1.00  0.00           O  
ATOM   4225  H1  WAT   982      41.687  -2.308   5.368  1.00  0.00           H  
ATOM   4226  H2  WAT   982      41.539  -0.910   5.928  1.00  0.00           H  
TER    4227      WAT   982 
ATOM   4227  O   WAT   983      38.225 -15.931 -13.173  1.00  0.00           O  
ATOM   4228  H1  WAT   983      37.314 -16.225 -13.165  1.00  0.00           H  
ATOM   4229  H2  WAT   983      38.173 -14.995 -13.366  1.00  0.00           H  
TER    4230      WAT   983 
ATOM   4230  O   WAT   984     -19.218 -39.588  -4.665  1.00  0.00           O  
ATOM   4231  H1  WAT   984     -20.022 -40.097  -4.773  1.00  0.00           H  
ATOM   4232  H2  WAT   984     -19.257 -39.267  -3.764  1.00  0.00           H  
TER    4233      WAT   984 
ATOM   4233  O   WAT   985      22.142 -16.658 -34.357  1.00  0.00           O  
ATOM   4234  H1  WAT   985      21.929 -15.893 -33.822  1.00  0.00           H  
ATOM   4235  H2  WAT   985      21.773 -16.458 -35.217  1.00  0.00           H  
TER    4236      WAT   985 
ATOM   4236  O   WAT   986      16.824 -31.286   5.550  1.00  0.00           O  
ATOM   4237  H1  WAT   986      16.163 -31.796   6.018  1.00  0.00           H  
ATOM   4238  H2  WAT   986      17.330 -31.938   5.066  1.00  0.00           H  
TER    4239      WAT   986 
ATOM   4239  O   WAT   987      -5.528   5.493  50.556  1.00  0.00           O  
ATOM   4240  H1  WAT   987      -5.758   6.420  50.503  1.00  0.00           H  
ATOM   4241  H2  WAT   987      -5.970   5.181  51.345  1.00  0.00           H  
TER    4242      WAT   987 
ATOM   4242  O   WAT   988      26.898   8.464  11.380  1.00  0.00           O  
ATOM   4243  H1  WAT   988      26.960   8.683  12.310  1.00  0.00           H  
ATOM   4244  H2  WAT   988      26.275   9.099  11.026  1.00  0.00           H  
TER    4245      WAT   988 
ATOM   4245  O   WAT   989      16.559 -24.345 -39.839  1.00  0.00           O  
ATOM   4246  H1  WAT   989      17.066 -24.409 -40.648  1.00  0.00           H  
ATOM   4247  H2  WAT   989      16.389 -23.409 -39.735  1.00  0.00           H  
TER    4248      WAT   989 
ATOM   4248  O   WAT   990     -34.357 -20.971  13.085  1.00  0.00           O  
ATOM   4249  H1  WAT   990     -33.442 -20.877  12.820  1.00  0.00           H  
ATOM   4250  H2  WAT   990     -34.824 -20.312  12.571  1.00  0.00           H  
TER    4251      WAT   990 
ATOM   4251  O   WAT   991     -40.482 -24.403 -10.251  1.00  0.00           O  
ATOM   4252  H1  WAT   991     -40.185 -25.205 -10.681  1.00  0.00           H  
ATOM   4253  H2  WAT   991     -41.409 -24.337 -10.480  1.00  0.00           H  
TER    4254      WAT   991 
ATOM   4254  O   WAT   992     -10.717  35.331   2.648  1.00  0.00           O  
ATOM   4255  H1  WAT   992     -11.039  36.100   2.177  1.00  0.00           H  
ATOM   4256  H2  WAT   992     -11.283  34.616   2.355  1.00  0.00           H  
TER    4257      WAT   992 
ATOM   4257  O   WAT   993     -42.579  13.543  -1.508  1.00  0.00           O  
ATOM   4258  H1  WAT   993     -42.218  12.987  -2.198  1.00  0.00           H  
ATOM   4259  H2  WAT   993     -43.225  12.991  -1.068  1.00  0.00           H  
TER    4260      WAT   993 
ATOM   4260  O   WAT   994      18.905  -9.686  45.718  1.00  0.00           O  
ATOM   4261  H1  WAT   994      18.264  -9.200  46.237  1.00  0.00           H  
ATOM   4262  H2  WAT   994      19.752  -9.332  45.991  1.00  0.00           H  
TER    4263      WAT   994 
ATOM   4263  O   WAT   995      -6.906  38.713  -5.756  1.00  0.00           O  
ATOM   4264  H1  WAT   995      -6.986  39.665  -5.812  1.00  0.00           H  
ATOM   4265  H2  WAT   995      -7.493  38.383  -6.436  1.00  0.00           H  
TER    4266      WAT   995 
ATOM   4266  O   WAT   996     -23.575 -32.437  -4.972  1.00  0.00           O  
ATOM   4267  H1  WAT   996     -24.341 -31.993  -4.609  1.00  0.00           H  
ATOM   4268  H2  WAT   996     -23.556 -33.284  -4.528  1.00  0.00           H  
TER    4269      WAT   996 
ATOM   4269  O   WAT   997      35.171 -25.103  -4.515  1.00  0.00           O  
ATOM   4270  H1  WAT   997      36.127 -25.063  -4.543  1.00  0.00           H  
ATOM   4271  H2  WAT   997      34.980 -25.887  -4.000  1.00  0.00           H  
TER    4272      WAT   997 
ATOM   4272  O   WAT   998     -15.042  30.252  10.957  1.00  0.00           O  
ATOM   4273  H1  WAT   998     -15.713  30.917  11.115  1.00  0.00           H  
ATOM   4274  H2  WAT   998     -15.534  29.472  10.702  1.00  0.00           H  
TER    4275      WAT   998 
ATOM   4275  O   WAT   999      -5.864 -33.031   9.744  1.00  0.00           O  
ATOM   4276  H1  WAT   999      -4.989 -33.395   9.605  1.00  0.00           H  
ATOM   4277  H2  WAT   999      -5.705 -32.149  10.081  1.00  0.00           H  
TER    4278      WAT   999 
ATOM   4278  O   WAT  1000     -20.664   2.070  35.734  1.00  0.00           O  
ATOM   4279  H1  WAT  1000     -20.272   2.943  35.755  1.00  0.00           H  
ATOM   4280  H2  WAT  1000     -21.594   2.221  35.905  1.00  0.00           H  
TER    4281      WAT  1000 
ATOM   4281  O   WAT  1001       8.662  41.523  -9.851  1.00  0.00           O  
ATOM   4282  H1  WAT  1001       8.568  42.112 -10.599  1.00  0.00           H  
ATOM   4283  H2  WAT  1001       8.463  40.655 -10.204  1.00  0.00           H  
TER    4284      WAT  1001 
ATOM   4284  O   WAT  1002     -39.057 -31.278   8.261  1.00  0.00           O  
ATOM   4285  H1  WAT  1002     -38.244 -31.494   8.718  1.00  0.00           H  
ATOM   4286  H2  WAT  1002     -39.443 -32.126   8.044  1.00  0.00           H  
TER    4287      WAT  1002 
ATOM   4287  O   WAT  1003      -0.559 -38.016   3.584  1.00  0.00           O  
ATOM   4288  H1  WAT  1003      -1.158 -37.329   3.876  1.00  0.00           H  
ATOM   4289  H2  WAT  1003       0.311 -37.625   3.663  1.00  0.00           H  
TER    4290      WAT  1003 
ATOM   4290  O   WAT  1004      21.554 -37.228   1.847  1.00  0.00           O  
ATOM   4291  H1  WAT  1004      21.193 -37.192   2.733  1.00  0.00           H  
ATOM   4292  H2  WAT  1004      22.082 -38.027   1.836  1.00  0.00           H  
TER    4293      WAT  1004 
ATOM   4293  O   WAT  1005     -11.680  -3.789  42.480  1.00  0.00           O  
ATOM   4294  H1  WAT  1005     -11.467  -4.136  43.346  1.00  0.00           H  
ATOM   4295  H2  WAT  1005     -11.467  -4.501  41.877  1.00  0.00           H  
TER    4296      WAT  1005 
ATOM   4296  O   WAT  1006       7.356 -41.568  25.880  1.00  0.00           O  
ATOM   4297  H1  WAT  1006       7.783 -41.540  26.736  1.00  0.00           H  
ATOM   4298  H2  WAT  1006       6.446 -41.331  26.058  1.00  0.00           H  
TER    4299      WAT  1006 
ATOM   4299  O   WAT  1007     -33.656  -5.450  -1.297  1.00  0.00           O  
ATOM   4300  H1  WAT  1007     -33.683  -4.945  -0.484  1.00  0.00           H  
ATOM   4301  H2  WAT  1007     -34.403  -5.131  -1.803  1.00  0.00           H  
TER    4302      WAT  1007 
ATOM   4302  O   WAT  1008      -2.018  10.302  -4.161  1.00  0.00           O  
ATOM   4303  H1  WAT  1008      -1.404  11.036  -4.149  1.00  0.00           H  
ATOM   4304  H2  WAT  1008      -1.667   9.709  -4.826  1.00  0.00           H  
TER    4305      WAT  1008 
ATOM   4305  O   WAT  1009      -4.535 -28.474  13.674  1.00  0.00           O  
ATOM   4306  H1  WAT  1009      -5.490 -28.537  13.694  1.00  0.00           H  
ATOM   4307  H2  WAT  1009      -4.243 -29.344  13.400  1.00  0.00           H  
TER    4308      WAT  1009 
ATOM   4308  O   WAT  1010     -13.070  -4.679 -29.636  1.00  0.00           O  
ATOM   4309  H1  WAT  1010     -12.502  -3.975 -29.322  1.00  0.00           H  
ATOM   4310  H2  WAT  1010     -13.858  -4.231 -29.945  1.00  0.00           H  
TER    4311      WAT  1010 
ATOM   4311  O   WAT  1011      11.090 -34.303 -26.249  1.00  0.00           O  
ATOM   4312  H1  WAT  1011      10.972 -33.695 -25.519  1.00  0.00           H  
ATOM   4313  H2  WAT  1011      12.003 -34.584 -26.182  1.00  0.00           H  
TER    4314      WAT  1011 
ATOM   4314  O   WAT  1012     -32.959 -35.746   6.299  1.00  0.00           O  
ATOM   4315  H1  WAT  1012     -33.021 -35.498   5.376  1.00  0.00           H  
ATOM   4316  H2  WAT  1012     -32.155 -35.329   6.606  1.00  0.00           H  
TER    4317      WAT  1012 
ATOM   4317  O   WAT  1013     -13.333  36.492  33.567  1.00  0.00           O  
ATOM   4318  H1  WAT  1013     -14.042  35.848  33.557  1.00  0.00           H  
ATOM   4319  H2  WAT  1013     -13.247  36.767  32.655  1.00  0.00           H  
TER    4320      WAT  1013 
ATOM   4320  O   WAT  1014      36.426  -8.749 -24.155  1.00  0.00           O  
ATOM   4321  H1  WAT  1014      37.308  -8.892 -24.500  1.00  0.00           H  
ATOM   4322  H2  WAT  1014      35.949  -9.548 -24.379  1.00  0.00           H  
TER    4323      WAT  1014 
ATOM   4323  O   WAT  1015       5.093 -39.459  19.175  1.00  0.00           O  
ATOM   4324  H1  WAT  1015       5.216 -39.063  20.038  1.00  0.00           H  
ATOM   4325  H2  WAT  1015       5.282 -38.751  18.558  1.00  0.00           H  
TER    4326      WAT  1015 
ATOM   4326  O   WAT  1016      -8.602  10.379  38.302  1.00  0.00           O  
ATOM   4327  H1  WAT  1016      -9.123   9.836  37.710  1.00  0.00           H  
ATOM   4328  H2  WAT  1016      -8.637  11.255  37.917  1.00  0.00           H  
TER    4329      WAT  1016 
ATOM   4329  O   WAT  1017     -34.884 -27.420   6.700  1.00  0.00           O  
ATOM   4330  H1  WAT  1017     -34.036 -27.861   6.646  1.00  0.00           H  
ATOM   4331  H2  WAT  1017     -35.500 -28.113   6.936  1.00  0.00           H  
TER    4332      WAT  1017 
ATOM   4332  O   WAT  1018      -9.480   6.498 -41.207  1.00  0.00           O  
ATOM   4333  H1  WAT  1018      -9.901   6.352 -42.054  1.00  0.00           H  
ATOM   4334  H2  WAT  1018      -8.740   7.072 -41.403  1.00  0.00           H  
TER    4335      WAT  1018 
ATOM   4335  O   WAT  1019     -28.519 -14.030  23.699  1.00  0.00           O  
ATOM   4336  H1  WAT  1019     -28.419 -14.919  24.040  1.00  0.00           H  
ATOM   4337  H2  WAT  1019     -27.842 -13.524  24.149  1.00  0.00           H  
TER    4338      WAT  1019 
ATOM   4338  O   WAT  1020     -23.418  10.085  -9.908  1.00  0.00           O  
ATOM   4339  H1  WAT  1020     -24.108   9.486 -10.193  1.00  0.00           H  
ATOM   4340  H2  WAT  1020     -23.765  10.957 -10.097  1.00  0.00           H  
TER    4341      WAT  1020 
ATOM   4341  O   WAT  1021      32.358 -16.874  19.602  1.00  0.00           O  
ATOM   4342  H1  WAT  1021      32.813 -16.227  19.062  1.00  0.00           H  
ATOM   4343  H2  WAT  1021      31.860 -17.400  18.977  1.00  0.00           H  
TER    4344      WAT  1021 
ATOM   4344  O   WAT  1022     -16.644  -5.476   8.651  1.00  0.00           O  
ATOM   4345  H1  WAT  1022     -15.799  -5.757   8.300  1.00  0.00           H  
ATOM   4346  H2  WAT  1022     -16.593  -5.677   9.586  1.00  0.00           H  
TER    4347      WAT  1022 
ATOM   4347  O   WAT  1023      35.081 -32.764 -12.015  1.00  0.00           O  
ATOM   4348  H1  WAT  1023      34.593 -32.583 -12.818  1.00  0.00           H  
ATOM   4349  H2  WAT  1023      34.411 -33.013 -11.379  1.00  0.00           H  
TER    4350      WAT  1023 
ATOM   4350  O   WAT  1024      -4.379  15.451  11.117  1.00  0.00           O  
ATOM   4351  H1  WAT  1024      -3.541  15.634  10.692  1.00  0.00           H  
ATOM   4352  H2  WAT  1024      -4.532  16.210  11.681  1.00  0.00           H  
TER    4353      WAT  1024 
ATOM   4353  O   WAT  1025      32.221  17.555  -9.593  1.00  0.00           O  
ATOM   4354  H1  WAT  1025      31.560  17.034  -9.139  1.00  0.00           H  
ATOM   4355  H2  WAT  1025      32.306  18.348  -9.065  1.00  0.00           H  
TER    4356      WAT  1025 
ATOM   4356  O   WAT  1026      20.279 -37.099 -30.816  1.00  0.00           O  
ATOM   4357  H1  WAT  1026      20.504 -36.571 -31.581  1.00  0.00           H  
ATOM   4358  H2  WAT  1026      21.105 -37.201 -30.343  1.00  0.00           H  
TER    4359      WAT  1026 
ATOM   4359  O   WAT  1027     -23.287  -6.295  -2.061  1.00  0.00           O  
ATOM   4360  H1  WAT  1027     -24.137  -6.711  -1.913  1.00  0.00           H  
ATOM   4361  H2  WAT  1027     -22.650  -6.994  -1.911  1.00  0.00           H  
TER    4362      WAT  1027 
ATOM   4362  O   WAT  1028      -6.805 -40.644 -27.028  1.00  0.00           O  
ATOM   4363  H1  WAT  1028      -7.441 -41.359 -27.058  1.00  0.00           H  
ATOM   4364  H2  WAT  1028      -7.141 -40.054 -26.353  1.00  0.00           H  
TER    4365      WAT  1028 
ATOM   4365  O   WAT  1029      19.313 -29.350  -1.359  1.00  0.00           O  
ATOM   4366  H1  WAT  1029      19.258 -28.846  -2.171  1.00  0.00           H  
ATOM   4367  H2  WAT  1029      18.986 -30.218  -1.594  1.00  0.00           H  
TER    4368      WAT  1029 
ATOM   4368  O   WAT  1030      10.482  30.047  -1.860  1.00  0.00           O  
ATOM   4369  H1  WAT  1030       9.853  29.344  -2.019  1.00  0.00           H  
ATOM   4370  H2  WAT  1030      11.172  29.904  -2.508  1.00  0.00           H  
TER    4371      WAT  1030 
ATOM   4371  O   WAT  1031     -38.851 -31.018  13.148  1.00  0.00           O  
ATOM   4372  H1  WAT  1031     -39.225 -30.137  13.119  1.00  0.00           H  
ATOM   4373  H2  WAT  1031     -37.999 -30.930  12.720  1.00  0.00           H  
TER    4374      WAT  1031 
ATOM   4374  O   WAT  1032      -3.469  -4.603  24.444  1.00  0.00           O  
ATOM   4375  H1  WAT  1032      -3.369  -3.691  24.717  1.00  0.00           H  
ATOM   4376  H2  WAT  1032      -3.543  -5.092  25.264  1.00  0.00           H  
TER    4377      WAT  1032 
ATOM   4377  O   WAT  1033     -28.420  26.114  15.740  1.00  0.00           O  
ATOM   4378  H1  WAT  1033     -29.316  26.450  15.748  1.00  0.00           H  
ATOM   4379  H2  WAT  1033     -28.010  26.540  14.988  1.00  0.00           H  
TER    4380      WAT  1033 
ATOM   4380  O   WAT  1034       8.858  32.294  -1.313  1.00  0.00           O  
ATOM   4381  H1  WAT  1034       8.013  31.908  -1.082  1.00  0.00           H  
ATOM   4382  H2  WAT  1034       8.653  33.199  -1.545  1.00  0.00           H  
TER    4383      WAT  1034 
ATOM   4383  O   WAT  1035      10.946  33.270   0.183  1.00  0.00           O  
ATOM   4384  H1  WAT  1035      10.283  33.719   0.707  1.00  0.00           H  
ATOM   4385  H2  WAT  1035      11.780  33.537   0.571  1.00  0.00           H  
TER    4386      WAT  1035 
ATOM   4386  O   WAT  1036     -17.863  15.718   0.889  1.00  0.00           O  
ATOM   4387  H1  WAT  1036     -18.197  16.614   0.877  1.00  0.00           H  
ATOM   4388  H2  WAT  1036     -18.306  15.287   0.158  1.00  0.00           H  
TER    4389      WAT  1036 
ATOM   4389  O   WAT  1037     -27.128  -4.968  33.410  1.00  0.00           O  
ATOM   4390  H1  WAT  1037     -26.969  -4.076  33.103  1.00  0.00           H  
ATOM   4391  H2  WAT  1037     -26.838  -5.526  32.688  1.00  0.00           H  
TER    4392      WAT  1037 
ATOM   4392  O   WAT  1038      12.439  31.046  -0.364  1.00  0.00           O  
ATOM   4393  H1  WAT  1038      12.476  30.176   0.035  1.00  0.00           H  
ATOM   4394  H2  WAT  1038      13.243  31.477  -0.073  1.00  0.00           H  
TER    4395      WAT  1038 
ATOM   4395  O   WAT  1039     -22.110  -6.698  -9.807  1.00  0.00           O  
ATOM   4396  H1  WAT  1039     -21.210  -6.594 -10.114  1.00  0.00           H  
ATOM   4397  H2  WAT  1039     -22.513  -7.291 -10.442  1.00  0.00           H  
TER    4398      WAT  1039 
ATOM   4398  O   WAT  1040       9.148  13.666 -12.533  1.00  0.00           O  
ATOM   4399  H1  WAT  1040       8.215  13.471 -12.443  1.00  0.00           H  
ATOM   4400  H2  WAT  1040       9.273  14.473 -12.034  1.00  0.00           H  
TER    4401      WAT  1040 
ATOM   4401  O   WAT  1041       9.159  48.288   7.288  1.00  0.00           O  
ATOM   4402  H1  WAT  1041       9.350  47.520   6.749  1.00  0.00           H  
ATOM   4403  H2  WAT  1041       9.307  47.993   8.186  1.00  0.00           H  
TER    4404      WAT  1041 
ATOM   4404  O   WAT  1042     -33.628  28.395  17.563  1.00  0.00           O  
ATOM   4405  H1  WAT  1042     -34.192  28.850  16.937  1.00  0.00           H  
ATOM   4406  H2  WAT  1042     -32.837  28.932  17.606  1.00  0.00           H  
TER    4407      WAT  1042 
ATOM   4407  O   WAT  1043       3.019  42.591  25.156  1.00  0.00           O  
ATOM   4408  H1  WAT  1043       2.721  42.401  26.045  1.00  0.00           H  
ATOM   4409  H2  WAT  1043       3.283  41.740  24.805  1.00  0.00           H  
TER    4410      WAT  1043 
ATOM   4410  O   WAT  1044     -24.683  16.103  11.779  1.00  0.00           O  
ATOM   4411  H1  WAT  1044     -24.408  15.226  12.044  1.00  0.00           H  
ATOM   4412  H2  WAT  1044     -24.727  16.598  12.597  1.00  0.00           H  
TER    4413      WAT  1044 
ATOM   4413  O   WAT  1045     -34.545 -35.810  -2.519  1.00  0.00           O  
ATOM   4414  H1  WAT  1045     -33.677 -36.211  -2.487  1.00  0.00           H  
ATOM   4415  H2  WAT  1045     -35.087 -36.368  -1.960  1.00  0.00           H  
TER    4416      WAT  1045 
ATOM   4416  O   WAT  1046      11.509  -8.575   3.367  1.00  0.00           O  
ATOM   4417  H1  WAT  1046      12.161  -7.921   3.620  1.00  0.00           H  
ATOM   4418  H2  WAT  1046      11.679  -8.737   2.439  1.00  0.00           H  
TER    4419      WAT  1046 
ATOM   4419  O   WAT  1047      11.419  34.536 -12.585  1.00  0.00           O  
ATOM   4420  H1  WAT  1047      11.575  34.673 -11.650  1.00  0.00           H  
ATOM   4421  H2  WAT  1047      12.076  33.890 -12.845  1.00  0.00           H  
TER    4422      WAT  1047 
ATOM   4422  O   WAT  1048       1.472  43.476 -24.432  1.00  0.00           O  
ATOM   4423  H1  WAT  1048       0.659  43.979 -24.397  1.00  0.00           H  
ATOM   4424  H2  WAT  1048       1.269  42.660 -23.974  1.00  0.00           H  
TER    4425      WAT  1048 
ATOM   4425  O   WAT  1049       3.508 -13.166  14.584  1.00  0.00           O  
ATOM   4426  H1  WAT  1049       4.401 -13.250  14.919  1.00  0.00           H  
ATOM   4427  H2  WAT  1049       3.151 -14.053  14.625  1.00  0.00           H  
TER    4428      WAT  1049 
ATOM   4428  O   WAT  1050      19.520 -23.370 -28.654  1.00  0.00           O  
ATOM   4429  H1  WAT  1050      19.818 -23.483 -27.751  1.00  0.00           H  
ATOM   4430  H2  WAT  1050      19.294 -24.253 -28.945  1.00  0.00           H  
TER    4431      WAT  1050 
ATOM   4431  O   WAT  1051      16.095   3.588   0.510  1.00  0.00           O  
ATOM   4432  H1  WAT  1051      15.309   3.871   0.042  1.00  0.00           H  
ATOM   4433  H2  WAT  1051      16.779   3.574  -0.159  1.00  0.00           H  
TER    4434      WAT  1051 
ATOM   4434  O   WAT  1052     -36.673  16.313 -24.971  1.00  0.00           O  
ATOM   4435  H1  WAT  1052     -36.979  16.236 -25.874  1.00  0.00           H  
ATOM   4436  H2  WAT  1052     -35.718  16.278 -25.037  1.00  0.00           H  
TER    4437      WAT  1052 
ATOM   4437  O   WAT  1053     -33.625  -4.406  10.110  1.00  0.00           O  
ATOM   4438  H1  WAT  1053     -34.033  -3.566  10.319  1.00  0.00           H  
ATOM   4439  H2  WAT  1053     -32.699  -4.282  10.321  1.00  0.00           H  
TER    4440      WAT  1053 
ATOM   4440  O   WAT  1054      13.201  14.685 -33.619  1.00  0.00           O  
ATOM   4441  H1  WAT  1054      14.103  14.489 -33.874  1.00  0.00           H  
ATOM   4442  H2  WAT  1054      13.264  15.501 -33.122  1.00  0.00           H  
TER    4443      WAT  1054 
ATOM   4443  O   WAT  1055     -18.171 -17.639  35.122  1.00  0.00           O  
ATOM   4444  H1  WAT  1055     -18.572 -17.073  34.462  1.00  0.00           H  
ATOM   4445  H2  WAT  1055     -18.769 -17.598  35.868  1.00  0.00           H  
TER    4446      WAT  1055 
ATOM   4446  O   WAT  1056      29.124 -20.278  10.579  1.00  0.00           O  
ATOM   4447  H1  WAT  1056      29.611 -20.784  11.230  1.00  0.00           H  
ATOM   4448  H2  WAT  1056      29.758 -19.644  10.245  1.00  0.00           H  
TER    4449      WAT  1056 
ATOM   4449  O   WAT  1057      24.733  -6.654 -43.744  1.00  0.00           O  
ATOM   4450  H1  WAT  1057      23.896  -6.261 -43.992  1.00  0.00           H  
ATOM   4451  H2  WAT  1057      24.674  -7.558 -44.053  1.00  0.00           H  
TER    4452      WAT  1057 
ATOM   4452  O   WAT  1058       1.340   3.618 -31.039  1.00  0.00           O  
ATOM   4453  H1  WAT  1058       1.668   3.546 -31.936  1.00  0.00           H  
ATOM   4454  H2  WAT  1058       2.102   3.435 -30.490  1.00  0.00           H  
TER    4455      WAT  1058 
ATOM   4455  O   WAT  1059     -15.217 -33.926 -14.095  1.00  0.00           O  
ATOM   4456  H1  WAT  1059     -14.389 -34.405 -14.133  1.00  0.00           H  
ATOM   4457  H2  WAT  1059     -15.123 -33.232 -14.746  1.00  0.00           H  
TER    4458      WAT  1059 
ATOM   4458  O   WAT  1060      13.341  19.630 -33.835  1.00  0.00           O  
ATOM   4459  H1  WAT  1060      13.784  20.007 -33.075  1.00  0.00           H  
ATOM   4460  H2  WAT  1060      12.408  19.732 -33.643  1.00  0.00           H  
TER    4461      WAT  1060 
ATOM   4461  O   WAT  1061     -42.847 -16.119   3.434  1.00  0.00           O  
ATOM   4462  H1  WAT  1061     -43.035 -15.727   2.582  1.00  0.00           H  
ATOM   4463  H2  WAT  1061     -43.606 -15.895   3.973  1.00  0.00           H  
TER    4464      WAT  1061 
ATOM   4464  O   WAT  1062      -0.032  -4.334  50.778  1.00  0.00           O  
ATOM   4465  H1  WAT  1062       0.148  -3.425  50.539  1.00  0.00           H  
ATOM   4466  H2  WAT  1062      -0.295  -4.750  49.957  1.00  0.00           H  
TER    4467      WAT  1062 
ATOM   4467  O   WAT  1063     -21.190  15.134 -44.828  1.00  0.00           O  
ATOM   4468  H1  WAT  1063     -20.699  14.434 -44.397  1.00  0.00           H  
ATOM   4469  H2  WAT  1063     -20.693  15.929 -44.636  1.00  0.00           H  
TER    4470      WAT  1063 
ATOM   4470  O   WAT  1064     -33.358  34.343  10.403  1.00  0.00           O  
ATOM   4471  H1  WAT  1064     -32.583  34.097  10.909  1.00  0.00           H  
ATOM   4472  H2  WAT  1064     -33.264  33.870   9.576  1.00  0.00           H  
TER    4473      WAT  1064 
ATOM   4473  O   WAT  1065      36.697  -6.304 -35.715  1.00  0.00           O  
ATOM   4474  H1  WAT  1065      37.067  -5.605 -36.254  1.00  0.00           H  
ATOM   4475  H2  WAT  1065      37.460  -6.773 -35.375  1.00  0.00           H  
TER    4476      WAT  1065 
ATOM   4476  O   WAT  1066       5.200 -15.280  20.927  1.00  0.00           O  
ATOM   4477  H1  WAT  1066       5.321 -16.229  20.895  1.00  0.00           H  
ATOM   4478  H2  WAT  1066       4.265 -15.163  21.100  1.00  0.00           H  
TER    4479      WAT  1066 
ATOM   4479  O   WAT  1067      18.832  28.126  -9.124  1.00  0.00           O  
ATOM   4480  H1  WAT  1067      19.324  27.826  -9.888  1.00  0.00           H  
ATOM   4481  H2  WAT  1067      19.344  28.860  -8.783  1.00  0.00           H  
TER    4482      WAT  1067 
ATOM   4482  O   WAT  1068     -17.684 -25.312 -29.866  1.00  0.00           O  
ATOM   4483  H1  WAT  1068     -17.808 -25.639 -30.757  1.00  0.00           H  
ATOM   4484  H2  WAT  1068     -18.307 -25.811 -29.338  1.00  0.00           H  
TER    4485      WAT  1068 
ATOM   4485  O   WAT  1069      18.571 -21.137 -10.570  1.00  0.00           O  
ATOM   4486  H1  WAT  1069      18.960 -20.941 -11.422  1.00  0.00           H  
ATOM   4487  H2  WAT  1069      18.982 -20.514  -9.970  1.00  0.00           H  
TER    4488      WAT  1069 
ATOM   4488  O   WAT  1070      14.835  40.056  12.098  1.00  0.00           O  
ATOM   4489  H1  WAT  1070      14.993  40.516  11.273  1.00  0.00           H  
ATOM   4490  H2  WAT  1070      14.566  40.744  12.707  1.00  0.00           H  
TER    4491      WAT  1070 
ATOM   4491  O   WAT  1071      -6.188 -34.464  13.216  1.00  0.00           O  
ATOM   4492  H1  WAT  1071      -5.857 -35.030  13.912  1.00  0.00           H  
ATOM   4493  H2  WAT  1071      -6.634 -33.753  13.677  1.00  0.00           H  
TER    4494      WAT  1071 
ATOM   4494  O   WAT  1072      23.453  -4.980 -40.337  1.00  0.00           O  
ATOM   4495  H1  WAT  1072      24.180  -4.973 -39.714  1.00  0.00           H  
ATOM   4496  H2  WAT  1072      23.658  -4.275 -40.951  1.00  0.00           H  
TER    4497      WAT  1072 
ATOM   4497  O   WAT  1073      26.524  13.044  24.458  1.00  0.00           O  
ATOM   4498  H1  WAT  1073      27.181  12.726  25.077  1.00  0.00           H  
ATOM   4499  H2  WAT  1073      26.652  13.992  24.437  1.00  0.00           H  
TER    4500      WAT  1073 
ATOM   4500  O   WAT  1074       7.731   7.663 -33.131  1.00  0.00           O  
ATOM   4501  H1  WAT  1074       7.845   7.906 -32.213  1.00  0.00           H  
ATOM   4502  H2  WAT  1074       8.330   6.928 -33.261  1.00  0.00           H  
TER    4503      WAT  1074 
ATOM   4503  O   WAT  1075      -7.922  -2.045 -33.188  1.00  0.00           O  
ATOM   4504  H1  WAT  1075      -7.859  -1.343 -33.836  1.00  0.00           H  
ATOM   4505  H2  WAT  1075      -7.072  -2.484 -33.229  1.00  0.00           H  
TER    4506      WAT  1075 
ATOM   4506  O   WAT  1076      -8.342  26.686 -39.986  1.00  0.00           O  
ATOM   4507  H1  WAT  1076      -8.255  25.934 -40.571  1.00  0.00           H  
ATOM   4508  H2  WAT  1076      -7.558  26.656 -39.437  1.00  0.00           H  
TER    4509      WAT  1076 
ATOM   4509  O   WAT  1077     -32.399  -9.259 -30.745  1.00  0.00           O  
ATOM   4510  H1  WAT  1077     -33.333  -9.053 -30.763  1.00  0.00           H  
ATOM   4511  H2  WAT  1077     -32.365 -10.212 -30.654  1.00  0.00           H  
TER    4512      WAT  1077 
ATOM   4512  O   WAT  1078       8.420  32.866 -28.760  1.00  0.00           O  
ATOM   4513  H1  WAT  1078       7.942  33.627 -29.090  1.00  0.00           H  
ATOM   4514  H2  WAT  1078       8.597  32.338 -29.538  1.00  0.00           H  
TER    4515      WAT  1078 
ATOM   4515  O   WAT  1079     -17.809  39.498  11.320  1.00  0.00           O  
ATOM   4516  H1  WAT  1079     -18.277  39.710  10.512  1.00  0.00           H  
ATOM   4517  H2  WAT  1079     -18.466  39.074  11.872  1.00  0.00           H  
TER    4518      WAT  1079 
ATOM   4518  O   WAT  1080      28.813   2.043  -0.705  1.00  0.00           O  
ATOM   4519  H1  WAT  1080      28.747   1.355  -0.043  1.00  0.00           H  
ATOM   4520  H2  WAT  1080      29.594   1.814  -1.210  1.00  0.00           H  
TER    4521      WAT  1080 
ATOM   4521  O   WAT  1081      21.662 -24.544 -33.611  1.00  0.00           O  
ATOM   4522  H1  WAT  1081      21.020 -24.100 -34.166  1.00  0.00           H  
ATOM   4523  H2  WAT  1081      21.543 -24.151 -32.746  1.00  0.00           H  
TER    4524      WAT  1081 
ATOM   4524  O   WAT  1082      26.512 -24.335  24.576  1.00  0.00           O  
ATOM   4525  H1  WAT  1082      26.676 -24.111  23.660  1.00  0.00           H  
ATOM   4526  H2  WAT  1082      26.939 -23.638  25.074  1.00  0.00           H  
TER    4527      WAT  1082 
ATOM   4527  O   WAT  1083      28.987   7.817 -11.562  1.00  0.00           O  
ATOM   4528  H1  WAT  1083      29.331   7.385 -12.343  1.00  0.00           H  
ATOM   4529  H2  WAT  1083      29.359   7.323 -10.831  1.00  0.00           H  
TER    4530      WAT  1083 
ATOM   4530  O   WAT  1084      32.478 -24.921 -13.465  1.00  0.00           O  
ATOM   4531  H1  WAT  1084      33.264 -25.417 -13.692  1.00  0.00           H  
ATOM   4532  H2  WAT  1084      31.771 -25.565 -13.496  1.00  0.00           H  
TER    4533      WAT  1084 
ATOM   4533  O   WAT  1085      -6.543  -0.196  37.400  1.00  0.00           O  
ATOM   4534  H1  WAT  1085      -6.756   0.672  37.058  1.00  0.00           H  
ATOM   4535  H2  WAT  1085      -6.961  -0.225  38.260  1.00  0.00           H  
TER    4536      WAT  1085 
ATOM   4536  O   WAT  1086       6.326 -34.364  -0.203  1.00  0.00           O  
ATOM   4537  H1  WAT  1086       6.292 -34.315   0.753  1.00  0.00           H  
ATOM   4538  H2  WAT  1086       6.255 -35.299  -0.397  1.00  0.00           H  
TER    4539      WAT  1086 
ATOM   4539  O   WAT  1087     -13.568 -43.173 -13.998  1.00  0.00           O  
ATOM   4540  H1  WAT  1087     -13.640 -42.235 -14.179  1.00  0.00           H  
ATOM   4541  H2  WAT  1087     -14.173 -43.583 -14.616  1.00  0.00           H  
TER    4542      WAT  1087 
ATOM   4542  O   WAT  1088     -25.151   3.158  -9.547  1.00  0.00           O  
ATOM   4543  H1  WAT  1088     -25.709   3.511 -10.239  1.00  0.00           H  
ATOM   4544  H2  WAT  1088     -24.296   3.559  -9.700  1.00  0.00           H  
TER    4545      WAT  1088 
ATOM   4545  O   WAT  1089      14.843 -38.744  10.092  1.00  0.00           O  
ATOM   4546  H1  WAT  1089      15.017 -39.387   9.404  1.00  0.00           H  
ATOM   4547  H2  WAT  1089      15.711 -38.470  10.389  1.00  0.00           H  
TER    4548      WAT  1089 
ATOM   4548  O   WAT  1090     -20.631  36.679  10.131  1.00  0.00           O  
ATOM   4549  H1  WAT  1090     -21.074  36.266   9.389  1.00  0.00           H  
ATOM   4550  H2  WAT  1090     -21.061  37.529  10.223  1.00  0.00           H  
TER    4551      WAT  1090 
ATOM   4551  O   WAT  1091     -36.116  -6.084 -14.756  1.00  0.00           O  
ATOM   4552  H1  WAT  1091     -35.758  -6.589 -14.025  1.00  0.00           H  
ATOM   4553  H2  WAT  1091     -36.706  -5.452 -14.345  1.00  0.00           H  
TER    4554      WAT  1091 
ATOM   4554  O   WAT  1092      -0.678 -38.977 -24.580  1.00  0.00           O  
ATOM   4555  H1  WAT  1092      -1.081 -38.548 -23.824  1.00  0.00           H  
ATOM   4556  H2  WAT  1092      -0.866 -39.907 -24.455  1.00  0.00           H  
TER    4557      WAT  1092 
ATOM   4557  O   WAT  1093     -25.826 -38.498  10.052  1.00  0.00           O  
ATOM   4558  H1  WAT  1093     -25.918 -38.252   9.132  1.00  0.00           H  
ATOM   4559  H2  WAT  1093     -26.132 -39.404  10.090  1.00  0.00           H  
TER    4560      WAT  1093 
ATOM   4560  O   WAT  1094     -17.923  25.843  18.498  1.00  0.00           O  
ATOM   4561  H1  WAT  1094     -17.960  26.746  18.812  1.00  0.00           H  
ATOM   4562  H2  WAT  1094     -17.050  25.538  18.747  1.00  0.00           H  
TER    4563      WAT  1094 
ATOM   4563  O   WAT  1095      42.822  25.436  10.458  1.00  0.00           O  
ATOM   4564  H1  WAT  1095      43.529  25.929  10.043  1.00  0.00           H  
ATOM   4565  H2  WAT  1095      43.014  25.485  11.395  1.00  0.00           H  
TER    4566      WAT  1095 
ATOM   4566  O   WAT  1096       7.752 -21.731  19.010  1.00  0.00           O  
ATOM   4567  H1  WAT  1096       8.014 -21.825  19.926  1.00  0.00           H  
ATOM   4568  H2  WAT  1096       8.087 -22.519  18.583  1.00  0.00           H  
TER    4569      WAT  1096 
ATOM   4569  O   WAT  1097     -34.689   4.253  34.240  1.00  0.00           O  
ATOM   4570  H1  WAT  1097     -34.325   3.479  34.670  1.00  0.00           H  
ATOM   4571  H2  WAT  1097     -33.972   4.887  34.241  1.00  0.00           H  
TER    4572      WAT  1097 
ATOM   4572  O   WAT  1098     -32.740  -1.786 -15.668  1.00  0.00           O  
ATOM   4573  H1  WAT  1098     -33.329  -1.675 -14.922  1.00  0.00           H  
ATOM   4574  H2  WAT  1098     -33.322  -1.940 -16.412  1.00  0.00           H  
TER    4575      WAT  1098 
ATOM   4575  O   WAT  1099      22.778 -15.910   1.130  1.00  0.00           O  
ATOM   4576  H1  WAT  1099      22.507 -15.359   0.396  1.00  0.00           H  
ATOM   4577  H2  WAT  1099      23.563 -16.359   0.816  1.00  0.00           H  
TER    4578      WAT  1099 
ATOM   4578  O   WAT  1100     -29.433  29.924  24.747  1.00  0.00           O  
ATOM   4579  H1  WAT  1100     -28.902  29.534  24.052  1.00  0.00           H  
ATOM   4580  H2  WAT  1100     -29.571  30.828  24.465  1.00  0.00           H  
TER    4581      WAT  1100 
ATOM   4581  O   WAT  1101     -38.867   2.335   4.636  1.00  0.00           O
[truncated: 4,192,839 more chars]
