# Supplementary material for: Potential effects of metal ion induced two-state allostery on the regulatory mechanism of add adenine riboswitch
Source: Commun Biol. 2022 Oct 22;5:1120. doi: 10.1038/s42003-022-04096-z (PMC9588036; doi:10.1038/s42003-022-04096-z)
Supplement: Supplementary file 4 — Supplementary Data 1 [file 42003_2022_4096_MOESM4_ESM.zip › Supplementary Data 1/final_mgf0.3_2.pdb]

CRYST1   87.279   87.279   87.279 109.47 109.47 109.47               1
ATOM      1 HO5'  C5     1     -22.139  37.025  27.813  1.00  0.00           H  
ATOM      2  O5'  C5     1     -22.097  37.044  28.772  1.00  0.00           O  
ATOM      3  C5'  C5     1     -20.838  36.728  29.216  1.00  0.00           C  
ATOM      4  H5'  C5     1     -20.181  36.817  28.351  1.00  0.00           H  
ATOM      5 H5''  C5     1     -20.891  35.706  29.591  1.00  0.00           H  
ATOM      6  C4'  C5     1     -20.313  37.616  30.339  1.00  0.00           C  
ATOM      7  H4'  C5     1     -19.379  37.122  30.608  1.00  0.00           H  
ATOM      8  O4'  C5     1     -20.037  38.925  30.020  1.00  0.00           O  
ATOM      9  C1'  C5     1     -20.837  39.792  30.733  1.00  0.00           C  
ATOM     10  H1'  C5     1     -20.322  40.653  31.158  1.00  0.00           H  
ATOM     11  N1   C5     1     -21.888  40.420  29.833  1.00  0.00           N  
ATOM     12  C6   C5     1     -21.983  40.127  28.488  1.00  0.00           C  
ATOM     13  H6   C5     1     -21.214  39.506  28.051  1.00  0.00           H  
ATOM     14  C5   C5     1     -23.018  40.641  27.777  1.00  0.00           C  
ATOM     15  H5   C5     1     -22.946  40.478  26.711  1.00  0.00           H  
ATOM     16  C4   C5     1     -23.866  41.582  28.417  1.00  0.00           C  
ATOM     17  N4   C5     1     -24.801  42.199  27.756  1.00  0.00           N  
ATOM     18  H41  C5     1     -25.532  42.571  28.345  1.00  0.00           H  
ATOM     19  H42  C5     1     -24.952  41.842  26.823  1.00  0.00           H  
ATOM     20  N3   C5     1     -23.850  41.748  29.739  1.00  0.00           N  
ATOM     21  C2   C5     1     -22.825  41.220  30.458  1.00  0.00           C  
ATOM     22  O2   C5     1     -22.885  41.462  31.655  1.00  0.00           O  
ATOM     23  C3'  C5     1     -21.217  37.504  31.643  1.00  0.00           C  
ATOM     24  H3'  C5     1     -22.222  37.130  31.449  1.00  0.00           H  
ATOM     25  C2'  C5     1     -21.278  39.061  32.003  1.00  0.00           C  
ATOM     26  H2'  C5     1     -22.239  39.353  32.426  1.00  0.00           H  
ATOM     27  O2'  C5     1     -20.266  39.420  32.935  1.00  0.00           O  
ATOM     28 HO2'  C5     1     -20.713  39.424  33.785  1.00  0.00           H  
ATOM     29  O3'  C5     1     -20.523  36.754  32.621  1.00  0.00           O  
ATOM     30  P     G     2     -20.978  35.332  33.096  1.00  0.00           P  
ATOM     31  OP1   G     2     -19.873  34.674  33.722  1.00  0.00           O  
ATOM     32  OP2   G     2     -21.625  34.659  31.889  1.00  0.00           O  
ATOM     33  O5'   G     2     -22.124  35.648  34.178  1.00  0.00           O  
ATOM     34  C5'   G     2     -21.896  35.618  35.489  1.00  0.00           C  
ATOM     35  H5'   G     2     -21.006  36.201  35.726  1.00  0.00           H  
ATOM     36 H5''   G     2     -21.585  34.611  35.765  1.00  0.00           H  
ATOM     37  C4'   G     2     -22.976  36.091  36.430  1.00  0.00           C  
ATOM     38  H4'   G     2     -22.671  36.054  37.476  1.00  0.00           H  
ATOM     39  O4'   G     2     -23.468  37.469  36.135  1.00  0.00           O  
ATOM     40  C1'   G     2     -24.850  37.427  35.958  1.00  0.00           C  
ATOM     41  H1'   G     2     -25.283  38.133  36.666  1.00  0.00           H  
ATOM     42  N9    G     2     -25.176  37.678  34.571  1.00  0.00           N  
ATOM     43  C8    G     2     -24.258  37.836  33.554  1.00  0.00           C  
ATOM     44  H8    G     2     -23.228  37.537  33.679  1.00  0.00           H  
ATOM     45  N7    G     2     -24.753  38.532  32.473  1.00  0.00           N  
ATOM     46  C5    G     2     -26.144  38.598  32.798  1.00  0.00           C  
ATOM     47  C6    G     2     -27.259  39.096  32.042  1.00  0.00           C  
ATOM     48  O6    G     2     -27.338  39.525  30.882  1.00  0.00           O  
ATOM     49  N1    G     2     -28.424  38.984  32.694  1.00  0.00           N  
ATOM     50  H1    G     2     -29.181  39.220  32.069  1.00  0.00           H  
ATOM     51  C2    G     2     -28.613  38.468  33.934  1.00  0.00           C  
ATOM     52  N2    G     2     -29.830  38.430  34.381  1.00  0.00           N  
ATOM     53  H21   G     2     -30.606  38.793  33.846  1.00  0.00           H  
ATOM     54  H22   G     2     -29.991  38.338  35.373  1.00  0.00           H  
ATOM     55  N3    G     2     -27.585  38.103  34.719  1.00  0.00           N  
ATOM     56  C4    G     2     -26.404  38.158  34.076  1.00  0.00           C  
ATOM     57  C3'   G     2     -24.135  35.122  36.253  1.00  0.00           C  
ATOM     58  H3'   G     2     -24.298  34.763  35.237  1.00  0.00           H  
ATOM     59  C2'   G     2     -25.294  36.035  36.474  1.00  0.00           C  
ATOM     60  H2'   G     2     -26.141  35.634  35.916  1.00  0.00           H  
ATOM     61  O2'   G     2     -25.647  36.223  37.803  1.00  0.00           O  
ATOM     62 HO2'   G     2     -25.006  35.690  38.279  1.00  0.00           H  
ATOM     63  O3'   G     2     -24.228  34.119  37.221  1.00  0.00           O  
ATOM     64  P     C     3     -24.938  32.753  36.939  1.00  0.00           P  
ATOM     65  OP1   C     3     -24.768  31.917  38.142  1.00  0.00           O  
ATOM     66  OP2   C     3     -24.209  32.281  35.748  1.00  0.00           O  
ATOM     67  O5'   C     3     -26.451  33.033  36.456  1.00  0.00           O  
ATOM     68  C5'   C     3     -27.452  33.162  37.414  1.00  0.00           C  
ATOM     69  H5'   C     3     -27.249  34.071  37.979  1.00  0.00           H  
ATOM     70 H5''   C     3     -27.582  32.279  38.040  1.00  0.00           H  
ATOM     71  C4'   C     3     -28.833  33.487  36.815  1.00  0.00           C  
ATOM     72  H4'   C     3     -29.507  33.521  37.671  1.00  0.00           H  
ATOM     73  O4'   C     3     -28.699  34.770  36.194  1.00  0.00           O  
ATOM     74  C1'   C     3     -29.470  34.633  34.994  1.00  0.00           C  
ATOM     75  H1'   C     3     -30.237  35.408  35.005  1.00  0.00           H  
ATOM     76  N1    C     3     -28.648  34.881  33.790  1.00  0.00           N  
ATOM     77  C6    C     3     -27.247  34.641  33.730  1.00  0.00           C  
ATOM     78  H6    C     3     -26.679  34.197  34.534  1.00  0.00           H  
ATOM     79  C5    C     3     -26.586  34.992  32.594  1.00  0.00           C  
ATOM     80  H5    C     3     -25.543  34.715  32.610  1.00  0.00           H  
ATOM     81  C4    C     3     -27.371  35.492  31.531  1.00  0.00           C  
ATOM     82  N4    C     3     -26.797  35.851  30.430  1.00  0.00           N  
ATOM     83  H41   C     3     -27.485  36.075  29.725  1.00  0.00           H  
ATOM     84  H42   C     3     -25.825  35.654  30.238  1.00  0.00           H  
ATOM     85  N3    C     3     -28.628  35.727  31.556  1.00  0.00           N  
ATOM     86  C2    C     3     -29.323  35.502  32.674  1.00  0.00           C  
ATOM     87  O2    C     3     -30.527  35.701  32.621  1.00  0.00           O  
ATOM     88  C3'   C     3     -29.237  32.553  35.695  1.00  0.00           C  
ATOM     89  H3'   C     3     -28.395  32.277  35.060  1.00  0.00           H  
ATOM     90  C2'   C     3     -30.211  33.311  34.825  1.00  0.00           C  
ATOM     91  H2'   C     3     -30.314  32.845  33.845  1.00  0.00           H  
ATOM     92  O2'   C     3     -31.402  33.286  35.526  1.00  0.00           O  
ATOM     93 HO2'   C     3     -31.299  32.670  36.256  1.00  0.00           H  
ATOM     94  O3'   C     3     -29.806  31.418  36.273  1.00  0.00           O  
ATOM     95  P     U     4     -29.653  30.016  35.538  1.00  0.00           P  
ATOM     96  OP1   U     4     -30.359  28.974  36.313  1.00  0.00           O  
ATOM     97  OP2   U     4     -28.193  29.806  35.275  1.00  0.00           O  
ATOM     98  O5'   U     4     -30.475  30.290  34.147  1.00  0.00           O  
ATOM     99  C5'   U     4     -31.845  30.138  34.107  1.00  0.00           C  
ATOM    100  H5'   U     4     -32.298  30.634  34.965  1.00  0.00           H  
ATOM    101 H5''   U     4     -32.236  29.124  34.191  1.00  0.00           H  
ATOM    102  C4'   U     4     -32.424  30.526  32.697  1.00  0.00           C  
ATOM    103  H4'   U     4     -33.509  30.431  32.669  1.00  0.00           H  
ATOM    104  O4'   U     4     -32.024  31.881  32.349  1.00  0.00           O  
ATOM    105  C1'   U     4     -31.790  31.824  30.935  1.00  0.00           C  
ATOM    106  H1'   U     4     -32.536  32.530  30.569  1.00  0.00           H  
ATOM    107  N1    U     4     -30.402  32.212  30.413  1.00  0.00           N  
ATOM    108  C6    U     4     -29.243  32.114  31.149  1.00  0.00           C  
ATOM    109  H6    U     4     -29.401  31.834  32.181  1.00  0.00           H  
ATOM    110  C5    U     4     -28.006  32.367  30.689  1.00  0.00           C  
ATOM    111  H5    U     4     -27.074  32.244  31.219  1.00  0.00           H  
ATOM    112  C4    U     4     -27.845  32.668  29.295  1.00  0.00           C  
ATOM    113  O4    U     4     -26.773  32.856  28.700  1.00  0.00           O  
ATOM    114  N3    U     4     -29.007  32.683  28.549  1.00  0.00           N  
ATOM    115  H3    U     4     -28.901  32.839  27.556  1.00  0.00           H  
ATOM    116  C2    U     4     -30.272  32.486  28.971  1.00  0.00           C  
ATOM    117  O2    U     4     -31.171  32.551  28.175  1.00  0.00           O  
ATOM    118  C3'   U     4     -31.979  29.534  31.577  1.00  0.00           C  
ATOM    119  H3'   U     4     -30.929  29.284  31.733  1.00  0.00           H  
ATOM    120  C2'   U     4     -32.202  30.482  30.338  1.00  0.00           C  
ATOM    121  H2'   U     4     -31.571  30.050  29.562  1.00  0.00           H  
ATOM    122  O2'   U     4     -33.475  30.440  29.815  1.00  0.00           O  
ATOM    123 HO2'   U     4     -33.643  29.599  29.384  1.00  0.00           H  
ATOM    124  O3'   U     4     -32.803  28.358  31.649  1.00  0.00           O  
ATOM    125  P     U     5     -32.329  27.044  31.028  1.00  0.00           P  
ATOM    126  OP1   U     5     -33.267  25.951  31.445  1.00  0.00           O  
ATOM    127  OP2   U     5     -30.930  26.877  31.311  1.00  0.00           O  
ATOM    128  O5'   U     5     -32.491  27.388  29.491  1.00  0.00           O  
ATOM    129  C5'   U     5     -33.719  27.143  28.806  1.00  0.00           C  
ATOM    130  H5'   U     5     -34.538  27.620  29.345  1.00  0.00           H  
ATOM    131 H5''   U     5     -33.996  26.093  28.716  1.00  0.00           H  
ATOM    132  C4'   U     5     -33.834  27.819  27.448  1.00  0.00           C  
ATOM    133  H4'   U     5     -34.860  28.057  27.168  1.00  0.00           H  
ATOM    134  O4'   U     5     -33.127  29.071  27.439  1.00  0.00           O  
ATOM    135  C1'   U     5     -32.587  29.343  26.186  1.00  0.00           C  
ATOM    136  H1'   U     5     -33.002  30.308  25.895  1.00  0.00           H  
ATOM    137  N1    U     5     -31.119  29.440  26.168  1.00  0.00           N  
ATOM    138  C6    U     5     -30.405  29.109  27.303  1.00  0.00           C  
ATOM    139  H6    U     5     -30.873  28.770  28.216  1.00  0.00           H  
ATOM    140  C5    U     5     -29.076  29.398  27.300  1.00  0.00           C  
ATOM    141  H5    U     5     -28.436  29.166  28.139  1.00  0.00           H  
ATOM    142  C4    U     5     -28.429  29.989  26.133  1.00  0.00           C  
ATOM    143  O4    U     5     -27.211  30.234  26.067  1.00  0.00           O  
ATOM    144  N3    U     5     -29.144  30.219  25.032  1.00  0.00           N  
ATOM    145  H3    U     5     -28.647  30.465  24.188  1.00  0.00           H  
ATOM    146  C2    U     5     -30.534  30.011  25.008  1.00  0.00           C  
ATOM    147  O2    U     5     -31.201  30.232  24.000  1.00  0.00           O  
ATOM    148  C3'   U     5     -33.224  27.067  26.239  1.00  0.00           C  
ATOM    149  H3'   U     5     -32.243  26.657  26.477  1.00  0.00           H  
ATOM    150  C2'   U     5     -33.054  28.258  25.283  1.00  0.00           C  
ATOM    151  H2'   U     5     -32.271  28.005  24.568  1.00  0.00           H  
ATOM    152  O2'   U     5     -34.349  28.518  24.782  1.00  0.00           O  
ATOM    153 HO2'   U     5     -34.159  29.020  23.986  1.00  0.00           H  
ATOM    154  O3'   U     5     -34.119  25.992  25.821  1.00  0.00           O  
ATOM    155  P     C     6     -33.489  24.784  24.999  1.00  0.00           P  
ATOM    156  OP1   C     6     -34.548  23.852  24.582  1.00  0.00           O  
ATOM    157  OP2   C     6     -32.470  24.243  25.879  1.00  0.00           O  
ATOM    158  O5'   C     6     -32.888  25.420  23.710  1.00  0.00           O  
ATOM    159  C5'   C     6     -33.676  25.783  22.658  1.00  0.00           C  
ATOM    160  H5'   C     6     -34.496  26.474  22.856  1.00  0.00           H  
ATOM    161 H5''   C     6     -34.066  24.882  22.184  1.00  0.00           H  
ATOM    162  C4'   C     6     -32.761  26.449  21.585  1.00  0.00           C  
ATOM    163  H4'   C     6     -33.427  26.761  20.780  1.00  0.00           H  
ATOM    164  O4'   C     6     -32.080  27.586  22.027  1.00  0.00           O  
ATOM    165  C1'   C     6     -30.887  27.748  21.308  1.00  0.00           C  
ATOM    166  H1'   C     6     -30.861  28.740  20.857  1.00  0.00           H  
ATOM    167  N1    C     6     -29.657  27.709  22.199  1.00  0.00           N  
ATOM    168  C6    C     6     -29.729  27.054  23.395  1.00  0.00           C  
ATOM    169  H6    C     6     -30.616  26.562  23.767  1.00  0.00           H  
ATOM    170  C5    C     6     -28.599  27.137  24.181  1.00  0.00           C  
ATOM    171  H5    C     6     -28.640  26.588  25.110  1.00  0.00           H  
ATOM    172  C4    C     6     -27.378  27.735  23.618  1.00  0.00           C  
ATOM    173  N4    C     6     -26.371  27.820  24.405  1.00  0.00           N  
ATOM    174  H41   C     6     -25.750  28.603  24.257  1.00  0.00           H  
ATOM    175  H42   C     6     -26.486  27.446  25.336  1.00  0.00           H  
ATOM    176  N3    C     6     -27.368  28.390  22.516  1.00  0.00           N  
ATOM    177  C2    C     6     -28.481  28.327  21.698  1.00  0.00           C  
ATOM    178  O2    C     6     -28.377  28.645  20.513  1.00  0.00           O  
ATOM    179  C3'   C     6     -31.724  25.522  21.057  1.00  0.00           C  
ATOM    180  H3'   C     6     -31.211  25.012  21.872  1.00  0.00           H  
ATOM    181  C2'   C     6     -30.892  26.611  20.328  1.00  0.00           C  
ATOM    182  H2'   C     6     -29.870  26.291  20.128  1.00  0.00           H  
ATOM    183  O2'   C     6     -31.475  27.134  19.179  1.00  0.00           O  
ATOM    184 HO2'   C     6     -32.096  26.450  18.919  1.00  0.00           H  
ATOM    185  O3'   C     6     -32.281  24.669  20.049  1.00  0.00           O  
ATOM    186  P     A     7     -31.503  23.313  19.735  1.00  0.00           P  
ATOM    187  OP1   A     7     -32.416  22.545  18.884  1.00  0.00           O  
ATOM    188  OP2   A     7     -31.065  22.782  21.069  1.00  0.00           O  
ATOM    189  O5'   A     7     -30.117  23.682  19.100  1.00  0.00           O  
ATOM    190  C5'   A     7     -30.108  24.091  17.786  1.00  0.00           C  
ATOM    191  H5'   A     7     -30.818  24.866  17.496  1.00  0.00           H  
ATOM    192 H5''   A     7     -30.400  23.224  17.193  1.00  0.00           H  
ATOM    193  C4'   A     7     -28.688  24.536  17.315  1.00  0.00           C  
ATOM    194  H4'   A     7     -28.747  24.794  16.258  1.00  0.00           H  
ATOM    195  O4'   A     7     -28.233  25.569  18.093  1.00  0.00           O  
ATOM    196  C1'   A     7     -26.793  25.563  18.026  1.00  0.00           C  
ATOM    197  H1'   A     7     -26.465  26.464  17.506  1.00  0.00           H  
ATOM    198  N9    A     7     -26.301  25.609  19.414  1.00  0.00           N  
ATOM    199  C8    A     7     -26.994  25.210  20.502  1.00  0.00           C  
ATOM    200  H8    A     7     -27.998  24.835  20.372  1.00  0.00           H  
ATOM    201  N7    A     7     -26.415  25.275  21.656  1.00  0.00           N  
ATOM    202  C5    A     7     -25.235  25.915  21.279  1.00  0.00           C  
ATOM    203  C6    A     7     -24.047  26.438  21.954  1.00  0.00           C  
ATOM    204  N6    A     7     -23.791  26.424  23.258  1.00  0.00           N  
ATOM    205  H61   A     7     -22.971  26.968  23.488  1.00  0.00           H  
ATOM    206  H62   A     7     -24.597  26.265  23.845  1.00  0.00           H  
ATOM    207  N1    A     7     -23.042  26.899  21.309  1.00  0.00           N  
ATOM    208  C2    A     7     -23.072  26.962  19.946  1.00  0.00           C  
ATOM    209  H2    A     7     -22.105  27.177  19.517  1.00  0.00           H  
ATOM    210  N3    A     7     -24.040  26.526  19.216  1.00  0.00           N  
ATOM    211  C4    A     7     -25.094  26.050  19.908  1.00  0.00           C  
ATOM    212  C3'   A     7     -27.623  23.420  17.457  1.00  0.00           C  
ATOM    213  H3'   A     7     -27.688  22.887  18.405  1.00  0.00           H  
ATOM    214  C2'   A     7     -26.371  24.254  17.358  1.00  0.00           C  
ATOM    215  H2'   A     7     -25.534  23.729  17.818  1.00  0.00           H  
ATOM    216  O2'   A     7     -26.053  24.595  16.064  1.00  0.00           O  
ATOM    217 HO2'   A     7     -26.449  23.982  15.440  1.00  0.00           H  
ATOM    218  O3'   A     7     -27.682  22.412  16.522  1.00  0.00           O  
ATOM    219  P     U     8     -26.966  20.984  16.688  1.00  0.00           P  
ATOM    220  OP1   U     8     -27.174  20.161  15.451  1.00  0.00           O  
ATOM    221  OP2   U     8     -27.478  20.437  17.973  1.00  0.00           O  
ATOM    222  O5'   U     8     -25.350  21.341  16.761  1.00  0.00           O  
ATOM    223  C5'   U     8     -24.543  21.539  15.657  1.00  0.00           C  
ATOM    224  H5'   U     8     -24.871  22.426  15.115  1.00  0.00           H  
ATOM    225 H5''   U     8     -24.601  20.737  14.922  1.00  0.00           H  
ATOM    226  C4'   U     8     -23.100  21.858  15.966  1.00  0.00           C  
ATOM    227  H4'   U     8     -22.469  21.893  15.078  1.00  0.00           H  
ATOM    228  O4'   U     8     -22.966  23.055  16.751  1.00  0.00           O  
ATOM    229  C1'   U     8     -21.932  22.899  17.718  1.00  0.00           C  
ATOM    230  H1'   U     8     -21.072  23.554  17.580  1.00  0.00           H  
ATOM    231  N1    U     8     -22.484  22.937  19.091  1.00  0.00           N  
ATOM    232  C6    U     8     -23.838  22.560  19.385  1.00  0.00           C  
ATOM    233  H6    U     8     -24.489  22.258  18.578  1.00  0.00           H  
ATOM    234  C5    U     8     -24.247  22.508  20.689  1.00  0.00           C  
ATOM    235  H5    U     8     -25.248  22.154  20.889  1.00  0.00           H  
ATOM    236  C4    U     8     -23.382  22.878  21.799  1.00  0.00           C  
ATOM    237  O4    U     8     -23.611  22.998  23.004  1.00  0.00           O  
ATOM    238  N3    U     8     -22.090  23.264  21.385  1.00  0.00           N  
ATOM    239  H3    U     8     -21.443  23.691  22.032  1.00  0.00           H  
ATOM    240  C2    U     8     -21.612  23.236  20.086  1.00  0.00           C  
ATOM    241  O2    U     8     -20.429  23.549  19.832  1.00  0.00           O  
ATOM    242  C3'   U     8     -22.486  20.737  16.841  1.00  0.00           C  
ATOM    243  H3'   U     8     -23.054  20.409  17.711  1.00  0.00           H  
ATOM    244  C2'   U     8     -21.311  21.550  17.517  1.00  0.00           C  
ATOM    245  H2'   U     8     -20.934  21.102  18.437  1.00  0.00           H  
ATOM    246  O2'   U     8     -20.236  21.723  16.664  1.00  0.00           O  
ATOM    247 HO2'   U     8     -19.778  20.885  16.768  1.00  0.00           H  
ATOM    248  O3'   U     8     -22.057  19.605  16.131  1.00  0.00           O  
ATOM    249  P     A     9     -22.078  18.109  16.716  1.00  0.00           P  
ATOM    250  OP1   A     9     -21.857  17.103  15.663  1.00  0.00           O  
ATOM    251  OP2   A     9     -23.227  17.980  17.665  1.00  0.00           O  
ATOM    252  O5'   A     9     -20.741  18.124  17.565  1.00  0.00           O  
ATOM    253  C5'   A     9     -19.472  17.981  16.996  1.00  0.00           C  
ATOM    254  H5'   A     9     -19.206  18.670  16.194  1.00  0.00           H  
ATOM    255 H5''   A     9     -19.336  17.006  16.529  1.00  0.00           H  
ATOM    256  C4'   A     9     -18.431  18.261  18.045  1.00  0.00           C  
ATOM    257  H4'   A     9     -17.440  18.299  17.593  1.00  0.00           H  
ATOM    258  O4'   A     9     -18.692  19.554  18.642  1.00  0.00           O  
ATOM    259  C1'   A     9     -18.240  19.629  19.984  1.00  0.00           C  
ATOM    260  H1'   A     9     -17.387  20.302  20.070  1.00  0.00           H  
ATOM    261  N9    A     9     -19.356  20.122  20.923  1.00  0.00           N  
ATOM    262  C8    A     9     -20.675  19.976  20.767  1.00  0.00           C  
ATOM    263  H8    A     9     -21.099  19.491  19.900  1.00  0.00           H  
ATOM    264  N7    A     9     -21.370  20.362  21.768  1.00  0.00           N  
ATOM    265  C5    A     9     -20.451  20.838  22.660  1.00  0.00           C  
ATOM    266  C6    A     9     -20.463  21.281  24.004  1.00  0.00           C  
ATOM    267  N6    A     9     -21.611  21.343  24.682  1.00  0.00           N  
ATOM    268  H61   A     9     -21.575  21.877  25.538  1.00  0.00           H  
ATOM    269  H62   A     9     -22.482  21.259  24.178  1.00  0.00           H  
ATOM    270  N1    A     9     -19.347  21.584  24.652  1.00  0.00           N  
ATOM    271  C2    A     9     -18.204  21.494  23.949  1.00  0.00           C  
ATOM    272  H2    A     9     -17.326  21.778  24.511  1.00  0.00           H  
ATOM    273  N3    A     9     -18.019  21.092  22.681  1.00  0.00           N  
ATOM    274  C4    A     9     -19.189  20.735  22.165  1.00  0.00           C  
ATOM    275  C3'   A     9     -18.436  17.363  19.325  1.00  0.00           C  
ATOM    276  H3'   A     9     -19.491  17.343  19.599  1.00  0.00           H  
ATOM    277  C2'   A     9     -17.691  18.273  20.307  1.00  0.00           C  
ATOM    278  H2'   A     9     -17.916  18.008  21.340  1.00  0.00           H  
ATOM    279  O2'   A     9     -16.352  18.225  20.067  1.00  0.00           O  
ATOM    280 HO2'   A     9     -16.024  17.362  20.329  1.00  0.00           H  
ATOM    281  O3'   A     9     -18.004  16.023  19.141  1.00  0.00           O  
ATOM    282  P     U    10     -17.480  15.094  20.344  1.00  0.00           P  
ATOM    283  OP1   U    10     -16.117  15.601  20.725  1.00  0.00           O  
ATOM    284  OP2   U    10     -17.677  13.732  19.725  1.00  0.00           O  
ATOM    285  O5'   U    10     -18.392  15.201  21.612  1.00  0.00           O  
ATOM    286  C5'   U    10     -19.612  14.603  21.783  1.00  0.00           C  
ATOM    287  H5'   U    10     -19.566  13.514  21.806  1.00  0.00           H  
ATOM    288 H5''   U    10     -20.128  14.892  20.868  1.00  0.00           H  
ATOM    289  C4'   U    10     -20.378  15.117  22.986  1.00  0.00           C  
ATOM    290  H4'   U    10     -21.263  14.481  23.009  1.00  0.00           H  
ATOM    291  O4'   U    10     -19.717  14.776  24.209  1.00  0.00           O  
ATOM    292  C1'   U    10     -19.563  15.939  24.929  1.00  0.00           C  
ATOM    293  H1'   U    10     -20.450  16.009  25.559  1.00  0.00           H  
ATOM    294  N1    U    10     -18.316  15.862  25.717  1.00  0.00           N  
ATOM    295  C6    U    10     -17.148  15.499  25.095  1.00  0.00           C  
ATOM    296  H6    U    10     -17.163  15.176  24.065  1.00  0.00           H  
ATOM    297  C5    U    10     -16.022  15.386  25.771  1.00  0.00           C  
ATOM    298  H5    U    10     -15.103  14.927  25.438  1.00  0.00           H  
ATOM    299  C4    U    10     -15.946  15.666  27.185  1.00  0.00           C  
ATOM    300  O4    U    10     -14.938  15.643  27.817  1.00  0.00           O  
ATOM    301  N3    U    10     -17.078  16.067  27.793  1.00  0.00           N  
ATOM    302  H3    U    10     -17.106  16.105  28.802  1.00  0.00           H  
ATOM    303  C2    U    10     -18.317  16.099  27.115  1.00  0.00           C  
ATOM    304  O2    U    10     -19.366  16.347  27.717  1.00  0.00           O  
ATOM    305  C3'   U    10     -20.678  16.664  22.962  1.00  0.00           C  
ATOM    306  H3'   U    10     -20.486  17.121  21.992  1.00  0.00           H  
ATOM    307  C2'   U    10     -19.595  17.134  23.966  1.00  0.00           C  
ATOM    308  H2'   U    10     -18.667  17.199  23.397  1.00  0.00           H  
ATOM    309  O2'   U    10     -20.023  18.293  24.614  1.00  0.00           O  
ATOM    310 HO2'   U    10     -19.192  18.658  24.927  1.00  0.00           H  
ATOM    311  O3'   U    10     -21.951  17.029  23.550  1.00  0.00           O  
ATOM    312  P     A    11     -23.367  16.639  22.873  1.00  0.00           P  
ATOM    313  OP1   A    11     -23.384  16.879  21.426  1.00  0.00           O  
ATOM    314  OP2   A    11     -24.413  17.385  23.581  1.00  0.00           O  
ATOM    315  O5'   A    11     -23.727  15.149  23.163  1.00  0.00           O  
ATOM    316  C5'   A    11     -23.661  14.665  24.538  1.00  0.00           C  
ATOM    317  H5'   A    11     -24.541  14.919  25.129  1.00  0.00           H  
ATOM    318 H5''   A    11     -22.723  15.046  24.944  1.00  0.00           H  
ATOM    319  C4'   A    11     -23.597  13.169  24.490  1.00  0.00           C  
ATOM    320  H4'   A    11     -24.532  12.726  24.149  1.00  0.00           H  
ATOM    321  O4'   A    11     -22.468  12.715  23.683  1.00  0.00           O  
ATOM    322  C1'   A    11     -22.198  11.400  24.035  1.00  0.00           C  
ATOM    323  H1'   A    11     -22.607  10.650  23.358  1.00  0.00           H  
ATOM    324  N9    A    11     -20.741  11.356  23.985  1.00  0.00           N  
ATOM    325  C8    A    11     -19.900  10.746  23.078  1.00  0.00           C  
ATOM    326  H8    A    11     -20.221  10.220  22.190  1.00  0.00           H  
ATOM    327  N7    A    11     -18.639  10.990  23.217  1.00  0.00           N  
ATOM    328  C5    A    11     -18.576  11.644  24.445  1.00  0.00           C  
ATOM    329  C6    A    11     -17.488  12.023  25.261  1.00  0.00           C  
ATOM    330  N6    A    11     -16.201  11.752  24.937  1.00  0.00           N  
ATOM    331  H61   A    11     -15.623  11.937  25.744  1.00  0.00           H  
ATOM    332  H62   A    11     -15.846  11.355  24.079  1.00  0.00           H  
ATOM    333  N1    A    11     -17.712  12.399  26.527  1.00  0.00           N  
ATOM    334  C2    A    11     -18.958  12.622  26.926  1.00  0.00           C  
ATOM    335  H2    A    11     -19.044  12.921  27.960  1.00  0.00           H  
ATOM    336  N3    A    11     -20.077  12.429  26.206  1.00  0.00           N  
ATOM    337  C4    A    11     -19.846  11.875  24.959  1.00  0.00           C  
ATOM    338  C3'   A    11     -23.326  12.454  25.825  1.00  0.00           C  
ATOM    339  H3'   A    11     -22.497  12.977  26.301  1.00  0.00           H  
ATOM    340  C2'   A    11     -22.820  11.129  25.384  1.00  0.00           C  
ATOM    341  H2'   A    11     -22.024  10.808  26.056  1.00  0.00           H  
ATOM    342  O2'   A    11     -23.920  10.196  25.320  1.00  0.00           O  
ATOM    343 HO2'   A    11     -24.660  10.589  25.789  1.00  0.00           H  
ATOM    344  O3'   A    11     -24.433  12.372  26.737  1.00  0.00           O  
ATOM    345  P     A    12     -24.414  13.247  28.073  1.00  0.00           P  
ATOM    346  OP1   A    12     -25.758  13.221  28.654  1.00  0.00           O  
ATOM    347  OP2   A    12     -23.816  14.615  27.888  1.00  0.00           O  
ATOM    348  O5'   A    12     -23.463  12.465  29.124  1.00  0.00           O  
ATOM    349  C5'   A    12     -22.044  12.298  28.904  1.00  0.00           C  
ATOM    350  H5'   A    12     -21.640  13.242  28.538  1.00  0.00           H  
ATOM    351 H5''   A    12     -21.863  11.471  28.217  1.00  0.00           H  
ATOM    352  C4'   A    12     -21.310  11.985  30.220  1.00  0.00           C  
ATOM    353  H4'   A    12     -20.330  11.565  29.991  1.00  0.00           H  
ATOM    354  O4'   A    12     -21.284  13.051  31.096  1.00  0.00           O  
ATOM    355  C1'   A    12     -21.253  12.567  32.450  1.00  0.00           C  
ATOM    356  H1'   A    12     -20.302  12.863  32.892  1.00  0.00           H  
ATOM    357  N9    A    12     -22.374  13.183  33.240  1.00  0.00           N  
ATOM    358  C8    A    12     -23.673  13.319  32.811  1.00  0.00           C  
ATOM    359  H8    A    12     -23.946  13.046  31.802  1.00  0.00           H  
ATOM    360  N7    A    12     -24.486  13.882  33.659  1.00  0.00           N  
ATOM    361  C5    A    12     -23.682  14.107  34.778  1.00  0.00           C  
ATOM    362  C6    A    12     -23.877  14.659  36.044  1.00  0.00           C  
ATOM    363  N6    A    12     -24.932  15.189  36.530  1.00  0.00           N  
ATOM    364  H61   A    12     -24.764  15.524  37.468  1.00  0.00           H  
ATOM    365  H62   A    12     -25.820  15.264  36.054  1.00  0.00           H  
ATOM    366  N1    A    12     -22.894  14.575  36.939  1.00  0.00           N  
ATOM    367  C2    A    12     -21.687  14.141  36.560  1.00  0.00           C  
ATOM    368  H2    A    12     -20.861  14.268  37.245  1.00  0.00           H  
ATOM    369  N3    A    12     -21.319  13.788  35.355  1.00  0.00           N  
ATOM    370  C4    A    12     -22.343  13.715  34.501  1.00  0.00           C  
ATOM    371  C3'   A    12     -21.946  10.819  30.944  1.00  0.00           C  
ATOM    372  H3'   A    12     -23.033  10.886  30.980  1.00  0.00           H  
ATOM    373  C2'   A    12     -21.392  11.020  32.356  1.00  0.00           C  
ATOM    374  H2'   A    12     -22.041  10.709  33.174  1.00  0.00           H  
ATOM    375  O2'   A    12     -20.141  10.362  32.494  1.00  0.00           O  
ATOM    376 HO2'   A    12     -20.365   9.447  32.308  1.00  0.00           H  
ATOM    377  O3'   A    12     -21.577   9.607  30.396  1.00  0.00           O  
ATOM    378  P     U    13     -22.219   8.207  30.733  1.00  0.00           P  
ATOM    379  OP1   U    13     -23.652   8.450  31.076  1.00  0.00           O  
ATOM    380  OP2   U    13     -21.302   7.686  31.796  1.00  0.00           O  
ATOM    381  O5'   U    13     -22.141   7.357  29.395  1.00  0.00           O  
ATOM    382  C5'   U    13     -22.822   7.827  28.204  1.00  0.00           C  
ATOM    383  H5'   U    13     -23.304   8.772  28.454  1.00  0.00           H  
ATOM    384 H5''   U    13     -23.556   7.054  27.974  1.00  0.00           H  
ATOM    385  C4'   U    13     -21.814   8.048  27.094  1.00  0.00           C  
ATOM    386  H4'   U    13     -22.307   8.416  26.194  1.00  0.00           H  
ATOM    387  O4'   U    13     -20.790   9.045  27.368  1.00  0.00           O  
ATOM    388  C1'   U    13     -19.623   8.710  26.672  1.00  0.00           C  
ATOM    389  H1'   U    13     -19.287   9.513  26.017  1.00  0.00           H  
ATOM    390  N1    U    13     -18.473   8.770  27.735  1.00  0.00           N  
ATOM    391  C6    U    13     -18.670   8.749  29.035  1.00  0.00           C  
ATOM    392  H6    U    13     -19.660   8.527  29.406  1.00  0.00           H  
ATOM    393  C5    U    13     -17.625   8.831  29.921  1.00  0.00           C  
ATOM    394  H5    U    13     -17.715   8.779  30.996  1.00  0.00           H  
ATOM    395  C4    U    13     -16.287   9.173  29.416  1.00  0.00           C  
ATOM    396  O4    U    13     -15.201   9.025  29.972  1.00  0.00           O  
ATOM    397  N3    U    13     -16.242   9.394  28.098  1.00  0.00           N  
ATOM    398  H3    U    13     -15.332   9.511  27.674  1.00  0.00           H  
ATOM    399  C2    U    13     -17.166   9.081  27.230  1.00  0.00           C  
ATOM    400  O2    U    13     -16.870   9.063  26.025  1.00  0.00           O  
ATOM    401  C3'   U    13     -21.015   6.725  26.664  1.00  0.00           C  
ATOM    402  H3'   U    13     -20.678   6.188  27.550  1.00  0.00           H  
ATOM    403  C2'   U    13     -19.830   7.381  25.901  1.00  0.00           C  
ATOM    404  H2'   U    13     -18.923   6.777  25.867  1.00  0.00           H  
ATOM    405  O2'   U    13     -20.204   7.687  24.522  1.00  0.00           O  
ATOM    406 HO2'   U    13     -20.691   6.944  24.156  1.00  0.00           H  
ATOM    407  O3'   U    13     -21.778   5.914  25.843  1.00  0.00           O  
ATOM    408  P     C    14     -21.518   4.339  26.052  1.00  0.00           P  
ATOM    409  OP1   C    14     -22.482   3.702  25.104  1.00  0.00           O  
ATOM    410  OP2   C    14     -21.590   3.961  27.438  1.00  0.00           O  
ATOM    411  O5'   C    14     -20.077   4.056  25.551  1.00  0.00           O  
ATOM    412  C5'   C    14     -19.875   3.475  24.251  1.00  0.00           C  
ATOM    413  H5'   C    14     -20.343   4.030  23.438  1.00  0.00           H  
ATOM    414 H5''   C    14     -20.229   2.444  24.262  1.00  0.00           H  
ATOM    415  C4'   C    14     -18.327   3.459  23.968  1.00  0.00           C  
ATOM    416  H4'   C    14     -18.244   3.309  22.892  1.00  0.00           H  
ATOM    417  O4'   C    14     -17.766   4.715  24.178  1.00  0.00           O  
ATOM    418  C1'   C    14     -16.321   4.547  24.371  1.00  0.00           C  
ATOM    419  H1'   C    14     -15.851   4.989  23.492  1.00  0.00           H  
ATOM    420  N1    C    14     -15.858   5.234  25.578  1.00  0.00           N  
ATOM    421  C6    C    14     -16.682   5.336  26.696  1.00  0.00           C  
ATOM    422  H6    C    14     -17.737   5.114  26.633  1.00  0.00           H  
ATOM    423  C5    C    14     -16.131   5.725  27.902  1.00  0.00           C  
ATOM    424  H5    C    14     -16.726   5.722  28.803  1.00  0.00           H  
ATOM    425  C4    C    14     -14.694   5.932  27.964  1.00  0.00           C  
ATOM    426  N4    C    14     -13.998   6.078  29.094  1.00  0.00           N  
ATOM    427  H41   C    14     -13.000   6.121  28.946  1.00  0.00           H  
ATOM    428  H42   C    14     -14.404   6.223  30.007  1.00  0.00           H  
ATOM    429  N3    C    14     -13.965   5.840  26.867  1.00  0.00           N  
ATOM    430  C2    C    14     -14.524   5.522  25.640  1.00  0.00           C  
ATOM    431  O2    C    14     -13.773   5.430  24.606  1.00  0.00           O  
ATOM    432  C3'   C    14     -17.397   2.377  24.527  1.00  0.00           C  
ATOM    433  H3'   C    14     -17.754   2.239  25.548  1.00  0.00           H  
ATOM    434  C2'   C    14     -16.037   3.025  24.460  1.00  0.00           C  
ATOM    435  H2'   C    14     -15.361   2.713  25.256  1.00  0.00           H  
ATOM    436  O2'   C    14     -15.408   2.669  23.168  1.00  0.00           O  
ATOM    437 HO2'   C    14     -15.671   1.749  23.088  1.00  0.00           H  
ATOM    438  O3'   C    14     -17.430   1.107  23.907  1.00  0.00           O  
ATOM    439  P     C    15     -16.776  -0.145  24.522  1.00  0.00           P  
ATOM    440  OP1   C    15     -17.449  -1.220  23.772  1.00  0.00           O  
ATOM    441  OP2   C    15     -16.893  -0.083  26.021  1.00  0.00           O  
ATOM    442  O5'   C    15     -15.187  -0.082  24.215  1.00  0.00           O  
ATOM    443  C5'   C    15     -14.666  -0.341  22.976  1.00  0.00           C  
ATOM    444  H5'   C    15     -14.915   0.341  22.163  1.00  0.00           H  
ATOM    445 H5''   C    15     -14.988  -1.324  22.633  1.00  0.00           H  
ATOM    446  C4'   C    15     -13.127  -0.427  22.962  1.00  0.00           C  
ATOM    447  H4'   C    15     -12.844  -0.708  21.948  1.00  0.00           H  
ATOM    448  O4'   C    15     -12.606   0.912  23.213  1.00  0.00           O  
ATOM    449  C1'   C    15     -11.489   0.780  24.121  1.00  0.00           C  
ATOM    450  H1'   C    15     -10.685   1.330  23.631  1.00  0.00           H  
ATOM    451  N1    C    15     -11.793   1.329  25.476  1.00  0.00           N  
ATOM    452  C6    C    15     -13.050   1.631  25.817  1.00  0.00           C  
ATOM    453  H6    C    15     -13.801   1.577  25.043  1.00  0.00           H  
ATOM    454  C5    C    15     -13.292   2.092  27.067  1.00  0.00           C  
ATOM    455  H5    C    15     -14.280   2.472  27.285  1.00  0.00           H  
ATOM    456  C4    C    15     -12.164   2.317  27.904  1.00  0.00           C  
ATOM    457  N4    C    15     -12.253   3.062  29.018  1.00  0.00           N  
ATOM    458  H41   C    15     -11.422   3.340  29.520  1.00  0.00           H  
ATOM    459  H42   C    15     -13.198   3.304  29.280  1.00  0.00           H  
ATOM    460  N3    C    15     -10.926   2.087  27.538  1.00  0.00           N  
ATOM    461  C2    C    15     -10.757   1.489  26.365  1.00  0.00           C  
ATOM    462  O2    C    15      -9.602   1.257  26.113  1.00  0.00           O  
ATOM    463  C3'   C    15     -12.524  -1.470  23.909  1.00  0.00           C  
ATOM    464  H3'   C    15     -13.158  -1.344  24.786  1.00  0.00           H  
ATOM    465  C2'   C    15     -11.132  -0.768  24.123  1.00  0.00           C  
ATOM    466  H2'   C    15     -10.579  -0.962  25.042  1.00  0.00           H  
ATOM    467  O2'   C    15     -10.339  -1.114  23.016  1.00  0.00           O  
ATOM    468 HO2'   C    15     -10.449  -2.027  22.738  1.00  0.00           H  
ATOM    469  O3'   C    15     -12.523  -2.809  23.410  1.00  0.00           O  
ATOM    470  P     U    16     -13.035  -4.047  24.251  1.00  0.00           P  
ATOM    471  OP1   U    16     -13.246  -5.195  23.371  1.00  0.00           O  
ATOM    472  OP2   U    16     -14.198  -3.659  25.057  1.00  0.00           O  
ATOM    473  O5'   U    16     -11.851  -4.249  25.301  1.00  0.00           O  
ATOM    474  C5'   U    16     -10.574  -4.880  25.041  1.00  0.00           C  
ATOM    475  H5'   U    16     -10.136  -4.546  24.101  1.00  0.00           H  
ATOM    476 H5''   U    16     -10.760  -5.936  24.846  1.00  0.00           H  
ATOM    477  C4'   U    16      -9.537  -4.530  26.040  1.00  0.00           C  
ATOM    478  H4'   U    16      -8.649  -5.080  25.730  1.00  0.00           H  
ATOM    479  O4'   U    16      -9.327  -3.146  26.116  1.00  0.00           O  
ATOM    480  C1'   U    16      -9.009  -2.725  27.432  1.00  0.00           C  
ATOM    481  H1'   U    16      -7.998  -2.321  27.378  1.00  0.00           H  
ATOM    482  N1    U    16     -10.028  -1.787  28.041  1.00  0.00           N  
ATOM    483  C6    U    16     -11.306  -1.653  27.572  1.00  0.00           C  
ATOM    484  H6    U    16     -11.623  -2.150  26.667  1.00  0.00           H  
ATOM    485  C5    U    16     -12.246  -0.922  28.245  1.00  0.00           C  
ATOM    486  H5    U    16     -13.251  -0.820  27.864  1.00  0.00           H  
ATOM    487  C4    U    16     -11.909  -0.313  29.546  1.00  0.00           C  
ATOM    488  O4    U    16     -12.777   0.205  30.321  1.00  0.00           O  
ATOM    489  N3    U    16     -10.616  -0.398  29.923  1.00  0.00           N  
ATOM    490  H3    U    16     -10.229  -0.003  30.768  1.00  0.00           H  
ATOM    491  C2    U    16      -9.658  -1.158  29.260  1.00  0.00           C  
ATOM    492  O2    U    16      -8.519  -1.166  29.669  1.00  0.00           O  
ATOM    493  C3'   U    16      -9.925  -4.980  27.529  1.00  0.00           C  
ATOM    494  H3'   U    16     -10.931  -4.634  27.767  1.00  0.00           H  
ATOM    495  C2'   U    16      -9.003  -4.030  28.305  1.00  0.00           C  
ATOM    496  H2'   U    16      -9.347  -3.730  29.295  1.00  0.00           H  
ATOM    497  O2'   U    16      -7.680  -4.582  28.323  1.00  0.00           O  
ATOM    498 HO2'   U    16      -7.655  -5.289  28.972  1.00  0.00           H  
ATOM    499  O3'   U    16      -9.725  -6.385  27.728  1.00  0.00           O  
ATOM    500  P     A    17     -10.087  -7.053  29.172  1.00  0.00           P  
ATOM    501  OP1   A    17     -10.170  -8.544  28.846  1.00  0.00           O  
ATOM    502  OP2   A    17     -11.290  -6.425  29.645  1.00  0.00           O  
ATOM    503  O5'   A    17      -8.803  -6.705  30.109  1.00  0.00           O  
ATOM    504  C5'   A    17      -7.530  -7.377  29.887  1.00  0.00           C  
ATOM    505  H5'   A    17      -7.192  -7.345  28.851  1.00  0.00           H  
ATOM    506 H5''   A    17      -7.691  -8.432  30.105  1.00  0.00           H  
ATOM    507  C4'   A    17      -6.425  -6.936  30.807  1.00  0.00           C  
ATOM    508  H4'   A    17      -5.507  -7.405  30.454  1.00  0.00           H  
ATOM    509  O4'   A    17      -6.382  -5.515  30.872  1.00  0.00           O  
ATOM    510  C1'   A    17      -5.957  -5.145  32.147  1.00  0.00           C  
ATOM    511  H1'   A    17      -5.062  -4.523  32.171  1.00  0.00           H  
ATOM    512  N9    A    17      -7.037  -4.279  32.783  1.00  0.00           N  
ATOM    513  C8    A    17      -8.181  -3.922  32.244  1.00  0.00           C  
ATOM    514  H8    A    17      -8.533  -4.240  31.274  1.00  0.00           H  
ATOM    515  N7    A    17      -8.899  -3.089  33.004  1.00  0.00           N  
ATOM    516  C5    A    17      -8.155  -2.924  34.135  1.00  0.00           C  
ATOM    517  C6    A    17      -8.236  -2.134  35.228  1.00  0.00           C  
ATOM    518  N6    A    17      -9.237  -1.443  35.675  1.00  0.00           N  
ATOM    519  H61   A    17      -8.938  -0.764  36.361  1.00  0.00           H  
ATOM    520  H62   A    17     -10.097  -1.277  35.173  1.00  0.00           H  
ATOM    521  N1    A    17      -7.249  -2.126  36.085  1.00  0.00           N  
ATOM    522  C2    A    17      -6.180  -2.874  35.897  1.00  0.00           C  
ATOM    523  H2    A    17      -5.486  -2.791  36.721  1.00  0.00           H  
ATOM    524  N3    A    17      -5.897  -3.567  34.813  1.00  0.00           N  
ATOM    525  C4    A    17      -7.005  -3.611  33.979  1.00  0.00           C  
ATOM    526  C3'   A    17      -6.679  -7.423  32.278  1.00  0.00           C  
ATOM    527  H3'   A    17      -7.734  -7.327  32.536  1.00  0.00           H  
ATOM    528  C2'   A    17      -5.796  -6.418  33.029  1.00  0.00           C  
ATOM    529  H2'   A    17      -6.224  -6.158  33.996  1.00  0.00           H  
ATOM    530  O2'   A    17      -4.373  -6.831  33.020  1.00  0.00           O  
ATOM    531 HO2'   A    17      -4.379  -7.788  32.952  1.00  0.00           H  
ATOM    532  O3'   A    17      -6.213  -8.744  32.324  1.00  0.00           O  
ATOM    533  P     A    18      -7.098  -9.922  32.987  1.00  0.00           P  
ATOM    534  OP1   A    18      -6.240 -11.115  32.926  1.00  0.00           O  
ATOM    535  OP2   A    18      -8.447  -9.900  32.282  1.00  0.00           O  
ATOM    536  O5'   A    18      -7.227  -9.420  34.505  1.00  0.00           O  
ATOM    537  C5'   A    18      -6.220  -9.620  35.446  1.00  0.00           C  
ATOM    538  H5'   A    18      -5.248  -9.346  35.036  1.00  0.00           H  
ATOM    539 H5''   A    18      -6.324 -10.682  35.665  1.00  0.00           H  
ATOM    540  C4'   A    18      -6.543  -8.745  36.648  1.00  0.00           C  
ATOM    541  H4'   A    18      -5.691  -8.916  37.306  1.00  0.00           H  
ATOM    542  O4'   A    18      -6.632  -7.369  36.347  1.00  0.00           O  
ATOM    543  C1'   A    18      -7.549  -6.795  37.227  1.00  0.00           C  
ATOM    544  H1'   A    18      -6.995  -6.006  37.737  1.00  0.00           H  
ATOM    545  N9    A    18      -8.799  -6.302  36.517  1.00  0.00           N  
ATOM    546  C8    A    18      -9.162  -6.432  35.205  1.00  0.00           C  
ATOM    547  H8    A    18      -8.523  -6.991  34.537  1.00  0.00           H  
ATOM    548  N7    A    18     -10.186  -5.722  34.889  1.00  0.00           N  
ATOM    549  C5    A    18     -10.451  -5.030  36.086  1.00  0.00           C  
ATOM    550  C6    A    18     -11.281  -3.961  36.470  1.00  0.00           C  
ATOM    551  N6    A    18     -12.122  -3.296  35.715  1.00  0.00           N  
ATOM    552  H61   A    18     -12.598  -2.486  36.087  1.00  0.00           H  
ATOM    553  H62   A    18     -12.317  -3.707  34.814  1.00  0.00           H  
ATOM    554  N1    A    18     -11.222  -3.351  37.646  1.00  0.00           N  
ATOM    555  C2    A    18     -10.328  -3.774  38.509  1.00  0.00           C  
ATOM    556  H2    A    18     -10.309  -3.206  39.428  1.00  0.00           H  
ATOM    557  N3    A    18      -9.456  -4.837  38.347  1.00  0.00           N  
ATOM    558  C4    A    18      -9.590  -5.305  37.051  1.00  0.00           C  
ATOM    559  C3'   A    18      -7.774  -9.109  37.427  1.00  0.00           C  
ATOM    560  H3'   A    18      -8.615  -9.079  36.734  1.00  0.00           H  
ATOM    561  C2'   A    18      -7.836  -7.864  38.250  1.00  0.00           C  
ATOM    562  H2'   A    18      -8.758  -7.705  38.809  1.00  0.00           H  
ATOM    563  O2'   A    18      -6.745  -7.821  39.202  1.00  0.00           O  
ATOM    564 HO2'   A    18      -6.837  -8.544  39.826  1.00  0.00           H  
ATOM    565  O3'   A    18      -7.694 -10.337  38.213  1.00  0.00           O  
ATOM    566  P     U    19      -9.008 -11.195  38.703  1.00  0.00           P  
ATOM    567  OP1   U    19      -8.527 -12.192  39.668  1.00  0.00           O  
ATOM    568  OP2   U    19      -9.715 -11.809  37.608  1.00  0.00           O  
ATOM    569  O5'   U    19     -10.076 -10.206  39.465  1.00  0.00           O  
ATOM    570  C5'   U    19      -9.906  -9.758  40.788  1.00  0.00           C  
ATOM    571  H5'   U    19      -8.936  -9.314  41.012  1.00  0.00           H  
ATOM    572 H5''   U    19     -10.225 -10.579  41.429  1.00  0.00           H  
ATOM    573  C4'   U    19     -10.942  -8.675  41.020  1.00  0.00           C  
ATOM    574  H4'   U    19     -10.693  -8.273  42.002  1.00  0.00           H  
ATOM    575  O4'   U    19     -10.889  -7.556  40.099  1.00  0.00           O  
ATOM    576  C1'   U    19     -12.151  -7.053  40.004  1.00  0.00           C  
ATOM    577  H1'   U    19     -12.094  -6.085  40.502  1.00  0.00           H  
ATOM    578  N1    U    19     -12.696  -6.849  38.664  1.00  0.00           N  
ATOM    579  C6    U    19     -12.112  -7.548  37.594  1.00  0.00           C  
ATOM    580  H6    U    19     -11.339  -8.272  37.803  1.00  0.00           H  
ATOM    581  C5    U    19     -12.590  -7.267  36.311  1.00  0.00           C  
ATOM    582  H5    U    19     -12.151  -7.764  35.458  1.00  0.00           H  
ATOM    583  C4    U    19     -13.664  -6.396  36.138  1.00  0.00           C  
ATOM    584  O4    U    19     -14.015  -6.070  34.976  1.00  0.00           O  
ATOM    585  N3    U    19     -14.220  -5.780  37.223  1.00  0.00           N  
ATOM    586  H3    U    19     -15.010  -5.154  37.154  1.00  0.00           H  
ATOM    587  C2    U    19     -13.729  -5.950  38.461  1.00  0.00           C  
ATOM    588  O2    U    19     -14.118  -5.140  39.282  1.00  0.00           O  
ATOM    589  C3'   U    19     -12.357  -9.146  41.112  1.00  0.00           C  
ATOM    590  H3'   U    19     -12.495  -9.794  40.246  1.00  0.00           H  
ATOM    591  C2'   U    19     -13.096  -7.880  40.809  1.00  0.00           C  
ATOM    592  H2'   U    19     -13.939  -8.136  40.167  1.00  0.00           H  
ATOM    593  O2'   U    19     -13.636  -7.292  41.960  1.00  0.00           O  
ATOM    594 HO2'   U    19     -13.846  -8.057  42.501  1.00  0.00           H  
ATOM    595  O3'   U    19     -12.693  -9.769  42.368  1.00  0.00           O  
ATOM    596  P     G    20     -13.899 -10.792  42.463  1.00  0.00           P  
ATOM    597  OP1   G    20     -13.650 -11.655  43.608  1.00  0.00           O  
ATOM    598  OP2   G    20     -14.135 -11.360  41.122  1.00  0.00           O  
ATOM    599  O5'   G    20     -15.110  -9.757  42.771  1.00  0.00           O  
ATOM    600  C5'   G    20     -15.251  -9.182  44.046  1.00  0.00           C  
ATOM    601  H5'   G    20     -14.328  -8.657  44.292  1.00  0.00           H  
ATOM    602 H5''   G    20     -15.382 -10.005  44.749  1.00  0.00           H  
ATOM    603  C4'   G    20     -16.388  -8.180  44.187  1.00  0.00           C  
ATOM    604  H4'   G    20     -16.291  -7.748  45.184  1.00  0.00           H  
ATOM    605  O4'   G    20     -16.292  -7.201  43.183  1.00  0.00           O  
ATOM    606  C1'   G    20     -17.541  -6.634  42.807  1.00  0.00           C  
ATOM    607  H1'   G    20     -17.588  -5.558  42.977  1.00  0.00           H  
ATOM    608  N9    G    20     -17.833  -6.939  41.391  1.00  0.00           N  
ATOM    609  C8    G    20     -17.037  -7.688  40.524  1.00  0.00           C  
ATOM    610  H8    G    20     -16.031  -8.036  40.706  1.00  0.00           H  
ATOM    611  N7    G    20     -17.632  -7.927  39.397  1.00  0.00           N  
ATOM    612  C5    G    20     -18.948  -7.409  39.518  1.00  0.00           C  
ATOM    613  C6    G    20     -19.992  -7.347  38.573  1.00  0.00           C  
ATOM    614  O6    G    20     -20.125  -7.819  37.457  1.00  0.00           O  
ATOM    615  N1    G    20     -21.018  -6.544  39.052  1.00  0.00           N  
ATOM    616  H1    G    20     -21.782  -6.348  38.422  1.00  0.00           H  
ATOM    617  C2    G    20     -21.045  -5.958  40.283  1.00  0.00           C  
ATOM    618  N2    G    20     -22.013  -5.146  40.468  1.00  0.00           N  
ATOM    619  H21   G    20     -22.722  -4.986  39.766  1.00  0.00           H  
ATOM    620  H22   G    20     -22.029  -4.628  41.335  1.00  0.00           H  
ATOM    621  N3    G    20     -20.041  -5.995  41.198  1.00  0.00           N  
ATOM    622  C4    G    20     -18.999  -6.704  40.720  1.00  0.00           C  
ATOM    623  C3'   G    20     -17.788  -8.741  44.112  1.00  0.00           C  
ATOM    624  H3'   G    20     -17.771  -9.468  43.299  1.00  0.00           H  
ATOM    625  C2'   G    20     -18.456  -7.433  43.682  1.00  0.00           C  
ATOM    626  H2'   G    20     -19.373  -7.645  43.132  1.00  0.00           H  
ATOM    627  O2'   G    20     -18.667  -6.594  44.745  1.00  0.00           O  
ATOM    628 HO2'   G    20     -19.366  -7.037  45.232  1.00  0.00           H  
ATOM    629  O3'   G    20     -18.204  -9.239  45.339  1.00  0.00           O  
ATOM    630  P     A    21     -19.681  -9.859  45.413  1.00  0.00           P  
ATOM    631  OP1   A    21     -19.760 -10.387  46.820  1.00  0.00           O  
ATOM    632  OP2   A    21     -19.843 -10.811  44.327  1.00  0.00           O  
ATOM    633  O5'   A    21     -20.789  -8.712  45.232  1.00  0.00           O  
ATOM    634  C5'   A    21     -21.262  -7.934  46.336  1.00  0.00           C  
ATOM    635  H5'   A    21     -20.550  -7.143  46.570  1.00  0.00           H  
ATOM    636 H5''   A    21     -21.515  -8.514  47.223  1.00  0.00           H  
ATOM    637  C4'   A    21     -22.598  -7.263  45.961  1.00  0.00           C  
ATOM    638  H4'   A    21     -22.824  -6.458  46.660  1.00  0.00           H  
ATOM    639  O4'   A    21     -22.564  -6.596  44.649  1.00  0.00           O  
ATOM    640  C1'   A    21     -23.895  -6.754  43.972  1.00  0.00           C  
ATOM    641  H1'   A    21     -24.334  -5.814  43.636  1.00  0.00           H  
ATOM    642  N9    A    21     -23.868  -7.736  42.862  1.00  0.00           N  
ATOM    643  C8    A    21     -22.758  -8.378  42.450  1.00  0.00           C  
ATOM    644  H8    A    21     -21.790  -8.297  42.922  1.00  0.00           H  
ATOM    645  N7    A    21     -22.924  -9.010  41.346  1.00  0.00           N  
ATOM    646  C5    A    21     -24.278  -8.725  41.027  1.00  0.00           C  
ATOM    647  C6    A    21     -25.165  -9.214  40.017  1.00  0.00           C  
ATOM    648  N6    A    21     -24.927 -10.023  39.029  1.00  0.00           N  
ATOM    649  H61   A    21     -25.657 -10.189  38.350  1.00  0.00           H  
ATOM    650  H62   A    21     -23.982 -10.377  38.984  1.00  0.00           H  
ATOM    651  N1    A    21     -26.440  -8.930  40.062  1.00  0.00           N  
ATOM    652  C2    A    21     -26.913  -8.335  41.193  1.00  0.00           C  
ATOM    653  H2    A    21     -27.988  -8.230  41.185  1.00  0.00           H  
ATOM    654  N3    A    21     -26.227  -7.889  42.228  1.00  0.00           N  
ATOM    655  C4    A    21     -24.898  -8.096  42.038  1.00  0.00           C  
ATOM    656  C3'   A    21     -23.778  -8.158  45.877  1.00  0.00           C  
ATOM    657  H3'   A    21     -23.607  -9.054  45.280  1.00  0.00           H  
ATOM    658  C2'   A    21     -24.781  -7.282  45.066  1.00  0.00           C  
ATOM    659  H2'   A    21     -25.589  -7.934  44.733  1.00  0.00           H  
ATOM    660  O2'   A    21     -25.289  -6.157  45.786  1.00  0.00           O  
ATOM    661 HO2'   A    21     -26.168  -5.909  45.489  1.00  0.00           H  
ATOM    662  O3'   A    21     -24.171  -8.417  47.189  1.00  0.00           O  
ATOM    663  P     U    22     -24.730  -9.825  47.663  1.00  0.00           P  
ATOM    664  OP1   U    22     -24.835  -9.730  49.131  1.00  0.00           O  
ATOM    665  OP2   U    22     -24.049 -11.006  47.122  1.00  0.00           O  
ATOM    666  O5'   U    22     -26.141  -9.864  46.942  1.00  0.00           O  
ATOM    667  C5'   U    22     -27.118  -8.962  47.212  1.00  0.00           C  
ATOM    668  H5'   U    22     -26.747  -7.954  47.028  1.00  0.00           H  
ATOM    669 H5''   U    22     -27.491  -9.063  48.232  1.00  0.00           H  
ATOM    670  C4'   U    22     -28.240  -9.103  46.243  1.00  0.00           C  
ATOM    671  H4'   U    22     -28.981  -8.329  46.442  1.00  0.00           H  
ATOM    672  O4'   U    22     -27.795  -9.202  44.892  1.00  0.00           O  
ATOM    673  C1'   U    22     -28.195 -10.422  44.243  1.00  0.00           C  
ATOM    674  H1'   U    22     -29.097 -10.246  43.656  1.00  0.00           H  
ATOM    675  N1    U    22     -27.073 -10.845  43.318  1.00  0.00           N  
ATOM    676  C6    U    22     -25.773 -10.855  43.782  1.00  0.00           C  
ATOM    677  H6    U    22     -25.480 -10.455  44.741  1.00  0.00           H  
ATOM    678  C5    U    22     -24.802 -11.511  43.110  1.00  0.00           C  
ATOM    679  H5    U    22     -23.843 -11.646  43.588  1.00  0.00           H  
ATOM    680  C4    U    22     -25.064 -12.230  41.905  1.00  0.00           C  
ATOM    681  O4    U    22     -24.228 -12.928  41.286  1.00  0.00           O  
ATOM    682  N3    U    22     -26.296 -12.084  41.400  1.00  0.00           N  
ATOM    683  H3    U    22     -26.440 -12.285  40.420  1.00  0.00           H  
ATOM    684  C2    U    22     -27.302 -11.335  42.001  1.00  0.00           C  
ATOM    685  O2    U    22     -28.367 -11.082  41.438  1.00  0.00           O  
ATOM    686  C3'   U    22     -29.013 -10.425  46.394  1.00  0.00           C  
ATOM    687  H3'   U    22     -28.830 -10.854  47.379  1.00  0.00           H  
ATOM    688  C2'   U    22     -28.395 -11.375  45.381  1.00  0.00           C  
ATOM    689  H2'   U    22     -27.416 -11.688  45.744  1.00  0.00           H  
ATOM    690  O2'   U    22     -29.197 -12.487  45.102  1.00  0.00           O  
ATOM    691 HO2'   U    22     -29.987 -12.378  45.637  1.00  0.00           H  
ATOM    692  O3'   U    22     -30.401 -10.235  46.052  1.00  0.00           O  
ATOM    693  P     A    23     -31.573 -10.833  46.908  1.00  0.00           P  
ATOM    694  OP1   A    23     -31.440 -10.155  48.227  1.00  0.00           O  
ATOM    695  OP2   A    23     -31.351 -12.288  46.818  1.00  0.00           O  
ATOM    696  O5'   A    23     -32.948 -10.328  46.221  1.00  0.00           O  
ATOM    697  C5'   A    23     -33.303  -8.933  46.231  1.00  0.00           C  
ATOM    698  H5'   A    23     -32.482  -8.218  46.281  1.00  0.00           H  
ATOM    699 H5''   A    23     -33.812  -8.830  47.190  1.00  0.00           H  
ATOM    700  C4'   A    23     -34.257  -8.503  45.147  1.00  0.00           C  
ATOM    701  H4'   A    23     -34.459  -7.461  45.395  1.00  0.00           H  
ATOM    702  O4'   A    23     -33.563  -8.849  43.954  1.00  0.00           O  
ATOM    703  C1'   A    23     -34.529  -9.469  43.099  1.00  0.00           C  
ATOM    704  H1'   A    23     -35.121  -8.639  42.710  1.00  0.00           H  
ATOM    705  N9    A    23     -33.909 -10.431  42.144  1.00  0.00           N  
ATOM    706  C8    A    23     -32.815 -11.162  42.305  1.00  0.00           C  
ATOM    707  H8    A    23     -32.139 -11.024  43.136  1.00  0.00           H  
ATOM    708  N7    A    23     -32.678 -12.135  41.467  1.00  0.00           N  
ATOM    709  C5    A    23     -33.680 -11.873  40.503  1.00  0.00           C  
ATOM    710  C6    A    23     -34.076 -12.373  39.249  1.00  0.00           C  
ATOM    711  N6    A    23     -33.502 -13.392  38.590  1.00  0.00           N  
ATOM    712  H61   A    23     -34.052 -13.859  37.883  1.00  0.00           H  
ATOM    713  H62   A    23     -32.682 -13.888  38.909  1.00  0.00           H  
ATOM    714  N1    A    23     -35.134 -11.929  38.624  1.00  0.00           N  
ATOM    715  C2    A    23     -35.812 -10.937  39.125  1.00  0.00           C  
ATOM    716  H2    A    23     -36.663 -10.511  38.615  1.00  0.00           H  
ATOM    717  N3    A    23     -35.541 -10.273  40.199  1.00  0.00           N  
ATOM    718  C4    A    23     -34.479 -10.837  40.927  1.00  0.00           C  
ATOM    719  C3'   A    23     -35.585  -9.250  45.214  1.00  0.00           C  
ATOM    720  H3'   A    23     -35.654  -9.840  46.128  1.00  0.00           H  
ATOM    721  C2'   A    23     -35.345 -10.196  44.076  1.00  0.00           C  
ATOM    722  H2'   A    23     -34.817 -11.019  44.558  1.00  0.00           H  
ATOM    723  O2'   A    23     -36.534 -10.670  43.464  1.00  0.00           O  
ATOM    724 HO2'   A    23     -36.350 -11.411  42.882  1.00  0.00           H  
ATOM    725  O3'   A    23     -36.663  -8.280  45.033  1.00  0.00           O  
ATOM    726  P     U    24     -37.337  -7.744  46.327  1.00  0.00           P  
ATOM    727  OP1   U    24     -37.600  -8.870  47.275  1.00  0.00           O  
ATOM    728  OP2   U    24     -38.418  -6.915  45.805  1.00  0.00           O  
ATOM    729  O5'   U    24     -36.312  -6.762  47.018  1.00  0.00           O  
ATOM    730  C5'   U    24     -36.143  -5.433  46.557  1.00  0.00           C  
ATOM    731  H5'   U    24     -37.057  -4.848  46.457  1.00  0.00           H  
ATOM    732 H5''   U    24     -35.707  -5.482  45.559  1.00  0.00           H  
ATOM    733  C4'   U    24     -35.365  -4.639  47.626  1.00  0.00           C  
ATOM    734  H4'   U    24     -35.533  -3.598  47.350  1.00  0.00           H  
ATOM    735  O4'   U    24     -35.990  -4.748  48.872  1.00  0.00           O  
ATOM    736  C1'   U    24     -35.157  -5.468  49.741  1.00  0.00           C  
ATOM    737  H1'   U    24     -34.721  -4.738  50.422  1.00  0.00           H  
ATOM    738  N1    U    24     -35.990  -6.385  50.493  1.00  0.00           N  
ATOM    739  C6    U    24     -36.163  -7.680  50.217  1.00  0.00           C  
ATOM    740  H6    U    24     -35.734  -8.078  49.309  1.00  0.00           H  
ATOM    741  C5    U    24     -36.936  -8.494  51.001  1.00  0.00           C  
ATOM    742  H5    U    24     -37.023  -9.560  50.853  1.00  0.00           H  
ATOM    743  C4    U    24     -37.491  -8.013  52.283  1.00  0.00           C  
ATOM    744  O4    U    24     -38.132  -8.751  53.053  1.00  0.00           O  
ATOM    745  N3    U    24     -37.302  -6.677  52.452  1.00  0.00           N  
ATOM    746  H3    U    24     -37.376  -6.470  53.438  1.00  0.00           H  
ATOM    747  C2    U    24     -36.506  -5.850  51.705  1.00  0.00           C  
ATOM    748  O2    U    24     -36.149  -4.729  52.046  1.00  0.00           O  
ATOM    749  C3'   U    24     -33.858  -4.932  47.890  1.00  0.00           C  
ATOM    750  H3'   U    24     -33.484  -5.405  46.982  1.00  0.00           H  
ATOM    751  C2'   U    24     -33.881  -5.928  49.016  1.00  0.00           C  
ATOM    752  H2'   U    24     -34.109  -6.928  48.649  1.00  0.00           H  
ATOM    753  O2'   U    24     -32.686  -5.937  49.774  1.00  0.00           O  
ATOM    754 HO2'   U    24     -32.370  -5.031  49.779  1.00  0.00           H  
ATOM    755  O3'   U    24     -33.056  -3.758  48.157  1.00  0.00           O  
ATOM    756  P     G    25     -32.609  -2.821  46.947  1.00  0.00           P  
ATOM    757  OP1   G    25     -31.916  -1.648  47.613  1.00  0.00           O  
ATOM    758  OP2   G    25     -33.775  -2.487  46.037  1.00  0.00           O  
ATOM    759  O5'   G    25     -31.572  -3.586  46.165  1.00  0.00           O  
ATOM    760  C5'   G    25     -30.331  -3.945  46.776  1.00  0.00           C  
ATOM    761  H5'   G    25     -30.619  -4.257  47.780  1.00  0.00           H  
ATOM    762 H5''   G    25     -29.813  -2.995  46.903  1.00  0.00           H  
ATOM    763  C4'   G    25     -29.506  -4.945  45.984  1.00  0.00           C  
ATOM    764  H4'   G    25     -28.578  -5.157  46.515  1.00  0.00           H  
ATOM    765  O4'   G    25     -30.172  -6.169  45.632  1.00  0.00           O  
ATOM    766  C1'   G    25     -29.915  -6.582  44.313  1.00  0.00           C  
ATOM    767  H1'   G    25     -29.532  -7.600  44.386  1.00  0.00           H  
ATOM    768  N9    G    25     -31.138  -6.486  43.451  1.00  0.00           N  
ATOM    769  C8    G    25     -32.026  -5.471  43.511  1.00  0.00           C  
ATOM    770  H8    G    25     -31.915  -4.648  44.202  1.00  0.00           H  
ATOM    771  N7    G    25     -32.886  -5.503  42.542  1.00  0.00           N  
ATOM    772  C5    G    25     -32.543  -6.589  41.804  1.00  0.00           C  
ATOM    773  C6    G    25     -33.001  -7.100  40.523  1.00  0.00           C  
ATOM    774  O6    G    25     -33.878  -6.680  39.807  1.00  0.00           O  
ATOM    775  N1    G    25     -32.329  -8.220  40.064  1.00  0.00           N  
ATOM    776  H1    G    25     -32.415  -8.493  39.096  1.00  0.00           H  
ATOM    777  C2    G    25     -31.293  -8.813  40.714  1.00  0.00           C  
ATOM    778  N2    G    25     -30.670  -9.772  40.059  1.00  0.00           N  
ATOM    779  H21   G    25     -30.931 -10.075  39.132  1.00  0.00           H  
ATOM    780  H22   G    25     -29.905 -10.226  40.537  1.00  0.00           H  
ATOM    781  N3    G    25     -30.692  -8.239  41.833  1.00  0.00           N  
ATOM    782  C4    G    25     -31.387  -7.225  42.331  1.00  0.00           C  
ATOM    783  C3'   G    25     -29.033  -4.385  44.570  1.00  0.00           C  
ATOM    784  H3'   G    25     -29.919  -3.923  44.135  1.00  0.00           H  
ATOM    785  C2'   G    25     -28.696  -5.662  43.864  1.00  0.00           C  
ATOM    786  H2'   G    25     -28.677  -5.425  42.800  1.00  0.00           H  
ATOM    787  O2'   G    25     -27.495  -6.283  44.277  1.00  0.00           O  
ATOM    788 HO2'   G    25     -27.217  -6.894  43.590  1.00  0.00           H  
ATOM    789  O3'   G    25     -27.935  -3.508  44.729  1.00  0.00           O  
ATOM    790  P     G    26     -27.709  -2.349  43.655  1.00  0.00           P  
ATOM    791  OP1   G    26     -26.470  -1.621  44.117  1.00  0.00           O  
ATOM    792  OP2   G    26     -28.960  -1.617  43.497  1.00  0.00           O  
ATOM    793  O5'   G    26     -27.400  -3.041  42.324  1.00  0.00           O  
ATOM    794  C5'   G    26     -26.234  -3.777  42.210  1.00  0.00           C  
ATOM    795  H5'   G    26     -26.026  -4.370  43.101  1.00  0.00           H  
ATOM    796 H5''   G    26     -25.532  -2.959  42.051  1.00  0.00           H  
ATOM    797  C4'   G    26     -26.276  -4.516  40.882  1.00  0.00           C  
ATOM    798  H4'   G    26     -25.495  -5.274  40.826  1.00  0.00           H  
ATOM    799  O4'   G    26     -27.492  -5.213  40.818  1.00  0.00           O  
ATOM    800  C1'   G    26     -27.890  -5.299  39.422  1.00  0.00           C  
ATOM    801  H1'   G    26     -28.136  -6.315  39.112  1.00  0.00           H  
ATOM    802  N9    G    26     -29.190  -4.623  39.343  1.00  0.00           N  
ATOM    803  C8    G    26     -29.657  -3.449  39.913  1.00  0.00           C  
ATOM    804  H8    G    26     -29.015  -2.814  40.505  1.00  0.00           H  
ATOM    805  N7    G    26     -30.874  -3.144  39.622  1.00  0.00           N  
ATOM    806  C5    G    26     -31.263  -4.111  38.695  1.00  0.00           C  
ATOM    807  C6    G    26     -32.480  -4.240  37.920  1.00  0.00           C  
ATOM    808  O6    G    26     -33.405  -3.479  37.887  1.00  0.00           O  
ATOM    809  N1    G    26     -32.428  -5.319  37.128  1.00  0.00           N  
ATOM    810  H1    G    26     -33.174  -5.476  36.466  1.00  0.00           H  
ATOM    811  C2    G    26     -31.412  -6.250  37.140  1.00  0.00           C  
ATOM    812  N2    G    26     -31.413  -7.204  36.238  1.00  0.00           N  
ATOM    813  H21   G    26     -32.105  -7.094  35.511  1.00  0.00           H  
ATOM    814  H22   G    26     -30.622  -7.821  36.115  1.00  0.00           H  
ATOM    815  N3    G    26     -30.300  -6.128  37.760  1.00  0.00           N  
ATOM    816  C4    G    26     -30.287  -5.002  38.566  1.00  0.00           C  
ATOM    817  C3'   G    26     -26.217  -3.684  39.592  1.00  0.00           C  
ATOM    818  H3'   G    26     -26.829  -2.786  39.675  1.00  0.00           H  
ATOM    819  C2'   G    26     -26.820  -4.661  38.488  1.00  0.00           C  
ATOM    820  H2'   G    26     -27.156  -4.170  37.574  1.00  0.00           H  
ATOM    821  O2'   G    26     -25.973  -5.787  38.223  1.00  0.00           O  
ATOM    822 HO2'   G    26     -25.074  -5.486  38.372  1.00  0.00           H  
ATOM    823  O3'   G    26     -24.813  -3.480  39.370  1.00  0.00           O  
ATOM    824  P     U    27     -24.245  -2.213  38.584  1.00  0.00           P  
ATOM    825  OP1   U    27     -25.137  -1.160  38.833  1.00  0.00           O  
ATOM    826  OP2   U    27     -23.884  -2.578  37.191  1.00  0.00           O  
ATOM    827  O5'   U    27     -22.854  -1.944  39.370  1.00  0.00           O  
ATOM    828  C5'   U    27     -22.876  -1.227  40.551  1.00  0.00           C  
ATOM    829  H5'   U    27     -23.673  -1.621  41.181  1.00  0.00           H  
ATOM    830 H5''   U    27     -23.009  -0.168  40.329  1.00  0.00           H  
ATOM    831  C4'   U    27     -21.632  -1.277  41.401  1.00  0.00           C  
ATOM    832  H4'   U    27     -21.740  -0.977  42.444  1.00  0.00           H  
ATOM    833  O4'   U    27     -21.144  -2.627  41.343  1.00  0.00           O  
ATOM    834  C1'   U    27     -19.738  -2.606  41.399  1.00  0.00           C  
ATOM    835  H1'   U    27     -19.351  -3.069  42.306  1.00  0.00           H  
ATOM    836  N1    U    27     -19.100  -3.256  40.171  1.00  0.00           N  
ATOM    837  C6    U    27     -19.781  -3.426  39.011  1.00  0.00           C  
ATOM    838  H6    U    27     -20.792  -3.047  38.975  1.00  0.00           H  
ATOM    839  C5    U    27     -19.224  -4.055  37.891  1.00  0.00           C  
ATOM    840  H5    U    27     -19.861  -4.157  37.025  1.00  0.00           H  
ATOM    841  C4    U    27     -17.900  -4.703  37.992  1.00  0.00           C  
ATOM    842  O4    U    27     -17.366  -5.504  37.264  1.00  0.00           O  
ATOM    843  N3    U    27     -17.338  -4.483  39.173  1.00  0.00           N  
ATOM    844  H3    U    27     -16.429  -4.913  39.268  1.00  0.00           H  
ATOM    845  C2    U    27     -17.849  -3.850  40.292  1.00  0.00           C  
ATOM    846  O2    U    27     -17.167  -3.834  41.330  1.00  0.00           O  
ATOM    847  C3'   U    27     -20.555  -0.481  40.784  1.00  0.00           C  
ATOM    848  H3'   U    27     -20.492  -0.841  39.757  1.00  0.00           H  
ATOM    849  C2'   U    27     -19.386  -1.137  41.487  1.00  0.00           C  
ATOM    850  H2'   U    27     -18.500  -0.868  40.912  1.00  0.00           H  
ATOM    851  O2'   U    27     -19.327  -0.517  42.810  1.00  0.00           O  
ATOM    852 HO2'   U    27     -19.672   0.379  42.790  1.00  0.00           H  
ATOM    853  O3'   U    27     -20.690   0.949  41.017  1.00  0.00           O  
ATOM    854  P     U    28     -19.849   1.957  40.154  1.00  0.00           P  
ATOM    855  OP1   U    28     -20.463   3.273  40.278  1.00  0.00           O  
ATOM    856  OP2   U    28     -19.666   1.495  38.755  1.00  0.00           O  
ATOM    857  O5'   U    28     -18.415   1.887  40.791  1.00  0.00           O  
ATOM    858  C5'   U    28     -18.041   2.311  42.093  1.00  0.00           C  
ATOM    859  H5'   U    28     -18.750   1.865  42.790  1.00  0.00           H  
ATOM    860 H5''   U    28     -18.140   3.397  42.107  1.00  0.00           H  
ATOM    861  C4'   U    28     -16.605   1.896  42.453  1.00  0.00           C  
ATOM    862  H4'   U    28     -16.447   2.119  43.509  1.00  0.00           H  
ATOM    863  O4'   U    28     -16.423   0.498  42.147  1.00  0.00           O  
ATOM    864  C1'   U    28     -15.080   0.201  41.690  1.00  0.00           C  
ATOM    865  H1'   U    28     -14.587  -0.351  42.491  1.00  0.00           H  
ATOM    866  N1    U    28     -15.129  -0.585  40.405  1.00  0.00           N  
ATOM    867  C6    U    28     -16.158  -0.432  39.420  1.00  0.00           C  
ATOM    868  H6    U    28     -16.858   0.378  39.564  1.00  0.00           H  
ATOM    869  C5    U    28     -16.226  -1.231  38.300  1.00  0.00           C  
ATOM    870  H5    U    28     -17.046  -1.122  37.606  1.00  0.00           H  
ATOM    871  C4    U    28     -15.177  -2.240  38.061  1.00  0.00           C  
ATOM    872  O4    U    28     -15.339  -3.084  37.198  1.00  0.00           O  
ATOM    873  N3    U    28     -14.179  -2.260  38.982  1.00  0.00           N  
ATOM    874  H3    U    28     -13.521  -3.021  38.894  1.00  0.00           H  
ATOM    875  C2    U    28     -14.091  -1.482  40.108  1.00  0.00           C  
ATOM    876  O2    U    28     -13.103  -1.554  40.819  1.00  0.00           O  
ATOM    877  C3'   U    28     -15.573   2.529  41.493  1.00  0.00           C  
ATOM    878  H3'   U    28     -16.014   2.537  40.497  1.00  0.00           H  
ATOM    879  C2'   U    28     -14.384   1.579  41.529  1.00  0.00           C  
ATOM    880  H2'   U    28     -13.762   1.775  40.655  1.00  0.00           H  
ATOM    881  O2'   U    28     -13.647   1.856  42.739  1.00  0.00           O  
ATOM    882 HO2'   U    28     -13.860   2.768  42.949  1.00  0.00           H  
ATOM    883  O3'   U    28     -15.287   3.800  41.912  1.00  0.00           O  
ATOM    884  P     U    29     -14.623   4.880  40.945  1.00  0.00           P  
ATOM    885  OP1   U    29     -14.585   6.197  41.551  1.00  0.00           O  
ATOM    886  OP2   U    29     -15.302   4.766  39.658  1.00  0.00           O  
ATOM    887  O5'   U    29     -13.128   4.446  40.760  1.00  0.00           O  
ATOM    888  C5'   U    29     -12.108   4.601  41.751  1.00  0.00           C  
ATOM    889  H5'   U    29     -12.543   4.388  42.727  1.00  0.00           H  
ATOM    890 H5''   U    29     -11.841   5.654  41.841  1.00  0.00           H  
ATOM    891  C4'   U    29     -10.768   3.817  41.474  1.00  0.00           C  
ATOM    892  H4'   U    29     -10.117   4.183  42.268  1.00  0.00           H  
ATOM    893  O4'   U    29     -10.971   2.357  41.434  1.00  0.00           O  
ATOM    894  C1'   U    29     -10.150   1.856  40.450  1.00  0.00           C  
ATOM    895  H1'   U    29      -9.588   1.068  40.953  1.00  0.00           H  
ATOM    896  N1    U    29     -10.832   1.307  39.291  1.00  0.00           N  
ATOM    897  C6    U    29     -12.031   1.786  38.887  1.00  0.00           C  
ATOM    898  H6    U    29     -12.440   2.677  39.341  1.00  0.00           H  
ATOM    899  C5    U    29     -12.819   1.169  37.961  1.00  0.00           C  
ATOM    900  H5    U    29     -13.832   1.514  37.810  1.00  0.00           H  
ATOM    901  C4    U    29     -12.397   0.012  37.246  1.00  0.00           C  
ATOM    902  O4    U    29     -13.040  -0.562  36.390  1.00  0.00           O  
ATOM    903  N3    U    29     -11.134  -0.422  37.658  1.00  0.00           N  
ATOM    904  H3    U    29     -10.885  -1.343  37.327  1.00  0.00           H  
ATOM    905  C2    U    29     -10.306   0.141  38.651  1.00  0.00           C  
ATOM    906  O2    U    29      -9.268  -0.424  39.021  1.00  0.00           O  
ATOM    907  C3'   U    29     -10.043   4.183  40.235  1.00  0.00           C  
ATOM    908  H3'   U    29     -10.751   4.268  39.411  1.00  0.00           H  
ATOM    909  C2'   U    29      -9.179   2.961  40.119  1.00  0.00           C  
ATOM    910  H2'   U    29      -8.614   2.932  39.187  1.00  0.00           H  
ATOM    911  O2'   U    29      -8.054   3.026  40.939  1.00  0.00           O  
ATOM    912 HO2'   U    29      -7.926   3.896  41.325  1.00  0.00           H  
ATOM    913  O3'   U    29      -9.447   5.434  40.414  1.00  0.00           O  
ATOM    914  P     G    30      -8.967   6.296  39.186  1.00  0.00           P  
ATOM    915  OP1   G    30      -8.252   7.461  39.721  1.00  0.00           O  
ATOM    916  OP2   G    30     -10.173   6.502  38.322  1.00  0.00           O  
ATOM    917  O5'   G    30      -7.906   5.488  38.351  1.00  0.00           O  
ATOM    918  C5'   G    30      -6.707   5.275  38.930  1.00  0.00           C  
ATOM    919  H5'   G    30      -6.864   4.739  39.866  1.00  0.00           H  
ATOM    920 H5''   G    30      -6.143   6.189  39.114  1.00  0.00           H  
ATOM    921  C4'   G    30      -5.842   4.330  38.094  1.00  0.00           C  
ATOM    922  H4'   G    30      -4.863   4.352  38.573  1.00  0.00           H  
ATOM    923  O4'   G    30      -6.295   3.017  37.983  1.00  0.00           O  
ATOM    924  C1'   G    30      -5.795   2.406  36.810  1.00  0.00           C  
ATOM    925  H1'   G    30      -5.187   1.520  36.993  1.00  0.00           H  
ATOM    926  N9    G    30      -6.922   2.012  35.963  1.00  0.00           N  
ATOM    927  C8    G    30      -8.230   2.358  36.099  1.00  0.00           C  
ATOM    928  H8    G    30      -8.693   2.873  36.927  1.00  0.00           H  
ATOM    929  N7    G    30      -8.990   1.980  35.151  1.00  0.00           N  
ATOM    930  C5    G    30      -8.095   1.275  34.309  1.00  0.00           C  
ATOM    931  C6    G    30      -8.255   0.581  33.016  1.00  0.00           C  
ATOM    932  O6    G    30      -9.217   0.626  32.176  1.00  0.00           O  
ATOM    933  N1    G    30      -7.130  -0.092  32.624  1.00  0.00           N  
ATOM    934  H1    G    30      -7.185  -0.725  31.839  1.00  0.00           H  
ATOM    935  C2    G    30      -6.062  -0.098  33.378  1.00  0.00           C  
ATOM    936  N2    G    30      -5.105  -0.813  32.983  1.00  0.00           N  
ATOM    937  H21   G    30      -5.245  -1.276  32.097  1.00  0.00           H  
ATOM    938  H22   G    30      -4.175  -0.654  33.344  1.00  0.00           H  
ATOM    939  N3    G    30      -5.813   0.499  34.480  1.00  0.00           N  
ATOM    940  C4    G    30      -6.881   1.170  34.918  1.00  0.00           C  
ATOM    941  C3'   G    30      -5.552   4.714  36.679  1.00  0.00           C  
ATOM    942  H3'   G    30      -6.483   4.887  36.140  1.00  0.00           H  
ATOM    943  C2'   G    30      -4.886   3.430  36.201  1.00  0.00           C  
ATOM    944  H2'   G    30      -5.002   3.428  35.117  1.00  0.00           H  
ATOM    945  O2'   G    30      -3.518   3.256  36.640  1.00  0.00           O  
ATOM    946 HO2'   G    30      -3.140   4.105  36.878  1.00  0.00           H  
ATOM    947  O3'   G    30      -4.669   5.802  36.553  1.00  0.00           O  
ATOM    948  P     G    31      -4.742   6.859  35.450  1.00  0.00           P  
ATOM    949  OP1   G    31      -3.681   7.795  35.728  1.00  0.00           O  
ATOM    950  OP2   G    31      -6.044   7.270  35.210  1.00  0.00           O  
ATOM    951  O5'   G    31      -4.291   6.018  34.228  1.00  0.00           O  
ATOM    952  C5'   G    31      -2.978   5.495  34.039  1.00  0.00           C  
ATOM    953  H5'   G    31      -2.656   5.032  34.972  1.00  0.00           H  
ATOM    954 H5''   G    31      -2.346   6.348  33.794  1.00  0.00           H  
ATOM    955  C4'   G    31      -2.893   4.566  32.784  1.00  0.00           C  
ATOM    956  H4'   G    31      -1.837   4.308  32.717  1.00  0.00           H  
ATOM    957  O4'   G    31      -3.732   3.426  33.044  1.00  0.00           O  
ATOM    958  C1'   G    31      -4.210   3.017  31.795  1.00  0.00           C  
ATOM    959  H1'   G    31      -3.893   1.984  31.648  1.00  0.00           H  
ATOM    960  N9    G    31      -5.724   3.248  31.851  1.00  0.00           N  
ATOM    961  C8    G    31      -6.456   4.026  32.758  1.00  0.00           C  
ATOM    962  H8    G    31      -5.988   4.624  33.527  1.00  0.00           H  
ATOM    963  N7    G    31      -7.741   3.961  32.519  1.00  0.00           N  
ATOM    964  C5    G    31      -7.859   3.227  31.365  1.00  0.00           C  
ATOM    965  C6    G    31      -8.988   2.953  30.559  1.00  0.00           C  
ATOM    966  O6    G    31     -10.097   3.443  30.725  1.00  0.00           O  
ATOM    967  N1    G    31      -8.729   2.205  29.420  1.00  0.00           N  
ATOM    968  H1    G    31      -9.504   2.157  28.774  1.00  0.00           H  
ATOM    969  C2    G    31      -7.490   1.846  29.024  1.00  0.00           C  
ATOM    970  N2    G    31      -7.371   1.758  27.739  1.00  0.00           N  
ATOM    971  H21   G    31      -8.222   1.505  27.258  1.00  0.00           H  
ATOM    972  H22   G    31      -6.484   1.510  27.326  1.00  0.00           H  
ATOM    973  N3    G    31      -6.374   2.041  29.787  1.00  0.00           N  
ATOM    974  C4    G    31      -6.621   2.756  30.955  1.00  0.00           C  
ATOM    975  C3'   G    31      -3.408   5.195  31.514  1.00  0.00           C  
ATOM    976  H3'   G    31      -4.323   5.757  31.698  1.00  0.00           H  
ATOM    977  C2'   G    31      -3.588   3.926  30.722  1.00  0.00           C  
ATOM    978  H2'   G    31      -4.151   4.103  29.806  1.00  0.00           H  
ATOM    979  O2'   G    31      -2.367   3.396  30.245  1.00  0.00           O  
ATOM    980 HO2'   G    31      -1.834   4.164  30.029  1.00  0.00           H  
ATOM    981  O3'   G    31      -2.447   6.018  30.887  1.00  0.00           O  
ATOM    982  P     G    32      -2.837   7.301  30.153  1.00  0.00           P  
ATOM    983  OP1   G    32      -1.596   8.006  29.739  1.00  0.00           O  
ATOM    984  OP2   G    32      -3.868   8.036  30.939  1.00  0.00           O  
ATOM    985  O5'   G    32      -3.535   6.818  28.795  1.00  0.00           O  
ATOM    986  C5'   G    32      -2.795   6.441  27.698  1.00  0.00           C  
ATOM    987  H5'   G    32      -2.024   5.741  28.019  1.00  0.00           H  
ATOM    988 H5''   G    32      -2.401   7.305  27.164  1.00  0.00           H  
ATOM    989  C4'   G    32      -3.889   5.938  26.699  1.00  0.00           C  
ATOM    990  H4'   G    32      -3.323   5.574  25.842  1.00  0.00           H  
ATOM    991  O4'   G    32      -4.625   4.810  27.084  1.00  0.00           O  
ATOM    992  C1'   G    32      -5.881   4.950  26.465  1.00  0.00           C  
ATOM    993  H1'   G    32      -6.107   4.038  25.914  1.00  0.00           H  
ATOM    994  N9    G    32      -6.912   5.152  27.530  1.00  0.00           N  
ATOM    995  C8    G    32      -6.832   5.678  28.783  1.00  0.00           C  
ATOM    996  H8    G    32      -5.849   5.819  29.209  1.00  0.00           H  
ATOM    997  N7    G    32      -7.928   5.901  29.402  1.00  0.00           N  
ATOM    998  C5    G    32      -8.935   5.543  28.470  1.00  0.00           C  
ATOM    999  C6    G    32     -10.382   5.730  28.453  1.00  0.00           C  
ATOM   1000  O6    G    32     -11.031   6.154  29.360  1.00  0.00           O  
ATOM   1001  N1    G    32     -10.962   5.475  27.263  1.00  0.00           N  
ATOM   1002  H1    G    32     -11.940   5.698  27.152  1.00  0.00           H  
ATOM   1003  C2    G    32     -10.314   4.959  26.173  1.00  0.00           C  
ATOM   1004  N2    G    32     -10.968   4.792  25.035  1.00  0.00           N  
ATOM   1005  H21   G    32     -11.966   4.943  25.007  1.00  0.00           H  
ATOM   1006  H22   G    32     -10.443   4.489  24.228  1.00  0.00           H  
ATOM   1007  N3    G    32      -8.973   4.920  26.177  1.00  0.00           N  
ATOM   1008  C4    G    32      -8.279   5.180  27.306  1.00  0.00           C  
ATOM   1009  C3'   G    32      -4.875   7.011  26.274  1.00  0.00           C  
ATOM   1010  H3'   G    32      -5.396   7.294  27.189  1.00  0.00           H  
ATOM   1011  C2'   G    32      -5.918   6.107  25.557  1.00  0.00           C  
ATOM   1012  H2'   G    32      -6.887   6.607  25.537  1.00  0.00           H  
ATOM   1013  O2'   G    32      -5.488   5.715  24.245  1.00  0.00           O  
ATOM   1014 HO2'   G    32      -4.721   6.247  24.023  1.00  0.00           H  
ATOM   1015  O3'   G    32      -4.401   8.086  25.507  1.00  0.00           O  
ATOM   1016  P     A    33      -5.094   9.472  25.528  1.00  0.00           P  
ATOM   1017  OP1   A    33      -4.242  10.569  24.944  1.00  0.00           O  
ATOM   1018  OP2   A    33      -5.630   9.625  26.837  1.00  0.00           O  
ATOM   1019  O5'   A    33      -6.280   9.166  24.625  1.00  0.00           O  
ATOM   1020  C5'   A    33      -6.209   9.043  23.253  1.00  0.00           C  
ATOM   1021  H5'   A    33      -5.590   8.185  22.991  1.00  0.00           H  
ATOM   1022 H5''   A    33      -5.728   9.932  22.846  1.00  0.00           H  
ATOM   1023  C4'   A    33      -7.652   8.859  22.751  1.00  0.00           C  
ATOM   1024  H4'   A    33      -7.627   8.590  21.695  1.00  0.00           H  
ATOM   1025  O4'   A    33      -8.389   7.845  23.295  1.00  0.00           O  
ATOM   1026  C1'   A    33      -9.739   8.257  23.544  1.00  0.00           C  
ATOM   1027  H1'   A    33     -10.390   7.457  23.192  1.00  0.00           H  
ATOM   1028  N9    A    33     -10.095   8.551  25.016  1.00  0.00           N  
ATOM   1029  C8    A    33      -9.198   8.610  26.100  1.00  0.00           C  
ATOM   1030  H8    A    33      -8.123   8.541  26.023  1.00  0.00           H  
ATOM   1031  N7    A    33      -9.795   8.851  27.231  1.00  0.00           N  
ATOM   1032  C5    A    33     -11.191   9.017  26.908  1.00  0.00           C  
ATOM   1033  C6    A    33     -12.324   9.347  27.652  1.00  0.00           C  
ATOM   1034  N6    A    33     -12.374   9.401  28.979  1.00  0.00           N  
ATOM   1035  H61   A    33     -13.292   9.333  29.394  1.00  0.00           H  
ATOM   1036  H62   A    33     -11.521   9.373  29.520  1.00  0.00           H  
ATOM   1037  N1    A    33     -13.504   9.280  27.075  1.00  0.00           N  
ATOM   1038  C2    A    33     -13.533   9.006  25.789  1.00  0.00           C  
ATOM   1039  H2    A    33     -14.519   8.934  25.353  1.00  0.00           H  
ATOM   1040  N3    A    33     -12.530   8.799  24.920  1.00  0.00           N  
ATOM   1041  C4    A    33     -11.324   8.891  25.554  1.00  0.00           C  
ATOM   1042  C3'   A    33      -8.509  10.129  22.862  1.00  0.00           C  
ATOM   1043  H3'   A    33      -8.391  10.554  23.859  1.00  0.00           H  
ATOM   1044  C2'   A    33      -9.928   9.543  22.602  1.00  0.00           C  
ATOM   1045  H2'   A    33     -10.687  10.212  23.008  1.00  0.00           H  
ATOM   1046  O2'   A    33     -10.037   9.282  21.190  1.00  0.00           O  
ATOM   1047 HO2'   A    33      -9.462   9.925  20.769  1.00  0.00           H  
ATOM   1048  O3'   A    33      -8.199  11.067  21.867  1.00  0.00           O  
ATOM   1049  P     G    34      -8.034  12.623  22.180  1.00  0.00           P  
ATOM   1050  OP1   G    34      -7.500  13.324  20.975  1.00  0.00           O  
ATOM   1051  OP2   G    34      -7.238  12.701  23.382  1.00  0.00           O  
ATOM   1052  O5'   G    34      -9.515  13.152  22.363  1.00  0.00           O  
ATOM   1053  C5'   G    34     -10.472  13.048  21.330  1.00  0.00           C  
ATOM   1054  H5'   G    34     -10.327  12.050  20.918  1.00  0.00           H  
ATOM   1055 H5''   G    34     -10.215  13.759  20.545  1.00  0.00           H  
ATOM   1056  C4'   G    34     -11.851  13.223  21.894  1.00  0.00           C  
ATOM   1057  H4'   G    34     -12.456  13.117  20.994  1.00  0.00           H  
ATOM   1058  O4'   G    34     -12.165  12.280  23.009  1.00  0.00           O  
ATOM   1059  C1'   G    34     -12.943  12.951  23.914  1.00  0.00           C  
ATOM   1060  H1'   G    34     -13.875  12.405  24.061  1.00  0.00           H  
ATOM   1061  N9    G    34     -12.259  13.102  25.266  1.00  0.00           N  
ATOM   1062  C8    G    34     -11.024  13.584  25.507  1.00  0.00           C  
ATOM   1063  H8    G    34     -10.315  13.795  24.721  1.00  0.00           H  
ATOM   1064  N7    G    34     -10.664  13.633  26.816  1.00  0.00           N  
ATOM   1065  C5    G    34     -11.871  13.320  27.447  1.00  0.00           C  
ATOM   1066  C6    G    34     -12.199  13.174  28.792  1.00  0.00           C  
ATOM   1067  O6    G    34     -11.472  13.368  29.798  1.00  0.00           O  
ATOM   1068  N1    G    34     -13.525  12.946  29.032  1.00  0.00           N  
ATOM   1069  H1    G    34     -13.843  13.033  29.987  1.00  0.00           H  
ATOM   1070  C2    G    34     -14.444  12.800  28.087  1.00  0.00           C  
ATOM   1071  N2    G    34     -15.640  12.447  28.470  1.00  0.00           N  
ATOM   1072  H21   G    34     -15.795  12.318  29.460  1.00  0.00           H  
ATOM   1073  H22   G    34     -16.409  12.381  27.817  1.00  0.00           H  
ATOM   1074  N3    G    34     -14.134  12.785  26.812  1.00  0.00           N  
ATOM   1075  C4    G    34     -12.790  13.033  26.505  1.00  0.00           C  
ATOM   1076  C3'   G    34     -12.201  14.598  22.293  1.00  0.00           C  
ATOM   1077  H3'   G    34     -11.479  15.127  22.915  1.00  0.00           H  
ATOM   1078  C2'   G    34     -13.383  14.265  23.232  1.00  0.00           C  
ATOM   1079  H2'   G    34     -13.519  15.023  24.003  1.00  0.00           H  
ATOM   1080  O2'   G    34     -14.663  14.049  22.663  1.00  0.00           O  
ATOM   1081 HO2'   G    34     -14.833  14.678  21.958  1.00  0.00           H  
ATOM   1082  O3'   G    34     -12.583  15.510  21.303  1.00  0.00           O  
ATOM   1083  P     U    35     -11.996  17.002  21.337  1.00  0.00           P  
ATOM   1084  OP1   U    35     -12.400  17.671  20.033  1.00  0.00           O  
ATOM   1085  OP2   U    35     -10.523  16.909  21.659  1.00  0.00           O  
ATOM   1086  O5'   U    35     -12.649  17.772  22.551  1.00  0.00           O  
ATOM   1087  C5'   U    35     -14.053  18.133  22.534  1.00  0.00           C  
ATOM   1088  H5'   U    35     -14.543  17.203  22.247  1.00  0.00           H  
ATOM   1089 H5''   U    35     -14.216  18.912  21.788  1.00  0.00           H  
ATOM   1090  C4'   U    35     -14.616  18.749  23.815  1.00  0.00           C  
ATOM   1091  H4'   U    35     -15.602  19.105  23.516  1.00  0.00           H  
ATOM   1092  O4'   U    35     -14.759  17.915  25.017  1.00  0.00           O  
ATOM   1093  C1'   U    35     -14.461  18.675  26.172  1.00  0.00           C  
ATOM   1094  H1'   U    35     -15.305  18.516  26.844  1.00  0.00           H  
ATOM   1095  N1    U    35     -13.223  18.170  26.823  1.00  0.00           N  
ATOM   1096  C6    U    35     -12.301  17.482  26.088  1.00  0.00           C  
ATOM   1097  H6    U    35     -12.481  17.182  25.066  1.00  0.00           H  
ATOM   1098  C5    U    35     -11.133  17.095  26.671  1.00  0.00           C  
ATOM   1099  H5    U    35     -10.280  16.745  26.109  1.00  0.00           H  
ATOM   1100  C4    U    35     -10.899  17.269  28.082  1.00  0.00           C  
ATOM   1101  O4    U    35      -9.956  16.895  28.676  1.00  0.00           O  
ATOM   1102  N3    U    35     -11.919  17.906  28.793  1.00  0.00           N  
ATOM   1103  H3    U    35     -11.827  17.841  29.796  1.00  0.00           H  
ATOM   1104  C2    U    35     -13.075  18.312  28.194  1.00  0.00           C  
ATOM   1105  O2    U    35     -13.879  18.930  28.863  1.00  0.00           O  
ATOM   1106  C3'   U    35     -13.886  20.011  24.249  1.00  0.00           C  
ATOM   1107  H3'   U    35     -12.807  19.860  24.202  1.00  0.00           H  
ATOM   1108  C2'   U    35     -14.372  20.112  25.696  1.00  0.00           C  
ATOM   1109  H2'   U    35     -13.609  20.631  26.276  1.00  0.00           H  
ATOM   1110  O2'   U    35     -15.547  20.795  25.815  1.00  0.00           O  
ATOM   1111 HO2'   U    35     -15.336  21.713  25.628  1.00  0.00           H  
ATOM   1112  O3'   U    35     -14.281  21.144  23.457  1.00  0.00           O  
ATOM   1113  P     U    36     -13.592  22.537  23.670  1.00  0.00           P  
ATOM   1114  OP1   U    36     -13.542  22.857  25.124  1.00  0.00           O  
ATOM   1115  OP2   U    36     -14.271  23.478  22.779  1.00  0.00           O  
ATOM   1116  O5'   U    36     -12.057  22.384  23.214  1.00  0.00           O  
ATOM   1117  C5'   U    36     -11.628  21.705  22.061  1.00  0.00           C  
ATOM   1118  H5'   U    36     -12.460  21.896  21.383  1.00  0.00           H  
ATOM   1119 H5''   U    36     -11.427  20.648  22.240  1.00  0.00           H  
ATOM   1120  C4'   U    36     -10.286  22.296  21.575  1.00  0.00           C  
ATOM   1121  H4'   U    36      -9.927  21.600  20.816  1.00  0.00           H  
ATOM   1122  O4'   U    36     -10.586  23.549  20.992  1.00  0.00           O  
ATOM   1123  C1'   U    36      -9.786  24.558  21.594  1.00  0.00           C  
ATOM   1124  H1'   U    36      -8.810  24.662  21.120  1.00  0.00           H  
ATOM   1125  N1    U    36     -10.290  25.931  21.510  1.00  0.00           N  
ATOM   1126  C6    U    36     -11.623  26.115  21.640  1.00  0.00           C  
ATOM   1127  H6    U    36     -12.257  25.243  21.705  1.00  0.00           H  
ATOM   1128  C5    U    36     -12.212  27.313  21.502  1.00  0.00           C  
ATOM   1129  H5    U    36     -13.283  27.446  21.540  1.00  0.00           H  
ATOM   1130  C4    U    36     -11.432  28.515  21.425  1.00  0.00           C  
ATOM   1131  O4    U    36     -11.822  29.668  21.302  1.00  0.00           O  
ATOM   1132  N3    U    36     -10.066  28.301  21.392  1.00  0.00           N  
ATOM   1133  H3    U    36      -9.327  28.915  21.079  1.00  0.00           H  
ATOM   1134  C2    U    36      -9.477  27.022  21.283  1.00  0.00           C  
ATOM   1135  O2    U    36      -8.188  26.859  21.146  1.00  0.00           O  
ATOM   1136  C3'   U    36      -9.257  22.621  22.632  1.00  0.00           C  
ATOM   1137  H3'   U    36      -9.332  22.124  23.598  1.00  0.00           H  
ATOM   1138  C2'   U    36      -9.440  24.121  22.935  1.00  0.00           C  
ATOM   1139  H2'   U    36     -10.288  24.250  23.608  1.00  0.00           H  
ATOM   1140  O2'   U    36      -8.220  24.578  23.476  1.00  0.00           O  
ATOM   1141 HO2'   U    36      -7.536  23.990  23.149  1.00  0.00           H  
ATOM   1142  O3'   U    36      -7.933  22.460  22.162  1.00  0.00           O  
ATOM   1143  P     U    37      -7.075  21.177  22.493  1.00  0.00           P  
ATOM   1144  OP1   U    37      -5.813  21.133  21.708  1.00  0.00           O  
ATOM   1145  OP2   U    37      -7.943  19.962  22.421  1.00  0.00           O  
ATOM   1146  O5'   U    37      -6.732  21.309  24.110  1.00  0.00           O  
ATOM   1147  C5'   U    37      -5.381  21.551  24.536  1.00  0.00           C  
ATOM   1148  H5'   U    37      -5.059  22.381  23.907  1.00  0.00           H  
ATOM   1149 H5''   U    37      -4.807  20.652  24.311  1.00  0.00           H  
ATOM   1150  C4'   U    37      -5.186  22.019  25.934  1.00  0.00           C  
ATOM   1151  H4'   U    37      -4.120  22.203  26.065  1.00  0.00           H  
ATOM   1152  O4'   U    37      -5.890  23.268  26.086  1.00  0.00           O  
ATOM   1153  C1'   U    37      -6.054  23.512  27.471  1.00  0.00           C  
ATOM   1154  H1'   U    37      -5.359  24.252  27.868  1.00  0.00           H  
ATOM   1155  N1    U    37      -7.438  23.934  27.675  1.00  0.00           N  
ATOM   1156  C6    U    37      -8.412  23.566  26.738  1.00  0.00           C  
ATOM   1157  H6    U    37      -8.112  23.077  25.822  1.00  0.00           H  
ATOM   1158  C5    U    37      -9.676  23.867  27.018  1.00  0.00           C  
ATOM   1159  H5    U    37     -10.337  23.620  26.199  1.00  0.00           H  
ATOM   1160  C4    U    37     -10.120  24.532  28.188  1.00  0.00           C  
ATOM   1161  O4    U    37     -11.216  24.993  28.331  1.00  0.00           O  
ATOM   1162  N3    U    37      -9.110  24.740  29.091  1.00  0.00           N  
ATOM   1163  H3    U    37      -9.281  25.193  29.978  1.00  0.00           H  
ATOM   1164  C2    U    37      -7.764  24.469  28.885  1.00  0.00           C  
ATOM   1165  O2    U    37      -6.926  24.620  29.764  1.00  0.00           O  
ATOM   1166  C3'   U    37      -5.737  21.139  27.082  1.00  0.00           C  
ATOM   1167  H3'   U    37      -6.703  20.817  26.693  1.00  0.00           H  
ATOM   1168  C2'   U    37      -5.808  22.217  28.211  1.00  0.00           C  
ATOM   1169  H2'   U    37      -6.624  21.963  28.888  1.00  0.00           H  
ATOM   1170  O2'   U    37      -4.591  22.283  28.953  1.00  0.00           O  
ATOM   1171 HO2'   U    37      -4.039  21.550  28.673  1.00  0.00           H  
ATOM   1172  O3'   U    37      -4.851  20.101  27.414  1.00  0.00           O  
ATOM   1173  P     C    38      -5.381  18.821  28.162  1.00  0.00           P  
ATOM   1174  OP1   C    38      -4.181  18.114  28.705  1.00  0.00           O  
ATOM   1175  OP2   C    38      -6.315  18.084  27.239  1.00  0.00           O  
ATOM   1176  O5'   C    38      -6.410  19.291  29.339  1.00  0.00           O  
ATOM   1177  C5'   C    38      -6.026  19.874  30.582  1.00  0.00           C  
ATOM   1178  H5'   C    38      -5.328  20.695  30.418  1.00  0.00           H  
ATOM   1179 H5''   C    38      -5.544  19.064  31.131  1.00  0.00           H  
ATOM   1180  C4'   C    38      -7.230  20.314  31.319  1.00  0.00           C  
ATOM   1181  H4'   C    38      -6.922  20.899  32.186  1.00  0.00           H  
ATOM   1182  O4'   C    38      -7.911  21.333  30.612  1.00  0.00           O  
ATOM   1183  C1'   C    38      -9.292  21.291  30.751  1.00  0.00           C  
ATOM   1184  H1'   C    38      -9.736  22.203  31.149  1.00  0.00           H  
ATOM   1185  N1    C    38      -9.781  20.973  29.436  1.00  0.00           N  
ATOM   1186  C6    C    38      -9.227  20.044  28.512  1.00  0.00           C  
ATOM   1187  H6    C    38      -8.438  19.360  28.788  1.00  0.00           H  
ATOM   1188  C5    C    38      -9.738  19.965  27.226  1.00  0.00           C  
ATOM   1189  H5    C    38      -9.158  19.419  26.497  1.00  0.00           H  
ATOM   1190  C4    C    38     -10.829  20.791  26.874  1.00  0.00           C  
ATOM   1191  N4    C    38     -11.315  20.854  25.678  1.00  0.00           N  
ATOM   1192  H41   C    38     -12.094  21.489  25.572  1.00  0.00           H  
ATOM   1193  H42   C    38     -10.932  20.212  24.999  1.00  0.00           H  
ATOM   1194  N3    C    38     -11.520  21.414  27.751  1.00  0.00           N  
ATOM   1195  C2    C    38     -11.010  21.586  29.055  1.00  0.00           C  
ATOM   1196  O2    C    38     -11.672  22.260  29.869  1.00  0.00           O  
ATOM   1197  C3'   C    38      -8.262  19.242  31.737  1.00  0.00           C  
ATOM   1198  H3'   C    38      -8.306  18.442  30.997  1.00  0.00           H  
ATOM   1199  C2'   C    38      -9.562  20.080  31.703  1.00  0.00           C  
ATOM   1200  H2'   C    38     -10.277  19.406  31.230  1.00  0.00           H  
ATOM   1201  O2'   C    38      -9.824  20.690  32.955  1.00  0.00           O  
ATOM   1202 HO2'   C    38      -9.886  19.980  33.597  1.00  0.00           H  
ATOM   1203  O3'   C    38      -7.889  18.768  33.012  1.00  0.00           O  
ATOM   1204  P     U    39      -8.834  17.741  33.835  1.00  0.00           P  
ATOM   1205  OP1   U    39      -8.048  17.086  34.890  1.00  0.00           O  
ATOM   1206  OP2   U    39      -9.517  16.914  32.830  1.00  0.00           O  
ATOM   1207  O5'   U    39     -10.007  18.560  34.647  1.00  0.00           O  
ATOM   1208  C5'   U    39      -9.749  19.251  35.891  1.00  0.00           C  
ATOM   1209  H5'   U    39      -9.027  20.063  35.807  1.00  0.00           H  
ATOM   1210 H5''   U    39      -9.362  18.594  36.669  1.00  0.00           H  
ATOM   1211  C4'   U    39     -11.081  19.787  36.476  1.00  0.00           C  
ATOM   1212  H4'   U    39     -10.905  20.196  37.471  1.00  0.00           H  
ATOM   1213  O4'   U    39     -11.753  20.568  35.514  1.00  0.00           O  
ATOM   1214  C1'   U    39     -13.108  20.528  35.861  1.00  0.00           C  
ATOM   1215  H1'   U    39     -13.415  21.413  36.419  1.00  0.00           H  
ATOM   1216  N1    U    39     -14.012  20.349  34.699  1.00  0.00           N  
ATOM   1217  C6    U    39     -13.744  19.531  33.683  1.00  0.00           C  
ATOM   1218  H6    U    39     -12.838  18.951  33.786  1.00  0.00           H  
ATOM   1219  C5    U    39     -14.595  19.345  32.623  1.00  0.00           C  
ATOM   1220  H5    U    39     -14.443  18.728  31.750  1.00  0.00           H  
ATOM   1221  C4    U    39     -15.858  20.092  32.571  1.00  0.00           C  
ATOM   1222  O4    U    39     -16.689  19.857  31.690  1.00  0.00           O  
ATOM   1223  N3    U    39     -16.087  20.909  33.664  1.00  0.00           N  
ATOM   1224  H3    U    39     -16.991  21.356  33.701  1.00  0.00           H  
ATOM   1225  C2    U    39     -15.235  21.077  34.730  1.00  0.00           C  
ATOM   1226  O2    U    39     -15.497  21.842  35.576  1.00  0.00           O  
ATOM   1227  C3'   U    39     -12.065  18.648  36.745  1.00  0.00           C  
ATOM   1228  H3'   U    39     -12.031  17.942  35.915  1.00  0.00           H  
ATOM   1229  C2'   U    39     -13.404  19.360  36.857  1.00  0.00           C  
ATOM   1230  H2'   U    39     -14.266  18.752  36.585  1.00  0.00           H  
ATOM   1231  O2'   U    39     -13.680  19.896  38.088  1.00  0.00           O  
ATOM   1232 HO2'   U    39     -13.359  19.295  38.765  1.00  0.00           H  
ATOM   1233  O3'   U    39     -11.827  17.934  37.965  1.00  0.00           O  
ATOM   1234  P     A    40     -12.171  16.338  38.044  1.00  0.00           P  
ATOM   1235  OP1   A    40     -11.980  15.937  39.435  1.00  0.00           O  
ATOM   1236  OP2   A    40     -11.379  15.692  36.989  1.00  0.00           O  
ATOM   1237  O5'   A    40     -13.708  16.242  37.819  1.00  0.00           O  
ATOM   1238  C5'   A    40     -14.750  16.581  38.725  1.00  0.00           C  
ATOM   1239  H5'   A    40     -14.529  17.624  38.952  1.00  0.00           H  
ATOM   1240 H5''   A    40     -14.736  16.097  39.702  1.00  0.00           H  
ATOM   1241  C4'   A    40     -16.093  16.489  38.075  1.00  0.00           C  
ATOM   1242  H4'   A    40     -16.843  16.767  38.816  1.00  0.00           H  
ATOM   1243  O4'   A    40     -16.126  17.336  36.983  1.00  0.00           O  
ATOM   1244  C1'   A    40     -16.812  16.826  35.855  1.00  0.00           C  
ATOM   1245  H1'   A    40     -17.631  17.501  35.607  1.00  0.00           H  
ATOM   1246  N9    A    40     -15.973  16.551  34.708  1.00  0.00           N  
ATOM   1247  C8    A    40     -14.568  16.435  34.779  1.00  0.00           C  
ATOM   1248  H8    A    40     -13.952  16.551  35.659  1.00  0.00           H  
ATOM   1249  N7    A    40     -13.988  16.223  33.620  1.00  0.00           N  
ATOM   1250  C5    A    40     -15.075  16.192  32.727  1.00  0.00           C  
ATOM   1251  C6    A    40     -15.175  16.019  31.373  1.00  0.00           C  
ATOM   1252  N6    A    40     -14.171  15.802  30.506  1.00  0.00           N  
ATOM   1253  H61   A    40     -14.401  15.556  29.554  1.00  0.00           H  
ATOM   1254  H62   A    40     -13.207  15.859  30.801  1.00  0.00           H  
ATOM   1255  N1    A    40     -16.321  16.041  30.751  1.00  0.00           N  
ATOM   1256  C2    A    40     -17.423  16.295  31.519  1.00  0.00           C  
ATOM   1257  H2    A    40     -18.367  16.260  30.997  1.00  0.00           H  
ATOM   1258  N3    A    40     -17.504  16.557  32.817  1.00  0.00           N  
ATOM   1259  C4    A    40     -16.264  16.399  33.377  1.00  0.00           C  
ATOM   1260  C3'   A    40     -16.419  15.101  37.522  1.00  0.00           C  
ATOM   1261  H3'   A    40     -15.538  14.678  37.040  1.00  0.00           H  
ATOM   1262  C2'   A    40     -17.397  15.422  36.362  1.00  0.00           C  
ATOM   1263  H2'   A    40     -17.446  14.630  35.614  1.00  0.00           H  
ATOM   1264  O2'   A    40     -18.682  15.768  36.875  1.00  0.00           O  
ATOM   1265 HO2'   A    40     -19.150  16.203  36.159  1.00  0.00           H  
ATOM   1266  O3'   A    40     -16.851  14.253  38.530  1.00  0.00           O  
ATOM   1267  P     C    41     -16.451  12.748  38.583  1.00  0.00           P  
ATOM   1268  OP1   C    41     -17.141  12.168  39.734  1.00  0.00           O  
ATOM   1269  OP2   C    41     -14.985  12.696  38.620  1.00  0.00           O  
ATOM   1270  O5'   C    41     -16.950  12.041  37.250  1.00  0.00           O  
ATOM   1271  C5'   C    41     -18.320  11.915  36.969  1.00  0.00           C  
ATOM   1272  H5'   C    41     -18.787  12.900  36.927  1.00  0.00           H  
ATOM   1273 H5''   C    41     -18.820  11.234  37.657  1.00  0.00           H  
ATOM   1274  C4'   C    41     -18.436  11.239  35.586  1.00  0.00           C  
ATOM   1275  H4'   C    41     -19.474  11.113  35.277  1.00  0.00           H  
ATOM   1276  O4'   C    41     -17.798  11.959  34.527  1.00  0.00           O  
ATOM   1277  C1'   C    41     -16.957  11.097  33.741  1.00  0.00           C  
ATOM   1278  H1'   C    41     -17.506  10.768  32.859  1.00  0.00           H  
ATOM   1279  N1    C    41     -15.754  11.931  33.514  1.00  0.00           N  
ATOM   1280  C6    C    41     -14.999  12.437  34.546  1.00  0.00           C  
ATOM   1281  H6    C    41     -15.256  12.215  35.571  1.00  0.00           H  
ATOM   1282  C5    C    41     -13.868  13.114  34.212  1.00  0.00           C  
ATOM   1283  H5    C    41     -13.231  13.349  35.052  1.00  0.00           H  
ATOM   1284  C4    C    41     -13.408  13.084  32.876  1.00  0.00           C  
ATOM   1285  N4    C    41     -12.235  13.480  32.598  1.00  0.00           N  
ATOM   1286  H41   C    41     -11.885  13.328  31.663  1.00  0.00           H  
ATOM   1287  H42   C    41     -11.619  13.765  33.345  1.00  0.00           H  
ATOM   1288  N3    C    41     -14.245  12.777  31.867  1.00  0.00           N  
ATOM   1289  C2    C    41     -15.405  12.194  32.155  1.00  0.00           C  
ATOM   1290  O2    C    41     -16.152  11.957  31.243  1.00  0.00           O  
ATOM   1291  C3'   C    41     -17.767   9.804  35.583  1.00  0.00           C  
ATOM   1292  H3'   C    41     -17.190   9.570  36.477  1.00  0.00           H  
ATOM   1293  C2'   C    41     -16.721   9.788  34.459  1.00  0.00           C  
ATOM   1294  H2'   C    41     -15.719   9.907  34.872  1.00  0.00           H  
ATOM   1295  O2'   C    41     -16.659   8.762  33.420  1.00  0.00           O  
ATOM   1296 HO2'   C    41     -17.528   8.425  33.191  1.00  0.00           H  
ATOM   1297  O3'   C    41     -18.795   8.791  35.404  1.00  0.00           O  
ATOM   1298  P     C    42     -18.772   7.373  36.189  1.00  0.00           P  
ATOM   1299  OP1   C    42     -17.474   7.289  36.870  1.00  0.00           O  
ATOM   1300  OP2   C    42     -19.185   6.292  35.241  1.00  0.00           O  
ATOM   1301  O5'   C    42     -19.928   7.805  37.162  1.00  0.00           O  
ATOM   1302  C5'   C    42     -19.553   8.496  38.339  1.00  0.00           C  
ATOM   1303  H5'   C    42     -18.672   9.109  38.150  1.00  0.00           H  
ATOM   1304 H5''   C    42     -19.257   7.819  39.140  1.00  0.00           H  
ATOM   1305  C4'   C    42     -20.770   9.398  38.826  1.00  0.00           C  
ATOM   1306  H4'   C    42     -20.423   9.833  39.763  1.00  0.00           H  
ATOM   1307  O4'   C    42     -21.014  10.371  37.821  1.00  0.00           O  
ATOM   1308  C1'   C    42     -22.409  10.636  37.794  1.00  0.00           C  
ATOM   1309  H1'   C    42     -22.530  11.684  38.068  1.00  0.00           H  
ATOM   1310  N1    C    42     -23.058  10.315  36.465  1.00  0.00           N  
ATOM   1311  C6    C    42     -22.472   9.481  35.552  1.00  0.00           C  
ATOM   1312  H6    C    42     -21.423   9.227  35.597  1.00  0.00           H  
ATOM   1313  C5    C    42     -23.122   8.990  34.478  1.00  0.00           C  
ATOM   1314  H5    C    42     -22.534   8.417  33.777  1.00  0.00           H  
ATOM   1315  C4    C    42     -24.460   9.488  34.280  1.00  0.00           C  
ATOM   1316  N4    C    42     -25.173   9.087  33.236  1.00  0.00           N  
ATOM   1317  H41   C    42     -26.066   9.532  33.073  1.00  0.00           H  
ATOM   1318  H42   C    42     -24.654   8.630  32.500  1.00  0.00           H  
ATOM   1319  N3    C    42     -24.968  10.441  35.041  1.00  0.00           N  
ATOM   1320  C2    C    42     -24.335  10.771  36.223  1.00  0.00           C  
ATOM   1321  O2    C    42     -25.030  11.453  37.023  1.00  0.00           O  
ATOM   1322  C3'   C    42     -22.118   8.748  39.111  1.00  0.00           C  
ATOM   1323  H3'   C    42     -22.348   8.021  38.332  1.00  0.00           H  
ATOM   1324  C2'   C    42     -22.986   9.996  38.985  1.00  0.00           C  
ATOM   1325  H2'   C    42     -24.006   9.612  38.984  1.00  0.00           H  
ATOM   1326  O2'   C    42     -23.086  10.840  40.106  1.00  0.00           O  
ATOM   1327 HO2'   C    42     -23.542  10.287  40.745  1.00  0.00           H  
ATOM   1328  O3'   C    42     -21.885   8.114  40.378  1.00  0.00           O  
ATOM   1329  P     A    43     -22.824   6.920  40.866  1.00  0.00           P  
ATOM   1330  OP1   A    43     -22.313   6.416  42.088  1.00  0.00           O  
ATOM   1331  OP2   A    43     -22.993   5.952  39.798  1.00  0.00           O  
ATOM   1332  O5'   A    43     -24.284   7.525  41.140  1.00  0.00           O  
ATOM   1333  C5'   A    43     -24.601   8.394  42.221  1.00  0.00           C  
ATOM   1334  H5'   A    43     -23.902   9.224  42.323  1.00  0.00           H  
ATOM   1335 H5''   A    43     -24.538   7.783  43.121  1.00  0.00           H  
ATOM   1336  C4'   A    43     -25.956   9.102  42.038  1.00  0.00           C  
ATOM   1337  H4'   A    43     -26.163   9.697  42.927  1.00  0.00           H  
ATOM   1338  O4'   A    43     -25.996   9.895  40.838  1.00  0.00           O  
ATOM   1339  C1'   A    43     -27.302   9.998  40.281  1.00  0.00           C  
ATOM   1340  H1'   A    43     -27.640  11.034  40.313  1.00  0.00           H  
ATOM   1341  N9    A    43     -27.281   9.426  38.935  1.00  0.00           N  
ATOM   1342  C8    A    43     -26.521   8.422  38.488  1.00  0.00           C  
ATOM   1343  H8    A    43     -25.827   8.066  39.234  1.00  0.00           H  
ATOM   1344  N7    A    43     -26.661   8.003  37.305  1.00  0.00           N  
ATOM   1345  C5    A    43     -27.750   8.687  36.891  1.00  0.00           C  
ATOM   1346  C6    A    43     -28.483   8.698  35.666  1.00  0.00           C  
ATOM   1347  N6    A    43     -28.125   8.169  34.510  1.00  0.00           N  
ATOM   1348  H61   A    43     -28.810   8.258  33.773  1.00  0.00           H  
ATOM   1349  H62   A    43     -27.314   7.573  34.431  1.00  0.00           H  
ATOM   1350  N1    A    43     -29.552   9.473  35.601  1.00  0.00           N  
ATOM   1351  C2    A    43     -29.778  10.306  36.603  1.00  0.00           C  
ATOM   1352  H2    A    43     -30.586  11.012  36.476  1.00  0.00           H  
ATOM   1353  N3    A    43     -29.202  10.434  37.769  1.00  0.00           N  
ATOM   1354  C4    A    43     -28.180   9.565  37.882  1.00  0.00           C  
ATOM   1355  C3'   A    43     -27.142   8.163  41.737  1.00  0.00           C  
ATOM   1356  H3'   A    43     -26.784   7.430  41.014  1.00  0.00           H  
ATOM   1357  C2'   A    43     -28.214   9.129  41.211  1.00  0.00           C  
ATOM   1358  H2'   A    43     -29.024   8.705  40.617  1.00  0.00           H  
ATOM   1359  O2'   A    43     -28.741  10.057  42.200  1.00  0.00           O  
ATOM   1360 HO2'   A    43     -29.697  10.110  42.141  1.00  0.00           H  
ATOM   1361  O3'   A    43     -27.560   7.474  42.891  1.00  0.00           O  
ATOM   1362  P     A    44     -28.290   6.072  42.759  1.00  0.00           P  
ATOM   1363  OP1   A    44     -28.750   5.771  44.097  1.00  0.00           O  
ATOM   1364  OP2   A    44     -27.370   5.227  41.987  1.00  0.00           O  
ATOM   1365  O5'   A    44     -29.538   6.471  41.868  1.00  0.00           O  
ATOM   1366  C5'   A    44     -30.694   7.130  42.430  1.00  0.00           C  
ATOM   1367  H5'   A    44     -30.433   8.169  42.635  1.00  0.00           H  
ATOM   1368 H5''   A    44     -31.052   6.649  43.341  1.00  0.00           H  
ATOM   1369  C4'   A    44     -31.853   7.276  41.372  1.00  0.00           C  
ATOM   1370  H4'   A    44     -32.661   7.806  41.876  1.00  0.00           H  
ATOM   1371  O4'   A    44     -31.397   8.033  40.263  1.00  0.00           O  
ATOM   1372  C1'   A    44     -32.125   7.495  39.131  1.00  0.00           C  
ATOM   1373  H1'   A    44     -32.698   8.269  38.621  1.00  0.00           H  
ATOM   1374  N9    A    44     -31.153   6.899  38.185  1.00  0.00           N  
ATOM   1375  C8    A    44     -29.949   6.233  38.410  1.00  0.00           C  
ATOM   1376  H8    A    44     -29.493   6.023  39.366  1.00  0.00           H  
ATOM   1377  N7    A    44     -29.422   5.692  37.359  1.00  0.00           N  
ATOM   1378  C5    A    44     -30.306   6.056  36.325  1.00  0.00           C  
ATOM   1379  C6    A    44     -30.294   5.840  34.941  1.00  0.00           C  
ATOM   1380  N6    A    44     -29.265   5.320  34.237  1.00  0.00           N  
ATOM   1381  H61   A    44     -29.288   5.397  33.230  1.00  0.00           H  
ATOM   1382  H62   A    44     -28.502   4.908  34.755  1.00  0.00           H  
ATOM   1383  N1    A    44     -31.335   6.194  34.223  1.00  0.00           N  
ATOM   1384  C2    A    44     -32.347   6.811  34.857  1.00  0.00           C  
ATOM   1385  H2    A    44     -33.224   7.070  34.282  1.00  0.00           H  
ATOM   1386  N3    A    44     -32.490   7.176  36.134  1.00  0.00           N  
ATOM   1387  C4    A    44     -31.369   6.748  36.845  1.00  0.00           C  
ATOM   1388  C3'   A    44     -32.425   5.934  40.889  1.00  0.00           C  
ATOM   1389  H3'   A    44     -31.587   5.282  40.640  1.00  0.00           H  
ATOM   1390  C2'   A    44     -33.047   6.379  39.598  1.00  0.00           C  
ATOM   1391  H2'   A    44     -33.049   5.513  38.935  1.00  0.00           H  
ATOM   1392  O2'   A    44     -34.310   7.038  39.731  1.00  0.00           O  
ATOM   1393 HO2'   A    44     -34.966   6.611  39.176  1.00  0.00           H  
ATOM   1394  O3'   A    44     -33.411   5.398  41.774  1.00  0.00           O  
ATOM   1395  P     G    45     -34.081   3.984  41.533  1.00  0.00           P  
ATOM   1396  OP1   G    45     -34.966   3.661  42.668  1.00  0.00           O  
ATOM   1397  OP2   G    45     -33.017   2.995  41.146  1.00  0.00           O  
ATOM   1398  O5'   G    45     -34.989   4.128  40.249  1.00  0.00           O  
ATOM   1399  C5'   G    45     -36.305   4.583  40.366  1.00  0.00           C  
ATOM   1400  H5'   G    45     -36.292   5.530  40.904  1.00  0.00           H  
ATOM   1401 H5''   G    45     -36.901   3.828  40.877  1.00  0.00           H  
ATOM   1402  C4'   G    45     -36.922   4.942  38.956  1.00  0.00           C  
ATOM   1403  H4'   G    45     -37.781   5.592  39.124  1.00  0.00           H  
ATOM   1404  O4'   G    45     -36.025   5.576  38.128  1.00  0.00           O  
ATOM   1405  C1'   G    45     -35.952   5.056  36.789  1.00  0.00           C  
ATOM   1406  H1'   G    45     -36.066   5.940  36.163  1.00  0.00           H  
ATOM   1407  N9    G    45     -34.774   4.290  36.443  1.00  0.00           N  
ATOM   1408  C8    G    45     -33.851   3.606  37.213  1.00  0.00           C  
ATOM   1409  H8    G    45     -33.803   3.607  38.292  1.00  0.00           H  
ATOM   1410  N7    G    45     -32.817   3.104  36.483  1.00  0.00           N  
ATOM   1411  C5    G    45     -33.193   3.323  35.156  1.00  0.00           C  
ATOM   1412  C6    G    45     -32.594   2.915  33.913  1.00  0.00           C  
ATOM   1413  O6    G    45     -31.449   2.455  33.767  1.00  0.00           O  
ATOM   1414  N1    G    45     -33.221   3.500  32.808  1.00  0.00           N  
ATOM   1415  H1    G    45     -32.930   3.394  31.846  1.00  0.00           H  
ATOM   1416  C2    G    45     -34.335   4.259  32.906  1.00  0.00           C  
ATOM   1417  N2    G    45     -34.866   4.470  31.718  1.00  0.00           N  
ATOM   1418  H21   G    45     -34.554   3.953  30.909  1.00  0.00           H  
ATOM   1419  H22   G    45     -35.548   5.195  31.546  1.00  0.00           H  
ATOM   1420  N3    G    45     -35.005   4.517  33.982  1.00  0.00           N  
ATOM   1421  C4    G    45     -34.380   4.032  35.122  1.00  0.00           C  
ATOM   1422  C3'   G    45     -37.197   3.718  38.163  1.00  0.00           C  
ATOM   1423  H3'   G    45     -36.437   2.980  38.418  1.00  0.00           H  
ATOM   1424  C2'   G    45     -37.135   4.145  36.723  1.00  0.00           C  
ATOM   1425  H2'   G    45     -37.086   3.290  36.049  1.00  0.00           H  
ATOM   1426  O2'   G    45     -38.270   4.918  36.202  1.00  0.00           O  
ATOM   1427 HO2'   G    45     -38.113   4.947  35.255  1.00  0.00           H  
ATOM   1428  O3'   G    45     -38.508   3.210  38.542  1.00  0.00           O  
ATOM   1429  P     A    46     -38.967   1.748  38.306  1.00  0.00           P  
ATOM   1430  OP1   A    46     -40.354   1.644  38.818  1.00  0.00           O  
ATOM   1431  OP2   A    46     -37.967   0.819  38.875  1.00  0.00           O  
ATOM   1432  O5'   A    46     -39.030   1.660  36.683  1.00  0.00           O  
ATOM   1433  C5'   A    46     -40.102   2.180  35.848  1.00  0.00           C  
ATOM   1434  H5'   A    46     -40.396   3.176  36.178  1.00  0.00           H  
ATOM   1435 H5''   A    46     -40.988   1.560  35.985  1.00  0.00           H  
ATOM   1436  C4'   A    46     -39.760   2.161  34.357  1.00  0.00           C  
ATOM   1437  H4'   A    46     -40.587   2.527  33.750  1.00  0.00           H  
ATOM   1438  O4'   A    46     -38.515   2.800  34.086  1.00  0.00           O  
ATOM   1439  C1'   A    46     -37.790   2.132  33.093  1.00  0.00           C  
ATOM   1440  H1'   A    46     -37.449   2.854  32.351  1.00  0.00           H  
ATOM   1441  N9    A    46     -36.641   1.493  33.694  1.00  0.00           N  
ATOM   1442  C8    A    46     -36.282   1.186  35.003  1.00  0.00           C  
ATOM   1443  H8    A    46     -36.944   1.280  35.851  1.00  0.00           H  
ATOM   1444  N7    A    46     -35.083   0.735  35.101  1.00  0.00           N  
ATOM   1445  C5    A    46     -34.557   0.581  33.768  1.00  0.00           C  
ATOM   1446  C6    A    46     -33.409   0.135  33.059  1.00  0.00           C  
ATOM   1447  N6    A    46     -32.361  -0.386  33.649  1.00  0.00           N  
ATOM   1448  H61   A    46     -31.527  -0.433  33.081  1.00  0.00           H  
ATOM   1449  H62   A    46     -32.412  -0.558  34.643  1.00  0.00           H  
ATOM   1450  N1    A    46     -33.311   0.211  31.761  1.00  0.00           N  
ATOM   1451  C2    A    46     -34.329   0.743  31.133  1.00  0.00           C  
ATOM   1452  H2    A    46     -34.134   0.896  30.082  1.00  0.00           H  
ATOM   1453  N3    A    46     -35.475   1.186  31.551  1.00  0.00           N  
ATOM   1454  C4    A    46     -35.530   1.052  32.923  1.00  0.00           C  
ATOM   1455  C3'   A    46     -39.560   0.753  33.758  1.00  0.00           C  
ATOM   1456  H3'   A    46     -39.037   0.203  34.540  1.00  0.00           H  
ATOM   1457  C2'   A    46     -38.742   1.096  32.557  1.00  0.00           C  
ATOM   1458  H2'   A    46     -38.211   0.221  32.183  1.00  0.00           H  
ATOM   1459  O2'   A    46     -39.567   1.675  31.522  1.00  0.00           O  
ATOM   1460 HO2'   A    46     -40.446   1.292  31.574  1.00  0.00           H  
ATOM   1461  O3'   A    46     -40.705   0.013  33.384  1.00  0.00           O  
ATOM   1462  P     G    47     -40.760  -1.584  33.424  1.00  0.00           P  
ATOM   1463  OP1   G    47     -42.072  -1.953  32.974  1.00  0.00           O  
ATOM   1464  OP2   G    47     -40.372  -2.004  34.745  1.00  0.00           O  
ATOM   1465  O5'   G    47     -39.678  -2.117  32.390  1.00  0.00           O  
ATOM   1466  C5'   G    47     -39.877  -1.880  31.009  1.00  0.00           C  
ATOM   1467  H5'   G    47     -40.180  -0.837  30.924  1.00  0.00           H  
ATOM   1468 H5''   G    47     -40.685  -2.465  30.570  1.00  0.00           H  
ATOM   1469  C4'   G    47     -38.677  -2.182  30.152  1.00  0.00           C  
ATOM   1470  H4'   G    47     -38.818  -1.815  29.135  1.00  0.00           H  
ATOM   1471  O4'   G    47     -37.597  -1.359  30.533  1.00  0.00           O  
ATOM   1472  C1'   G    47     -36.369  -2.092  30.403  1.00  0.00           C  
ATOM   1473  H1'   G    47     -35.626  -1.570  29.800  1.00  0.00           H  
ATOM   1474  N9    G    47     -35.836  -2.293  31.759  1.00  0.00           N  
ATOM   1475  C8    G    47     -36.373  -2.039  33.010  1.00  0.00           C  
ATOM   1476  H8    G    47     -37.397  -1.698  33.051  1.00  0.00           H  
ATOM   1477  N7    G    47     -35.549  -2.303  34.018  1.00  0.00           N  
ATOM   1478  C5    G    47     -34.368  -2.782  33.343  1.00  0.00           C  
ATOM   1479  C6    G    47     -33.135  -3.192  33.849  1.00  0.00           C  
ATOM   1480  O6    G    47     -32.729  -3.164  35.033  1.00  0.00           O  
ATOM   1481  N1    G    47     -32.323  -3.739  32.857  1.00  0.00           N  
ATOM   1482  H1    G    47     -31.578  -4.321  33.213  1.00  0.00           H  
ATOM   1483  C2    G    47     -32.582  -3.726  31.508  1.00  0.00           C  
ATOM   1484  N2    G    47     -31.848  -4.443  30.716  1.00  0.00           N  
ATOM   1485  H21   G    47     -31.134  -4.999  31.165  1.00  0.00           H  
ATOM   1486  H22   G    47     -32.059  -4.641  29.748  1.00  0.00           H  
ATOM   1487  N3    G    47     -33.678  -3.229  31.045  1.00  0.00           N  
ATOM   1488  C4    G    47     -34.636  -2.851  31.959  1.00  0.00           C  
ATOM   1489  C3'   G    47     -38.115  -3.648  30.111  1.00  0.00           C  
ATOM   1490  H3'   G    47     -38.129  -4.142  31.082  1.00  0.00           H  
ATOM   1491  C2'   G    47     -36.714  -3.424  29.754  1.00  0.00           C  
ATOM   1492  H2'   G    47     -36.096  -4.250  30.105  1.00  0.00           H  
ATOM   1493  O2'   G    47     -36.529  -3.459  28.331  1.00  0.00           O  
ATOM   1494 HO2'   G    47     -37.416  -3.568  27.980  1.00  0.00           H  
ATOM   1495  O3'   G    47     -38.831  -4.380  29.044  1.00  0.00           O  
ATOM   1496  P     C    48     -39.492  -5.844  29.215  1.00  0.00           P  
ATOM   1497  OP1   C    48     -39.718  -6.329  27.882  1.00  0.00           O  
ATOM   1498  OP2   C    48     -40.558  -5.817  30.237  1.00  0.00           O  
ATOM   1499  O5'   C    48     -38.251  -6.669  29.901  1.00  0.00           O  
ATOM   1500  C5'   C    48     -37.107  -7.124  29.205  1.00  0.00           C  
ATOM   1501  H5'   C    48     -36.611  -6.398  28.560  1.00  0.00           H  
ATOM   1502 H5''   C    48     -37.365  -8.094  28.779  1.00  0.00           H  
ATOM   1503  C4'   C    48     -35.882  -7.470  30.087  1.00  0.00           C  
ATOM   1504  H4'   C    48     -35.085  -7.640  29.363  1.00  0.00           H  
ATOM   1505  O4'   C    48     -35.630  -6.374  30.897  1.00  0.00           O  
ATOM   1506  C1'   C    48     -35.078  -6.828  32.089  1.00  0.00           C  
ATOM   1507  H1'   C    48     -34.004  -6.661  32.007  1.00  0.00           H  
ATOM   1508  N1    C    48     -35.588  -6.110  33.286  1.00  0.00           N  
ATOM   1509  C6    C    48     -36.801  -5.434  33.401  1.00  0.00           C  
ATOM   1510  H6    C    48     -37.516  -5.529  32.597  1.00  0.00           H  
ATOM   1511  C5    C    48     -37.179  -4.818  34.578  1.00  0.00           C  
ATOM   1512  H5    C    48     -38.103  -4.261  34.561  1.00  0.00           H  
ATOM   1513  C4    C    48     -36.211  -4.850  35.635  1.00  0.00           C  
ATOM   1514  N4    C    48     -36.550  -4.430  36.823  1.00  0.00           N  
ATOM   1515  H41   C    48     -35.885  -4.607  37.563  1.00  0.00           H  
ATOM   1516  H42   C    48     -37.540  -4.382  37.015  1.00  0.00           H  
ATOM   1517  N3    C    48     -35.040  -5.454  35.520  1.00  0.00           N  
ATOM   1518  C2    C    48     -34.705  -6.065  34.390  1.00  0.00           C  
ATOM   1519  O2    C    48     -33.578  -6.635  34.375  1.00  0.00           O  
ATOM   1520  C3'   C    48     -36.090  -8.678  30.968  1.00  0.00           C  
ATOM   1521  H3'   C    48     -37.138  -8.736  31.260  1.00  0.00           H  
ATOM   1522  C2'   C    48     -35.293  -8.350  32.168  1.00  0.00           C  
ATOM   1523  H2'   C    48     -35.936  -8.557  33.024  1.00  0.00           H  
ATOM   1524  O2'   C    48     -34.098  -9.137  32.177  1.00  0.00           O  
ATOM   1525 HO2'   C    48     -34.315 -10.065  32.058  1.00  0.00           H  
ATOM   1526  O3'   C    48     -35.727  -9.962  30.358  1.00  0.00           O  
ATOM   1527  P     C    49     -36.171 -11.349  30.885  1.00  0.00           P  
ATOM   1528  OP1   C    49     -36.118 -12.266  29.762  1.00  0.00           O  
ATOM   1529  OP2   C    49     -37.492 -11.281  31.615  1.00  0.00           O  
ATOM   1530  O5'   C    49     -35.021 -11.764  31.941  1.00  0.00           O  
ATOM   1531  C5'   C    49     -33.736 -12.275  31.563  1.00  0.00           C  
ATOM   1532  H5'   C    49     -33.287 -11.422  31.055  1.00  0.00           H  
ATOM   1533 H5''   C    49     -33.791 -13.181  30.960  1.00  0.00           H  
ATOM   1534  C4'   C    49     -32.988 -12.729  32.820  1.00  0.00           C  
ATOM   1535  H4'   C    49     -32.034 -13.201  32.584  1.00  0.00           H  
ATOM   1536  O4'   C    49     -32.698 -11.518  33.580  1.00  0.00           O  
ATOM   1537  C1'   C    49     -32.759 -11.838  34.915  1.00  0.00           C  
ATOM   1538  H1'   C    49     -31.751 -11.739  35.318  1.00  0.00           H  
ATOM   1539  N1    C    49     -33.533 -10.884  35.707  1.00  0.00           N  
ATOM   1540  C6    C    49     -34.697 -10.354  35.202  1.00  0.00           C  
ATOM   1541  H6    C    49     -34.989 -10.741  34.237  1.00  0.00           H  
ATOM   1542  C5    C    49     -35.404  -9.418  35.857  1.00  0.00           C  
ATOM   1543  H5    C    49     -36.311  -8.975  35.471  1.00  0.00           H  
ATOM   1544  C4    C    49     -34.760  -8.990  37.083  1.00  0.00           C  
ATOM   1545  N4    C    49     -35.369  -8.210  37.848  1.00  0.00           N  
ATOM   1546  H41   C    49     -34.878  -7.869  38.662  1.00  0.00           H  
ATOM   1547  H42   C    49     -36.134  -7.669  37.470  1.00  0.00           H  
ATOM   1548  N3    C    49     -33.640  -9.447  37.628  1.00  0.00           N  
ATOM   1549  C2    C    49     -33.027 -10.478  36.934  1.00  0.00           C  
ATOM   1550  O2    C    49     -31.922 -10.816  37.334  1.00  0.00           O  
ATOM   1551  C3'   C    49     -33.763 -13.621  33.686  1.00  0.00           C  
ATOM   1552  H3'   C    49     -34.847 -13.504  33.698  1.00  0.00           H  
ATOM   1553  C2'   C    49     -33.083 -13.325  35.067  1.00  0.00           C  
ATOM   1554  H2'   C    49     -33.759 -13.554  35.890  1.00  0.00           H  
ATOM   1555  O2'   C    49     -31.875 -14.017  35.309  1.00  0.00           O  
ATOM   1556 HO2'   C    49     -31.350 -13.543  35.957  1.00  0.00           H  
ATOM   1557  O3'   C    49     -33.459 -14.961  33.243  1.00  0.00           O  
ATOM   1558  P     U    50     -34.532 -16.050  33.277  1.00  0.00           P  
ATOM   1559  OP1   U    50     -33.904 -17.325  32.757  1.00  0.00           O  
ATOM   1560  OP2   U    50     -35.665 -15.557  32.476  1.00  0.00           O  
ATOM   1561  O5'   U    50     -34.991 -16.205  34.767  1.00  0.00           O  
ATOM   1562  C5'   U    50     -34.229 -16.777  35.802  1.00  0.00           C  
ATOM   1563  H5'   U    50     -33.391 -16.121  36.037  1.00  0.00           H  
ATOM   1564 H5''   U    50     -33.921 -17.785  35.521  1.00  0.00           H  
ATOM   1565  C4'   U    50     -35.187 -16.806  37.080  1.00  0.00           C  
ATOM   1566  H4'   U    50     -34.652 -17.327  37.875  1.00  0.00           H  
ATOM   1567  O4'   U    50     -35.480 -15.485  37.381  1.00  0.00           O  
ATOM   1568  C1'   U    50     -36.897 -15.387  37.315  1.00  0.00           C  
ATOM   1569  H1'   U    50     -37.319 -15.733  38.259  1.00  0.00           H  
ATOM   1570  N1    U    50     -37.291 -14.038  36.817  1.00  0.00           N  
ATOM   1571  C6    U    50     -37.094 -13.666  35.488  1.00  0.00           C  
ATOM   1572  H6    U    50     -36.499 -14.243  34.796  1.00  0.00           H  
ATOM   1573  C5    U    50     -37.601 -12.526  34.990  1.00  0.00           C  
ATOM   1574  H5    U    50     -37.430 -12.245  33.961  1.00  0.00           H  
ATOM   1575  C4    U    50     -38.382 -11.671  35.834  1.00  0.00           C  
ATOM   1576  O4    U    50     -39.039 -10.647  35.566  1.00  0.00           O  
ATOM   1577  N3    U    50     -38.593 -12.134  37.081  1.00  0.00           N  
ATOM   1578  H3    U    50     -39.228 -11.548  37.605  1.00  0.00           H  
ATOM   1579  C2    U    50     -38.123 -13.293  37.637  1.00  0.00           C  
ATOM   1580  O2    U    50     -38.320 -13.596  38.850  1.00  0.00           O  
ATOM   1581  C3'   U    50     -36.484 -17.605  36.829  1.00  0.00           C  
ATOM   1582  H3'   U    50     -36.257 -18.415  36.135  1.00  0.00           H  
ATOM   1583  C2'   U    50     -37.482 -16.526  36.484  1.00  0.00           C  
ATOM   1584  H2'   U    50     -37.370 -16.434  35.403  1.00  0.00           H  
ATOM   1585  O2'   U    50     -38.846 -16.850  36.748  1.00  0.00           O  
ATOM   1586 HO2'   U    50     -38.930 -16.962  37.697  1.00  0.00           H  
ATOM   1587  O3'   U    50     -36.914 -18.142  38.083  1.00  0.00           O  
ATOM   1588  P     U    51     -36.379 -19.635  38.524  1.00  0.00           P  
ATOM   1589  OP1   U    51     -36.510 -20.452  37.295  1.00  0.00           O  
ATOM   1590  OP2   U    51     -37.150 -19.985  39.675  1.00  0.00           O  
ATOM   1591  O5'   U    51     -34.882 -19.385  39.043  1.00  0.00           O  
ATOM   1592  C5'   U    51     -33.776 -19.962  38.474  1.00  0.00           C  
ATOM   1593  H5'   U    51     -33.686 -19.702  37.419  1.00  0.00           H  
ATOM   1594 H5''   U    51     -33.950 -21.038  38.496  1.00  0.00           H  
ATOM   1595  C4'   U    51     -32.581 -19.372  39.121  1.00  0.00           C  
ATOM   1596  H4'   U    51     -31.718 -19.582  38.489  1.00  0.00           H  
ATOM   1597  O4'   U    51     -32.690 -17.960  39.335  1.00  0.00           O  
ATOM   1598  C1'   U    51     -32.571 -17.772  40.750  1.00  0.00           C  
ATOM   1599  H1'   U    51     -31.505 -17.570  40.855  1.00  0.00           H  
ATOM   1600  N1    U    51     -33.411 -16.678  41.302  1.00  0.00           N  
ATOM   1601  C6    U    51     -34.689 -16.491  40.721  1.00  0.00           C  
ATOM   1602  H6    U    51     -34.972 -17.084  39.864  1.00  0.00           H  
ATOM   1603  C5    U    51     -35.469 -15.458  41.093  1.00  0.00           C  
ATOM   1604  H5    U    51     -36.408 -15.344  40.572  1.00  0.00           H  
ATOM   1605  C4    U    51     -35.107 -14.624  42.211  1.00  0.00           C  
ATOM   1606  O4    U    51     -35.739 -13.592  42.541  1.00  0.00           O  
ATOM   1607  N3    U    51     -33.986 -14.992  42.835  1.00  0.00           N  
ATOM   1608  H3    U    51     -33.633 -14.345  43.526  1.00  0.00           H  
ATOM   1609  C2    U    51     -33.091 -16.006  42.536  1.00  0.00           C  
ATOM   1610  O2    U    51     -32.074 -16.211  43.245  1.00  0.00           O  
ATOM   1611  C3'   U    51     -32.313 -20.082  40.441  1.00  0.00           C  
ATOM   1612  H3'   U    51     -32.878 -21.012  40.496  1.00  0.00           H  
ATOM   1613  C2'   U    51     -32.860 -19.114  41.424  1.00  0.00           C  
ATOM   1614  H2'   U    51     -33.933 -19.221  41.585  1.00  0.00           H  
ATOM   1615  O2'   U    51     -32.183 -19.351  42.615  1.00  0.00           O  
ATOM   1616 HO2'   U    51     -31.331 -19.753  42.431  1.00  0.00           H  
ATOM   1617  O3'   U    51     -30.913 -20.425  40.682  1.00  0.00           O  
ATOM   1618  P     A    52     -30.086 -21.611  40.042  1.00  0.00           P  
ATOM   1619  OP1   A    52     -31.070 -22.675  39.614  1.00  0.00           O  
ATOM   1620  OP2   A    52     -28.988 -21.891  40.946  1.00  0.00           O  
ATOM   1621  O5'   A    52     -29.549 -20.959  38.722  1.00  0.00           O  
ATOM   1622  C5'   A    52     -28.534 -20.054  38.901  1.00  0.00           C  
ATOM   1623  H5'   A    52     -27.612 -20.631  38.973  1.00  0.00           H  
ATOM   1624 H5''   A    52     -28.674 -19.379  39.746  1.00  0.00           H  
ATOM   1625  C4'   A    52     -28.459 -19.273  37.593  1.00  0.00           C  
ATOM   1626  H4'   A    52     -28.556 -19.932  36.731  1.00  0.00           H  
ATOM   1627  O4'   A    52     -29.579 -18.398  37.433  1.00  0.00           O  
ATOM   1628  C1'   A    52     -29.062 -17.063  37.153  1.00  0.00           C  
ATOM   1629  H1'   A    52     -29.480 -16.759  36.194  1.00  0.00           H  
ATOM   1630  N9    A    52     -29.557 -16.181  38.195  1.00  0.00           N  
ATOM   1631  C8    A    52     -30.878 -15.777  38.329  1.00  0.00           C  
ATOM   1632  H8    A    52     -31.643 -15.994  37.598  1.00  0.00           H  
ATOM   1633  N7    A    52     -31.075 -15.083  39.380  1.00  0.00           N  
ATOM   1634  C5    A    52     -29.870 -15.053  40.091  1.00  0.00           C  
ATOM   1635  C6    A    52     -29.436 -14.490  41.258  1.00  0.00           C  
ATOM   1636  N6    A    52     -30.281 -13.776  42.009  1.00  0.00           N  
ATOM   1637  H61   A    52     -29.890 -13.074  42.621  1.00  0.00           H  
ATOM   1638  H62   A    52     -31.174 -13.576  41.581  1.00  0.00           H  
ATOM   1639  N1    A    52     -28.169 -14.632  41.654  1.00  0.00           N  
ATOM   1640  C2    A    52     -27.409 -15.345  40.940  1.00  0.00           C  
ATOM   1641  H2    A    52     -26.457 -15.521  41.420  1.00  0.00           H  
ATOM   1642  N3    A    52     -27.576 -15.936  39.772  1.00  0.00           N  
ATOM   1643  C4    A    52     -28.899 -15.738  39.380  1.00  0.00           C  
ATOM   1644  C3'   A    52     -27.200 -18.504  37.581  1.00  0.00           C  
ATOM   1645  H3'   A    52     -26.828 -18.473  38.605  1.00  0.00           H  
ATOM   1646  C2'   A    52     -27.559 -17.126  36.941  1.00  0.00           C  
ATOM   1647  H2'   A    52     -27.027 -16.389  37.542  1.00  0.00           H  
ATOM   1648  O2'   A    52     -27.190 -17.007  35.539  1.00  0.00           O  
ATOM   1649 HO2'   A    52     -26.579 -16.271  35.456  1.00  0.00           H  
ATOM   1650  O3'   A    52     -26.354 -19.332  36.789  1.00  0.00           O  
ATOM   1651  P     A    53     -24.767 -19.334  36.940  1.00  0.00           P  
ATOM   1652  OP1   A    53     -24.209 -20.383  36.125  1.00  0.00           O  
ATOM   1653  OP2   A    53     -24.468 -19.356  38.385  1.00  0.00           O  
ATOM   1654  O5'   A    53     -24.328 -17.912  36.349  1.00  0.00           O  
ATOM   1655  C5'   A    53     -24.207 -17.649  34.934  1.00  0.00           C  
ATOM   1656  H5'   A    53     -25.144 -17.912  34.444  1.00  0.00           H  
ATOM   1657 H5''   A    53     -23.404 -18.301  34.590  1.00  0.00           H  
ATOM   1658  C4'   A    53     -23.972 -16.179  34.664  1.00  0.00           C  
ATOM   1659  H4'   A    53     -23.916 -16.140  33.576  1.00  0.00           H  
ATOM   1660  O4'   A    53     -25.010 -15.409  35.106  1.00  0.00           O  
ATOM   1661  C1'   A    53     -24.514 -14.343  35.850  1.00  0.00           C  
ATOM   1662  H1'   A    53     -24.251 -13.517  35.189  1.00  0.00           H  
ATOM   1663  N9    A    53     -25.526 -13.800  36.789  1.00  0.00           N  
ATOM   1664  C8    A    53     -25.347 -13.160  38.039  1.00  0.00           C  
ATOM   1665  H8    A    53     -24.358 -13.099  38.469  1.00  0.00           H  
ATOM   1666  N7    A    53     -26.452 -12.730  38.541  1.00  0.00           N  
ATOM   1667  C5    A    53     -27.412 -13.051  37.614  1.00  0.00           C  
ATOM   1668  C6    A    53     -28.814 -12.801  37.494  1.00  0.00           C  
ATOM   1669  N6    A    53     -29.628 -12.121  38.335  1.00  0.00           N  
ATOM   1670  H61   A    53     -30.526 -11.845  37.966  1.00  0.00           H  
ATOM   1671  H62   A    53     -29.299 -11.575  39.119  1.00  0.00           H  
ATOM   1672  N1    A    53     -29.484 -13.210  36.433  1.00  0.00           N  
ATOM   1673  C2    A    53     -28.832 -13.808  35.470  1.00  0.00           C  
ATOM   1674  H2    A    53     -29.411 -14.242  34.668  1.00  0.00           H  
ATOM   1675  N3    A    53     -27.533 -14.120  35.382  1.00  0.00           N  
ATOM   1676  C4    A    53     -26.888 -13.706  36.514  1.00  0.00           C  
ATOM   1677  C3'   A    53     -22.725 -15.749  35.443  1.00  0.00           C  
ATOM   1678  H3'   A    53     -22.232 -16.606  35.903  1.00  0.00           H  
ATOM   1679  C2'   A    53     -23.324 -14.930  36.560  1.00  0.00           C  
ATOM   1680  H2'   A    53     -23.678 -15.614  37.331  1.00  0.00           H  
ATOM   1681  O2'   A    53     -22.592 -13.818  37.119  1.00  0.00           O  
ATOM   1682 HO2'   A    53     -22.124 -13.298  36.462  1.00  0.00           H  
ATOM   1683  O3'   A    53     -21.853 -14.885  34.718  1.00  0.00           O  
ATOM   1684  P     A    54     -21.330 -15.159  33.207  1.00  0.00           P  
ATOM   1685  OP1   A    54     -21.290 -16.643  33.015  1.00  0.00           O  
ATOM   1686  OP2   A    54     -20.063 -14.357  33.085  1.00  0.00           O  
ATOM   1687  O5'   A    54     -22.534 -14.485  32.391  1.00  0.00           O  
ATOM   1688  C5'   A    54     -22.619 -13.097  32.414  1.00  0.00           C  
ATOM   1689  H5'   A    54     -21.929 -12.705  31.667  1.00  0.00           H  
ATOM   1690 H5''   A    54     -22.241 -12.735  33.370  1.00  0.00           H  
ATOM   1691  C4'   A    54     -24.007 -12.576  32.067  1.00  0.00           C  
ATOM   1692  H4'   A    54     -24.251 -13.132  31.162  1.00  0.00           H  
ATOM   1693  O4'   A    54     -25.022 -12.726  33.043  1.00  0.00           O  
ATOM   1694  C1'   A    54     -26.088 -11.742  32.953  1.00  0.00           C  
ATOM   1695  H1'   A    54     -27.078 -12.156  32.760  1.00  0.00           H  
ATOM   1696  N9    A    54     -26.235 -10.996  34.255  1.00  0.00           N  
ATOM   1697  C8    A    54     -25.359 -10.746  35.259  1.00  0.00           C  
ATOM   1698  H8    A    54     -24.310 -11.001  35.239  1.00  0.00           H  
ATOM   1699  N7    A    54     -25.955 -10.149  36.248  1.00  0.00           N  
ATOM   1700  C5    A    54     -27.272  -9.957  35.933  1.00  0.00           C  
ATOM   1701  C6    A    54     -28.454  -9.497  36.560  1.00  0.00           C  
ATOM   1702  N6    A    54     -28.567  -9.084  37.824  1.00  0.00           N  
ATOM   1703  H61   A    54     -29.429  -8.620  38.074  1.00  0.00           H  
ATOM   1704  H62   A    54     -27.695  -8.956  38.317  1.00  0.00           H  
ATOM   1705  N1    A    54     -29.679  -9.472  35.892  1.00  0.00           N  
ATOM   1706  C2    A    54     -29.618  -9.944  34.703  1.00  0.00           C  
ATOM   1707  H2    A    54     -30.541  -9.894  34.146  1.00  0.00           H  
ATOM   1708  N3    A    54     -28.594 -10.460  34.002  1.00  0.00           N  
ATOM   1709  C4    A    54     -27.437 -10.497  34.677  1.00  0.00           C  
ATOM   1710  C3'   A    54     -24.091 -11.076  31.676  1.00  0.00           C  
ATOM   1711  H3'   A    54     -23.558 -10.488  32.423  1.00  0.00           H  
ATOM   1712  C2'   A    54     -25.630 -10.799  31.835  1.00  0.00           C  
ATOM   1713  H2'   A    54     -25.849  -9.750  32.038  1.00  0.00           H  
ATOM   1714  O2'   A    54     -26.219 -11.259  30.708  1.00  0.00           O  
ATOM   1715 HO2'   A    54     -25.517 -11.485  30.094  1.00  0.00           H  
ATOM   1716  O3'   A    54     -23.530 -10.800  30.431  1.00  0.00           O  
ATOM   1717  P     C    55     -22.918  -9.464  30.056  1.00  0.00           P  
ATOM   1718  OP1   C    55     -22.505  -9.600  28.634  1.00  0.00           O  
ATOM   1719  OP2   C    55     -21.977  -9.063  31.071  1.00  0.00           O  
ATOM   1720  O5'   C    55     -24.184  -8.516  30.109  1.00  0.00           O  
ATOM   1721  C5'   C    55     -25.181  -8.558  29.008  1.00  0.00           C  
ATOM   1722  H5'   C    55     -25.320  -9.598  28.715  1.00  0.00           H  
ATOM   1723 H5''   C    55     -24.788  -8.057  28.123  1.00  0.00           H  
ATOM   1724  C4'   C    55     -26.474  -7.845  29.201  1.00  0.00           C  
ATOM   1725  H4'   C    55     -27.219  -8.153  28.468  1.00  0.00           H  
ATOM   1726  O4'   C    55     -26.977  -8.242  30.484  1.00  0.00           O  
ATOM   1727  C1'   C    55     -27.872  -7.232  30.867  1.00  0.00           C  
ATOM   1728  H1'   C    55     -28.925  -7.478  30.729  1.00  0.00           H  
ATOM   1729  N1    C    55     -27.718  -6.763  32.250  1.00  0.00           N  
ATOM   1730  C6    C    55     -26.537  -6.919  32.878  1.00  0.00           C  
ATOM   1731  H6    C    55     -25.633  -7.196  32.356  1.00  0.00           H  
ATOM   1732  C5    C    55     -26.479  -6.616  34.206  1.00  0.00           C  
ATOM   1733  H5    C    55     -25.608  -6.819  34.811  1.00  0.00           H  
ATOM   1734  C4    C    55     -27.663  -6.172  34.850  1.00  0.00           C  
ATOM   1735  N4    C    55     -27.822  -6.224  36.130  1.00  0.00           N  
ATOM   1736  H41   C    55     -28.758  -6.261  36.509  1.00  0.00           H  
ATOM   1737  H42   C    55     -27.005  -6.416  36.691  1.00  0.00           H  
ATOM   1738  N3    C    55     -28.829  -5.988  34.193  1.00  0.00           N  
ATOM   1739  C2    C    55     -28.837  -6.166  32.871  1.00  0.00           C  
ATOM   1740  O2    C    55     -29.837  -5.933  32.199  1.00  0.00           O  
ATOM   1741  C3'   C    55     -26.284  -6.292  29.176  1.00  0.00           C  
ATOM   1742  H3'   C    55     -25.499  -6.060  29.896  1.00  0.00           H  
ATOM   1743  C2'   C    55     -27.641  -6.036  29.835  1.00  0.00           C  
ATOM   1744  H2'   C    55     -27.596  -5.011  30.205  1.00  0.00           H  
ATOM   1745  O2'   C    55     -28.743  -6.151  28.850  1.00  0.00           O  
ATOM   1746 HO2'   C    55     -28.350  -5.629  28.147  1.00  0.00           H  
ATOM   1747  O3'   C    55     -26.201  -5.720  27.857  1.00  0.00           O  
ATOM   1748  P     U    56     -25.730  -4.225  27.642  1.00  0.00           P  
ATOM   1749  OP1   U    56     -24.787  -4.188  26.493  1.00  0.00           O  
ATOM   1750  OP2   U    56     -25.473  -3.503  28.884  1.00  0.00           O  
ATOM   1751  O5'   U    56     -27.055  -3.485  27.069  1.00  0.00           O  
ATOM   1752  C5'   U    56     -27.544  -3.775  25.768  1.00  0.00           C  
ATOM   1753  H5'   U    56     -27.487  -4.848  25.587  1.00  0.00           H  
ATOM   1754 H5''   U    56     -26.858  -3.298  25.069  1.00  0.00           H  
ATOM   1755  C4'   U    56     -28.955  -3.319  25.447  1.00  0.00           C  
ATOM   1756  H4'   U    56     -29.195  -3.724  24.464  1.00  0.00           H  
ATOM   1757  O4'   U    56     -29.836  -3.893  26.361  1.00  0.00           O  
ATOM   1758  C1'   U    56     -30.836  -2.942  26.855  1.00  0.00           C  
ATOM   1759  H1'   U    56     -31.799  -3.451  26.814  1.00  0.00           H  
ATOM   1760  N1    U    56     -30.598  -2.399  28.191  1.00  0.00           N  
ATOM   1761  C6    U    56     -29.583  -2.981  28.956  1.00  0.00           C  
ATOM   1762  H6    U    56     -28.877  -3.715  28.598  1.00  0.00           H  
ATOM   1763  C5    U    56     -29.440  -2.509  30.230  1.00  0.00           C  
ATOM   1764  H5    U    56     -28.623  -2.917  30.807  1.00  0.00           H  
ATOM   1765  C4    U    56     -30.226  -1.461  30.819  1.00  0.00           C  
ATOM   1766  O4    U    56     -30.051  -0.915  31.882  1.00  0.00           O  
ATOM   1767  N3    U    56     -31.181  -1.005  29.969  1.00  0.00           N  
ATOM   1768  H3    U    56     -31.830  -0.308  30.306  1.00  0.00           H  
ATOM   1769  C2    U    56     -31.454  -1.433  28.756  1.00  0.00           C  
ATOM   1770  O2    U    56     -32.539  -1.084  28.289  1.00  0.00           O  
ATOM   1771  C3'   U    56     -29.305  -1.839  25.473  1.00  0.00           C  
ATOM   1772  H3'   U    56     -28.840  -1.346  26.326  1.00  0.00           H  
ATOM   1773  C2'   U    56     -30.784  -1.824  25.781  1.00  0.00           C  
ATOM   1774  H2'   U    56     -31.099  -0.837  26.119  1.00  0.00           H  
ATOM   1775  O2'   U    56     -31.663  -2.325  24.730  1.00  0.00           O  
ATOM   1776 HO2'   U    56     -31.419  -3.213  24.460  1.00  0.00           H  
ATOM   1777  O3'   U    56     -29.066  -1.186  24.202  1.00  0.00           O  
ATOM   1778  P     C    57     -28.749   0.298  24.174  1.00  0.00           P  
ATOM   1779  OP1   C    57     -28.516   0.669  22.745  1.00  0.00           O  
ATOM   1780  OP2   C    57     -27.664   0.632  25.115  1.00  0.00           O  
ATOM   1781  O5'   C    57     -30.064   1.040  24.634  1.00  0.00           O  
ATOM   1782  C5'   C    57     -31.232   1.282  23.806  1.00  0.00           C  
ATOM   1783  H5'   C    57     -31.452   0.370  23.253  1.00  0.00           H  
ATOM   1784 H5''   C    57     -30.837   1.903  23.002  1.00  0.00           H  
ATOM   1785  C4'   C    57     -32.455   1.796  24.596  1.00  0.00           C  
ATOM   1786  H4'   C    57     -33.346   1.670  23.980  1.00  0.00           H  
ATOM   1787  O4'   C    57     -32.505   1.190  25.853  1.00  0.00           O  
ATOM   1788  C1'   C    57     -33.053   2.131  26.823  1.00  0.00           C  
ATOM   1789  H1'   C    57     -34.036   1.794  27.156  1.00  0.00           H  
ATOM   1790  N1    C    57     -32.125   2.315  28.017  1.00  0.00           N  
ATOM   1791  C6    C    57     -30.816   1.857  28.006  1.00  0.00           C  
ATOM   1792  H6    C    57     -30.464   1.512  27.045  1.00  0.00           H  
ATOM   1793  C5    C    57     -30.006   1.812  29.122  1.00  0.00           C  
ATOM   1794  H5    C    57     -28.976   1.492  29.065  1.00  0.00           H  
ATOM   1795  C4    C    57     -30.629   2.218  30.345  1.00  0.00           C  
ATOM   1796  N4    C    57     -29.969   2.165  31.445  1.00  0.00           N  
ATOM   1797  H41   C    57     -30.529   2.417  32.247  1.00  0.00           H  
ATOM   1798  H42   C    57     -29.020   1.838  31.552  1.00  0.00           H  
ATOM   1799  N3    C    57     -31.845   2.795  30.375  1.00  0.00           N  
ATOM   1800  C2    C    57     -32.582   2.844  29.224  1.00  0.00           C  
ATOM   1801  O2    C    57     -33.689   3.319  29.377  1.00  0.00           O  
ATOM   1802  C3'   C    57     -32.236   3.251  24.945  1.00  0.00           C  
ATOM   1803  H3'   C    57     -31.236   3.421  25.344  1.00  0.00           H  
ATOM   1804  C2'   C    57     -33.253   3.418  26.115  1.00  0.00           C  
ATOM   1805  H2'   C    57     -33.016   4.277  26.743  1.00  0.00           H  
ATOM   1806  O2'   C    57     -34.626   3.488  25.734  1.00  0.00           O  
ATOM   1807 HO2'   C    57     -35.212   3.356  26.483  1.00  0.00           H  
ATOM   1808  O3'   C    57     -32.472   4.106  23.875  1.00  0.00           O  
ATOM   1809  P     U    58     -32.055   5.657  23.794  1.00  0.00           P  
ATOM   1810  OP1   U    58     -32.602   6.309  22.574  1.00  0.00           O  
ATOM   1811  OP2   U    58     -30.615   5.781  24.034  1.00  0.00           O  
ATOM   1812  O5'   U    58     -32.686   6.349  25.032  1.00  0.00           O  
ATOM   1813  C5'   U    58     -34.111   6.715  25.061  1.00  0.00           C  
ATOM   1814  H5'   U    58     -34.692   5.878  24.674  1.00  0.00           H  
ATOM   1815 H5''   U    58     -34.262   7.485  24.304  1.00  0.00           H  
ATOM   1816  C4'   U    58     -34.640   7.144  26.396  1.00  0.00           C  
ATOM   1817  H4'   U    58     -35.719   7.285  26.329  1.00  0.00           H  
ATOM   1818  O4'   U    58     -34.294   6.164  27.437  1.00  0.00           O  
ATOM   1819  C1'   U    58     -34.069   6.784  28.704  1.00  0.00           C  
ATOM   1820  H1'   U    58     -34.750   6.348  29.434  1.00  0.00           H  
ATOM   1821  N1    U    58     -32.718   6.566  29.234  1.00  0.00           N  
ATOM   1822  C6    U    58     -31.709   5.967  28.498  1.00  0.00           C  
ATOM   1823  H6    U    58     -31.798   5.999  27.423  1.00  0.00           H  
ATOM   1824  C5    U    58     -30.533   5.532  29.136  1.00  0.00           C  
ATOM   1825  H5    U    58     -29.704   5.135  28.568  1.00  0.00           H  
ATOM   1826  C4    U    58     -30.366   5.592  30.568  1.00  0.00           C  
ATOM   1827  O4    U    58     -29.331   5.293  31.136  1.00  0.00           O  
ATOM   1828  N3    U    58     -31.449   6.055  31.261  1.00  0.00           N  
ATOM   1829  H3    U    58     -31.390   5.884  32.255  1.00  0.00           H  
ATOM   1830  C2    U    58     -32.593   6.548  30.639  1.00  0.00           C  
ATOM   1831  O2    U    58     -33.383   6.993  31.406  1.00  0.00           O  
ATOM   1832  C3'   U    58     -34.100   8.510  26.888  1.00  0.00           C  
ATOM   1833  H3'   U    58     -33.074   8.631  26.540  1.00  0.00           H  
ATOM   1834  C2'   U    58     -34.194   8.276  28.439  1.00  0.00           C  
ATOM   1835  H2'   U    58     -33.409   8.744  29.032  1.00  0.00           H  
ATOM   1836  O2'   U    58     -35.428   8.746  28.976  1.00  0.00           O  
ATOM   1837 HO2'   U    58     -35.705   9.570  28.567  1.00  0.00           H  
ATOM   1838  O3'   U    58     -34.831   9.602  26.425  1.00  0.00           O  
ATOM   1839  P     U    59     -34.356  11.111  26.366  1.00  0.00           P  
ATOM   1840  OP1   U    59     -35.377  11.865  25.677  1.00  0.00           O  
ATOM   1841  OP2   U    59     -32.988  11.153  25.898  1.00  0.00           O  
ATOM   1842  O5'   U    59     -34.376  11.425  27.869  1.00  0.00           O  
ATOM   1843  C5'   U    59     -35.481  12.040  28.459  1.00  0.00           C  
ATOM   1844  H5'   U    59     -36.331  11.369  28.333  1.00  0.00           H  
ATOM   1845 H5''   U    59     -35.736  13.040  28.107  1.00  0.00           H  
ATOM   1846  C4'   U    59     -35.287  12.435  29.916  1.00  0.00           C  
ATOM   1847  H4'   U    59     -36.200  12.977  30.161  1.00  0.00           H  
ATOM   1848  O4'   U    59     -34.996  11.385  30.850  1.00  0.00           O  
ATOM   1849  C1'   U    59     -34.158  11.953  31.899  1.00  0.00           C  
ATOM   1850  H1'   U    59     -34.631  12.008  32.879  1.00  0.00           H  
ATOM   1851  N1    U    59     -32.909  11.142  31.997  1.00  0.00           N  
ATOM   1852  C6    U    59     -32.305  10.632  30.846  1.00  0.00           C  
ATOM   1853  H6    U    59     -32.857  10.611  29.918  1.00  0.00           H  
ATOM   1854  C5    U    59     -31.206   9.847  30.925  1.00  0.00           C  
ATOM   1855  H5    U    59     -30.753   9.416  30.044  1.00  0.00           H  
ATOM   1856  C4    U    59     -30.594   9.421  32.188  1.00  0.00           C  
ATOM   1857  O4    U    59     -29.627   8.678  32.317  1.00  0.00           O  
ATOM   1858  N3    U    59     -31.220   9.996  33.298  1.00  0.00           N  
ATOM   1859  H3    U    59     -30.797   9.804  34.194  1.00  0.00           H  
ATOM   1860  C2    U    59     -32.278  10.912  33.246  1.00  0.00           C  
ATOM   1861  O2    U    59     -32.558  11.480  34.339  1.00  0.00           O  
ATOM   1862  C3'   U    59     -34.116  13.509  29.968  1.00  0.00           C  
ATOM   1863  H3'   U    59     -33.216  13.201  29.437  1.00  0.00           H  
ATOM   1864  C2'   U    59     -33.760  13.423  31.444  1.00  0.00           C  
ATOM   1865  H2'   U    59     -32.745  13.762  31.650  1.00  0.00           H  
ATOM   1866  O2'   U    59     -34.701  14.203  32.145  1.00  0.00           O  
ATOM   1867 HO2'   U    59     -34.565  15.046  31.706  1.00  0.00           H  
ATOM   1868  O3'   U    59     -34.485  14.777  29.427  1.00  0.00           O  
ATOM   1869  P     G    60     -33.567  16.026  29.198  1.00  0.00           P  
ATOM   1870  OP1   G    60     -34.496  17.146  28.981  1.00  0.00           O  
ATOM   1871  OP2   G    60     -32.546  15.707  28.183  1.00  0.00           O  
ATOM   1872  O5'   G    60     -32.750  16.364  30.541  1.00  0.00           O  
ATOM   1873  C5'   G    60     -33.232  17.119  31.671  1.00  0.00           C  
ATOM   1874  H5'   G    60     -34.210  16.875  32.087  1.00  0.00           H  
ATOM   1875 H5''   G    60     -33.400  18.116  31.263  1.00  0.00           H  
ATOM   1876  C4'   G    60     -32.269  17.083  32.819  1.00  0.00           C  
ATOM   1877  H4'   G    60     -32.604  17.699  33.654  1.00  0.00           H  
ATOM   1878  O4'   G    60     -32.119  15.721  33.227  1.00  0.00           O  
ATOM   1879  C1'   G    60     -30.850  15.469  33.812  1.00  0.00           C  
ATOM   1880  H1'   G    60     -30.927  15.134  34.846  1.00  0.00           H  
ATOM   1881  N9    G    60     -30.257  14.343  33.110  1.00  0.00           N  
ATOM   1882  C8    G    60     -30.316  14.000  31.790  1.00  0.00           C  
ATOM   1883  H8    G    60     -30.996  14.407  31.056  1.00  0.00           H  
ATOM   1884  N7    G    60     -29.478  13.027  31.438  1.00  0.00           N  
ATOM   1885  C5    G    60     -28.844  12.655  32.628  1.00  0.00           C  
ATOM   1886  C6    G    60     -27.906  11.652  32.959  1.00  0.00           C  
ATOM   1887  O6    G    60     -27.423  10.772  32.156  1.00  0.00           O  
ATOM   1888  N1    G    60     -27.367  11.710  34.247  1.00  0.00           N  
ATOM   1889  H1    G    60     -26.610  11.158  34.623  1.00  0.00           H  
ATOM   1890  C2    G    60     -27.938  12.573  35.131  1.00  0.00           C  
ATOM   1891  N2    G    60     -27.477  12.600  36.335  1.00  0.00           N  
ATOM   1892  H21   G    60     -26.599  12.144  36.536  1.00  0.00           H  
ATOM   1893  H22   G    60     -27.881  13.178  37.058  1.00  0.00           H  
ATOM   1894  N3    G    60     -28.919  13.441  34.934  1.00  0.00           N  
ATOM   1895  C4    G    60     -29.272  13.468  33.627  1.00  0.00           C  
ATOM   1896  C3'   G    60     -30.881  17.418  32.363  1.00  0.00           C  
ATOM   1897  H3'   G    60     -30.580  16.981  31.410  1.00  0.00           H  
ATOM   1898  C2'   G    60     -30.035  16.728  33.451  1.00  0.00           C  
ATOM   1899  H2'   G    60     -29.014  16.465  33.176  1.00  0.00           H  
ATOM   1900  O2'   G    60     -30.151  17.621  34.583  1.00  0.00           O  
ATOM   1901 HO2'   G    60     -30.075  18.510  34.229  1.00  0.00           H  
ATOM   1902  O3'   G    60     -30.594  18.793  32.180  1.00  0.00           O  
ATOM   1903  P     A    61     -29.335  19.353  31.383  1.00  0.00           P  
ATOM   1904  OP1   A    61     -29.725  20.698  30.940  1.00  0.00           O  
ATOM   1905  OP2   A    61     -28.827  18.369  30.436  1.00  0.00           O  
ATOM   1906  O5'   A    61     -28.191  19.518  32.562  1.00  0.00           O  
ATOM   1907  C5'   A    61     -28.399  20.493  33.589  1.00  0.00           C  
ATOM   1908  H5'   A    61     -29.306  20.173  34.102  1.00  0.00           H  
ATOM   1909 H5''   A    61     -28.384  21.500  33.172  1.00  0.00           H  
ATOM   1910  C4'   A    61     -27.409  20.467  34.704  1.00  0.00           C  
ATOM   1911  H4'   A    61     -27.842  20.969  35.569  1.00  0.00           H  
ATOM   1912  O4'   A    61     -27.064  19.105  35.100  1.00  0.00           O  
ATOM   1913  C1'   A    61     -25.759  19.145  35.720  1.00  0.00           C  
ATOM   1914  H1'   A    61     -25.843  18.791  36.748  1.00  0.00           H  
ATOM   1915  N9    A    61     -24.769  18.255  35.016  1.00  0.00           N  
ATOM   1916  C8    A    61     -24.807  18.015  33.672  1.00  0.00           C  
ATOM   1917  H8    A    61     -25.646  18.305  33.057  1.00  0.00           H  
ATOM   1918  N7    A    61     -23.719  17.457  33.177  1.00  0.00           N  
ATOM   1919  C5    A    61     -22.818  17.397  34.311  1.00  0.00           C  
ATOM   1920  C6    A    61     -21.396  17.073  34.479  1.00  0.00           C  
ATOM   1921  N6    A    61     -20.604  16.559  33.632  1.00  0.00           N  
ATOM   1922  H61   A    61     -19.635  16.372  33.851  1.00  0.00           H  
ATOM   1923  H62   A    61     -20.954  16.436  32.693  1.00  0.00           H  
ATOM   1924  N1    A    61     -20.853  17.143  35.686  1.00  0.00           N  
ATOM   1925  C2    A    61     -21.648  17.505  36.731  1.00  0.00           C  
ATOM   1926  H2    A    61     -21.263  17.543  37.739  1.00  0.00           H  
ATOM   1927  N3    A    61     -22.946  17.923  36.657  1.00  0.00           N  
ATOM   1928  C4    A    61     -23.472  17.847  35.435  1.00  0.00           C  
ATOM   1929  C3'   A    61     -26.073  21.054  34.495  1.00  0.00           C  
ATOM   1930  H3'   A    61     -25.711  20.680  33.538  1.00  0.00           H  
ATOM   1931  C2'   A    61     -25.207  20.565  35.659  1.00  0.00           C  
ATOM   1932  H2'   A    61     -24.166  20.561  35.336  1.00  0.00           H  
ATOM   1933  O2'   A    61     -25.479  21.224  36.913  1.00  0.00           O  
ATOM   1934 HO2'   A    61     -24.890  20.876  37.586  1.00  0.00           H  
ATOM   1935  O3'   A    61     -26.154  22.469  34.492  1.00  0.00           O  
ATOM   1936  P     U    62     -25.400  23.385  33.461  1.00  0.00           P  
ATOM   1937  OP1   U    62     -25.878  24.768  33.618  1.00  0.00           O  
ATOM   1938  OP2   U    62     -25.537  22.820  32.134  1.00  0.00           O  
ATOM   1939  O5'   U    62     -23.885  23.261  34.065  1.00  0.00           O  
ATOM   1940  C5'   U    62     -23.580  23.624  35.411  1.00  0.00           C  
ATOM   1941  H5'   U    62     -24.183  23.185  36.206  1.00  0.00           H  
ATOM   1942 H5''   U    62     -23.586  24.714  35.401  1.00  0.00           H  
ATOM   1943  C4'   U    62     -22.138  23.223  35.662  1.00  0.00           C  
ATOM   1944  H4'   U    62     -21.817  23.666  36.605  1.00  0.00           H  
ATOM   1945  O4'   U    62     -21.943  21.817  35.692  1.00  0.00           O  
ATOM   1946  C1'   U    62     -20.704  21.408  35.234  1.00  0.00           C  
ATOM   1947  H1'   U    62     -20.268  20.687  35.925  1.00  0.00           H  
ATOM   1948  N1    U    62     -20.737  20.679  33.925  1.00  0.00           N  
ATOM   1949  C6    U    62     -21.753  20.751  33.013  1.00  0.00           C  
ATOM   1950  H6    U    62     -22.663  21.223  33.352  1.00  0.00           H  
ATOM   1951  C5    U    62     -21.635  20.115  31.824  1.00  0.00           C  
ATOM   1952  H5    U    62     -22.454  20.194  31.124  1.00  0.00           H  
ATOM   1953  C4    U    62     -20.469  19.476  31.337  1.00  0.00           C  
ATOM   1954  O4    U    62     -20.358  18.948  30.222  1.00  0.00           O  
ATOM   1955  N3    U    62     -19.470  19.421  32.272  1.00  0.00           N  
ATOM   1956  H3    U    62     -18.594  19.053  31.930  1.00  0.00           H  
ATOM   1957  C2    U    62     -19.602  19.936  33.591  1.00  0.00           C  
ATOM   1958  O2    U    62     -18.672  19.749  34.366  1.00  0.00           O  
ATOM   1959  C3'   U    62     -21.101  23.670  34.639  1.00  0.00           C  
ATOM   1960  H3'   U    62     -21.465  23.372  33.656  1.00  0.00           H  
ATOM   1961  C2'   U    62     -19.948  22.771  34.944  1.00  0.00           C  
ATOM   1962  H2'   U    62     -19.359  22.759  34.027  1.00  0.00           H  
ATOM   1963  O2'   U    62     -19.275  23.105  36.139  1.00  0.00           O  
ATOM   1964 HO2'   U    62     -19.153  24.054  36.218  1.00  0.00           H  
ATOM   1965  O3'   U    62     -20.681  24.991  34.692  1.00  0.00           O  
ATOM   1966  P     U    63     -20.680  25.987  33.404  1.00  0.00           P  
ATOM   1967  OP1   U    63     -20.366  27.344  33.912  1.00  0.00           O  
ATOM   1968  OP2   U    63     -21.916  25.792  32.596  1.00  0.00           O  
ATOM   1969  O5'   U    63     -19.460  25.479  32.599  1.00  0.00           O  
ATOM   1970  C5'   U    63     -18.162  25.390  33.227  1.00  0.00           C  
ATOM   1971  H5'   U    63     -18.328  24.757  34.099  1.00  0.00           H  
ATOM   1972 H5''   U    63     -17.938  26.416  33.521  1.00  0.00           H  
ATOM   1973  C4'   U    63     -17.124  24.792  32.228  1.00  0.00           C  
ATOM   1974  H4'   U    63     -16.131  24.718  32.671  1.00  0.00           H  
ATOM   1975  O4'   U    63     -17.496  23.448  31.825  1.00  0.00           O  
ATOM   1976  C1'   U    63     -17.149  23.278  30.404  1.00  0.00           C  
ATOM   1977  H1'   U    63     -16.485  22.418  30.330  1.00  0.00           H  
ATOM   1978  N1    U    63     -18.389  23.104  29.676  1.00  0.00           N  
ATOM   1979  C6    U    63     -19.663  23.217  30.159  1.00  0.00           C  
ATOM   1980  H6    U    63     -19.750  23.372  31.224  1.00  0.00           H  
ATOM   1981  C5    U    63     -20.762  23.166  29.312  1.00  0.00           C  
ATOM   1982  H5    U    63     -21.758  23.263  29.716  1.00  0.00           H  
ATOM   1983  C4    U    63     -20.545  22.947  27.871  1.00  0.00           C  
ATOM   1984  O4    U    63     -21.442  22.924  27.012  1.00  0.00           O  
ATOM   1985  N3    U    63     -19.274  22.534  27.566  1.00  0.00           N  
ATOM   1986  H3    U    63     -19.136  22.255  26.605  1.00  0.00           H  
ATOM   1987  C2    U    63     -18.170  22.757  28.347  1.00  0.00           C  
ATOM   1988  O2    U    63     -17.063  22.667  27.856  1.00  0.00           O  
ATOM   1989  C3'   U    63     -16.997  25.685  31.047  1.00  0.00           C  
ATOM   1990  H3'   U    63     -17.992  26.015  30.749  1.00  0.00           H  
ATOM   1991  C2'   U    63     -16.470  24.611  30.008  1.00  0.00           C  
ATOM   1992  H2'   U    63     -16.795  24.896  29.007  1.00  0.00           H  
ATOM   1993  O2'   U    63     -15.050  24.593  30.157  1.00  0.00           O  
ATOM   1994 HO2'   U    63     -14.801  25.518  30.215  1.00  0.00           H  
ATOM   1995  O3'   U    63     -16.151  26.689  31.306  1.00  0.00           O  
ATOM   1996  P     A    64     -16.095  28.012  30.404  1.00  0.00           P  
ATOM   1997  OP1   A    64     -14.959  28.716  30.934  1.00  0.00           O  
ATOM   1998  OP2   A    64     -17.447  28.628  30.257  1.00  0.00           O  
ATOM   1999  O5'   A    64     -15.684  27.379  28.977  1.00  0.00           O  
ATOM   2000  C5'   A    64     -14.343  27.318  28.448  1.00  0.00           C  
ATOM   2001  H5'   A    64     -13.807  26.581  29.044  1.00  0.00           H  
ATOM   2002 H5''   A    64     -13.848  28.284  28.548  1.00  0.00           H  
ATOM   2003  C4'   A    64     -14.387  27.021  26.979  1.00  0.00           C  
ATOM   2004  H4'   A    64     -13.344  27.002  26.661  1.00  0.00           H  
ATOM   2005  O4'   A    64     -15.008  25.749  26.629  1.00  0.00           O  
ATOM   2006  C1'   A    64     -15.740  25.970  25.424  1.00  0.00           C  
ATOM   2007  H1'   A    64     -15.408  25.261  24.665  1.00  0.00           H  
ATOM   2008  N9    A    64     -17.129  25.734  25.676  1.00  0.00           N  
ATOM   2009  C8    A    64     -17.818  26.057  26.800  1.00  0.00           C  
ATOM   2010  H8    A    64     -17.306  26.460  27.662  1.00  0.00           H  
ATOM   2011  N7    A    64     -19.092  25.746  26.806  1.00  0.00           N  
ATOM   2012  C5    A    64     -19.208  25.280  25.404  1.00  0.00           C  
ATOM   2013  C6    A    64     -20.259  24.959  24.464  1.00  0.00           C  
ATOM   2014  N6    A    64     -21.558  24.908  24.777  1.00  0.00           N  
ATOM   2015  H61   A    64     -22.207  24.627  24.056  1.00  0.00           H  
ATOM   2016  H62   A    64     -21.767  25.190  25.724  1.00  0.00           H  
ATOM   2017  N1    A    64     -20.130  24.659  23.139  1.00  0.00           N  
ATOM   2018  C2    A    64     -18.859  24.701  22.741  1.00  0.00           C  
ATOM   2019  H2    A    64     -18.684  24.602  21.680  1.00  0.00           H  
ATOM   2020  N3    A    64     -17.792  25.094  23.437  1.00  0.00           N  
ATOM   2021  C4    A    64     -18.016  25.246  24.773  1.00  0.00           C  
ATOM   2022  C3'   A    64     -15.036  28.102  26.155  1.00  0.00           C  
ATOM   2023  H3'   A    64     -15.956  28.470  26.609  1.00  0.00           H  
ATOM   2024  C2'   A    64     -15.421  27.309  24.867  1.00  0.00           C  
ATOM   2025  H2'   A    64     -16.305  27.816  24.483  1.00  0.00           H  
ATOM   2026  O2'   A    64     -14.400  27.148  23.916  1.00  0.00           O  
ATOM   2027 HO2'   A    64     -14.644  27.290  22.998  1.00  0.00           H  
ATOM   2028  O3'   A    64     -14.187  29.234  26.037  1.00  0.00           O  
ATOM   2029  P     U    65     -14.528  30.694  25.588  1.00  0.00           P  
ATOM   2030  OP1   U    65     -13.232  31.429  25.518  1.00  0.00           O  
ATOM   2031  OP2   U    65     -15.652  31.163  26.445  1.00  0.00           O  
ATOM   2032  O5'   U    65     -15.049  30.496  24.113  1.00  0.00           O  
ATOM   2033  C5'   U    65     -14.159  30.517  23.023  1.00  0.00           C  
ATOM   2034  H5'   U    65     -13.585  29.590  23.057  1.00  0.00           H  
ATOM   2035 H5''   U    65     -13.585  31.436  22.904  1.00  0.00           H  
ATOM   2036  C4'   U    65     -15.046  30.372  21.743  1.00  0.00           C  
ATOM   2037  H4'   U    65     -14.418  30.419  20.853  1.00  0.00           H  
ATOM   2038  O4'   U    65     -15.658  29.091  21.838  1.00  0.00           O  
ATOM   2039  C1'   U    65     -16.991  29.274  21.323  1.00  0.00           C  
ATOM   2040  H1'   U    65     -17.034  28.669  20.418  1.00  0.00           H  
ATOM   2041  N1    U    65     -18.102  28.853  22.256  1.00  0.00           N  
ATOM   2042  C6    U    65     -18.019  29.205  23.604  1.00  0.00           C  
ATOM   2043  H6    U    65     -17.167  29.677  24.071  1.00  0.00           H  
ATOM   2044  C5    U    65     -19.118  28.961  24.370  1.00  0.00           C  
ATOM   2045  H5    U    65     -19.076  29.110  25.439  1.00  0.00           H  
ATOM   2046  C4    U    65     -20.356  28.324  23.801  1.00  0.00           C  
ATOM   2047  O4    U    65     -21.408  28.022  24.351  1.00  0.00           O  
ATOM   2048  N3    U    65     -20.264  27.998  22.516  1.00  0.00           N  
ATOM   2049  H3    U    65     -21.089  27.583  22.107  1.00  0.00           H  
ATOM   2050  C2    U    65     -19.235  28.223  21.725  1.00  0.00           C  
ATOM   2051  O2    U    65     -19.368  27.945  20.557  1.00  0.00           O  
ATOM   2052  C3'   U    65     -16.169  31.489  21.624  1.00  0.00           C  
ATOM   2053  H3'   U    65     -16.531  31.594  22.646  1.00  0.00           H  
ATOM   2054  C2'   U    65     -17.165  30.775  20.782  1.00  0.00           C  
ATOM   2055  H2'   U    65     -18.162  31.165  20.981  1.00  0.00           H  
ATOM   2056  O2'   U    65     -16.898  30.732  19.388  1.00  0.00           O  
ATOM   2057 HO2'   U    65     -16.470  31.523  19.053  1.00  0.00           H  
ATOM   2058  O3'   U    65     -15.876  32.730  21.118  1.00  0.00           O  
ATOM   2059  P     G    66     -16.823  34.043  21.390  1.00  0.00           P  
ATOM   2060  OP1   G    66     -16.096  35.266  20.914  1.00  0.00           O  
ATOM   2061  OP2   G    66     -17.292  34.021  22.805  1.00  0.00           O  
ATOM   2062  O5'   G    66     -18.078  33.840  20.544  1.00  0.00           O  
ATOM   2063  C5'   G    66     -17.938  33.768  19.123  1.00  0.00           C  
ATOM   2064  H5'   G    66     -17.142  33.089  18.815  1.00  0.00           H  
ATOM   2065 H5''   G    66     -17.690  34.755  18.734  1.00  0.00           H  
ATOM   2066  C4'   G    66     -19.256  33.281  18.476  1.00  0.00           C  
ATOM   2067  H4'   G    66     -19.144  33.131  17.402  1.00  0.00           H  
ATOM   2068  O4'   G    66     -19.488  31.979  19.062  1.00  0.00           O  
ATOM   2069  C1'   G    66     -20.846  31.680  18.872  1.00  0.00           C  
ATOM   2070  H1'   G    66     -20.886  30.839  18.179  1.00  0.00           H  
ATOM   2071  N9    G    66     -21.535  31.283  20.105  1.00  0.00           N  
ATOM   2072  C8    G    66     -20.978  31.383  21.344  1.00  0.00           C  
ATOM   2073  H8    G    66     -20.007  31.835  21.485  1.00  0.00           H  
ATOM   2074  N7    G    66     -21.696  30.898  22.270  1.00  0.00           N  
ATOM   2075  C5    G    66     -22.884  30.473  21.699  1.00  0.00           C  
ATOM   2076  C6    G    66     -24.081  29.936  22.267  1.00  0.00           C  
ATOM   2077  O6    G    66     -24.374  29.683  23.419  1.00  0.00           O  
ATOM   2078  N1    G    66     -24.914  29.463  21.286  1.00  0.00           N  
ATOM   2079  H1    G    66     -25.821  29.089  21.525  1.00  0.00           H  
ATOM   2080  C2    G    66     -24.789  29.738  19.931  1.00  0.00           C  
ATOM   2081  N2    G    66     -25.767  29.670  19.102  1.00  0.00           N  
ATOM   2082  H21   G    66     -26.673  29.266  19.291  1.00  0.00           H  
ATOM   2083  H22   G    66     -25.646  29.952  18.140  1.00  0.00           H  
ATOM   2084  N3    G    66     -23.682  30.313  19.435  1.00  0.00           N  
ATOM   2085  C4    G    66     -22.734  30.657  20.342  1.00  0.00           C  
ATOM   2086  C3'   G    66     -20.472  34.018  18.752  1.00  0.00           C  
ATOM   2087  H3'   G    66     -20.497  34.280  19.810  1.00  0.00           H  
ATOM   2088  C2'   G    66     -21.542  32.971  18.394  1.00  0.00           C  
ATOM   2089  H2'   G    66     -22.468  33.169  18.934  1.00  0.00           H  
ATOM   2090  O2'   G    66     -21.783  32.819  16.976  1.00  0.00           O  
ATOM   2091 HO2'   G    66     -21.788  33.700  16.595  1.00  0.00           H  
ATOM   2092  O3'   G    66     -20.621  35.147  17.947  1.00  0.00           O  
ATOM   2093  P     A    67     -21.570  36.414  18.258  1.00  0.00           P  
ATOM   2094  OP1   A    67     -21.504  37.464  17.207  1.00  0.00           O  
ATOM   2095  OP2   A    67     -21.347  36.714  19.699  1.00  0.00           O  
ATOM   2096  O5'   A    67     -23.028  35.767  18.211  1.00  0.00           O  
ATOM   2097  C5'   A    67     -23.626  35.630  16.939  1.00  0.00           C  
ATOM   2098  H5'   A    67     -22.980  35.034  16.293  1.00  0.00           H  
ATOM   2099 H5''   A    67     -23.820  36.543  16.376  1.00  0.00           H  
ATOM   2100  C4'   A    67     -24.909  34.840  16.978  1.00  0.00           C  
ATOM   2101  H4'   A    67     -25.351  34.667  15.997  1.00  0.00           H  
ATOM   2102  O4'   A    67     -24.728  33.672  17.742  1.00  0.00           O  
ATOM   2103  C1'   A    67     -26.004  33.378  18.362  1.00  0.00           C  
ATOM   2104  H1'   A    67     -26.457  32.448  18.018  1.00  0.00           H  
ATOM   2105  N9    A    67     -25.762  33.258  19.810  1.00  0.00           N  
ATOM   2106  C8    A    67     -24.816  33.851  20.565  1.00  0.00           C  
ATOM   2107  H8    A    67     -24.085  34.499  20.105  1.00  0.00           H  
ATOM   2108  N7    A    67     -24.900  33.607  21.814  1.00  0.00           N  
ATOM   2109  C5    A    67     -26.068  32.861  21.911  1.00  0.00           C  
ATOM   2110  C6    A    67     -26.780  32.310  23.034  1.00  0.00           C  
ATOM   2111  N6    A    67     -26.460  32.458  24.296  1.00  0.00           N  
ATOM   2112  H61   A    67     -26.955  31.977  25.034  1.00  0.00           H  
ATOM   2113  H62   A    67     -25.625  32.991  24.494  1.00  0.00           H  
ATOM   2114  N1    A    67     -27.996  31.806  22.803  1.00  0.00           N  
ATOM   2115  C2    A    67     -28.465  31.731  21.544  1.00  0.00           C  
ATOM   2116  H2    A    67     -29.370  31.166  21.381  1.00  0.00           H  
ATOM   2117  N3    A    67     -27.841  32.047  20.381  1.00  0.00           N  
ATOM   2118  C4    A    67     -26.633  32.601  20.684  1.00  0.00           C  
ATOM   2119  C3'   A    67     -25.947  35.625  17.759  1.00  0.00           C  
ATOM   2120  H3'   A    67     -25.406  35.889  18.668  1.00  0.00           H  
ATOM   2121  C2'   A    67     -26.940  34.504  17.946  1.00  0.00           C  
ATOM   2122  H2'   A    67     -27.660  34.711  18.738  1.00  0.00           H  
ATOM   2123  O2'   A    67     -27.709  34.203  16.848  1.00  0.00           O  
ATOM   2124 HO2'   A    67     -28.519  33.854  17.227  1.00  0.00           H  
ATOM   2125  O3'   A    67     -26.454  36.719  17.181  1.00  0.00           O  
ATOM   2126  P     A    68     -26.979  37.964  18.030  1.00  0.00           P  
ATOM   2127  OP1   A    68     -27.515  39.021  17.159  1.00  0.00           O  
ATOM   2128  OP2   A    68     -25.890  38.305  18.950  1.00  0.00           O  
ATOM   2129  O5'   A    68     -28.233  37.313  18.869  1.00  0.00           O  
ATOM   2130  C5'   A    68     -29.472  36.892  18.309  1.00  0.00           C  
ATOM   2131  H5'   A    68     -29.175  36.263  17.471  1.00  0.00           H  
ATOM   2132 H5''   A    68     -30.080  37.716  17.935  1.00  0.00           H  
ATOM   2133  C4'   A    68     -30.321  36.224  19.334  1.00  0.00           C  
ATOM   2134  H4'   A    68     -31.259  35.990  18.829  1.00  0.00           H  
ATOM   2135  O4'   A    68     -29.725  35.141  19.945  1.00  0.00           O  
ATOM   2136  C1'   A    68     -30.184  34.972  21.348  1.00  0.00           C  
ATOM   2137  H1'   A    68     -30.506  33.936  21.454  1.00  0.00           H  
ATOM   2138  N9    A    68     -29.179  35.371  22.423  1.00  0.00           N  
ATOM   2139  C8    A    68     -28.135  36.224  22.318  1.00  0.00           C  
ATOM   2140  H8    A    68     -27.895  36.742  21.401  1.00  0.00           H  
ATOM   2141  N7    A    68     -27.397  36.136  23.337  1.00  0.00           N  
ATOM   2142  C5    A    68     -28.061  35.283  24.245  1.00  0.00           C  
ATOM   2143  C6    A    68     -27.882  34.750  25.541  1.00  0.00           C  
ATOM   2144  N6    A    68     -26.932  34.961  26.467  1.00  0.00           N  
ATOM   2145  H61   A    68     -27.104  34.605  27.396  1.00  0.00           H  
ATOM   2146  H62   A    68     -26.136  35.520  26.193  1.00  0.00           H  
ATOM   2147  N1    A    68     -28.779  33.880  26.037  1.00  0.00           N  
ATOM   2148  C2    A    68     -29.823  33.524  25.307  1.00  0.00           C  
ATOM   2149  H2    A    68     -30.561  32.863  25.736  1.00  0.00           H  
ATOM   2150  N3    A    68     -30.115  33.996  24.102  1.00  0.00           N  
ATOM   2151  C4    A    68     -29.190  34.825  23.619  1.00  0.00           C  
ATOM   2152  C3'   A    68     -30.748  37.030  20.491  1.00  0.00           C  
ATOM   2153  H3'   A    68     -29.892  37.605  20.843  1.00  0.00           H  
ATOM   2154  C2'   A    68     -31.259  35.970  21.486  1.00  0.00           C  
ATOM   2155  H2'   A    68     -31.338  36.282  22.528  1.00  0.00           H  
ATOM   2156  O2'   A    68     -32.550  35.425  21.180  1.00  0.00           O  
ATOM   2157 HO2'   A    68     -32.855  34.888  21.915  1.00  0.00           H  
ATOM   2158  O3'   A    68     -31.830  37.960  20.203  1.00  0.00           O  
ATOM   2159  P     G    69     -32.173  39.222  21.096  1.00  0.00           P  
ATOM   2160  OP1   G    69     -33.107  40.098  20.330  1.00  0.00           O  
ATOM   2161  OP2   G    69     -30.872  39.874  21.525  1.00  0.00           O  
ATOM   2162  O5'   G    69     -32.882  38.747  22.464  1.00  0.00           O  
ATOM   2163  C5'   G    69     -34.288  38.485  22.517  1.00  0.00           C  
ATOM   2164  H5'   G    69     -34.582  37.847  21.683  1.00  0.00           H  
ATOM   2165 H5''   G    69     -34.686  39.454  22.217  1.00  0.00           H  
ATOM   2166  C4'   G    69     -34.908  37.945  23.766  1.00  0.00           C  
ATOM   2167  H4'   G    69     -35.914  37.560  23.598  1.00  0.00           H  
ATOM   2168  O4'   G    69     -34.086  36.870  24.136  1.00  0.00           O  
ATOM   2169  C1'   G    69     -33.896  36.763  25.518  1.00  0.00           C  
ATOM   2170  H1'   G    69     -34.203  35.743  25.748  1.00  0.00           H  
ATOM   2171  N9    G    69     -32.572  37.079  25.969  1.00  0.00           N  
ATOM   2172  C8    G    69     -31.550  37.653  25.231  1.00  0.00           C  
ATOM   2173  H8    G    69     -31.645  38.065  24.237  1.00  0.00           H  
ATOM   2174  N7    G    69     -30.365  37.665  25.849  1.00  0.00           N  
ATOM   2175  C5    G    69     -30.676  36.995  27.060  1.00  0.00           C  
ATOM   2176  C6    G    69     -29.819  36.744  28.251  1.00  0.00           C  
ATOM   2177  O6    G    69     -28.635  36.973  28.427  1.00  0.00           O  
ATOM   2178  N1    G    69     -30.514  36.043  29.217  1.00  0.00           N  
ATOM   2179  H1    G    69     -29.945  35.832  30.025  1.00  0.00           H  
ATOM   2180  C2    G    69     -31.853  35.934  29.214  1.00  0.00           C  
ATOM   2181  N2    G    69     -32.355  35.633  30.361  1.00  0.00           N  
ATOM   2182  H21   G    69     -31.723  35.696  31.147  1.00  0.00           H  
ATOM   2183  H22   G    69     -33.300  35.926  30.564  1.00  0.00           H  
ATOM   2184  N3    G    69     -32.603  36.126  28.161  1.00  0.00           N  
ATOM   2185  C4    G    69     -31.975  36.648  27.101  1.00  0.00           C  
ATOM   2186  C3'   G    69     -34.989  38.737  25.070  1.00  0.00           C  
ATOM   2187  H3'   G    69     -34.073  39.327  25.077  1.00  0.00           H  
ATOM   2188  C2'   G    69     -34.906  37.687  26.128  1.00  0.00           C  
ATOM   2189  H2'   G    69     -34.540  38.050  27.088  1.00  0.00           H  
ATOM   2190  O2'   G    69     -36.000  36.834  26.254  1.00  0.00           O  
ATOM   2191 HO2'   G    69     -36.827  37.294  26.417  1.00  0.00           H  
ATOM   2192  O3'   G    69     -36.276  39.338  25.296  1.00  0.00           O  
ATOM   2193  P     U    70     -36.250  40.670  26.146  1.00  0.00           P  
ATOM   2194  OP1   U    70     -37.633  41.080  26.265  1.00  0.00           O  
ATOM   2195  OP2   U    70     -35.255  41.633  25.668  1.00  0.00           O  
ATOM   2196  O5'   U    70     -35.701  40.307  27.627  1.00  0.00           O  
ATOM   2197  C5'   U    70     -36.548  39.921  28.729  1.00  0.00           C  
ATOM   2198  H5'   U    70     -37.075  39.005  28.459  1.00  0.00           H  
ATOM   2199 H5''   U    70     -37.264  40.685  29.032  1.00  0.00           H  
ATOM   2200  C4'   U    70     -35.736  39.554  30.081  1.00  0.00           C  
ATOM   2201  H4'   U    70     -36.411  39.213  30.865  1.00  0.00           H  
ATOM   2202  O4'   U    70     -34.728  38.577  29.871  1.00  0.00           O  
ATOM   2203  C1'   U    70     -33.595  38.945  30.619  1.00  0.00           C  
ATOM   2204  H1'   U    70     -33.274  38.094  31.220  1.00  0.00           H  
ATOM   2205  N1    U    70     -32.410  39.337  29.744  1.00  0.00           N  
ATOM   2206  C6    U    70     -32.572  39.648  28.414  1.00  0.00           C  
ATOM   2207  H6    U    70     -33.543  39.668  27.941  1.00  0.00           H  
ATOM   2208  C5    U    70     -31.462  40.001  27.695  1.00  0.00           C  
ATOM   2209  H5    U    70     -31.508  40.194  26.634  1.00  0.00           H  
ATOM   2210  C4    U    70     -30.138  39.920  28.234  1.00  0.00           C  
ATOM   2211  O4    U    70     -29.106  40.055  27.553  1.00  0.00           O  
ATOM   2212  N3    U    70     -30.070  39.671  29.567  1.00  0.00           N  
ATOM   2213  H3    U    70     -29.192  39.649  30.066  1.00  0.00           H  
ATOM   2214  C2    U    70     -31.164  39.350  30.351  1.00  0.00           C  
ATOM   2215  O2    U    70     -30.945  39.156  31.554  1.00  0.00           O  
ATOM   2216  C3'   U    70     -35.049  40.703  30.747  1.00  0.00           C  
ATOM   2217  H3'   U    70     -34.503  41.205  29.949  1.00  0.00           H  
ATOM   2218  C2'   U    70     -34.053  39.999  31.637  1.00  0.00           C  
ATOM   2219  H2'   U    70     -33.207  40.661  31.824  1.00  0.00           H  
ATOM   2220  O2'   U    70     -34.540  39.454  32.835  1.00  0.00           O  
ATOM   2221 HO2'   U    70     -33.979  38.694  33.006  1.00  0.00           H  
ATOM   2222  O3'   U    70     -35.967  41.618  31.338  1.00  0.00           O  
ATOM   2223  P    G3    71     -35.577  43.180  31.403  1.00  0.00           P  
ATOM   2224  OP1  G3    71     -36.583  43.980  32.072  1.00  0.00           O  
ATOM   2225  OP2  G3    71     -35.074  43.602  30.072  1.00  0.00           O  
ATOM   2226  O5'  G3    71     -34.267  43.094  32.318  1.00  0.00           O  
ATOM   2227  C5'  G3    71     -34.368  42.904  33.754  1.00  0.00           C  
ATOM   2228  H5'  G3    71     -34.641  41.862  33.922  1.00  0.00           H  
ATOM   2229 H5''  G3    71     -35.175  43.477  34.211  1.00  0.00           H  
ATOM   2230  C4'  G3    71     -33.026  43.229  34.475  1.00  0.00           C  
ATOM   2231  H4'  G3    71     -33.252  43.322  35.537  1.00  0.00           H  
ATOM   2232  O4'  G3    71     -31.979  42.302  34.185  1.00  0.00           O  
ATOM   2233  C1'  G3    71     -30.678  42.925  34.107  1.00  0.00           C  
ATOM   2234  H1'  G3    71     -29.968  42.540  34.839  1.00  0.00           H  
ATOM   2235  N9   G3    71     -30.139  42.763  32.756  1.00  0.00           N  
ATOM   2236  C8   G3    71     -30.828  42.793  31.517  1.00  0.00           C  
ATOM   2237  H8   G3    71     -31.868  43.036  31.360  1.00  0.00           H  
ATOM   2238  N7   G3    71     -30.014  42.735  30.526  1.00  0.00           N  
ATOM   2239  C5   G3    71     -28.735  42.608  31.060  1.00  0.00           C  
ATOM   2240  C6   G3    71     -27.433  42.445  30.461  1.00  0.00           C  
ATOM   2241  O6   G3    71     -27.166  42.426  29.225  1.00  0.00           O  
ATOM   2242  N1   G3    71     -26.404  42.407  31.332  1.00  0.00           N  
ATOM   2243  H1   G3    71     -25.527  42.183  30.883  1.00  0.00           H  
ATOM   2244  C2   G3    71     -26.550  42.336  32.634  1.00  0.00           C  
ATOM   2245  N2   G3    71     -25.434  42.248  33.260  1.00  0.00           N  
ATOM   2246  H21  G3    71     -24.588  42.048  32.744  1.00  0.00           H  
ATOM   2247  H22  G3    71     -25.369  42.172  34.265  1.00  0.00           H  
ATOM   2248  N3   G3    71     -27.734  42.468  33.291  1.00  0.00           N  
ATOM   2249  C4   G3    71     -28.776  42.651  32.453  1.00  0.00           C  
ATOM   2250  C3'  G3    71     -32.472  44.549  33.975  1.00  0.00           C  
ATOM   2251  H3'  G3    71     -32.580  44.762  32.912  1.00  0.00           H  
ATOM   2252  C2'  G3    71     -31.004  44.445  34.371  1.00  0.00           C  
ATOM   2253  H2'  G3    71     -30.339  45.164  33.893  1.00  0.00           H  
ATOM   2254  O2'  G3    71     -30.780  44.626  35.717  1.00  0.00           O  
ATOM   2255 HO2'  G3    71     -30.063  45.253  35.833  1.00  0.00           H  
ATOM   2256  O3'  G3    71     -33.108  45.595  34.640  1.00  0.00           O  
ATOM   2257 HO3'  G3    71     -32.396  46.167  34.936  1.00  0.00           H  
TER    2258       G3    71 
ATOM   2258  K+   K+    72       5.629 -10.405 -24.227  1.00  0.00           K  
TER    2259       K+    72 
ATOM   2259  K+   K+    73     -11.662 -38.994  25.531  1.00  0.00           K  
TER    2260       K+    73 
ATOM   2260  K+   K+    74      38.806  23.417   7.010  1.00  0.00           K  
TER    2261       K+    74 
ATOM   2261  K+   K+    75     -24.616  35.816  23.350  1.00  0.00           K  
TER    2262       K+    75 
ATOM   2262  K+   K+    76      21.755  19.791  24.240  1.00  0.00           K  
TER    2263       K+    76 
ATOM   2263  K+   K+    77     -27.971  -4.609 -10.880  1.00  0.00           K  
TER    2264       K+    77 
ATOM   2264  K+   K+    78      -6.035   4.221 -24.193  1.00  0.00           K  
TER    2265       K+    78 
ATOM   2265  K+   K+    79     -12.858 -16.662 -25.519  1.00  0.00           K  
TER    2266       K+    79 
ATOM   2266  K+   K+    80      35.818 -23.018  -3.735  1.00  0.00           K  
TER    2267       K+    80 
ATOM   2267  K+   K+    81     -16.744  12.667 -20.383  1.00  0.00           K  
TER    2268       K+    81 
ATOM   2268  K+   K+    82     -35.550 -28.568 -19.477  1.00  0.00           K  
TER    2269       K+    82 
ATOM   2269  K+   K+    83       7.861 -39.066  18.747  1.00  0.00           K  
TER    2270       K+    83 
ATOM   2270  K+   K+    84     -11.400 -45.068  -3.186  1.00  0.00           K  
TER    2271       K+    84 
ATOM   2271  K+   K+    85     -41.514 -19.161 -21.277  1.00  0.00           K  
TER    2272       K+    85 
ATOM   2272  K+   K+    86      10.681 -18.742 -11.249  1.00  0.00           K  
TER    2273       K+    86 
ATOM   2273  K+   K+    87     -27.845  11.747  29.459  1.00  0.00           K  
TER    2274       K+    87 
ATOM   2274  K+   K+    88       4.142 -11.586  44.502  1.00  0.00           K  
TER    2275       K+    88 
ATOM   2275  K+   K+    89     -12.659 -11.726 -30.446  1.00  0.00           K  
TER    2276       K+    89 
ATOM   2276  K+   K+    90       0.189  27.817 -21.358  1.00  0.00           K  
TER    2277       K+    90 
ATOM   2277  K+   K+    91      -5.321 -22.560  28.573  1.00  0.00           K  
TER    2278       K+    91 
ATOM   2278  K+   K+    92      12.326  28.553  23.541  1.00  0.00           K  
TER    2279       K+    92 
ATOM   2279  K+   K+    93      22.594 -14.703 -38.387  1.00  0.00           K  
TER    2280       K+    93 
ATOM   2280  K+   K+    94      13.715  -9.920 -40.747  1.00  0.00           K  
TER    2281       K+    94 
ATOM   2281  K+   K+    95       3.836  37.320  -0.638  1.00  0.00           K  
TER    2282       K+    95 
ATOM   2282  K+   K+    96     -19.480  26.153   9.300  1.00  0.00           K  
TER    2283       K+    96 
ATOM   2283  K+   K+    97      15.911   8.629   1.261  1.00  0.00           K  
TER    2284       K+    97 
ATOM   2284  K+   K+    98      30.588 -12.878  37.879  1.00  0.00           K  
TER    2285       K+    98 
ATOM   2285  K+   K+    99      24.620   6.701   8.658  1.00  0.00           K  
TER    2286       K+    99 
ATOM   2286  K+   K+   100       2.311 -43.199  28.351  1.00  0.00           K  
TER    2287       K+   100 
ATOM   2287  K+   K+   101     -31.659  -1.308 -31.935  1.00  0.00           K  
TER    2288       K+   101 
ATOM   2288  K+   K+   102      -3.523  27.466  33.580  1.00  0.00           K  
TER    2289       K+   102 
ATOM   2289  K+   K+   103      20.946  12.982  29.736  1.00  0.00           K  
TER    2290       K+   103 
ATOM   2290  K+   K+   104      -9.688  22.728 -29.975  1.00  0.00           K  
TER    2291       K+   104 
ATOM   2291  K+   K+   105      -5.945  28.253  28.852  1.00  0.00           K  
TER    2292       K+   105 
ATOM   2292  K+   K+   106      12.350  -6.632 -38.288  1.00  0.00           K  
TER    2293       K+   106 
ATOM   2293  K+   K+   107      36.289  36.007 -15.337  1.00  0.00           K  
TER    2294       K+   107 
ATOM   2294  K+   K+   108      -7.134 -48.689  17.268  1.00  0.00           K  
TER    2295       K+   108 
ATOM   2295  K+   K+   109     -28.704  -9.917 -11.682  1.00  0.00           K  
TER    2296       K+   109 
ATOM   2296  K+   K+   110     -10.558 -44.513 -13.815  1.00  0.00           K  
TER    2297       K+   110 
ATOM   2297  K+   K+   111     -35.093  -1.717  36.532  1.00  0.00           K  
TER    2298       K+   111 
ATOM   2298  K+   K+   112      27.553 -18.817  20.884  1.00  0.00           K  
TER    2299       K+   112 
ATOM   2299  K+   K+   113      18.244  10.944 -23.045  1.00  0.00           K  
TER    2300       K+   113 
ATOM   2300  K+   K+   114      14.459 -28.544  15.871  1.00  0.00           K  
TER    2301       K+   114 
ATOM   2301  K+   K+   115       0.845  45.613  -5.896  1.00  0.00           K  
TER    2302       K+   115 
ATOM   2302  K+   K+   116       0.262   3.691  36.952  1.00  0.00           K  
TER    2303       K+   116 
ATOM   2303  K+   K+   117     -25.564  -9.306  15.280  1.00  0.00           K  
TER    2304       K+   117 
ATOM   2304  K+   K+   118      -8.827   7.055  31.811  1.00  0.00           K  
TER    2305       K+   118 
ATOM   2305  K+   K+   119      21.406  34.967 -13.769  1.00  0.00           K  
TER    2306       K+   119 
ATOM   2306  K+   K+   120     -22.609  18.893  26.031  1.00  0.00           K  
TER    2307       K+   120 
ATOM   2307  K+   K+   121     -15.659 -23.519   2.801  1.00  0.00           K  
TER    2308       K+   121 
ATOM   2308  K+   K+   122       3.890  39.670  13.872  1.00  0.00           K  
TER    2309       K+   122 
ATOM   2309  K+   K+   123      21.175  39.870  10.797  1.00  0.00           K  
TER    2310       K+   123 
ATOM   2310  K+   K+   124      -4.105 -17.371 -13.303  1.00  0.00           K  
TER    2311       K+   124 
ATOM   2311  K+   K+   125     -13.568  23.637  27.812  1.00  0.00           K  
TER    2312       K+   125 
ATOM   2312  K+   K+   126      -2.327  34.714  -1.537  1.00  0.00           K  
TER    2313       K+   126 
ATOM   2313  K+   K+   127       3.186  33.264  32.630  1.00  0.00           K  
TER    2314       K+   127 
ATOM   2314  K+   K+   128      35.867  -6.380  26.923  1.00  0.00           K  
TER    2315       K+   128 
ATOM   2315  K+   K+   129     -13.002  29.688  -4.004  1.00  0.00           K  
TER    2316       K+   129 
ATOM   2316  K+   K+   130      31.751  14.259 -15.786  1.00  0.00           K  
TER    2317       K+   130 
ATOM   2317  K+   K+   131       2.586   4.170   0.208  1.00  0.00           K  
TER    2318       K+   131 
ATOM   2318  K+   K+   132      30.510  29.913  20.921  1.00  0.00           K  
TER    2319       K+   132 
ATOM   2319  K+   K+   133     -25.921  -7.972   1.790  1.00  0.00           K  
TER    2320       K+   133 
ATOM   2320  K+   K+   134      -7.860 -15.011   5.088  1.00  0.00           K  
TER    2321       K+   134 
ATOM   2321  K+   K+   135      31.539 -27.973 -10.437  1.00  0.00           K  
TER    2322       K+   135 
ATOM   2322  K+   K+   136     -32.854  34.201  -5.744  1.00  0.00           K  
TER    2323       K+   136 
ATOM   2323  K+   K+   137       1.603  15.535 -30.307  1.00  0.00           K  
TER    2324       K+   137 
ATOM   2324  K+   K+   138     -16.835  29.018  16.960  1.00  0.00           K  
TER    2325       K+   138 
ATOM   2325  K+   K+   139      22.077 -33.202  17.898  1.00  0.00           K  
TER    2326       K+   139 
ATOM   2326  K+   K+   140      17.145 -37.399 -11.588  1.00  0.00           K  
TER    2327       K+   140 
ATOM   2327  K+   K+   141      -7.156  10.823  47.647  1.00  0.00           K  
TER    2328       K+   141 
ATOM   2328 MG    MG   142     -11.320  29.944 -14.113  1.00  0.00          MG  
TER    2329       MG   142 
ATOM   2329 MG    MG   143     -39.673  -2.962 -34.977  1.00  0.00          MG  
TER    2330       MG   143 
ATOM   2330 MG    MG   144      11.299 -14.739  41.563  1.00  0.00          MG  
TER    2331       MG   144 
ATOM   2331 MG    MG   145     -21.616  -9.898  27.000  1.00  0.00          MG  
TER    2332       MG   145 
ATOM   2332 MG    MG   146     -10.410  30.998  36.800  1.00  0.00          MG  
TER    2333       MG   146 
ATOM   2333 MG    MG   147     -28.496  -4.907 -20.926  1.00  0.00          MG  
TER    2334       MG   147 
ATOM   2334 MG    MG   148     -23.098  14.110 -16.272  1.00  0.00          MG  
TER    2335       MG   148 
ATOM   2335 MG    MG   149      -1.701  12.079  34.610  1.00  0.00          MG  
TER    2336       MG   149 
ATOM   2336 MG    MG   150     -34.832 -16.457  29.110  1.00  0.00          MG  
TER    2337       MG   150 
ATOM   2337 MG    MG   151     -22.870 -44.378  -5.998  1.00  0.00          MG  
TER    2338       MG   151 
ATOM   2338 MG    MG   152      16.118  46.351 -11.390  1.00  0.00          MG  
TER    2339       MG   152 
ATOM   2339 MG    MG   153       1.722  33.286   9.669  1.00  0.00          MG  
TER    2340       MG   153 
ATOM   2340 MG    MG   154      30.429 -15.750 -33.904  1.00  0.00          MG  
TER    2341       MG   154 
ATOM   2341 MG    MG   155      19.989   0.653 -35.848  1.00  0.00          MG  
TER    2342       MG   155 
ATOM   2342 MG    MG   156     -12.818  35.726  18.241  1.00  0.00          MG  
TER    2343       MG   156 
ATOM   2343 MG    MG   157     -15.967 -13.906  36.373  1.00  0.00          MG  
TER    2344       MG   157 
ATOM   2344 MG    MG   158     -27.304   1.092  40.933  1.00  0.00          MG  
TER    2345       MG   158 
ATOM   2345 MG    MG   159      20.301   3.416 -26.343  1.00  0.00          MG  
TER    2346       MG   159 
ATOM   2346 MG    MG   160      24.717 -17.358  -9.764  1.00  0.00          MG  
TER    2347       MG   160 
ATOM   2347 MG    MG   161      -5.165  15.026  12.681  1.00  0.00          MG  
TER    2348       MG   161 
ATOM   2348 MG    MG   162     -19.052  -1.194  29.382  1.00  0.00          MG  
TER    2349       MG   162 
ATOM   2349 MG    MG   163     -21.894   3.712  36.631  1.00  0.00          MG  
TER    2350       MG   163 
ATOM   2350 MG    MG   164     -38.156   3.466  -4.260  1.00  0.00          MG  
TER    2351       MG   164 
ATOM   2351 MG    MG   165      -6.806  14.572  27.009  1.00  0.00          MG  
TER    2352       MG   165 
ATOM   2352 MG    MG   166     -16.501 -41.040 -12.568  1.00  0.00          MG  
TER    2353       MG   166 
ATOM   2353 MG    MG   167      40.612  13.839 -14.437  1.00  0.00          MG  
TER    2354       MG   167 
ATOM   2354 MG    MG   168      -1.604  -4.367  48.079  1.00  0.00          MG  
TER    2355       MG   168 
ATOM   2355 MG    MG   169      -7.591 -30.326   6.942  1.00  0.00          MG  
TER    2356       MG   169 
ATOM   2356 MG    MG   170     -12.130 -20.574 -18.184  1.00  0.00          MG  
TER    2357       MG   170 
ATOM   2357 MG    MG   171     -23.282  30.304  27.498  1.00  0.00          MG  
TER    2358       MG   171 
ATOM   2358 MG    MG   172      30.610 -20.662   6.292  1.00  0.00          MG  
TER    2359       MG   172 
ATOM   2359 MG    MG   173     -36.702   2.389  19.054  1.00  0.00          MG  
TER    2360       MG   173 
ATOM   2360 MG    MG   174      18.732 -27.808 -22.080  1.00  0.00          MG  
TER    2361       MG   174 
ATOM   2361 MG    MG   175       6.097  -0.922 -24.520  1.00  0.00          MG  
TER    2362       MG   175 
ATOM   2362 MG    MG   176       8.438 -30.236  35.760  1.00  0.00          MG  
TER    2363       MG   176 
ATOM   2363 MG    MG   177      37.197   1.175 -31.863  1.00  0.00          MG  
TER    2364       MG   177 
ATOM   2364 MG    MG   178     -24.192   2.666  29.778  1.00  0.00          MG  
TER    2365       MG   178 
ATOM   2365 MG    MG   179      -2.734  -1.400   0.206  1.00  0.00          MG  
TER    2366       MG   179 
ATOM   2366 MG    MG   180      11.537   0.742  -7.486  1.00  0.00          MG  
TER    2367       MG   180 
ATOM   2367 MG    MG   181      14.786   3.641  18.825  1.00  0.00          MG  
TER    2368       MG   181 
ATOM   2368 MG    MG   182     -20.457  -4.247  13.761  1.00  0.00          MG  
TER    2369       MG   182 
ATOM   2369 MG    MG   183      41.358   3.803 -10.776  1.00  0.00          MG  
TER    2370       MG   183 
ATOM   2370 MG    MG   184       8.850   0.653  41.751  1.00  0.00          MG  
TER    2371       MG   184 
ATOM   2371 MG    MG   185     -17.390   8.856  42.652  1.00  0.00          MG  
TER    2372       MG   185 
ATOM   2372 MG    MG   186     -40.688  12.700   6.801  1.00  0.00          MG  
TER    2373       MG   186 
ATOM   2373 MG    MG   187       6.732  43.596 -22.225  1.00  0.00          MG  
TER    2374       MG   187 
ATOM   2374 MG    MG   188      -0.147  -3.187 -33.772  1.00  0.00          MG  
TER    2375       MG   188 
ATOM   2375 MG    MG   189     -27.668  10.850 -26.799  1.00  0.00          MG  
TER    2376       MG   189 
ATOM   2376 MG    MG   190      18.567 -26.462  40.201  1.00  0.00          MG  
TER    2377       MG   190 
ATOM   2377 MG    MG   191      -0.794 -38.035  26.307  1.00  0.00          MG  
TER    2378       MG   191 
ATOM   2378 MG    MG   192       6.491 -25.268 -39.360  1.00  0.00          MG  
TER    2379       MG   192 
ATOM   2379 MG    MG   193       4.057  26.602  28.172  1.00  0.00          MG  
TER    2380       MG   193 
ATOM   2380 MG    MG   194      -6.955 -29.452  -9.726  1.00  0.00          MG  
TER    2381       MG   194 
ATOM   2381 MG    MG   195      20.578 -25.213  33.155  1.00  0.00          MG  
TER    2382       MG   195 
ATOM   2382 MG    MG   196      14.166 -31.411  -2.605  1.00  0.00          MG  
TER    2383       MG   196 
ATOM   2383 MG    MG   197     -10.214  -7.515  12.131  1.00  0.00          MG  
TER    2384       MG   197 
ATOM   2384 MG    MG   198     -27.006  22.412  24.938  1.00  0.00          MG  
TER    2385       MG   198 
ATOM   2385 MG    MG   199      12.000  27.758 -26.559  1.00  0.00          MG  
TER    2386       MG   199 
ATOM   2386 MG    MG   200     -41.206  -9.746  30.903  1.00  0.00          MG  
TER    2387       MG   200 
ATOM   2387 MG    MG   201     -14.235  37.271 -31.104  1.00  0.00          MG  
TER    2388       MG   201 
ATOM   2388 MG    MG   202     -26.187  25.194 -17.481  1.00  0.00          MG  
TER    2389       MG   202 
ATOM   2389 MG    MG   203     -17.693  17.290 -29.909  1.00  0.00          MG  
TER    2390       MG   203 
ATOM   2390 MG    MG   204      23.791  -9.918  35.314  1.00  0.00          MG  
TER    2391       MG   204 
ATOM   2391 MG    MG   205      -8.268  15.680 -39.384  1.00  0.00          MG  
TER    2392       MG   205 
ATOM   2392 MG    MG   206      42.166  20.833  10.595  1.00  0.00          MG  
TER    2393       MG   206 
ATOM   2393 MG    MG   207     -42.229 -11.960  -3.990  1.00  0.00          MG  
TER    2394       MG   207 
ATOM   2394 MG    MG   208       6.527 -33.306  -2.077  1.00  0.00          MG  
TER    2395       MG   208 
ATOM   2395 MG    MG   209       9.607  -8.121   3.104  1.00  0.00          MG  
TER    2396       MG   209 
ATOM   2396 MG    MG   210     -39.006  13.073  -5.373  1.00  0.00          MG  
TER    2397       MG   210 
ATOM   2397 MG    MG   211     -12.832 -16.608  22.814  1.00  0.00          MG  
TER    2398       MG   211 
ATOM   2398 MG    MG   212      -5.388   5.848  19.194  1.00  0.00          MG  
TER    2399       MG   212 
ATOM   2399 MG    MG   213     -33.237  20.910  27.542  1.00  0.00          MG  
TER    2400       MG   213 
ATOM   2400 MG    MG   214     -17.339  -5.415  22.640  1.00  0.00          MG  
TER    2401       MG   214 
ATOM   2401 MG    MG   215      -1.383  -8.911  22.162  1.00  0.00          MG  
TER    2402       MG   215 
ATOM   2402 MG    MG   216      -3.924  16.839 -28.506  1.00  0.00          MG  
TER    2403       MG   216 
ATOM   2403 MG    MG   217      26.215  41.135  -8.650  1.00  0.00          MG  
TER    2404       MG   217 
ATOM   2404 MG    MG   218      34.980 -28.237  10.153  1.00  0.00          MG  
TER    2405       MG   218 
ATOM   2405 MG    MG   219     -26.659  16.598  15.824  1.00  0.00          MG  
TER    2406       MG   219 
ATOM   2406 MG    MG   220      -8.340  10.087  37.149  1.00  0.00          MG  
TER    2407       MG   220 
ATOM   2407 MG    MG   221     -34.048  15.068 -19.712  1.00  0.00          MG  
TER    2408       MG   221 
ATOM   2408 MG    MG   222     -29.551 -16.007 -24.425  1.00  0.00          MG  
TER    2409       MG   222 
ATOM   2409 MG    MG   223     -29.780  20.711  10.147  1.00  0.00          MG  
TER    2410       MG   223 
ATOM   2410 MG    MG   224      -3.533  13.349  22.026  1.00  0.00          MG  
TER    2411       MG   224 
ATOM   2411 MG    MG   225      40.525  28.443  19.858  1.00  0.00          MG  
TER    2412       MG   225 
ATOM   2412 MG    MG   226     -12.895   3.171  33.763  1.00  0.00          MG  
TER    2413       MG   226 
ATOM   2413 MG    MG   227      16.288  -7.953  20.861  1.00  0.00          MG  
TER    2414       MG   227 
ATOM   2414 MG    MG   228      24.883 -28.691  27.207  1.00  0.00          MG  
TER    2415       MG   228 
ATOM   2415 MG    MG   229     -16.983   8.283  19.511  1.00  0.00          MG  
TER    2416       MG   229 
ATOM   2416 MG    MG   230      11.333 -19.985 -37.286  1.00  0.00          MG  
TER    2417       MG   230 
ATOM   2417 MG    MG   231     -34.222 -27.237  19.445  1.00  0.00          MG  
TER    2418       MG   231 
ATOM   2418 MG    MG   232     -27.849   0.801  21.046  1.00  0.00          MG  
TER    2419       MG   232 
ATOM   2419 MG    MG   233      19.672  12.932 -37.199  1.00  0.00          MG  
TER    2420       MG   233 
ATOM   2420 MG    MG   234      -9.271 -15.888  28.056  1.00  0.00          MG  
TER    2421       MG   234 
ATOM   2421 MG    MG   235      27.802  19.503  -2.007  1.00  0.00          MG  
TER    2422       MG   235 
ATOM   2422 MG    MG   236     -37.798  -1.503 -20.743  1.00  0.00          MG  
TER    2423       MG   236 
ATOM   2423 MG    MG   237      -5.595  39.737 -26.356  1.00  0.00          MG  
TER    2424       MG   237 
ATOM   2424 MG    MG   238     -38.780   9.234 -21.567  1.00  0.00          MG  
TER    2425       MG   238 
ATOM   2425 MG    MG   239     -35.397  15.994  25.121  1.00  0.00          MG  
TER    2426       MG   239 
ATOM   2426 MG    MG   240       2.476  20.800 -38.659  1.00  0.00          MG  
TER    2427       MG   240 
ATOM   2427 MG    MG   241      11.981 -25.998  -7.454  1.00  0.00          MG  
TER    2428       MG   241 
ATOM   2428 MG    MG   242      19.798 -19.197  18.963  1.00  0.00          MG  
TER    2429       MG   242 
ATOM   2429 MG    MG   243     -20.625  31.038  34.363  1.00  0.00          MG  
TER    2430       MG   243 
ATOM   2430 MG    MG   244     -26.477 -37.915  10.364  1.00  0.00          MG  
TER    2431       MG   244 
ATOM   2431 MG    MG   245     -38.949 -34.068  -4.357  1.00  0.00          MG  
TER    2432       MG   245 
ATOM   2432 Cl-  Cl-   246       3.374 -25.179  -5.723  1.00  0.00          CL  
TER    2433      Cl-   246 
ATOM   2433 Cl-  Cl-   247     -18.518 -40.887  -8.078  1.00  0.00          CL  
TER    2434      Cl-   247 
ATOM   2434 Cl-  Cl-   248       5.548 -27.184 -38.517  1.00  0.00          CL  
TER    2435      Cl-   248 
ATOM   2435 Cl-  Cl-   249      30.273  38.971 -11.231  1.00  0.00          CL  
TER    2436      Cl-   249 
ATOM   2436 Cl-  Cl-   250      36.589  29.697  18.450  1.00  0.00          CL  
TER    2437      Cl-   250 
ATOM   2437 Cl-  Cl-   251     -31.900  10.914  12.565  1.00  0.00          CL  
TER    2438      Cl-   251 
ATOM   2438 Cl-  Cl-   252     -18.052 -44.625 -15.401  1.00  0.00          CL  
TER    2439      Cl-   252 
ATOM   2439 Cl-  Cl-   253      27.400  13.076 -21.899  1.00  0.00          CL  
TER    2440      Cl-   253 
ATOM   2440 Cl-  Cl-   254     -39.307 -20.609 -19.445  1.00  0.00          CL  
TER    2441      Cl-   254 
ATOM   2441 Cl-  Cl-   255     -23.877  37.192 -14.405  1.00  0.00          CL  
TER    2442      Cl-   255 
ATOM   2442 Cl-  Cl-   256       6.872   1.199 -28.781  1.00  0.00          CL  
TER    2443      Cl-   256 
ATOM   2443 Cl-  Cl-   257      21.773  -4.554  35.411  1.00  0.00          CL  
TER    2444      Cl-   257 
ATOM   2444 Cl-  Cl-   258     -20.314  -7.975  27.034  1.00  0.00          CL  
TER    2445      Cl-   258 
ATOM   2445 Cl-  Cl-   259     -12.633 -37.576  22.983  1.00  0.00          CL  
TER    2446      Cl-   259 
ATOM   2446 Cl-  Cl-   260     -17.077 -21.338   7.943  1.00  0.00          CL  
TER    2447      Cl-   260 
ATOM   2447 Cl-  Cl-   261     -31.236 -27.485  22.757  1.00  0.00          CL  
TER    2448      Cl-   261 
ATOM   2448 Cl-  Cl-   262      38.152 -26.505   4.410  1.00  0.00          CL  
TER    2449      Cl-   262 
ATOM   2449 Cl-  Cl-   263     -26.517 -20.239  28.117  1.00  0.00          CL  
TER    2450      Cl-   263 
ATOM   2450 Cl-  Cl-   264      43.339  16.554   3.111  1.00  0.00          CL  
TER    2451      Cl-   264 
ATOM   2451 Cl-  Cl-   265      37.262  -8.503  28.453  1.00  0.00          CL  
TER    2452      Cl-   265 
ATOM   2452 Cl-  Cl-   266     -15.644  -9.203  22.892  1.00  0.00          CL  
TER    2453      Cl-   266 
ATOM   2453 Cl-  Cl-   267      22.275 -21.965   0.251  1.00  0.00          CL  
TER    2454      Cl-   267 
ATOM   2454 Cl-  Cl-   268      -1.691 -23.387   8.987  1.00  0.00          CL  
TER    2455      Cl-   268 
ATOM   2455 Cl-  Cl-   269     -22.311 -20.494  16.159  1.00  0.00          CL  
TER    2456      Cl-   269 
ATOM   2456 Cl-  Cl-   270       4.294  19.884  39.810  1.00  0.00          CL  
TER    2457      Cl-   270 
ATOM   2457 Cl-  Cl-   271       9.647 -22.851 -33.388  1.00  0.00          CL  
TER    2458      Cl-   271 
ATOM   2458 Cl-  Cl-   272      26.283  33.744 -11.568  1.00  0.00          CL  
TER    2459      Cl-   272 
ATOM   2459 Cl-  Cl-   273      24.928 -20.200 -18.660  1.00  0.00          CL  
TER    2460      Cl-   273 
ATOM   2460 Cl-  Cl-   274     -40.213 -13.102  28.050  1.00  0.00          CL  
TER    2461      Cl-   274 
ATOM   2461 Cl-  Cl-   275      29.997  32.060  -5.254  1.00  0.00          CL  
TER    2462      Cl-   275 
ATOM   2462 Cl-  Cl-   276     -43.484  13.585  -6.239  1.00  0.00          CL  
TER    2463      Cl-   276 
ATOM   2463 Cl-  Cl-   277     -37.537  -3.289   5.404  1.00  0.00          CL  
TER    2464      Cl-   277 
ATOM   2464 Cl-  Cl-   278      34.232 -12.160  28.163  1.00  0.00          CL  
TER    2465      Cl-   278 
ATOM   2465 Cl-  Cl-   279      -8.669 -20.387  11.019  1.00  0.00          CL  
TER    2466      Cl-   279 
ATOM   2466 Cl-  Cl-   280     -39.179   7.638  -8.031  1.00  0.00          CL  
TER    2467      Cl-   280 
ATOM   2467 Cl-  Cl-   281      38.003  -1.680  -0.566  1.00  0.00          CL  
TER    2468      Cl-   281 
ATOM   2468 Cl-  Cl-   282      -0.635  28.059  12.083  1.00  0.00          CL  
TER    2469      Cl-   282 
ATOM   2469 Cl-  Cl-   283     -20.133  10.866 -45.364  1.00  0.00          CL  
TER    2470      Cl-   283 
ATOM   2470 Cl-  Cl-   284      40.237  -9.078 -30.927  1.00  0.00          CL  
TER    2471      Cl-   284 
ATOM   2471 Cl-  Cl-   285     -22.652  14.728 -22.368  1.00  0.00          CL  
TER    2472      Cl-   285 
ATOM   2472 Cl-  Cl-   286      42.351   0.326  12.151  1.00  0.00          CL  
TER    2473      Cl-   286 
ATOM   2473 Cl-  Cl-   287      22.849 -34.456  -3.852  1.00  0.00          CL  
TER    2474      Cl-   287 
ATOM   2474 Cl-  Cl-   288       8.969  -1.706 -10.040  1.00  0.00          CL  
TER    2475      Cl-   288 
ATOM   2475 Cl-  Cl-   289     -28.252  13.338  13.223  1.00  0.00          CL  
TER    2476      Cl-   289 
ATOM   2476 Cl-  Cl-   290     -40.404  13.287   4.711  1.00  0.00          CL  
TER    2477      Cl-   290 
ATOM   2477 Cl-  Cl-   291      20.025   6.668   4.020  1.00  0.00          CL  
TER    2478      Cl-   291 
ATOM   2478 Cl-  Cl-   292       8.775 -33.812  -1.850  1.00  0.00          CL  
TER    2479      Cl-   292 
ATOM   2479 Cl-  Cl-   293     -32.323  -5.467 -26.005  1.00  0.00          CL  
TER    2480      Cl-   293 
ATOM   2480 Cl-  Cl-   294     -24.750 -19.280 -13.012  1.00  0.00          CL  
TER    2481      Cl-   294 
ATOM   2481 Cl-  Cl-   295      21.978 -35.173   5.090  1.00  0.00          CL  
TER    2482      Cl-   295 
ATOM   2482 Cl-  Cl-   296       9.645 -16.840 -16.165  1.00  0.00          CL  
TER    2483      Cl-   296 
ATOM   2483 Cl-  Cl-   297      30.021  33.093 -18.970  1.00  0.00          CL  
TER    2484      Cl-   297 
ATOM   2484 Cl-  Cl-   298     -35.675   7.408 -11.857  1.00  0.00          CL  
TER    2485      Cl-   298 
ATOM   2485 Cl-  Cl-   299       6.738 -33.560  20.325  1.00  0.00          CL  
TER    2486      Cl-   299 
ATOM   2486 Cl-  Cl-   300     -11.525  -7.121   6.815  1.00  0.00          CL  
TER    2487      Cl-   300 
ATOM   2487 Cl-  Cl-   301      -8.108  37.091  13.594  1.00  0.00          CL  
TER    2488      Cl-   301 
ATOM   2488 Cl-  Cl-   302      17.741 -15.728  -9.756  1.00  0.00          CL  
TER    2489      Cl-   302 
ATOM   2489 Cl-  Cl-   303     -26.895   5.706 -43.408  1.00  0.00          CL  
TER    2490      Cl-   303 
ATOM   2490 Cl-  Cl-   304      12.900 -30.077  28.174  1.00  0.00          CL  
TER    2491      Cl-   304 
ATOM   2491 Cl-  Cl-   305     -22.806   1.134  30.908  1.00  0.00          CL  
TER    2492      Cl-   305 
ATOM   2492 Cl-  Cl-   306      18.193  28.431  14.301  1.00  0.00          CL  
TER    2493      Cl-   306 
ATOM   2493 Cl-  Cl-   307     -12.419 -33.454  -1.534  1.00  0.00          CL  
TER    2494      Cl-   307 
ATOM   2494 Cl-  Cl-   308     -15.194  18.993  -4.983  1.00  0.00          CL  
TER    2495      Cl-   308 
ATOM   2495 Cl-  Cl-   309       2.958  21.472  18.873  1.00  0.00          CL  
TER    2496      Cl-   309 
ATOM   2496 Cl-  Cl-   310      -2.335  17.661   4.775  1.00  0.00          CL  
TER    2497      Cl-   310 
ATOM   2497 Cl-  Cl-   311      10.361   0.646  40.063  1.00  0.00          CL  
TER    2498      Cl-   311 
ATOM   2498 Cl-  Cl-   312     -18.889  -7.371  16.573  1.00  0.00          CL  
TER    2499      Cl-   312 
ATOM   2499 Cl-  Cl-   313      39.347 -14.926  11.922  1.00  0.00          CL  
TER    2500      Cl-   313 
ATOM   2500 Cl-  Cl-   314      17.501  44.526 -11.575  1.00  0.00          CL  
TER    2501      Cl-   314 
ATOM   2501 Cl-  Cl-   315      41.194 -12.552  -8.741  1.00  0.00          CL  
TER    2502      Cl-   315 
ATOM   2502 Cl-  Cl-   316      14.144  15.139  19.612  1.00  0.00          CL  
TER    2503      Cl-   316 
ATOM   2503 Cl-  Cl-   317      -8.682 -15.389  25.886  1.00  0.00          CL  
TER    2504      Cl-   317 
ATOM   2504 Cl-  Cl-   318      25.381 -30.353 -18.199  1.00  0.00          CL  
TER    2505      Cl-   318 
ATOM   2505 Cl-  Cl-   319     -32.552  19.002  -0.318  1.00  0.00          CL  
TER    2506      Cl-   319 
ATOM   2506 Cl-  Cl-   320      10.358 -22.228  30.836  1.00  0.00          CL  
TER    2507      Cl-   320 
ATOM   2507 Cl-  Cl-   321      15.456  -2.135   5.086  1.00  0.00          CL  
TER    2508      Cl-   321 
ATOM   2508 Cl-  Cl-   322     -34.136  31.932 -17.898  1.00  0.00          CL  
TER    2509      Cl-   322 
ATOM   2509 Cl-  Cl-   323      17.342  -6.334 -38.905  1.00  0.00          CL  
TER    2510      Cl-   323 
ATOM   2510 Cl-  Cl-   324     -24.166  26.828 -29.468  1.00  0.00          CL  
TER    2511      Cl-   324 
ATOM   2511 Cl-  Cl-   325      23.328   7.182  35.928  1.00  0.00          CL  
TER    2512      Cl-   325 
ATOM   2512 Cl-  Cl-   326       0.202  -7.770  23.355  1.00  0.00          CL  
TER    2513      Cl-   326 
ATOM   2513 Cl-  Cl-   327      -6.762 -28.079  30.079  1.00  0.00          CL  
TER    2514      Cl-   327 
ATOM   2514 Cl-  Cl-   328      36.223  -0.354 -33.382  1.00  0.00          CL  
TER    2515      Cl-   328 
ATOM   2515 Cl-  Cl-   329      -0.118  16.399 -23.207  1.00  0.00          CL  
TER    2516      Cl-   329 
ATOM   2516 Cl-  Cl-   330     -15.713  -7.696   9.215  1.00  0.00          CL  
TER    2517      Cl-   330 
ATOM   2517 Cl-  Cl-   331      -4.374  -0.530 -22.086  1.00  0.00          CL  
TER    2518      Cl-   331 
ATOM   2518 Cl-  Cl-   332      11.480  -6.070 -23.445  1.00  0.00          CL  
TER    2519      Cl-   332 
ATOM   2519 Cl-  Cl-   333      -3.509  34.805   5.345  1.00  0.00          CL  
TER    2520      Cl-   333 
ATOM   2520 Cl-  Cl-   334     -25.974 -32.463   8.297  1.00  0.00          CL  
TER    2521      Cl-   334 
ATOM   2521 Cl-  Cl-   335       3.026  -0.646 -38.794  1.00  0.00          CL  
TER    2522      Cl-   335 
ATOM   2522 Cl-  Cl-   336     -37.498 -30.218  -8.911  1.00  0.00          CL  
TER    2523      Cl-   336 
ATOM   2523 Cl-  Cl-   337     -17.922 -17.196 -15.383  1.00  0.00          CL  
TER    2524      Cl-   337 
ATOM   2524 Cl-  Cl-   338     -24.461 -13.422  24.890  1.00  0.00          CL  
TER    2525      Cl-   338 
ATOM   2525 Cl-  Cl-   339      -4.774  16.258  14.504  1.00  0.00          CL  
TER    2526      Cl-   339 
ATOM   2526 Cl-  Cl-   340      -0.835  27.068  37.962  1.00  0.00          CL  
TER    2527      Cl-   340 
ATOM   2527 Cl-  Cl-   341      26.445 -28.131  33.247  1.00  0.00          CL  
TER    2528      Cl-   341 
ATOM   2528 Cl-  Cl-   342      23.687 -17.779  20.029  1.00  0.00          CL  
TER    2529      Cl-   342 
ATOM   2529 Cl-  Cl-   343     -19.835   4.967  19.083  1.00  0.00          CL  
TER    2530      Cl-   343 
ATOM   2530 Cl-  Cl-   344      41.424   5.965 -11.268  1.00  0.00          CL  
TER    2531      Cl-   344 
ATOM   2531 Cl-  Cl-   345      21.446  29.665  -8.944  1.00  0.00          CL  
TER    2532      Cl-   345 
ATOM   2532 Cl-  Cl-   346      35.445   7.903 -15.400  1.00  0.00          CL  
TER    2533      Cl-   346 
ATOM   2533 Cl-  Cl-   347      17.950  28.803  21.755  1.00  0.00          CL  
TER    2534      Cl-   347 
ATOM   2534 Cl-  Cl-   348      -2.323   4.857 -27.751  1.00  0.00          CL  
TER    2535      Cl-   348 
ATOM   2535 Cl-  Cl-   349      42.373   1.893 -17.869  1.00  0.00          CL  
TER    2536      Cl-   349 
ATOM   2536 Cl-  Cl-   350       9.528 -10.436  24.748  1.00  0.00          CL  
TER    2537      Cl-   350 
ATOM   2537 Cl-  Cl-   351      27.739  13.197  32.564  1.00  0.00          CL  
TER    2538      Cl-   351 
ATOM   2538 Cl-  Cl-   352     -11.735  39.637 -12.991  1.00  0.00          CL  
TER    2539      Cl-   352 
ATOM   2539 Cl-  Cl-   353       5.195  30.790  29.194  1.00  0.00          CL  
TER    2540      Cl-   353 
ATOM   2540 Cl-  Cl-   354     -24.265  25.466 -16.459  1.00  0.00          CL  
TER    2541      Cl-   354 
ATOM   2541 Cl-  Cl-   355      -7.550  -3.354 -41.862  1.00  0.00          CL  
TER    2542      Cl-   355 
ATOM   2542 Cl-  Cl-   356      -9.301 -10.299 -29.790  1.00  0.00          CL  
TER    2543      Cl-   356 
ATOM   2543 Cl-  Cl-   357      23.584 -16.817  -7.743  1.00  0.00          CL  
TER    2544      Cl-   357 
ATOM   2544 Cl-  Cl-   358       7.229  21.908  29.377  1.00  0.00          CL  
TER    2545      Cl-   358 
ATOM   2545 Cl-  Cl-   359     -22.346 -11.022 -31.005  1.00  0.00          CL  
TER    2546      Cl-   359 
ATOM   2546 Cl-  Cl-   360       1.453 -16.039  -4.151  1.00  0.00          CL  
TER    2547      Cl-   360 
ATOM   2547 Cl-  Cl-   361      -6.693  13.361  45.611  1.00  0.00          CL  
TER    2548      Cl-   361 
ATOM   2548 Cl-  Cl-   362     -16.794 -37.084 -11.021  1.00  0.00          CL  
TER    2549      Cl-   362 
ATOM   2549 Cl-  Cl-   363     -23.028  -8.851  22.984  1.00  0.00          CL  
TER    2550      Cl-   363 
ATOM   2550 Cl-  Cl-   364       6.682 -14.448 -37.147  1.00  0.00          CL  
TER    2551      Cl-   364 
ATOM   2551 Cl-  Cl-   365      12.452   0.443 -31.599  1.00  0.00          CL  
TER    2552      Cl-   365 
ATOM   2552 Cl-  Cl-   366      24.508 -33.961  14.095  1.00  0.00          CL  
TER    2553      Cl-   366 
ATOM   2553 Cl-  Cl-   367      34.565  29.414   7.606  1.00  0.00          CL  
TER    2554      Cl-   367 
ATOM   2554 Cl-  Cl-   368     -34.460 -32.406  -2.189  1.00  0.00          CL  
TER    2555      Cl-   368 
ATOM   2555 Cl-  Cl-   369      21.478 -21.258   8.666  1.00  0.00          CL  
TER    2556      Cl-   369 
ATOM   2556 Cl-  Cl-   370       2.758   0.216  48.365  1.00  0.00          CL  
TER    2557      Cl-   370 
ATOM   2557 Cl-  Cl-   371       8.250  17.583 -39.166  1.00  0.00          CL  
TER    2558      Cl-   371 
ATOM   2558 Cl-  Cl-   372      40.172 -23.593  -6.295  1.00  0.00          CL  
TER    2559      Cl-   372 
ATOM   2559 Cl-  Cl-   373     -33.589 -16.765 -13.896  1.00  0.00          CL  
TER    2560      Cl-   373 
ATOM   2560 Cl-  Cl-   374      -4.412 -33.174 -15.408  1.00  0.00          CL  
TER    2561      Cl-   374 
ATOM   2561 Cl-  Cl-   375      29.182  13.992  15.221  1.00  0.00          CL  
TER    2562      Cl-   375 
ATOM   2562 Cl-  Cl-   376     -30.930   5.786 -16.625  1.00  0.00          CL  
TER    2563      Cl-   376 
ATOM   2563 Cl-  Cl-   377      23.885 -20.037  -4.235  1.00  0.00          CL  
TER    2564      Cl-   377 
ATOM   2564 Cl-  Cl-   378     -29.102   9.231 -30.370  1.00  0.00          CL  
TER    2565      Cl-   378 
ATOM   2565 Cl-  Cl-   379       5.254 -32.970  12.531  1.00  0.00          CL  
TER    2566      Cl-   379 
ATOM   2566 Cl-  Cl-   380     -33.678 -10.862  -4.503  1.00  0.00          CL  
TER    2567      Cl-   380 
ATOM   2567 Cl-  Cl-   381     -15.429  11.384 -17.632  1.00  0.00          CL  
TER    2568      Cl-   381 
ATOM   2568 Cl-  Cl-   382      33.523  10.795 -10.214  1.00  0.00          CL  
TER    2569      Cl-   382 
ATOM   2569 Cl-  Cl-   383      31.773 -11.830 -15.733  1.00  0.00          CL  
TER    2570      Cl-   383 
ATOM   2570 Cl-  Cl-   384     -15.443 -14.091 -26.539  1.00  0.00          CL  
TER    2571      Cl-   384 
ATOM   2571 Cl-  Cl-   385     -17.938  19.135 -25.733  1.00  0.00          CL  
TER    2572      Cl-   385 
ATOM   2572 Cl-  Cl-   386      42.442  21.880 -11.589  1.00  0.00          CL  
TER    2573      Cl-   386 
ATOM   2573 Cl-  Cl-   387     -23.587  34.597  25.875  1.00  0.00          CL  
TER    2574      Cl-   387 
ATOM   2574 Cl-  Cl-   388      13.847 -22.100 -42.050  1.00  0.00          CL  
TER    2575      Cl-   388 
ATOM   2575 Cl-  Cl-   389      -3.198  -4.341  23.183  1.00  0.00          CL  
TER    2576      Cl-   389 
ATOM   2576 Cl-  Cl-   390      35.011  21.505  17.981  1.00  0.00          CL  
TER    2577      Cl-   390 
ATOM   2577 Cl-  Cl-   391       4.010  38.665   4.183  1.00  0.00          CL  
TER    2578      Cl-   391 
ATOM   2578 Cl-  Cl-   392     -12.577 -24.024 -23.973  1.00  0.00          CL  
TER    2579      Cl-   392 
ATOM   2579 Cl-  Cl-   393       4.819  -6.968   4.763  1.00  0.00          CL  
TER    2580      Cl-   393 
ATOM   2580 Cl-  Cl-   394      10.052 -16.394 -27.248  1.00  0.00          CL  
TER    2581      Cl-   394 
ATOM   2581 Cl-  Cl-   395     -35.402 -32.356  12.234  1.00  0.00          CL  
TER    2582      Cl-   395 
ATOM   2582 Cl-  Cl-   396      21.620 -29.342  34.824  1.00  0.00          CL  
TER    2583      Cl-   396 
ATOM   2583 Cl-  Cl-   397     -19.346  25.296 -29.460  1.00  0.00          CL  
TER    2584      Cl-   397 
ATOM   2584 Cl-  Cl-   398      14.713 -33.956 -16.340  1.00  0.00          CL  
TER    2585      Cl-   398 
ATOM   2585 Cl-  Cl-   399      27.724 -22.210  11.836  1.00  0.00          CL  
TER    2586      Cl-   399 
ATOM   2586 Cl-  Cl-   400     -34.491  32.647  -1.320  1.00  0.00          CL  
TER    2587      Cl-   400 
ATOM   2587 Cl-  Cl-   401     -41.153  -3.643 -33.371  1.00  0.00          CL  
TER    2588      Cl-   401 
ATOM   2588 Cl-  Cl-   402     -38.672  15.024 -24.194  1.00  0.00          CL  
TER    2589      Cl-   402 
ATOM   2589 Cl-  Cl-   403      13.883 -31.607  -6.951  1.00  0.00          CL  
TER    2590      Cl-   403 
ATOM   2590 Cl-  Cl-   404      38.629   5.301 -32.011  1.00  0.00          CL  
TER    2591      Cl-   404 
ATOM   2591 Cl-  Cl-   405     -10.861 -19.526 -16.813  1.00  0.00          CL  
TER    2592      Cl-   405 
ATOM   2592 Cl-  Cl-   406      13.118  48.227  -5.821  1.00  0.00          CL  
TER    2593      Cl-   406 
ATOM   2593 Cl-  Cl-   407     -39.555  24.838  14.439  1.00  0.00          CL  
TER    2594      Cl-   407 
ATOM   2594 Cl-  Cl-   408      -8.948  32.221  35.574  1.00  0.00          CL  
TER    2595      Cl-   408 
ATOM   2595 Cl-  Cl-   409      22.881  -9.438  23.387  1.00  0.00          CL  
TER    2596      Cl-   409 
ATOM   2596 Cl-  Cl-   410      10.930  48.601   5.369  1.00  0.00          CL  
TER    2597      Cl-   410 
ATOM   2597 Cl-  Cl-   411      11.570 -16.028 -48.594  1.00  0.00          CL  
TER    2598      Cl-   411 
ATOM   2598 Cl-  Cl-   412      -8.534  20.712  -7.904  1.00  0.00          CL  
TER    2599      Cl-   412 
ATOM   2599 Cl-  Cl-   413       3.697   8.724 -21.384  1.00  0.00          CL  
TER    2600      Cl-   413 
ATOM   2600 Cl-  Cl-   414      17.115 -22.807 -38.143  1.00  0.00          CL  
TER    2601      Cl-   414 
ATOM   2601 Cl-  Cl-   415      23.647 -27.579  23.677  1.00  0.00          CL  
TER    2602      Cl-   415 
ATOM   2602 Cl-  Cl-   416      26.925  -9.555   0.437  1.00  0.00          CL  
TER    2603      Cl-   416 
ATOM   2603 Cl-  Cl-   417      43.376  26.969  -7.187  1.00  0.00          CL  
TER    2604      Cl-   417 
ATOM   2604 Cl-  Cl-   418     -38.221  19.340 -21.164  1.00  0.00          CL  
TER    2605      Cl-   418 
ATOM   2605 Cl-  Cl-   419     -11.419 -17.958  21.860  1.00  0.00          CL  
TER    2606      Cl-   419 
ATOM   2606 Cl-  Cl-   420       0.910  43.769   9.882  1.00  0.00          CL  
TER    2607      Cl-   420 
ATOM   2607 Cl-  Cl-   421      -2.508   6.457  22.547  1.00  0.00          CL  
TER    2608      Cl-   421 
ATOM   2608 Cl-  Cl-   422       3.526   6.134   8.084  1.00  0.00          CL  
TER    2609      Cl-   422 
ATOM   2609 Cl-  Cl-   423      12.763 -36.924  34.996  1.00  0.00          CL  
TER    2610      Cl-   423 
ATOM   2610 Cl-  Cl-   424     -28.077 -14.686  -3.754  1.00  0.00          CL  
TER    2611      Cl-   424 
ATOM   2611 Cl-  Cl-   425      15.956 -29.215  35.141  1.00  0.00          CL  
TER    2612      Cl-   425 
ATOM   2612 Cl-  Cl-   426      14.196   2.642  25.871  1.00  0.00          CL  
TER    2613      Cl-   426 
ATOM   2613 Cl-  Cl-   427      15.997  -0.309  10.088  1.00  0.00          CL  
TER    2614      Cl-   427 
ATOM   2614 Cl-  Cl-   428     -19.591  -0.062  19.768  1.00  0.00          CL  
TER    2615      Cl-   428 
ATOM   2615 Cl-  Cl-   429      23.973  10.558 -24.129  1.00  0.00          CL  
TER    2616      Cl-   429 
ATOM   2616 Cl-  Cl-   430     -14.958  25.667 -22.397  1.00  0.00          CL  
TER    2617      Cl-   430 
ATOM   2617 Cl-  Cl-   431     -28.151  -1.494  17.778  1.00  0.00          CL  
TER    2618      Cl-   431 
ATOM   2618 Cl-  Cl-   432     -29.300  21.952 -15.478  1.00  0.00          CL  
TER    2619      Cl-   432 
ATOM   2619 Cl-  Cl-   433      -7.969  -7.471  15.725  1.00  0.00          CL  
TER    2620      Cl-   433 
ATOM   2620 Cl-  Cl-   434       5.016  15.599 -10.791  1.00  0.00          CL  
TER    2621      Cl-   434 
ATOM   2621 Cl-  Cl-   435      15.168 -15.291  40.797  1.00  0.00          CL  
TER    2622      Cl-   435 
ATOM   2622 Cl-  Cl-   436      14.676  14.049 -31.778  1.00  0.00          CL  
TER    2623      Cl-   436 
ATOM   2623 Cl-  Cl-   437      38.349  19.535  12.450  1.00  0.00          CL  
TER    2624      Cl-   437 
ATOM   2624 Cl-  Cl-   438      25.081  33.034   5.498  1.00  0.00          CL  
TER    2625      Cl-   438 
ATOM   2625 Cl-  Cl-   439       8.590 -21.373  40.160  1.00  0.00          CL  
TER    2626      Cl-   439 
ATOM   2626 Cl-  Cl-   440     -36.808   1.766  -3.945  1.00  0.00          CL  
TER    2627      Cl-   440 
ATOM   2627 Cl-  Cl-   441      30.863 -26.618  26.075  1.00  0.00          CL  
TER    2628      Cl-   441 
ATOM   2628 Cl-  Cl-   442     -11.885  39.736  17.903  1.00  0.00          CL  
TER    2629      Cl-   442 
ATOM   2629 Cl-  Cl-   443       2.046   0.363  -4.951  1.00  0.00          CL  
TER    2630      Cl-   443 
ATOM   2630 Cl-  Cl-   444     -42.970  15.366 -18.596  1.00  0.00          CL  
TER    2631      Cl-   444 
ATOM   2631 Cl-  Cl-   445       8.323 -29.076  -1.911  1.00  0.00          CL  
TER    2632      Cl-   445 
ATOM   2632 Cl-  Cl-   446     -10.243  14.703 -39.174  1.00  0.00          CL  
TER    2633      Cl-   446 
ATOM   2633 Cl-  Cl-   447       2.181  -3.115  40.634  1.00  0.00          CL  
TER    2634      Cl-   447 
ATOM   2634 Cl-  Cl-   448     -35.068  11.546 -18.045  1.00  0.00          CL  
TER    2635      Cl-   448 
ATOM   2635 Cl-  Cl-   449      -2.086  -4.797  -7.625  1.00  0.00          CL  
TER    2636      Cl-   449 
ATOM   2636 Cl-  Cl-   450     -33.421   7.005 -25.289  1.00  0.00          CL  
TER    2637      Cl-   450 
ATOM   2637 Cl-  Cl-   451     -23.319 -15.566 -10.706  1.00  0.00          CL  
TER    2638      Cl-   451 
ATOM   2638 Cl-  Cl-   452      11.497  46.518 -20.919  1.00  0.00          CL  
TER    2639      Cl-   452 
ATOM   2639 Cl-  Cl-   453       5.509  30.801  -8.480  1.00  0.00          CL  
TER    2640      Cl-   453 
ATOM   2640  O   WAT   454      21.388  41.353  17.779  1.00  0.00           O  
ATOM   2641  H1  WAT   454      21.953  40.763  17.280  1.00  0.00           H  
ATOM   2642  H2  WAT   454      21.614  41.184  18.694  1.00  0.00           H  
TER    2643      WAT   454 
ATOM   2643  O   WAT   455      43.016 -16.294 -14.437  1.00  0.00           O  
ATOM   2644  H1  WAT   455      43.036 -15.443 -14.000  1.00  0.00           H  
ATOM   2645  H2  WAT   455      42.129 -16.620 -14.287  1.00  0.00           H  
TER    2646      WAT   455 
ATOM   2646  O   WAT   456     -39.128  -7.219 -31.023  1.00  0.00           O  
ATOM   2647  H1  WAT   456     -38.383  -7.430 -31.587  1.00  0.00           H  
ATOM   2648  H2  WAT   456     -38.740  -7.062 -30.162  1.00  0.00           H  
TER    2649      WAT   456 
ATOM   2649  O   WAT   457     -13.727 -43.107 -20.405  1.00  0.00           O  
ATOM   2650  H1  WAT   457     -13.030 -42.950 -19.769  1.00  0.00           H  
ATOM   2651  H2  WAT   457     -13.933 -44.037 -20.311  1.00  0.00           H  
TER    2652      WAT   457 
ATOM   2652  O   WAT   458       5.658  10.386  -8.532  1.00  0.00           O  
ATOM   2653  H1  WAT   458       4.795  10.083  -8.249  1.00  0.00           H  
ATOM   2654  H2  WAT   458       5.602  10.412  -9.487  1.00  0.00           H  
TER    2655      WAT   458 
ATOM   2655  O   WAT   459     -18.001   1.935  35.646  1.00  0.00           O  
ATOM   2656  H1  WAT   459     -18.411   1.135  35.974  1.00  0.00           H  
ATOM   2657  H2  WAT   459     -17.285   2.106  36.257  1.00  0.00           H  
TER    2658      WAT   459 
ATOM   2658  O   WAT   460      35.437 -28.473   4.753  1.00  0.00           O  
ATOM   2659  H1  WAT   460      35.850 -29.302   4.993  1.00  0.00           H  
ATOM   2660  H2  WAT   460      35.885 -27.818   5.288  1.00  0.00           H  
TER    2661      WAT   460 
ATOM   2661  O   WAT   461       0.438  25.088  18.150  1.00  0.00           O  
ATOM   2662  H1  WAT   461       0.300  25.978  17.825  1.00  0.00           H  
ATOM   2663  H2  WAT   461       1.169  24.755  17.630  1.00  0.00           H  
TER    2664      WAT   461 
ATOM   2664  O   WAT   462      36.820 -19.263  -8.050  1.00  0.00           O  
ATOM   2665  H1  WAT   462      37.744 -19.445  -8.216  1.00  0.00           H  
ATOM   2666  H2  WAT   462      36.358 -20.023  -8.404  1.00  0.00           H  
TER    2667      WAT   462 
ATOM   2667  O   WAT   463      43.272   8.427  -2.588  1.00  0.00           O  
ATOM   2668  H1  WAT   463      43.641   8.872  -1.826  1.00  0.00           H  
ATOM   2669  H2  WAT   463      42.582   9.014  -2.898  1.00  0.00           H  
TER    2670      WAT   463 
ATOM   2670  O   WAT   464       9.380 -36.708   3.328  1.00  0.00           O  
ATOM   2671  H1  WAT   464       9.752 -37.330   3.953  1.00  0.00           H  
ATOM   2672  H2  WAT   464       9.222 -35.917   3.843  1.00  0.00           H  
TER    2673      WAT   464 
ATOM   2673  O   WAT   465      32.022  20.394 -10.710  1.00  0.00           O  
ATOM   2674  H1  WAT   465      32.601  21.152 -10.795  1.00  0.00           H  
ATOM   2675  H2  WAT   465      32.013  20.205  -9.771  1.00  0.00           H  
TER    2676      WAT   465 
ATOM   2676  O   WAT   466     -21.447  21.504 -10.960  1.00  0.00           O  
ATOM   2677  H1  WAT   466     -22.212  21.450 -10.388  1.00  0.00           H  
ATOM   2678  H2  WAT   466     -21.723  21.079 -11.772  1.00  0.00           H  
TER    2679      WAT   466 
ATOM   2679  O   WAT   467      21.017  38.098 -17.332  1.00  0.00           O  
ATOM   2680  H1  WAT   467      20.233  37.602 -17.565  1.00  0.00           H  
ATOM   2681  H2  WAT   467      21.548  37.484 -16.825  1.00  0.00           H  
TER    2682      WAT   467 
ATOM   2682  O   WAT   468     -15.735  17.043 -30.614  1.00  0.00           O  
ATOM   2683  H1  WAT   468     -15.719  16.724 -31.516  1.00  0.00           H  
ATOM   2684  H2  WAT   468     -14.948  16.672 -30.215  1.00  0.00           H  
TER    2685      WAT   468 
ATOM   2685  O   WAT   469      29.110  27.317   7.635  1.00  0.00           O  
ATOM   2686  H1  WAT   469      29.278  26.428   7.950  1.00  0.00           H  
ATOM   2687  H2  WAT   469      29.881  27.816   7.904  1.00  0.00           H  
TER    2688      WAT   469 
ATOM   2688  O   WAT   470      30.176   8.683  10.957  1.00  0.00           O  
ATOM   2689  H1  WAT   470      30.736   8.111  11.482  1.00  0.00           H  
ATOM   2690  H2  WAT   470      30.243   9.539  11.381  1.00  0.00           H  
TER    2691      WAT   470 
ATOM   2691  O   WAT   471      23.359 -11.659  25.306  1.00  0.00           O  
ATOM   2692  H1  WAT   471      23.511 -10.882  24.767  1.00  0.00           H  
ATOM   2693  H2  WAT   471      22.844 -11.339  26.047  1.00  0.00           H  
TER    2694      WAT   471 
ATOM   2694  O   WAT   472      18.742  39.094  -9.838  1.00  0.00           O  
ATOM   2695  H1  WAT   472      19.442  38.669 -10.333  1.00  0.00           H  
ATOM   2696  H2  WAT   472      19.006  39.002  -8.922  1.00  0.00           H  
TER    2697      WAT   472 
ATOM   2697  O   WAT   473     -37.948  11.306  33.323  1.00  0.00           O  
ATOM   2698  H1  WAT   473     -38.326  11.931  32.703  1.00  0.00           H  
ATOM   2699  H2  WAT   473     -37.877  11.796  34.142  1.00  0.00           H  
TER    2700      WAT   473 
ATOM   2700  O   WAT   474     -10.205  29.864 -21.192  1.00  0.00           O  
ATOM   2701  H1  WAT   474     -11.030  29.378 -21.181  1.00  0.00           H  
ATOM   2702  H2  WAT   474     -10.450  30.742 -21.485  1.00  0.00           H  
TER    2703      WAT   474 
ATOM   2703  O   WAT   475     -17.460  19.074 -30.405  1.00  0.00           O  
ATOM   2704  H1  WAT   475     -17.835  19.476 -31.188  1.00  0.00           H  
ATOM   2705  H2  WAT   475     -17.286  19.809 -29.818  1.00  0.00           H  
TER    2706      WAT   475 
ATOM   2706  O   WAT   476     -13.464 -27.056  -8.253  1.00  0.00           O  
ATOM   2707  H1  WAT   476     -13.234 -26.540  -7.480  1.00  0.00           H  
ATOM   2708  H2  WAT   476     -13.760 -27.896  -7.901  1.00  0.00           H  
TER    2709      WAT   476 
ATOM   2709  O   WAT   477      39.376  24.735  -8.744  1.00  0.00           O  
ATOM   2710  H1  WAT   477      39.058  24.740  -9.647  1.00  0.00           H  
ATOM   2711  H2  WAT   477      40.236  24.317  -8.795  1.00  0.00           H  
TER    2712      WAT   477 
ATOM   2712  O   WAT   478     -14.363  -0.087 -24.916  1.00  0.00           O  
ATOM   2713  H1  WAT   478     -14.517  -0.825 -24.327  1.00  0.00           H  
ATOM   2714  H2  WAT   478     -14.084   0.625 -24.341  1.00  0.00           H  
TER    2715      WAT   478 
ATOM   2715  O   WAT   479      18.602  33.212   7.514  1.00  0.00           O  
ATOM   2716  H1  WAT   479      19.443  33.042   7.938  1.00  0.00           H  
ATOM   2717  H2  WAT   479      17.949  32.954   8.164  1.00  0.00           H  
TER    2718      WAT   479 
ATOM   2718  O   WAT   480      -5.129   0.980 -39.216  1.00  0.00           O  
ATOM   2719  H1  WAT   480      -4.195   1.112 -39.383  1.00  0.00           H  
ATOM   2720  H2  WAT   480      -5.346   0.180 -39.695  1.00  0.00           H  
TER    2721      WAT   480 
ATOM   2721  O   WAT   481      16.479  -4.069 -26.499  1.00  0.00           O  
ATOM   2722  H1  WAT   481      16.678  -4.280 -27.411  1.00  0.00           H  
ATOM   2723  H2  WAT   481      15.814  -3.383 -26.551  1.00  0.00           H  
TER    2724      WAT   481 
ATOM   2724  O   WAT   482      29.121   6.361 -21.626  1.00  0.00           O  
ATOM   2725  H1  WAT   482      28.834   5.535 -21.235  1.00  0.00           H  
ATOM   2726  H2  WAT   482      28.487   7.007 -21.312  1.00  0.00           H  
TER    2727      WAT   482 
ATOM   2727  O   WAT   483      39.253  14.748  20.332  1.00  0.00           O  
ATOM   2728  H1  WAT   483      38.402  14.326  20.448  1.00  0.00           H  
ATOM   2729  H2  WAT   483      39.043  15.634  20.038  1.00  0.00           H  
TER    2730      WAT   483 
ATOM   2730  O   WAT   484     -10.670  40.614   7.196  1.00  0.00           O  
ATOM   2731  H1  WAT   484     -10.208  41.436   7.032  1.00  0.00           H  
ATOM   2732  H2  WAT   484     -11.589  40.870   7.283  1.00  0.00           H  
TER    2733      WAT   484 
ATOM   2733  O   WAT   485      20.251  17.209  30.342  1.00  0.00           O  
ATOM   2734  H1  WAT   485      20.216  18.125  30.620  1.00  0.00           H  
ATOM   2735  H2  WAT   485      19.857  17.208  29.470  1.00  0.00           H  
TER    2736      WAT   485 
ATOM   2736  O   WAT   486       5.631  41.188   3.508  1.00  0.00           O  
ATOM   2737  H1  WAT   486       5.247  41.479   2.681  1.00  0.00           H  
ATOM   2738  H2  WAT   486       5.016  40.535   3.842  1.00  0.00           H  
TER    2739      WAT   486 
ATOM   2739  O   WAT   487      37.783  -5.107  18.722  1.00  0.00           O  
ATOM   2740  H1  WAT   487      38.213  -4.304  18.428  1.00  0.00           H  
ATOM   2741  H2  WAT   487      38.153  -5.793  18.166  1.00  0.00           H  
TER    2742      WAT   487 
ATOM   2742  O   WAT   488      40.758  11.292  20.826  1.00  0.00           O  
ATOM   2743  H1  WAT   488      40.495  10.768  21.583  1.00  0.00           H  
ATOM   2744  H2  WAT   488      41.080  10.652  20.191  1.00  0.00           H  
TER    2745      WAT   488 
ATOM   2745  O   WAT   489     -15.187  -8.384 -40.955  1.00  0.00           O  
ATOM   2746  H1  WAT   489     -14.292  -8.369 -40.614  1.00  0.00           H  
ATOM   2747  H2  WAT   489     -15.396  -7.465 -41.121  1.00  0.00           H  
TER    2748      WAT   489 
ATOM   2748  O   WAT   490     -29.018 -34.929  19.669  1.00  0.00           O  
ATOM   2749  H1  WAT   490     -28.615 -35.786  19.523  1.00  0.00           H  
ATOM   2750  H2  WAT   490     -28.847 -34.738  20.591  1.00  0.00           H  
TER    2751      WAT   490 
ATOM   2751  O   WAT   491      14.363  -9.535 -31.927  1.00  0.00           O  
ATOM   2752  H1  WAT   491      15.064 -10.153 -32.137  1.00  0.00           H  
ATOM   2753  H2  WAT   491      13.770 -10.029 -31.361  1.00  0.00           H  
TER    2754      WAT   491 
ATOM   2754  O   WAT   492     -27.635  25.535  31.466  1.00  0.00           O  
ATOM   2755  H1  WAT   492     -27.542  24.589  31.349  1.00  0.00           H  
ATOM   2756  H2  WAT   492     -27.363  25.692  32.370  1.00  0.00           H  
TER    2757      WAT   492 
ATOM   2757  O   WAT   493      15.439 -27.413 -35.739  1.00  0.00           O  
ATOM   2758  H1  WAT   493      15.769 -27.322 -36.633  1.00  0.00           H  
ATOM   2759  H2  WAT   493      16.224 -27.391 -35.192  1.00  0.00           H  
TER    2760      WAT   493 
ATOM   2760  O   WAT   494      31.307  15.591  -2.319  1.00  0.00           O  
ATOM   2761  H1  WAT   494      30.697  15.669  -1.585  1.00  0.00           H  
ATOM   2762  H2  WAT   494      31.152  14.712  -2.665  1.00  0.00           H  
TER    2763      WAT   494 
ATOM   2763  O   WAT   495      37.555 -12.894 -25.647  1.00  0.00           O  
ATOM   2764  H1  WAT   495      36.634 -13.128 -25.529  1.00  0.00           H  
ATOM   2765  H2  WAT   495      37.561 -12.324 -26.416  1.00  0.00           H  
TER    2766      WAT   495 
ATOM   2766  O   WAT   496     -38.985   2.494 -29.011  1.00  0.00           O  
ATOM   2767  H1  WAT   496     -39.361   1.643 -28.786  1.00  0.00           H  
ATOM   2768  H2  WAT   496     -38.783   2.428 -29.944  1.00  0.00           H  
TER    2769      WAT   496 
ATOM   2769  O   WAT   497     -27.471  21.059 -23.187  1.00  0.00           O  
ATOM   2770  H1  WAT   497     -26.799  21.726 -23.329  1.00  0.00           H  
ATOM   2771  H2  WAT   497     -27.506  20.576 -24.012  1.00  0.00           H  
TER    2772      WAT   497 
ATOM   2772  O   WAT   498     -28.447 -34.317  14.141  1.00  0.00           O  
ATOM   2773  H1  WAT   498     -28.629 -33.569  13.572  1.00  0.00           H  
ATOM   2774  H2  WAT   498     -28.226 -33.927  14.987  1.00  0.00           H  
TER    2775      WAT   498 
ATOM   2775  O   WAT   499     -17.524 -19.365  17.379  1.00  0.00           O  
ATOM   2776  H1  WAT   499     -18.440 -19.244  17.128  1.00  0.00           H  
ATOM   2777  H2  WAT   499     -17.193 -18.477  17.511  1.00  0.00           H  
TER    2778      WAT   499 
ATOM   2778  O   WAT   500     -25.029 -14.286  -8.461  1.00  0.00           O  
ATOM   2779  H1  WAT   500     -24.495 -14.817  -9.053  1.00  0.00           H  
ATOM   2780  H2  WAT   500     -24.657 -14.447  -7.594  1.00  0.00           H  
TER    2781      WAT   500 
ATOM   2781  O   WAT   501      20.132  -0.831   6.113  1.00  0.00           O  
ATOM   2782  H1  WAT   501      20.690  -0.513   6.823  1.00  0.00           H  
ATOM   2783  H2  WAT   501      20.158  -1.784   6.196  1.00  0.00           H  
TER    2784      WAT   501 
ATOM   2784  O   WAT   502      31.176  18.830 -15.891  1.00  0.00           O  
ATOM   2785  H1  WAT   502      31.175  19.579 -15.296  1.00  0.00           H  
ATOM   2786  H2  WAT   502      30.788  19.166 -16.699  1.00  0.00           H  
TER    2787      WAT   502 
ATOM   2787  O   WAT   503     -33.646 -18.129   7.723  1.00  0.00           O  
ATOM   2788  H1  WAT   503     -32.859 -18.557   7.383  1.00  0.00           H  
ATOM   2789  H2  WAT   503     -33.352 -17.683   8.517  1.00  0.00           H  
TER    2790      WAT   503 
ATOM   2790  O   WAT   504      -4.255 -38.637   4.017  1.00  0.00           O  
ATOM   2791  H1  WAT   504      -3.664 -39.070   3.401  1.00  0.00           H  
ATOM   2792  H2  WAT   504      -5.107 -39.042   3.856  1.00  0.00           H  
TER    2793      WAT   504 
ATOM   2793  O   WAT   505     -28.039  29.317 -16.399  1.00  0.00           O  
ATOM   2794  H1  WAT   505     -28.107  29.582 -17.316  1.00  0.00           H  
ATOM   2795  H2  WAT   505     -27.194  29.662 -16.112  1.00  0.00           H  
TER    2796      WAT   505 
ATOM   2796  O   WAT   506       1.416   3.940  22.487  1.00  0.00           O  
ATOM   2797  H1  WAT   506       2.081   4.038  23.168  1.00  0.00           H  
ATOM   2798  H2  WAT   506       1.584   3.077  22.110  1.00  0.00           H  
TER    2799      WAT   506 
ATOM   2799  O   WAT   507     -33.578 -14.785  24.525  1.00  0.00           O  
ATOM   2800  H1  WAT   507     -32.736 -14.341  24.418  1.00  0.00           H  
ATOM   2801  H2  WAT   507     -33.648 -15.353  23.758  1.00  0.00           H  
TER    2802      WAT   507 
ATOM   2802  O   WAT   508      10.699 -17.365 -45.870  1.00  0.00           O  
ATOM   2803  H1  WAT   508      11.159 -16.937 -46.593  1.00  0.00           H  
ATOM   2804  H2  WAT   508      10.263 -18.115 -46.275  1.00  0.00           H  
TER    2805      WAT   508 
ATOM   2805  O   WAT   509       3.644 -24.946  25.349  1.00  0.00           O  
ATOM   2806  H1  WAT   509       4.202 -24.249  25.694  1.00  0.00           H  
ATOM   2807  H2  WAT   509       3.502 -24.708  24.432  1.00  0.00           H  
TER    2808      WAT   509 
ATOM   2808  O   WAT   510     -27.078   2.701  27.132  1.00  0.00           O  
ATOM   2809  H1  WAT   510     -27.509   1.975  26.680  1.00  0.00           H  
ATOM   2810  H2  WAT   510     -26.396   2.990  26.527  1.00  0.00           H  
TER    2811      WAT   510 
ATOM   2811  O   WAT   511     -19.566  16.795 -26.807  1.00  0.00           O  
ATOM   2812  H1  WAT   511     -19.085  16.111 -26.341  1.00  0.00           H  
ATOM   2813  H2  WAT   511     -19.281  17.611 -26.397  1.00  0.00           H  
TER    2814      WAT   511 
ATOM   2814  O   WAT   512       6.278  -7.946  14.898  1.00  0.00           O  
ATOM   2815  H1  WAT   512       5.737  -8.145  14.134  1.00  0.00           H  
ATOM   2816  H2  WAT   512       5.959  -7.096  15.202  1.00  0.00           H  
TER    2817      WAT   512 
ATOM   2817  O   WAT   513      21.680 -18.257 -13.047  1.00  0.00           O  
ATOM   2818  H1  WAT   513      22.442 -18.086 -13.601  1.00  0.00           H  
ATOM   2819  H2  WAT   513      20.954 -17.827 -13.499  1.00  0.00           H  
TER    2820      WAT   513 
ATOM   2820  O   WAT   514      41.050 -14.122 -16.964  1.00  0.00           O  
ATOM   2821  H1  WAT   514      40.309 -13.834 -16.432  1.00  0.00           H  
ATOM   2822  H2  WAT   514      41.467 -13.310 -17.253  1.00  0.00           H  
TER    2823      WAT   514 
ATOM   2823  O   WAT   515       4.494  -1.119  39.162  1.00  0.00           O  
ATOM   2824  H1  WAT   515       5.253  -1.644  39.416  1.00  0.00           H  
ATOM   2825  H2  WAT   515       3.750  -1.713  39.256  1.00  0.00           H  
TER    2826      WAT   515 
ATOM   2826  O   WAT   516       4.212   8.238  -6.078  1.00  0.00           O  
ATOM   2827  H1  WAT   516       4.284   8.863  -5.357  1.00  0.00           H  
ATOM   2828  H2  WAT   516       3.707   8.701  -6.747  1.00  0.00           H  
TER    2829      WAT   516 
ATOM   2829  O   WAT   517       1.950  17.720 -33.876  1.00  0.00           O  
ATOM   2830  H1  WAT   517       1.748  17.809 -32.945  1.00  0.00           H  
ATOM   2831  H2  WAT   517       2.897  17.581 -33.903  1.00  0.00           H  
TER    2832      WAT   517 
ATOM   2832  O   WAT   518      -1.992 -38.641  27.768  1.00  0.00           O  
ATOM   2833  H1  WAT   518      -2.938 -38.786  27.790  1.00  0.00           H  
ATOM   2834  H2  WAT   518      -1.692 -38.879  28.645  1.00  0.00           H  
TER    2835      WAT   518 
ATOM   2835  O   WAT   519      26.661  18.181  -6.044  1.00  0.00           O  
ATOM   2836  H1  WAT   519      25.715  18.321  -6.084  1.00  0.00           H  
ATOM   2837  H2  WAT   519      26.921  18.032  -6.953  1.00  0.00           H  
TER    2838      WAT   519 
ATOM   2838  O   WAT   520     -39.444   0.663  -0.852  1.00  0.00           O  
ATOM   2839  H1  WAT   520     -40.255   0.770  -0.355  1.00  0.00           H  
ATOM   2840  H2  WAT   520     -38.752   0.911  -0.238  1.00  0.00           H  
TER    2841      WAT   520 
ATOM   2841  O   WAT   521      31.790  21.158   8.979  1.00  0.00           O  
ATOM   2842  H1  WAT   521      32.339  21.676   9.567  1.00  0.00           H  
ATOM   2843  H2  WAT   521      30.912  21.523   9.088  1.00  0.00           H  
TER    2844      WAT   521 
ATOM   2844  O   WAT   522      21.493  24.788 -17.207  1.00  0.00           O  
ATOM   2845  H1  WAT   522      21.225  25.614 -16.804  1.00  0.00           H  
ATOM   2846  H2  WAT   522      22.379  24.638 -16.880  1.00  0.00           H  
TER    2847      WAT   522 
ATOM   2847  O   WAT   523      -9.232 -47.837  15.730  1.00  0.00           O  
ATOM   2848  H1  WAT   523      -9.233 -47.536  14.821  1.00  0.00           H  
ATOM   2849  H2  WAT   523      -9.728 -48.656  15.711  1.00  0.00           H  
TER    2850      WAT   523 
ATOM   2850  O   WAT   524      39.434  -1.263 -19.119  1.00  0.00           O  
ATOM   2851  H1  WAT   524      40.249  -1.545 -18.702  1.00  0.00           H  
ATOM   2852  H2  WAT   524      39.203  -0.451 -18.668  1.00  0.00           H  
TER    2853      WAT   524 
ATOM   2853  O   WAT   525      39.535   0.431   5.995  1.00  0.00           O  
ATOM   2854  H1  WAT   525      39.858   0.012   5.197  1.00  0.00           H  
ATOM   2855  H2  WAT   525      39.842  -0.134   6.704  1.00  0.00           H  
TER    2856      WAT   525 
ATOM   2856  O   WAT   526     -19.653 -31.381   5.254  1.00  0.00           O  
ATOM   2857  H1  WAT   526     -18.828 -31.017   4.932  1.00  0.00           H  
ATOM   2858  H2  WAT   526     -19.722 -31.059   6.153  1.00  0.00           H  
TER    2859      WAT   526 
ATOM   2859  O   WAT   527       3.190  33.354 -20.734  1.00  0.00           O  
ATOM   2860  H1  WAT   527       3.628  32.747 -21.331  1.00  0.00           H  
ATOM   2861  H2  WAT   527       3.114  34.167 -21.233  1.00  0.00           H  
TER    2862      WAT   527 
ATOM   2862  O   WAT   528     -19.437  17.390 -29.461  1.00  0.00           O  
ATOM   2863  H1  WAT   528     -20.272  17.714 -29.797  1.00  0.00           H  
ATOM   2864  H2  WAT   528     -19.622  17.145 -28.554  1.00  0.00           H  
TER    2865      WAT   528 
ATOM   2865  O   WAT   529     -18.098  16.784 -31.768  1.00  0.00           O  
ATOM   2866  H1  WAT   529     -18.495  16.161 -32.377  1.00  0.00           H  
ATOM   2867  H2  WAT   529     -17.564  17.353 -32.323  1.00  0.00           H  
TER    2868      WAT   529 
ATOM   2868  O   WAT   530      34.189  23.122  -0.211  1.00  0.00           O  
ATOM   2869  H1  WAT   530      33.780  22.936  -1.056  1.00  0.00           H  
ATOM   2870  H2  WAT   530      35.129  23.046  -0.378  1.00  0.00           H  
TER    2871      WAT   530 
ATOM   2871  O   WAT   531      17.750  35.495   6.212  1.00  0.00           O  
ATOM   2872  H1  WAT   531      17.907  34.692   6.709  1.00  0.00           H  
ATOM   2873  H2  WAT   531      17.626  35.198   5.311  1.00  0.00           H  
TER    2874      WAT   531 
ATOM   2874  O   WAT   532      17.464  -6.798 -20.128  1.00  0.00           O  
ATOM   2875  H1  WAT   532      17.434  -6.134 -20.816  1.00  0.00           H  
ATOM   2876  H2  WAT   532      16.560  -6.869 -19.822  1.00  0.00           H  
TER    2877      WAT   532 
ATOM   2877  O   WAT   533     -19.303 -31.570  13.974  1.00  0.00           O  
ATOM   2878  H1  WAT   533     -20.109 -31.552  13.458  1.00  0.00           H  
ATOM   2879  H2  WAT   533     -18.616 -31.323  13.355  1.00  0.00           H  
TER    2880      WAT   533 
ATOM   2880  O   WAT   534       1.662  -1.454 -12.119  1.00  0.00           O  
ATOM   2881  H1  WAT   534       1.146  -1.666 -12.897  1.00  0.00           H  
ATOM   2882  H2  WAT   534       2.105  -0.635 -12.342  1.00  0.00           H  
TER    2883      WAT   534 
ATOM   2883  O   WAT   535     -32.302  29.847 -24.130  1.00  0.00           O  
ATOM   2884  H1  WAT   535     -32.741  29.342 -23.446  1.00  0.00           H  
ATOM   2885  H2  WAT   535     -32.482  30.760 -23.906  1.00  0.00           H  
TER    2886      WAT   535 
ATOM   2886  O   WAT   536     -28.855  -6.974   4.288  1.00  0.00           O  
ATOM   2887  H1  WAT   536     -29.284  -6.337   3.717  1.00  0.00           H  
ATOM   2888  H2  WAT   536     -29.383  -7.768   4.198  1.00  0.00           H  
TER    2889      WAT   536 
ATOM   2889  O   WAT   537     -22.165  13.657  41.643  1.00  0.00           O  
ATOM   2890  H1  WAT   537     -21.368  13.397  41.183  1.00  0.00           H  
ATOM   2891  H2  WAT   537     -22.686  14.113  40.982  1.00  0.00           H  
TER    2892      WAT   537 
ATOM   2892  O   WAT   538     -20.876 -35.919  19.022  1.00  0.00           O  
ATOM   2893  H1  WAT   538     -21.670 -36.381  18.752  1.00  0.00           H  
ATOM   2894  H2  WAT   538     -20.896 -35.100  18.526  1.00  0.00           H  
TER    2895      WAT   538 
ATOM   2895  O   WAT   539      -0.630   8.226   0.823  1.00  0.00           O  
ATOM   2896  H1  WAT   539       0.139   8.576   0.373  1.00  0.00           H  
ATOM   2897  H2  WAT   539      -0.863   8.903   1.459  1.00  0.00           H  
TER    2898      WAT   539 
ATOM   2898  O   WAT   540       1.232 -28.888  24.493  1.00  0.00           O  
ATOM   2899  H1  WAT   540       2.075 -29.035  24.064  1.00  0.00           H  
ATOM   2900  H2  WAT   540       1.281 -29.402  25.299  1.00  0.00           H  
TER    2901      WAT   540 
ATOM   2901  O   WAT   541      15.032  50.265  -0.911  1.00  0.00           O  
ATOM   2902  H1  WAT   541      14.820  49.977  -1.800  1.00  0.00           H  
ATOM   2903  H2  WAT   541      15.941  49.994  -0.782  1.00  0.00           H  
TER    2904      WAT   541 
ATOM   2904  O   WAT   542     -13.413   7.796   2.604  1.00  0.00           O  
ATOM   2905  H1  WAT   542     -13.640   8.725   2.562  1.00  0.00           H  
ATOM   2906  H2  WAT   542     -13.048   7.679   3.481  1.00  0.00           H  
TER    2907      WAT   542 
ATOM   2907  O   WAT   543      -4.292 -12.244   8.420  1.00  0.00           O  
ATOM   2908  H1  WAT   543      -5.065 -11.964   7.931  1.00  0.00           H  
ATOM   2909  H2  WAT   543      -4.371 -13.197   8.468  1.00  0.00           H  
TER    2910      WAT   543 
ATOM   2910  O   WAT   544       6.085   6.327  -5.472  1.00  0.00           O  
ATOM   2911  H1  WAT   544       5.391   6.985  -5.497  1.00  0.00           H  
ATOM   2912  H2  WAT   544       6.422   6.300  -6.367  1.00  0.00           H  
TER    2913      WAT   544 
ATOM   2913  O   WAT   545      31.902 -14.329 -25.154  1.00  0.00           O  
ATOM   2914  H1  WAT   545      32.851 -14.405 -25.047  1.00  0.00           H  
ATOM   2915  H2  WAT   545      31.628 -15.188 -25.473  1.00  0.00           H  
TER    2916      WAT   545 
ATOM   2916  O   WAT   546     -16.977  34.510   2.509  1.00  0.00           O  
ATOM   2917  H1  WAT   546     -17.216  35.346   2.111  1.00  0.00           H  
ATOM   2918  H2  WAT   546     -16.649  33.983   1.781  1.00  0.00           H  
TER    2919      WAT   546 
ATOM   2919  O   WAT   547     -42.404  25.656  10.445  1.00  0.00           O  
ATOM   2920  H1  WAT   547     -41.753  26.284  10.133  1.00  0.00           H  
ATOM   2921  H2  WAT   547     -41.932  25.118  11.081  1.00  0.00           H  
TER    2922      WAT   547 
ATOM   2922  O   WAT   548      -9.577 -26.642 -10.854  1.00  0.00           O  
ATOM   2923  H1  WAT   548     -10.226 -27.239 -11.228  1.00  0.00           H  
ATOM   2924  H2  WAT   548     -10.050 -26.179 -10.162  1.00  0.00           H  
TER    2925      WAT   548 
ATOM   2925  O   WAT   549      23.424 -35.260   9.580  1.00  0.00           O  
ATOM   2926  H1  WAT   549      23.162 -36.072   9.147  1.00  0.00           H  
ATOM   2927  H2  WAT   549      22.970 -35.281  10.423  1.00  0.00           H  
TER    2928      WAT   549 
ATOM   2928  O   WAT   550      35.477   1.863 -35.482  1.00  0.00           O  
ATOM   2929  H1  WAT   550      35.971   1.208 -34.988  1.00  0.00           H  
ATOM   2930  H2  WAT   550      35.994   2.004 -36.275  1.00  0.00           H  
TER    2931      WAT   550 
ATOM   2931  O   WAT   551       4.986   0.054  -0.163  1.00  0.00           O  
ATOM   2932  H1  WAT   551       5.339   0.230  -1.035  1.00  0.00           H  
ATOM   2933  H2  WAT   551       5.750  -0.190   0.359  1.00  0.00           H  
TER    2934      WAT   551 
ATOM   2934  O   WAT   552     -35.422  -7.337  22.560  1.00  0.00           O  
ATOM   2935  H1  WAT   552     -35.010  -6.541  22.223  1.00  0.00           H  
ATOM   2936  H2  WAT   552     -36.272  -7.370  22.121  1.00  0.00           H  
TER    2937      WAT   552 
ATOM   2937  O   WAT   553      40.965  -9.233  16.151  1.00  0.00           O  
ATOM   2938  H1  WAT   553      40.320  -8.778  15.609  1.00  0.00           H  
ATOM   2939  H2  WAT   553      40.513  -9.388  16.981  1.00  0.00           H  
TER    2940      WAT   553 
ATOM   2940  O   WAT   554      -3.855 -40.177  24.507  1.00  0.00           O  
ATOM   2941  H1  WAT   554      -4.177 -40.284  23.612  1.00  0.00           H  
ATOM   2942  H2  WAT   554      -4.535 -40.568  25.055  1.00  0.00           H  
TER    2943      WAT   554 
ATOM   2943  O   WAT   555     -28.965  15.483   7.534  1.00  0.00           O  
ATOM   2944  H1  WAT   555     -29.784  14.991   7.472  1.00  0.00           H  
ATOM   2945  H2  WAT   555     -28.324  14.842   7.841  1.00  0.00           H  
TER    2946      WAT   555 
ATOM   2946  O   WAT   556     -23.917 -36.155 -10.945  1.00  0.00           O  
ATOM   2947  H1  WAT   556     -23.199 -36.740 -11.187  1.00  0.00           H  
ATOM   2948  H2  WAT   556     -23.484 -35.377 -10.596  1.00  0.00           H  
TER    2949      WAT   556 
ATOM   2949  O   WAT   557      -4.862  12.696 -37.560  1.00  0.00           O  
ATOM   2950  H1  WAT   557      -4.016  12.597 -37.125  1.00  0.00           H  
ATOM   2951  H2  WAT   557      -4.683  13.275 -38.302  1.00  0.00           H  
TER    2952      WAT   557 
ATOM   2952  O   WAT   558       7.338  19.512  -7.883  1.00  0.00           O  
ATOM   2953  H1  WAT   558       7.790  20.152  -7.334  1.00  0.00           H  
ATOM   2954  H2  WAT   558       7.268  19.936  -8.738  1.00  0.00           H  
TER    2955      WAT   558 
ATOM   2955  O   WAT   559     -29.549 -17.489   8.277  1.00  0.00           O  
ATOM   2956  H1  WAT   559     -28.938 -17.023   7.706  1.00  0.00           H  
ATOM   2957  H2  WAT   559     -29.845 -16.827   8.902  1.00  0.00           H  
TER    2958      WAT   559 
ATOM   2958  O   WAT   560     -25.585  -6.879 -23.984  1.00  0.00           O  
ATOM   2959  H1  WAT   560     -26.177  -7.550 -24.324  1.00  0.00           H  
ATOM   2960  H2  WAT   560     -24.757  -7.039 -24.436  1.00  0.00           H  
TER    2961      WAT   560 
ATOM   2961  O   WAT   561       2.888  -0.693  19.530  1.00  0.00           O  
ATOM   2962  H1  WAT   561       3.285  -0.268  18.770  1.00  0.00           H  
ATOM   2963  H2  WAT   561       2.954  -1.630  19.342  1.00  0.00           H  
TER    2964      WAT   561 
ATOM   2964  O   WAT   562      18.042 -23.760  18.867  1.00  0.00           O  
ATOM   2965  H1  WAT   562      18.481 -23.438  18.079  1.00  0.00           H  
ATOM   2966  H2  WAT   562      17.285 -24.245  18.538  1.00  0.00           H  
TER    2967      WAT   562 
ATOM   2967  O   WAT   563      37.754 -29.033 -13.802  1.00  0.00           O  
ATOM   2968  H1  WAT   563      37.486 -28.287 -14.339  1.00  0.00           H  
ATOM   2969  H2  WAT   563      37.919 -29.734 -14.432  1.00  0.00           H  
TER    2970      WAT   563 
ATOM   2970  O   WAT   564     -39.343 -15.895  13.705  1.00  0.00           O  
ATOM   2971  H1  WAT   564     -40.086 -15.462  14.124  1.00  0.00           H  
ATOM   2972  H2  WAT   564     -39.113 -15.323  12.973  1.00  0.00           H  
TER    2973      WAT   564 
ATOM   2973  O   WAT   565      -2.826 -32.022  12.819  1.00  0.00           O  
ATOM   2974  H1  WAT   565      -2.915 -32.412  11.949  1.00  0.00           H  
ATOM   2975  H2  WAT   565      -1.938 -32.249  13.093  1.00  0.00           H  
TER    2976      WAT   565 
ATOM   2976  O   WAT   566      35.809 -22.790   6.956  1.00  0.00           O  
ATOM   2977  H1  WAT   566      35.865 -22.374   6.096  1.00  0.00           H  
ATOM   2978  H2  WAT   566      36.316 -22.218   7.533  1.00  0.00           H  
TER    2979      WAT   566 
ATOM   2979  O   WAT   567      -9.652  20.436 -28.579  1.00  0.00           O  
ATOM   2980  H1  WAT   567      -9.923  19.648 -29.049  1.00  0.00           H  
ATOM   2981  H2  WAT   567     -10.162  20.419 -27.769  1.00  0.00           H  
TER    2982      WAT   567 
ATOM   2982  O   WAT   568      27.248   4.919   8.037  1.00  0.00           O  
ATOM   2983  H1  WAT   568      27.614   4.034   8.025  1.00  0.00           H  
ATOM   2984  H2  WAT   568      27.974   5.475   8.318  1.00  0.00           H  
TER    2985      WAT   568 
ATOM   2985  O   WAT   569     -20.267 -22.841  15.524  1.00  0.00           O  
ATOM   2986  H1  WAT   569     -20.296 -22.786  14.569  1.00  0.00           H  
ATOM   2987  H2  WAT   569     -20.878 -22.167  15.822  1.00  0.00           H  
TER    2988      WAT   569 
ATOM   2988  O   WAT   570      14.053  11.405  22.018  1.00  0.00           O  
ATOM   2989  H1  WAT   570      14.425  10.816  21.361  1.00  0.00           H  
ATOM   2990  H2  WAT   570      13.532  12.029  21.514  1.00  0.00           H  
TER    2991      WAT   570 
ATOM   2991  O   WAT   571     -35.361  -9.523  -2.167  1.00  0.00           O  
ATOM   2992  H1  WAT   571     -34.824  -9.924  -2.850  1.00  0.00           H  
ATOM   2993  H2  WAT   571     -35.098  -8.603  -2.165  1.00  0.00           H  
TER    2994      WAT   571 
ATOM   2994  O   WAT   572     -31.802 -16.064  17.084  1.00  0.00           O  
ATOM   2995  H1  WAT   572     -32.180 -16.927  16.919  1.00  0.00           H  
ATOM   2996  H2  WAT   572     -30.952 -16.086  16.645  1.00  0.00           H  
TER    2997      WAT   572 
ATOM   2997  O   WAT   573     -33.902  19.775 -32.206  1.00  0.00           O  
ATOM   2998  H1  WAT   573     -34.583  19.828 -31.535  1.00  0.00           H  
ATOM   2999  H2  WAT   573     -33.341  20.531 -32.038  1.00  0.00           H  
TER    3000      WAT   573 
ATOM   3000  O   WAT   574      42.244  -6.678  14.234  1.00  0.00           O  
ATOM   3001  H1  WAT   574      41.544  -7.277  13.976  1.00  0.00           H  
ATOM   3002  H2  WAT   574      42.952  -6.855  13.615  1.00  0.00           H  
TER    3003      WAT   574 
ATOM   3003  O   WAT   575     -39.601  -3.339  -7.723  1.00  0.00           O  
ATOM   3004  H1  WAT   575     -38.730  -3.533  -7.376  1.00  0.00           H  
ATOM   3005  H2  WAT   575     -39.576  -2.403  -7.922  1.00  0.00           H  
TER    3006      WAT   575 
ATOM   3006  O   WAT   576     -13.532 -16.312  34.171  1.00  0.00           O  
ATOM   3007  H1  WAT   576     -13.302 -16.441  33.251  1.00  0.00           H  
ATOM   3008  H2  WAT   576     -12.696 -16.141  34.605  1.00  0.00           H  
TER    3009      WAT   576 
ATOM   3009  O   WAT   577     -29.760 -15.394 -30.709  1.00  0.00           O  
ATOM   3010  H1  WAT   577     -29.855 -14.919 -31.534  1.00  0.00           H  
ATOM   3011  H2  WAT   577     -28.931 -15.864 -30.797  1.00  0.00           H  
TER    3012      WAT   577 
ATOM   3012  O   WAT   578      14.592  37.462 -10.868  1.00  0.00           O  
ATOM   3013  H1  WAT   578      14.337  36.854 -11.561  1.00  0.00           H  
ATOM   3014  H2  WAT   578      14.053  37.210 -10.118  1.00  0.00           H  
TER    3015      WAT   578 
ATOM   3015  O   WAT   579     -18.634  -1.416 -11.790  1.00  0.00           O  
ATOM   3016  H1  WAT   579     -19.132  -1.367 -12.605  1.00  0.00           H  
ATOM   3017  H2  WAT   579     -19.117  -2.042 -11.251  1.00  0.00           H  
TER    3018      WAT   579 
ATOM   3018  O   WAT   580       7.207 -26.797  -7.298  1.00  0.00           O  
ATOM   3019  H1  WAT   580       6.839 -27.357  -6.613  1.00  0.00           H  
ATOM   3020  H2  WAT   580       6.639 -26.027  -7.308  1.00  0.00           H  
TER    3021      WAT   580 
ATOM   3021  O   WAT   581      17.433 -12.548  -8.903  1.00  0.00           O  
ATOM   3022  H1  WAT   581      17.758 -13.448  -8.914  1.00  0.00           H  
ATOM   3023  H2  WAT   581      17.142 -12.387  -9.801  1.00  0.00           H  
TER    3024      WAT   581 
ATOM   3024  O   WAT   582     -43.139  14.860  21.054  1.00  0.00           O  
ATOM   3025  H1  WAT   582     -44.046  14.589  21.198  1.00  0.00           H  
ATOM   3026  H2  WAT   582     -42.621  14.260  21.590  1.00  0.00           H  
TER    3027      WAT   582 
ATOM   3027  O   WAT   583     -23.596  21.306  26.901  1.00  0.00           O  
ATOM   3028  H1  WAT   583     -23.016  22.059  26.788  1.00  0.00           H  
ATOM   3029  H2  WAT   583     -23.923  21.388  27.796  1.00  0.00           H  
TER    3030      WAT   583 
ATOM   3030  O   WAT   584     -17.646 -18.409  21.233  1.00  0.00           O  
ATOM   3031  H1  WAT   584     -17.931 -17.861  21.963  1.00  0.00           H  
ATOM   3032  H2  WAT   584     -16.854 -18.841  21.552  1.00  0.00           H  
TER    3033      WAT   584 
ATOM   3033  O   WAT   585      -1.811 -26.506 -28.990  1.00  0.00           O  
ATOM   3034  H1  WAT   585      -1.561 -26.970 -29.789  1.00  0.00           H  
ATOM   3035  H2  WAT   585      -1.412 -25.640 -29.081  1.00  0.00           H  
TER    3036      WAT   585 
ATOM   3036  O   WAT   586      -4.927 -11.273  24.457  1.00  0.00           O  
ATOM   3037  H1  WAT   586      -5.698 -10.737  24.272  1.00  0.00           H  
ATOM   3038  H2  WAT   586      -5.179 -12.156  24.187  1.00  0.00           H  
TER    3039      WAT   586 
ATOM   3039  O   WAT   587       6.714  42.760 -11.249  1.00  0.00           O  
ATOM   3040  H1  WAT   587       7.047  43.639 -11.430  1.00  0.00           H  
ATOM   3041  H2  WAT   587       7.488  42.261 -10.987  1.00  0.00           H  
TER    3042      WAT   587 
ATOM   3042  O   WAT   588       5.434  -2.099  30.943  1.00  0.00           O  
ATOM   3043  H1  WAT   588       5.782  -1.363  30.438  1.00  0.00           H  
ATOM   3044  H2  WAT   588       5.329  -2.801  30.301  1.00  0.00           H  
TER    3045      WAT   588 
ATOM   3045  O   WAT   589      14.262  -8.320  36.049  1.00  0.00           O  
ATOM   3046  H1  WAT   589      14.240  -7.568  35.457  1.00  0.00           H  
ATOM   3047  H2  WAT   589      14.916  -8.906  35.667  1.00  0.00           H  
TER    3048      WAT   589 
ATOM   3048  O   WAT   590      -8.916 -10.281 -14.116  1.00  0.00           O  
ATOM   3049  H1  WAT   590      -9.187 -10.559 -13.242  1.00  0.00           H  
ATOM   3050  H2  WAT   590      -7.960 -10.308 -14.091  1.00  0.00           H  
TER    3051      WAT   590 
ATOM   3051  O   WAT   591      18.241  47.867  13.789  1.00  0.00           O  
ATOM   3052  H1  WAT   591      18.679  48.011  12.950  1.00  0.00           H  
ATOM   3053  H2  WAT   591      18.176  48.739  14.179  1.00  0.00           H  
TER    3054      WAT   591 
ATOM   3054  O   WAT   592     -31.714 -10.094 -29.509  1.00  0.00           O  
ATOM   3055  H1  WAT   592     -31.680  -9.153 -29.679  1.00  0.00           H  
ATOM   3056  H2  WAT   592     -31.140 -10.478 -30.172  1.00  0.00           H  
TER    3057      WAT   592 
ATOM   3057  O   WAT   593      18.650  38.733   4.978  1.00  0.00           O  
ATOM   3058  H1  WAT   593      19.041  38.064   5.541  1.00  0.00           H  
ATOM   3059  H2  WAT   593      19.066  38.602   4.126  1.00  0.00           H  
TER    3060      WAT   593 
ATOM   3060  O   WAT   594      42.318  24.828  -2.977  1.00  0.00           O  
ATOM   3061  H1  WAT   594      41.802  25.329  -3.608  1.00  0.00           H  
ATOM   3062  H2  WAT   594      42.513  25.452  -2.277  1.00  0.00           H  
TER    3063      WAT   594 
ATOM   3063  O   WAT   595      35.238 -32.199 -13.121  1.00  0.00           O  
ATOM   3064  H1  WAT   595      36.134 -32.129 -12.792  1.00  0.00           H  
ATOM   3065  H2  WAT   595      35.112 -33.136 -13.272  1.00  0.00           H  
TER    3066      WAT   595 
ATOM   3066  O   WAT   596      33.506 -33.567 -16.251  1.00  0.00           O  
ATOM   3067  H1  WAT   596      33.744 -34.433 -16.582  1.00  0.00           H  
ATOM   3068  H2  WAT   596      33.162 -33.105 -17.015  1.00  0.00           H  
TER    3069      WAT   596 
ATOM   3069  O   WAT   597      35.202   7.644  24.780  1.00  0.00           O  
ATOM   3070  H1  WAT   597      34.314   7.462  24.471  1.00  0.00           H  
ATOM   3071  H2  WAT   597      35.314   7.071  25.538  1.00  0.00           H  
TER    3072      WAT   597 
ATOM   3072  O   WAT   598      33.733 -34.642  -2.052  1.00  0.00           O  
ATOM   3073  H1  WAT   598      33.089 -34.668  -2.759  1.00  0.00           H  
ATOM   3074  H2  WAT   598      33.689 -33.745  -1.721  1.00  0.00           H  
TER    3075      WAT   598 
ATOM   3075  O   WAT   599      11.069  -4.811   0.793  1.00  0.00           O  
ATOM   3076  H1  WAT   599      11.536  -4.123   1.268  1.00  0.00           H  
ATOM   3077  H2  WAT   599      11.701  -5.526   0.724  1.00  0.00           H  
TER    3078      WAT   599 
ATOM   3078  O   WAT   600      -1.616  45.301  16.995  1.00  0.00           O  
ATOM   3079  H1  WAT   600      -0.898  45.392  16.369  1.00  0.00           H  
ATOM   3080  H2  WAT   600      -1.270  45.662  17.811  1.00  0.00           H  
TER    3081      WAT   600 
ATOM   3081  O   WAT   601     -36.745   2.132 -10.718  1.00  0.00           O  
ATOM   3082  H1  WAT   601     -36.386   1.400 -11.218  1.00  0.00           H  
ATOM   3083  H2  WAT   601     -36.044   2.376 -10.114  1.00  0.00           H  
TER    3084      WAT   601 
ATOM   3084  O   WAT   602     -16.172  26.382  15.897  1.00  0.00           O  
ATOM   3085  H1  WAT   602     -16.715  25.608  16.047  1.00  0.00           H  
ATOM   3086  H2  WAT   602     -15.310  26.031  15.673  1.00  0.00           H  
TER    3087      WAT   602 
ATOM   3087  O   WAT   603     -20.621 -13.649 -30.574  1.00  0.00           O  
ATOM   3088  H1  WAT   603     -20.949 -12.767 -30.748  1.00  0.00           H  
ATOM   3089  H2  WAT   603     -21.127 -14.213 -31.159  1.00  0.00           H  
TER    3090      WAT   603 
ATOM   3090  O   WAT   604     -35.168  33.636   1.730  1.00  0.00           O  
ATOM   3091  H1  WAT   604     -34.685  32.888   2.082  1.00  0.00           H  
ATOM   3092  H2  WAT   604     -35.307  33.418   0.808  1.00  0.00           H  
TER    3093      WAT   604 
ATOM   3093  O   WAT   605      31.972 -32.836  18.790  1.00  0.00           O  
ATOM   3094  H1  WAT   605      32.601 -32.125  18.911  1.00  0.00           H  
ATOM   3095  H2  WAT   605      31.341 -32.721  19.501  1.00  0.00           H  
TER    3096      WAT   605 
ATOM   3096  O   WAT   606     -12.805 -22.807  13.333  1.00  0.00           O  
ATOM   3097  H1  WAT   606     -12.287 -23.532  13.683  1.00  0.00           H  
ATOM   3098  H2  WAT   606     -12.440 -22.651  12.462  1.00  0.00           H  
TER    3099      WAT   606 
ATOM   3099  O   WAT   607     -13.384 -38.476   3.164  1.00  0.00           O  
ATOM   3100  H1  WAT   607     -13.202 -37.724   2.600  1.00  0.00           H  
ATOM   3101  H2  WAT   607     -14.334 -38.466   3.279  1.00  0.00           H  
TER    3102      WAT   607 
ATOM   3102  O   WAT   608      32.471  18.175 -28.223  1.00  0.00           O  
ATOM   3103  H1  WAT   608      31.635  17.887 -28.589  1.00  0.00           H  
ATOM   3104  H2  WAT   608      32.455  19.128 -28.312  1.00  0.00           H  
TER    3105      WAT   608 
ATOM   3105  O   WAT   609     -26.460   4.832  35.430  1.00  0.00           O  
ATOM   3106  H1  WAT   609     -26.707   4.293  34.679  1.00  0.00           H  
ATOM   3107  H2  WAT   609     -26.786   4.349  36.189  1.00  0.00           H  
TER    3108      WAT   609 
ATOM   3108  O   WAT   610       3.192 -29.671  22.198  1.00  0.00           O  
ATOM   3109  H1  WAT   610       3.911 -29.118  21.891  1.00  0.00           H  
ATOM   3110  H2  WAT   610       3.477 -30.564  22.002  1.00  0.00           H  
TER    3111      WAT   610 
ATOM   3111  O   WAT   611     -11.241  -9.861 -31.982  1.00  0.00           O  
ATOM   3112  H1  WAT   611     -10.660 -10.120 -31.267  1.00  0.00           H  
ATOM   3113  H2  WAT   611     -10.786 -10.144 -32.775  1.00  0.00           H  
TER    3114      WAT   611 
ATOM   3114  O   WAT   612      41.328   4.928  14.355  1.00  0.00           O  
ATOM   3115  H1  WAT   612      41.908   4.314  13.906  1.00  0.00           H  
ATOM   3116  H2  WAT   612      40.499   4.866  13.880  1.00  0.00           H  
TER    3117      WAT   612 
ATOM   3117  O   WAT   613      -1.071   0.291 -32.009  1.00  0.00           O  
ATOM   3118  H1  WAT   613      -0.475   0.491 -31.287  1.00  0.00           H  
ATOM   3119  H2  WAT   613      -1.662   1.043 -32.048  1.00  0.00           H  
TER    3120      WAT   613 
ATOM   3120  O   WAT   614       8.281 -14.472  47.454  1.00  0.00           O  
ATOM   3121  H1  WAT   614       8.574 -13.632  47.809  1.00  0.00           H  
ATOM   3122  H2  WAT   614       8.446 -15.099  48.158  1.00  0.00           H  
TER    3123      WAT   614 
ATOM   3123  O   WAT   615     -17.127 -34.345   0.258  1.00  0.00           O  
ATOM   3124  H1  WAT   615     -16.366 -33.955  -0.172  1.00  0.00           H  
ATOM   3125  H2  WAT   615     -17.850 -34.196  -0.352  1.00  0.00           H  
TER    3126      WAT   615 
ATOM   3126  O   WAT   616       9.180 -40.185 -18.005  1.00  0.00           O  
ATOM   3127  H1  WAT   616       8.895 -39.349 -17.638  1.00  0.00           H  
ATOM   3128  H2  WAT   616       9.955 -39.968 -18.523  1.00  0.00           H  
TER    3129      WAT   616 
ATOM   3129  O   WAT   617      20.812 -14.846 -10.807  1.00  0.00           O  
ATOM   3130  H1  WAT   617      20.056 -15.426 -10.717  1.00  0.00           H  
ATOM   3131  H2  WAT   617      20.788 -14.297 -10.023  1.00  0.00           H  
TER    3132      WAT   617 
ATOM   3132  O   WAT   618      15.788 -11.572 -42.705  1.00  0.00           O  
ATOM   3133  H1  WAT   618      16.671 -11.937 -42.756  1.00  0.00           H  
ATOM   3134  H2  WAT   618      15.247 -12.181 -43.207  1.00  0.00           H  
TER    3135      WAT   618 
ATOM   3135  O   WAT   619      26.875 -20.784  23.034  1.00  0.00           O  
ATOM   3136  H1  WAT   619      25.920 -20.716  23.028  1.00  0.00           H  
ATOM   3137  H2  WAT   619      27.051 -21.710  22.869  1.00  0.00           H  
TER    3138      WAT   619 
ATOM   3138  O   WAT   620      -4.114  26.274  29.484  1.00  0.00           O  
ATOM   3139  H1  WAT   620      -3.417  25.719  29.834  1.00  0.00           H  
ATOM   3140  H2  WAT   620      -4.622  26.533  30.252  1.00  0.00           H  
TER    3141      WAT   620 
ATOM   3141  O   WAT   621      24.759 -31.483   6.208  1.00  0.00           O  
ATOM   3142  H1  WAT   621      24.782 -30.528   6.258  1.00  0.00           H  
ATOM   3143  H2  WAT   621      25.163 -31.775   7.025  1.00  0.00           H  
TER    3144      WAT   621 
ATOM   3144  O   WAT   622     -11.706 -28.538  16.026  1.00  0.00           O  
ATOM   3145  H1  WAT   622     -11.440 -29.432  16.241  1.00  0.00           H  
ATOM   3146  H2  WAT   622     -11.602 -28.054  16.845  1.00  0.00           H  
TER    3147      WAT   622 
ATOM   3147  O   WAT   623      11.295  17.490 -29.595  1.00  0.00           O  
ATOM   3148  H1  WAT   623      12.212  17.341 -29.823  1.00  0.00           H  
ATOM   3149  H2  WAT   623      11.273  17.427 -28.640  1.00  0.00           H  
TER    3150      WAT   623 
ATOM   3150  O   WAT   624      -7.593  30.080 -16.312  1.00  0.00           O  
ATOM   3151  H1  WAT   624      -7.046  30.010 -15.530  1.00  0.00           H  
ATOM   3152  H2  WAT   624      -7.440  30.969 -16.633  1.00  0.00           H  
TER    3153      WAT   624 
ATOM   3153  O   WAT   625       7.707  12.396 -16.933  1.00  0.00           O  
ATOM   3154  H1  WAT   625       7.706  11.439 -16.971  1.00  0.00           H  
ATOM   3155  H2  WAT   625       6.843  12.623 -16.588  1.00  0.00           H  
TER    3156      WAT   625 
ATOM   3156  O   WAT   626      40.890   1.524  19.532  1.00  0.00           O  
ATOM   3157  H1  WAT   626      40.647   0.795  20.102  1.00  0.00           H  
ATOM   3158  H2  WAT   626      40.242   1.503  18.828  1.00  0.00           H  
TER    3159      WAT   626 
ATOM   3159  O   WAT   627      34.717  31.243  -8.013  1.00  0.00           O  
ATOM   3160  H1  WAT   627      35.421  30.599  -8.090  1.00  0.00           H  
ATOM   3161  H2  WAT   627      34.900  31.881  -8.703  1.00  0.00           H  
TER    3162      WAT   627 
ATOM   3162  O   WAT   628     -23.503 -23.178  15.867  1.00  0.00           O  
ATOM   3163  H1  WAT   628     -22.792 -23.778  16.092  1.00  0.00           H  
ATOM   3164  H2  WAT   628     -23.072 -22.331  15.748  1.00  0.00           H  
TER    3165      WAT   628 
ATOM   3165  O   WAT   629       6.907  17.331  31.045  1.00  0.00           O  
ATOM   3166  H1  WAT   629       6.445  17.122  31.858  1.00  0.00           H  
ATOM   3167  H2  WAT   629       6.470  16.801  30.379  1.00  0.00           H  
TER    3168      WAT   629 
ATOM   3168  O   WAT   630      14.509  30.310  -6.515  1.00  0.00           O  
ATOM   3169  H1  WAT   630      14.688  31.154  -6.099  1.00  0.00           H  
ATOM   3170  H2  WAT   630      13.699  30.008  -6.103  1.00  0.00           H  
TER    3171      WAT   630 
ATOM   3171  O   WAT   631       1.447   2.146 -16.810  1.00  0.00           O  
ATOM   3172  H1  WAT   631       1.599   1.210 -16.937  1.00  0.00           H  
ATOM   3173  H2  WAT   631       1.328   2.492 -17.694  1.00  0.00           H  
TER    3174      WAT   631 
ATOM   3174  O   WAT   632       0.467 -23.274 -31.587  1.00  0.00           O  
ATOM   3175  H1  WAT   632       0.786 -23.403 -30.694  1.00  0.00           H  
ATOM   3176  H2  WAT   632       0.216 -24.150 -31.881  1.00  0.00           H  
TER    3177      WAT   632 
ATOM   3177  O   WAT   633      18.960  13.015  16.086  1.00  0.00           O  
ATOM   3178  H1  WAT   633      19.864  13.114  16.384  1.00  0.00           H  
ATOM   3179  H2  WAT   633      19.035  12.802  15.156  1.00  0.00           H  
TER    3180      WAT   633 
ATOM   3180  O   WAT   634      19.948 -12.840  41.675  1.00  0.00           O  
ATOM   3181  H1  WAT   634      19.018 -12.839  41.448  1.00  0.00           H  
ATOM   3182  H2  WAT   634      20.326 -12.141  41.141  1.00  0.00           H  
TER    3183      WAT   634 
ATOM   3183  O   WAT   635      -1.029  37.980 -14.408  1.00  0.00           O  
ATOM   3184  H1  WAT   635      -1.035  37.657 -15.309  1.00  0.00           H  
ATOM   3185  H2  WAT   635      -0.265  37.563 -14.009  1.00  0.00           H  
TER    3186      WAT   635 
ATOM   3186  O   WAT   636      25.721 -22.874  30.542  1.00  0.00           O  
ATOM   3187  H1  WAT   636      25.430 -23.208  31.391  1.00  0.00           H  
ATOM   3188  H2  WAT   636      26.660 -23.059  30.522  1.00  0.00           H  
TER    3189      WAT   636 
ATOM   3189  O   WAT   637     -32.272  -1.135 -27.773  1.00  0.00           O  
ATOM   3190  H1  WAT   637     -32.345  -2.089 -27.779  1.00  0.00           H  
ATOM   3191  H2  WAT   637     -31.579  -0.951 -27.138  1.00  0.00           H  
TER    3192      WAT   637 
ATOM   3192  O   WAT   638     -30.812  24.235  31.620  1.00  0.00           O  
ATOM   3193  H1  WAT   638     -29.987  24.122  31.149  1.00  0.00           H  
ATOM   3194  H2  WAT   638     -31.053  25.149  31.465  1.00  0.00           H  
TER    3195      WAT   638 
ATOM   3195  O   WAT   639     -35.481  -1.100 -15.435  1.00  0.00           O  
ATOM   3196  H1  WAT   639     -35.256  -1.320 -14.532  1.00  0.00           H  
ATOM   3197  H2  WAT   639     -35.169  -0.201 -15.547  1.00  0.00           H  
TER    3198      WAT   639 
ATOM   3198  O   WAT   640      12.046  50.060 -15.504  1.00  0.00           O  
ATOM   3199  H1  WAT   640      11.114  49.893 -15.361  1.00  0.00           H  
ATOM   3200  H2  WAT   640      12.230  50.847 -14.992  1.00  0.00           H  
TER    3201      WAT   640 
ATOM   3201  O   WAT   641     -18.020 -46.434   1.325  1.00  0.00           O  
ATOM   3202  H1  WAT   641     -18.136 -47.256   0.849  1.00  0.00           H  
ATOM   3203  H2  WAT   641     -17.086 -46.408   1.534  1.00  0.00           H  
TER    3204      WAT   641 
ATOM   3204  O   WAT   642      11.269  -0.240  47.657  1.00  0.00           O  
ATOM   3205  H1  WAT   642      11.925  -0.802  48.070  1.00  0.00           H  
ATOM   3206  H2  WAT   642      11.389  -0.384  46.718  1.00  0.00           H  
TER    3207      WAT   642 
ATOM   3207  O   WAT   643       9.170  -1.061 -29.411  1.00  0.00           O  
ATOM   3208  H1  WAT   643       9.651  -0.473 -29.994  1.00  0.00           H  
ATOM   3209  H2  WAT   643       8.547  -0.494 -28.959  1.00  0.00           H  
TER    3210      WAT   643 
ATOM   3210  O   WAT   644      -7.397  -5.195 -13.755  1.00  0.00           O  
ATOM   3211  H1  WAT   644      -7.509  -5.327 -12.814  1.00  0.00           H  
ATOM   3212  H2  WAT   644      -6.451  -5.238 -13.893  1.00  0.00           H  
TER    3213      WAT   644 
ATOM   3213  O   WAT   645      -9.020  15.427  30.853  1.00  0.00           O  
ATOM   3214  H1  WAT   645      -9.565  15.694  30.112  1.00  0.00           H  
ATOM   3215  H2  WAT   645      -9.303  15.991  31.573  1.00  0.00           H  
TER    3216      WAT   645 
ATOM   3216  O   WAT   646     -14.570  21.072 -38.551  1.00  0.00           O  
ATOM   3217  H1  WAT   646     -14.443  21.727 -37.864  1.00  0.00           H  
ATOM   3218  H2  WAT   646     -13.742  21.067 -39.031  1.00  0.00           H  
TER    3219      WAT   646 
ATOM   3219  O   WAT   647     -34.805 -34.453  -4.572  1.00  0.00           O  
ATOM   3220  H1  WAT   647     -34.173 -34.412  -5.290  1.00  0.00           H  
ATOM   3221  H2  WAT   647     -34.515 -33.778  -3.959  1.00  0.00           H  
TER    3222      WAT   647 
ATOM   3222  O   WAT   648     -39.920  -5.786  -2.404  1.00  0.00           O  
ATOM   3223  H1  WAT   648     -39.724  -6.666  -2.726  1.00  0.00           H  
ATOM   3224  H2  WAT   648     -40.867  -5.699  -2.505  1.00  0.00           H  
TER    3225      WAT   648 
ATOM   3225  O   WAT   649     -37.668   2.094  24.284  1.00  0.00           O  
ATOM   3226  H1  WAT   649     -37.627   1.229  23.878  1.00  0.00           H  
ATOM   3227  H2  WAT   649     -37.460   1.937  25.205  1.00  0.00           H  
TER    3228      WAT   649 
ATOM   3228  O   WAT   650      -5.249  25.805   6.358  1.00  0.00           O  
ATOM   3229  H1  WAT   650      -4.386  26.110   6.639  1.00  0.00           H  
ATOM   3230  H2  WAT   650      -5.853  26.484   6.660  1.00  0.00           H  
TER    3231      WAT   650 
ATOM   3231  O   WAT   651     -26.006  -2.830   9.595  1.00  0.00           O  
ATOM   3232  H1  WAT   651     -25.822  -3.592   9.047  1.00  0.00           H  
ATOM   3233  H2  WAT   651     -26.092  -3.186  10.479  1.00  0.00           H  
TER    3234      WAT   651 
ATOM   3234  O   WAT   652       3.618 -29.597 -16.177  1.00  0.00           O  
ATOM   3235  H1  WAT   652       2.847 -29.033 -16.241  1.00  0.00           H  
ATOM   3236  H2  WAT   652       3.661 -30.040 -17.025  1.00  0.00           H  
TER    3237      WAT   652 
ATOM   3237  O   WAT   653     -38.532  15.755   1.535  1.00  0.00           O  
ATOM   3238  H1  WAT   653     -39.449  15.783   1.808  1.00  0.00           H  
ATOM   3239  H2  WAT   653     -38.040  15.709   2.355  1.00  0.00           H  
TER    3240      WAT   653 
ATOM   3240  O   WAT   654       6.629  -7.050 -50.842  1.00  0.00           O  
ATOM   3241  H1  WAT   654       5.982  -6.890 -51.529  1.00  0.00           H  
ATOM   3242  H2  WAT   654       7.106  -7.826 -51.139  1.00  0.00           H  
TER    3243      WAT   654 
ATOM   3243  O   WAT   655       1.779  19.661  -9.655  1.00  0.00           O  
ATOM   3244  H1  WAT   655       0.926  19.968  -9.349  1.00  0.00           H  
ATOM   3245  H2  WAT   655       1.581  19.136 -10.430  1.00  0.00           H  
TER    3246      WAT   655 
ATOM   3246  O   WAT   656      41.625 -17.523  20.136  1.00  0.00           O  
ATOM   3247  H1  WAT   656      41.717 -16.704  19.648  1.00  0.00           H  
ATOM   3248  H2  WAT   656      41.835 -18.206  19.499  1.00  0.00           H  
TER    3249      WAT   656 
ATOM   3249  O   WAT   657       3.829 -30.785 -18.954  1.00  0.00           O  
ATOM   3250  H1  WAT   657       3.737 -31.720 -19.135  1.00  0.00           H  
ATOM   3251  H2  WAT   657       4.652 -30.539 -19.376  1.00  0.00           H  
TER    3252      WAT   657 
ATOM   3252  O   WAT   658     -25.208 -32.883   1.446  1.00  0.00           O  
ATOM   3253  H1  WAT   658     -25.400 -33.119   2.354  1.00  0.00           H  
ATOM   3254  H2  WAT   658     -25.645 -33.558   0.926  1.00  0.00           H  
TER    3255      WAT   658 
ATOM   3255  O   WAT   659      18.924   0.393  21.332  1.00  0.00           O  
ATOM   3256  H1  WAT   659      19.340   0.317  20.474  1.00  0.00           H  
ATOM   3257  H2  WAT   659      19.040  -0.469  21.732  1.00  0.00           H  
TER    3258      WAT   659 
ATOM   3258  O   WAT   660       6.307  23.252  -4.526  1.00  0.00           O  
ATOM   3259  H1  WAT   660       6.032  22.914  -5.378  1.00  0.00           H  
ATOM   3260  H2  WAT   660       7.147  23.677  -4.696  1.00  0.00           H  
TER    3261      WAT   660 
ATOM   3261  O   WAT   661       2.948 -12.784 -13.945  1.00  0.00           O  
ATOM   3262  H1  WAT   661       2.854 -13.685 -14.254  1.00  0.00           H  
ATOM   3263  H2  WAT   661       2.848 -12.845 -12.995  1.00  0.00           H  
TER    3264      WAT   661 
ATOM   3264  O   WAT   662     -12.762  18.264 -25.585  1.00  0.00           O  
ATOM   3265  H1  WAT   662     -13.595  18.587 -25.242  1.00  0.00           H  
ATOM   3266  H2  WAT   662     -12.647  17.410 -25.168  1.00  0.00           H  
TER    3267      WAT   662 
ATOM   3267  O   WAT   663     -25.747 -20.159  -7.447  1.00  0.00           O  
ATOM   3268  H1  WAT   663     -26.225 -20.725  -6.841  1.00  0.00           H  
ATOM   3269  H2  WAT   663     -26.217 -20.245  -8.276  1.00  0.00           H  
TER    3270      WAT   663 
ATOM   3270  O   WAT   664      13.977   5.473  -9.759  1.00  0.00           O  
ATOM   3271  H1  WAT   664      13.742   5.337 -10.677  1.00  0.00           H  
ATOM   3272  H2  WAT   664      14.403   4.656  -9.498  1.00  0.00           H  
TER    3273      WAT   664 
ATOM   3273  O   WAT   665      32.762  12.357 -30.880  1.00  0.00           O  
ATOM   3274  H1  WAT   665      32.478  12.443 -29.970  1.00  0.00           H  
ATOM   3275  H2  WAT   665      32.297  11.585 -31.204  1.00  0.00           H  
TER    3276      WAT   665 
ATOM   3276  O   WAT   666      34.543  11.295  -7.250  1.00  0.00           O  
ATOM   3277  H1  WAT   666      35.464  11.154  -7.466  1.00  0.00           H  
ATOM   3278  H2  WAT   666      34.069  11.038  -8.041  1.00  0.00           H  
TER    3279      WAT   666 
ATOM   3279  O   WAT   667       2.685 -34.436   6.563  1.00  0.00           O  
ATOM   3280  H1  WAT   667       3.384 -33.807   6.745  1.00  0.00           H  
ATOM   3281  H2  WAT   667       2.239 -34.547   7.402  1.00  0.00           H  
TER    3282      WAT   667 
ATOM   3282  O   WAT   668      12.555   7.213 -34.687  1.00  0.00           O  
ATOM   3283  H1  WAT   668      12.732   8.083 -35.045  1.00  0.00           H  
ATOM   3284  H2  WAT   668      12.208   7.380 -33.811  1.00  0.00           H  
TER    3285      WAT   668 
ATOM   3285  O   WAT   669       7.292  33.905  -3.179  1.00  0.00           O  
ATOM   3286  H1  WAT   669       7.836  34.396  -2.563  1.00  0.00           H  
ATOM   3287  H2  WAT   669       7.796  33.903  -3.993  1.00  0.00           H  
TER    3288      WAT   669 
ATOM   3288  O   WAT   670      -4.465  20.431 -41.956  1.00  0.00           O  
ATOM   3289  H1  WAT   670      -4.028  19.654 -42.305  1.00  0.00           H  
ATOM   3290  H2  WAT   670      -4.161  20.491 -41.051  1.00  0.00           H  
TER    3291      WAT   670 
ATOM   3291  O   WAT   671       7.716 -22.206  -9.089  1.00  0.00           O  
ATOM   3292  H1  WAT   671       7.040 -21.798  -8.547  1.00  0.00           H  
ATOM   3293  H2  WAT   671       7.344 -23.051  -9.341  1.00  0.00           H  
TER    3294      WAT   671 
ATOM   3294  O   WAT   672      15.853  44.796   9.824  1.00  0.00           O  
ATOM   3295  H1  WAT   672      15.661  45.247  10.646  1.00  0.00           H  
ATOM   3296  H2  WAT   672      15.289  44.022   9.838  1.00  0.00           H  
TER    3297      WAT   672 
ATOM   3297  O   WAT   673       2.571 -33.304 -14.125  1.00  0.00           O  
ATOM   3298  H1  WAT   673       2.319 -33.293 -13.202  1.00  0.00           H  
ATOM   3299  H2  WAT   673       3.510 -33.493 -14.115  1.00  0.00           H  
TER    3300      WAT   673 
ATOM   3300  O   WAT   674      -7.375  19.562  44.396  1.00  0.00           O  
ATOM   3301  H1  WAT   674      -7.998  19.076  43.855  1.00  0.00           H  
ATOM   3302  H2  WAT   674      -7.481  19.193  45.273  1.00  0.00           H  
TER    3303      WAT   674 
ATOM   3303  O   WAT   675      18.582  10.983 -16.913  1.00  0.00           O  
ATOM   3304  H1  WAT   675      18.451  11.038 -17.859  1.00  0.00           H  
ATOM   3305  H2  WAT   675      17.816  10.507 -16.592  1.00  0.00           H  
TER    3306      WAT   675 
ATOM   3306  O   WAT   676      21.910 -30.776  23.972  1.00  0.00           O  
ATOM   3307  H1  WAT   676      21.298 -30.093  24.247  1.00  0.00           H  
ATOM   3308  H2  WAT   676      22.024 -31.322  24.750  1.00  0.00           H  
TER    3309      WAT   676 
ATOM   3309  O   WAT   677      42.774 -25.644   7.625  1.00  0.00           O  
ATOM   3310  H1  WAT   677      43.641 -25.956   7.884  1.00  0.00           H  
ATOM   3311  H2  WAT   677      42.869 -25.410   6.702  1.00  0.00           H  
TER    3312      WAT   677 
ATOM   3312  O   WAT   678     -15.940  10.030 -48.013  1.00  0.00           O  
ATOM   3313  H1  WAT   678     -16.895  10.091 -48.037  1.00  0.00           H  
ATOM   3314  H2  WAT   678     -15.641  10.717 -48.610  1.00  0.00           H  
TER    3315      WAT   678 
ATOM   3315  O   WAT   679      40.374 -25.204  20.969  1.00  0.00           O  
ATOM   3316  H1  WAT   679      40.457 -25.995  21.502  1.00  0.00           H  
ATOM   3317  H2  WAT   679      40.709 -25.457  20.109  1.00  0.00           H  
TER    3318      WAT   679 
ATOM   3318  O   WAT   680     -16.848 -11.427 -27.390  1.00  0.00           O  
ATOM   3319  H1  WAT   680     -17.783 -11.634 -27.403  1.00  0.00           H  
ATOM   3320  H2  WAT   680     -16.442 -12.178 -26.959  1.00  0.00           H  
TER    3321      WAT   680 
ATOM   3321  O   WAT   681      19.048 -18.746 -40.412  1.00  0.00           O  
ATOM   3322  H1  WAT   681      18.446 -19.401 -40.058  1.00  0.00           H  
ATOM   3323  H2  WAT   681      19.248 -19.057 -41.295  1.00  0.00           H  
TER    3324      WAT   681 
ATOM   3324  O   WAT   682     -31.735 -24.914 -10.561  1.00  0.00           O  
ATOM   3325  H1  WAT   682     -31.007 -24.976  -9.943  1.00  0.00           H  
ATOM   3326  H2  WAT   682     -32.330 -25.618 -10.302  1.00  0.00           H  
TER    3327      WAT   682 
ATOM   3327  O   WAT   683     -12.053 -47.377  11.619  1.00  0.00           O  
ATOM   3328  H1  WAT   683     -12.066 -48.310  11.836  1.00  0.00           H  
ATOM   3329  H2  WAT   683     -12.256 -47.346  10.684  1.00  0.00           H  
TER    3330      WAT   683 
ATOM   3330  O   WAT   684     -28.076  32.103   3.782  1.00  0.00           O  
ATOM   3331  H1  WAT   684     -28.383  32.809   3.213  1.00  0.00           H  
ATOM   3332  H2  WAT   684     -28.549  31.328   3.479  1.00  0.00           H  
TER    3333      WAT   684 
ATOM   3333  O   WAT   685     -27.326   3.912  37.950  1.00  0.00           O  
ATOM   3334  H1  WAT   685     -26.706   4.388  38.503  1.00  0.00           H  
ATOM   3335  H2  WAT   685     -28.147   4.397  38.040  1.00  0.00           H  
TER    3336      WAT   685 
ATOM   3336  O   WAT   686       3.651   1.089  10.106  1.00  0.00           O  
ATOM   3337  H1  WAT   686       2.786   0.853  10.441  1.00  0.00           H  
ATOM   3338  H2  WAT   686       4.248   0.905  10.831  1.00  0.00           H  
TER    3339      WAT   686 
ATOM   3339  O   WAT   687      26.664  -5.358   8.904  1.00  0.00           O  
ATOM   3340  H1  WAT   687      27.145  -4.647   9.328  1.00  0.00           H  
ATOM   3341  H2  WAT   687      26.062  -4.917   8.305  1.00  0.00           H  
TER    3342      WAT   687 
ATOM   3342  O   WAT   688      -6.681 -39.926   3.337  1.00  0.00           O  
ATOM   3343  H1  WAT   688      -7.237 -40.356   3.986  1.00  0.00           H  
ATOM   3344  H2  WAT   688      -7.294 -39.474   2.758  1.00  0.00           H  
TER    3345      WAT   688 
ATOM   3345  O   WAT   689      38.286  25.702   1.468  1.00  0.00           O  
ATOM   3346  H1  WAT   689      38.688  25.501   0.623  1.00  0.00           H  
ATOM   3347  H2  WAT   689      38.352  24.887   1.965  1.00  0.00           H  
TER    3348      WAT   689 
ATOM   3348  O   WAT   690       3.482 -20.229 -17.639  1.00  0.00           O  
ATOM   3349  H1  WAT   690       2.976 -20.674 -18.319  1.00  0.00           H  
ATOM   3350  H2  WAT   690       4.108 -19.689 -18.121  1.00  0.00           H  
TER    3351      WAT   690 
ATOM   3351  O   WAT   691      39.840  -3.120  10.851  1.00  0.00           O  
ATOM   3352  H1  WAT   691      39.867  -3.957  10.388  1.00  0.00           H  
ATOM   3353  H2  WAT   691      40.122  -3.329  11.741  1.00  0.00           H  
TER    3354      WAT   691 
ATOM   3354  O   WAT   692     -17.910 -48.629   4.442  1.00  0.00           O  
ATOM   3355  H1  WAT   692     -17.772 -47.719   4.704  1.00  0.00           H  
ATOM   3356  H2  WAT   692     -18.226 -48.574   3.541  1.00  0.00           H  
TER    3357      WAT   692 
ATOM   3357  O   WAT   693      -4.715 -43.981  -1.243  1.00  0.00           O  
ATOM   3358  H1  WAT   693      -5.450 -44.569  -1.068  1.00  0.00           H  
ATOM   3359  H2  WAT   693      -3.981 -44.565  -1.432  1.00  0.00           H  
TER    3360      WAT   693 
ATOM   3360  O   WAT   694      26.065 -11.614  -8.399  1.00  0.00           O  
ATOM   3361  H1  WAT   694      26.954 -11.436  -8.705  1.00  0.00           H  
ATOM   3362  H2  WAT   694      26.176 -12.271  -7.711  1.00  0.00           H  
TER    3363      WAT   694 
ATOM   3363  O   WAT   695      22.274  39.932 -11.812  1.00  0.00           O  
ATOM   3364  H1  WAT   695      21.807  40.234 -12.590  1.00  0.00           H  
ATOM   3365  H2  WAT   695      23.011  39.427 -12.156  1.00  0.00           H  
TER    3366      WAT   695 
ATOM   3366  O   WAT   696      21.256  -6.030  -3.013  1.00  0.00           O  
ATOM   3367  H1  WAT   696      21.524  -6.914  -2.760  1.00  0.00           H  
ATOM   3368  H2  WAT   696      20.449  -5.875  -2.521  1.00  0.00           H  
TER    3369      WAT   696 
ATOM   3369  O   WAT   697     -20.986  18.157 -11.496  1.00  0.00           O  
ATOM   3370  H1  WAT   697     -21.676  17.590 -11.839  1.00  0.00           H  
ATOM   3371  H2  WAT   697     -20.495  18.431 -12.271  1.00  0.00           H  
TER    3372      WAT   697 
ATOM   3372  O   WAT   698     -17.473  17.799  -8.527  1.00  0.00           O  
ATOM   3373  H1  WAT   698     -17.905  18.070  -7.717  1.00  0.00           H  
ATOM   3374  H2  WAT   698     -16.538  17.888  -8.341  1.00  0.00           H  
TER    3375      WAT   698 
ATOM   3375  O   WAT   699      17.136  41.432 -11.176  1.00  0.00           O  
ATOM   3376  H1  WAT   699      17.815  40.942 -10.712  1.00  0.00           H  
ATOM   3377  H2  WAT   699      17.537  42.281 -11.361  1.00  0.00           H  
TER    3378      WAT   699 
ATOM   3378  O   WAT   700     -30.659  -4.683  22.507  1.00  0.00           O  
ATOM   3379  H1  WAT   700     -30.381  -5.004  21.649  1.00  0.00           H  
ATOM   3380  H2  WAT   700     -31.033  -5.450  22.940  1.00  0.00           H  
TER    3381      WAT   700 
ATOM   3381  O   WAT   701      19.956 -16.464  33.685  1.00  0.00           O  
ATOM   3382  H1  WAT   701      20.756 -15.971  33.500  1.00  0.00           H  
ATOM   3383  H2  WAT   701      19.950 -17.164  33.031  1.00  0.00           H  
TER    3384      WAT   701 
ATOM   3384  O   WAT   702      15.553   0.673  31.804  1.00  0.00           O  
ATOM   3385  H1  WAT   702      15.496   0.008  32.491  1.00  0.00           H  
ATOM   3386  H2  WAT   702      16.489   0.745  31.618  1.00  0.00           H  
TER    3387      WAT   702 
ATOM   3387  O   WAT   703      -2.145   1.858  -5.253  1.00  0.00           O  
ATOM   3388  H1  WAT   703      -3.061   1.587  -5.195  1.00  0.00           H  
ATOM   3389  H2  WAT   703      -1.725   1.173  -5.774  1.00  0.00           H  
TER    3390      WAT   703 
ATOM   3390  O   WAT   704       5.734   0.616  46.684  1.00  0.00           O  
ATOM   3391  H1  WAT   704       6.556   0.801  47.137  1.00  0.00           H  
ATOM   3392  H2  WAT   704       5.054   0.875  47.306  1.00  0.00           H  
TER    3393      WAT   704 
ATOM   3393  O   WAT   705     -16.859   6.474  10.019  1.00  0.00           O  
ATOM   3394  H1  WAT   705     -17.334   5.832  10.546  1.00  0.00           H  
ATOM   3395  H2  WAT   705     -17.229   6.383   9.141  1.00  0.00           H  
TER    3396      WAT   705 
ATOM   3396  O   WAT   706      16.456 -14.488   2.803  1.00  0.00           O  
ATOM   3397  H1  WAT   706      17.150 -14.649   3.442  1.00  0.00           H  
ATOM   3398  H2  WAT   706      15.973 -15.313   2.761  1.00  0.00           H  
TER    3399      WAT   706 
ATOM   3399  O   WAT   707      22.853   6.347 -34.576  1.00  0.00           O  
ATOM   3400  H1  WAT   707      23.229   7.226 -34.599  1.00  0.00           H  
ATOM   3401  H2  WAT   707      23.498   5.798 -35.022  1.00  0.00           H  
TER    3402      WAT   707 
ATOM   3402  O   WAT   708      -7.113   3.525  52.911  1.00  0.00           O  
ATOM   3403  H1  WAT   708      -7.092   3.976  52.068  1.00  0.00           H  
ATOM   3404  H2  WAT   708      -6.590   4.078  53.492  1.00  0.00           H  
TER    3405      WAT   708 
ATOM   3405  O   WAT   709     -10.101   8.220  45.368  1.00  0.00           O  
ATOM   3406  H1  WAT   709     -10.783   8.357  46.025  1.00  0.00           H  
ATOM   3407  H2  WAT   709     -10.339   8.806  44.649  1.00  0.00           H  
TER    3408      WAT   709 
ATOM   3408  O   WAT   710      37.562 -12.869 -32.969  1.00  0.00           O  
ATOM   3409  H1  WAT   710      38.454 -12.624 -32.725  1.00  0.00           H  
ATOM   3410  H2  WAT   710      37.061 -12.056 -32.895  1.00  0.00           H  
TER    3411      WAT   710 
ATOM   3411  O   WAT   711       1.866  -1.880  -2.989  1.00  0.00           O  
ATOM   3412  H1  WAT   711       1.965  -2.672  -3.517  1.00  0.00           H  
ATOM   3413  H2  WAT   711       1.996  -1.161  -3.608  1.00  0.00           H  
TER    3414      WAT   711 
ATOM   3414  O   WAT   712      -0.396  23.688  -5.515  1.00  0.00           O  
ATOM   3415  H1  WAT   712       0.095  23.318  -4.782  1.00  0.00           H  
ATOM   3416  H2  WAT   712       0.276  23.982  -6.130  1.00  0.00           H  
TER    3417      WAT   712 
ATOM   3417  O   WAT   713     -34.602  21.481 -26.364  1.00  0.00           O  
ATOM   3418  H1  WAT   713     -35.345  22.076 -26.269  1.00  0.00           H  
ATOM   3419  H2  WAT   713     -34.986  20.606 -26.307  1.00  0.00           H  
TER    3420      WAT   713 
ATOM   3420  O   WAT   714     -24.023  10.897  -0.354  1.00  0.00           O  
ATOM   3421  H1  WAT   714     -23.558  10.062  -0.298  1.00  0.00           H  
ATOM   3422  H2  WAT   714     -23.602  11.356  -1.081  1.00  0.00           H  
TER    3423      WAT   714 
ATOM   3423  O   WAT   715      32.695  24.171 -13.576  1.00  0.00           O  
ATOM   3424  H1  WAT   715      32.860  23.629 -12.804  1.00  0.00           H  
ATOM   3425  H2  WAT   715      33.522  24.628 -13.730  1.00  0.00           H  
TER    3426      WAT   715 
ATOM   3426  O   WAT   716       5.240  30.627  10.397  1.00  0.00           O  
ATOM   3427  H1  WAT   716       5.975  31.181  10.133  1.00  0.00           H  
ATOM   3428  H2  WAT   716       5.069  30.076   9.634  1.00  0.00           H  
TER    3429      WAT   716 
ATOM   3429  O   WAT   717      11.352  13.047  37.783  1.00  0.00           O  
ATOM   3430  H1  WAT   717      11.462  12.705  38.671  1.00  0.00           H  
ATOM   3431  H2  WAT   717      10.512  12.692  37.492  1.00  0.00           H  
TER    3432      WAT   717 
ATOM   3432  O   WAT   718     -33.837  -6.612  27.279  1.00  0.00           O  
ATOM   3433  H1  WAT   718     -32.910  -6.732  27.483  1.00  0.00           H  
ATOM   3434  H2  WAT   718     -34.014  -5.696  27.496  1.00  0.00           H  
TER    3435      WAT   718 
ATOM   3435  O   WAT   719      21.699  -2.424  12.843  1.00  0.00           O  
ATOM   3436  H1  WAT   719      21.206  -2.039  12.118  1.00  0.00           H  
ATOM   3437  H2  WAT   719      22.086  -3.218  12.474  1.00  0.00           H  
TER    3438      WAT   719 
ATOM   3438  O   WAT   720     -25.366   3.992  43.931  1.00  0.00           O  
ATOM   3439  H1  WAT   720     -25.636   4.727  43.381  1.00  0.00           H  
ATOM   3440  H2  WAT   720     -24.636   4.334  44.447  1.00  0.00           H  
TER    3441      WAT   720 
ATOM   3441  O   WAT   721       9.917 -36.994  24.787  1.00  0.00           O  
ATOM   3442  H1  WAT   721      10.305 -36.503  24.062  1.00  0.00           H  
ATOM   3443  H2  WAT   721       9.120 -36.511  25.003  1.00  0.00           H  
TER    3444      WAT   721 
ATOM   3444  O   WAT   722      -3.707   6.940 -11.270  1.00  0.00           O  
ATOM   3445  H1  WAT   722      -3.293   6.750 -12.112  1.00  0.00           H  
ATOM   3446  H2  WAT   722      -3.462   7.846 -11.083  1.00  0.00           H  
TER    3447      WAT   722 
ATOM   3447  O   WAT   723      23.318  -6.918   1.976  1.00  0.00           O  
ATOM   3448  H1  WAT   723      23.109  -5.988   1.885  1.00  0.00           H  
ATOM   3449  H2  WAT   723      23.455  -7.042   2.916  1.00  0.00           H  
TER    3450      WAT   723 
ATOM   3450  O   WAT   724     -16.620  38.485  30.179  1.00  0.00           O  
ATOM   3451  H1  WAT   724     -16.328  38.101  29.353  1.00  0.00           H  
ATOM   3452  H2  WAT   724     -16.537  39.430  30.047  1.00  0.00           H  
TER    3453      WAT   724 
ATOM   3453  O   WAT   725      33.814  24.993 -23.755  1.00  0.00           O  
ATOM   3454  H1  WAT   725      34.267  24.905 -22.917  1.00  0.00           H  
ATOM   3455  H2  WAT   725      33.155  24.298 -23.745  1.00  0.00           H  
TER    3456      WAT   725 
ATOM   3456  O   WAT   726     -13.323  17.304 -40.639  1.00  0.00           O  
ATOM   3457  H1  WAT   726     -13.613  16.402 -40.775  1.00  0.00           H  
ATOM   3458  H2  WAT   726     -14.104  17.762 -40.327  1.00  0.00           H  
TER    3459      WAT   726 
ATOM   3459  O   WAT   727       9.227  21.383 -13.698  1.00  0.00           O  
ATOM   3460  H1  WAT   727       8.632  20.646 -13.834  1.00  0.00           H  
ATOM   3461  H2  WAT   727       9.956  21.014 -13.200  1.00  0.00           H  
TER    3462      WAT   727 
ATOM   3462  O   WAT   728      12.568   0.571  20.461  1.00  0.00           O  
ATOM   3463  H1  WAT   728      11.911  -0.074  20.723  1.00  0.00           H  
ATOM   3464  H2  WAT   728      12.415   1.317  21.041  1.00  0.00           H  
TER    3465      WAT   728 
ATOM   3465  O   WAT   729     -25.107  28.249  14.195  1.00  0.00           O  
ATOM   3466  H1  WAT   729     -24.561  28.969  13.880  1.00  0.00           H  
ATOM   3467  H2  WAT   729     -24.593  27.848  14.896  1.00  0.00           H  
TER    3468      WAT   729 
ATOM   3468  O   WAT   730      -9.349  25.131  34.091  1.00  0.00           O  
ATOM   3469  H1  WAT   730      -9.931  24.487  34.495  1.00  0.00           H  
ATOM   3470  H2  WAT   730      -9.562  25.094  33.159  1.00  0.00           H  
TER    3471      WAT   730 
ATOM   3471  O   WAT   731      19.607  19.841  30.833  1.00  0.00           O  
ATOM   3472  H1  WAT   731      19.426  20.403  31.587  1.00  0.00           H  
ATOM   3473  H2  WAT   731      18.774  19.795  30.363  1.00  0.00           H  
TER    3474      WAT   731 
ATOM   3474  O   WAT   732      20.605  28.566 -19.158  1.00  0.00           O  
ATOM   3475  H1  WAT   732      20.070  29.344 -19.313  1.00  0.00           H  
ATOM   3476  H2  WAT   732      20.647  28.491 -18.204  1.00  0.00           H  
TER    3477      WAT   732 
ATOM   3477  O   WAT   733       5.717   3.192  -6.602  1.00  0.00           O  
ATOM   3478  H1  WAT   733       5.809   4.029  -7.058  1.00  0.00           H  
ATOM   3479  H2  WAT   733       5.137   3.383  -5.865  1.00  0.00           H  
TER    3480      WAT   733 
ATOM   3480  O   WAT   734      20.533 -37.633  24.921  1.00  0.00           O  
ATOM   3481  H1  WAT   734      20.969 -37.470  24.084  1.00  0.00           H  
ATOM   3482  H2  WAT   734      19.627 -37.360  24.775  1.00  0.00           H  
TER    3483      WAT   734 
ATOM   3483  O   WAT   735     -10.065   2.163  48.269  1.00  0.00           O  
ATOM   3484  H1  WAT   735     -10.480   1.419  47.832  1.00  0.00           H  
ATOM   3485  H2  WAT   735      -9.357   1.775  48.783  1.00  0.00           H  
TER    3486      WAT   735 
ATOM   3486  O   WAT   736      33.233  23.341   7.094  1.00  0.00           O  
ATOM   3487  H1  WAT   736      33.822  23.887   6.572  1.00  0.00           H  
ATOM   3488  H2  WAT   736      32.984  22.628   6.506  1.00  0.00           H  
TER    3489      WAT   736 
ATOM   3489  O   WAT   737     -10.967   2.668 -11.824  1.00  0.00           O  
ATOM   3490  H1  WAT   737     -10.365   2.031 -12.206  1.00  0.00           H  
ATOM   3491  H2  WAT   737     -11.292   3.170 -12.571  1.00  0.00           H  
TER    3492      WAT   737 
ATOM   3492  O   WAT   738      16.814  -8.761  48.724  1.00  0.00           O  
ATOM   3493  H1  WAT   738      17.110  -7.914  48.391  1.00  0.00           H  
ATOM   3494  H2  WAT   738      16.087  -9.003  48.150  1.00  0.00           H  
TER    3495      WAT   738 
ATOM   3495  O   WAT   739      11.233  35.865 -18.861  1.00  0.00           O  
ATOM   3496  H1  WAT   739      10.560  36.085 -19.505  1.00  0.00           H  
ATOM   3497  H2  WAT   739      11.308  36.649 -18.317  1.00  0.00           H  
TER    3498      WAT   739 
ATOM   3498  O   WAT   740      -3.287 -13.907 -31.689  1.00  0.00           O  
ATOM   3499  H1  WAT   740      -3.032 -14.704 -31.225  1.00  0.00           H  
ATOM   3500  H2  WAT   740      -2.485 -13.613 -32.120  1.00  0.00           H  
TER    3501      WAT   740 
ATOM   3501  O   WAT   741      30.714  -1.427  10.735  1.00  0.00           O  
ATOM   3502  H1  WAT   741      30.420  -0.618  11.153  1.00  0.00           H  
ATOM   3503  H2  WAT   741      29.911  -1.928  10.593  1.00  0.00           H  
TER    3504      WAT   741 
ATOM   3504  O   WAT   742      21.796  -8.009 -30.494  1.00  0.00           O  
ATOM   3505  H1  WAT   742      21.344  -7.245 -30.137  1.00  0.00           H  
ATOM   3506  H2  WAT   742      22.555  -7.646 -30.950  1.00  0.00           H  
TER    3507      WAT   742 
ATOM   3507  O   WAT   743     -10.864  18.341  40.758  1.00  0.00           O  
ATOM   3508  H1  WAT   743     -11.101  17.548  40.276  1.00  0.00           H  
ATOM   3509  H2  WAT   743     -11.662  18.870  40.755  1.00  0.00           H  
TER    3510      WAT   743 
ATOM   3510  O   WAT   744      17.474 -34.308  14.639  1.00  0.00           O  
ATOM   3511  H1  WAT   744      18.222 -34.897  14.734  1.00  0.00           H  
ATOM   3512  H2  WAT   744      16.723 -34.890  14.527  1.00  0.00           H  
TER    3513      WAT   744 
ATOM   3513  O   WAT   745      17.551  -3.446 -18.438  1.00  0.00           O  
ATOM   3514  H1  WAT   745      16.746  -3.480 -18.954  1.00  0.00           H  
ATOM   3515  H2  WAT   745      18.251  -3.388 -19.088  1.00  0.00           H  
TER    3516      WAT   745 
ATOM   3516  O   WAT   746      16.115 -17.469   5.957  1.00  0.00           O  
ATOM   3517  H1  WAT   746      16.904 -17.669   5.453  1.00  0.00           H  
ATOM   3518  H2  WAT   746      15.401 -17.847   5.444  1.00  0.00           H  
TER    3519      WAT   746 
ATOM   3519  O   WAT   747       8.096 -13.894  -9.564  1.00  0.00           O  
ATOM   3520  H1  WAT   747       8.222 -13.420  -8.742  1.00  0.00           H  
ATOM   3521  H2  WAT   747       8.351 -14.794  -9.363  1.00  0.00           H  
TER    3522      WAT   747 
ATOM   3522  O   WAT   748       3.883  14.995  32.127  1.00  0.00           O  
ATOM   3523  H1  WAT   748       3.790  14.571  31.273  1.00  0.00           H  
ATOM   3524  H2  WAT   748       4.828  15.099  32.240  1.00  0.00           H  
TER    3525      WAT   748 
ATOM   3525  O   WAT   749      12.389 -29.809  19.461  1.00  0.00           O  
ATOM   3526  H1  WAT   749      11.656 -29.371  19.893  1.00  0.00           H  
ATOM   3527  H2  WAT   749      13.066 -29.136  19.395  1.00  0.00           H  
TER    3528      WAT   749 
ATOM   3528  O   WAT   750     -16.377   1.603  -5.684  1.00  0.00           O  
ATOM   3529  H1  WAT   750     -16.392   2.546  -5.844  1.00  0.00           H  
ATOM   3530  H2  WAT   750     -15.483   1.337  -5.896  1.00  0.00           H  
TER    3531      WAT   750 
ATOM   3531  O   WAT   751      -9.722  -3.785  21.815  1.00  0.00           O  
ATOM   3532  H1  WAT   751     -10.258  -4.059  21.071  1.00  0.00           H  
ATOM   3533  H2  WAT   751      -9.197  -4.555  22.029  1.00  0.00           H  
TER    3534      WAT   751 
ATOM   3534  O   WAT   752     -17.429  -5.327  34.508  1.00  0.00           O  
ATOM   3535  H1  WAT   752     -17.274  -5.186  35.441  1.00  0.00           H  
ATOM   3536  H2  WAT   752     -17.092  -6.207  34.339  1.00  0.00           H  
TER    3537      WAT   752 
ATOM   3537  O   WAT   753     -27.684   4.081   4.834  1.00  0.00           O  
ATOM   3538  H1  WAT   753     -27.315   4.956   4.952  1.00  0.00           H  
ATOM   3539  H2  WAT   753     -27.542   3.884   3.908  1.00  0.00           H  
TER    3540      WAT   753 
ATOM   3540  O   WAT   754     -10.452 -46.633   4.307  1.00  0.00           O  
ATOM   3541  H1  WAT   754     -10.749 -46.885   5.181  1.00  0.00           H  
ATOM   3542  H2  WAT   754      -9.715 -47.217   4.127  1.00  0.00           H  
TER    3543      WAT   754 
ATOM   3543  O   WAT   755     -37.954 -24.723  16.736  1.00  0.00           O  
ATOM   3544  H1  WAT   755     -38.800 -24.787  16.291  1.00  0.00           H  
ATOM   3545  H2  WAT   755     -38.108 -25.108  17.599  1.00  0.00           H  
TER    3546      WAT   755 
ATOM   3546  O   WAT   756      -9.646  14.485 -49.326  1.00  0.00           O  
ATOM   3547  H1  WAT   756     -10.602  14.516 -49.363  1.00  0.00           H  
ATOM   3548  H2  WAT   756      -9.447  13.606 -49.003  1.00  0.00           H  
TER    3549      WAT   756 
ATOM   3549  O   WAT   757       1.504 -14.862 -26.696  1.00  0.00           O  
ATOM   3550  H1  WAT   757       2.050 -15.272 -27.366  1.00  0.00           H  
ATOM   3551  H2  WAT   757       0.714 -15.403 -26.665  1.00  0.00           H  
TER    3552      WAT   757 
ATOM   3552  O   WAT   758       6.961  28.640  24.541  1.00  0.00           O  
ATOM   3553  H1  WAT   758       6.062  28.962  24.603  1.00  0.00           H  
ATOM   3554  H2  WAT   758       6.943  28.017  23.815  1.00  0.00           H  
TER    3555      WAT   758 
ATOM   3555  O   WAT   759       5.673 -25.630 -17.751  1.00  0.00           O  
ATOM   3556  H1  WAT   759       6.059 -25.795 -18.611  1.00  0.00           H  
ATOM   3557  H2  WAT   759       4.831 -25.215 -17.942  1.00  0.00           H  
TER    3558      WAT   759 
ATOM   3558  O   WAT   760      33.777   6.592  -1.930  1.00  0.00           O  
ATOM   3559  H1  WAT   760      32.826   6.504  -1.992  1.00  0.00           H  
ATOM   3560  H2  WAT   760      34.081   6.545  -2.836  1.00  0.00           H  
TER    3561      WAT   760 
ATOM   3561  O   WAT   761     -30.599   6.721 -12.586  1.00  0.00           O  
ATOM   3562  H1  WAT   761     -31.436   6.405 -12.246  1.00  0.00           H  
ATOM   3563  H2  WAT   761     -30.350   6.075 -13.248  1.00  0.00           H  
TER    3564      WAT   761 
ATOM   3564  O   WAT   762      13.598  26.062  -3.187  1.00  0.00           O  
ATOM   3565  H1  WAT   762      14.500  26.264  -3.435  1.00  0.00           H  
ATOM   3566  H2  WAT   762      13.648  25.848  -2.255  1.00  0.00           H  
TER    3567      WAT   762 
ATOM   3567  O   WAT   763      11.408  -8.574  14.098  1.00  0.00           O  
ATOM   3568  H1  WAT   763      11.470  -9.053  14.924  1.00  0.00           H  
ATOM   3569  H2  WAT   763      10.488  -8.651  13.844  1.00  0.00           H  
TER    3570      WAT   763 
ATOM   3570  O   WAT   764       8.272 -21.859 -13.537  1.00  0.00           O  
ATOM   3571  H1  WAT   764       7.495 -22.418 -13.522  1.00  0.00           H  
ATOM   3572  H2  WAT   764       7.969 -21.039 -13.926  1.00  0.00           H  
TER    3573      WAT   764 
ATOM   3573  O   WAT   765       8.131  -2.208   4.505  1.00  0.00           O  
ATOM   3574  H1  WAT   765       7.731  -1.370   4.274  1.00  0.00           H  
ATOM   3575  H2  WAT   765       7.390  -2.807   4.606  1.00  0.00           H  
TER    3576      WAT   765 
ATOM   3576  O   WAT   766     -13.753  -8.793  -4.584  1.00  0.00           O  
ATOM   3577  H1  WAT   766     -13.353  -8.016  -4.193  1.00  0.00           H  
ATOM   3578  H2  WAT   766     -13.636  -8.673  -5.527  1.00  0.00           H  
TER    3579      WAT   766 
ATOM   3579  O   WAT   767      11.839  29.321  13.709  1.00  0.00           O  
ATOM   3580  H1  WAT   767      12.649  29.755  13.976  1.00  0.00           H  
ATOM   3581  H2  WAT   767      11.773  29.496  12.770  1.00  0.00           H  
TER    3582      WAT   767 
ATOM   3582  O   WAT   768      24.806 -11.659 -24.775  1.00  0.00           O  
ATOM   3583  H1  WAT   768      25.736 -11.882 -24.722  1.00  0.00           H  
ATOM   3584  H2  WAT   768      24.427 -12.021 -23.974  1.00  0.00           H  
TER    3585      WAT   768 
ATOM   3585  O   WAT   769      22.025  35.671 -16.587  1.00  0.00           O  
ATOM   3586  H1  WAT   769      21.940  34.718 -16.610  1.00  0.00           H  
ATOM   3587  H2  WAT   769      22.717  35.865 -17.220  1.00  0.00           H  
TER    3588      WAT   769 
ATOM   3588  O   WAT   770      42.651  -1.414 -22.707  1.00  0.00           O  
ATOM   3589  H1  WAT   770      41.709  -1.431 -22.535  1.00  0.00           H  
ATOM   3590  H2  WAT   770      43.002  -0.804 -22.059  1.00  0.00           H  
TER    3591      WAT   770 
ATOM   3591  O   WAT   771      20.675 -15.082  24.616  1.00  0.00           O  
ATOM   3592  H1  WAT   771      20.202 -14.635  25.318  1.00  0.00           H  
ATOM   3593  H2  WAT   771      20.433 -14.605  23.822  1.00  0.00           H  
TER    3594      WAT   771 
ATOM   3594  O   WAT   772     -33.229  -2.995 -17.354  1.00  0.00           O  
ATOM   3595  H1  WAT   772     -33.509  -2.966 -16.439  1.00  0.00           H  
ATOM   3596  H2  WAT   772     -32.894  -2.116 -17.531  1.00  0.00           H  
TER    3597      WAT   772 
ATOM   3597  O   WAT   773      42.535  17.072  19.206  1.00  0.00           O  
ATOM   3598  H1  WAT   773      41.841  17.617  18.834  1.00  0.00           H  
ATOM   3599  H2  WAT   773      42.289  16.178  18.968  1.00  0.00           H  
TER    3600      WAT   773 
ATOM   3600  O   WAT   774      35.951 -23.720 -20.356  1.00  0.00           O  
ATOM   3601  H1  WAT   774      36.816 -23.640 -20.759  1.00  0.00           H  
ATOM   3602  H2  WAT   774      35.771 -22.850 -19.999  1.00  0.00           H  
TER    3603      WAT   774 
ATOM   3603  O   WAT   775     -36.502  26.286  20.935  1.00  0.00           O  
ATOM   3604  H1  WAT   775     -36.082  26.146  20.086  1.00  0.00           H  
ATOM   3605  H2  WAT   775     -36.693  25.404  21.255  1.00  0.00           H  
TER    3606      WAT   775 
ATOM   3606  O   WAT   776      18.609  15.598  34.709  1.00  0.00           O  
ATOM   3607  H1  WAT   776      19.176  16.368  34.660  1.00  0.00           H  
ATOM   3608  H2  WAT   776      18.208  15.651  35.577  1.00  0.00           H  
TER    3609      WAT   776 
ATOM   3609  O   WAT   777     -18.503 -41.337  -0.868  1.00  0.00           O  
ATOM   3610  H1  WAT   777     -18.130 -40.991  -1.679  1.00  0.00           H  
ATOM   3611  H2  WAT   777     -18.788 -40.561  -0.385  1.00  0.00           H  
TER    3612      WAT   777 
ATOM   3612  O   WAT   778     -20.396 -10.963 -14.313  1.00  0.00           O  
ATOM   3613  H1  WAT   778     -21.076 -11.599 -14.534  1.00  0.00           H  
ATOM   3614  H2  WAT   778     -19.905 -11.375 -13.602  1.00  0.00           H  
TER    3615      WAT   778 
ATOM   3615  O   WAT   779      -7.632  34.177  33.407  1.00  0.00           O  
ATOM   3616  H1  WAT   779      -8.359  34.083  32.792  1.00  0.00           H  
ATOM   3617  H2  WAT   779      -7.866  33.611  34.143  1.00  0.00           H  
TER    3618      WAT   779 
ATOM   3618  O   WAT   780     -23.242 -13.805 -24.237  1.00  0.00           O  
ATOM   3619  H1  WAT   780     -22.831 -14.578 -23.848  1.00  0.00           H  
ATOM   3620  H2  WAT   780     -24.152 -14.064 -24.380  1.00  0.00           H  
TER    3621      WAT   780 
ATOM   3621  O   WAT   781       0.718  28.118  26.382  1.00  0.00           O  
ATOM   3622  H1  WAT   781      -0.226  27.989  26.472  1.00  0.00           H  
ATOM   3623  H2  WAT   781       0.902  27.903  25.467  1.00  0.00           H  
TER    3624      WAT   781 
ATOM   3624  O   WAT   782       6.997   3.601 -45.900  1.00  0.00           O  
ATOM   3625  H1  WAT   782       7.930   3.610 -45.687  1.00  0.00           H  
ATOM   3626  H2  WAT   782       6.609   3.014 -45.251  1.00  0.00           H  
TER    3627      WAT   782 
ATOM   3627  O   WAT   783     -16.702   3.143  38.161  1.00  0.00           O  
ATOM   3628  H1  WAT   783     -17.201   2.841  38.921  1.00  0.00           H  
ATOM   3629  H2  WAT   783     -16.066   3.760  38.523  1.00  0.00           H  
TER    3630      WAT   783 
ATOM   3630  O   WAT   784      23.223  -4.136   1.952  1.00  0.00           O  
ATOM   3631  H1  WAT   784      22.818  -3.366   1.553  1.00  0.00           H  
ATOM   3632  H2  WAT   784      23.583  -3.815   2.779  1.00  0.00           H  
TER    3633      WAT   784 
ATOM   3633  O   WAT   785      13.629 -15.661 -23.040  1.00  0.00           O  
ATOM   3634  H1  WAT   785      14.149 -14.898 -23.289  1.00  0.00           H  
ATOM   3635  H2  WAT   785      12.904 -15.301 -22.530  1.00  0.00           H  
TER    3636      WAT   785 
ATOM   3636  O   WAT   786      -2.130  38.240 -10.464  1.00  0.00           O  
ATOM   3637  H1  WAT   786      -1.273  37.831 -10.349  1.00  0.00           H  
ATOM   3638  H2  WAT   786      -2.111  38.593 -11.354  1.00  0.00           H  
TER    3639      WAT   786 
ATOM   3639  O   WAT   787      17.556  17.463 -10.227  1.00  0.00           O  
ATOM   3640  H1  WAT   787      17.355  18.382 -10.050  1.00  0.00           H  
ATOM   3641  H2  WAT   787      17.313  17.006  -9.421  1.00  0.00           H  
TER    3642      WAT   787 
ATOM   3642  O   WAT   788     -32.305  31.218   4.131  1.00  0.00           O  
ATOM   3643  H1  WAT   788     -31.888  30.409   3.833  1.00  0.00           H  
ATOM   3644  H2  WAT   788     -33.196  30.955   4.365  1.00  0.00           H  
TER    3645      WAT   788 
ATOM   3645  O   WAT   789      18.305  33.925  19.152  1.00  0.00           O  
ATOM   3646  H1  WAT   789      18.009  33.221  19.730  1.00  0.00           H  
ATOM   3647  H2  WAT   789      17.740  34.666  19.370  1.00  0.00           H  
TER    3648      WAT   789 
ATOM   3648  O   WAT   790     -28.420  -9.075  -6.389  1.00  0.00           O  
ATOM   3649  H1  WAT   790     -28.574  -8.134  -6.478  1.00  0.00           H  
ATOM   3650  H2  WAT   790     -28.791  -9.298  -5.535  1.00  0.00           H  
TER    3651      WAT   790 
ATOM   3651  O   WAT   791      39.433   2.528  -2.975  1.00  0.00           O  
ATOM   3652  H1  WAT   791      40.367   2.332  -3.045  1.00  0.00           H  
ATOM   3653  H2  WAT   791      39.310   2.786  -2.062  1.00  0.00           H  
TER    3654      WAT   791 
ATOM   3654  O   WAT   792      11.488  33.840  -1.407  1.00  0.00           O  
ATOM   3655  H1  WAT   792      10.851  33.305  -0.934  1.00  0.00           H  
ATOM   3656  H2  WAT   792      11.749  34.514  -0.779  1.00  0.00           H  
TER    3657      WAT   792 
ATOM   3657  O   WAT   793     -28.745  34.711  -4.426  1.00  0.00           O  
ATOM   3658  H1  WAT   793     -28.717  34.052  -5.120  1.00  0.00           H  
ATOM   3659  H2  WAT   793     -27.826  34.874  -4.213  1.00  0.00           H  
TER    3660      WAT   793 
ATOM   3660  O   WAT   794     -14.513 -10.120 -13.945  1.00  0.00           O  
ATOM   3661  H1  WAT   794     -14.456  -9.450 -14.626  1.00  0.00           H  
ATOM   3662  H2  WAT   794     -13.657 -10.099 -13.516  1.00  0.00           H  
TER    3663      WAT   794 
ATOM   3663  O   WAT   795     -22.022 -34.672   7.491  1.00  0.00           O  
ATOM   3664  H1  WAT   795     -22.108 -35.383   8.126  1.00  0.00           H  
ATOM   3665  H2  WAT   795     -21.458 -34.031   7.923  1.00  0.00           H  
TER    3666      WAT   795 
ATOM   3666  O   WAT   796      -5.988  37.196 -31.304  1.00  0.00           O  
ATOM   3667  H1  WAT   796      -5.419  37.795 -31.786  1.00  0.00           H  
ATOM   3668  H2  WAT   796      -5.682  36.323 -31.552  1.00  0.00           H  
TER    3669      WAT   796 
ATOM   3669  O   WAT   797     -32.830 -11.589   4.912  1.00  0.00           O  
ATOM   3670  H1  WAT   797     -32.953 -11.581   3.963  1.00  0.00           H  
ATOM   3671  H2  WAT   797     -33.542 -12.137   5.242  1.00  0.00           H  
TER    3672      WAT   797 
ATOM   3672  O   WAT   798      15.184  17.333 -27.433  1.00  0.00           O  
ATOM   3673  H1  WAT   798      15.988  16.837 -27.279  1.00  0.00           H  
ATOM   3674  H2  WAT   798      14.748  16.867 -28.147  1.00  0.00           H  
TER    3675      WAT   798 
ATOM   3675  O   WAT   799      36.086  27.783   1.062  1.00  0.00           O  
ATOM   3676  H1  WAT   799      36.332  27.373   0.232  1.00  0.00           H  
ATOM   3677  H2  WAT   799      35.660  28.601   0.808  1.00  0.00           H  
TER    3678      WAT   799 
ATOM   3678  O   WAT   800     -21.254 -15.568  15.980  1.00  0.00           O  
ATOM   3679  H1  WAT   800     -22.185 -15.439  15.795  1.00  0.00           H  
ATOM   3680  H2  WAT   800     -21.178 -15.436  16.925  1.00  0.00           H  
TER    3681      WAT   800 
ATOM   3681  O   WAT   801      -0.309 -12.062  40.951  1.00  0.00           O  
ATOM   3682  H1  WAT   801       0.047 -12.695  41.575  1.00  0.00           H  
ATOM   3683  H2  WAT   801       0.409 -11.899  40.340  1.00  0.00           H  
TER    3684      WAT   801 
ATOM   3684  O   WAT   802     -22.835   5.242  19.109  1.00  0.00           O  
ATOM   3685  H1  WAT   802     -21.881   5.321  19.081  1.00  0.00           H  
ATOM   3686  H2  WAT   802     -23.147   5.877  18.464  1.00  0.00           H  
TER    3687      WAT   802 
ATOM   3687  O   WAT   803      -6.405  42.129  -7.250  1.00  0.00           O  
ATOM   3688  H1  WAT   803      -5.796  42.805  -7.546  1.00  0.00           H  
ATOM   3689  H2  WAT   803      -7.091  42.117  -7.918  1.00  0.00           H  
TER    3690      WAT   803 
ATOM   3690  O   WAT   804       2.325  14.422  22.341  1.00  0.00           O  
ATOM   3691  H1  WAT   804       2.159  15.302  22.677  1.00  0.00           H  
ATOM   3692  H2  WAT   804       1.618  14.267  21.715  1.00  0.00           H  
TER    3693      WAT   804 
ATOM   3693  O   WAT   805      22.037 -38.204 -15.244  1.00  0.00           O  
ATOM   3694  H1  WAT   805      22.530 -38.953 -14.908  1.00  0.00           H  
ATOM   3695  H2  WAT   805      21.695 -37.771 -14.462  1.00  0.00           H  
TER    3696      WAT   805 
ATOM   3696  O   WAT   806       6.672 -19.390   3.225  1.00  0.00           O  
ATOM   3697  H1  WAT   806       6.691 -18.441   3.098  1.00  0.00           H  
ATOM   3698  H2  WAT   806       6.568 -19.747   2.343  1.00  0.00           H  
TER    3699      WAT   806 
ATOM   3699  O   WAT   807      -1.352  -6.445 -29.808  1.00  0.00           O  
ATOM   3700  H1  WAT   807      -0.611  -6.883 -30.226  1.00  0.00           H  
ATOM   3701  H2  WAT   807      -2.087  -6.599 -30.401  1.00  0.00           H  
TER    3702      WAT   807 
ATOM   3702  O   WAT   808       4.903  -2.691 -49.448  1.00  0.00           O  
ATOM   3703  H1  WAT   808       5.388  -1.870 -49.529  1.00  0.00           H  
ATOM   3704  H2  WAT   808       5.577  -3.370 -49.464  1.00  0.00           H  
TER    3705      WAT   808 
ATOM   3705  O   WAT   809      19.891  -2.890  41.344  1.00  0.00           O  
ATOM   3706  H1  WAT   809      20.702  -2.734  40.860  1.00  0.00           H  
ATOM   3707  H2  WAT   809      19.324  -3.344  40.721  1.00  0.00           H  
TER    3708      WAT   809 
ATOM   3708  O   WAT   810       9.910  18.512  27.289  1.00  0.00           O  
ATOM   3709  H1  WAT   810      10.148  17.803  27.885  1.00  0.00           H  
ATOM   3710  H2  WAT   810      10.748  18.860  26.984  1.00  0.00           H  
TER    3711      WAT   810 
ATOM   3711  O   WAT   811      34.383   4.949 -23.745  1.00  0.00           O  
ATOM   3712  H1  WAT   811      33.969   4.613 -22.950  1.00  0.00           H  
ATOM   3713  H2  WAT   811      34.322   5.900 -23.662  1.00  0.00           H  
TER    3714      WAT   811 
ATOM   3714  O   WAT   812     -11.084 -41.945  17.751  1.00  0.00           O  
ATOM   3715  H1  WAT   812     -10.200 -42.202  17.489  1.00  0.00           H  
ATOM   3716  H2  WAT   812     -11.650 -42.626  17.386  1.00  0.00           H  
TER    3717      WAT   812 
ATOM   3717  O   WAT   813       6.472 -30.624 -28.280  1.00  0.00           O  
ATOM   3718  H1  WAT   813       6.993 -30.807 -29.062  1.00  0.00           H  
ATOM   3719  H2  WAT   813       6.649 -29.704 -28.084  1.00  0.00           H  
TER    3720      WAT   813 
ATOM   3720  O   WAT   814     -30.659 -16.884  30.179  1.00  0.00           O  
ATOM   3721  H1  WAT   814     -30.366 -16.055  29.801  1.00  0.00           H  
ATOM   3722  H2  WAT   814     -30.003 -17.521  29.897  1.00  0.00           H  
TER    3723      WAT   814 
ATOM   3723  O   WAT   815       2.824 -27.652 -28.494  1.00  0.00           O  
ATOM   3724  H1  WAT   815       2.314 -27.401 -27.723  1.00  0.00           H  
ATOM   3725  H2  WAT   815       3.400 -26.905 -28.654  1.00  0.00           H  
TER    3726      WAT   815 
ATOM   3726  O   WAT   816      26.323 -23.221 -34.141  1.00  0.00           O  
ATOM   3727  H1  WAT   816      26.460 -24.099 -33.786  1.00  0.00           H  
ATOM   3728  H2  WAT   816      26.953 -23.152 -34.858  1.00  0.00           H  
TER    3729      WAT   816 
ATOM   3729  O   WAT   817      14.064 -35.967 -31.681  1.00  0.00           O  
ATOM   3730  H1  WAT   817      13.738 -35.093 -31.467  1.00  0.00           H  
ATOM   3731  H2  WAT   817      14.323 -35.907 -32.601  1.00  0.00           H  
TER    3732      WAT   817 
ATOM   3732  O   WAT   818     -23.443  -6.408  31.878  1.00  0.00           O  
ATOM   3733  H1  WAT   818     -22.522  -6.312  31.635  1.00  0.00           H  
ATOM   3734  H2  WAT   818     -23.762  -7.125  31.329  1.00  0.00           H  
TER    3735      WAT   818 
ATOM   3735  O   WAT   819      20.413 -34.174  24.836  1.00  0.00           O  
ATOM   3736  H1  WAT   819      20.132 -33.903  23.962  1.00  0.00           H  
ATOM   3737  H2  WAT   819      21.114 -34.807  24.677  1.00  0.00           H  
TER    3738      WAT   819 
ATOM   3738  O   WAT   820      34.612   1.024  -8.045  1.00  0.00           O  
ATOM   3739  H1  WAT   820      34.414   1.772  -7.481  1.00  0.00           H  
ATOM   3740  H2  WAT   820      34.644   0.277  -7.448  1.00  0.00           H  
TER    3741      WAT   820 
ATOM   3741  O   WAT   821      16.540 -38.980  26.589  1.00  0.00           O  
ATOM   3742  H1  WAT   821      16.607 -38.958  25.634  1.00  0.00           H  
ATOM   3743  H2  WAT   821      17.101 -39.709  26.851  1.00  0.00           H  
TER    3744      WAT   821 
ATOM   3744  O   WAT   822       1.052  -5.860   9.759  1.00  0.00           O  
ATOM   3745  H1  WAT   822       1.001  -6.663  10.277  1.00  0.00           H  
ATOM   3746  H2  WAT   822       1.864  -5.442  10.045  1.00  0.00           H  
TER    3747      WAT   822 
ATOM   3747  O   WAT   823      27.772  -4.527 -16.502  1.00  0.00           O  
ATOM   3748  H1  WAT   823      26.856  -4.256 -16.566  1.00  0.00           H  
ATOM   3749  H2  WAT   823      28.216  -4.036 -17.193  1.00  0.00           H  
TER    3750      WAT   823 
ATOM   3750  O   WAT   824      12.952 -13.099  48.798  1.00  0.00           O  
ATOM   3751  H1  WAT   824      13.878 -13.043  49.034  1.00  0.00           H  
ATOM   3752  H2  WAT   824      12.954 -13.386  47.885  1.00  0.00           H  
TER    3753      WAT   824 
ATOM   3753  O   WAT   825     -10.150  11.901 -47.413  1.00  0.00           O  
ATOM   3754  H1  WAT   825     -10.013  11.135 -47.971  1.00  0.00           H  
ATOM   3755  H2  WAT   825      -9.380  11.924 -46.844  1.00  0.00           H  
TER    3756      WAT   825 
ATOM   3756  O   WAT   826       8.252  16.997   7.042  1.00  0.00           O  
ATOM   3757  H1  WAT   826       7.718  16.228   6.843  1.00  0.00           H  
ATOM   3758  H2  WAT   826       7.624  17.654   7.341  1.00  0.00           H  
TER    3759      WAT   826 
ATOM   3759  O   WAT   827      11.041  25.095 -12.805  1.00  0.00           O  
ATOM   3760  H1  WAT   827      10.432  25.271 -12.088  1.00  0.00           H  
ATOM   3761  H2  WAT   827      11.694  25.791 -12.741  1.00  0.00           H  
TER    3762      WAT   827 
ATOM   3762  O   WAT   828      14.242 -31.509 -30.773  1.00  0.00           O  
ATOM   3763  H1  WAT   828      14.310 -32.248 -31.376  1.00  0.00           H  
ATOM   3764  H2  WAT   828      14.383 -30.737 -31.322  1.00  0.00           H  
TER    3765      WAT   828 
ATOM   3765  O   WAT   829      31.972  36.330 -11.489  1.00  0.00           O  
ATOM   3766  H1  WAT   829      31.819  37.263 -11.335  1.00  0.00           H  
ATOM   3767  H2  WAT   829      31.175  36.026 -11.923  1.00  0.00           H  
TER    3768      WAT   829 
ATOM   3768  O   WAT   830     -20.454  32.254 -31.557  1.00  0.00           O  
ATOM   3769  H1  WAT   830     -19.819  32.841 -31.146  1.00  0.00           H  
ATOM   3770  H2  WAT   830     -19.935  31.505 -31.849  1.00  0.00           H  
TER    3771      WAT   830 
ATOM   3771  O   WAT   831       4.100   1.587 -21.001  1.00  0.00           O  
ATOM   3772  H1  WAT   831       3.912   2.518 -20.880  1.00  0.00           H  
ATOM   3773  H2  WAT   831       4.420   1.294 -20.148  1.00  0.00           H  
TER    3774      WAT   831 
ATOM   3774  O   WAT   832     -18.324  22.350 -30.239  1.00  0.00           O  
ATOM   3775  H1  WAT   832     -18.451  23.280 -30.049  1.00  0.00           H  
ATOM   3776  H2  WAT   832     -19.015  22.137 -30.866  1.00  0.00           H  
TER    3777      WAT   832 
ATOM   3777  O   WAT   833     -25.440   5.738 -28.699  1.00  0.00           O  
ATOM   3778  H1  WAT   833     -25.581   6.563 -29.163  1.00  0.00           H  
ATOM   3779  H2  WAT   833     -26.285   5.291 -28.743  1.00  0.00           H  
TER    3780      WAT   833 
ATOM   3780  O   WAT   834     -15.412  29.324 -32.921  1.00  0.00           O  
ATOM   3781  H1  WAT   834     -14.500  29.586 -32.797  1.00  0.00           H  
ATOM   3782  H2  WAT   834     -15.597  28.743 -32.184  1.00  0.00           H  
TER    3783      WAT   834 
ATOM   3783  O   WAT   835      24.882 -31.765 -15.427  1.00  0.00           O  
ATOM   3784  H1  WAT   835      24.721 -31.408 -16.300  1.00  0.00           H  
ATOM   3785  H2  WAT   835      24.042 -31.681 -14.975  1.00  0.00           H  
TER    3786      WAT   835 
ATOM   3786  O   WAT   836       6.986 -22.631  37.328  1.00  0.00           O  
ATOM   3787  H1  WAT   836       7.156 -22.371  38.234  1.00  0.00           H  
ATOM   3788  H2  WAT   836       7.585 -23.361  37.172  1.00  0.00           H  
TER    3789      WAT   836 
ATOM   3789  O   WAT   837       9.249  10.432 -14.707  1.00  0.00           O  
ATOM   3790  H1  WAT   837       9.405  11.328 -14.409  1.00  0.00           H  
ATOM   3791  H2  WAT   837       8.403  10.196 -14.325  1.00  0.00           H  
TER    3792      WAT   837 
ATOM   3792  O   WAT   838      21.151 -23.793 -27.022  1.00  0.00           O  
ATOM   3793  H1  WAT   838      21.596 -23.541 -27.831  1.00  0.00           H  
ATOM   3794  H2  WAT   838      21.854 -23.870 -26.377  1.00  0.00           H  
TER    3795      WAT   838 
ATOM   3795  O   WAT   839     -32.950 -29.236 -18.516  1.00  0.00           O  
ATOM   3796  H1  WAT   839     -32.285 -29.869 -18.787  1.00  0.00           H  
ATOM   3797  H2  WAT   839     -32.555 -28.777 -17.774  1.00  0.00           H  
TER    3798      WAT   839 
ATOM   3798  O   WAT   840     -30.403  16.634 -25.358  1.00  0.00           O  
ATOM   3799  H1  WAT   840     -30.368  16.977 -26.251  1.00  0.00           H  
ATOM   3800  H2  WAT   840     -30.744  17.360 -24.836  1.00  0.00           H  
TER    3801      WAT   840 
ATOM   3801  O   WAT   841       8.792  -8.648  -3.330  1.00  0.00           O  
ATOM   3802  H1  WAT   841       9.415  -9.290  -3.670  1.00  0.00           H  
ATOM   3803  H2  WAT   841       9.178  -8.352  -2.506  1.00  0.00           H  
TER    3804      WAT   841 
ATOM   3804  O   WAT   842      24.211  23.250 -28.552  1.00  0.00           O  
ATOM   3805  H1  WAT   842      24.537  24.039 -28.119  1.00  0.00           H  
ATOM   3806  H2  WAT   842      23.610  22.859 -27.917  1.00  0.00           H  
TER    3807      WAT   842 
ATOM   3807  O   WAT   843     -26.001 -36.586  -2.700  1.00  0.00           O  
ATOM   3808  H1  WAT   843     -26.924 -36.437  -2.904  1.00  0.00           H  
ATOM   3809  H2  WAT   843     -26.005 -37.339  -2.108  1.00  0.00           H  
TER    3810      WAT   843 
ATOM   3810  O   WAT   844       3.660 -27.512 -20.982  1.00  0.00           O  
ATOM   3811  H1  WAT   844       3.817 -27.374 -20.048  1.00  0.00           H  
ATOM   3812  H2  WAT   844       2.952 -28.156 -21.013  1.00  0.00           H  
TER    3813      WAT   844 
ATOM   3813  O   WAT   845      31.521   7.752 -25.609  1.00  0.00           O  
ATOM   3814  H1  WAT   845      31.184   7.940 -24.733  1.00  0.00           H  
ATOM   3815  H2  WAT   845      32.172   7.063 -25.472  1.00  0.00           H  
TER    3816      WAT   845 
ATOM   3816  O   WAT   846      -4.066 -34.240   9.678  1.00  0.00           O  
ATOM   3817  H1  WAT   846      -4.342 -34.746  10.442  1.00  0.00           H  
ATOM   3818  H2  WAT   846      -3.189 -34.568   9.478  1.00  0.00           H  
TER    3819      WAT   846 
ATOM   3819  O   WAT   847       1.595  -4.230 -26.928  1.00  0.00           O  
ATOM   3820  H1  WAT   847       1.177  -4.761 -27.606  1.00  0.00           H  
ATOM   3821  H2  WAT   847       1.088  -4.409 -26.136  1.00  0.00           H  
TER    3822      WAT   847 
ATOM   3822  O   WAT   848      42.037 -21.607 -19.034  1.00  0.00           O  
ATOM   3823  H1  WAT   848      42.376 -20.713 -18.987  1.00  0.00           H  
ATOM   3824  H2  WAT   848      42.161 -21.957 -18.152  1.00  0.00           H  
TER    3825      WAT   848 
ATOM   3825  O   WAT   849     -15.930  14.902 -39.082  1.00  0.00           O  
ATOM   3826  H1  WAT   849     -16.854  14.808 -38.849  1.00  0.00           H  
ATOM   3827  H2  WAT   849     -15.522  15.267 -38.297  1.00  0.00           H  
TER    3828      WAT   849 
ATOM   3828  O   WAT   850      28.910  23.350   4.260  1.00  0.00           O  
ATOM   3829  H1  WAT   850      29.679  23.549   3.726  1.00  0.00           H  
ATOM   3830  H2  WAT   850      28.830  24.097   4.853  1.00  0.00           H  
TER    3831      WAT   850 
ATOM   3831  O   WAT   851      11.535 -25.541   1.995  1.00  0.00           O  
ATOM   3832  H1  WAT   851      11.438 -25.101   2.839  1.00  0.00           H  
ATOM   3833  H2  WAT   851      10.997 -26.329   2.073  1.00  0.00           H  
TER    3834      WAT   851 
ATOM   3834  O   WAT   852       3.521  -3.743 -19.340  1.00  0.00           O  
ATOM   3835  H1  WAT   852       2.795  -4.196 -19.768  1.00  0.00           H  
ATOM   3836  H2  WAT   852       3.567  -4.133 -18.467  1.00  0.00           H  
TER    3837      WAT   852 
ATOM   3837  O   WAT   853      29.617 -16.058   1.063  1.00  0.00           O  
ATOM   3838  H1  WAT   853      28.904 -15.682   0.547  1.00  0.00           H  
ATOM   3839  H2  WAT   853      29.395 -16.986   1.138  1.00  0.00           H  
TER    3840      WAT   853 
ATOM   3840  O   WAT   854     -21.835  13.785 -44.075  1.00  0.00           O  
ATOM   3841  H1  WAT   854     -20.894  13.888 -44.217  1.00  0.00           H  
ATOM   3842  H2  WAT   854     -22.080  13.042 -44.626  1.00  0.00           H  
TER    3843      WAT   854 
ATOM   3843  O   WAT   855     -22.232  34.987 -24.738  1.00  0.00           O  
ATOM   3844  H1  WAT   855     -22.539  35.817 -25.102  1.00  0.00           H  
ATOM   3845  H2  WAT   855     -21.410  34.814 -25.198  1.00  0.00           H  
TER    3846      WAT   855 
ATOM   3846  O   WAT   856     -19.814 -34.358 -12.297  1.00  0.00           O  
ATOM   3847  H1  WAT   856     -20.218 -33.543 -12.597  1.00  0.00           H  
ATOM   3848  H2  WAT   856     -18.940 -34.098 -12.005  1.00  0.00           H  
TER    3849      WAT   856 
ATOM   3849  O   WAT   857     -15.381 -19.615  22.179  1.00  0.00           O  
ATOM   3850  H1  WAT   857     -14.902 -20.273  21.676  1.00  0.00           H  
ATOM   3851  H2  WAT   857     -15.527 -20.025  23.032  1.00  0.00           H  
TER    3852      WAT   857 
ATOM   3852  O   WAT   858     -36.465   8.042 -17.518  1.00  0.00           O  
ATOM   3853  H1  WAT   858     -35.950   8.776 -17.851  1.00  0.00           H  
ATOM   3854  H2  WAT   858     -37.246   8.449 -17.142  1.00  0.00           H  
TER    3855      WAT   858 
ATOM   3855  O   WAT   859     -12.036  18.715  -8.202  1.00  0.00           O  
ATOM   3856  H1  WAT   859     -11.433  18.025  -7.927  1.00  0.00           H  
ATOM   3857  H2  WAT   859     -11.470  19.455  -8.420  1.00  0.00           H  
TER    3858      WAT   859 
ATOM   3858  O   WAT   860       4.523  23.062  10.033  1.00  0.00           O  
ATOM   3859  H1  WAT   860       4.518  22.688   9.152  1.00  0.00           H  
ATOM   3860  H2  WAT   860       3.716  22.739  10.435  1.00  0.00           H  
TER    3861      WAT   860 
ATOM   3861  O   WAT   861       6.099  -2.999  44.922  1.00  0.00           O  
ATOM   3862  H1  WAT   861       5.218  -2.663  45.090  1.00  0.00           H  
ATOM   3863  H2  WAT   861       6.665  -2.484  45.497  1.00  0.00           H  
TER    3864      WAT   861 
ATOM   3864  O   WAT   862      30.266 -22.181 -30.670  1.00  0.00           O  
ATOM   3865  H1  WAT   862      30.344 -22.620 -31.517  1.00  0.00           H  
ATOM   3866  H2  WAT   862      31.171 -22.047 -30.386  1.00  0.00           H  
TER    3867      WAT   862 
ATOM   3867  O   WAT   863      24.091  23.376  12.626  1.00  0.00           O  
ATOM   3868  H1  WAT   863      23.714  22.972  13.408  1.00  0.00           H  
ATOM   3869  H2  WAT   863      24.943  23.704  12.912  1.00  0.00           H  
TER    3870      WAT   863 
ATOM   3870  O   WAT   864      -8.717  42.305  11.646  1.00  0.00           O  
ATOM   3871  H1  WAT   864      -8.658  41.361  11.793  1.00  0.00           H  
ATOM   3872  H2  WAT   864      -9.630  42.453  11.399  1.00  0.00           H  
TER    3873      WAT   864 
ATOM   3873  O   WAT   865     -18.161 -23.465  -4.939  1.00  0.00           O  
ATOM   3874  H1  WAT   865     -19.085 -23.599  -4.728  1.00  0.00           H  
ATOM   3875  H2  WAT   865     -18.161 -22.739  -5.563  1.00  0.00           H  
TER    3876      WAT   865 
ATOM   3876  O   WAT   866      34.027  25.169 -20.947  1.00  0.00           O  
ATOM   3877  H1  WAT   866      34.023  25.887 -20.314  1.00  0.00           H  
ATOM   3878  H2  WAT   866      33.109  24.908 -21.019  1.00  0.00           H  
TER    3879      WAT   866 
ATOM   3879  O   WAT   867       6.773  34.653  18.816  1.00  0.00           O  
ATOM   3880  H1  WAT   867       6.442  33.759  18.738  1.00  0.00           H  
ATOM   3881  H2  WAT   867       6.849  34.800  19.758  1.00  0.00           H  
TER    3882      WAT   867 
ATOM   3882  O   WAT   868     -18.018  -2.822 -32.119  1.00  0.00           O  
ATOM   3883  H1  WAT   868     -17.068  -2.906 -32.042  1.00  0.00           H  
ATOM   3884  H2  WAT   868     -18.146  -2.188 -32.825  1.00  0.00           H  
TER    3885      WAT   868 
ATOM   3885  O   WAT   869     -39.171 -15.948 -18.145  1.00  0.00           O  
ATOM   3886  H1  WAT   869     -38.461 -16.587 -18.202  1.00  0.00           H  
ATOM   3887  H2  WAT   869     -39.734 -16.277 -17.444  1.00  0.00           H  
TER    3888      WAT   869 
ATOM   3888  O   WAT   870      -6.175  28.521  11.562  1.00  0.00           O  
ATOM   3889  H1  WAT   870      -5.893  29.210  12.164  1.00  0.00           H  
ATOM   3890  H2  WAT   870      -6.282  28.966  10.721  1.00  0.00           H  
TER    3891      WAT   870 
ATOM   3891  O   WAT   871      10.975 -35.068 -34.244  1.00  0.00           O  
ATOM   3892  H1  WAT   871      11.908 -34.870 -34.327  1.00  0.00           H  
ATOM   3893  H2  WAT   871      10.914 -35.604 -33.454  1.00  0.00           H  
TER    3894      WAT   871 
ATOM   3894  O   WAT   872      16.658 -12.429  28.922  1.00  0.00           O  
ATOM   3895  H1  WAT   872      16.631 -13.243  28.420  1.00  0.00           H  
ATOM   3896  H2  WAT   872      16.107 -11.823  28.427  1.00  0.00           H  
TER    3897      WAT   872 
ATOM   3897  O   WAT   873      27.626  -1.203 -21.164  1.00  0.00           O  
ATOM   3898  H1  WAT   873      27.717  -1.987 -21.705  1.00  0.00           H  
ATOM   3899  H2  WAT   873      26.750  -1.275 -20.784  1.00  0.00           H  
TER    3900      WAT   873 
ATOM   3900  O   WAT   874     -33.996   8.259  21.328  1.00  0.00           O  
ATOM   3901  H1  WAT   874     -33.295   7.739  21.722  1.00  0.00           H  
ATOM   3902  H2  WAT   874     -34.038   9.050  21.864  1.00  0.00           H  
TER    3903      WAT   874 
ATOM   3903  O   WAT   875     -30.479   8.449 -18.206  1.00  0.00           O  
ATOM   3904  H1  WAT   875     -31.097   9.089 -17.852  1.00  0.00           H  
ATOM   3905  H2  WAT   875     -30.588   7.677 -17.650  1.00  0.00           H  
TER    3906      WAT   875 
ATOM   3906  O   WAT   876      -3.548  42.115  -3.982  1.00  0.00           O  
ATOM   3907  H1  WAT   876      -3.742  43.011  -4.256  1.00  0.00           H  
ATOM   3908  H2  WAT   876      -2.863  41.823  -4.583  1.00  0.00           H  
TER    3909      WAT   876 
ATOM   3909  O   WAT   877       0.376  21.554  13.903  1.00  0.00           O  
ATOM   3910  H1  WAT   877       0.111  20.673  13.638  1.00  0.00           H  
ATOM   3911  H2  WAT   877      -0.433  21.967  14.204  1.00  0.00           H  
TER    3912      WAT   877 
ATOM   3912  O   WAT   878      14.339 -37.677  23.498  1.00  0.00           O  
ATOM   3913  H1  WAT   878      14.511 -36.743  23.619  1.00  0.00           H  
ATOM   3914  H2  WAT   878      15.188 -38.097  23.638  1.00  0.00           H  
TER    3915      WAT   878 
ATOM   3915  O   WAT   879      30.944   7.108 -13.501  1.00  0.00           O  
ATOM   3916  H1  WAT   879      31.821   7.032 -13.125  1.00  0.00           H  
ATOM   3917  H2  WAT   879      30.679   8.008 -13.313  1.00  0.00           H  
TER    3918      WAT   879 
ATOM   3918  O   WAT   880      -9.362  22.607 -39.846  1.00  0.00           O  
ATOM   3919  H1  WAT   880      -9.360  23.343 -39.233  1.00  0.00           H  
ATOM   3920  H2  WAT   880      -9.527  23.006 -40.700  1.00  0.00           H  
TER    3921      WAT   880 
ATOM   3921  O   WAT   881      -8.805  40.861 -21.043  1.00  0.00           O  
ATOM   3922  H1  WAT   881      -9.138  41.617 -20.559  1.00  0.00           H  
ATOM   3923  H2  WAT   881      -8.126  40.493 -20.477  1.00  0.00           H  
TER    3924      WAT   881 
ATOM   3924  O   WAT   882      -2.363 -22.789  23.679  1.00  0.00           O  
ATOM   3925  H1  WAT   882      -1.451 -22.908  23.944  1.00  0.00           H  
ATOM   3926  H2  WAT   882      -2.338 -22.066  23.053  1.00  0.00           H  
TER    3927      WAT   882 
ATOM   3927  O   WAT   883      39.802  17.361 -25.469  1.00  0.00           O  
ATOM   3928  H1  WAT   883      39.618  17.629 -24.569  1.00  0.00           H  
ATOM   3929  H2  WAT   883      39.812  18.179 -25.966  1.00  0.00           H  
TER    3930      WAT   883 
ATOM   3930  O   WAT   884      12.991  29.145  -2.754  1.00  0.00           O  
ATOM   3931  H1  WAT   884      13.396  28.378  -3.160  1.00  0.00           H  
ATOM   3932  H2  WAT   884      12.314  29.414  -3.374  1.00  0.00           H  
TER    3933      WAT   884 
ATOM   3933  O   WAT   885      -9.828   6.633 -34.850  1.00  0.00           O  
ATOM   3934  H1  WAT   885      -9.412   6.646 -33.988  1.00  0.00           H  
ATOM   3935  H2  WAT   885      -9.133   6.892 -35.455  1.00  0.00           H  
TER    3936      WAT   885 
ATOM   3936  O   WAT   886     -34.594 -18.695  -7.554  1.00  0.00           O  
ATOM   3937  H1  WAT   886     -34.719 -18.515  -8.486  1.00  0.00           H  
ATOM   3938  H2  WAT   886     -33.977 -18.024  -7.262  1.00  0.00           H  
TER    3939      WAT   886 
ATOM   3939  O   WAT   887     -41.109  -8.744 -17.068  1.00  0.00           O  
ATOM   3940  H1  WAT   887     -41.550  -8.626 -17.909  1.00  0.00           H  
ATOM   3941  H2  WAT   887     -41.810  -8.679 -16.419  1.00  0.00           H  
TER    3942      WAT   887 
ATOM   3942  O   WAT   888     -14.870 -34.927  -3.083  1.00  0.00           O  
ATOM   3943  H1  WAT   888     -14.150 -34.428  -2.695  1.00  0.00           H  
ATOM   3944  H2  WAT   888     -15.626 -34.344  -3.020  1.00  0.00           H  
TER    3945      WAT   888 
ATOM   3945  O   WAT   889      15.427 -24.725 -42.050  1.00  0.00           O  
ATOM   3946  H1  WAT   889      15.199 -23.798 -41.983  1.00  0.00           H  
ATOM   3947  H2  WAT   889      14.824 -25.074 -42.706  1.00  0.00           H  
TER    3948      WAT   889 
ATOM   3948  O   WAT   890      -7.458 -36.565 -16.801  1.00  0.00           O  
ATOM   3949  H1  WAT   890      -6.710 -36.396 -17.374  1.00  0.00           H  
ATOM   3950  H2  WAT   890      -7.106 -36.476 -15.915  1.00  0.00           H  
TER    3951      WAT   890 
ATOM   3951  O   WAT   891      25.241 -17.826  17.233  1.00  0.00           O  
ATOM   3952  H1  WAT   891      26.192 -17.882  17.317  1.00  0.00           H  
ATOM   3953  H2  WAT   891      24.925 -17.749  18.134  1.00  0.00           H  
TER    3954      WAT   891 
ATOM   3954  O   WAT   892      28.225 -23.932  30.804  1.00  0.00           O  
ATOM   3955  H1  WAT   892      28.514 -24.834  30.937  1.00  0.00           H  
ATOM   3956  H2  WAT   892      29.026 -23.453  30.591  1.00  0.00           H  
TER    3957      WAT   892 
ATOM   3957  O   WAT   893      27.721  18.897 -15.125  1.00  0.00           O  
ATOM   3958  H1  WAT   893      27.177  19.283 -15.811  1.00  0.00           H  
ATOM   3959  H2  WAT   893      28.259  19.622 -14.808  1.00  0.00           H  
TER    3960      WAT   893 
ATOM   3960  O   WAT   894     -12.083 -31.326   2.315  1.00  0.00           O  
ATOM   3961  H1  WAT   894     -11.498 -32.043   2.559  1.00  0.00           H  
ATOM   3962  H2  WAT   894     -12.884 -31.760   2.021  1.00  0.00           H  
TER    3963      WAT   894 
ATOM   3963  O   WAT   895       2.892  33.265   2.519  1.00  0.00           O  
ATOM   3964  H1  WAT   895       2.178  32.995   3.097  1.00  0.00           H  
ATOM   3965  H2  WAT   895       3.632  32.716   2.779  1.00  0.00           H  
TER    3966      WAT   895 
ATOM   3966  O   WAT   896      36.130  29.250 -19.787  1.00  0.00           O  
ATOM   3967  H1  WAT   896      36.571  30.084 -19.944  1.00  0.00           H  
ATOM   3968  H2  WAT   896      36.759  28.588 -20.074  1.00  0.00           H  
TER    3969      WAT   896 
ATOM   3969  O   WAT   897      13.861  17.511  10.737  1.00  0.00           O  
ATOM   3970  H1  WAT   897      13.511  17.817  11.574  1.00  0.00           H  
ATOM   3971  H2  WAT   897      14.005  16.574  10.865  1.00  0.00           H  
TER    3972      WAT   897 
ATOM   3972  O   WAT   898      25.722 -35.426  -7.789  1.00  0.00           O  
ATOM   3973  H1  WAT   898      25.697 -34.844  -7.029  1.00  0.00           H  
ATOM   3974  H2  WAT   898      24.824 -35.746  -7.875  1.00  0.00           H  
TER    3975      WAT   898 
ATOM   3975  O   WAT   899       6.119 -17.142 -38.574  1.00  0.00           O  
ATOM   3976  H1  WAT   899       6.090 -16.973 -39.516  1.00  0.00           H  
ATOM   3977  H2  WAT   899       6.355 -16.300 -38.186  1.00  0.00           H  
TER    3978      WAT   899 
ATOM   3978  O   WAT   900     -31.024  -9.568 -21.125  1.00  0.00           O  
ATOM   3979  H1  WAT   900     -31.752  -9.694 -21.733  1.00  0.00           H  
ATOM   3980  H2  WAT   900     -31.314  -8.862 -20.547  1.00  0.00           H  
TER    3981      WAT   900 
ATOM   3981  O   WAT   901       3.062   2.817  12.477  1.00  0.00           O  
ATOM   3982  H1  WAT   901       2.979   3.463  11.776  1.00  0.00           H  
ATOM   3983  H2  WAT   901       3.918   2.996  12.867  1.00  0.00           H  
TER    3984      WAT   901 
ATOM   3984  O   WAT   902     -37.161 -13.602  27.716  1.00  0.00           O  
ATOM   3985  H1  WAT   902     -36.889 -12.826  28.205  1.00  0.00           H  
ATOM   3986  H2  WAT   902     -38.110 -13.639  27.834  1.00  0.00           H  
TER    3987      WAT   902 
ATOM   3987  O   WAT   903       8.639 -15.689  17.614  1.00  0.00           O  
ATOM   3988  H1  WAT   903       8.826 -15.956  18.514  1.00  0.00           H  
ATOM   3989  H2  WAT   903       7.687 -15.745  17.540  1.00  0.00           H  
TER    3990      WAT   903 
ATOM   3990  O   WAT   904      41.691  -2.078 -25.277  1.00  0.00           O  
ATOM   3991  H1  WAT   904      42.066  -1.511 -24.603  1.00  0.00           H  
ATOM   3992  H2  WAT   904      41.178  -2.722 -24.789  1.00  0.00           H  
TER    3993      WAT   904 
ATOM   3993  O   WAT   905     -15.873  -2.624   9.827  1.00  0.00           O  
ATOM   3994  H1  WAT   905     -14.997  -2.538  10.203  1.00  0.00           H  
ATOM   3995  H2  WAT   905     -15.908  -1.953   9.146  1.00  0.00           H  
TER    3996      WAT   905 
ATOM   3996  O   WAT   906     -16.105  13.393  -0.353  1.00  0.00           O  
ATOM   3997  H1  WAT   906     -15.353  12.979  -0.776  1.00  0.00           H  
ATOM   3998  H2  WAT   906     -15.957  13.257   0.583  1.00  0.00           H  
TER    3999      WAT   906 
ATOM   3999  O   WAT   907     -33.317  -3.151 -34.110  1.00  0.00           O  
ATOM   4000  H1  WAT   907     -33.493  -3.027 -35.042  1.00  0.00           H  
ATOM   4001  H2  WAT   907     -33.372  -4.098 -33.980  1.00  0.00           H  
TER    4002      WAT   907 
ATOM   4002  O   WAT   908     -41.831   0.248 -11.705  1.00  0.00           O  
ATOM   4003  H1  WAT   908     -42.675   0.502 -11.333  1.00  0.00           H  
ATOM   4004  H2  WAT   908     -41.859  -0.709 -11.731  1.00  0.00           H  
TER    4005      WAT   908 
ATOM   4005  O   WAT   909       1.358 -32.142  -6.370  1.00  0.00           O  
ATOM   4006  H1  WAT   909       1.363 -31.669  -7.202  1.00  0.00           H  
ATOM   4007  H2  WAT   909       0.723 -32.847  -6.499  1.00  0.00           H  
TER    4008      WAT   909 
ATOM   4008  O   WAT   910      27.069  12.560  12.703  1.00  0.00           O  
ATOM   4009  H1  WAT   910      27.403  12.960  13.506  1.00  0.00           H  
ATOM   4010  H2  WAT   910      27.199  11.621  12.831  1.00  0.00           H  
TER    4011      WAT   910 
ATOM   4011  O   WAT   911     -32.272  11.868   5.827  1.00  0.00           O  
ATOM   4012  H1  WAT   911     -31.385  11.619   5.568  1.00  0.00           H  
ATOM   4013  H2  WAT   911     -32.146  12.559   6.477  1.00  0.00           H  
TER    4014      WAT   911 
ATOM   4014  O   WAT   912      26.607  19.535  -3.447  1.00  0.00           O  
ATOM   4015  H1  WAT   912      26.658  19.014  -4.248  1.00  0.00           H  
ATOM   4016  H2  WAT   912      25.929  20.187  -3.628  1.00  0.00           H  
TER    4017      WAT   912 
ATOM   4017  O   WAT   913     -38.489   4.365   0.205  1.00  0.00           O  
ATOM   4018  H1  WAT   913     -38.228   4.178   1.107  1.00  0.00           H  
ATOM   4019  H2  WAT   913     -38.668   5.306   0.197  1.00  0.00           H  
TER    4020      WAT   913 
ATOM   4020  O   WAT   914      19.318  32.403  17.020  1.00  0.00           O  
ATOM   4021  H1  WAT   914      19.055  32.849  17.825  1.00  0.00           H  
ATOM   4022  H2  WAT   914      18.976  32.955  16.317  1.00  0.00           H  
TER    4023      WAT   914 
ATOM   4023  O   WAT   915       4.906 -17.898 -14.644  1.00  0.00           O  
ATOM   4024  H1  WAT   915       5.220 -18.497 -13.966  1.00  0.00           H  
ATOM   4025  H2  WAT   915       5.653 -17.790 -15.232  1.00  0.00           H  
TER    4026      WAT   915 
ATOM   4026  O   WAT   916     -26.387  20.809 -19.589  1.00  0.00           O  
ATOM   4027  H1  WAT   916     -26.719  21.538 -20.113  1.00  0.00           H  
ATOM   4028  H2  WAT   916     -25.624  21.168 -19.136  1.00  0.00           H  
TER    4029      WAT   916 
ATOM   4029  O   WAT   917      -7.330 -20.766  28.972  1.00  0.00           O  
ATOM   4030  H1  WAT   917      -8.114 -20.884  29.508  1.00  0.00           H  
ATOM   4031  H2  WAT   917      -7.021 -19.887  29.190  1.00  0.00           H  
TER    4032      WAT   917 
ATOM   4032  O   WAT   918     -37.732 -12.162  -0.980  1.00  0.00           O  
ATOM   4033  H1  WAT   918     -38.219 -11.791  -1.717  1.00  0.00           H  
ATOM   4034  H2  WAT   918     -37.295 -12.931  -1.345  1.00  0.00           H  
TER    4035      WAT   918 
ATOM   4035  O   WAT   919      24.138  39.937  16.647  1.00  0.00           O  
ATOM   4036  H1  WAT   919      24.694  40.224  17.371  1.00  0.00           H  
ATOM   4037  H2  WAT   919      24.121  40.683  16.048  1.00  0.00           H  
TER    4038      WAT   919 
ATOM   4038  O   WAT   920     -23.244   6.901 -13.406  1.00  0.00           O  
ATOM   4039  H1  WAT   920     -23.265   6.644 -12.484  1.00  0.00           H  
ATOM   4040  H2  WAT   920     -24.141   6.772 -13.712  1.00  0.00           H  
TER    4041      WAT   920 
ATOM   4041  O   WAT   921      26.069  15.522  20.306  1.00  0.00           O  
ATOM   4042  H1  WAT   921      25.843  15.681  19.390  1.00  0.00           H  
ATOM   4043  H2  WAT   921      25.226  15.391  20.741  1.00  0.00           H  
TER    4044      WAT   921 
ATOM   4044  O   WAT   922      -7.137 -24.469  15.975  1.00  0.00           O  
ATOM   4045  H1  WAT   922      -8.058 -24.232  15.875  1.00  0.00           H  
ATOM   4046  H2  WAT   922      -7.155 -25.369  16.302  1.00  0.00           H  
TER    4047      WAT   922 
ATOM   4047  O   WAT   923      24.397  38.809 -12.877  1.00  0.00           O  
ATOM   4048  H1  WAT   923      24.090  38.091 -13.432  1.00  0.00           H  
ATOM   4049  H2  WAT   923      25.179  38.462 -12.448  1.00  0.00           H  
TER    4050      WAT   923 
ATOM   4050  O   WAT   924      31.320  -9.603  22.650  1.00  0.00           O  
ATOM   4051  H1  WAT   924      31.175  -9.309  21.751  1.00  0.00           H  
ATOM   4052  H2  WAT   924      32.079 -10.183  22.594  1.00  0.00           H  
TER    4053      WAT   924 
ATOM   4053  O   WAT   925     -28.200 -37.300  17.856  1.00  0.00           O  
ATOM   4054  H1  WAT   925     -27.515 -37.592  17.254  1.00  0.00           H  
ATOM   4055  H2  WAT   925     -29.019 -37.527  17.416  1.00  0.00           H  
TER    4056      WAT   925 
ATOM   4056  O   WAT   926      11.125 -19.777  -7.251  1.00  0.00           O  
ATOM   4057  H1  WAT   926      11.237 -20.244  -8.079  1.00  0.00           H  
ATOM   4058  H2  WAT   926      11.383 -18.876  -7.448  1.00  0.00           H  
TER    4059      WAT   926 
ATOM   4059  O   WAT   927     -31.642  34.378 -25.148  1.00  0.00           O  
ATOM   4060  H1  WAT   927     -32.509  34.632 -25.465  1.00  0.00           H  
ATOM   4061  H2  WAT   927     -31.297  35.169 -24.733  1.00  0.00           H  
TER    4062      WAT   927 
ATOM   4062  O   WAT   928       9.053  12.624  26.501  1.00  0.00           O  
ATOM   4063  H1  WAT   928       8.909  13.499  26.140  1.00  0.00           H  
ATOM   4064  H2  WAT   928       8.212  12.385  26.891  1.00  0.00           H  
TER    4065      WAT   928 
ATOM   4065  O   WAT   929      -3.272 -15.625  13.875  1.00  0.00           O  
ATOM   4066  H1  WAT   929      -3.058 -15.701  14.805  1.00  0.00           H  
ATOM   4067  H2  WAT   929      -2.893 -16.408  13.477  1.00  0.00           H  
TER    4068      WAT   929 
ATOM   4068  O   WAT   930       3.271 -37.188  26.340  1.00  0.00           O  
ATOM   4069  H1  WAT   930       3.298 -36.401  25.796  1.00  0.00           H  
ATOM   4070  H2  WAT   930       4.153 -37.556  26.274  1.00  0.00           H  
TER    4071      WAT   930 
ATOM   4071  O   WAT   931      -6.276 -10.267  27.832  1.00  0.00           O  
ATOM   4072  H1  WAT   931      -6.905  -9.739  27.341  1.00  0.00           H  
ATOM   4073  H2  WAT   931      -5.502  -9.710  27.908  1.00  0.00           H  
TER    4074      WAT   931 
ATOM   4074  O   WAT   932     -42.822  10.869 -28.122  1.00  0.00           O  
ATOM   4075  H1  WAT   932     -42.093  10.852 -27.503  1.00  0.00           H  
ATOM   4076  H2  WAT   932     -42.437  10.591 -28.953  1.00  0.00           H  
TER    4077      WAT   932 
ATOM   4077  O   WAT   933      -9.892 -10.527  -3.324  1.00  0.00           O  
ATOM   4078  H1  WAT   933      -9.506 -11.388  -3.484  1.00  0.00           H  
ATOM   4079  H2  WAT   933      -9.222 -10.052  -2.832  1.00  0.00           H  
TER    4080      WAT   933 
ATOM   4080  O   WAT   934     -18.653 -19.671 -17.097  1.00  0.00           O  
ATOM   4081  H1  WAT   934     -18.168 -18.946 -16.702  1.00  0.00           H  
ATOM   4082  H2  WAT   934     -18.967 -20.183 -16.352  1.00  0.00           H  
TER    4083      WAT   934 
ATOM   4083  O   WAT   935      27.104 -14.118  30.487  1.00  0.00           O  
ATOM   4084  H1  WAT   935      26.869 -13.356  31.017  1.00  0.00           H  
ATOM   4085  H2  WAT   935      27.204 -13.771  29.600  1.00  0.00           H  
TER    4086      WAT   935 
ATOM   4086  O   WAT   936      -1.788 -18.884  -5.063  1.00  0.00           O  
ATOM   4087  H1  WAT   936      -1.972 -19.697  -4.594  1.00  0.00           H  
ATOM   4088  H2  WAT   936      -2.498 -18.809  -5.701  1.00  0.00           H  
TER    4089      WAT   936 
ATOM   4089  O   WAT   937       1.145  35.100   6.159  1.00  0.00           O  
ATOM   4090  H1  WAT   937       0.935  35.949   5.770  1.00  0.00           H  
ATOM   4091  H2  WAT   937       1.956  34.833   5.727  1.00  0.00           H  
TER    4092      WAT   937 
ATOM   4092  O   WAT   938     -12.208   5.698 -30.486  1.00  0.00           O  
ATOM   4093  H1  WAT   938     -11.631   6.391 -30.164  1.00  0.00           H  
ATOM   4094  H2  WAT   938     -12.251   5.842 -31.431  1.00  0.00           H  
TER    4095      WAT   938 
ATOM   4095  O   WAT   939     -28.626 -12.635  15.116  1.00  0.00           O  
ATOM   4096  H1  WAT   939     -28.602 -12.095  15.905  1.00  0.00           H  
ATOM   4097  H2  WAT   939     -28.465 -13.525  15.429  1.00  0.00           H  
TER    4098      WAT   939 
ATOM   4098  O   WAT   940     -30.774  23.246  23.593  1.00  0.00           O  
ATOM   4099  H1  WAT   940     -30.962  23.097  22.667  1.00  0.00           H  
ATOM   4100  H2  WAT   940     -31.635  23.298  24.007  1.00  0.00           H  
TER    4101      WAT   940 
ATOM   4101  O   WAT   941      -7.483 -41.100  22.730  1.00  0.00           O  
ATOM   4102  H1  WAT   941      -7.608 -41.648  23.504  1.00  0.00           H  
ATOM   4103  H2  WAT   941      -7.981 -41.540  22.041  1.00  0.00           H  
TER    4104      WAT   941 
ATOM   4104  O   WAT   942     -20.893  19.942  39.382  1.00  0.00           O  
ATOM   4105  H1  WAT   942     -20.148  19.711  38.828  1.00  0.00           H  
ATOM   4106  H2  WAT   942     -21.012  20.882  39.244  1.00  0.00           H  
TER    4107      WAT   942 
ATOM   4107  O   WAT   943      14.342 -30.362  24.132  1.00  0.00           O  
ATOM   4108  H1  WAT   943      14.540 -30.701  23.258  1.00  0.00           H  
ATOM   4109  H2  WAT   943      15.127 -29.874  24.383  1.00  0.00           H  
TER    4110      WAT   943 
ATOM   4110  O   WAT   944     -29.728  -3.771  16.461  1.00  0.00           O  
ATOM   4111  H1  WAT   944     -29.928  -3.406  15.599  1.00  0.00           H  
ATOM   4112  H2  WAT   944     -29.411  -3.025  16.970  1.00  0.00           H  
TER    4113      WAT   944 
ATOM   4113  O   WAT   945     -14.390  -5.421   4.165  1.00  0.00           O  
ATOM   4114  H1  WAT   945     -15.082  -5.125   4.755  1.00  0.00           H  
ATOM   4115  H2  WAT   945     -14.440  -6.377   4.196  1.00  0.00           H  
TER    4116      WAT   945 
ATOM   4116  O   WAT   946      12.766   5.679  -4.360  1.00  0.00           O  
ATOM   4117  H1  WAT   946      12.078   5.941  -3.748  1.00  0.00           H  
ATOM   4118  H2  WAT   946      13.241   4.984  -3.904  1.00  0.00           H  
TER    4119      WAT   946 
ATOM   4119  O   WAT   947      19.870  -8.843 -48.084  1.00  0.00           O  
ATOM   4120  H1  WAT   947      18.914  -8.848 -48.132  1.00  0.00           H  
ATOM   4121  H2  WAT   947      20.101  -7.917 -48.011  1.00  0.00           H  
TER    4122      WAT   947 
ATOM   4122  O   WAT   948      -9.632 -16.931 -29.458  1.00  0.00           O  
ATOM   4123  H1  WAT   948      -9.762 -16.419 -30.256  1.00  0.00           H  
ATOM   4124  H2  WAT   948     -10.096 -17.752 -29.621  1.00  0.00           H  
TER    4125      WAT   948 
ATOM   4125  O   WAT   949      16.692  34.545  -9.663  1.00  0.00           O  
ATOM   4126  H1  WAT   949      17.139  35.359  -9.430  1.00  0.00           H  
ATOM   4127  H2  WAT   949      16.386  34.688 -10.559  1.00  0.00           H  
TER    4128      WAT   949 
ATOM   4128  O   WAT   950      -1.480   3.066 -51.937  1.00  0.00           O  
ATOM   4129  H1  WAT   950      -1.994   3.857 -51.777  1.00  0.00           H  
ATOM   4130  H2  WAT   950      -2.129   2.397 -52.154  1.00  0.00           H  
TER    4131      WAT   950 
ATOM   4131  O   WAT   951     -21.396  23.615  -0.190  1.00  0.00           O  
ATOM   4132  H1  WAT   951     -20.687  22.975  -0.134  1.00  0.00           H  
ATOM   4133  H2  WAT   951     -22.172  23.095  -0.399  1.00  0.00           H  
TER    4134      WAT   951 
ATOM   4134  O   WAT   952      -0.868  34.327  20.448  1.00  0.00           O  
ATOM   4135  H1  WAT   952       0.032  34.329  20.776  1.00  0.00           H  
ATOM   4136  H2  WAT   952      -0.892  35.044  19.814  1.00  0.00           H  
TER    4137      WAT   952 
ATOM   4137  O   WAT   953      -5.066   3.816 -26.643  1.00  0.00           O  
ATOM   4138  H1  WAT   953      -5.604   3.707 -27.427  1.00  0.00           H  
ATOM   4139  H2  WAT   953      -4.234   4.160 -26.969  1.00  0.00           H  
TER    4140      WAT   953 
ATOM   4140  O   WAT   954       5.775  33.889  10.067  1.00  0.00           O  
ATOM   4141  H1  WAT   954       6.254  33.155   9.683  1.00  0.00           H  
ATOM   4142  H2  WAT   954       6.415  34.600  10.105  1.00  0.00           H  
TER    4143      WAT   954 
ATOM   4143  O   WAT   955     -29.850 -29.437   6.431  1.00  0.00           O  
ATOM   4144  H1  WAT   955     -29.861 -28.767   7.115  1.00  0.00           H  
ATOM   4145  H2  WAT   955     -29.755 -28.945   5.615  1.00  0.00           H  
TER    4146      WAT   955 
ATOM   4146  O   WAT   956     -33.676  23.130 -15.676  1.00  0.00           O  
ATOM   4147  H1  WAT   956     -34.450  23.303 -15.140  1.00  0.00           H  
ATOM   4148  H2  WAT   956     -33.592  23.905 -16.231  1.00  0.00           H  
TER    4149      WAT   956 
ATOM   4149  O   WAT   957      25.105   1.414  40.778  1.00  0.00           O  
ATOM   4150  H1  WAT   957      25.303   2.173  40.228  1.00  0.00           H  
ATOM   4151  H2  WAT   957      24.336   1.017  40.369  1.00  0.00           H  
TER    4152      WAT   957 
ATOM   4152  O   WAT   958     -24.283   6.963 -47.459  1.00  0.00           O  
ATOM   4153  H1  WAT   958     -23.654   7.681 -47.391  1.00  0.00           H  
ATOM   4154  H2  WAT   958     -23.743   6.181 -47.578  1.00  0.00           H  
TER    4155      WAT   958 
ATOM   4155  O   WAT   959      22.759  -9.361 -43.034  1.00  0.00           O  
ATOM   4156  H1  WAT   959      23.126 -10.030 -42.456  1.00  0.00           H  
ATOM   4157  H2  WAT   959      23.388  -8.640 -42.997  1.00  0.00           H  
TER    4158      WAT   959 
ATOM   4158  O   WAT   960     -12.572  12.773  45.765  1.00  0.00           O  
ATOM   4159  H1  WAT   960     -12.186  13.295  45.061  1.00  0.00           H  
ATOM   4160  H2  WAT   960     -13.304  13.303  46.081  1.00  0.00           H  
TER    4161      WAT   960 
ATOM   4161  O   WAT   961      24.099   3.682 -23.451  1.00  0.00           O  
ATOM   4162  H1  WAT   961      24.956   3.965 -23.131  1.00  0.00           H  
ATOM   4163  H2  WAT   961      24.298   3.034 -24.127  1.00  0.00           H  
TER    4164      WAT   961 
ATOM   4164  O   WAT   962     -40.797 -19.141   3.425  1.00  0.00           O  
ATOM   4165  H1  WAT   962     -41.342 -18.587   2.866  1.00  0.00           H  
ATOM   4166  H2  WAT   962     -39.908 -18.811   3.294  1.00  0.00           H  
TER    4167      WAT   962 
ATOM   4167  O   WAT   963     -16.266  -7.987  28.829  1.00  0.00           O  
ATOM   4168  H1  WAT   963     -15.438  -8.013  29.308  1.00  0.00           H  
ATOM   4169  H2  WAT   963     -16.265  -7.133  28.395  1.00  0.00           H  
TER    4170      WAT   963 
ATOM   4170  O   WAT   964      18.154  17.342  11.527  1.00  0.00           O  
ATOM   4171  H1  WAT   964      18.187  18.152  11.017  1.00  0.00           H  
ATOM   4172  H2  WAT   964      18.596  16.695  10.978  1.00  0.00           H  
TER    4173      WAT   964 
ATOM   4173  O   WAT   965       0.352 -39.822   1.504  1.00  0.00           O  
ATOM   4174  H1  WAT   965       1.006 -39.597   0.842  1.00  0.00           H  
ATOM   4175  H2  WAT   965      -0.363 -40.220   1.009  1.00  0.00           H  
TER    4176      WAT   965 
ATOM   4176  O   WAT   966       2.876 -32.338  -0.185  1.00  0.00           O  
ATOM   4177  H1  WAT   966       2.440 -32.875   0.477  1.00  0.00           H  
ATOM   4178  H2  WAT   966       2.773 -31.440   0.130  1.00  0.00           H  
TER    4179      WAT   966 
ATOM   4179  O   WAT   967     -19.760 -27.057 -24.221  1.00  0.00           O  
ATOM   4180  H1  WAT   967     -18.816 -27.003 -24.369  1.00  0.00           H  
ATOM   4181  H2  WAT   967     -19.856 -27.034 -23.269  1.00  0.00           H  
TER    4182      WAT   967 
ATOM   4182  O   WAT   968      13.213 -40.126 -12.033  1.00  0.00           O  
ATOM   4183  H1  WAT   968      13.716 -40.867 -12.373  1.00  0.00           H  
ATOM   4184  H2  WAT   968      12.925 -39.654 -12.815  1.00  0.00           H  
TER    4185      WAT   968 
ATOM   4185  O   WAT   969     -32.087 -20.686  -5.465  1.00  0.00           O  
ATOM   4186  H1  WAT   969     -31.574 -21.064  -6.180  1.00  0.00           H  
ATOM   4187  H2  WAT   969     -31.574 -20.873  -4.678  1.00  0.00           H  
TER    4188      WAT   969 
ATOM   4188  O   WAT   970       8.492   8.016 -40.991  1.00  0.00           O  
ATOM   4189  H1  WAT   970       8.226   8.907 -41.217  1.00  0.00           H  
ATOM   4190  H2  WAT   970       9.129   8.128 -40.286  1.00  0.00           H  
TER    4191      WAT   970 
ATOM   4191  O   WAT   971     -16.390  -9.163  37.259  1.00  0.00           O  
ATOM   4192  H1  WAT   971     -15.766  -9.333  37.965  1.00  0.00           H  
ATOM   4193  H2  WAT   971     -17.049  -8.592  37.654  1.00  0.00           H  
TER    4194      WAT   971 
ATOM   4194  O   WAT   972       0.435 -23.453 -26.454  1.00  0.00           O  
ATOM   4195  H1  WAT   972       0.547 -23.844 -25.588  1.00  0.00           H  
ATOM   4196  H2  WAT   972       1.293 -23.081 -26.661  1.00  0.00           H  
TER    4197      WAT   972 
ATOM   4197  O   WAT   973     -13.773 -41.717  20.618  1.00  0.00           O  
ATOM   4198  H1  WAT   973     -13.103 -42.400  20.592  1.00  0.00           H  
ATOM   4199  H2  WAT   973     -13.482 -41.121  21.308  1.00  0.00           H  
TER    4200      WAT   973 
ATOM   4200  O   WAT   974      -9.613   3.988  -1.931  1.00  0.00           O  
ATOM   4201  H1  WAT   974     -10.077   4.568  -2.535  1.00  0.00           H  
ATOM   4202  H2  WAT   974     -10.154   3.982  -1.141  1.00  0.00           H  
TER    4203      WAT   974 
ATOM   4203  O   WAT   975     -13.437  30.805 -30.136  1.00  0.00           O  
ATOM   4204  H1  WAT   975     -14.197  30.238 -30.003  1.00  0.00           H  
ATOM   4205  H2  WAT   975     -12.688  30.265 -29.883  1.00  0.00           H  
TER    4206      WAT   975 
ATOM   4206  O   WAT   976      13.992 -39.276 -34.302  1.00  0.00           O  
ATOM   4207  H1  WAT   976      13.793 -39.137 -35.227  1.00  0.00           H  
ATOM   4208  H2  WAT   976      13.136 -39.355 -33.881  1.00  0.00           H  
TER    4209      WAT   976 
ATOM   4209  O   WAT   977      11.888  -5.836 -11.222  1.00  0.00           O  
ATOM   4210  H1  WAT   977      12.232  -5.031 -11.608  1.00  0.00           H  
ATOM   4211  H2  WAT   977      12.533  -6.506 -11.451  1.00  0.00           H  
TER    4212      WAT   977 
ATOM   4212  O   WAT   978      19.948 -23.511  29.664  1.00  0.00           O  
ATOM   4213  H1  WAT   978      20.397 -22.905  29.073  1.00  0.00           H  
ATOM   4214  H2  WAT   978      19.839 -24.310  29.149  1.00  0.00           H  
TER    4215      WAT   978 
ATOM   4215  O   WAT   979      -4.828  34.809   8.373  1.00  0.00           O  
ATOM   4216  H1  WAT   979      -4.580  34.614   7.469  1.00  0.00           H  
ATOM   4217  H2  WAT   979      -4.631  35.739   8.480  1.00  0.00           H  
TER    4218      WAT   979 
ATOM   4218  O   WAT   980      -3.595  12.856 -19.796  1.00  0.00           O  
ATOM   4219  H1  WAT   980      -2.706  12.839 -19.442  1.00  0.00           H  
ATOM   4220  H2  WAT   980      -3.511  12.473 -20.670  1.00  0.00           H  
TER    4221      WAT   980 
ATOM   4221  O   WAT   981      21.374  31.278  19.103  1.00  0.00           O  
ATOM   4222  H1  WAT   981      21.037  31.693  18.309  1.00  0.00           H  
ATOM   4223  H2  WAT   981      20.591  30.996  19.577  1.00  0.00           H  
TER    4224      WAT   981 
ATOM   4224  O   WAT   982     -26.118 -17.283  20.792  1.00  0.00           O  
ATOM   4225  H1  WAT   982     -26.878 -16.916  21.243  1.00  0.00           H  
ATOM   4226  H2  WAT   982     -25.461 -17.395  21.480  1.00  0.00           H  
TER    4227      WAT   982 
ATOM   4227  O   WAT   983      14.130 -38.328  -5.444  1.00  0.00           O  
ATOM   4228  H1  WAT   983      14.778 -38.992  -5.209  1.00  0.00           H  
ATOM   4229  H2  WAT   983      13.676 -38.135  -4.624  1.00  0.00           H  
TER    4230      WAT   983 
ATOM   4230  O   WAT   984     -10.855  25.017  16.395  1.00  0.00           O  
ATOM   4231  H1  WAT   984     -11.078  24.269  15.841  1.00  0.00           H  
ATOM   4232  H2  WAT   984     -10.014  25.324  16.056  1.00  0.00           H  
TER    4233      WAT   984 
ATOM   4233  O   WAT   985      17.791   7.566 -11.942  1.00  0.00           O  
ATOM   4234  H1  WAT   985      17.830   7.277 -11.030  1.00  0.00           H  
ATOM   4235  H2  WAT   985      16.950   8.017 -12.015  1.00  0.00           H  
TER    4236      WAT   985 
ATOM   4236  O   WAT   986      18.016 -32.938 -17.635  1.00  0.00           O  
ATOM   4237  H1  WAT   986      18.797 -33.444 -17.414  1.00  0.00           H  
ATOM   4238  H2  WAT   986      17.342 -33.266 -17.039  1.00  0.00           H  
TER    4239      WAT   986 
ATOM   4239  O   WAT   987     -18.591 -25.372 -22.165  1.00  0.00           O  
ATOM   4240  H1  WAT   987     -18.402 -24.777 -21.439  1.00  0.00           H  
ATOM   4241  H2  WAT   987     -19.510 -25.611 -22.045  1.00  0.00           H  
TER    4242      WAT   987 
ATOM   4242  O   WAT   988      -7.525 -28.595 -29.686  1.00  0.00           O  
ATOM   4243  H1  WAT   988      -6.609 -28.695 -29.945  1.00  0.00           H  
ATOM   4244  H2  WAT   988      -7.684 -29.322 -29.084  1.00  0.00           H  
TER    4245      WAT   988 
ATOM   4245  O   WAT   989      23.085   0.030 -27.703  1.00  0.00           O  
ATOM   4246  H1  WAT   989      23.464   0.674 -28.300  1.00  0.00           H  
ATOM   4247  H2  WAT   989      23.838  -0.454 -27.364  1.00  0.00           H  
TER    4248      WAT   989 
ATOM   4248  O   WAT   990     -24.886 -14.752  -5.789  1.00  0.00           O  
ATOM   4249  H1  WAT   990     -25.471 -14.262  -5.211  1.00  0.00           H  
ATOM   4250  H2  WAT   990     -25.422 -15.476  -6.114  1.00  0.00           H  
TER    4251      WAT   990 
ATOM   4251  O   WAT   991     -30.485  11.366   2.108  1.00  0.00           O  
ATOM   4252  H1  WAT   991     -30.426  11.002   2.991  1.00  0.00           H  
ATOM   4253  H2  WAT   991     -30.280  10.630   1.531  1.00  0.00           H  
TER    4254      WAT   991 
ATOM   4254  O   WAT   992      24.216  38.878   3.538  1.00  0.00           O  
ATOM   4255  H1  WAT   992      25.008  38.660   3.047  1.00  0.00           H  
ATOM   4256  H2  WAT   992      24.220  38.273   4.280  1.00  0.00           H  
TER    4257      WAT   992 
ATOM   4257  O   WAT   993     -15.732   5.416  -3.151  1.00  0.00           O  
ATOM   4258  H1  WAT   993     -15.003   5.597  -2.558  1.00  0.00           H  
ATOM   4259  H2  WAT   993     -16.001   6.277  -3.469  1.00  0.00           H  
TER    4260      WAT   993 
ATOM   4260  O   WAT   994      -2.177  -8.285 -39.465  1.00  0.00           O  
ATOM   4261  H1  WAT   994      -2.075  -8.052 -40.388  1.00  0.00           H  
ATOM   4262  H2  WAT   994      -2.574  -9.155 -39.480  1.00  0.00           H  
TER    4263      WAT   994 
ATOM   4263  O   WAT   995       0.826  -9.243   7.592  1.00  0.00           O  
ATOM   4264  H1  WAT   995       1.129  -8.538   7.019  1.00  0.00           H  
ATOM   4265  H2  WAT   995      -0.122  -9.263   7.465  1.00  0.00           H  
TER    4266      WAT   995 
ATOM   4266  O   WAT   996      36.900   4.448  -6.750  1.00  0.00           O  
ATOM   4267  H1  WAT   996      36.023   4.679  -6.444  1.00  0.00           H  
ATOM   4268  H2  WAT   996      37.441   4.459  -5.960  1.00  0.00           H  
TER    4269      WAT   996 
ATOM   4269  O   WAT   997      24.529 -16.885   1.903  1.00  0.00           O  
ATOM   4270  H1  WAT   997      24.821 -17.399   2.655  1.00  0.00           H  
ATOM   4271  H2  WAT   997      23.752 -17.345   1.585  1.00  0.00           H  
TER    4272      WAT   997 
ATOM   4272  O   WAT   998      23.229  23.859  -4.543  1.00  0.00           O  
ATOM   4273  H1  WAT   998      23.394  24.644  -5.066  1.00  0.00           H  
ATOM   4274  H2  WAT   998      22.850  23.234  -5.161  1.00  0.00           H  
TER    4275      WAT   998 
ATOM   4275  O   WAT   999       9.808  38.477   6.367  1.00  0.00           O  
ATOM   4276  H1  WAT   999      10.337  37.760   6.019  1.00  0.00           H  
ATOM   4277  H2  WAT   999       9.527  38.965   5.593  1.00  0.00           H  
TER    4278      WAT   999 
ATOM   4278  O   WAT  1000      26.188 -34.046 -14.942  1.00  0.00           O  
ATOM   4279  H1  WAT  1000      25.922 -33.129 -14.889  1.00  0.00           H  
ATOM   4280  H2  WAT  1000      25.470 -34.478 -15.405  1.00  0.00           H  
TER    4281      WAT  1000 
ATOM   4281  O   WAT  1001      -1.933  39.197  -6.241  1.00  0.00           O  
ATOM   4282  H1  WAT  1001      -1.762  39.770  -6.988  1.00  0.00           H  
ATOM   4283  H2  WAT  1001      -1.156  38.642  -6.183  1.00  0.00           H  
TER    4284      WAT  1001 
ATOM   4284  O   WAT  1002     -26.636 -16.799  -5.935  1.00  0.00           O  
ATOM   4285  H1  WAT  1002     -27.196 -17.572  -6.011  1.00  0.00           H  
ATOM   4286  H2  WAT  1002     -27.124 -16.205  -5.365  1.00  0.00           H  
TER    4287      WAT  1002 
ATOM   4287  O   WAT  1003       0.313  30.210  19.557  1.00  0.00           O  
ATOM   4288  H1  WAT  1003       0.340  31.103  19.213  1.00  0.00           H  
ATOM   4289  H2  WAT  1003       1.070  29.778  19.164  1.00  0.00           H  
TER    4290      WAT  1003 
ATOM   4290  O   WAT  1004      34.713  18.861 -25.129  1.00  0.00           O  
ATOM   4291  H1  WAT  1004      35.451  18.857 -25.738  1.00  0.00           H  
ATOM   4292  H2  WAT  1004      34.549  17.935 -24.947  1.00  0.00           H  
TER    4293      WAT  1004 
ATOM   4293  O   WAT  1005       7.845 -39.174  33.311  1.00  0.00           O  
ATOM   4294  H1  WAT  1005       7.434 -38.467  32.814  1.00  0.00           H  
ATOM   4295  H2  WAT  1005       7.512 -39.976  32.908  1.00  0.00           H  
TER    4296      WAT  1005 
ATOM   4296  O   WAT  1006     -18.626  -7.814  30.068  1.00  0.00           O  
ATOM   4297  H1  WAT  1006     -17.747  -7.743  29.698  1.00  0.00           H  
ATOM   4298  H2  WAT  1006     -19.184  -8.036  29.322  1.00  0.00           H  
TER    4299      WAT  1006 
ATOM   4299  O   WAT  1007     -14.583 -11.599  17.272  1.00  0.00           O  
ATOM   4300  H1  WAT  1007     -15.180 -12.295  16.998  1.00  0.00           H  
ATOM   4301  H2  WAT  1007     -15.154 -10.923  17.637  1.00  0.00           H  
TER    4302      WAT  1007 
ATOM   4302  O   WAT  1008     -38.543 -28.269  13.372  1.00  0.00           O  
ATOM   4303  H1  WAT  1008     -37.892 -27.679  12.992  1.00  0.00           H  
ATOM   4304  H2  WAT  1008     -39.081 -28.542  12.628  1.00  0.00           H  
TER    4305      WAT  1008 
ATOM   4305  O   WAT  1009      14.506   0.856 -26.904  1.00  0.00           O  
ATOM   4306  H1  WAT  1009      14.147   1.481 -26.275  1.00  0.00           H  
ATOM   4307  H2  WAT  1009      13.817   0.754 -27.560  1.00  0.00           H  
TER    4308      WAT  1009 
ATOM   4308  O   WAT  1010     -18.834 -10.757 -23.938  1.00  0.00           O  
ATOM   4309  H1  WAT  1010     -19.292 -10.417 -24.707  1.00  0.00           H  
ATOM   4310  H2  WAT  1010     -18.561  -9.976 -23.457  1.00  0.00           H  
TER    4311      WAT  1010 
ATOM   4311  O   WAT  1011      13.232 -30.036  -1.511  1.00  0.00           O  
ATOM   4312  H1  WAT  1011      12.453 -29.484  -1.577  1.00  0.00           H  
ATOM   4313  H2  WAT  1011      13.714 -29.681  -0.764  1.00  0.00           H  
TER    4314      WAT  1011 
ATOM   4314  O   WAT  1012     -22.697 -34.035 -17.424  1.00  0.00           O  
ATOM   4315  H1  WAT  1012     -22.133 -33.273 -17.559  1.00  0.00           H  
ATOM   4316  H2  WAT  1012     -22.585 -34.560 -18.216  1.00  0.00           H  
TER    4317      WAT  1012 
ATOM   4317  O   WAT  1013       6.714 -42.691 -22.797  1.00  0.00           O  
ATOM   4318  H1  WAT  1013       7.562 -42.498 -22.396  1.00  0.00           H  
ATOM   4319  H2  WAT  1013       6.586 -43.627 -22.648  1.00  0.00           H  
TER    4320      WAT  1013 
ATOM   4320  O   WAT  1014      31.931   1.889  18.484  1.00  0.00           O  
ATOM   4321  H1  WAT  1014      32.677   2.046  17.904  1.00  0.00           H  
ATOM   4322  H2  WAT  1014      31.437   2.709  18.466  1.00  0.00           H  
TER    4323      WAT  1014 
ATOM   4323  O   WAT  1015      19.873  -1.949 -25.484  1.00  0.00           O  
ATOM   4324  H1  WAT  1015      19.171  -2.553 -25.240  1.00  0.00           H  
ATOM   4325  H2  WAT  1015      19.473  -1.081 -25.425  1.00  0.00           H  
TER    4326      WAT  1015 
ATOM   4326  O   WAT  1016      30.005  14.029 -20.379  1.00  0.00           O  
ATOM   4327  H1  WAT  1016      29.601  13.767 -19.551  1.00  0.00           H  
ATOM   4328  H2  WAT  1016      29.392  13.729 -21.050  1.00  0.00           H  
TER    4329      WAT  1016 
ATOM   4329  O   WAT  1017     -22.963  26.694   3.143  1.00  0.00           O  
ATOM   4330  H1  WAT  1017     -23.362  27.030   2.340  1.00  0.00           H  
ATOM   4331  H2  WAT  1017     -23.582  26.037   3.462  1.00  0.00           H  
TER    4332      WAT  1017 
ATOM   4332  O   WAT  1018     -25.208  -2.377 -36.657  1.00  0.00           O  
ATOM   4333  H1  WAT  1018     -25.550  -2.427 -37.549  1.00  0.00           H  
ATOM   4334  H2  WAT  1018     -25.603  -3.124 -36.207  1.00  0.00           H  
TER    4335      WAT  1018 
ATOM   4335  O   WAT  1019      16.032 -32.775  12.540  1.00  0.00           O  
ATOM   4336  H1  WAT  1019      15.650 -33.538  12.974  1.00  0.00           H  
ATOM   4337  H2  WAT  1019      16.729 -33.135  11.991  1.00  0.00           H  
TER    4338      WAT  1019 
ATOM   4338  O   WAT  1020      18.337  -1.603  29.299  1.00  0.00           O  
ATOM   4339  H1  WAT  1020      18.299  -1.447  30.242  1.00  0.00           H  
ATOM   4340  H2  WAT  1020      17.554  -1.173  28.954  1.00  0.00           H  
TER    4341      WAT  1020 
ATOM   4341  O   WAT  1021      13.512 -19.283 -41.084  1.00  0.00           O  
ATOM   4342  H1  WAT  1021      12.738 -19.400 -41.635  1.00  0.00           H  
ATOM   4343  H2  WAT  1021      14.037 -20.067 -41.241  1.00  0.00           H  
TER    4344      WAT  1021 
ATOM   4344  O   WAT  1022      14.386  18.497  35.490  1.00  0.00           O  
ATOM   4345  H1  WAT  1022      14.267  19.432  35.324  1.00  0.00           H  
ATOM   4346  H2  WAT  1022      14.149  18.385  36.411  1.00  0.00           H  
TER    4347      WAT  1022 
ATOM   4347  O   WAT  1023      -3.210  21.941  35.734  1.00  0.00           O  
ATOM   4348  H1  WAT  1023      -3.958  21.768  36.305  1.00  0.00           H  
ATOM   4349  H2  WAT  1023      -2.457  21.957  36.324  1.00  0.00           H  
TER    4350      WAT  1023 
ATOM   4350  O   WAT  1024       9.043  43.080  13.914  1.00  0.00           O  
ATOM   4351  H1  WAT  1024       8.526  43.709  13.410  1.00  0.00           H  
ATOM   4352  H2  WAT  1024       9.846  42.967  13.405  1.00  0.00           H  
TER    4353      WAT  1024 
ATOM   4353  O   WAT  1025      -3.611  16.481 -40.665  1.00  0.00           O  
ATOM   4354  H1  WAT  1025      -3.248  17.184 -40.125  1.00  0.00           H  
ATOM   4355  H2  WAT  1025      -3.577  16.824 -41.558  1.00  0.00           H  
TER    4356      WAT  1025 
ATOM   4356  O   WAT  1026      -6.545  -0.915  42.309  1.00  0.00           O  
ATOM   4357  H1  WAT  1026      -6.326  -0.138  41.795  1.00  0.00           H  
ATOM   4358  H2  WAT  1026      -5.698  -1.275  42.572  1.00  0.00           H  
TER    4359      WAT  1026 
ATOM   4359  O   WAT  1027      28.425  34.284  21.150  1.00  0.00           O  
ATOM   4360  H1  WAT  1027      28.958  34.447  20.372  1.00  0.00           H  
ATOM   4361  H2  WAT  1027      27.766  34.978  21.138  1.00  0.00           H  
TER    4362      WAT  1027 
ATOM   4362  O   WAT  1028      16.075   3.006 -27.515  1.00  0.00           O  
ATOM   4363  H1  WAT  1028      15.850   3.293 -28.400  1.00  0.00           H  
ATOM   4364  H2  WAT  1028      15.570   2.203 -27.388  1.00  0.00           H  
TER    4365      WAT  1028 
ATOM   4365  O   WAT  1029     -12.214 -12.368  29.689  1.00  0.00           O  
ATOM   4366  H1  WAT  1029     -12.658 -11.802  29.058  1.00  0.00           H  
ATOM   4367  H2  WAT  1029     -11.524 -11.818  30.061  1.00  0.00           H  
TER    4368      WAT  1029 
ATOM   4368  O   WAT  1030      -5.068  14.446  21.471  1.00  0.00           O  
ATOM   4369  H1  WAT  1030      -5.898  14.039  21.224  1.00  0.00           H  
ATOM   4370  H2  WAT  1030      -5.247  15.386  21.450  1.00  0.00           H  
TER    4371      WAT  1030 
ATOM   4371  O   WAT  1031     -14.644 -18.246 -24.047  1.00  0.00           O  
ATOM   4372  H1  WAT  1031     -15.557 -18.339 -24.320  1.00  0.00           H  
ATOM   4373  H2  WAT  1031     -14.636 -18.538 -23.135  1.00  0.00           H  
TER    4374      WAT  1031 
ATOM   4374  O   WAT  1032      -4.931 -31.614 -24.395  1.00  0.00           O  
ATOM   4375  H1  WAT  1032      -5.706 -31.753 -23.852  1.00  0.00           H  
ATOM   4376  H2  WAT  1032      -4.564 -32.490 -24.517  1.00  0.00           H  
TER    4377      WAT  1032 
ATOM   4377  O   WAT  1033      -3.855   6.533 -48.456  1.00  0.00           O  
ATOM   4378  H1  WAT  1033      -3.983   6.834 -49.356  1.00  0.00           H  
ATOM   4379  H2  WAT  1033      -3.002   6.888 -48.204  1.00  0.00           H  
TER    4380      WAT  1033 
ATOM   4380  O   WAT  1034      -4.611  12.668  23.457  1.00  0.00           O  
ATOM   4381  H1  WAT  1034      -5.566  12.707  23.509  1.00  0.00           H  
ATOM   4382  H2  WAT  1034      -4.370  11.941  24.031  1.00  0.00           H  
TER    4383      WAT  1034 
ATOM   4383  O   WAT  1035      -2.120  12.076  22.561  1.00  0.00           O  
ATOM   4384  H1  WAT  1035      -2.198  11.144  22.767  1.00  0.00           H  
ATOM   4385  H2  WAT  1035      -1.200  12.282  22.727  1.00  0.00           H  
TER    4386      WAT  1035 
ATOM   4386  O   WAT  1036      36.579  -1.899 -36.087  1.00  0.00           O  
ATOM   4387  H1  WAT  1036      36.588  -1.419 -35.258  1.00  0.00           H  
ATOM   4388  H2  WAT  1036      36.156  -2.732 -35.877  1.00  0.00           H  
TER    4389      WAT  1036 
ATOM   4389  O   WAT  1037     -18.353   2.121   3.241  1.00  0.00           O  
ATOM   4390  H1  WAT  1037     -17.778   2.832   3.525  1.00  0.00           H  
ATOM   4391  H2  WAT  1037     -17.766   1.484   2.835  1.00  0.00           H  
TER    4392      WAT  1037 
ATOM   4392  O   WAT  1038      -2.239  14.188  20.775  1.00  0.00           O  
ATOM   4393  H1  WAT  1038      -1.402  13.838  20.470  1.00  0.00           H  
ATOM   4394  H2  WAT  1038      -2.294  15.058  20.378  1.00  0.00           H  
TER    4395      WAT  1038 
ATOM   4395  O   WAT  1039      -2.283  28.689 -21.427  1.00  0.00           O  
ATOM   4396  H1  WAT  1039      -2.306  29.461 -21.993  1.00  0.00           H  
ATOM   4397  H2  WAT  1039      -2.884  28.070 -21.841  1.00  0.00           H  
TER    4398      WAT  1039 
ATOM   4398  O   WAT  1040       5.068   5.092  38.332  1.00  0.00           O  
ATOM   4399  H1  WAT  1040       4.283   5.108  37.784  1.00  0.00           H  
ATOM   4400  H2  WAT  1040       5.727   4.655  37.794  1.00  0.00           H  
TER    4401      WAT  1040 
ATOM   4401  O   WAT  1041      40.578  12.962 -18.330  1.00  0.00           O  
ATOM   4402  H1  WAT  1041      41.104  12.313 -17.863  1.00  0.00           H  
ATOM   4403  H2  WAT  1041      40.613  12.685 -19.245  1.00  0.00           H  
TER    4404      WAT  1041 
ATOM   4404  O   WAT  1042      34.463  15.499  23.927  1.00  0.00           O  
ATOM   4405  H1  WAT  1042      34.009  16.314  23.713  1.00  0.00           H  
ATOM   4406  H2  WAT  1042      35.257  15.520  23.393  1.00  0.00           H  
TER    4407      WAT  1042 
ATOM   4407  O   WAT  1043      26.424   5.080  19.892  1.00  0.00           O  
ATOM   4408  H1  WAT  1043      25.780   4.375  19.824  1.00  0.00           H  
ATOM   4409  H2  WAT  1043      26.676   5.263  18.987  1.00  0.00           H  
TER    4410      WAT  1043 
ATOM   4410  O   WAT  1044      -7.966 -14.233 -12.989  1.00  0.00           O  
ATOM   4411  H1  WAT  1044      -7.469 -13.620 -13.531  1.00  0.00           H  
ATOM   4412  H2  WAT  1044      -8.696 -13.715 -12.649  1.00  0.00           H  
TER    4413      WAT  1044 
ATOM   4413  O   WAT  1045       4.747  18.266 -34.015  1.00  0.00           O  
ATOM   4414  H1  WAT  1045       5.529  18.097 -33.490  1.00  0.00           H  
ATOM   4415  H2  WAT  1045       4.838  19.177 -34.294  1.00  0.00           H  
TER    4416      WAT  1045 
ATOM   4416  O   WAT  1046      38.221 -16.287  19.869  1.00  0.00           O  
ATOM   4417  H1  WAT  1046      37.708 -15.957  19.131  1.00  0.00           H  
ATOM   4418  H2  WAT  1046      37.573 -16.677  20.456  1.00  0.00           H  
TER    4419      WAT  1046 
ATOM   4419  O   WAT  1047      20.424  22.316 -16.800  1.00  0.00           O  
ATOM   4420  H1  WAT  1047      20.499  22.463 -15.857  1.00  0.00           H  
ATOM   4421  H2  WAT  1047      20.900  23.046 -17.195  1.00  0.00           H  
TER    4422      WAT  1047 
ATOM   4422  O   WAT  1048      -6.871   1.598 -24.471  1.00  0.00           O  
ATOM   4423  H1  WAT  1048      -7.625   1.314 -24.988  1.00  0.00           H  
ATOM   4424  H2  WAT  1048      -6.767   0.918 -23.805  1.00  0.00           H  
TER    4425      WAT  1048 
ATOM   4425  O   WAT  1049      25.636   3.727  -7.284  1.00  0.00           O  
ATOM   4426  H1  WAT  1049      26.003   3.611  -8.160  1.00  0.00           H  
ATOM   4427  H2  WAT  1049      26.359   3.520  -6.692  1.00  0.00           H  
TER    4428      WAT  1049 
ATOM   4428  O   WAT  1050     -41.224   7.392   2.137  1.00  0.00           O  
ATOM   4429  H1  WAT  1050     -41.768   6.665   2.439  1.00  0.00           H  
ATOM   4430  H2  WAT  1050     -41.829   8.131   2.066  1.00  0.00           H  
TER    4431      WAT  1050 
ATOM   4431  O   WAT  1051     -13.481 -29.311  14.095  1.00  0.00           O  
ATOM   4432  H1  WAT  1051     -13.618 -28.374  13.951  1.00  0.00           H  
ATOM   4433  H2  WAT  1051     -12.830 -29.352  14.796  1.00  0.00           H  
TER    4434      WAT  1051 
ATOM   4434  O   WAT  1052     -33.422  30.290  -8.772  1.00  0.00           O  
ATOM   4435  H1  WAT  1052     -33.839  29.597  -9.284  1.00  0.00           H  
ATOM   4436  H2  WAT  1052     -33.949  31.069  -8.950  1.00  0.00           H  
TER    4437      WAT  1052 
ATOM   4437  O   WAT  1053     -16.503  17.648  11.268  1.00  0.00           O  
ATOM   4438  H1  WAT  1053     -16.201  17.339  12.122  1.00  0.00           H  
ATOM   4439  H2  WAT  1053     -16.559  18.598  11.363  1.00  0.00           H  
TER    4440      WAT  1053 
ATOM   4440  O   WAT  1054      -2.277 -25.648  24.066  1.00  0.00           O  
ATOM   4441  H1  WAT  1054      -2.496 -24.750  23.819  1.00  0.00           H  
ATOM   4442  H2  WAT  1054      -1.698 -25.954  23.367  1.00  0.00           H  
TER    4443      WAT  1054 
ATOM   4443  O   WAT  1055     -18.015  17.644 -46.087  1.00  0.00           O  
ATOM   4444  H1  WAT  1055     -18.814  17.755 -45.572  1.00  0.00           H  
ATOM   4445  H2  WAT  1055     -18.122  16.795 -46.515  1.00  0.00           H  
TER    4446      WAT  1055 
ATOM   4446  O   WAT  1056       9.836  34.413   5.728  1.00  0.00           O  
ATOM   4447  H1  WAT  1056       9.867  33.662   6.321  1.00  0.00           H  
ATOM   4448  H2  WAT  1056       8.944  34.749   5.813  1.00  0.00           H  
TER    4449      WAT  1056 
ATOM   4449  O   WAT  1057      22.726 -15.354  14.236  1.00  0.00           O  
ATOM   4450  H1  WAT  1057      23.282 -14.936  13.579  1.00  0.00           H  
ATOM   4451  H2  WAT  1057      22.270 -16.047  13.758  1.00  0.00           H  
TER    4452      WAT  1057 
ATOM   4452  O   WAT  1058      17.247  -6.425  27.942  1.00  0.00           O  
ATOM   4453  H1  WAT  1058      16.373  -6.414  28.332  1.00  0.00           H  
ATOM   4454  H2  WAT  1058      17.583  -5.539  28.081  1.00  0.00           H  
TER    4455      WAT  1058 
ATOM   4455  O   WAT  1059      19.977 -12.142  37.462  1.00  0.00           O  
ATOM   4456  H1  WAT  1059      20.292 -11.719  38.260  1.00  0.00           H  
ATOM   4457  H2  WAT  1059      20.770 -12.321  36.956  1.00  0.00           H  
TER    4458      WAT  1059 
ATOM   4458  O   WAT  1060      11.298 -39.066  13.688  1.00  0.00           O  
ATOM   4459  H1  WAT  1060      11.177 -39.851  14.221  1.00  0.00           H  
ATOM   4460  H2  WAT  1060      12.112 -38.679  14.012  1.00  0.00           H  
TER    4461      WAT  1060 
ATOM   4461  O   WAT  1061     -13.385 -39.170  -9.867  1.00  0.00           O  
ATOM   4462  H1  WAT  1061     -13.264 -38.221  -9.902  1.00  0.00           H  
ATOM   4463  H2  WAT  1061     -12.506 -39.528  -9.986  1.00  0.00           H  
TER    4464      WAT  1061 
ATOM   4464  O   WAT  1062     -17.235 -43.403  -9.177  1.00  0.00           O  
ATOM   4465  H1  WAT  1062     -16.425 -43.596  -8.705  1.00  0.00           H  
ATOM   4466  H2  WAT  1062     -17.522 -42.560  -8.824  1.00  0.00           H  
TER    4467      WAT  1062 
ATOM   4467  O   WAT  1063       4.954  28.176 -19.709  1.00  0.00           O  
ATOM   4468  H1  WAT  1063       4.729  29.099 -19.592  1.00  0.00           H  
ATOM   4469  H2  WAT  1063       4.906  28.035 -20.655  1.00  0.00           H  
TER    4470      WAT  1063 
ATOM   4470  O   WAT  1064      29.623  -7.591  23.828  1.00  0.00           O  
ATOM   4471  H1  WAT  1064      30.142  -6.786  23.833  1.00  0.00           H  
ATOM   4472  H2  WAT  1064      30.097  -8.177  23.237  1.00  0.00           H  
TER    4473      WAT  1064 
ATOM   4473  O   WAT  1065       6.811  19.524 -27.317  1.00  0.00           O  
ATOM   4474  H1  WAT  1065       7.006  19.236 -28.208  1.00  0.00           H  
ATOM   4475  H2  WAT  1065       6.826  18.721 -26.796  1.00  0.00           H  
TER    4476      WAT  1065 
ATOM   4476  O   WAT  1066     -33.696 -21.271  -0.585  1.00  0.00           O  
ATOM   4477  H1  WAT  1066     -34.309 -21.465   0.124  1.00  0.00           H  
ATOM   4478  H2  WAT  1066     -34.132 -21.594  -1.373  1.00  0.00           H  
TER    4479      WAT  1066 
ATOM   4479  O   WAT  1067      35.925   7.311   5.536  1.00  0.00           O  
ATOM   4480  H1  WAT  1067      35.249   6.954   4.959  1.00  0.00           H  
ATOM   4481  H2  WAT  1067      36.375   7.965   5.001  1.00  0.00           H  
TER    4482      WAT  1067 
ATOM   4482  O   WAT  1068       6.925  23.244  26.730  1.00  0.00           O  
ATOM   4483  H1  WAT  1068       7.116  22.834  27.574  1.00  0.00           H  
ATOM   4484  H2  WAT  1068       7.767  23.595  26.438  1.00  0.00           H  
TER    4485      WAT  1068 
ATOM   4485  O   WAT  1069     -27.378   6.654  17.760  1.00  0.00           O  
ATOM   4486  H1  WAT  1069     -27.414   7.550  17.425  1.00  0.00           H  
ATOM   4487  H2  WAT  1069     -26.444   6.442  17.775  1.00  0.00           H  
TER    4488      WAT  1069 
ATOM   4488  O   WAT  1070       5.675  31.244 -11.668  1.00  0.00           O  
ATOM   4489  H1  WAT  1070       5.648  31.439 -10.732  1.00  0.00           H  
ATOM   4490  H2  WAT  1070       5.081  30.500 -11.775  1.00  0.00           H  
TER    4491      WAT  1070 
ATOM   4491  O   WAT  1071     -13.790   4.715  37.404  1.00  0.00           O  
ATOM   4492  H1  WAT  1071     -14.345   4.590  38.174  1.00  0.00           H  
ATOM   4493  H2  WAT  1071     -13.387   5.574  37.536  1.00  0.00           H  
TER    4494      WAT  1071 
ATOM   4494  O   WAT  1072      10.963  49.311   8.460  1.00  0.00           O  
ATOM   4495  H1  WAT  1072      10.675  49.023   7.593  1.00  0.00           H  
ATOM   4496  H2  WAT  1072      11.894  49.503   8.352  1.00  0.00           H  
TER    4497      WAT  1072 
ATOM   4497  O   WAT  1073     -22.409 -14.431   3.402  1.00  0.00           O  
ATOM   4498  H1  WAT  1073     -22.871 -13.693   3.005  1.00  0.00           H  
ATOM   4499  H2  WAT  1073     -23.021 -14.775   4.052  1.00  0.00           H  
TER    4500      WAT  1073 
ATOM   4500  O   WAT  1074     -31.153  -5.095 -14.866  1.00  0.00           O  
ATOM   4501  H1  WAT  1074     -31.329  -6.000 -14.606  1.00  0.00           H  
ATOM   4502  H2  WAT  1074     -31.976  -4.634 -14.701  1.00  0.00           H  
TER    4503      WAT  1074 
ATOM   4503  O   WAT  1075      -1.892 -17.092 -15.161  1.00  0.00           O  
ATOM   4504  H1  WAT  1075      -1.100 -17.377 -14.706  1.00  0.00           H  
ATOM   4505  H2  WAT  1075      -1.704 -16.192 -15.428  1.00  0.00           H  
TER    4506      WAT  1075 
ATOM   4506  O   WAT  1076      39.194   3.035 -28.360  1.00  0.00           O  
ATOM   4507  H1  WAT  1076      39.170   3.987 -28.264  1.00  0.00           H  
ATOM   4508  H2  WAT  1076      38.776   2.703 -27.565  1.00  0.00           H  
TER    4509      WAT  1076 
ATOM   4509  O   WAT  1077      18.859 -27.174 -26.217  1.00  0.00           O  
ATOM   4510  H1  WAT  1077      19.412 -27.880 -26.551  1.00  0.00           H  
ATOM   4511  H2  WAT  1077      18.304 -26.932 -26.959  1.00  0.00           H  
TER    4512      WAT  1077 
ATOM   4512  O   WAT  1078      38.553   4.196  12.134  1.00  0.00           O  
ATOM   4513  H1  WAT  1078      37.728   4.270  11.655  1.00  0.00           H  
ATOM   4514  H2  WAT  1078      39.152   4.782  11.671  1.00  0.00           H  
TER    4515      WAT  1078 
ATOM   4515  O   WAT  1079       4.262  35.540  29.878  1.00  0.00           O  
ATOM   4516  H1  WAT  1079       3.539  35.733  30.474  1.00  0.00           H  
ATOM   4517  H2  WAT  1079       3.995  34.739  29.427  1.00  0.00           H  
TER    4518      WAT  1079 
ATOM   4518  O   WAT  1080      33.328 -23.424   6.227  1.00  0.00           O  
ATOM   4519  H1  WAT  1080      34.262 -23.320   6.408  1.00  0.00           H  
ATOM   4520  H2  WAT  1080      33.296 -23.956   5.432  1.00  0.00           H  
TER    4521      WAT  1080 
ATOM   4521  O   WAT  1081     -19.616  14.785 -13.161  1.00  0.00           O  
ATOM   4522  H1  WAT  1081     -19.272  14.015 -12.708  1.00  0.00           H  
ATOM   4523  H2  WAT  1081     -18.885  15.403 -13.172  1.00  0.00           H  
TER    4524      WAT  1081 
ATOM   4524  O   WAT  1082     -32.335  31.725 -11.034  1.00  0.00           O  
ATOM   4525  H1  WAT  1082     -31.981  30.853 -10.857  1.00  0.00           H  
ATOM   4526  H2  WAT  1082     -33.258  31.663 -10.786  1.00  0.00           H  
TER    4527      WAT  1082 
ATOM   4527  O   WAT  1083      31.830 -33.053 -21.242  1.00  0.00           O  
ATOM   4528  H1  WAT  1083      31.324 -33.659 -21.783  1.00  0.00           H  
ATOM   4529  H2  WAT  1083      32.117 -32.371 -21.850  1.00  0.00           H  
TER    4530      WAT  1083 
ATOM   4530  O   WAT  1084     -16.221   5.281  31.397  1.00  0.00           O  
ATOM   4531  H1  WAT  1084     -16.669   4.665  31.976  1.00  0.00           H  
ATOM   4532  H2  WAT  1084     -16.267   6.119  31.857  1.00  0.00           H  
TER    4533      WAT  1084 
ATOM   4533  O   WAT  1085      29.190 -18.295  -1.829  1.00  0.00           O  
ATOM   4534  H1  WAT  1085      28.347 -17.901  -2.052  1.00  0.00           H  
ATOM   4535  H2  WAT  1085      28.966 -19.152  -1.467  1.00  0.00           H  
TER    4536      WAT  1085 
ATOM   4536  O   WAT  1086      21.248  40.073  13.541  1.00  0.00           O  
ATOM   4537  H1  WAT  1086      21.403  39.418  14.221  1.00  0.00           H  
ATOM   4538  H2  WAT  1086      20.420  40.484  13.787  1.00  0.00           H  
TER    4539      WAT  1086 
ATOM   4539  O   WAT  1087     -32.422  -1.723  17.853  1.00  0.00           O  
ATOM   4540  H1  WAT  1087     -31.673  -1.267  17.470  1.00  0.00           H  
ATOM   4541  H2  WAT  1087     -32.464  -2.555  17.381  1.00  0.00           H  
TER    4542      WAT  1087 
ATOM   4542  O   WAT  1088       1.394   3.018  48.881  1.00  0.00           O  
ATOM   4543  H1  WAT  1088       1.864   2.185  48.875  1.00  0.00           H  
ATOM   4544  H2  WAT  1088       0.492   2.786  48.659  1.00  0.00           H  
TER    4545      WAT  1088 
ATOM   4545  O   WAT  1089     -34.049 -36.939   6.698  1.00  0.00           O  
ATOM   4546  H1  WAT  1089     -33.553 -36.535   5.986  1.00  0.00           H  
ATOM   4547  H2  WAT  1089     -34.436 -36.201   7.169  1.00  0.00           H  
TER    4548      WAT  1089 
ATOM   4548  O   WAT  1090       6.931  25.998  19.877  1.00  0.00           O  
ATOM   4549  H1  WAT  1090       6.970  26.794  19.347  1.00  0.00           H  
ATOM   4550  H2  WAT  1090       6.033  25.684  19.771  1.00  0.00           H  
TER    4551      WAT  1090 
ATOM   4551  O   WAT  1091      22.970   4.267  34.075  1.00  0.00           O  
ATOM   4552  H1  WAT  1091      22.508   4.913  34.608  1.00  0.00           H  
ATOM   4553  H2  WAT  1091      23.624   3.893  34.665  1.00  0.00           H  
TER    4554      WAT  1091 
ATOM   4554  O   WAT  1092      36.990  26.279  -3.835  1.00  0.00           O  
ATOM   4555  H1  WAT  1092      36.703  26.676  -4.657  1.00  0.00           H  
ATOM   4556  H2  WAT  1092      37.597  25.588  -4.102  1.00  0.00           H  
TER    4557      WAT  1092 
ATOM   4557  O   WAT  1093     -31.886 -12.190 -24.050  1.00  0.00           O  
ATOM   4558  H1  WAT  1093     -31.473 -11.350 -24.250  1.00  0.00           H  
ATOM   4559  H2  WAT  1093     -32.821 -12.035 -24.184  1.00  0.00           H  
TER    4560      WAT  1093 
ATOM   4560  O   WAT  1094      15.494  22.211 -16.954  1.00  0.00           O  
ATOM   4561  H1  WAT  1094      15.831  22.287 -17.846  1.00  0.00           H  
ATOM   4562  H2  WAT  1094      15.849  21.382 -16.633  1.00  0.00           H  
TER    4563      WAT  1094 
ATOM   4563  O   WAT  1095      -5.493 -13.332 -42.410  1.00  0.00           O  
ATOM   4564  H1  WAT  1095      -6.073 -12.669 -42.035  1.00  0.00           H  
ATOM   4565  H2  WAT  1095      -6.073 -13.896 -42.921  1.00  0.00           H  
TER    4566      WAT  1095 
ATOM   4566  O   WAT  1096      -0.749  31.377  32.183  1.00  0.00           O  
ATOM   4567  H1  WAT  1096      -0.354  32.193  31.877  1.00  0.00           H  
ATOM   4568  H2  WAT  1096      -0.036  30.915  32.623  1.00  0.00           H  
TER    4569      WAT  1096 
ATOM   4569  O   WAT  1097      25.619  28.408   9.511  1.00  0.00           O  
ATOM   4570  H1  WAT  1097      26.174  27.688   9.810  1.00  0.00           H  
ATOM   4571  H2  WAT  1097      26.233  29.059   9.172  1.00  0.00           H  
TER    4572      WAT  1097 
ATOM   4572  O   WAT  1098       4.728 -14.698  36.518  1.00  0.00           O  
ATOM   4573  H1  WAT  1098       4.886 -14.258  35.683  1.00  0.00           H  
ATOM   4574  H2  WAT  1098       5.167 -15.544  36.430  1.00  0.00           H  
TER    4575      WAT  1098 
ATOM   4575  O   WAT  1099      40.181 -28.624 -12.507  1.00  0.00           O  
ATOM   4576  H1  WAT  1099      40.020 -29.078 -11.679  1.00  0.00           H  
ATOM   4577  H2  WAT  1099      39.420 -28.834 -13.048  1.00  0.00           H  
TER    4578      WAT  1099 
ATOM   4578  O   WAT  1100     -38.926   4.413   5.436  1.00  0.00           O  
ATOM   4579  H1  WAT  1100     -38.455   4.631   6.241  1.00  0.00           H  
ATOM   4580  H2  WAT  1100     -39.088   3.472   5.501  1.00  0.00           H  
TER    4581      WAT  1100 
ATOM   4581  O   WAT  1101       0.327   9.087 -28.967  1.00  0.00           O
[truncated: 4,192,839 more chars]
