# Supplementary material for: Potential effects of metal ion induced two-state allostery on the regulatory mechanism of add adenine riboswitch
Source: Commun Biol. 2022 Oct 22;5:1120. doi: 10.1038/s42003-022-04096-z (PMC9588036; doi:10.1038/s42003-022-04096-z)
Supplement: Supplementary file 4 — Supplementary Data 1 [file 42003_2022_4096_MOESM4_ESM.zip › Supplementary Data 1/initial_kb_1.pdb]

CRYST1   87.628   87.628   87.628 109.47 109.47 109.47               1
ATOM      1 HO5'  C5     1       2.285  22.231 -49.499  1.00  0.00           H  
ATOM      2  O5'  C5     1       3.089  22.258 -48.976  1.00  0.00           O  
ATOM      3  C5'  C5     1       3.292  23.636 -48.652  1.00  0.00           C  
ATOM      4  H5'  C5     1       3.455  24.295 -49.504  1.00  0.00           H  
ATOM      5 H5''  C5     1       4.231  23.607 -48.099  1.00  0.00           H  
ATOM      6  C4'  C5     1       2.072  24.249 -47.888  1.00  0.00           C  
ATOM      7  H4'  C5     1       2.440  25.214 -47.538  1.00  0.00           H  
ATOM      8  O4'  C5     1       0.840  24.213 -48.575  1.00  0.00           O  
ATOM      9  C1'  C5     1      -0.284  24.429 -47.645  1.00  0.00           C  
ATOM     10  H1'  C5     1      -0.550  25.478 -47.773  1.00  0.00           H  
ATOM     11  N1   C5     1      -1.544  23.689 -47.910  1.00  0.00           N  
ATOM     12  C6   C5     1      -1.596  22.779 -48.940  1.00  0.00           C  
ATOM     13  H6   C5     1      -0.724  22.451 -49.486  1.00  0.00           H  
ATOM     14  C5   C5     1      -2.741  22.141 -49.225  1.00  0.00           C  
ATOM     15  H5   C5     1      -2.796  21.332 -49.938  1.00  0.00           H  
ATOM     16  C4   C5     1      -3.907  22.476 -48.459  1.00  0.00           C  
ATOM     17  N4   C5     1      -4.977  21.853 -48.703  1.00  0.00           N  
ATOM     18  H41  C5     1      -5.742  22.145 -48.111  1.00  0.00           H  
ATOM     19  H42  C5     1      -5.048  21.112 -49.385  1.00  0.00           H  
ATOM     20  N3   C5     1      -3.887  23.341 -47.447  1.00  0.00           N  
ATOM     21  C2   C5     1      -2.680  23.855 -47.088  1.00  0.00           C  
ATOM     22  O2   C5     1      -2.663  24.658 -46.157  1.00  0.00           O  
ATOM     23  C3'  C5     1       1.589  23.461 -46.743  1.00  0.00           C  
ATOM     24  H3'  C5     1       1.372  22.469 -47.140  1.00  0.00           H  
ATOM     25  C2'  C5     1       0.373  24.157 -46.266  1.00  0.00           C  
ATOM     26  H2'  C5     1      -0.218  23.485 -45.644  1.00  0.00           H  
ATOM     27  O2'  C5     1       0.629  25.402 -45.611  1.00  0.00           O  
ATOM     28 HO2'  C5     1       0.774  25.203 -44.684  1.00  0.00           H  
ATOM     29  O3'  C5     1       2.538  23.308 -45.693  1.00  0.00           O  
ATOM     30  P     G     2       2.407  22.221 -44.544  1.00  0.00           P  
ATOM     31  OP1   G     2       3.751  22.018 -43.873  1.00  0.00           O  
ATOM     32  OP2   G     2       1.659  21.125 -45.108  1.00  0.00           O  
ATOM     33  O5'   G     2       1.468  22.936 -43.462  1.00  0.00           O  
ATOM     34  C5'   G     2       1.994  23.973 -42.665  1.00  0.00           C  
ATOM     35  H5'   G     2       2.606  24.440 -43.437  1.00  0.00           H  
ATOM     36 H5''   G     2       2.655  23.466 -41.962  1.00  0.00           H  
ATOM     37  C4'   G     2       1.013  24.786 -41.917  1.00  0.00           C  
ATOM     38  H4'   G     2       1.493  25.605 -41.381  1.00  0.00           H  
ATOM     39  O4'   G     2       0.018  25.191 -42.845  1.00  0.00           O  
ATOM     40  C1'   G     2      -1.221  25.190 -42.149  1.00  0.00           C  
ATOM     41  H1'   G     2      -1.808  26.092 -42.322  1.00  0.00           H  
ATOM     42  N9    G     2      -2.089  24.070 -42.649  1.00  0.00           N  
ATOM     43  C8    G     2      -1.742  23.065 -43.511  1.00  0.00           C  
ATOM     44  H8    G     2      -0.731  22.873 -43.837  1.00  0.00           H  
ATOM     45  N7    G     2      -2.751  22.400 -43.991  1.00  0.00           N  
ATOM     46  C5    G     2      -3.845  22.996 -43.378  1.00  0.00           C  
ATOM     47  C6    G     2      -5.242  22.661 -43.458  1.00  0.00           C  
ATOM     48  O6    G     2      -5.814  21.888 -44.233  1.00  0.00           O  
ATOM     49  N1    G     2      -6.003  23.349 -42.461  1.00  0.00           N  
ATOM     50  H1    G     2      -6.943  23.001 -42.336  1.00  0.00           H  
ATOM     51  C2    G     2      -5.470  24.273 -41.642  1.00  0.00           C  
ATOM     52  N2    G     2      -6.272  24.842 -40.714  1.00  0.00           N  
ATOM     53  H21   G     2      -7.269  24.682 -40.688  1.00  0.00           H  
ATOM     54  H22   G     2      -5.881  25.454 -40.013  1.00  0.00           H  
ATOM     55  N3    G     2      -4.187  24.598 -41.581  1.00  0.00           N  
ATOM     56  C4    G     2      -3.421  23.885 -42.453  1.00  0.00           C  
ATOM     57  C3'   G     2       0.342  23.991 -40.859  1.00  0.00           C  
ATOM     58  H3'   G     2       0.010  23.007 -41.191  1.00  0.00           H  
ATOM     59  C2'   G     2      -0.850  24.954 -40.686  1.00  0.00           C  
ATOM     60  H2'   G     2      -1.693  24.473 -40.190  1.00  0.00           H  
ATOM     61  O2'   G     2      -0.704  26.290 -40.083  1.00  0.00           O  
ATOM     62 HO2'   G     2      -0.267  26.088 -39.253  1.00  0.00           H  
ATOM     63  O3'   G     2       1.117  23.810 -39.664  1.00  0.00           O  
ATOM     64  P     C     3       0.996  22.576 -38.590  1.00  0.00           P  
ATOM     65  OP1   C     3       1.792  22.902 -37.416  1.00  0.00           O  
ATOM     66  OP2   C     3       1.368  21.369 -39.335  1.00  0.00           O  
ATOM     67  O5'   C     3      -0.517  22.463 -38.169  1.00  0.00           O  
ATOM     68  C5'   C     3      -1.120  23.478 -37.455  1.00  0.00           C  
ATOM     69  H5'   C     3      -0.901  24.427 -37.944  1.00  0.00           H  
ATOM     70 H5''   C     3      -0.703  23.407 -36.450  1.00  0.00           H  
ATOM     71  C4'   C     3      -2.633  23.426 -37.427  1.00  0.00           C  
ATOM     72  H4'   C     3      -3.030  24.243 -36.824  1.00  0.00           H  
ATOM     73  O4'   C     3      -3.228  23.292 -38.712  1.00  0.00           O  
ATOM     74  C1'   C     3      -4.393  22.542 -38.664  1.00  0.00           C  
ATOM     75  H1'   C     3      -5.196  23.234 -38.918  1.00  0.00           H  
ATOM     76  N1    C     3      -4.295  21.390 -39.575  1.00  0.00           N  
ATOM     77  C6    C     3      -3.110  20.917 -40.070  1.00  0.00           C  
ATOM     78  H6    C     3      -2.210  21.307 -39.619  1.00  0.00           H  
ATOM     79  C5    C     3      -2.991  20.052 -41.122  1.00  0.00           C  
ATOM     80  H5    C     3      -2.017  19.681 -41.406  1.00  0.00           H  
ATOM     81  C4    C     3      -4.202  19.744 -41.762  1.00  0.00           C  
ATOM     82  N4    C     3      -4.372  19.065 -42.842  1.00  0.00           N  
ATOM     83  H41   C     3      -5.302  18.834 -43.160  1.00  0.00           H  
ATOM     84  H42   C     3      -3.518  18.693 -43.232  1.00  0.00           H  
ATOM     85  N3    C     3      -5.374  20.012 -41.221  1.00  0.00           N  
ATOM     86  C2    C     3      -5.434  20.877 -40.231  1.00  0.00           C  
ATOM     87  O2    C     3      -6.620  21.149 -39.867  1.00  0.00           O  
ATOM     88  C3'   C     3      -3.065  22.180 -36.657  1.00  0.00           C  
ATOM     89  H3'   C     3      -2.404  21.371 -36.968  1.00  0.00           H  
ATOM     90  C2'   C     3      -4.447  21.989 -37.227  1.00  0.00           C  
ATOM     91  H2'   C     3      -4.620  20.913 -37.276  1.00  0.00           H  
ATOM     92  O2'   C     3      -5.444  22.642 -36.440  1.00  0.00           O  
ATOM     93 HO2'   C     3      -5.152  22.467 -35.543  1.00  0.00           H  
ATOM     94  O3'   C     3      -3.234  22.317 -35.226  1.00  0.00           O  
ATOM     95  P     U     4      -3.169  21.105 -34.187  1.00  0.00           P  
ATOM     96  OP1   U     4      -3.628  21.698 -32.918  1.00  0.00           O  
ATOM     97  OP2   U     4      -1.746  20.617 -34.295  1.00  0.00           O  
ATOM     98  O5'   U     4      -4.216  19.950 -34.564  1.00  0.00           O  
ATOM     99  C5'   U     4      -5.661  20.166 -34.389  1.00  0.00           C  
ATOM    100  H5'   U     4      -6.006  21.181 -34.587  1.00  0.00           H  
ATOM    101 H5''   U     4      -5.947  19.896 -33.373  1.00  0.00           H  
ATOM    102  C4'   U     4      -6.459  19.175 -35.307  1.00  0.00           C  
ATOM    103  H4'   U     4      -7.485  19.544 -35.313  1.00  0.00           H  
ATOM    104  O4'   U     4      -6.088  19.113 -36.668  1.00  0.00           O  
ATOM    105  C1'   U     4      -6.525  17.948 -37.249  1.00  0.00           C  
ATOM    106  H1'   U     4      -7.467  18.104 -37.775  1.00  0.00           H  
ATOM    107  N1    U     4      -5.482  17.481 -38.218  1.00  0.00           N  
ATOM    108  C6    U     4      -4.116  17.715 -38.034  1.00  0.00           C  
ATOM    109  H6    U     4      -3.797  18.186 -37.116  1.00  0.00           H  
ATOM    110  C5    U     4      -3.212  17.468 -38.990  1.00  0.00           C  
ATOM    111  H5    U     4      -2.197  17.748 -38.748  1.00  0.00           H  
ATOM    112  C4    U     4      -3.606  16.866 -40.280  1.00  0.00           C  
ATOM    113  O4    U     4      -2.848  16.600 -41.209  1.00  0.00           O  
ATOM    114  N3    U     4      -4.957  16.612 -40.320  1.00  0.00           N  
ATOM    115  H3    U     4      -5.218  16.011 -41.089  1.00  0.00           H  
ATOM    116  C2    U     4      -5.928  16.798 -39.317  1.00  0.00           C  
ATOM    117  O2    U     4      -7.090  16.349 -39.499  1.00  0.00           O  
ATOM    118  C3'   U     4      -6.318  17.755 -34.855  1.00  0.00           C  
ATOM    119  H3'   U     4      -5.278  17.586 -34.576  1.00  0.00           H  
ATOM    120  C2'   U     4      -6.657  16.943 -36.122  1.00  0.00           C  
ATOM    121  H2'   U     4      -5.918  16.142 -36.150  1.00  0.00           H  
ATOM    122  O2'   U     4      -7.942  16.402 -36.126  1.00  0.00           O  
ATOM    123 HO2'   U     4      -8.060  15.805 -35.383  1.00  0.00           H  
ATOM    124  O3'   U     4      -7.133  17.434 -33.712  1.00  0.00           O  
ATOM    125  P     U     5      -7.068  16.108 -32.932  1.00  0.00           P  
ATOM    126  OP1   U     5      -7.782  16.412 -31.671  1.00  0.00           O  
ATOM    127  OP2   U     5      -5.662  15.676 -32.917  1.00  0.00           O  
ATOM    128  O5'   U     5      -7.892  14.995 -33.726  1.00  0.00           O  
ATOM    129  C5'   U     5      -7.528  13.534 -33.781  1.00  0.00           C  
ATOM    130  H5'   U     5      -7.522  13.193 -32.746  1.00  0.00           H  
ATOM    131 H5''   U     5      -6.477  13.471 -34.064  1.00  0.00           H  
ATOM    132  C4'   U     5      -8.256  12.733 -34.830  1.00  0.00           C  
ATOM    133  H4'   U     5      -9.259  12.440 -34.519  1.00  0.00           H  
ATOM    134  O4'   U     5      -8.267  13.357 -36.136  1.00  0.00           O  
ATOM    135  C1'   U     5      -7.929  12.371 -37.140  1.00  0.00           C  
ATOM    136  H1'   U     5      -8.774  12.241 -37.816  1.00  0.00           H  
ATOM    137  N1    U     5      -6.649  12.749 -37.793  1.00  0.00           N  
ATOM    138  C6    U     5      -5.699  13.592 -37.246  1.00  0.00           C  
ATOM    139  H6    U     5      -5.820  13.947 -36.233  1.00  0.00           H  
ATOM    140  C5    U     5      -4.560  13.929 -37.916  1.00  0.00           C  
ATOM    141  H5    U     5      -3.844  14.601 -37.466  1.00  0.00           H  
ATOM    142  C4    U     5      -4.236  13.361 -39.231  1.00  0.00           C  
ATOM    143  O4    U     5      -3.275  13.598 -39.965  1.00  0.00           O  
ATOM    144  N3    U     5      -5.270  12.575 -39.666  1.00  0.00           N  
ATOM    145  H3    U     5      -5.149  12.228 -40.607  1.00  0.00           H  
ATOM    146  C2    U     5      -6.390  12.148 -39.013  1.00  0.00           C  
ATOM    147  O2    U     5      -7.051  11.290 -39.585  1.00  0.00           O  
ATOM    148  C3'   U     5      -7.398  11.476 -35.039  1.00  0.00           C  
ATOM    149  H3'   U     5      -6.335  11.713 -35.049  1.00  0.00           H  
ATOM    150  C2'   U     5      -7.815  11.028 -36.456  1.00  0.00           C  
ATOM    151  H2'   U     5      -7.022  10.410 -36.878  1.00  0.00           H  
ATOM    152  O2'   U     5      -9.070  10.367 -36.431  1.00  0.00           O  
ATOM    153 HO2'   U     5      -9.175   9.668 -35.781  1.00  0.00           H  
ATOM    154  O3'   U     5      -7.657  10.521 -33.974  1.00  0.00           O  
ATOM    155  P     C     6      -6.630   9.418 -33.449  1.00  0.00           P  
ATOM    156  OP1   C     6      -7.114   8.896 -32.156  1.00  0.00           O  
ATOM    157  OP2   C     6      -5.264  10.083 -33.443  1.00  0.00           O  
ATOM    158  O5'   C     6      -6.676   8.295 -34.575  1.00  0.00           O  
ATOM    159  C5'   C     6      -7.787   7.416 -34.722  1.00  0.00           C  
ATOM    160  H5'   C     6      -8.748   7.890 -34.520  1.00  0.00           H  
ATOM    161 H5''   C     6      -7.649   6.630 -33.979  1.00  0.00           H  
ATOM    162  C4'   C     6      -7.809   6.797 -36.126  1.00  0.00           C  
ATOM    163  H4'   C     6      -8.747   6.243 -36.152  1.00  0.00           H  
ATOM    164  O4'   C     6      -7.814   7.739 -37.174  1.00  0.00           O  
ATOM    165  C1'   C     6      -7.064   7.299 -38.311  1.00  0.00           C  
ATOM    166  H1'   C     6      -7.619   7.369 -39.246  1.00  0.00           H  
ATOM    167  N1    C     6      -5.904   8.173 -38.562  1.00  0.00           N  
ATOM    168  C6    C     6      -5.234   8.661 -37.507  1.00  0.00           C  
ATOM    169  H6    C     6      -5.639   8.421 -36.535  1.00  0.00           H  
ATOM    170  C5    C     6      -4.073   9.319 -37.779  1.00  0.00           C  
ATOM    171  H5    C     6      -3.532   9.696 -36.924  1.00  0.00           H  
ATOM    172  C4    C     6      -3.540   9.321 -39.111  1.00  0.00           C  
ATOM    173  N4    C     6      -2.399   9.989 -39.307  1.00  0.00           N  
ATOM    174  H41   C     6      -1.987   9.853 -40.219  1.00  0.00           H  
ATOM    175  H42   C     6      -1.882  10.230 -38.474  1.00  0.00           H  
ATOM    176  N3    C     6      -4.199   8.821 -40.105  1.00  0.00           N  
ATOM    177  C2    C     6      -5.380   8.238 -39.864  1.00  0.00           C  
ATOM    178  O2    C     6      -5.852   7.629 -40.767  1.00  0.00           O  
ATOM    179  C3'   C     6      -6.565   5.850 -36.428  1.00  0.00           C  
ATOM    180  H3'   C     6      -5.696   6.467 -36.198  1.00  0.00           H  
ATOM    181  C2'   C     6      -6.664   5.858 -37.976  1.00  0.00           C  
ATOM    182  H2'   C     6      -5.684   5.700 -38.426  1.00  0.00           H  
ATOM    183  O2'   C     6      -7.680   5.069 -38.600  1.00  0.00           O  
ATOM    184 HO2'   C     6      -8.218   4.773 -37.862  1.00  0.00           H  
ATOM    185  O3'   C     6      -6.666   4.509 -35.887  1.00  0.00           O  
ATOM    186  P     A     7      -5.486   3.494 -35.827  1.00  0.00           P  
ATOM    187  OP1   A     7      -6.015   2.241 -35.192  1.00  0.00           O  
ATOM    188  OP2   A     7      -4.280   4.121 -35.273  1.00  0.00           O  
ATOM    189  O5'   A     7      -4.924   3.070 -37.292  1.00  0.00           O  
ATOM    190  C5'   A     7      -5.750   2.432 -38.255  1.00  0.00           C  
ATOM    191  H5'   A     7      -6.628   3.069 -38.369  1.00  0.00           H  
ATOM    192 H5''   A     7      -6.128   1.460 -37.941  1.00  0.00           H  
ATOM    193  C4'   A     7      -5.055   2.126 -39.512  1.00  0.00           C  
ATOM    194  H4'   A     7      -5.646   1.356 -40.007  1.00  0.00           H  
ATOM    195  O4'   A     7      -5.029   3.298 -40.305  1.00  0.00           O  
ATOM    196  C1'   A     7      -3.725   3.450 -40.949  1.00  0.00           C  
ATOM    197  H1'   A     7      -3.780   3.684 -42.012  1.00  0.00           H  
ATOM    198  N9    A     7      -2.800   4.505 -40.320  1.00  0.00           N  
ATOM    199  C8    A     7      -2.964   5.203 -39.143  1.00  0.00           C  
ATOM    200  H8    A     7      -3.763   4.985 -38.449  1.00  0.00           H  
ATOM    201  N7    A     7      -2.018   6.114 -38.904  1.00  0.00           N  
ATOM    202  C5    A     7      -1.211   5.966 -40.100  1.00  0.00           C  
ATOM    203  C6    A     7      -0.041   6.580 -40.522  1.00  0.00           C  
ATOM    204  N6    A     7       0.585   7.567 -39.914  1.00  0.00           N  
ATOM    205  H61   A     7       1.405   7.905 -40.398  1.00  0.00           H  
ATOM    206  H62   A     7       0.403   7.691 -38.929  1.00  0.00           H  
ATOM    207  N1    A     7       0.557   6.149 -41.656  1.00  0.00           N  
ATOM    208  C2    A     7       0.030   5.192 -42.369  1.00  0.00           C  
ATOM    209  H2    A     7       0.608   4.774 -43.180  1.00  0.00           H  
ATOM    210  N3    A     7      -1.031   4.440 -42.071  1.00  0.00           N  
ATOM    211  C4    A     7      -1.612   4.935 -40.872  1.00  0.00           C  
ATOM    212  C3'   A     7      -3.589   1.621 -39.425  1.00  0.00           C  
ATOM    213  H3'   A     7      -3.068   2.042 -38.565  1.00  0.00           H  
ATOM    214  C2'   A     7      -3.128   2.037 -40.813  1.00  0.00           C  
ATOM    215  H2'   A     7      -2.044   2.123 -40.889  1.00  0.00           H  
ATOM    216  O2'   A     7      -3.680   1.129 -41.790  1.00  0.00           O  
ATOM    217 HO2'   A     7      -3.839   0.304 -41.324  1.00  0.00           H  
ATOM    218  O3'   A     7      -3.571   0.182 -39.181  1.00  0.00           O  
ATOM    219  P     U     8      -2.439  -0.498 -38.327  1.00  0.00           P  
ATOM    220  OP1   U     8      -2.527  -1.985 -38.252  1.00  0.00           O  
ATOM    221  OP2   U     8      -2.214   0.323 -37.129  1.00  0.00           O  
ATOM    222  O5'   U     8      -1.214  -0.227 -39.340  1.00  0.00           O  
ATOM    223  C5'   U     8      -1.135  -0.940 -40.630  1.00  0.00           C  
ATOM    224  H5'   U     8      -1.931  -0.684 -41.328  1.00  0.00           H  
ATOM    225 H5''   U     8      -0.953  -2.003 -40.472  1.00  0.00           H  
ATOM    226  C4'   U     8       0.068  -0.372 -41.398  1.00  0.00           C  
ATOM    227  H4'   U     8       0.197  -0.821 -42.383  1.00  0.00           H  
ATOM    228  O4'   U     8       0.007   1.102 -41.633  1.00  0.00           O  
ATOM    229  C1'   U     8       1.280   1.645 -41.736  1.00  0.00           C  
ATOM    230  H1'   U     8       1.479   2.168 -42.671  1.00  0.00           H  
ATOM    231  N1    U     8       1.524   2.587 -40.633  1.00  0.00           N  
ATOM    232  C6    U     8       0.679   2.599 -39.557  1.00  0.00           C  
ATOM    233  H6    U     8      -0.128   1.883 -39.502  1.00  0.00           H  
ATOM    234  C5    U     8       0.919   3.503 -38.627  1.00  0.00           C  
ATOM    235  H5    U     8       0.346   3.468 -37.712  1.00  0.00           H  
ATOM    236  C4    U     8       2.032   4.392 -38.565  1.00  0.00           C  
ATOM    237  O4    U     8       2.274   5.219 -37.711  1.00  0.00           O  
ATOM    238  N3    U     8       2.800   4.295 -39.721  1.00  0.00           N  
ATOM    239  H3    U     8       3.359   5.120 -39.887  1.00  0.00           H  
ATOM    240  C2    U     8       2.635   3.517 -40.778  1.00  0.00           C  
ATOM    241  O2    U     8       3.350   3.632 -41.784  1.00  0.00           O  
ATOM    242  C3'   U     8       1.423  -0.538 -40.768  1.00  0.00           C  
ATOM    243  H3'   U     8       1.425  -0.170 -39.742  1.00  0.00           H  
ATOM    244  C2'   U     8       2.277   0.517 -41.638  1.00  0.00           C  
ATOM    245  H2'   U     8       3.227   0.808 -41.190  1.00  0.00           H  
ATOM    246  O2'   U     8       2.500   0.023 -42.981  1.00  0.00           O  
ATOM    247 HO2'   U     8       3.385  -0.349 -42.999  1.00  0.00           H  
ATOM    248  O3'   U     8       1.805  -1.874 -40.713  1.00  0.00           O  
ATOM    249  P     A     9       2.529  -2.466 -39.371  1.00  0.00           P  
ATOM    250  OP1   A     9       2.671  -3.900 -39.530  1.00  0.00           O  
ATOM    251  OP2   A     9       1.815  -1.880 -38.195  1.00  0.00           O  
ATOM    252  O5'   A     9       3.903  -1.775 -39.358  1.00  0.00           O  
ATOM    253  C5'   A     9       4.848  -2.195 -40.310  1.00  0.00           C  
ATOM    254  H5'   A     9       4.420  -2.065 -41.304  1.00  0.00           H  
ATOM    255 H5''   A     9       5.126  -3.229 -40.106  1.00  0.00           H  
ATOM    256  C4'   A     9       6.171  -1.413 -40.036  1.00  0.00           C  
ATOM    257  H4'   A     9       6.907  -1.633 -40.809  1.00  0.00           H  
ATOM    258  O4'   A     9       5.819  -0.046 -40.125  1.00  0.00           O  
ATOM    259  C1'   A     9       6.848   0.695 -39.552  1.00  0.00           C  
ATOM    260  H1'   A     9       7.596   1.058 -40.258  1.00  0.00           H  
ATOM    261  N9    A     9       6.210   1.892 -38.969  1.00  0.00           N  
ATOM    262  C8    A     9       5.017   1.988 -38.210  1.00  0.00           C  
ATOM    263  H8    A     9       4.388   1.126 -38.046  1.00  0.00           H  
ATOM    264  N7    A     9       4.872   3.127 -37.663  1.00  0.00           N  
ATOM    265  C5    A     9       6.069   3.873 -38.028  1.00  0.00           C  
ATOM    266  C6    A     9       6.610   5.181 -37.757  1.00  0.00           C  
ATOM    267  N6    A     9       6.067   6.060 -36.946  1.00  0.00           N  
ATOM    268  H61   A     9       6.462   6.978 -36.799  1.00  0.00           H  
ATOM    269  H62   A     9       5.313   5.725 -36.364  1.00  0.00           H  
ATOM    270  N1    A     9       7.684   5.584 -38.397  1.00  0.00           N  
ATOM    271  C2    A     9       8.330   4.782 -39.212  1.00  0.00           C  
ATOM    272  H2    A     9       9.146   5.304 -39.691  1.00  0.00           H  
ATOM    273  N3    A     9       7.976   3.537 -39.584  1.00  0.00           N  
ATOM    274  C4    A     9       6.787   3.161 -38.937  1.00  0.00           C  
ATOM    275  C3'   A     9       6.696  -1.487 -38.601  1.00  0.00           C  
ATOM    276  H3'   A     9       5.850  -1.477 -37.913  1.00  0.00           H  
ATOM    277  C2'   A     9       7.558  -0.150 -38.491  1.00  0.00           C  
ATOM    278  H2'   A     9       7.345   0.246 -37.498  1.00  0.00           H  
ATOM    279  O2'   A     9       8.973  -0.363 -38.670  1.00  0.00           O  
ATOM    280 HO2'   A     9       9.223  -1.230 -38.342  1.00  0.00           H  
ATOM    281  O3'   A     9       7.425  -2.607 -38.242  1.00  0.00           O  
ATOM    282  P     U    10       7.086  -3.339 -36.810  1.00  0.00           P  
ATOM    283  OP1   U    10       8.089  -4.339 -36.557  1.00  0.00           O  
ATOM    284  OP2   U    10       5.677  -3.802 -36.879  1.00  0.00           O  
ATOM    285  O5'   U    10       7.223  -2.229 -35.706  1.00  0.00           O  
ATOM    286  C5'   U    10       6.732  -2.468 -34.414  1.00  0.00           C  
ATOM    287  H5'   U    10       7.032  -3.472 -34.112  1.00  0.00           H  
ATOM    288 H5''   U    10       5.642  -2.471 -34.425  1.00  0.00           H  
ATOM    289  C4'   U    10       7.218  -1.373 -33.369  1.00  0.00           C  
ATOM    290  H4'   U    10       6.870  -1.663 -32.378  1.00  0.00           H  
ATOM    291  O4'   U    10       8.621  -1.383 -33.314  1.00  0.00           O  
ATOM    292  C1'   U    10       9.091  -0.064 -33.695  1.00  0.00           C  
ATOM    293  H1'   U    10       9.212   0.559 -32.808  1.00  0.00           H  
ATOM    294  N1    U    10      10.263  -0.079 -34.531  1.00  0.00           N  
ATOM    295  C6    U    10      10.269  -1.067 -35.518  1.00  0.00           C  
ATOM    296  H6    U    10       9.523  -1.836 -35.655  1.00  0.00           H  
ATOM    297  C5    U    10      11.296  -1.105 -36.363  1.00  0.00           C  
ATOM    298  H5    U    10      11.344  -1.839 -37.155  1.00  0.00           H  
ATOM    299  C4    U    10      12.360  -0.188 -36.256  1.00  0.00           C  
ATOM    300  O4    U    10      13.404  -0.236 -36.873  1.00  0.00           O  
ATOM    301  N3    U    10      12.322   0.748 -35.274  1.00  0.00           N  
ATOM    302  H3    U    10      13.120   1.368 -35.258  1.00  0.00           H  
ATOM    303  C2    U    10      11.264   0.877 -34.375  1.00  0.00           C  
ATOM    304  O2    U    10      11.279   1.767 -33.532  1.00  0.00           O  
ATOM    305  C3'   U    10       6.792   0.068 -33.600  1.00  0.00           C  
ATOM    306  H3'   U    10       5.853   0.065 -34.154  1.00  0.00           H  
ATOM    307  C2'   U    10       7.909   0.541 -34.531  1.00  0.00           C  
ATOM    308  H2'   U    10       7.872   0.021 -35.488  1.00  0.00           H  
ATOM    309  O2'   U    10       8.074   1.939 -34.664  1.00  0.00           O  
ATOM    310 HO2'   U    10       8.414   2.177 -35.529  1.00  0.00           H  
ATOM    311  O3'   U    10       6.653   0.701 -32.302  1.00  0.00           O  
ATOM    312  P     A    11       5.370   0.460 -31.396  1.00  0.00           P  
ATOM    313  OP1   A    11       4.307  -0.163 -32.204  1.00  0.00           O  
ATOM    314  OP2   A    11       5.167   1.753 -30.623  1.00  0.00           O  
ATOM    315  O5'   A    11       5.989  -0.607 -30.451  1.00  0.00           O  
ATOM    316  C5'   A    11       7.129  -0.269 -29.679  1.00  0.00           C  
ATOM    317  H5'   A    11       6.749   0.476 -28.980  1.00  0.00           H  
ATOM    318 H5''   A    11       7.878   0.243 -30.283  1.00  0.00           H  
ATOM    319  C4'   A    11       7.852  -1.421 -28.998  1.00  0.00           C  
ATOM    320  H4'   A    11       7.392  -1.855 -28.111  1.00  0.00           H  
ATOM    321  O4'   A    11       8.020  -2.513 -29.873  1.00  0.00           O  
ATOM    322  C1'   A    11       9.206  -3.182 -29.647  1.00  0.00           C  
ATOM    323  H1'   A    11       9.093  -4.160 -29.178  1.00  0.00           H  
ATOM    324  N9    A    11       9.917  -3.382 -30.914  1.00  0.00           N  
ATOM    325  C8    A    11       9.804  -4.457 -31.805  1.00  0.00           C  
ATOM    326  H8    A    11       9.203  -5.345 -31.676  1.00  0.00           H  
ATOM    327  N7    A    11      10.635  -4.477 -32.783  1.00  0.00           N  
ATOM    328  C5    A    11      11.403  -3.319 -32.484  1.00  0.00           C  
ATOM    329  C6    A    11      12.494  -2.743 -33.197  1.00  0.00           C  
ATOM    330  N6    A    11      12.953  -3.143 -34.380  1.00  0.00           N  
ATOM    331  H61   A    11      13.751  -2.645 -34.750  1.00  0.00           H  
ATOM    332  H62   A    11      12.493  -3.890 -34.881  1.00  0.00           H  
ATOM    333  N1    A    11      13.070  -1.615 -32.814  1.00  0.00           N  
ATOM    334  C2    A    11      12.580  -1.062 -31.740  1.00  0.00           C  
ATOM    335  H2    A    11      13.054  -0.134 -31.457  1.00  0.00           H  
ATOM    336  N3    A    11      11.579  -1.422 -30.968  1.00  0.00           N  
ATOM    337  C4    A    11      11.038  -2.613 -31.379  1.00  0.00           C  
ATOM    338  C3'   A    11       9.243  -1.092 -28.572  1.00  0.00           C  
ATOM    339  H3'   A    11       9.654  -0.476 -29.372  1.00  0.00           H  
ATOM    340  C2'   A    11       9.938  -2.416 -28.494  1.00  0.00           C  
ATOM    341  H2'   A    11      10.975  -2.158 -28.711  1.00  0.00           H  
ATOM    342  O2'   A    11       9.890  -3.129 -27.227  1.00  0.00           O  
ATOM    343 HO2'   A    11      10.378  -2.606 -26.588  1.00  0.00           H  
ATOM    344  O3'   A    11       9.307  -0.440 -27.394  1.00  0.00           O  
ATOM    345  P     A    12       9.662   1.165 -27.406  1.00  0.00           P  
ATOM    346  OP1   A    12       9.321   1.808 -26.107  1.00  0.00           O  
ATOM    347  OP2   A    12       9.071   1.768 -28.619  1.00  0.00           O  
ATOM    348  O5'   A    12      11.237   1.462 -27.532  1.00  0.00           O  
ATOM    349  C5'   A    12      11.951   1.115 -28.678  1.00  0.00           C  
ATOM    350  H5'   A    12      11.246   0.847 -29.466  1.00  0.00           H  
ATOM    351 H5''   A    12      12.548   0.219 -28.511  1.00  0.00           H  
ATOM    352  C4'   A    12      12.925   2.175 -29.184  1.00  0.00           C  
ATOM    353  H4'   A    12      13.556   1.646 -29.897  1.00  0.00           H  
ATOM    354  O4'   A    12      12.252   3.285 -29.799  1.00  0.00           O  
ATOM    355  C1'   A    12      12.744   4.564 -29.407  1.00  0.00           C  
ATOM    356  H1'   A    12      12.786   5.220 -30.277  1.00  0.00           H  
ATOM    357  N9    A    12      11.784   5.222 -28.468  1.00  0.00           N  
ATOM    358  C8    A    12      10.485   4.880 -28.180  1.00  0.00           C  
ATOM    359  H8    A    12      10.069   3.992 -28.633  1.00  0.00           H  
ATOM    360  N7    A    12       9.720   5.732 -27.520  1.00  0.00           N  
ATOM    361  C5    A    12      10.666   6.782 -27.328  1.00  0.00           C  
ATOM    362  C6    A    12      10.565   8.059 -26.684  1.00  0.00           C  
ATOM    363  N6    A    12       9.580   8.602 -26.010  1.00  0.00           N  
ATOM    364  H61   A    12       9.649   9.567 -25.720  1.00  0.00           H  
ATOM    365  H62   A    12       8.827   7.971 -25.775  1.00  0.00           H  
ATOM    366  N1    A    12      11.599   8.867 -26.713  1.00  0.00           N  
ATOM    367  C2    A    12      12.688   8.471 -27.338  1.00  0.00           C  
ATOM    368  H2    A    12      13.536   9.139 -27.385  1.00  0.00           H  
ATOM    369  N3    A    12      12.929   7.327 -27.946  1.00  0.00           N  
ATOM    370  C4    A    12      11.866   6.481 -27.905  1.00  0.00           C  
ATOM    371  C3'   A    12      13.793   2.725 -28.048  1.00  0.00           C  
ATOM    372  H3'   A    12      13.048   2.807 -27.257  1.00  0.00           H  
ATOM    373  C2'   A    12      14.017   4.182 -28.606  1.00  0.00           C  
ATOM    374  H2'   A    12      14.110   4.868 -27.764  1.00  0.00           H  
ATOM    375  O2'   A    12      15.181   4.170 -29.413  1.00  0.00           O  
ATOM    376 HO2'   A    12      15.906   3.713 -28.981  1.00  0.00           H  
ATOM    377  O3'   A    12      14.983   2.098 -27.655  1.00  0.00           O  
ATOM    378  P     U    13      15.154   1.264 -26.349  1.00  0.00           P  
ATOM    379  OP1   U    13      14.323   1.807 -25.290  1.00  0.00           O  
ATOM    380  OP2   U    13      16.588   1.064 -26.054  1.00  0.00           O  
ATOM    381  O5'   U    13      14.643  -0.097 -26.911  1.00  0.00           O  
ATOM    382  C5'   U    13      13.646  -0.840 -26.215  1.00  0.00           C  
ATOM    383  H5'   U    13      12.703  -0.294 -26.193  1.00  0.00           H  
ATOM    384 H5''   U    13      14.089  -1.086 -25.250  1.00  0.00           H  
ATOM    385  C4'   U    13      13.390  -2.173 -26.980  1.00  0.00           C  
ATOM    386  H4'   U    13      12.576  -2.773 -26.572  1.00  0.00           H  
ATOM    387  O4'   U    13      13.206  -1.969 -28.403  1.00  0.00           O  
ATOM    388  C1'   U    13      13.930  -2.907 -29.131  1.00  0.00           C  
ATOM    389  H1'   U    13      13.223  -3.416 -29.787  1.00  0.00           H  
ATOM    390  N1    U    13      15.015  -2.315 -29.949  1.00  0.00           N  
ATOM    391  C6    U    13      15.400  -1.000 -29.783  1.00  0.00           C  
ATOM    392  H6    U    13      14.844  -0.343 -29.130  1.00  0.00           H  
ATOM    393  C5    U    13      16.445  -0.437 -30.457  1.00  0.00           C  
ATOM    394  H5    U    13      16.628   0.627 -30.497  1.00  0.00           H  
ATOM    395  C4    U    13      17.238  -1.174 -31.362  1.00  0.00           C  
ATOM    396  O4    U    13      18.186  -0.777 -32.013  1.00  0.00           O  
ATOM    397  N3    U    13      16.808  -2.491 -31.549  1.00  0.00           N  
ATOM    398  H3    U    13      17.315  -3.019 -32.244  1.00  0.00           H  
ATOM    399  C2    U    13      15.834  -3.106 -30.824  1.00  0.00           C  
ATOM    400  O2    U    13      15.583  -4.327 -31.022  1.00  0.00           O  
ATOM    401  C3'   U    13      14.666  -3.018 -26.809  1.00  0.00           C  
ATOM    402  H3'   U    13      15.611  -2.479 -26.754  1.00  0.00           H  
ATOM    403  C2'   U    13      14.468  -3.916 -28.023  1.00  0.00           C  
ATOM    404  H2'   U    13      15.506  -4.202 -28.195  1.00  0.00           H  
ATOM    405  O2'   U    13      13.524  -5.006 -27.967  1.00  0.00           O  
ATOM    406 HO2'   U    13      13.862  -5.785 -28.414  1.00  0.00           H  
ATOM    407  O3'   U    13      14.444  -3.875 -25.670  1.00  0.00           O  
ATOM    408  P     C    14      15.672  -4.466 -24.739  1.00  0.00           P  
ATOM    409  OP1   C    14      15.042  -5.385 -23.841  1.00  0.00           O  
ATOM    410  OP2   C    14      16.536  -3.358 -24.316  1.00  0.00           O  
ATOM    411  O5'   C    14      16.478  -5.451 -25.776  1.00  0.00           O  
ATOM    412  C5'   C    14      15.864  -6.687 -26.174  1.00  0.00           C  
ATOM    413  H5'   C    14      14.828  -6.517 -26.468  1.00  0.00           H  
ATOM    414 H5''   C    14      15.901  -7.436 -25.383  1.00  0.00           H  
ATOM    415  C4'   C    14      16.544  -7.376 -27.320  1.00  0.00           C  
ATOM    416  H4'   C    14      15.923  -8.226 -27.600  1.00  0.00           H  
ATOM    417  O4'   C    14      16.614  -6.392 -28.345  1.00  0.00           O  
ATOM    418  C1'   C    14      17.819  -6.602 -29.052  1.00  0.00           C  
ATOM    419  H1'   C    14      17.652  -6.940 -30.075  1.00  0.00           H  
ATOM    420  N1    C    14      18.786  -5.435 -29.237  1.00  0.00           N  
ATOM    421  C6    C    14      18.557  -4.215 -28.694  1.00  0.00           C  
ATOM    422  H6    C    14      17.756  -4.152 -27.971  1.00  0.00           H  
ATOM    423  C5    C    14      19.309  -3.171 -29.121  1.00  0.00           C  
ATOM    424  H5    C    14      19.146  -2.206 -28.663  1.00  0.00           H  
ATOM    425  C4    C    14      20.320  -3.372 -30.079  1.00  0.00           C  
ATOM    426  N4    C    14      21.029  -2.322 -30.465  1.00  0.00           N  
ATOM    427  H41   C    14      21.730  -2.418 -31.185  1.00  0.00           H  
ATOM    428  H42   C    14      20.892  -1.461 -29.954  1.00  0.00           H  
ATOM    429  N3    C    14      20.527  -4.514 -30.655  1.00  0.00           N  
ATOM    430  C2    C    14      19.820  -5.591 -30.221  1.00  0.00           C  
ATOM    431  O2    C    14      20.039  -6.692 -30.840  1.00  0.00           O  
ATOM    432  C3'   C    14      17.938  -7.774 -26.965  1.00  0.00           C  
ATOM    433  H3'   C    14      18.380  -6.961 -26.389  1.00  0.00           H  
ATOM    434  C2'   C    14      18.624  -7.740 -28.345  1.00  0.00           C  
ATOM    435  H2'   C    14      19.676  -7.514 -28.167  1.00  0.00           H  
ATOM    436  O2'   C    14      18.474  -8.930 -29.117  1.00  0.00           O  
ATOM    437 HO2'   C    14      19.216  -9.504 -28.914  1.00  0.00           H  
ATOM    438  O3'   C    14      17.974  -8.976 -26.286  1.00  0.00           O  
ATOM    439  P     C    15      19.363  -9.484 -25.547  1.00  0.00           P  
ATOM    440  OP1   C    15      19.127 -10.650 -24.711  1.00  0.00           O  
ATOM    441  OP2   C    15      20.087  -8.287 -25.016  1.00  0.00           O  
ATOM    442  O5'   C    15      20.296  -9.973 -26.750  1.00  0.00           O  
ATOM    443  C5'   C    15      20.015 -11.094 -27.473  1.00  0.00           C  
ATOM    444  H5'   C    15      19.016 -10.916 -27.870  1.00  0.00           H  
ATOM    445 H5''   C    15      19.867 -11.998 -26.883  1.00  0.00           H  
ATOM    446  C4'   C    15      21.094 -11.224 -28.586  1.00  0.00           C  
ATOM    447  H4'   C    15      20.872 -11.989 -29.330  1.00  0.00           H  
ATOM    448  O4'   C    15      21.061  -9.956 -29.241  1.00  0.00           O  
ATOM    449  C1'   C    15      22.279  -9.641 -29.870  1.00  0.00           C  
ATOM    450  H1'   C    15      22.075  -9.729 -30.938  1.00  0.00           H  
ATOM    451  N1    C    15      22.759  -8.284 -29.549  1.00  0.00           N  
ATOM    452  C6    C    15      22.399  -7.613 -28.429  1.00  0.00           C  
ATOM    453  H6    C    15      21.807  -8.097 -27.666  1.00  0.00           H  
ATOM    454  C5    C    15      22.714  -6.273 -28.327  1.00  0.00           C  
ATOM    455  H5    C    15      22.450  -5.843 -27.372  1.00  0.00           H  
ATOM    456  C4    C    15      23.440  -5.703 -29.393  1.00  0.00           C  
ATOM    457  N4    C    15      23.671  -4.449 -29.330  1.00  0.00           N  
ATOM    458  H41   C    15      24.028  -4.054 -30.189  1.00  0.00           H  
ATOM    459  H42   C    15      23.003  -3.980 -28.734  1.00  0.00           H  
ATOM    460  N3    C    15      23.856  -6.319 -30.480  1.00  0.00           N  
ATOM    461  C2    C    15      23.477  -7.618 -30.584  1.00  0.00           C  
ATOM    462  O2    C    15      23.975  -8.196 -31.577  1.00  0.00           O  
ATOM    463  C3'   C    15      22.556 -11.314 -28.195  1.00  0.00           C  
ATOM    464  H3'   C    15      22.823 -10.810 -27.266  1.00  0.00           H  
ATOM    465  C2'   C    15      23.257 -10.758 -29.500  1.00  0.00           C  
ATOM    466  H2'   C    15      24.259 -10.347 -29.376  1.00  0.00           H  
ATOM    467  O2'   C    15      23.333 -11.752 -30.490  1.00  0.00           O  
ATOM    468 HO2'   C    15      23.078 -12.567 -30.050  1.00  0.00           H  
ATOM    469  O3'   C    15      22.836 -12.669 -28.062  1.00  0.00           O  
ATOM    470  P     U    16      24.208 -13.106 -27.362  1.00  0.00           P  
ATOM    471  OP1   U    16      24.244 -14.571 -27.576  1.00  0.00           O  
ATOM    472  OP2   U    16      24.376 -12.508 -25.993  1.00  0.00           O  
ATOM    473  O5'   U    16      25.359 -12.308 -28.170  1.00  0.00           O  
ATOM    474  C5'   U    16      26.138 -12.884 -29.224  1.00  0.00           C  
ATOM    475  H5'   U    16      25.455 -13.243 -29.994  1.00  0.00           H  
ATOM    476 H5''   U    16      26.728 -13.719 -28.846  1.00  0.00           H  
ATOM    477  C4'   U    16      27.056 -11.790 -29.880  1.00  0.00           C  
ATOM    478  H4'   U    16      27.594 -12.238 -30.715  1.00  0.00           H  
ATOM    479  O4'   U    16      26.324 -10.645 -30.253  1.00  0.00           O  
ATOM    480  C1'   U    16      27.130  -9.493 -30.202  1.00  0.00           C  
ATOM    481  H1'   U    16      27.170  -8.998 -31.172  1.00  0.00           H  
ATOM    482  N1    U    16      26.759  -8.441 -29.210  1.00  0.00           N  
ATOM    483  C6    U    16      25.981  -8.681 -28.114  1.00  0.00           C  
ATOM    484  H6    U    16      25.669  -9.684 -27.866  1.00  0.00           H  
ATOM    485  C5    U    16      25.811  -7.736 -27.188  1.00  0.00           C  
ATOM    486  H5    U    16      25.236  -7.967 -26.304  1.00  0.00           H  
ATOM    487  C4    U    16      26.207  -6.363 -27.464  1.00  0.00           C  
ATOM    488  O4    U    16      25.971  -5.368 -26.754  1.00  0.00           O  
ATOM    489  N3    U    16      26.844  -6.109 -28.648  1.00  0.00           N  
ATOM    490  H3    U    16      27.270  -5.208 -28.815  1.00  0.00           H  
ATOM    491  C2    U    16      27.271  -7.159 -29.488  1.00  0.00           C  
ATOM    492  O2    U    16      28.082  -6.898 -30.425  1.00  0.00           O  
ATOM    493  C3'   U    16      28.176 -11.300 -28.990  1.00  0.00           C  
ATOM    494  H3'   U    16      27.716 -11.026 -28.040  1.00  0.00           H  
ATOM    495  C2'   U    16      28.569 -10.027 -29.791  1.00  0.00           C  
ATOM    496  H2'   U    16      29.058  -9.341 -29.098  1.00  0.00           H  
ATOM    497  O2'   U    16      29.276 -10.283 -31.082  1.00  0.00           O  
ATOM    498 HO2'   U    16      30.004 -10.905 -31.010  1.00  0.00           H  
ATOM    499  O3'   U    16      29.209 -12.233 -28.790  1.00  0.00           O  
ATOM    500  P     A    17      30.042 -12.311 -27.352  1.00  0.00           P  
ATOM    501  OP1   A    17      30.570 -13.644 -27.223  1.00  0.00           O  
ATOM    502  OP2   A    17      29.242 -11.742 -26.239  1.00  0.00           O  
ATOM    503  O5'   A    17      31.240 -11.260 -27.686  1.00  0.00           O  
ATOM    504  C5'   A    17      32.275 -11.601 -28.543  1.00  0.00           C  
ATOM    505  H5'   A    17      31.756 -12.039 -29.395  1.00  0.00           H  
ATOM    506 H5''   A    17      32.877 -12.373 -28.063  1.00  0.00           H  
ATOM    507  C4'   A    17      32.996 -10.336 -28.974  1.00  0.00           C  
ATOM    508  H4'   A    17      33.763 -10.601 -29.702  1.00  0.00           H  
ATOM    509  O4'   A    17      32.090  -9.496 -29.539  1.00  0.00           O  
ATOM    510  C1'   A    17      32.506  -8.152 -29.422  1.00  0.00           C  
ATOM    511  H1'   A    17      32.640  -7.559 -30.326  1.00  0.00           H  
ATOM    512  N9    A    17      31.592  -7.425 -28.467  1.00  0.00           N  
ATOM    513  C8    A    17      30.509  -7.912 -27.762  1.00  0.00           C  
ATOM    514  H8    A    17      30.399  -8.986 -27.777  1.00  0.00           H  
ATOM    515  N7    A    17      29.867  -6.941 -27.073  1.00  0.00           N  
ATOM    516  C5    A    17      30.542  -5.778 -27.413  1.00  0.00           C  
ATOM    517  C6    A    17      30.247  -4.407 -27.292  1.00  0.00           C  
ATOM    518  N6    A    17      29.221  -3.895 -26.611  1.00  0.00           N  
ATOM    519  H61   A    17      29.219  -2.909 -26.391  1.00  0.00           H  
ATOM    520  H62   A    17      28.616  -4.569 -26.164  1.00  0.00           H  
ATOM    521  N1    A    17      31.160  -3.492 -27.699  1.00  0.00           N  
ATOM    522  C2    A    17      32.306  -3.900 -28.215  1.00  0.00           C  
ATOM    523  H2    A    17      33.026  -3.107 -28.352  1.00  0.00           H  
ATOM    524  N3    A    17      32.622  -5.150 -28.578  1.00  0.00           N  
ATOM    525  C4    A    17      31.682  -6.096 -28.157  1.00  0.00           C  
ATOM    526  C3'   A    17      33.598  -9.493 -27.878  1.00  0.00           C  
ATOM    527  H3'   A    17      32.888  -9.362 -27.062  1.00  0.00           H  
ATOM    528  C2'   A    17      33.896  -8.229 -28.707  1.00  0.00           C  
ATOM    529  H2'   A    17      34.103  -7.324 -28.136  1.00  0.00           H  
ATOM    530  O2'   A    17      34.924  -8.385 -29.676  1.00  0.00           O  
ATOM    531 HO2'   A    17      35.726  -8.142 -29.208  1.00  0.00           H  
ATOM    532  O3'   A    17      34.714 -10.196 -27.379  1.00  0.00           O  
ATOM    533  P     A    18      35.336 -10.152 -25.953  1.00  0.00           P  
ATOM    534  OP1   A    18      36.464 -11.022 -25.996  1.00  0.00           O  
ATOM    535  OP2   A    18      34.298 -10.438 -24.974  1.00  0.00           O  
ATOM    536  O5'   A    18      35.806  -8.630 -25.769  1.00  0.00           O  
ATOM    537  C5'   A    18      37.063  -8.125 -26.277  1.00  0.00           C  
ATOM    538  H5'   A    18      37.366  -8.603 -27.209  1.00  0.00           H  
ATOM    539 H5''   A    18      37.796  -8.454 -25.541  1.00  0.00           H  
ATOM    540  C4'   A    18      37.111  -6.576 -26.339  1.00  0.00           C  
ATOM    541  H4'   A    18      38.039  -6.249 -26.807  1.00  0.00           H  
ATOM    542  O4'   A    18      35.914  -6.169 -26.914  1.00  0.00           O  
ATOM    543  C1'   A    18      35.571  -4.939 -26.348  1.00  0.00           C  
ATOM    544  H1'   A    18      35.301  -4.196 -27.099  1.00  0.00           H  
ATOM    545  N9    A    18      34.332  -5.118 -25.616  1.00  0.00           N  
ATOM    546  C8    A    18      33.746  -6.237 -25.134  1.00  0.00           C  
ATOM    547  H8    A    18      34.254  -7.174 -25.308  1.00  0.00           H  
ATOM    548  N7    A    18      32.674  -6.027 -24.361  1.00  0.00           N  
ATOM    549  C5    A    18      32.526  -4.588 -24.470  1.00  0.00           C  
ATOM    550  C6    A    18      31.617  -3.645 -23.952  1.00  0.00           C  
ATOM    551  N6    A    18      30.609  -3.886 -23.223  1.00  0.00           N  
ATOM    552  H61   A    18      29.936  -3.163 -23.012  1.00  0.00           H  
ATOM    553  H62   A    18      30.245  -4.827 -23.174  1.00  0.00           H  
ATOM    554  N1    A    18      31.864  -2.358 -24.159  1.00  0.00           N  
ATOM    555  C2    A    18      32.929  -2.014 -24.856  1.00  0.00           C  
ATOM    556  H2    A    18      33.104  -0.952 -24.953  1.00  0.00           H  
ATOM    557  N3    A    18      33.864  -2.798 -25.346  1.00  0.00           N  
ATOM    558  C4    A    18      33.602  -4.078 -25.123  1.00  0.00           C  
ATOM    559  C3'   A    18      37.207  -5.947 -24.984  1.00  0.00           C  
ATOM    560  H3'   A    18      36.560  -6.487 -24.293  1.00  0.00           H  
ATOM    561  C2'   A    18      36.736  -4.572 -25.417  1.00  0.00           C  
ATOM    562  H2'   A    18      36.427  -3.906 -24.611  1.00  0.00           H  
ATOM    563  O2'   A    18      37.586  -3.945 -26.336  1.00  0.00           O  
ATOM    564 HO2'   A    18      37.185  -3.073 -26.360  1.00  0.00           H  
ATOM    565  O3'   A    18      38.610  -5.909 -24.472  1.00  0.00           O  
ATOM    566  P     U    19      38.770  -5.619 -22.914  1.00  0.00           P  
ATOM    567  OP1   U    19      40.167  -5.351 -22.607  1.00  0.00           O  
ATOM    568  OP2   U    19      38.068  -6.701 -22.167  1.00  0.00           O  
ATOM    569  O5'   U    19      38.003  -4.228 -22.622  1.00  0.00           O  
ATOM    570  C5'   U    19      38.542  -2.915 -22.884  1.00  0.00           C  
ATOM    571  H5'   U    19      38.952  -2.871 -23.893  1.00  0.00           H  
ATOM    572 H5''   U    19      39.319  -2.715 -22.147  1.00  0.00           H  
ATOM    573  C4'   U    19      37.534  -1.826 -22.642  1.00  0.00           C  
ATOM    574  H4'   U    19      38.019  -0.907 -22.971  1.00  0.00           H  
ATOM    575  O4'   U    19      36.268  -2.014 -23.183  1.00  0.00           O  
ATOM    576  C1'   U    19      35.245  -1.602 -22.331  1.00  0.00           C  
ATOM    577  H1'   U    19      34.499  -0.946 -22.779  1.00  0.00           H  
ATOM    578  N1    U    19      34.439  -2.756 -21.744  1.00  0.00           N  
ATOM    579  C6    U    19      34.883  -4.032 -21.788  1.00  0.00           C  
ATOM    580  H6    U    19      35.841  -4.246 -22.238  1.00  0.00           H  
ATOM    581  C5    U    19      34.147  -5.048 -21.312  1.00  0.00           C  
ATOM    582  H5    U    19      34.681  -5.980 -21.199  1.00  0.00           H  
ATOM    583  C4    U    19      32.942  -4.820 -20.622  1.00  0.00           C  
ATOM    584  O4    U    19      32.345  -5.654 -19.920  1.00  0.00           O  
ATOM    585  N3    U    19      32.428  -3.510 -20.718  1.00  0.00           N  
ATOM    586  H3    U    19      31.621  -3.243 -20.174  1.00  0.00           H  
ATOM    587  C2    U    19      33.129  -2.509 -21.290  1.00  0.00           C  
ATOM    588  O2    U    19      32.646  -1.370 -21.240  1.00  0.00           O  
ATOM    589  C3'   U    19      37.259  -1.581 -21.107  1.00  0.00           C  
ATOM    590  H3'   U    19      37.056  -2.547 -20.645  1.00  0.00           H  
ATOM    591  C2'   U    19      35.959  -0.792 -21.220  1.00  0.00           C  
ATOM    592  H2'   U    19      35.428  -0.889 -20.273  1.00  0.00           H  
ATOM    593  O2'   U    19      36.206   0.539 -21.555  1.00  0.00           O  
ATOM    594 HO2'   U    19      37.125   0.626 -21.818  1.00  0.00           H  
ATOM    595  O3'   U    19      38.355  -0.920 -20.489  1.00  0.00           O  
ATOM    596  P     G    20      38.422  -0.787 -18.901  1.00  0.00           P  
ATOM    597  OP1   G    20      39.552   0.092 -18.560  1.00  0.00           O  
ATOM    598  OP2   G    20      38.492  -2.156 -18.347  1.00  0.00           O  
ATOM    599  O5'   G    20      37.176  -0.067 -18.278  1.00  0.00           O  
ATOM    600  C5'   G    20      36.930   1.294 -18.342  1.00  0.00           C  
ATOM    601  H5'   G    20      36.818   1.543 -19.397  1.00  0.00           H  
ATOM    602 H5''   G    20      37.732   1.890 -17.907  1.00  0.00           H  
ATOM    603  C4'   G    20      35.539   1.541 -17.612  1.00  0.00           C  
ATOM    604  H4'   G    20      35.304   2.604 -17.547  1.00  0.00           H  
ATOM    605  O4'   G    20      34.523   0.871 -18.238  1.00  0.00           O  
ATOM    606  C1'   G    20      33.565   0.421 -17.250  1.00  0.00           C  
ATOM    607  H1'   G    20      32.714   1.090 -17.374  1.00  0.00           H  
ATOM    608  N9    G    20      33.267  -1.017 -17.369  1.00  0.00           N  
ATOM    609  C8    G    20      34.233  -1.941 -17.600  1.00  0.00           C  
ATOM    610  H8    G    20      35.280  -1.718 -17.746  1.00  0.00           H  
ATOM    611  N7    G    20      33.784  -3.146 -17.683  1.00  0.00           N  
ATOM    612  C5    G    20      32.442  -3.072 -17.250  1.00  0.00           C  
ATOM    613  C6    G    20      31.466  -4.019 -16.878  1.00  0.00           C  
ATOM    614  O6    G    20      31.589  -5.220 -16.996  1.00  0.00           O  
ATOM    615  N1    G    20      30.291  -3.416 -16.395  1.00  0.00           N  
ATOM    616  H1    G    20      29.604  -3.998 -15.936  1.00  0.00           H  
ATOM    617  C2    G    20      30.148  -2.063 -16.217  1.00  0.00           C  
ATOM    618  N2    G    20      28.998  -1.760 -15.688  1.00  0.00           N  
ATOM    619  H21   G    20      28.253  -2.433 -15.583  1.00  0.00           H  
ATOM    620  H22   G    20      28.750  -0.787 -15.581  1.00  0.00           H  
ATOM    621  N3    G    20      31.072  -1.145 -16.471  1.00  0.00           N  
ATOM    622  C4    G    20      32.175  -1.745 -16.976  1.00  0.00           C  
ATOM    623  C3'   G    20      35.597   0.918 -16.212  1.00  0.00           C  
ATOM    624  H3'   G    20      36.171  -0.008 -16.210  1.00  0.00           H  
ATOM    625  C2'   G    20      34.115   0.705 -15.905  1.00  0.00           C  
ATOM    626  H2'   G    20      33.979  -0.104 -15.188  1.00  0.00           H  
ATOM    627  O2'   G    20      33.499   1.888 -15.448  1.00  0.00           O  
ATOM    628 HO2'   G    20      33.632   1.919 -14.498  1.00  0.00           H  
ATOM    629  O3'   G    20      36.217   1.766 -15.290  1.00  0.00           O  
ATOM    630  P     A    21      36.913   1.230 -13.969  1.00  0.00           P  
ATOM    631  OP1   A    21      37.750   2.362 -13.484  1.00  0.00           O  
ATOM    632  OP2   A    21      37.417  -0.096 -14.030  1.00  0.00           O  
ATOM    633  O5'   A    21      35.721   1.182 -12.910  1.00  0.00           O  
ATOM    634  C5'   A    21      35.036   2.340 -12.544  1.00  0.00           C  
ATOM    635  H5'   A    21      35.110   3.209 -13.198  1.00  0.00           H  
ATOM    636 H5''   A    21      35.583   2.661 -11.658  1.00  0.00           H  
ATOM    637  C4'   A    21      33.608   1.974 -12.108  1.00  0.00           C  
ATOM    638  H4'   A    21      33.060   2.868 -11.809  1.00  0.00           H  
ATOM    639  O4'   A    21      32.813   1.206 -13.036  1.00  0.00           O  
ATOM    640  C1'   A    21      31.739   0.643 -12.358  1.00  0.00           C  
ATOM    641  H1'   A    21      30.744   1.054 -12.530  1.00  0.00           H  
ATOM    642  N9    A    21      31.740  -0.775 -12.680  1.00  0.00           N  
ATOM    643  C8    A    21      32.729  -1.571 -13.139  1.00  0.00           C  
ATOM    644  H8    A    21      33.661  -1.226 -13.562  1.00  0.00           H  
ATOM    645  N7    A    21      32.338  -2.788 -13.376  1.00  0.00           N  
ATOM    646  C5    A    21      31.048  -2.820 -12.950  1.00  0.00           C  
ATOM    647  C6    A    21      30.070  -3.784 -12.779  1.00  0.00           C  
ATOM    648  N6    A    21      30.126  -5.012 -13.201  1.00  0.00           N  
ATOM    649  H61   A    21      29.307  -5.554 -12.965  1.00  0.00           H  
ATOM    650  H62   A    21      31.044  -5.300 -13.508  1.00  0.00           H  
ATOM    651  N1    A    21      28.908  -3.460 -12.221  1.00  0.00           N  
ATOM    652  C2    A    21      28.653  -2.285 -11.816  1.00  0.00           C  
ATOM    653  H2    A    21      27.625  -2.066 -11.567  1.00  0.00           H  
ATOM    654  N3    A    21      29.473  -1.239 -11.877  1.00  0.00           N  
ATOM    655  C4    A    21      30.674  -1.632 -12.398  1.00  0.00           C  
ATOM    656  C3'   A    21      33.555   1.089 -10.888  1.00  0.00           C  
ATOM    657  H3'   A    21      34.005   0.103 -11.009  1.00  0.00           H  
ATOM    658  C2'   A    21      32.055   0.839 -10.904  1.00  0.00           C  
ATOM    659  H2'   A    21      31.848  -0.086 -10.367  1.00  0.00           H  
ATOM    660  O2'   A    21      31.298   1.951 -10.420  1.00  0.00           O  
ATOM    661 HO2'   A    21      30.380   1.671 -10.411  1.00  0.00           H  
ATOM    662  O3'   A    21      34.127   1.717  -9.702  1.00  0.00           O  
ATOM    663  P     U    22      34.519   0.967  -8.397  1.00  0.00           P  
ATOM    664  OP1   U    22      34.951   1.968  -7.407  1.00  0.00           O  
ATOM    665  OP2   U    22      35.339  -0.150  -8.759  1.00  0.00           O  
ATOM    666  O5'   U    22      33.154   0.344  -7.846  1.00  0.00           O  
ATOM    667  C5'   U    22      32.048   1.166  -7.321  1.00  0.00           C  
ATOM    668  H5'   U    22      31.649   1.810  -8.106  1.00  0.00           H  
ATOM    669 H5''   U    22      32.456   1.788  -6.524  1.00  0.00           H  
ATOM    670  C4'   U    22      30.970   0.268  -6.958  1.00  0.00           C  
ATOM    671  H4'   U    22      30.236   0.960  -6.546  1.00  0.00           H  
ATOM    672  O4'   U    22      30.459  -0.474  -8.113  1.00  0.00           O  
ATOM    673  C1'   U    22      30.430  -1.884  -7.715  1.00  0.00           C  
ATOM    674  H1'   U    22      29.391  -2.128  -7.497  1.00  0.00           H  
ATOM    675  N1    U    22      30.825  -2.773  -8.808  1.00  0.00           N  
ATOM    676  C6    U    22      32.068  -2.644  -9.325  1.00  0.00           C  
ATOM    677  H6    U    22      32.711  -1.815  -9.068  1.00  0.00           H  
ATOM    678  C5    U    22      32.595  -3.703 -10.022  1.00  0.00           C  
ATOM    679  H5    U    22      33.629  -3.615 -10.320  1.00  0.00           H  
ATOM    680  C4    U    22      31.921  -4.946 -10.245  1.00  0.00           C  
ATOM    681  O4    U    22      32.353  -5.893 -10.836  1.00  0.00           O  
ATOM    682  N3    U    22      30.665  -4.922  -9.681  1.00  0.00           N  
ATOM    683  H3    U    22      30.042  -5.654  -9.989  1.00  0.00           H  
ATOM    684  C2    U    22      30.037  -3.936  -9.041  1.00  0.00           C  
ATOM    685  O2    U    22      28.852  -3.975  -8.734  1.00  0.00           O  
ATOM    686  C3'   U    22      31.347  -0.724  -5.817  1.00  0.00           C  
ATOM    687  H3'   U    22      32.324  -0.583  -5.355  1.00  0.00           H  
ATOM    688  C2'   U    22      31.352  -2.081  -6.478  1.00  0.00           C  
ATOM    689  H2'   U    22      32.375  -2.254  -6.814  1.00  0.00           H  
ATOM    690  O2'   U    22      30.822  -3.101  -5.624  1.00  0.00           O  
ATOM    691 HO2'   U    22      30.532  -2.753  -4.778  1.00  0.00           H  
ATOM    692  O3'   U    22      30.266  -0.699  -4.880  1.00  0.00           O  
ATOM    693  P     A    23      30.458   0.183  -3.630  1.00  0.00           P  
ATOM    694  OP1   A    23      31.354   1.325  -3.972  1.00  0.00           O  
ATOM    695  OP2   A    23      30.887  -0.734  -2.557  1.00  0.00           O  
ATOM    696  O5'   A    23      28.992   0.781  -3.291  1.00  0.00           O  
ATOM    697  C5'   A    23      28.295   1.725  -4.108  1.00  0.00           C  
ATOM    698  H5'   A    23      28.788   1.689  -5.080  1.00  0.00           H  
ATOM    699 H5''   A    23      28.358   2.768  -3.798  1.00  0.00           H  
ATOM    700  C4'   A    23      26.856   1.297  -4.288  1.00  0.00           C  
ATOM    701  H4'   A    23      26.367   1.928  -5.030  1.00  0.00           H  
ATOM    702  O4'   A    23      26.952   0.013  -4.864  1.00  0.00           O  
ATOM    703  C1'   A    23      25.931  -0.858  -4.348  1.00  0.00           C  
ATOM    704  H1'   A    23      24.929  -0.606  -4.696  1.00  0.00           H  
ATOM    705  N9    A    23      26.278  -2.308  -4.442  1.00  0.00           N  
ATOM    706  C8    A    23      27.289  -2.883  -5.143  1.00  0.00           C  
ATOM    707  H8    A    23      28.056  -2.294  -5.625  1.00  0.00           H  
ATOM    708  N7    A    23      27.255  -4.181  -5.134  1.00  0.00           N  
ATOM    709  C5    A    23      26.142  -4.426  -4.434  1.00  0.00           C  
ATOM    710  C6    A    23      25.558  -5.615  -4.136  1.00  0.00           C  
ATOM    711  N6    A    23      25.997  -6.805  -4.428  1.00  0.00           N  
ATOM    712  H61   A    23      25.581  -7.558  -3.899  1.00  0.00           H  
ATOM    713  H62   A    23      26.832  -7.009  -4.959  1.00  0.00           H  
ATOM    714  N1    A    23      24.297  -5.573  -3.626  1.00  0.00           N  
ATOM    715  C2    A    23      23.731  -4.450  -3.264  1.00  0.00           C  
ATOM    716  H2    A    23      22.722  -4.478  -2.879  1.00  0.00           H  
ATOM    717  N3    A    23      24.299  -3.228  -3.376  1.00  0.00           N  
ATOM    718  C4    A    23      25.482  -3.300  -4.009  1.00  0.00           C  
ATOM    719  C3'   A    23      26.049   1.088  -2.990  1.00  0.00           C  
ATOM    720  H3'   A    23      26.488   1.443  -2.058  1.00  0.00           H  
ATOM    721  C2'   A    23      25.895  -0.476  -2.919  1.00  0.00           C  
ATOM    722  H2'   A    23      26.644  -0.964  -2.295  1.00  0.00           H  
ATOM    723  O2'   A    23      24.648  -0.757  -2.334  1.00  0.00           O  
ATOM    724 HO2'   A    23      24.437  -1.652  -2.610  1.00  0.00           H  
ATOM    725  O3'   A    23      24.787   1.695  -3.166  1.00  0.00           O  
ATOM    726  P     U    24      24.512   2.928  -2.187  1.00  0.00           P  
ATOM    727  OP1   U    24      24.955   2.674  -0.798  1.00  0.00           O  
ATOM    728  OP2   U    24      23.081   3.329  -2.394  1.00  0.00           O  
ATOM    729  O5'   U    24      25.395   4.131  -2.752  1.00  0.00           O  
ATOM    730  C5'   U    24      24.960   4.826  -3.926  1.00  0.00           C  
ATOM    731  H5'   U    24      23.892   5.032  -3.855  1.00  0.00           H  
ATOM    732 H5''   U    24      25.154   4.156  -4.763  1.00  0.00           H  
ATOM    733  C4'   U    24      25.625   6.113  -4.158  1.00  0.00           C  
ATOM    734  H4'   U    24      25.023   6.510  -4.975  1.00  0.00           H  
ATOM    735  O4'   U    24      25.677   6.939  -3.029  1.00  0.00           O  
ATOM    736  C1'   U    24      27.063   7.009  -2.691  1.00  0.00           C  
ATOM    737  H1'   U    24      27.506   7.960  -2.987  1.00  0.00           H  
ATOM    738  N1    U    24      27.277   7.070  -1.233  1.00  0.00           N  
ATOM    739  C6    U    24      26.941   5.951  -0.494  1.00  0.00           C  
ATOM    740  H6    U    24      26.353   5.163  -0.940  1.00  0.00           H  
ATOM    741  C5    U    24      27.162   5.902   0.823  1.00  0.00           C  
ATOM    742  H5    U    24      26.894   5.060   1.443  1.00  0.00           H  
ATOM    743  C4    U    24      27.834   6.961   1.527  1.00  0.00           C  
ATOM    744  O4    U    24      28.042   6.906   2.752  1.00  0.00           O  
ATOM    745  N3    U    24      28.219   8.058   0.790  1.00  0.00           N  
ATOM    746  H3    U    24      28.735   8.798   1.244  1.00  0.00           H  
ATOM    747  C2    U    24      27.873   8.183  -0.574  1.00  0.00           C  
ATOM    748  O2    U    24      28.108   9.248  -1.101  1.00  0.00           O  
ATOM    749  C3'   U    24      27.052   5.841  -4.752  1.00  0.00           C  
ATOM    750  H3'   U    24      27.192   4.905  -5.294  1.00  0.00           H  
ATOM    751  C2'   U    24      27.844   6.014  -3.442  1.00  0.00           C  
ATOM    752  H2'   U    24      27.805   5.099  -2.852  1.00  0.00           H  
ATOM    753  O2'   U    24      29.201   6.437  -3.515  1.00  0.00           O  
ATOM    754 HO2'   U    24      29.736   5.834  -4.036  1.00  0.00           H  
ATOM    755  O3'   U    24      27.405   6.869  -5.731  1.00  0.00           O  
ATOM    756  P     G    25      26.902   6.884  -7.249  1.00  0.00           P  
ATOM    757  OP1   G    25      27.684   7.887  -8.005  1.00  0.00           O  
ATOM    758  OP2   G    25      25.449   6.875  -7.318  1.00  0.00           O  
ATOM    759  O5'   G    25      27.314   5.399  -7.834  1.00  0.00           O  
ATOM    760  C5'   G    25      28.523   4.835  -7.930  1.00  0.00           C  
ATOM    761  H5'   G    25      29.031   5.019  -6.983  1.00  0.00           H  
ATOM    762 H5''   G    25      29.067   5.395  -8.692  1.00  0.00           H  
ATOM    763  C4'   G    25      28.542   3.318  -8.312  1.00  0.00           C  
ATOM    764  H4'   G    25      29.554   2.953  -8.491  1.00  0.00           H  
ATOM    765  O4'   G    25      27.938   2.375  -7.432  1.00  0.00           O  
ATOM    766  C1'   G    25      27.419   1.336  -8.227  1.00  0.00           C  
ATOM    767  H1'   G    25      27.872   0.362  -8.042  1.00  0.00           H  
ATOM    768  N9    G    25      25.971   1.179  -7.892  1.00  0.00           N  
ATOM    769  C8    G    25      25.022   2.046  -7.365  1.00  0.00           C  
ATOM    770  H8    G    25      25.183   3.112  -7.430  1.00  0.00           H  
ATOM    771  N7    G    25      23.925   1.468  -7.014  1.00  0.00           N  
ATOM    772  C5    G    25      24.124   0.166  -7.186  1.00  0.00           C  
ATOM    773  C6    G    25      23.359  -0.976  -6.869  1.00  0.00           C  
ATOM    774  O6    G    25      22.357  -0.918  -6.125  1.00  0.00           O  
ATOM    775  N1    G    25      23.956  -2.168  -7.181  1.00  0.00           N  
ATOM    776  H1    G    25      23.544  -3.047  -6.902  1.00  0.00           H  
ATOM    777  C2    G    25      25.036  -2.304  -7.857  1.00  0.00           C  
ATOM    778  N2    G    25      25.534  -3.489  -7.986  1.00  0.00           N  
ATOM    779  H21   G    25      24.965  -4.289  -7.749  1.00  0.00           H  
ATOM    780  H22   G    25      26.467  -3.533  -8.370  1.00  0.00           H  
ATOM    781  N3    G    25      25.890  -1.320  -8.165  1.00  0.00           N  
ATOM    782  C4    G    25      25.304  -0.074  -7.836  1.00  0.00           C  
ATOM    783  C3'   G    25      27.723   3.166  -9.627  1.00  0.00           C  
ATOM    784  H3'   G    25      26.737   3.619  -9.514  1.00  0.00           H  
ATOM    785  C2'   G    25      27.584   1.669  -9.725  1.00  0.00           C  
ATOM    786  H2'   G    25      26.673   1.382 -10.252  1.00  0.00           H  
ATOM    787  O2'   G    25      28.788   0.951 -10.205  1.00  0.00           O  
ATOM    788 HO2'   G    25      28.477   0.428 -10.947  1.00  0.00           H  
ATOM    789  O3'   G    25      28.263   3.696 -10.861  1.00  0.00           O  
ATOM    790  P     G    26      27.398   4.023 -12.149  1.00  0.00           P  
ATOM    791  OP1   G    26      28.292   4.561 -13.107  1.00  0.00           O  
ATOM    792  OP2   G    26      26.252   4.865 -11.715  1.00  0.00           O  
ATOM    793  O5'   G    26      26.785   2.733 -12.800  1.00  0.00           O  
ATOM    794  C5'   G    26      27.621   1.879 -13.544  1.00  0.00           C  
ATOM    795  H5'   G    26      28.632   1.802 -13.144  1.00  0.00           H  
ATOM    796 H5''   G    26      27.723   2.191 -14.584  1.00  0.00           H  
ATOM    797  C4'   G    26      26.980   0.498 -13.590  1.00  0.00           C  
ATOM    798  H4'   G    26      27.684  -0.237 -13.980  1.00  0.00           H  
ATOM    799  O4'   G    26      26.684   0.036 -12.329  1.00  0.00           O  
ATOM    800  C1'   G    26      25.561  -0.752 -12.343  1.00  0.00           C  
ATOM    801  H1'   G    26      25.745  -1.699 -11.835  1.00  0.00           H  
ATOM    802  N9    G    26      24.414  -0.175 -11.604  1.00  0.00           N  
ATOM    803  C8    G    26      24.079   1.146 -11.171  1.00  0.00           C  
ATOM    804  H8    G    26      24.703   2.005 -11.369  1.00  0.00           H  
ATOM    805  N7    G    26      23.026   1.179 -10.392  1.00  0.00           N  
ATOM    806  C5    G    26      22.610  -0.130 -10.312  1.00  0.00           C  
ATOM    807  C6    G    26      21.549  -0.651  -9.544  1.00  0.00           C  
ATOM    808  O6    G    26      20.785  -0.034  -8.823  1.00  0.00           O  
ATOM    809  N1    G    26      21.507  -2.027  -9.574  1.00  0.00           N  
ATOM    810  H1    G    26      20.793  -2.581  -9.123  1.00  0.00           H  
ATOM    811  C2    G    26      22.441  -2.788 -10.295  1.00  0.00           C  
ATOM    812  N2    G    26      22.314  -4.079 -10.125  1.00  0.00           N  
ATOM    813  H21   G    26      21.597  -4.414  -9.497  1.00  0.00           H  
ATOM    814  H22   G    26      22.968  -4.639 -10.653  1.00  0.00           H  
ATOM    815  N3    G    26      23.412  -2.262 -11.029  1.00  0.00           N  
ATOM    816  C4    G    26      23.510  -0.913 -10.952  1.00  0.00           C  
ATOM    817  C3'   G    26      25.648   0.374 -14.341  1.00  0.00           C  
ATOM    818  H3'   G    26      25.042   1.201 -13.973  1.00  0.00           H  
ATOM    819  C2'   G    26      25.172  -0.988 -13.854  1.00  0.00           C  
ATOM    820  H2'   G    26      24.097  -1.105 -13.994  1.00  0.00           H  
ATOM    821  O2'   G    26      25.903  -2.158 -14.353  1.00  0.00           O  
ATOM    822 HO2'   G    26      25.591  -2.393 -15.230  1.00  0.00           H  
ATOM    823  O3'   G    26      25.893   0.476 -15.705  1.00  0.00           O  
ATOM    824  P     U    27      24.743   0.831 -16.760  1.00  0.00           P  
ATOM    825  OP1   U    27      23.486   1.420 -16.098  1.00  0.00           O  
ATOM    826  OP2   U    27      24.651  -0.373 -17.611  1.00  0.00           O  
ATOM    827  O5'   U    27      25.420   1.942 -17.707  1.00  0.00           O  
ATOM    828  C5'   U    27      25.588   3.277 -17.310  1.00  0.00           C  
ATOM    829  H5'   U    27      25.398   3.480 -16.256  1.00  0.00           H  
ATOM    830 H5''   U    27      24.772   3.788 -17.820  1.00  0.00           H  
ATOM    831  C4'   U    27      26.954   3.712 -17.709  1.00  0.00           C  
ATOM    832  H4'   U    27      27.169   4.699 -17.299  1.00  0.00           H  
ATOM    833  O4'   U    27      27.840   2.866 -17.093  1.00  0.00           O  
ATOM    834  C1'   U    27      28.958   2.764 -17.984  1.00  0.00           C  
ATOM    835  H1'   U    27      29.866   3.237 -17.609  1.00  0.00           H  
ATOM    836  N1    U    27      29.170   1.315 -18.368  1.00  0.00           N  
ATOM    837  C6    U    27      28.260   0.338 -18.049  1.00  0.00           C  
ATOM    838  H6    U    27      27.365   0.565 -17.488  1.00  0.00           H  
ATOM    839  C5    U    27      28.313  -0.891 -18.668  1.00  0.00           C  
ATOM    840  H5    U    27      27.602  -1.615 -18.299  1.00  0.00           H  
ATOM    841  C4    U    27      29.519  -1.293 -19.388  1.00  0.00           C  
ATOM    842  O4    U    27      29.989  -2.407 -19.685  1.00  0.00           O  
ATOM    843  N3    U    27      30.279  -0.200 -19.761  1.00  0.00           N  
ATOM    844  H3    U    27      31.120  -0.388 -20.288  1.00  0.00           H  
ATOM    845  C2    U    27      30.221   1.055 -19.247  1.00  0.00           C  
ATOM    846  O2    U    27      31.019   1.897 -19.646  1.00  0.00           O  
ATOM    847  C3'   U    27      27.141   3.617 -19.269  1.00  0.00           C  
ATOM    848  H3'   U    27      26.695   2.711 -19.679  1.00  0.00           H  
ATOM    849  C2'   U    27      28.636   3.578 -19.194  1.00  0.00           C  
ATOM    850  H2'   U    27      28.944   3.053 -20.098  1.00  0.00           H  
ATOM    851  O2'   U    27      29.135   4.954 -19.104  1.00  0.00           O  
ATOM    852 HO2'   U    27      29.286   5.307 -19.984  1.00  0.00           H  
ATOM    853  O3'   U    27      26.630   4.828 -19.760  1.00  0.00           O  
ATOM    854  P     U    28      26.105   4.968 -21.277  1.00  0.00           P  
ATOM    855  OP1   U    28      25.341   6.198 -21.379  1.00  0.00           O  
ATOM    856  OP2   U    28      25.378   3.733 -21.614  1.00  0.00           O  
ATOM    857  O5'   U    28      27.397   5.094 -22.202  1.00  0.00           O  
ATOM    858  C5'   U    28      28.257   6.185 -22.098  1.00  0.00           C  
ATOM    859  H5'   U    28      28.514   6.505 -21.088  1.00  0.00           H  
ATOM    860 H5''   U    28      27.885   7.075 -22.605  1.00  0.00           H  
ATOM    861  C4'   U    28      29.567   5.729 -22.682  1.00  0.00           C  
ATOM    862  H4'   U    28      30.285   6.544 -22.593  1.00  0.00           H  
ATOM    863  O4'   U    28      29.995   4.606 -21.989  1.00  0.00           O  
ATOM    864  C1'   U    28      30.705   3.763 -22.844  1.00  0.00           C  
ATOM    865  H1'   U    28      31.750   3.794 -22.533  1.00  0.00           H  
ATOM    866  N1    U    28      30.159   2.427 -22.977  1.00  0.00           N  
ATOM    867  C6    U    28      28.792   2.144 -23.047  1.00  0.00           C  
ATOM    868  H6    U    28      28.104   2.976 -23.083  1.00  0.00           H  
ATOM    869  C5    U    28      28.398   0.865 -22.943  1.00  0.00           C  
ATOM    870  H5    U    28      27.336   0.672 -22.975  1.00  0.00           H  
ATOM    871  C4    U    28      29.359  -0.193 -22.830  1.00  0.00           C  
ATOM    872  O4    U    28      29.084  -1.339 -22.722  1.00  0.00           O  
ATOM    873  N3    U    28      30.633   0.153 -22.919  1.00  0.00           N  
ATOM    874  H3    U    28      31.217  -0.664 -23.030  1.00  0.00           H  
ATOM    875  C2    U    28      31.080   1.432 -22.967  1.00  0.00           C  
ATOM    876  O2    U    28      32.262   1.561 -23.162  1.00  0.00           O  
ATOM    877  C3'   U    28      29.551   5.338 -24.155  1.00  0.00           C  
ATOM    878  H3'   U    28      28.562   4.908 -24.315  1.00  0.00           H  
ATOM    879  C2'   U    28      30.609   4.305 -24.280  1.00  0.00           C  
ATOM    880  H2'   U    28      30.350   3.479 -24.942  1.00  0.00           H  
ATOM    881  O2'   U    28      31.956   4.757 -24.558  1.00  0.00           O  
ATOM    882 HO2'   U    28      32.231   4.418 -25.413  1.00  0.00           H  
ATOM    883  O3'   U    28      29.689   6.441 -25.117  1.00  0.00           O  
ATOM    884  P     U    29      29.124   6.374 -26.617  1.00  0.00           P  
ATOM    885  OP1   U    29      29.305   7.692 -27.216  1.00  0.00           O  
ATOM    886  OP2   U    29      27.806   5.744 -26.622  1.00  0.00           O  
ATOM    887  O5'   U    29      30.158   5.390 -27.310  1.00  0.00           O  
ATOM    888  C5'   U    29      31.375   5.816 -27.801  1.00  0.00           C  
ATOM    889  H5'   U    29      31.916   6.371 -27.035  1.00  0.00           H  
ATOM    890 H5''   U    29      31.106   6.429 -28.662  1.00  0.00           H  
ATOM    891  C4'   U    29      32.165   4.544 -28.285  1.00  0.00           C  
ATOM    892  H4'   U    29      33.162   4.919 -28.516  1.00  0.00           H  
ATOM    893  O4'   U    29      32.301   3.649 -27.178  1.00  0.00           O  
ATOM    894  C1'   U    29      32.324   2.375 -27.799  1.00  0.00           C  
ATOM    895  H1'   U    29      33.236   1.813 -27.597  1.00  0.00           H  
ATOM    896  N1    U    29      31.238   1.487 -27.236  1.00  0.00           N  
ATOM    897  C6    U    29      30.001   1.944 -26.986  1.00  0.00           C  
ATOM    898  H6    U    29      29.761   2.996 -27.048  1.00  0.00           H  
ATOM    899  C5    U    29      29.041   1.062 -26.679  1.00  0.00           C  
ATOM    900  H5    U    29      28.026   1.351 -26.446  1.00  0.00           H  
ATOM    901  C4    U    29      29.206  -0.377 -26.754  1.00  0.00           C  
ATOM    902  O4    U    29      28.327  -1.171 -26.488  1.00  0.00           O  
ATOM    903  N3    U    29      30.445  -0.724 -27.153  1.00  0.00           N  
ATOM    904  H3    U    29      30.593  -1.685 -27.424  1.00  0.00           H  
ATOM    905  C2    U    29      31.505   0.103 -27.394  1.00  0.00           C  
ATOM    906  O2    U    29      32.629  -0.333 -27.661  1.00  0.00           O  
ATOM    907  C3'   U    29      31.424   3.830 -29.437  1.00  0.00           C  
ATOM    908  H3'   U    29      30.385   3.690 -29.139  1.00  0.00           H  
ATOM    909  C2'   U    29      32.145   2.502 -29.348  1.00  0.00           C  
ATOM    910  H2'   U    29      31.529   1.677 -29.706  1.00  0.00           H  
ATOM    911  O2'   U    29      33.423   2.569 -30.003  1.00  0.00           O  
ATOM    912 HO2'   U    29      33.228   2.897 -30.885  1.00  0.00           H  
ATOM    913  O3'   U    29      31.653   4.544 -30.618  1.00  0.00           O  
ATOM    914  P     G    30      30.626   4.420 -31.868  1.00  0.00           P  
ATOM    915  OP1   G    30      30.927   5.416 -32.930  1.00  0.00           O  
ATOM    916  OP2   G    30      29.267   4.281 -31.391  1.00  0.00           O  
ATOM    917  O5'   G    30      31.128   3.033 -32.344  1.00  0.00           O  
ATOM    918  C5'   G    30      32.205   2.885 -33.283  1.00  0.00           C  
ATOM    919  H5'   G    30      33.046   3.459 -32.895  1.00  0.00           H  
ATOM    920 H5''   G    30      32.093   3.303 -34.283  1.00  0.00           H  
ATOM    921  C4'   G    30      32.709   1.425 -33.456  1.00  0.00           C  
ATOM    922  H4'   G    30      33.637   1.520 -34.020  1.00  0.00           H  
ATOM    923  O4'   G    30      32.961   0.691 -32.258  1.00  0.00           O  
ATOM    924  C1'   G    30      32.632  -0.670 -32.359  1.00  0.00           C  
ATOM    925  H1'   G    30      33.372  -1.420 -32.083  1.00  0.00           H  
ATOM    926  N9    G    30      31.514  -1.080 -31.450  1.00  0.00           N  
ATOM    927  C8    G    30      30.470  -0.350 -30.982  1.00  0.00           C  
ATOM    928  H8    G    30      30.460   0.727 -31.066  1.00  0.00           H  
ATOM    929  N7    G    30      29.545  -1.045 -30.395  1.00  0.00           N  
ATOM    930  C5    G    30      29.989  -2.324 -30.607  1.00  0.00           C  
ATOM    931  C6    G    30      29.306  -3.592 -30.355  1.00  0.00           C  
ATOM    932  O6    G    30      28.221  -3.779 -29.823  1.00  0.00           O  
ATOM    933  N1    G    30      29.970  -4.681 -30.883  1.00  0.00           N  
ATOM    934  H1    G    30      29.380  -5.499 -30.824  1.00  0.00           H  
ATOM    935  C2    G    30      31.221  -4.678 -31.319  1.00  0.00           C  
ATOM    936  N2    G    30      31.636  -5.800 -31.743  1.00  0.00           N  
ATOM    937  H21   G    30      30.933  -6.523 -31.683  1.00  0.00           H  
ATOM    938  H22   G    30      32.406  -5.755 -32.394  1.00  0.00           H  
ATOM    939  N3    G    30      31.903  -3.530 -31.571  1.00  0.00           N  
ATOM    940  C4    G    30      31.209  -2.411 -31.202  1.00  0.00           C  
ATOM    941  C3'   G    30      31.787   0.538 -34.148  1.00  0.00           C  
ATOM    942  H3'   G    30      30.862   0.622 -33.578  1.00  0.00           H  
ATOM    943  C2'   G    30      32.383  -0.818 -33.843  1.00  0.00           C  
ATOM    944  H2'   G    30      31.617  -1.565 -34.054  1.00  0.00           H  
ATOM    945  O2'   G    30      33.594  -1.136 -34.622  1.00  0.00           O  
ATOM    946 HO2'   G    30      33.800  -2.048 -34.404  1.00  0.00           H  
ATOM    947  O3'   G    30      31.486   0.857 -35.509  1.00  0.00           O  
ATOM    948  P     G    31      30.050   0.549 -36.167  1.00  0.00           P  
ATOM    949  OP1   G    31      30.181   1.049 -37.525  1.00  0.00           O  
ATOM    950  OP2   G    31      28.961   1.035 -35.299  1.00  0.00           O  
ATOM    951  O5'   G    31      30.104  -0.972 -36.285  1.00  0.00           O  
ATOM    952  C5'   G    31      31.150  -1.790 -36.864  1.00  0.00           C  
ATOM    953  H5'   G    31      32.120  -1.595 -36.407  1.00  0.00           H  
ATOM    954 H5''   G    31      31.311  -1.629 -37.930  1.00  0.00           H  
ATOM    955  C4'   G    31      30.921  -3.316 -36.700  1.00  0.00           C  
ATOM    956  H4'   G    31      31.673  -3.860 -37.271  1.00  0.00           H  
ATOM    957  O4'   G    31      31.152  -3.748 -35.334  1.00  0.00           O  
ATOM    958  C1'   G    31      30.209  -4.768 -35.059  1.00  0.00           C  
ATOM    959  H1'   G    31      30.789  -5.519 -34.523  1.00  0.00           H  
ATOM    960  N9    G    31      29.128  -4.286 -34.147  1.00  0.00           N  
ATOM    961  C8    G    31      28.972  -3.014 -33.689  1.00  0.00           C  
ATOM    962  H8    G    31      29.727  -2.259 -33.857  1.00  0.00           H  
ATOM    963  N7    G    31      27.784  -2.761 -33.173  1.00  0.00           N  
ATOM    964  C5    G    31      27.203  -4.019 -33.072  1.00  0.00           C  
ATOM    965  C6    G    31      26.003  -4.468 -32.374  1.00  0.00           C  
ATOM    966  O6    G    31      25.225  -3.767 -31.738  1.00  0.00           O  
ATOM    967  N1    G    31      25.793  -5.813 -32.516  1.00  0.00           N  
ATOM    968  H1    G    31      24.922  -6.195 -32.176  1.00  0.00           H  
ATOM    969  C2    G    31      26.713  -6.603 -33.113  1.00  0.00           C  
ATOM    970  N2    G    31      26.286  -7.838 -33.167  1.00  0.00           N  
ATOM    971  H21   G    31      25.412  -8.147 -32.766  1.00  0.00           H  
ATOM    972  H22   G    31      26.826  -8.501 -33.704  1.00  0.00           H  
ATOM    973  N3    G    31      27.860  -6.334 -33.707  1.00  0.00           N  
ATOM    974  C4    G    31      28.060  -4.994 -33.654  1.00  0.00           C  
ATOM    975  C3'   G    31      29.559  -3.863 -37.142  1.00  0.00           C  
ATOM    976  H3'   G    31      28.846  -3.144 -36.737  1.00  0.00           H  
ATOM    977  C2'   G    31      29.638  -5.254 -36.407  1.00  0.00           C  
ATOM    978  H2'   G    31      28.637  -5.671 -36.302  1.00  0.00           H  
ATOM    979  O2'   G    31      30.528  -6.213 -36.941  1.00  0.00           O  
ATOM    980 HO2'   G    31      30.832  -6.017 -37.830  1.00  0.00           H  
ATOM    981  O3'   G    31      29.412  -4.056 -38.577  1.00  0.00           O  
ATOM    982  P     G    32      28.058  -3.708 -39.340  1.00  0.00           P  
ATOM    983  OP1   G    32      28.213  -3.839 -40.819  1.00  0.00           O  
ATOM    984  OP2   G    32      27.569  -2.440 -38.751  1.00  0.00           O  
ATOM    985  O5'   G    32      27.057  -4.882 -38.808  1.00  0.00           O  
ATOM    986  C5'   G    32      27.268  -6.179 -39.182  1.00  0.00           C  
ATOM    987  H5'   G    32      28.268  -6.391 -38.804  1.00  0.00           H  
ATOM    988 H5''   G    32      27.193  -6.415 -40.243  1.00  0.00           H  
ATOM    989  C4'   G    32      26.233  -7.152 -38.586  1.00  0.00           C  
ATOM    990  H4'   G    32      26.435  -8.163 -38.939  1.00  0.00           H  
ATOM    991  O4'   G    32      26.437  -7.083 -37.192  1.00  0.00           O  
ATOM    992  C1'   G    32      25.134  -7.136 -36.568  1.00  0.00           C  
ATOM    993  H1'   G    32      25.081  -7.908 -35.801  1.00  0.00           H  
ATOM    994  N9    G    32      24.807  -5.904 -35.844  1.00  0.00           N  
ATOM    995  C8    G    32      25.256  -4.638 -36.076  1.00  0.00           C  
ATOM    996  H8    G    32      26.070  -4.422 -36.752  1.00  0.00           H  
ATOM    997  N7    G    32      24.638  -3.688 -35.336  1.00  0.00           N  
ATOM    998  C5    G    32      23.766  -4.461 -34.569  1.00  0.00           C  
ATOM    999  C6    G    32      22.853  -4.159 -33.496  1.00  0.00           C  
ATOM   1000  O6    G    32      22.644  -3.069 -32.963  1.00  0.00           O  
ATOM   1001  N1    G    32      22.070  -5.259 -33.053  1.00  0.00           N  
ATOM   1002  H1    G    32      21.546  -4.963 -32.242  1.00  0.00           H  
ATOM   1003  C2    G    32      22.167  -6.505 -33.556  1.00  0.00           C  
ATOM   1004  N2    G    32      21.343  -7.403 -33.078  1.00  0.00           N  
ATOM   1005  H21   G    32      20.772  -7.320 -32.249  1.00  0.00           H  
ATOM   1006  H22   G    32      21.487  -8.349 -33.401  1.00  0.00           H  
ATOM   1007  N3    G    32      23.054  -6.801 -34.512  1.00  0.00           N  
ATOM   1008  C4    G    32      23.836  -5.772 -34.933  1.00  0.00           C  
ATOM   1009  C3'   G    32      24.788  -6.751 -38.809  1.00  0.00           C  
ATOM   1010  H3'   G    32      24.616  -5.681 -38.687  1.00  0.00           H  
ATOM   1011  C2'   G    32      24.128  -7.484 -37.682  1.00  0.00           C  
ATOM   1012  H2'   G    32      23.159  -7.047 -37.442  1.00  0.00           H  
ATOM   1013  O2'   G    32      24.134  -8.852 -37.806  1.00  0.00           O  
ATOM   1014 HO2'   G    32      23.499  -9.304 -37.245  1.00  0.00           H  
ATOM   1015  O3'   G    32      24.400  -7.234 -40.130  1.00  0.00           O  
ATOM   1016  P     A    33      23.276  -6.542 -40.924  1.00  0.00           P  
ATOM   1017  OP1   A    33      23.087  -7.187 -42.254  1.00  0.00           O  
ATOM   1018  OP2   A    33      23.588  -5.090 -40.730  1.00  0.00           O  
ATOM   1019  O5'   A    33      21.899  -6.879 -40.103  1.00  0.00           O  
ATOM   1020  C5'   A    33      21.542  -8.257 -40.013  1.00  0.00           C  
ATOM   1021  H5'   A    33      22.453  -8.841 -39.883  1.00  0.00           H  
ATOM   1022 H5''   A    33      21.084  -8.504 -40.971  1.00  0.00           H  
ATOM   1023  C4'   A    33      20.609  -8.486 -38.823  1.00  0.00           C  
ATOM   1024  H4'   A    33      20.483  -9.566 -38.901  1.00  0.00           H  
ATOM   1025  O4'   A    33      21.174  -7.983 -37.618  1.00  0.00           O  
ATOM   1026  C1'   A    33      20.102  -7.732 -36.814  1.00  0.00           C  
ATOM   1027  H1'   A    33      20.273  -8.262 -35.877  1.00  0.00           H  
ATOM   1028  N9    A    33      20.116  -6.281 -36.474  1.00  0.00           N  
ATOM   1029  C8    A    33      20.718  -5.240 -37.110  1.00  0.00           C  
ATOM   1030  H8    A    33      21.335  -5.450 -37.971  1.00  0.00           H  
ATOM   1031  N7    A    33      20.551  -4.043 -36.522  1.00  0.00           N  
ATOM   1032  C5    A    33      19.782  -4.456 -35.457  1.00  0.00           C  
ATOM   1033  C6    A    33      19.169  -3.753 -34.404  1.00  0.00           C  
ATOM   1034  N6    A    33      19.398  -2.472 -34.179  1.00  0.00           N  
ATOM   1035  H61   A    33      19.034  -2.054 -33.335  1.00  0.00           H  
ATOM   1036  H62   A    33      19.820  -1.944 -34.930  1.00  0.00           H  
ATOM   1037  N1    A    33      18.186  -4.232 -33.647  1.00  0.00           N  
ATOM   1038  C2    A    33      17.885  -5.531 -33.846  1.00  0.00           C  
ATOM   1039  H2    A    33      17.067  -5.882 -33.235  1.00  0.00           H  
ATOM   1040  N3    A    33      18.399  -6.353 -34.786  1.00  0.00           N  
ATOM   1041  C4    A    33      19.335  -5.734 -35.500  1.00  0.00           C  
ATOM   1042  C3'   A    33      19.224  -7.830 -38.979  1.00  0.00           C  
ATOM   1043  H3'   A    33      19.372  -6.755 -39.089  1.00  0.00           H  
ATOM   1044  C2'   A    33      18.785  -8.048 -37.582  1.00  0.00           C  
ATOM   1045  H2'   A    33      17.915  -7.427 -37.370  1.00  0.00           H  
ATOM   1046  O2'   A    33      18.330  -9.329 -37.193  1.00  0.00           O  
ATOM   1047 HO2'   A    33      17.882  -9.255 -36.348  1.00  0.00           H  
ATOM   1048  O3'   A    33      18.439  -8.570 -39.946  1.00  0.00           O  
ATOM   1049  P     G    34      17.127  -7.944 -40.647  1.00  0.00           P  
ATOM   1050  OP1   G    34      16.355  -9.056 -41.176  1.00  0.00           O  
ATOM   1051  OP2   G    34      17.572  -7.021 -41.662  1.00  0.00           O  
ATOM   1052  O5'   G    34      16.231  -7.169 -39.580  1.00  0.00           O  
ATOM   1053  C5'   G    34      15.385  -7.885 -38.716  1.00  0.00           C  
ATOM   1054  H5'   G    34      15.850  -8.753 -38.249  1.00  0.00           H  
ATOM   1055 H5''   G    34      14.682  -8.507 -39.270  1.00  0.00           H  
ATOM   1056  C4'   G    34      14.713  -6.999 -37.647  1.00  0.00           C  
ATOM   1057  H4'   G    34      14.125  -7.728 -37.090  1.00  0.00           H  
ATOM   1058  O4'   G    34      15.520  -6.493 -36.661  1.00  0.00           O  
ATOM   1059  C1'   G    34      15.062  -5.229 -36.359  1.00  0.00           C  
ATOM   1060  H1'   G    34      14.913  -5.104 -35.287  1.00  0.00           H  
ATOM   1061  N9    G    34      16.033  -4.155 -36.810  1.00  0.00           N  
ATOM   1062  C8    G    34      17.026  -4.338 -37.779  1.00  0.00           C  
ATOM   1063  H8    G    34      17.178  -5.292 -38.262  1.00  0.00           H  
ATOM   1064  N7    G    34      17.819  -3.333 -37.950  1.00  0.00           N  
ATOM   1065  C5    G    34      17.323  -2.342 -37.046  1.00  0.00           C  
ATOM   1066  C6    G    34      17.726  -1.003 -36.752  1.00  0.00           C  
ATOM   1067  O6    G    34      18.617  -0.356 -37.298  1.00  0.00           O  
ATOM   1068  N1    G    34      17.095  -0.469 -35.676  1.00  0.00           N  
ATOM   1069  H1    G    34      17.313   0.453 -35.329  1.00  0.00           H  
ATOM   1070  C2    G    34      16.155  -1.164 -34.924  1.00  0.00           C  
ATOM   1071  N2    G    34      15.533  -0.563 -33.947  1.00  0.00           N  
ATOM   1072  H21   G    34      15.843   0.331 -33.595  1.00  0.00           H  
ATOM   1073  H22   G    34      14.720  -0.978 -33.515  1.00  0.00           H  
ATOM   1074  N3    G    34      15.763  -2.425 -35.107  1.00  0.00           N  
ATOM   1075  C4    G    34      16.321  -2.928 -36.196  1.00  0.00           C  
ATOM   1076  C3'   G    34      13.747  -5.929 -38.246  1.00  0.00           C  
ATOM   1077  H3'   G    34      14.170  -5.379 -39.087  1.00  0.00           H  
ATOM   1078  C2'   G    34      13.739  -5.081 -36.999  1.00  0.00           C  
ATOM   1079  H2'   G    34      13.575  -4.028 -37.227  1.00  0.00           H  
ATOM   1080  O2'   G    34      12.739  -5.612 -36.081  1.00  0.00           O  
ATOM   1081 HO2'   G    34      11.895  -5.441 -36.506  1.00  0.00           H  
ATOM   1082  O3'   G    34      12.449  -6.449 -38.592  1.00  0.00           O  
ATOM   1083  P     U    35      12.014  -6.645 -40.153  1.00  0.00           P  
ATOM   1084  OP1   U    35      11.162  -7.849 -40.136  1.00  0.00           O  
ATOM   1085  OP2   U    35      13.227  -6.659 -41.043  1.00  0.00           O  
ATOM   1086  O5'   U    35      11.160  -5.380 -40.483  1.00  0.00           O  
ATOM   1087  C5'   U    35       9.911  -5.239 -39.968  1.00  0.00           C  
ATOM   1088  H5'   U    35       9.806  -5.504 -38.916  1.00  0.00           H  
ATOM   1089 H5''   U    35       9.204  -5.982 -40.340  1.00  0.00           H  
ATOM   1090  C4'   U    35       9.389  -3.778 -40.370  1.00  0.00           C  
ATOM   1091  H4'   U    35       8.331  -3.708 -40.115  1.00  0.00           H  
ATOM   1092  O4'   U    35      10.095  -2.816 -39.627  1.00  0.00           O  
ATOM   1093  C1'   U    35      10.676  -1.815 -40.547  1.00  0.00           C  
ATOM   1094  H1'   U    35      10.014  -0.965 -40.715  1.00  0.00           H  
ATOM   1095  N1    U    35      12.083  -1.461 -40.108  1.00  0.00           N  
ATOM   1096  C6    U    35      12.944  -2.437 -39.732  1.00  0.00           C  
ATOM   1097  H6    U    35      12.583  -3.423 -39.479  1.00  0.00           H  
ATOM   1098  C5    U    35      14.242  -2.143 -39.484  1.00  0.00           C  
ATOM   1099  H5    U    35      14.971  -2.856 -39.129  1.00  0.00           H  
ATOM   1100  C4    U    35      14.788  -0.802 -39.736  1.00  0.00           C  
ATOM   1101  O4    U    35      15.937  -0.457 -39.566  1.00  0.00           O  
ATOM   1102  N3    U    35      13.821   0.131 -40.082  1.00  0.00           N  
ATOM   1103  H3    U    35      14.010   1.091 -39.832  1.00  0.00           H  
ATOM   1104  C2    U    35      12.483  -0.147 -40.248  1.00  0.00           C  
ATOM   1105  O2    U    35      11.686   0.766 -40.533  1.00  0.00           O  
ATOM   1106  C3'   U    35       9.646  -3.531 -41.885  1.00  0.00           C  
ATOM   1107  H3'   U    35       9.891  -4.436 -42.441  1.00  0.00           H  
ATOM   1108  C2'   U    35      10.796  -2.556 -41.900  1.00  0.00           C  
ATOM   1109  H2'   U    35      11.643  -3.235 -41.801  1.00  0.00           H  
ATOM   1110  O2'   U    35      10.827  -1.703 -43.015  1.00  0.00           O  
ATOM   1111 HO2'   U    35      11.016  -2.374 -43.675  1.00  0.00           H  
ATOM   1112  O3'   U    35       8.547  -2.802 -42.406  1.00  0.00           O  
ATOM   1113  P     U    36       7.501  -3.549 -43.302  1.00  0.00           P  
ATOM   1114  OP1   U    36       6.505  -2.547 -43.678  1.00  0.00           O  
ATOM   1115  OP2   U    36       6.966  -4.735 -42.540  1.00  0.00           O  
ATOM   1116  O5'   U    36       8.211  -4.074 -44.648  1.00  0.00           O  
ATOM   1117  C5'   U    36       8.778  -3.189 -45.558  1.00  0.00           C  
ATOM   1118  H5'   U    36       9.509  -2.565 -45.045  1.00  0.00           H  
ATOM   1119 H5''   U    36       7.974  -2.512 -45.846  1.00  0.00           H  
ATOM   1120  C4'   U    36       9.396  -3.997 -46.764  1.00  0.00           C  
ATOM   1121  H4'   U    36       9.990  -4.843 -46.419  1.00  0.00           H  
ATOM   1122  O4'   U    36       8.429  -4.528 -47.735  1.00  0.00           O  
ATOM   1123  C1'   U    36       9.107  -4.432 -48.975  1.00  0.00           C  
ATOM   1124  H1'   U    36       9.873  -5.204 -49.045  1.00  0.00           H  
ATOM   1125  N1    U    36       8.336  -4.539 -50.231  1.00  0.00           N  
ATOM   1126  C6    U    36       7.342  -3.617 -50.473  1.00  0.00           C  
ATOM   1127  H6    U    36       7.134  -2.727 -49.898  1.00  0.00           H  
ATOM   1128  C5    U    36       6.662  -3.776 -51.642  1.00  0.00           C  
ATOM   1129  H5    U    36       5.888  -3.125 -52.022  1.00  0.00           H  
ATOM   1130  C4    U    36       6.996  -4.814 -52.614  1.00  0.00           C  
ATOM   1131  O4    U    36       6.418  -4.969 -53.700  1.00  0.00           O  
ATOM   1132  N3    U    36       8.110  -5.552 -52.301  1.00  0.00           N  
ATOM   1133  H3    U    36       8.582  -5.958 -53.097  1.00  0.00           H  
ATOM   1134  C2    U    36       8.804  -5.410 -51.151  1.00  0.00           C  
ATOM   1135  O2    U    36       9.744  -6.205 -51.048  1.00  0.00           O  
ATOM   1136  C3'   U    36      10.349  -2.989 -47.450  1.00  0.00           C  
ATOM   1137  H3'   U    36      10.146  -1.992 -47.060  1.00  0.00           H  
ATOM   1138  C2'   U    36       9.924  -3.121 -48.941  1.00  0.00           C  
ATOM   1139  H2'   U    36       9.269  -2.328 -49.303  1.00  0.00           H  
ATOM   1140  O2'   U    36      11.054  -3.349 -49.789  1.00  0.00           O  
ATOM   1141 HO2'   U    36      11.652  -2.612 -49.648  1.00  0.00           H  
ATOM   1142  O3'   U    36      11.738  -3.140 -47.317  1.00  0.00           O  
ATOM   1143  P     U    37      12.474  -2.888 -45.971  1.00  0.00           P  
ATOM   1144  OP1   U    37      13.913  -3.166 -46.281  1.00  0.00           O  
ATOM   1145  OP2   U    37      11.846  -3.506 -44.815  1.00  0.00           O  
ATOM   1146  O5'   U    37      12.249  -1.225 -45.763  1.00  0.00           O  
ATOM   1147  C5'   U    37      12.598  -0.284 -46.769  1.00  0.00           C  
ATOM   1148  H5'   U    37      11.882  -0.296 -47.592  1.00  0.00           H  
ATOM   1149 H5''   U    37      13.579  -0.595 -47.126  1.00  0.00           H  
ATOM   1150  C4'   U    37      12.808   1.128 -46.211  1.00  0.00           C  
ATOM   1151  H4'   U    37      13.383   1.672 -46.961  1.00  0.00           H  
ATOM   1152  O4'   U    37      11.575   1.745 -45.913  1.00  0.00           O  
ATOM   1153  C1'   U    37      11.547   2.103 -44.550  1.00  0.00           C  
ATOM   1154  H1'   U    37      11.912   3.130 -44.589  1.00  0.00           H  
ATOM   1155  N1    U    37      10.146   2.028 -43.972  1.00  0.00           N  
ATOM   1156  C6    U    37       9.433   0.898 -44.151  1.00  0.00           C  
ATOM   1157  H6    U    37       9.831   0.115 -44.779  1.00  0.00           H  
ATOM   1158  C5    U    37       8.189   0.781 -43.678  1.00  0.00           C  
ATOM   1159  H5    U    37       7.504  -0.020 -43.914  1.00  0.00           H  
ATOM   1160  C4    U    37       7.600   1.811 -42.828  1.00  0.00           C  
ATOM   1161  O4    U    37       6.432   1.826 -42.390  1.00  0.00           O  
ATOM   1162  N3    U    37       8.453   2.880 -42.606  1.00  0.00           N  
ATOM   1163  H3    U    37       8.101   3.460 -41.857  1.00  0.00           H  
ATOM   1164  C2    U    37       9.669   3.103 -43.183  1.00  0.00           C  
ATOM   1165  O2    U    37      10.222   4.204 -43.111  1.00  0.00           O  
ATOM   1166  C3'   U    37      13.691   1.166 -44.908  1.00  0.00           C  
ATOM   1167  H3'   U    37      14.243   0.230 -44.825  1.00  0.00           H  
ATOM   1168  C2'   U    37      12.597   1.227 -43.767  1.00  0.00           C  
ATOM   1169  H2'   U    37      12.093   0.269 -43.641  1.00  0.00           H  
ATOM   1170  O2'   U    37      13.065   1.759 -42.550  1.00  0.00           O  
ATOM   1171 HO2'   U    37      12.303   1.633 -41.980  1.00  0.00           H  
ATOM   1172  O3'   U    37      14.485   2.349 -44.953  1.00  0.00           O  
ATOM   1173  P     C    38      15.960   2.403 -45.471  1.00  0.00           P  
ATOM   1174  OP1   C    38      15.943   2.025 -46.852  1.00  0.00           O  
ATOM   1175  OP2   C    38      16.800   1.728 -44.480  1.00  0.00           O  
ATOM   1176  O5'   C    38      16.220   3.928 -45.301  1.00  0.00           O  
ATOM   1177  C5'   C    38      16.775   4.712 -46.406  1.00  0.00           C  
ATOM   1178  H5'   C    38      16.199   4.302 -47.236  1.00  0.00           H  
ATOM   1179 H5''   C    38      17.805   4.466 -46.664  1.00  0.00           H  
ATOM   1180  C4'   C    38      16.605   6.233 -46.207  1.00  0.00           C  
ATOM   1181  H4'   C    38      17.087   6.793 -47.009  1.00  0.00           H  
ATOM   1182  O4'   C    38      15.235   6.643 -46.053  1.00  0.00           O  
ATOM   1183  C1'   C    38      15.032   7.634 -44.992  1.00  0.00           C  
ATOM   1184  H1'   C    38      14.706   8.612 -45.346  1.00  0.00           H  
ATOM   1185  N1    C    38      14.129   7.207 -43.820  1.00  0.00           N  
ATOM   1186  C6    C    38      13.894   5.854 -43.620  1.00  0.00           C  
ATOM   1187  H6    C    38      14.289   5.124 -44.311  1.00  0.00           H  
ATOM   1188  C5    C    38      13.121   5.570 -42.533  1.00  0.00           C  
ATOM   1189  H5    C    38      13.134   4.501 -42.384  1.00  0.00           H  
ATOM   1190  C4    C    38      12.655   6.532 -41.692  1.00  0.00           C  
ATOM   1191  N4    C    38      11.989   6.212 -40.686  1.00  0.00           N  
ATOM   1192  H41   C    38      11.419   6.851 -40.150  1.00  0.00           H  
ATOM   1193  H42   C    38      11.647   5.266 -40.773  1.00  0.00           H  
ATOM   1194  N3    C    38      12.958   7.757 -41.838  1.00  0.00           N  
ATOM   1195  C2    C    38      13.603   8.174 -42.964  1.00  0.00           C  
ATOM   1196  O2    C    38      13.864   9.388 -43.114  1.00  0.00           O  
ATOM   1197  C3'   C    38      17.275   6.739 -44.880  1.00  0.00           C  
ATOM   1198  H3'   C    38      17.091   6.014 -44.087  1.00  0.00           H  
ATOM   1199  C2'   C    38      16.386   8.004 -44.530  1.00  0.00           C  
ATOM   1200  H2'   C    38      16.417   8.166 -43.453  1.00  0.00           H  
ATOM   1201  O2'   C    38      16.904   9.144 -45.153  1.00  0.00           O  
ATOM   1202 HO2'   C    38      17.836   8.954 -45.280  1.00  0.00           H  
ATOM   1203  O3'   C    38      18.708   6.931 -44.844  1.00  0.00           O  
ATOM   1204  P     U    39      19.492   6.843 -43.494  1.00  0.00           P  
ATOM   1205  OP1   U    39      20.695   7.548 -43.639  1.00  0.00           O  
ATOM   1206  OP2   U    39      19.513   5.398 -43.063  1.00  0.00           O  
ATOM   1207  O5'   U    39      18.578   7.598 -42.442  1.00  0.00           O  
ATOM   1208  C5'   U    39      18.840   8.966 -41.988  1.00  0.00           C  
ATOM   1209  H5'   U    39      18.745   9.629 -42.847  1.00  0.00           H  
ATOM   1210 H5''   U    39      19.845   9.096 -41.585  1.00  0.00           H  
ATOM   1211  C4'   U    39      17.856   9.467 -40.946  1.00  0.00           C  
ATOM   1212  H4'   U    39      17.948  10.543 -40.795  1.00  0.00           H  
ATOM   1213  O4'   U    39      16.461   9.240 -41.081  1.00  0.00           O  
ATOM   1214  C1'   U    39      15.802   8.953 -39.876  1.00  0.00           C  
ATOM   1215  H1'   U    39      14.940   9.612 -39.773  1.00  0.00           H  
ATOM   1216  N1    U    39      15.299   7.563 -39.741  1.00  0.00           N  
ATOM   1217  C6    U    39      15.808   6.550 -40.556  1.00  0.00           C  
ATOM   1218  H6    U    39      16.490   6.903 -41.316  1.00  0.00           H  
ATOM   1219  C5    U    39      15.457   5.260 -40.324  1.00  0.00           C  
ATOM   1220  H5    U    39      15.807   4.426 -40.915  1.00  0.00           H  
ATOM   1221  C4    U    39      14.584   4.845 -39.299  1.00  0.00           C  
ATOM   1222  O4    U    39      13.997   3.790 -39.099  1.00  0.00           O  
ATOM   1223  N3    U    39      14.248   5.881 -38.453  1.00  0.00           N  
ATOM   1224  H3    U    39      13.533   5.721 -37.758  1.00  0.00           H  
ATOM   1225  C2    U    39      14.500   7.210 -38.658  1.00  0.00           C  
ATOM   1226  O2    U    39      14.008   7.970 -37.844  1.00  0.00           O  
ATOM   1227  C3'   U    39      18.206   8.922 -39.560  1.00  0.00           C  
ATOM   1228  H3'   U    39      18.506   7.877 -39.474  1.00  0.00           H  
ATOM   1229  C2'   U    39      16.897   9.308 -38.813  1.00  0.00           C  
ATOM   1230  H2'   U    39      16.834   8.627 -37.964  1.00  0.00           H  
ATOM   1231  O2'   U    39      16.729  10.648 -38.486  1.00  0.00           O  
ATOM   1232 HO2'   U    39      16.208  10.659 -37.679  1.00  0.00           H  
ATOM   1233  O3'   U    39      19.317   9.651 -39.072  1.00  0.00           O  
ATOM   1234  P     A    40      20.351   8.943 -38.168  1.00  0.00           P  
ATOM   1235  OP1   A    40      21.355   9.952 -37.777  1.00  0.00           O  
ATOM   1236  OP2   A    40      20.712   7.587 -38.643  1.00  0.00           O  
ATOM   1237  O5'   A    40      19.457   8.717 -36.871  1.00  0.00           O  
ATOM   1238  C5'   A    40      18.919   9.715 -36.107  1.00  0.00           C  
ATOM   1239  H5'   A    40      18.261  10.236 -36.802  1.00  0.00           H  
ATOM   1240 H5''   A    40      19.761  10.220 -35.632  1.00  0.00           H  
ATOM   1241  C4'   A    40      17.976   9.268 -34.974  1.00  0.00           C  
ATOM   1242  H4'   A    40      17.648  10.183 -34.482  1.00  0.00           H  
ATOM   1243  O4'   A    40      16.847   8.550 -35.580  1.00  0.00           O  
ATOM   1244  C1'   A    40      16.453   7.520 -34.687  1.00  0.00           C  
ATOM   1245  H1'   A    40      15.457   7.703 -34.284  1.00  0.00           H  
ATOM   1246  N9    A    40      16.533   6.217 -35.414  1.00  0.00           N  
ATOM   1247  C8    A    40      17.310   5.879 -36.539  1.00  0.00           C  
ATOM   1248  H8    A    40      18.066   6.553 -36.914  1.00  0.00           H  
ATOM   1249  N7    A    40      17.093   4.749 -37.124  1.00  0.00           N  
ATOM   1250  C5    A    40      16.010   4.242 -36.305  1.00  0.00           C  
ATOM   1251  C6    A    40      15.298   3.039 -36.248  1.00  0.00           C  
ATOM   1252  N6    A    40      15.409   2.114 -37.120  1.00  0.00           N  
ATOM   1253  H61   A    40      15.024   1.181 -37.126  1.00  0.00           H  
ATOM   1254  H62   A    40      16.047   2.352 -37.866  1.00  0.00           H  
ATOM   1255  N1    A    40      14.392   2.778 -35.302  1.00  0.00           N  
ATOM   1256  C2    A    40      14.167   3.701 -34.395  1.00  0.00           C  
ATOM   1257  H2    A    40      13.416   3.514 -33.642  1.00  0.00           H  
ATOM   1258  N3    A    40      14.842   4.848 -34.220  1.00  0.00           N  
ATOM   1259  C4    A    40      15.705   5.115 -35.238  1.00  0.00           C  
ATOM   1260  C3'   A    40      18.617   8.293 -34.048  1.00  0.00           C  
ATOM   1261  H3'   A    40      19.208   7.536 -34.563  1.00  0.00           H  
ATOM   1262  C2'   A    40      17.438   7.561 -33.528  1.00  0.00           C  
ATOM   1263  H2'   A    40      17.822   6.584 -33.235  1.00  0.00           H  
ATOM   1264  O2'   A    40      16.742   8.268 -32.522  1.00  0.00           O  
ATOM   1265 HO2'   A    40      16.111   7.686 -32.092  1.00  0.00           H  
ATOM   1266  O3'   A    40      19.371   9.071 -33.066  1.00  0.00           O  
ATOM   1267  P     C    41      20.559   8.473 -32.116  1.00  0.00           P  
ATOM   1268  OP1   C    41      20.591   9.422 -31.013  1.00  0.00           O  
ATOM   1269  OP2   C    41      21.791   8.241 -32.855  1.00  0.00           O  
ATOM   1270  O5'   C    41      19.961   7.140 -31.624  1.00  0.00           O  
ATOM   1271  C5'   C    41      19.155   7.007 -30.436  1.00  0.00           C  
ATOM   1272  H5'   C    41      18.476   7.854 -30.337  1.00  0.00           H  
ATOM   1273 H5''   C    41      19.839   7.122 -29.595  1.00  0.00           H  
ATOM   1274  C4'   C    41      18.429   5.712 -30.173  1.00  0.00           C  
ATOM   1275  H4'   C    41      17.825   5.776 -29.267  1.00  0.00           H  
ATOM   1276  O4'   C    41      17.530   5.330 -31.205  1.00  0.00           O  
ATOM   1277  C1'   C    41      17.650   3.898 -31.315  1.00  0.00           C  
ATOM   1278  H1'   C    41      16.735   3.340 -31.118  1.00  0.00           H  
ATOM   1279  N1    C    41      17.975   3.566 -32.752  1.00  0.00           N  
ATOM   1280  C6    C    41      18.951   4.318 -33.451  1.00  0.00           C  
ATOM   1281  H6    C    41      19.373   5.131 -32.879  1.00  0.00           H  
ATOM   1282  C5    C    41      19.349   3.932 -34.665  1.00  0.00           C  
ATOM   1283  H5    C    41      20.074   4.519 -35.210  1.00  0.00           H  
ATOM   1284  C4    C    41      18.852   2.735 -35.171  1.00  0.00           C  
ATOM   1285  N4    C    41      19.237   2.343 -36.363  1.00  0.00           N  
ATOM   1286  H41   C    41      18.799   1.466 -36.605  1.00  0.00           H  
ATOM   1287  H42   C    41      20.176   2.686 -36.501  1.00  0.00           H  
ATOM   1288  N3    C    41      17.942   1.995 -34.563  1.00  0.00           N  
ATOM   1289  C2    C    41      17.481   2.404 -33.299  1.00  0.00           C  
ATOM   1290  O2    C    41      16.612   1.759 -32.774  1.00  0.00           O  
ATOM   1291  C3'   C    41      19.447   4.597 -29.947  1.00  0.00           C  
ATOM   1292  H3'   C    41      20.192   4.627 -30.743  1.00  0.00           H  
ATOM   1293  C2'   C    41      18.534   3.372 -30.179  1.00  0.00           C  
ATOM   1294  H2'   C    41      19.147   2.541 -30.527  1.00  0.00           H  
ATOM   1295  O2'   C    41      17.684   2.977 -29.041  1.00  0.00           O  
ATOM   1296 HO2'   C    41      18.232   2.805 -28.272  1.00  0.00           H  
ATOM   1297  O3'   C    41      19.894   4.470 -28.585  1.00  0.00           O  
ATOM   1298  P     C    42      21.218   5.262 -28.097  1.00  0.00           P  
ATOM   1299  OP1   C    42      21.975   5.879 -29.191  1.00  0.00           O  
ATOM   1300  OP2   C    42      21.959   4.229 -27.299  1.00  0.00           O  
ATOM   1301  O5'   C    42      20.670   6.386 -27.118  1.00  0.00           O  
ATOM   1302  C5'   C    42      21.113   7.753 -27.134  1.00  0.00           C  
ATOM   1303  H5'   C    42      21.173   8.078 -28.173  1.00  0.00           H  
ATOM   1304 H5''   C    42      22.115   7.761 -26.703  1.00  0.00           H  
ATOM   1305  C4'   C    42      20.160   8.672 -26.427  1.00  0.00           C  
ATOM   1306  H4'   C    42      20.399   9.727 -26.560  1.00  0.00           H  
ATOM   1307  O4'   C    42      18.899   8.473 -26.957  1.00  0.00           O  
ATOM   1308  C1'   C    42      17.869   8.602 -26.011  1.00  0.00           C  
ATOM   1309  H1'   C    42      17.290   9.511 -26.172  1.00  0.00           H  
ATOM   1310  N1    C    42      16.887   7.505 -25.996  1.00  0.00           N  
ATOM   1311  C6    C    42      17.219   6.247 -26.387  1.00  0.00           C  
ATOM   1312  H6    C    42      18.044   6.201 -27.082  1.00  0.00           H  
ATOM   1313  C5    C    42      16.555   5.149 -25.953  1.00  0.00           C  
ATOM   1314  H5    C    42      16.844   4.133 -26.179  1.00  0.00           H  
ATOM   1315  C4    C    42      15.362   5.385 -25.242  1.00  0.00           C  
ATOM   1316  N4    C    42      14.606   4.464 -24.790  1.00  0.00           N  
ATOM   1317  H41   C    42      13.736   4.796 -24.400  1.00  0.00           H  
ATOM   1318  H42   C    42      14.780   3.482 -24.948  1.00  0.00           H  
ATOM   1319  N3    C    42      14.998   6.605 -24.936  1.00  0.00           N  
ATOM   1320  C2    C    42      15.716   7.666 -25.318  1.00  0.00           C  
ATOM   1321  O2    C    42      15.346   8.775 -25.026  1.00  0.00           O  
ATOM   1322  C3'   C    42      19.994   8.393 -24.920  1.00  0.00           C  
ATOM   1323  H3'   C    42      20.081   7.319 -24.759  1.00  0.00           H  
ATOM   1324  C2'   C    42      18.574   8.832 -24.669  1.00  0.00           C  
ATOM   1325  H2'   C    42      18.029   8.249 -23.926  1.00  0.00           H  
ATOM   1326  O2'   C    42      18.492  10.188 -24.340  1.00  0.00           O  
ATOM   1327 HO2'   C    42      18.626  10.252 -23.391  1.00  0.00           H  
ATOM   1328  O3'   C    42      21.050   9.040 -24.240  1.00  0.00           O  
ATOM   1329  P     A    43      21.252   8.742 -22.669  1.00  0.00           P  
ATOM   1330  OP1   A    43      22.485   9.322 -22.234  1.00  0.00           O  
ATOM   1331  OP2   A    43      21.007   7.289 -22.335  1.00  0.00           O  
ATOM   1332  O5'   A    43      20.005   9.516 -22.051  1.00  0.00           O  
ATOM   1333  C5'   A    43      20.003  10.882 -21.669  1.00  0.00           C  
ATOM   1334  H5'   A    43      20.055  11.499 -22.566  1.00  0.00           H  
ATOM   1335 H5''   A    43      20.810  11.090 -20.966  1.00  0.00           H  
ATOM   1336  C4'   A    43      18.696  11.280 -21.006  1.00  0.00           C  
ATOM   1337  H4'   A    43      18.769  12.335 -20.745  1.00  0.00           H  
ATOM   1338  O4'   A    43      17.515  10.987 -21.809  1.00  0.00           O  
ATOM   1339  C1'   A    43      16.454  10.599 -20.863  1.00  0.00           C  
ATOM   1340  H1'   A    43      15.506  11.122 -20.989  1.00  0.00           H  
ATOM   1341  N9    A    43      16.235   9.134 -21.010  1.00  0.00           N  
ATOM   1342  C8    A    43      17.171   8.182 -21.452  1.00  0.00           C  
ATOM   1343  H8    A    43      18.177   8.410 -21.769  1.00  0.00           H  
ATOM   1344  N7    A    43      16.691   6.948 -21.500  1.00  0.00           N  
ATOM   1345  C5    A    43      15.378   7.128 -21.018  1.00  0.00           C  
ATOM   1346  C6    A    43      14.258   6.278 -20.844  1.00  0.00           C  
ATOM   1347  N6    A    43      14.108   5.011 -21.131  1.00  0.00           N  
ATOM   1348  H61   A    43      13.286   4.517 -20.816  1.00  0.00           H  
ATOM   1349  H62   A    43      14.901   4.459 -21.425  1.00  0.00           H  
ATOM   1350  N1    A    43      13.137   6.728 -20.331  1.00  0.00           N  
ATOM   1351  C2    A    43      13.032   8.023 -20.109  1.00  0.00           C  
ATOM   1352  H2    A    43      12.116   8.320 -19.620  1.00  0.00           H  
ATOM   1353  N3    A    43      13.968   8.953 -20.233  1.00  0.00           N  
ATOM   1354  C4    A    43      15.127   8.454 -20.685  1.00  0.00           C  
ATOM   1355  C3'   A    43      18.484  10.780 -19.559  1.00  0.00           C  
ATOM   1356  H3'   A    43      18.531   9.692 -19.582  1.00  0.00           H  
ATOM   1357  C2'   A    43      16.948  11.004 -19.525  1.00  0.00           C  
ATOM   1358  H2'   A    43      16.443  10.377 -18.790  1.00  0.00           H  
ATOM   1359  O2'   A    43      16.689  12.339 -19.277  1.00  0.00           O  
ATOM   1360 HO2'   A    43      17.085  12.487 -18.415  1.00  0.00           H  
ATOM   1361  O3'   A    43      19.210  11.463 -18.549  1.00  0.00           O  
ATOM   1362  P     A    44      19.506  10.759 -17.131  1.00  0.00           P  
ATOM   1363  OP1   A    44      20.377  11.672 -16.346  1.00  0.00           O  
ATOM   1364  OP2   A    44      19.844   9.325 -17.366  1.00  0.00           O  
ATOM   1365  O5'   A    44      18.105  10.704 -16.313  1.00  0.00           O  
ATOM   1366  C5'   A    44      17.485  11.810 -15.647  1.00  0.00           C  
ATOM   1367  H5'   A    44      17.351  12.666 -16.307  1.00  0.00           H  
ATOM   1368 H5''   A    44      18.100  11.965 -14.761  1.00  0.00           H  
ATOM   1369  C4'   A    44      16.050  11.455 -15.260  1.00  0.00           C  
ATOM   1370  H4'   A    44      15.646  12.449 -15.066  1.00  0.00           H  
ATOM   1371  O4'   A    44      15.443  10.951 -16.464  1.00  0.00           O  
ATOM   1372  C1'   A    44      14.552   9.863 -16.159  1.00  0.00           C  
ATOM   1373  H1'   A    44      13.585  10.046 -16.628  1.00  0.00           H  
ATOM   1374  N9    A    44      14.954   8.555 -16.717  1.00  0.00           N  
ATOM   1375  C8    A    44      16.176   8.153 -17.159  1.00  0.00           C  
ATOM   1376  H8    A    44      17.064   8.767 -17.175  1.00  0.00           H  
ATOM   1377  N7    A    44      16.273   6.953 -17.545  1.00  0.00           N  
ATOM   1378  C5    A    44      14.973   6.480 -17.313  1.00  0.00           C  
ATOM   1379  C6    A    44      14.358   5.187 -17.546  1.00  0.00           C  
ATOM   1380  N6    A    44      15.027   4.168 -18.164  1.00  0.00           N  
ATOM   1381  H61   A    44      14.477   3.322 -18.211  1.00  0.00           H  
ATOM   1382  H62   A    44      15.964   4.256 -18.532  1.00  0.00           H  
ATOM   1383  N1    A    44      13.031   5.137 -17.254  1.00  0.00           N  
ATOM   1384  C2    A    44      12.364   6.158 -16.819  1.00  0.00           C  
ATOM   1385  H2    A    44      11.331   5.955 -16.580  1.00  0.00           H  
ATOM   1386  N3    A    44      12.874   7.320 -16.421  1.00  0.00           N  
ATOM   1387  C4    A    44      14.166   7.440 -16.807  1.00  0.00           C  
ATOM   1388  C3'   A    44      15.912  10.374 -14.159  1.00  0.00           C  
ATOM   1389  H3'   A    44      16.752   9.694 -14.295  1.00  0.00           H  
ATOM   1390  C2'   A    44      14.545   9.817 -14.599  1.00  0.00           C  
ATOM   1391  H2'   A    44      14.238   8.863 -14.172  1.00  0.00           H  
ATOM   1392  O2'   A    44      13.498  10.740 -14.195  1.00  0.00           O  
ATOM   1393 HO2'   A    44      13.807  11.420 -13.593  1.00  0.00           H  
ATOM   1394  O3'   A    44      15.935  11.069 -12.874  1.00  0.00           O  
ATOM   1395  P     G    45      16.309  10.213 -11.603  1.00  0.00           P  
ATOM   1396  OP1   G    45      16.349  11.097 -10.432  1.00  0.00           O  
ATOM   1397  OP2   G    45      17.522   9.404 -11.888  1.00  0.00           O  
ATOM   1398  O5'   G    45      15.039   9.271 -11.363  1.00  0.00           O  
ATOM   1399  C5'   G    45      13.732   9.822 -10.918  1.00  0.00           C  
ATOM   1400  H5'   G    45      13.477  10.633 -11.601  1.00  0.00           H  
ATOM   1401 H5''   G    45      13.672  10.269  -9.926  1.00  0.00           H  
ATOM   1402  C4'   G    45      12.644   8.772 -10.894  1.00  0.00           C  
ATOM   1403  H4'   G    45      11.763   9.285 -10.508  1.00  0.00           H  
ATOM   1404  O4'   G    45      12.379   8.317 -12.243  1.00  0.00           O  
ATOM   1405  C1'   G    45      12.011   6.960 -12.171  1.00  0.00           C  
ATOM   1406  H1'   G    45      11.093   6.719 -12.707  1.00  0.00           H  
ATOM   1407  N9    G    45      13.050   6.157 -12.863  1.00  0.00           N  
ATOM   1408  C8    G    45      14.397   6.429 -13.007  1.00  0.00           C  
ATOM   1409  H8    G    45      14.897   7.347 -12.735  1.00  0.00           H  
ATOM   1410  N7    G    45      15.049   5.543 -13.678  1.00  0.00           N  
ATOM   1411  C5    G    45      14.180   4.486 -13.773  1.00  0.00           C  
ATOM   1412  C6    G    45      14.271   3.188 -14.322  1.00  0.00           C  
ATOM   1413  O6    G    45      15.200   2.660 -14.884  1.00  0.00           O  
ATOM   1414  N1    G    45      13.146   2.464 -14.278  1.00  0.00           N  
ATOM   1415  H1    G    45      13.162   1.479 -14.499  1.00  0.00           H  
ATOM   1416  C2    G    45      12.085   2.878 -13.547  1.00  0.00           C  
ATOM   1417  N2    G    45      11.093   2.040 -13.552  1.00  0.00           N  
ATOM   1418  H21   G    45      11.274   1.127 -13.942  1.00  0.00           H  
ATOM   1419  H22   G    45      10.221   2.306 -13.117  1.00  0.00           H  
ATOM   1420  N3    G    45      11.932   4.070 -13.060  1.00  0.00           N  
ATOM   1421  C4    G    45      12.983   4.866 -13.254  1.00  0.00           C  
ATOM   1422  C3'   G    45      12.975   7.557  -9.977  1.00  0.00           C  
ATOM   1423  H3'   G    45      13.943   7.077 -10.126  1.00  0.00           H  
ATOM   1424  C2'   G    45      11.969   6.632 -10.702  1.00  0.00           C  
ATOM   1425  H2'   G    45      12.310   5.603 -10.591  1.00  0.00           H  
ATOM   1426  O2'   G    45      10.685   6.710 -10.081  1.00  0.00           O  
ATOM   1427 HO2'   G    45      10.825   7.077  -9.205  1.00  0.00           H  
ATOM   1428  O3'   G    45      12.608   7.859  -8.639  1.00  0.00           O  
ATOM   1429  P     A    46      13.017   6.909  -7.441  1.00  0.00           P  
ATOM   1430  OP1   A    46      12.199   7.298  -6.295  1.00  0.00           O  
ATOM   1431  OP2   A    46      14.465   6.932  -7.299  1.00  0.00           O  
ATOM   1432  O5'   A    46      12.603   5.432  -7.904  1.00  0.00           O  
ATOM   1433  C5'   A    46      11.443   4.825  -7.381  1.00  0.00           C  
ATOM   1434  H5'   A    46      10.641   5.497  -7.685  1.00  0.00           H  
ATOM   1435 H5''   A    46      11.530   4.684  -6.303  1.00  0.00           H  
ATOM   1436  C4'   A    46      11.287   3.492  -8.041  1.00  0.00           C  
ATOM   1437  H4'   A    46      10.323   2.988  -7.965  1.00  0.00           H  
ATOM   1438  O4'   A    46      11.565   3.542  -9.448  1.00  0.00           O  
ATOM   1439  C1'   A    46      12.179   2.293  -9.773  1.00  0.00           C  
ATOM   1440  H1'   A    46      11.544   1.845 -10.537  1.00  0.00           H  
ATOM   1441  N9    A    46      13.563   2.403 -10.361  1.00  0.00           N  
ATOM   1442  C8    A    46      14.517   3.385 -10.167  1.00  0.00           C  
ATOM   1443  H8    A    46      14.426   4.248  -9.524  1.00  0.00           H  
ATOM   1444  N7    A    46      15.661   3.206 -10.867  1.00  0.00           N  
ATOM   1445  C5    A    46      15.415   2.023 -11.521  1.00  0.00           C  
ATOM   1446  C6    A    46      16.227   1.236 -12.378  1.00  0.00           C  
ATOM   1447  N6    A    46      17.461   1.524 -12.785  1.00  0.00           N  
ATOM   1448  H61   A    46      17.828   0.935 -13.518  1.00  0.00           H  
ATOM   1449  H62   A    46      17.873   2.416 -12.549  1.00  0.00           H  
ATOM   1450  N1    A    46      15.766   0.059 -12.839  1.00  0.00           N  
ATOM   1451  C2    A    46      14.586  -0.294 -12.350  1.00  0.00           C  
ATOM   1452  H2    A    46      14.360  -1.337 -12.515  1.00  0.00           H  
ATOM   1453  N3    A    46      13.696   0.290 -11.540  1.00  0.00           N  
ATOM   1454  C4    A    46      14.198   1.509 -11.181  1.00  0.00           C  
ATOM   1455  C3'   A    46      12.250   2.454  -7.463  1.00  0.00           C  
ATOM   1456  H3'   A    46      13.265   2.850  -7.433  1.00  0.00           H  
ATOM   1457  C2'   A    46      12.344   1.394  -8.589  1.00  0.00           C  
ATOM   1458  H2'   A    46      13.345   0.965  -8.560  1.00  0.00           H  
ATOM   1459  O2'   A    46      11.395   0.420  -8.543  1.00  0.00           O  
ATOM   1460 HO2'   A    46      11.633  -0.117  -7.784  1.00  0.00           H  
ATOM   1461  O3'   A    46      11.761   1.958  -6.290  1.00  0.00           O  
ATOM   1462  P     G    47      12.598   0.963  -5.363  1.00  0.00           P  
ATOM   1463  OP1   G    47      12.131   1.145  -3.979  1.00  0.00           O  
ATOM   1464  OP2   G    47      14.071   1.148  -5.681  1.00  0.00           O  
ATOM   1465  O5'   G    47      12.191  -0.466  -5.919  1.00  0.00           O  
ATOM   1466  C5'   G    47      13.029  -1.616  -5.863  1.00  0.00           C  
ATOM   1467  H5'   G    47      13.076  -1.969  -4.833  1.00  0.00           H  
ATOM   1468 H5''   G    47      14.012  -1.444  -6.302  1.00  0.00           H  
ATOM   1469  C4'   G    47      12.504  -2.728  -6.753  1.00  0.00           C  
ATOM   1470  H4'   G    47      11.493  -2.991  -6.441  1.00  0.00           H  
ATOM   1471  O4'   G    47      12.623  -2.179  -8.021  1.00  0.00           O  
ATOM   1472  C1'   G    47      13.417  -2.947  -8.888  1.00  0.00           C  
ATOM   1473  H1'   G    47      13.075  -3.191  -9.894  1.00  0.00           H  
ATOM   1474  N9    G    47      14.733  -2.333  -9.106  1.00  0.00           N  
ATOM   1475  C8    G    47      15.072  -1.067  -8.870  1.00  0.00           C  
ATOM   1476  H8    G    47      14.494  -0.472  -8.179  1.00  0.00           H  
ATOM   1477  N7    G    47      16.284  -0.708  -9.284  1.00  0.00           N  
ATOM   1478  C5    G    47      16.666  -1.856  -9.890  1.00  0.00           C  
ATOM   1479  C6    G    47      17.917  -2.107 -10.573  1.00  0.00           C  
ATOM   1480  O6    G    47      18.906  -1.309 -10.698  1.00  0.00           O  
ATOM   1481  N1    G    47      17.996  -3.451 -11.020  1.00  0.00           N  
ATOM   1482  H1    G    47      18.907  -3.714 -11.368  1.00  0.00           H  
ATOM   1483  C2    G    47      16.985  -4.329 -10.980  1.00  0.00           C  
ATOM   1484  N2    G    47      17.114  -5.501 -11.636  1.00  0.00           N  
ATOM   1485  H21   G    47      18.016  -5.874 -11.895  1.00  0.00           H  
ATOM   1486  H22   G    47      16.389  -6.201 -11.565  1.00  0.00           H  
ATOM   1487  N3    G    47      15.757  -4.028 -10.505  1.00  0.00           N  
ATOM   1488  C4    G    47      15.696  -2.814  -9.873  1.00  0.00           C  
ATOM   1489  C3'   G    47      13.423  -3.948  -6.809  1.00  0.00           C  
ATOM   1490  H3'   G    47      14.416  -3.637  -6.484  1.00  0.00           H  
ATOM   1491  C2'   G    47      13.499  -4.291  -8.249  1.00  0.00           C  
ATOM   1492  H2'   G    47      14.400  -4.875  -8.437  1.00  0.00           H  
ATOM   1493  O2'   G    47      12.348  -4.995  -8.557  1.00  0.00           O  
ATOM   1494 HO2'   G    47      11.961  -5.127  -7.688  1.00  0.00           H  
ATOM   1495  O3'   G    47      12.850  -4.941  -5.945  1.00  0.00           O  
ATOM   1496  P     C    48      13.622  -5.612  -4.803  1.00  0.00           P  
ATOM   1497  OP1   C    48      12.747  -6.659  -4.260  1.00  0.00           O  
ATOM   1498  OP2   C    48      14.267  -4.631  -3.960  1.00  0.00           O  
ATOM   1499  O5'   C    48      14.716  -6.484  -5.584  1.00  0.00           O  
ATOM   1500  C5'   C    48      14.434  -7.361  -6.690  1.00  0.00           C  
ATOM   1501  H5'   C    48      13.679  -6.951  -7.361  1.00  0.00           H  
ATOM   1502 H5''   C    48      14.032  -8.291  -6.289  1.00  0.00           H  
ATOM   1503  C4'   C    48      15.802  -7.594  -7.436  1.00  0.00           C  
ATOM   1504  H4'   C    48      15.665  -8.487  -8.046  1.00  0.00           H  
ATOM   1505  O4'   C    48      16.225  -6.583  -8.316  1.00  0.00           O  
ATOM   1506  C1'   C    48      17.622  -6.602  -8.375  1.00  0.00           C  
ATOM   1507  H1'   C    48      18.000  -6.810  -9.376  1.00  0.00           H  
ATOM   1508  N1    C    48      18.068  -5.312  -7.887  1.00  0.00           N  
ATOM   1509  C6    C    48      17.345  -4.612  -6.909  1.00  0.00           C  
ATOM   1510  H6    C    48      16.423  -4.987  -6.490  1.00  0.00           H  
ATOM   1511  C5    C    48      17.707  -3.328  -6.712  1.00  0.00           C  
ATOM   1512  H5    C    48      17.138  -2.686  -6.057  1.00  0.00           H  
ATOM   1513  C4    C    48      18.788  -2.742  -7.351  1.00  0.00           C  
ATOM   1514  N4    C    48      19.131  -1.498  -7.321  1.00  0.00           N  
ATOM   1515  H41   C    48      19.899  -1.200  -7.905  1.00  0.00           H  
ATOM   1516  H42   C    48      18.559  -0.814  -6.847  1.00  0.00           H  
ATOM   1517  N3    C    48      19.568  -3.439  -8.104  1.00  0.00           N  
ATOM   1518  C2    C    48      19.224  -4.725  -8.445  1.00  0.00           C  
ATOM   1519  O2    C    48      19.908  -5.304  -9.342  1.00  0.00           O  
ATOM   1520  C3'   C    48      17.032  -7.906  -6.547  1.00  0.00           C  
ATOM   1521  H3'   C    48      17.106  -7.161  -5.754  1.00  0.00           H  
ATOM   1522  C2'   C    48      18.145  -7.691  -7.570  1.00  0.00           C  
ATOM   1523  H2'   C    48      19.059  -7.408  -7.048  1.00  0.00           H  
ATOM   1524  O2'   C    48      18.438  -8.788  -8.414  1.00  0.00           O  
ATOM   1525 HO2'   C    48      18.391  -9.569  -7.857  1.00  0.00           H  
ATOM   1526  O3'   C    48      16.929  -9.286  -6.190  1.00  0.00           O  
ATOM   1527  P     C    49      18.108  -9.999  -5.251  1.00  0.00           P  
ATOM   1528  OP1   C    49      17.946 -11.440  -5.308  1.00  0.00           O  
ATOM   1529  OP2   C    49      17.979  -9.305  -3.946  1.00  0.00           O  
ATOM   1530  O5'   C    49      19.462  -9.682  -5.826  1.00  0.00           O  
ATOM   1531  C5'   C    49      20.147 -10.514  -6.712  1.00  0.00           C  
ATOM   1532  H5'   C    49      19.631 -10.668  -7.660  1.00  0.00           H  
ATOM   1533 H5''   C    49      20.275 -11.550  -6.397  1.00  0.00           H  
ATOM   1534  C4'   C    49      21.575  -9.935  -7.003  1.00  0.00           C  
ATOM   1535  H4'   C    49      22.093 -10.647  -7.646  1.00  0.00           H  
ATOM   1536  O4'   C    49      21.523  -8.677  -7.571  1.00  0.00           O  
ATOM   1537  C1'   C    49      22.710  -7.989  -7.127  1.00  0.00           C  
ATOM   1538  H1'   C    49      23.400  -7.627  -7.890  1.00  0.00           H  
ATOM   1539  N1    C    49      22.294  -6.735  -6.358  1.00  0.00           N  
ATOM   1540  C6    C    49      21.255  -6.733  -5.415  1.00  0.00           C  
ATOM   1541  H6    C    49      20.854  -7.675  -5.069  1.00  0.00           H  
ATOM   1542  C5    C    49      20.699  -5.575  -5.025  1.00  0.00           C  
ATOM   1543  H5    C    49      19.812  -5.594  -4.409  1.00  0.00           H  
ATOM   1544  C4    C    49      21.334  -4.384  -5.466  1.00  0.00           C  
ATOM   1545  N4    C    49      21.001  -3.223  -5.035  1.00  0.00           N  
ATOM   1546  H41   C    49      21.564  -2.437  -5.328  1.00  0.00           H  
ATOM   1547  H42   C    49      20.189  -3.172  -4.438  1.00  0.00           H  
ATOM   1548  N3    C    49      22.417  -4.341  -6.203  1.00  0.00           N  
ATOM   1549  C2    C    49      22.947  -5.525  -6.641  1.00  0.00           C  
ATOM   1550  O2    C    49      23.977  -5.567  -7.238  1.00  0.00           O  
ATOM   1551  C3'   C    49      22.406  -9.853  -5.709  1.00  0.00           C  
ATOM   1552  H3'   C    49      21.760  -9.430  -4.939  1.00  0.00           H  
ATOM   1553  C2'   C    49      23.493  -8.888  -6.115  1.00  0.00           C  
ATOM   1554  H2'   C    49      23.855  -8.277  -5.288  1.00  0.00           H  
ATOM   1555  O2'   C    49      24.599  -9.459  -6.811  1.00  0.00           O  
ATOM   1556 HO2'   C    49      25.032  -8.749  -7.290  1.00  0.00           H  
ATOM   1557  O3'   C    49      22.926 -11.105  -5.317  1.00  0.00           O  
ATOM   1558  P     U    50      22.814 -11.498  -3.705  1.00  0.00           P  
ATOM   1559  OP1   U    50      23.307 -12.866  -3.526  1.00  0.00           O  
ATOM   1560  OP2   U    50      21.571 -11.045  -3.102  1.00  0.00           O  
ATOM   1561  O5'   U    50      23.916 -10.544  -3.000  1.00  0.00           O  
ATOM   1562  C5'   U    50      25.270 -10.550  -3.399  1.00  0.00           C  
ATOM   1563  H5'   U    50      25.437 -10.214  -4.423  1.00  0.00           H  
ATOM   1564 H5''   U    50      25.592 -11.591  -3.394  1.00  0.00           H  
ATOM   1565  C4'   U    50      26.229  -9.851  -2.364  1.00  0.00           C  
ATOM   1566  H4'   U    50      27.207  -9.733  -2.829  1.00  0.00           H  
ATOM   1567  O4'   U    50      25.786  -8.516  -2.132  1.00  0.00           O  
ATOM   1568  C1'   U    50      25.603  -8.341  -0.806  1.00  0.00           C  
ATOM   1569  H1'   U    50      26.542  -7.992  -0.377  1.00  0.00           H  
ATOM   1570  N1    U    50      24.516  -7.376  -0.537  1.00  0.00           N  
ATOM   1571  C6    U    50      23.237  -7.542  -1.126  1.00  0.00           C  
ATOM   1572  H6    U    50      23.175  -8.320  -1.873  1.00  0.00           H  
ATOM   1573  C5    U    50      22.223  -6.646  -0.978  1.00  0.00           C  
ATOM   1574  H5    U    50      21.321  -6.702  -1.568  1.00  0.00           H  
ATOM   1575  C4    U    50      22.434  -5.495  -0.099  1.00  0.00           C  
ATOM   1576  O4    U    50      21.651  -4.588   0.089  1.00  0.00           O  
ATOM   1577  N3    U    50      23.640  -5.547   0.587  1.00  0.00           N  
ATOM   1578  H3    U    50      23.721  -4.796   1.258  1.00  0.00           H  
ATOM   1579  C2    U    50      24.725  -6.370   0.395  1.00  0.00           C  
ATOM   1580  O2    U    50      25.803  -6.253   0.942  1.00  0.00           O  
ATOM   1581  C3'   U    50      26.244 -10.611  -1.044  1.00  0.00           C  
ATOM   1582  H3'   U    50      25.898 -11.632  -1.206  1.00  0.00           H  
ATOM   1583  C2'   U    50      25.341  -9.777  -0.238  1.00  0.00           C  
ATOM   1584  H2'   U    50      24.305 -10.088  -0.366  1.00  0.00           H  
ATOM   1585  O2'   U    50      25.555  -9.724   1.197  1.00  0.00           O  
ATOM   1586 HO2'   U    50      24.808 -10.171   1.601  1.00  0.00           H  
ATOM   1587  O3'   U    50      27.449 -10.638  -0.410  1.00  0.00           O  
ATOM   1588  P     U    51      28.707 -11.462  -0.975  1.00  0.00           P  
ATOM   1589  OP1   U    51      28.122 -12.434  -1.897  1.00  0.00           O  
ATOM   1590  OP2   U    51      29.467 -11.873   0.250  1.00  0.00           O  
ATOM   1591  O5'   U    51      29.541 -10.359  -1.768  1.00  0.00           O  
ATOM   1592  C5'   U    51      30.072 -10.656  -3.043  1.00  0.00           C  
ATOM   1593  H5'   U    51      29.262 -10.608  -3.770  1.00  0.00           H  
ATOM   1594 H5''   U    51      30.508 -11.651  -3.135  1.00  0.00           H  
ATOM   1595  C4'   U    51      31.060  -9.474  -3.475  1.00  0.00           C  
ATOM   1596  H4'   U    51      31.505  -9.744  -4.434  1.00  0.00           H  
ATOM   1597  O4'   U    51      30.358  -8.284  -3.752  1.00  0.00           O  
ATOM   1598  C1'   U    51      31.155  -7.146  -3.319  1.00  0.00           C  
ATOM   1599  H1'   U    51      31.800  -6.770  -4.113  1.00  0.00           H  
ATOM   1600  N1    U    51      30.294  -6.060  -2.719  1.00  0.00           N  
ATOM   1601  C6    U    51      29.023  -6.304  -2.253  1.00  0.00           C  
ATOM   1602  H6    U    51      28.605  -7.300  -2.233  1.00  0.00           H  
ATOM   1603  C5    U    51      28.309  -5.249  -1.676  1.00  0.00           C  
ATOM   1604  H5    U    51      27.305  -5.349  -1.291  1.00  0.00           H  
ATOM   1605  C4    U    51      28.822  -3.888  -1.571  1.00  0.00           C  
ATOM   1606  O4    U    51      28.244  -3.012  -0.898  1.00  0.00           O  
ATOM   1607  N3    U    51      30.035  -3.740  -2.101  1.00  0.00           N  
ATOM   1608  H3    U    51      30.384  -2.796  -2.186  1.00  0.00           H  
ATOM   1609  C2    U    51      30.813  -4.735  -2.641  1.00  0.00           C  
ATOM   1610  O2    U    51      31.896  -4.421  -3.155  1.00  0.00           O  
ATOM   1611  C3'   U    51      32.261  -9.240  -2.578  1.00  0.00           C  
ATOM   1612  H3'   U    51      32.125  -9.871  -1.699  1.00  0.00           H  
ATOM   1613  C2'   U    51      31.974  -7.789  -2.234  1.00  0.00           C  
ATOM   1614  H2'   U    51      31.326  -7.843  -1.360  1.00  0.00           H  
ATOM   1615  O2'   U    51      33.148  -7.035  -1.955  1.00  0.00           O  
ATOM   1616 HO2'   U    51      32.791  -6.192  -1.666  1.00  0.00           H  
ATOM   1617  O3'   U    51      33.418  -9.553  -3.267  1.00  0.00           O  
ATOM   1618  P     A    52      33.808 -11.172  -3.319  1.00  0.00           P  
ATOM   1619  OP1   A    52      33.509 -11.798  -2.027  1.00  0.00           O  
ATOM   1620  OP2   A    52      35.202 -11.195  -3.773  1.00  0.00           O  
ATOM   1621  O5'   A    52      32.880 -11.901  -4.357  1.00  0.00           O  
ATOM   1622  C5'   A    52      33.064 -11.720  -5.697  1.00  0.00           C  
ATOM   1623  H5'   A    52      33.989 -12.265  -5.885  1.00  0.00           H  
ATOM   1624 H5''   A    52      33.171 -10.650  -5.878  1.00  0.00           H  
ATOM   1625  C4'   A    52      31.985 -12.320  -6.544  1.00  0.00           C  
ATOM   1626  H4'   A    52      32.125 -13.398  -6.623  1.00  0.00           H  
ATOM   1627  O4'   A    52      30.640 -12.079  -6.060  1.00  0.00           O  
ATOM   1628  C1'   A    52      29.791 -11.714  -7.133  1.00  0.00           C  
ATOM   1629  H1'   A    52      28.921 -12.369  -7.171  1.00  0.00           H  
ATOM   1630  N9    A    52      29.294 -10.293  -6.830  1.00  0.00           N  
ATOM   1631  C8    A    52      28.045  -9.903  -6.404  1.00  0.00           C  
ATOM   1632  H8    A    52      27.259 -10.627  -6.245  1.00  0.00           H  
ATOM   1633  N7    A    52      27.940  -8.635  -6.150  1.00  0.00           N  
ATOM   1634  C5    A    52      29.262  -8.134  -6.511  1.00  0.00           C  
ATOM   1635  C6    A    52      29.915  -6.878  -6.620  1.00  0.00           C  
ATOM   1636  N6    A    52      29.396  -5.677  -6.343  1.00  0.00           N  
ATOM   1637  H61   A    52      29.992  -4.889  -6.553  1.00  0.00           H  
ATOM   1638  H62   A    52      28.461  -5.601  -5.968  1.00  0.00           H  
ATOM   1639  N1    A    52      31.228  -6.753  -6.880  1.00  0.00           N  
ATOM   1640  C2    A    52      31.864  -7.772  -7.295  1.00  0.00           C  
ATOM   1641  H2    A    52      32.868  -7.699  -7.688  1.00  0.00           H  
ATOM   1642  N3    A    52      31.399  -8.975  -7.355  1.00  0.00           N  
ATOM   1643  C4    A    52      30.119  -9.142  -6.882  1.00  0.00           C  
ATOM   1644  C3'   A    52      32.054 -11.990  -8.073  1.00  0.00           C  
ATOM   1645  H3'   A    52      32.508 -11.007  -8.195  1.00  0.00           H  
ATOM   1646  C2'   A    52      30.538 -11.941  -8.456  1.00  0.00           C  
ATOM   1647  H2'   A    52      30.422 -11.087  -9.123  1.00  0.00           H  
ATOM   1648  O2'   A    52      30.062 -13.203  -8.933  1.00  0.00           O  
ATOM   1649 HO2'   A    52      30.813 -13.604  -9.377  1.00  0.00           H  
ATOM   1650  O3'   A    52      32.811 -12.964  -8.798  1.00  0.00           O  
ATOM   1651  P     A    53      33.535 -12.585 -10.121  1.00  0.00           P  
ATOM   1652  OP1   A    53      34.029 -13.816 -10.743  1.00  0.00           O  
ATOM   1653  OP2   A    53      34.560 -11.514  -9.778  1.00  0.00           O  
ATOM   1654  O5'   A    53      32.373 -11.961 -11.038  1.00  0.00           O  
ATOM   1655  C5'   A    53      31.827 -12.696 -12.073  1.00  0.00           C  
ATOM   1656  H5'   A    53      31.365 -13.621 -11.727  1.00  0.00           H  
ATOM   1657 H5''   A    53      32.689 -12.840 -12.724  1.00  0.00           H  
ATOM   1658  C4'   A    53      30.750 -11.949 -12.924  1.00  0.00           C  
ATOM   1659  H4'   A    53      30.222 -12.622 -13.600  1.00  0.00           H  
ATOM   1660  O4'   A    53      29.756 -11.429 -12.041  1.00  0.00           O  
ATOM   1661  C1'   A    53      29.692 -10.002 -12.157  1.00  0.00           C  
ATOM   1662  H1'   A    53      28.978  -9.750 -12.942  1.00  0.00           H  
ATOM   1663  N9    A    53      29.335  -9.291 -10.890  1.00  0.00           N  
ATOM   1664  C8    A    53      29.992  -8.200 -10.334  1.00  0.00           C  
ATOM   1665  H8    A    53      31.024  -7.993 -10.575  1.00  0.00           H  
ATOM   1666  N7    A    53      29.378  -7.417  -9.530  1.00  0.00           N  
ATOM   1667  C5    A    53      28.127  -8.016  -9.588  1.00  0.00           C  
ATOM   1668  C6    A    53      26.842  -7.653  -9.075  1.00  0.00           C  
ATOM   1669  N6    A    53      26.597  -6.577  -8.398  1.00  0.00           N  
ATOM   1670  H61   A    53      25.611  -6.499  -8.196  1.00  0.00           H  
ATOM   1671  H62   A    53      27.251  -5.836  -8.189  1.00  0.00           H  
ATOM   1672  N1    A    53      25.749  -8.412  -9.235  1.00  0.00           N  
ATOM   1673  C2    A    53      25.920  -9.576  -9.954  1.00  0.00           C  
ATOM   1674  H2    A    53      24.980 -10.097 -10.060  1.00  0.00           H  
ATOM   1675  N3    A    53      26.982  -9.937 -10.567  1.00  0.00           N  
ATOM   1676  C4    A    53      28.089  -9.165 -10.319  1.00  0.00           C  
ATOM   1677  C3'   A    53      31.375 -10.785 -13.693  1.00  0.00           C  
ATOM   1678  H3'   A    53      32.445 -10.912 -13.858  1.00  0.00           H  
ATOM   1679  C2'   A    53      31.091  -9.631 -12.730  1.00  0.00           C  
ATOM   1680  H2'   A    53      31.807  -9.708 -11.911  1.00  0.00           H  
ATOM   1681  O2'   A    53      31.237  -8.392 -13.361  1.00  0.00           O  
ATOM   1682 HO2'   A    53      30.666  -8.426 -14.132  1.00  0.00           H  
ATOM   1683  O3'   A    53      30.785 -10.370 -14.893  1.00  0.00           O  
ATOM   1684  P     A    54      30.659 -11.386 -16.036  1.00  0.00           P  
ATOM   1685  OP1   A    54      31.529 -12.530 -15.663  1.00  0.00           O  
ATOM   1686  OP2   A    54      31.013 -10.727 -17.279  1.00  0.00           O  
ATOM   1687  O5'   A    54      29.129 -11.783 -16.066  1.00  0.00           O  
ATOM   1688  C5'   A    54      28.204 -10.790 -16.467  1.00  0.00           C  
ATOM   1689  H5'   A    54      28.059 -10.842 -17.546  1.00  0.00           H  
ATOM   1690 H5''   A    54      28.621  -9.832 -16.156  1.00  0.00           H  
ATOM   1691  C4'   A    54      26.875 -11.018 -15.767  1.00  0.00           C  
ATOM   1692  H4'   A    54      26.562 -12.062 -15.795  1.00  0.00           H  
ATOM   1693  O4'   A    54      27.113 -10.709 -14.413  1.00  0.00           O  
ATOM   1694  C1'   A    54      26.007 -10.083 -13.799  1.00  0.00           C  
ATOM   1695  H1'   A    54      25.724 -10.704 -12.949  1.00  0.00           H  
ATOM   1696  N9    A    54      26.346  -8.606 -13.585  1.00  0.00           N  
ATOM   1697  C8    A    54      27.509  -7.940 -13.707  1.00  0.00           C  
ATOM   1698  H8    A    54      28.395  -8.418 -14.099  1.00  0.00           H  
ATOM   1699  N7    A    54      27.506  -6.723 -13.182  1.00  0.00           N  
ATOM   1700  C5    A    54      26.172  -6.546 -12.704  1.00  0.00           C  
ATOM   1701  C6    A    54      25.506  -5.562 -11.945  1.00  0.00           C  
ATOM   1702  N6    A    54      26.018  -4.442 -11.422  1.00  0.00           N  
ATOM   1703  H61   A    54      25.482  -3.889 -10.768  1.00  0.00           H  
ATOM   1704  H62   A    54      27.007  -4.297 -11.562  1.00  0.00           H  
ATOM   1705  N1    A    54      24.301  -5.728 -11.504  1.00  0.00           N  
ATOM   1706  C2    A    54      23.693  -6.881 -11.805  1.00  0.00           C  
ATOM   1707  H2    A    54      22.690  -7.064 -11.449  1.00  0.00           H  
ATOM   1708  N3    A    54      24.160  -7.897 -12.572  1.00  0.00           N  
ATOM   1709  C4    A    54      25.511  -7.749 -12.898  1.00  0.00           C  
ATOM   1710  C3'   A    54      25.692 -10.167 -16.207  1.00  0.00           C  
ATOM   1711  H3'   A    54      26.056  -9.150 -16.349  1.00  0.00           H  
ATOM   1712  C2'   A    54      24.908 -10.098 -14.939  1.00  0.00           C  
ATOM   1713  H2'   A    54      24.238  -9.240 -14.879  1.00  0.00           H  
ATOM   1714  O2'   A    54      24.203 -11.317 -14.686  1.00  0.00           O  
ATOM   1715 HO2'   A    54      23.504 -11.514 -15.314  1.00  0.00           H  
ATOM   1716  O3'   A    54      25.030 -10.460 -17.397  1.00  0.00           O  
ATOM   1717  P     C    55      25.112  -9.547 -18.730  1.00  0.00           P  
ATOM   1718  OP1   C    55      24.589 -10.348 -19.862  1.00  0.00           O  
ATOM   1719  OP2   C    55      26.487  -9.022 -18.820  1.00  0.00           O  
ATOM   1720  O5'   C    55      24.171  -8.264 -18.608  1.00  0.00           O  
ATOM   1721  C5'   C    55      24.142  -7.315 -17.575  1.00  0.00           C  
ATOM   1722  H5'   C    55      23.927  -6.308 -17.934  1.00  0.00           H  
ATOM   1723 H5''   C    55      25.124  -7.360 -17.104  1.00  0.00           H  
ATOM   1724  C4'   C    55      23.010  -7.532 -16.522  1.00  0.00           C  
ATOM   1725  H4'   C    55      23.010  -8.581 -16.226  1.00  0.00           H  
ATOM   1726  O4'   C    55      23.192  -6.722 -15.413  1.00  0.00           O  
ATOM   1727  C1'   C    55      21.913  -6.527 -14.798  1.00  0.00           C  
ATOM   1728  H1'   C    55      21.921  -7.178 -13.924  1.00  0.00           H  
ATOM   1729  N1    C    55      21.634  -5.155 -14.409  1.00  0.00           N  
ATOM   1730  C6    C    55      22.162  -4.087 -15.072  1.00  0.00           C  
ATOM   1731  H6    C    55      22.945  -4.215 -15.805  1.00  0.00           H  
ATOM   1732  C5    C    55      21.941  -2.837 -14.651  1.00  0.00           C  
ATOM   1733  H5    C    55      22.428  -2.049 -15.207  1.00  0.00           H  
ATOM   1734  C4    C    55      21.021  -2.619 -13.534  1.00  0.00           C  
ATOM   1735  N4    C    55      20.746  -1.521 -12.991  1.00  0.00           N  
ATOM   1736  H41   C    55      20.297  -1.428 -12.091  1.00  0.00           H  
ATOM   1737  H42   C    55      21.052  -0.679 -13.459  1.00  0.00           H  
ATOM   1738  N3    C    55      20.376  -3.698 -13.002  1.00  0.00           N  
ATOM   1739  C2    C    55      20.683  -4.935 -13.446  1.00  0.00           C  
ATOM   1740  O2    C    55      20.022  -5.882 -12.985  1.00  0.00           O  
ATOM   1741  C3'   C    55      21.636  -7.175 -17.017  1.00  0.00           C  
ATOM   1742  H3'   C    55      21.659  -6.285 -17.645  1.00  0.00           H  
ATOM   1743  C2'   C    55      20.818  -7.021 -15.769  1.00  0.00           C  
ATOM   1744  H2'   C    55      19.915  -6.419 -15.876  1.00  0.00           H  
ATOM   1745  O2'   C    55      20.432  -8.351 -15.305  1.00  0.00           O  
ATOM   1746 HO2'   C    55      20.533  -8.971 -16.031  1.00  0.00           H  
ATOM   1747  O3'   C    55      21.044  -8.176 -17.878  1.00  0.00           O  
ATOM   1748  P     U    56      19.802  -7.885 -18.846  1.00  0.00           P  
ATOM   1749  OP1   U    56      19.407  -9.218 -19.327  1.00  0.00           O  
ATOM   1750  OP2   U    56      20.142  -6.799 -19.776  1.00  0.00           O  
ATOM   1751  O5'   U    56      18.646  -7.322 -18.028  1.00  0.00           O  
ATOM   1752  C5'   U    56      17.728  -8.196 -17.351  1.00  0.00           C  
ATOM   1753  H5'   U    56      18.274  -8.883 -16.705  1.00  0.00           H  
ATOM   1754 H5''   U    56      17.282  -8.892 -18.062  1.00  0.00           H  
ATOM   1755  C4'   U    56      16.754  -7.457 -16.493  1.00  0.00           C  
ATOM   1756  H4'   U    56      16.303  -8.141 -15.775  1.00  0.00           H  
ATOM   1757  O4'   U    56      17.462  -6.490 -15.793  1.00  0.00           O  
ATOM   1758  C1'   U    56      16.571  -5.462 -15.435  1.00  0.00           C  
ATOM   1759  H1'   U    56      16.314  -5.596 -14.384  1.00  0.00           H  
ATOM   1760  N1    U    56      17.109  -4.098 -15.544  1.00  0.00           N  
ATOM   1761  C6    U    56      18.196  -3.750 -16.293  1.00  0.00           C  
ATOM   1762  H6    U    56      18.667  -4.482 -16.932  1.00  0.00           H  
ATOM   1763  C5    U    56      18.664  -2.513 -16.299  1.00  0.00           C  
ATOM   1764  H5    U    56      19.556  -2.307 -16.872  1.00  0.00           H  
ATOM   1765  C4    U    56      18.004  -1.469 -15.565  1.00  0.00           C  
ATOM   1766  O4    U    56      18.488  -0.316 -15.521  1.00  0.00           O  
ATOM   1767  N3    U    56      16.908  -1.891 -14.810  1.00  0.00           N  
ATOM   1768  H3    U    56      16.440  -1.216 -14.221  1.00  0.00           H  
ATOM   1769  C2    U    56      16.507  -3.137 -14.638  1.00  0.00           C  
ATOM   1770  O2    U    56      15.624  -3.439 -13.807  1.00  0.00           O  
ATOM   1771  C3'   U    56      15.627  -6.669 -17.136  1.00  0.00           C  
ATOM   1772  H3'   U    56      16.100  -6.257 -18.027  1.00  0.00           H  
ATOM   1773  C2'   U    56      15.219  -5.589 -16.144  1.00  0.00           C  
ATOM   1774  H2'   U    56      14.999  -4.691 -16.722  1.00  0.00           H  
ATOM   1775  O2'   U    56      14.229  -6.010 -15.212  1.00  0.00           O  
ATOM   1776 HO2'   U    56      13.355  -5.647 -15.372  1.00  0.00           H  
ATOM   1777  O3'   U    56      14.587  -7.469 -17.685  1.00  0.00           O  
ATOM   1778  P     C    57      13.612  -6.827 -18.728  1.00  0.00           P  
ATOM   1779  OP1   C    57      12.793  -7.920 -19.298  1.00  0.00           O  
ATOM   1780  OP2   C    57      14.388  -5.978 -19.669  1.00  0.00           O  
ATOM   1781  O5'   C    57      12.625  -5.925 -17.915  1.00  0.00           O  
ATOM   1782  C5'   C    57      11.575  -6.342 -17.072  1.00  0.00           C  
ATOM   1783  H5'   C    57      11.962  -7.186 -16.501  1.00  0.00           H  
ATOM   1784 H5''   C    57      10.761  -6.765 -17.661  1.00  0.00           H  
ATOM   1785  C4'   C    57      11.043  -5.265 -16.135  1.00  0.00           C  
ATOM   1786  H4'   C    57      10.508  -5.790 -15.343  1.00  0.00           H  
ATOM   1787  O4'   C    57      11.999  -4.486 -15.472  1.00  0.00           O  
ATOM   1788  C1'   C    57      11.477  -3.235 -15.214  1.00  0.00           C  
ATOM   1789  H1'   C    57      11.416  -3.100 -14.134  1.00  0.00           H  
ATOM   1790  N1    C    57      12.393  -2.225 -15.863  1.00  0.00           N  
ATOM   1791  C6    C    57      13.230  -2.536 -16.904  1.00  0.00           C  
ATOM   1792  H6    C    57      13.267  -3.501 -17.387  1.00  0.00           H  
ATOM   1793  C5    C    57      14.260  -1.736 -17.153  1.00  0.00           C  
ATOM   1794  H5    C    57      15.089  -2.070 -17.759  1.00  0.00           H  
ATOM   1795  C4    C    57      14.352  -0.535 -16.405  1.00  0.00           C  
ATOM   1796  N4    C    57      15.382   0.251 -16.475  1.00  0.00           N  
ATOM   1797  H41   C    57      15.370   0.985 -15.781  1.00  0.00           H  
ATOM   1798  H42   C    57      16.153   0.153 -17.120  1.00  0.00           H  
ATOM   1799  N3    C    57      13.520  -0.198 -15.482  1.00  0.00           N  
ATOM   1800  C2    C    57      12.528  -1.004 -15.163  1.00  0.00           C  
ATOM   1801  O2    C    57      11.789  -0.586 -14.258  1.00  0.00           O  
ATOM   1802  C3'   C    57      10.110  -4.274 -16.775  1.00  0.00           C  
ATOM   1803  H3'   C    57      10.523  -4.017 -17.751  1.00  0.00           H  
ATOM   1804  C2'   C    57      10.028  -3.169 -15.707  1.00  0.00           C  
ATOM   1805  H2'   C    57       9.940  -2.205 -16.208  1.00  0.00           H  
ATOM   1806  O2'   C    57       9.078  -3.366 -14.711  1.00  0.00           O  
ATOM   1807 HO2'   C    57       8.561  -4.118 -15.007  1.00  0.00           H  
ATOM   1808  O3'   C    57       8.756  -4.727 -16.979  1.00  0.00           O  
ATOM   1809  P     U    58       7.930  -3.946 -18.121  1.00  0.00           P  
ATOM   1810  OP1   U    58       6.516  -4.413 -17.889  1.00  0.00           O  
ATOM   1811  OP2   U    58       8.539  -4.196 -19.480  1.00  0.00           O  
ATOM   1812  O5'   U    58       7.836  -2.392 -17.840  1.00  0.00           O  
ATOM   1813  C5'   U    58       6.908  -1.843 -16.935  1.00  0.00           C  
ATOM   1814  H5'   U    58       7.062  -2.284 -15.950  1.00  0.00           H  
ATOM   1815 H5''   U    58       5.865  -2.067 -17.160  1.00  0.00           H  
ATOM   1816  C4'   U    58       6.997  -0.356 -16.716  1.00  0.00           C  
ATOM   1817  H4'   U    58       6.207  -0.160 -15.991  1.00  0.00           H  
ATOM   1818  O4'   U    58       8.247  -0.002 -16.130  1.00  0.00           O  
ATOM   1819  C1'   U    58       8.469   1.353 -16.477  1.00  0.00           C  
ATOM   1820  H1'   U    58       8.443   2.003 -15.602  1.00  0.00           H  
ATOM   1821  N1    U    58       9.771   1.443 -17.211  1.00  0.00           N  
ATOM   1822  C6    U    58      10.308   0.334 -17.890  1.00  0.00           C  
ATOM   1823  H6    U    58       9.723  -0.537 -18.147  1.00  0.00           H  
ATOM   1824  C5    U    58      11.579   0.448 -18.384  1.00  0.00           C  
ATOM   1825  H5    U    58      11.889  -0.352 -19.040  1.00  0.00           H  
ATOM   1826  C4    U    58      12.435   1.566 -18.230  1.00  0.00           C  
ATOM   1827  O4    U    58      13.598   1.600 -18.551  1.00  0.00           O  
ATOM   1828  N3    U    58      11.822   2.627 -17.624  1.00  0.00           N  
ATOM   1829  H3    U    58      12.199   3.561 -17.704  1.00  0.00           H  
ATOM   1830  C2    U    58      10.495   2.571 -17.210  1.00  0.00           C  
ATOM   1831  O2    U    58       9.991   3.559 -16.715  1.00  0.00           O  
ATOM   1832  C3'   U    58       6.639   0.551 -17.957  1.00  0.00           C  
ATOM   1833  H3'   U    58       7.236   0.123 -18.762  1.00  0.00           H  
ATOM   1834  C2'   U    58       7.303   1.749 -17.420  1.00  0.00           C  
ATOM   1835  H2'   U    58       7.696   2.353 -18.238  1.00  0.00           H  
ATOM   1836  O2'   U    58       6.475   2.570 -16.590  1.00  0.00           O  
ATOM   1837 HO2'   U    58       5.860   3.113 -17.087  1.00  0.00           H  
ATOM   1838  O3'   U    58       5.240   0.510 -18.210  1.00  0.00           O  
ATOM   1839  P     U    59       4.705   1.500 -19.339  1.00  0.00           P  
ATOM   1840  OP1   U    59       3.235   1.448 -19.412  1.00  0.00           O  
ATOM   1841  OP2   U    59       5.440   1.118 -20.568  1.00  0.00           O  
ATOM   1842  O5'   U    59       5.010   3.020 -18.985  1.00  0.00           O  
ATOM   1843  C5'   U    59       4.137   3.849 -18.291  1.00  0.00           C  
ATOM   1844  H5'   U    59       3.998   3.338 -17.338  1.00  0.00           H  
ATOM   1845 H5''   U    59       3.171   3.962 -18.782  1.00  0.00           H  
ATOM   1846  C4'   U    59       4.891   5.198 -18.079  1.00  0.00           C  
ATOM   1847  H4'   U    59       4.417   5.875 -17.369  1.00  0.00           H  
ATOM   1848  O4'   U    59       6.238   4.889 -17.721  1.00  0.00           O  
ATOM   1849  C1'   U    59       7.092   5.907 -18.175  1.00  0.00           C  
ATOM   1850  H1'   U    59       7.447   6.543 -17.364  1.00  0.00           H  
ATOM   1851  N1    U    59       8.209   5.404 -19.024  1.00  0.00           N  
ATOM   1852  C6    U    59       8.166   4.224 -19.791  1.00  0.00           C  
ATOM   1853  H6    U    59       7.176   3.832 -19.972  1.00  0.00           H  
ATOM   1854  C5    U    59       9.265   3.777 -20.404  1.00  0.00           C  
ATOM   1855  H5    U    59       9.284   2.936 -21.082  1.00  0.00           H  
ATOM   1856  C4    U    59      10.486   4.356 -20.152  1.00  0.00           C  
ATOM   1857  O4    U    59      11.578   3.849 -20.482  1.00  0.00           O  
ATOM   1858  N3    U    59      10.519   5.568 -19.489  1.00  0.00           N  
ATOM   1859  H3    U    59      11.443   5.972 -19.431  1.00  0.00           H  
ATOM   1860  C2    U    59       9.415   6.164 -18.988  1.00  0.00           C  
ATOM   1861  O2    U    59       9.481   7.294 -18.493  1.00  0.00           O  
ATOM   1862  C3'   U    59       5.042   5.871 -19.404  1.00  0.00           C  
ATOM   1863  H3'   U    59       5.167   5.093 -20.157  1.00  0.00           H  
ATOM   1864  C2'   U    59       6.281   6.829 -19.131  1.00  0.00           C  
ATOM   1865  H2'   U    59       6.879   6.977 -20.029  1.00  0.00           H  
ATOM   1866  O2'   U    59       5.911   8.025 -18.521  1.00  0.00           O  
ATOM   1867 HO2'   U    59       5.297   8.446 -19.126  1.00  0.00           H  
ATOM   1868  O3'   U    59       4.010   6.672 -19.864  1.00  0.00           O  
ATOM   1869  P     G    60       3.639   6.906 -21.262  1.00  0.00           P  
ATOM   1870  OP1   G    60       2.354   7.602 -21.257  1.00  0.00           O  
ATOM   1871  OP2   G    60       3.713   5.599 -22.003  1.00  0.00           O  
ATOM   1872  O5'   G    60       4.821   7.912 -21.759  1.00  0.00           O  
ATOM   1873  C5'   G    60       4.676   9.329 -21.703  1.00  0.00           C  
ATOM   1874  H5'   G    60       4.281   9.730 -20.770  1.00  0.00           H  
ATOM   1875 H5''   G    60       3.958   9.549 -22.494  1.00  0.00           H  
ATOM   1876  C4'   G    60       5.913  10.130 -21.991  1.00  0.00           C  
ATOM   1877  H4'   G    60       5.653  11.151 -21.710  1.00  0.00           H  
ATOM   1878  O4'   G    60       7.110   9.825 -21.297  1.00  0.00           O  
ATOM   1879  C1'   G    60       8.286   9.890 -22.078  1.00  0.00           C  
ATOM   1880  H1'   G    60       8.991  10.609 -21.660  1.00  0.00           H  
ATOM   1881  N9    G    60       8.889   8.526 -22.276  1.00  0.00           N  
ATOM   1882  C8    G    60       8.233   7.316 -22.488  1.00  0.00           C  
ATOM   1883  H8    G    60       7.165   7.159 -22.454  1.00  0.00           H  
ATOM   1884  N7    G    60       9.012   6.457 -22.985  1.00  0.00           N  
ATOM   1885  C5    G    60      10.313   7.004 -23.115  1.00  0.00           C  
ATOM   1886  C6    G    60      11.510   6.508 -23.661  1.00  0.00           C  
ATOM   1887  O6    G    60      11.696   5.356 -24.125  1.00  0.00           O  
ATOM   1888  N1    G    60      12.545   7.498 -23.669  1.00  0.00           N  
ATOM   1889  H1    G    60      13.481   7.275 -23.975  1.00  0.00           H  
ATOM   1890  C2    G    60      12.276   8.759 -23.373  1.00  0.00           C  
ATOM   1891  N2    G    60      13.282   9.670 -23.415  1.00  0.00           N  
ATOM   1892  H21   G    60      14.236   9.394 -23.597  1.00  0.00           H  
ATOM   1893  H22   G    60      13.107  10.474 -22.829  1.00  0.00           H  
ATOM   1894  N3    G    60      11.135   9.225 -22.864  1.00  0.00           N  
ATOM   1895  C4    G    60      10.147   8.304 -22.779  1.00  0.00           C  
ATOM   1896  C3'   G    60       6.339   9.971 -23.449  1.00  0.00           C  
ATOM   1897  H3'   G    60       6.216   8.922 -23.718  1.00  0.00           H  
ATOM   1898  C2'   G    60       7.815  10.415 -23.455  1.00  0.00           C  
ATOM   1899  H2'   G    60       8.274   9.982 -24.344  1.00  0.00           H  
ATOM   1900  O2'   G    60       7.899  11.849 -23.519  1.00  0.00           O  
ATOM   1901 HO2'   G    60       7.403  12.132 -24.290  1.00  0.00           H  
ATOM   1902  O3'   G    60       5.448  10.828 -24.269  1.00  0.00           O  
ATOM   1903  P     A    61       5.449  10.689 -25.864  1.00  0.00           P  
ATOM   1904  OP1   A    61       4.243  11.502 -26.322  1.00  0.00           O  
ATOM   1905  OP2   A    61       5.565   9.330 -26.317  1.00  0.00           O  
ATOM   1906  O5'   A    61       6.760  11.497 -26.223  1.00  0.00           O  
ATOM   1907  C5'   A    61       6.890  12.118 -27.479  1.00  0.00           C  
ATOM   1908  H5'   A    61       6.325  13.049 -27.508  1.00  0.00           H  
ATOM   1909 H5''   A    61       6.493  11.451 -28.244  1.00  0.00           H  
ATOM   1910  C4'   A    61       8.333  12.414 -27.816  1.00  0.00           C  
ATOM   1911  H4'   A    61       8.744  13.243 -27.239  1.00  0.00           H  
ATOM   1912  O4'   A    61       9.215  11.308 -27.505  1.00  0.00           O  
ATOM   1913  C1'   A    61      10.211  11.106 -28.586  1.00  0.00           C  
ATOM   1914  H1'   A    61      11.226  11.036 -28.197  1.00  0.00           H  
ATOM   1915  N9    A    61       9.860   9.840 -29.307  1.00  0.00           N  
ATOM   1916  C8    A    61       8.727   9.051 -29.216  1.00  0.00           C  
ATOM   1917  H8    A    61       7.874   9.491 -28.721  1.00  0.00           H  
ATOM   1918  N7    A    61       8.676   7.933 -29.872  1.00  0.00           N  
ATOM   1919  C5    A    61      10.026   7.953 -30.432  1.00  0.00           C  
ATOM   1920  C6    A    61      10.816   7.130 -31.239  1.00  0.00           C  
ATOM   1921  N6    A    61      10.294   6.150 -31.959  1.00  0.00           N  
ATOM   1922  H61   A    61      10.627   5.925 -32.885  1.00  0.00           H  
ATOM   1923  H62   A    61       9.326   5.990 -31.716  1.00  0.00           H  
ATOM   1924  N1    A    61      12.128   7.333 -31.401  1.00  0.00           N  
ATOM   1925  C2    A    61      12.607   8.515 -31.133  1.00  0.00           C  
ATOM   1926  H2    A    61      13.654   8.661 -31.355  1.00  0.00           H  
ATOM   1927  N3    A    61      11.981   9.476 -30.529  1.00  0.00           N  
ATOM   1928  C4    A    61      10.707   9.121 -30.119  1.00  0.00           C  
ATOM   1929  C3'   A    61       8.518  12.667 -29.295  1.00  0.00           C  
ATOM   1930  H3'   A    61       7.864  11.972 -29.822  1.00  0.00           H  
ATOM   1931  C2'   A    61      10.015  12.335 -29.496  1.00  0.00           C  
ATOM   1932  H2'   A    61      10.026  11.978 -30.526  1.00  0.00           H  
ATOM   1933  O2'   A    61      10.914  13.415 -29.148  1.00  0.00           O  
ATOM   1934 HO2'   A    61      11.418  13.108 -28.390  1.00  0.00           H  
ATOM   1935  O3'   A    61       8.217  14.044 -29.544  1.00  0.00           O  
ATOM   1936  P     U    62       8.024  14.635 -30.989  1.00  0.00           P  
ATOM   1937  OP1   U    62       7.916  16.102 -30.937  1.00  0.00           O  
ATOM   1938  OP2   U    62       6.931  13.882 -31.602  1.00  0.00           O  
ATOM   1939  O5'   U    62       9.340  14.126 -31.820  1.00  0.00           O  
ATOM   1940  C5'   U    62      10.540  14.923 -32.014  1.00  0.00           C  
ATOM   1941  H5'   U    62      10.805  15.289 -31.022  1.00  0.00           H  
ATOM   1942 H5''   U    62      10.297  15.823 -32.578  1.00  0.00           H  
ATOM   1943  C4'   U    62      11.599  14.128 -32.804  1.00  0.00           C  
ATOM   1944  H4'   U    62      12.584  14.592 -32.744  1.00  0.00           H  
ATOM   1945  O4'   U    62      11.659  12.858 -32.325  1.00  0.00           O  
ATOM   1946  C1'   U    62      11.923  11.838 -33.279  1.00  0.00           C  
ATOM   1947  H1'   U    62      12.809  11.297 -32.945  1.00  0.00           H  
ATOM   1948  N1    U    62      10.805  10.803 -33.546  1.00  0.00           N  
ATOM   1949  C6    U    62       9.524  11.051 -33.149  1.00  0.00           C  
ATOM   1950  H6    U    62       9.420  11.970 -32.592  1.00  0.00           H  
ATOM   1951  C5    U    62       8.588  10.123 -33.214  1.00  0.00           C  
ATOM   1952  H5    U    62       7.635  10.466 -32.837  1.00  0.00           H  
ATOM   1953  C4    U    62       8.737   8.832 -33.813  1.00  0.00           C  
ATOM   1954  O4    U    62       7.929   7.882 -33.871  1.00  0.00           O  
ATOM   1955  N3    U    62       9.951   8.762 -34.395  1.00  0.00           N  
ATOM   1956  H3    U    62      10.210   7.816 -34.634  1.00  0.00           H  
ATOM   1957  C2    U    62      11.043   9.625 -34.232  1.00  0.00           C  
ATOM   1958  O2    U    62      12.135   9.280 -34.717  1.00  0.00           O  
ATOM   1959  C3'   U    62      11.253  13.828 -34.254  1.00  0.00           C  
ATOM   1960  H3'   U    62      10.200  13.550 -34.270  1.00  0.00           H  
ATOM   1961  C2'   U    62      12.163  12.640 -34.528  1.00  0.00           C  
ATOM   1962  H2'   U    62      11.748  12.106 -35.382  1.00  0.00           H  
ATOM   1963  O2'   U    62      13.477  12.940 -34.636  1.00  0.00           O  
ATOM   1964 HO2'   U    62      14.005  12.172 -34.406  1.00  0.00           H  
ATOM   1965  O3'   U    62      11.398  14.963 -35.021  1.00  0.00           O  
ATOM   1966  P     U    63      10.455  15.057 -36.364  1.00  0.00           P  
ATOM   1967  OP1   U    63      10.891  16.337 -36.930  1.00  0.00           O  
ATOM   1968  OP2   U    63       9.052  14.870 -35.962  1.00  0.00           O  
ATOM   1969  O5'   U    63      10.947  13.861 -37.271  1.00  0.00           O  
ATOM   1970  C5'   U    63      12.257  13.832 -37.936  1.00  0.00           C  
ATOM   1971  H5'   U    63      13.035  13.924 -37.178  1.00  0.00           H  
ATOM   1972 H5''   U    63      12.202  14.620 -38.687  1.00  0.00           H  
ATOM   1973  C4'   U    63      12.429  12.544 -38.667  1.00  0.00           C  
ATOM   1974  H4'   U    63      13.427  12.700 -39.076  1.00  0.00           H  
ATOM   1975  O4'   U    63      12.438  11.410 -37.769  1.00  0.00           O  
ATOM   1976  C1'   U    63      11.832  10.322 -38.490  1.00  0.00           C  
ATOM   1977  H1'   U    63      12.489   9.453 -38.485  1.00  0.00           H  
ATOM   1978  N1    U    63      10.468   9.907 -37.947  1.00  0.00           N  
ATOM   1979  C6    U    63       9.728  10.826 -37.314  1.00  0.00           C  
ATOM   1980  H6    U    63      10.105  11.803 -37.052  1.00  0.00           H  
ATOM   1981  C5    U    63       8.454  10.500 -36.939  1.00  0.00           C  
ATOM   1982  H5    U    63       7.917  11.251 -36.379  1.00  0.00           H  
ATOM   1983  C4    U    63       7.913   9.201 -37.056  1.00  0.00           C  
ATOM   1984  O4    U    63       6.854   8.790 -36.594  1.00  0.00           O  
ATOM   1985  N3    U    63       8.732   8.351 -37.825  1.00  0.00           N  
ATOM   1986  H3    U    63       8.254   7.484 -38.028  1.00  0.00           H  
ATOM   1987  C2    U    63      10.041   8.621 -38.233  1.00  0.00           C  
ATOM   1988  O2    U    63      10.605   7.841 -38.970  1.00  0.00           O  
ATOM   1989  C3'   U    63      11.487  12.299 -39.840  1.00  0.00           C  
ATOM   1990  H3'   U    63      10.502  12.540 -39.440  1.00  0.00           H  
ATOM   1991  C2'   U    63      11.667  10.767 -39.924  1.00  0.00           C  
ATOM   1992  H2'   U    63      10.804  10.337 -40.433  1.00  0.00           H  
ATOM   1993  O2'   U    63      12.842  10.382 -40.662  1.00  0.00           O  
ATOM   1994 HO2'   U    63      12.636   9.499 -40.978  1.00  0.00           H  
ATOM   1995  O3'   U    63      11.830  12.988 -41.063  1.00  0.00           O  
ATOM   1996  P     A    64      10.758  13.537 -42.029  1.00  0.00           P  
ATOM   1997  OP1   A    64      11.385  14.176 -43.199  1.00  0.00           O  
ATOM   1998  OP2   A    64       9.628  14.158 -41.277  1.00  0.00           O  
ATOM   1999  O5'   A    64      10.274  12.117 -42.534  1.00  0.00           O  
ATOM   2000  C5'   A    64      11.061  11.315 -43.394  1.00  0.00           C  
ATOM   2001  H5'   A    64      12.089  11.146 -43.074  1.00  0.00           H  
ATOM   2002 H5''   A    64      11.162  11.797 -44.366  1.00  0.00           H  
ATOM   2003  C4'   A    64      10.366   9.959 -43.662  1.00  0.00           C  
ATOM   2004  H4'   A    64      11.079   9.368 -44.238  1.00  0.00           H  
ATOM   2005  O4'   A    64      10.099   9.208 -42.473  1.00  0.00           O  
ATOM   2006  C1'   A    64       8.978   8.326 -42.845  1.00  0.00           C  
ATOM   2007  H1'   A    64       9.368   7.309 -42.878  1.00  0.00           H  
ATOM   2008  N9    A    64       7.924   8.514 -41.872  1.00  0.00           N  
ATOM   2009  C8    A    64       7.590   9.599 -41.074  1.00  0.00           C  
ATOM   2010  H8    A    64       8.108  10.529 -41.256  1.00  0.00           H  
ATOM   2011  N7    A    64       6.601   9.416 -40.278  1.00  0.00           N  
ATOM   2012  C5    A    64       6.170   8.099 -40.682  1.00  0.00           C  
ATOM   2013  C6    A    64       5.137   7.250 -40.201  1.00  0.00           C  
ATOM   2014  N6    A    64       4.258   7.658 -39.281  1.00  0.00           N  
ATOM   2015  H61   A    64       3.556   7.094 -38.824  1.00  0.00           H  
ATOM   2016  H62   A    64       4.472   8.584 -38.939  1.00  0.00           H  
ATOM   2017  N1    A    64       4.994   6.067 -40.670  1.00  0.00           N  
ATOM   2018  C2    A    64       5.810   5.591 -41.622  1.00  0.00           C  
ATOM   2019  H2    A    64       5.683   4.590 -42.009  1.00  0.00           H  
ATOM   2020  N3    A    64       6.817   6.308 -42.152  1.00  0.00           N  
ATOM   2021  C4    A    64       7.009   7.527 -41.574  1.00  0.00           C  
ATOM   2022  C3'   A    64       9.102  10.006 -44.533  1.00  0.00           C  
ATOM   2023  H3'   A    64       8.526  10.815 -44.083  1.00  0.00           H  
ATOM   2024  C2'   A    64       8.560   8.605 -44.275  1.00  0.00           C  
ATOM   2025  H2'   A    64       7.493   8.538 -44.487  1.00  0.00           H  
ATOM   2026  O2'   A    64       9.365   7.744 -45.109  1.00  0.00           O  
ATOM   2027 HO2'   A    64       9.614   8.364 -45.799  1.00  0.00           H  
ATOM   2028  O3'   A    64       9.438  10.266 -45.868  1.00  0.00           O  
ATOM   2029  P     U    65       8.394  10.863 -46.887  1.00  0.00           P  
ATOM   2030  OP1   U    65       9.034  10.881 -48.228  1.00  0.00           O  
ATOM   2031  OP2   U    65       7.707  12.087 -46.397  1.00  0.00           O  
ATOM   2032  O5'   U    65       7.173   9.746 -46.929  1.00  0.00           O  
ATOM   2033  C5'   U    65       7.369   8.605 -47.822  1.00  0.00           C  
ATOM   2034  H5'   U    65       8.346   8.144 -47.677  1.00  0.00           H  
ATOM   2035 H5''   U    65       7.434   8.951 -48.854  1.00  0.00           H  
ATOM   2036  C4'   U    65       6.308   7.473 -47.649  1.00  0.00           C  
ATOM   2037  H4'   U    65       6.605   6.609 -48.243  1.00  0.00           H  
ATOM   2038  O4'   U    65       6.362   7.143 -46.290  1.00  0.00           O  
ATOM   2039  C1'   U    65       4.961   6.668 -45.982  1.00  0.00           C  
ATOM   2040  H1'   U    65       5.004   5.635 -45.638  1.00  0.00           H  
ATOM   2041  N1    U    65       4.430   7.368 -44.809  1.00  0.00           N  
ATOM   2042  C6    U    65       4.770   8.688 -44.459  1.00  0.00           C  
ATOM   2043  H6    U    65       5.314   9.311 -45.154  1.00  0.00           H  
ATOM   2044  C5    U    65       4.266   9.274 -43.355  1.00  0.00           C  
ATOM   2045  H5    U    65       4.524  10.289 -43.090  1.00  0.00           H  
ATOM   2046  C4    U    65       3.300   8.597 -42.425  1.00  0.00           C  
ATOM   2047  O4    U    65       2.747   9.046 -41.415  1.00  0.00           O  
ATOM   2048  N3    U    65       3.081   7.291 -42.856  1.00  0.00           N  
ATOM   2049  H3    U    65       2.447   6.792 -42.248  1.00  0.00           H  
ATOM   2050  C2    U    65       3.598   6.640 -43.971  1.00  0.00           C  
ATOM   2051  O2    U    65       3.302   5.494 -44.244  1.00  0.00           O  
ATOM   2052  C3'   U    65       4.906   7.937 -47.977  1.00  0.00           C  
ATOM   2053  H3'   U    65       4.805   8.890 -47.459  1.00  0.00           H  
ATOM   2054  C2'   U    65       4.116   6.879 -47.162  1.00  0.00           C  
ATOM   2055  H2'   U    65       3.091   7.162 -46.922  1.00  0.00           H  
ATOM   2056  O2'   U    65       4.183   5.622 -47.879  1.00  0.00           O  
ATOM   2057 HO2'   U    65       3.514   5.081 -47.455  1.00  0.00           H  
ATOM   2058  O3'   U    65       4.613   8.009 -49.397  1.00  0.00           O  
ATOM   2059  P     G    66       3.428   8.865 -49.993  1.00  0.00           P  
ATOM   2060  OP1   G    66       3.267   8.609 -51.443  1.00  0.00           O  
ATOM   2061  OP2   G    66       3.619  10.223 -49.492  1.00  0.00           O  
ATOM   2062  O5'   G    66       2.112   8.247 -49.265  1.00  0.00           O  
ATOM   2063  C5'   G    66       1.577   7.005 -49.725  1.00  0.00           C  
ATOM   2064  H5'   G    66       2.277   6.171 -49.748  1.00  0.00           H  
ATOM   2065 H5''   G    66       1.234   7.227 -50.735  1.00  0.00           H  
ATOM   2066  C4'   G    66       0.424   6.435 -48.941  1.00  0.00           C  
ATOM   2067  H4'   G    66       0.099   5.423 -49.182  1.00  0.00           H  
ATOM   2068  O4'   G    66       0.824   6.306 -47.601  1.00  0.00           O  
ATOM   2069  C1'   G    66      -0.342   6.327 -46.787  1.00  0.00           C  
ATOM   2070  H1'   G    66      -0.516   5.359 -46.317  1.00  0.00           H  
ATOM   2071  N9    G    66      -0.077   7.378 -45.706  1.00  0.00           N  
ATOM   2072  C8    G    66       0.875   8.389 -45.586  1.00  0.00           C  
ATOM   2073  H8    G    66       1.649   8.575 -46.316  1.00  0.00           H  
ATOM   2074  N7    G    66       0.780   8.979 -44.389  1.00  0.00           N  
ATOM   2075  C5    G    66      -0.434   8.464 -43.835  1.00  0.00           C  
ATOM   2076  C6    G    66      -1.263   8.935 -42.742  1.00  0.00           C  
ATOM   2077  O6    G    66      -0.909   9.820 -41.939  1.00  0.00           O  
ATOM   2078  N1    G    66      -2.474   8.342 -42.565  1.00  0.00           N  
ATOM   2079  H1    G    66      -2.955   8.686 -41.747  1.00  0.00           H  
ATOM   2080  C2    G    66      -2.873   7.387 -43.364  1.00  0.00           C  
ATOM   2081  N2    G    66      -4.032   6.892 -43.045  1.00  0.00           N  
ATOM   2082  H21   G    66      -4.609   7.177 -42.266  1.00  0.00           H  
ATOM   2083  H22   G    66      -4.229   6.008 -43.491  1.00  0.00           H  
ATOM   2084  N3    G    66      -2.282   6.965 -44.484  1.00  0.00           N  
ATOM   2085  C4    G    66      -0.989   7.527 -44.662  1.00  0.00           C  
ATOM   2086  C3'   G    66      -0.849   7.188 -49.026  1.00  0.00           C  
ATOM   2087  H3'   G    66      -0.556   8.227 -48.874  1.00  0.00           H  
ATOM   2088  C2'   G    66      -1.489   6.698 -47.755  1.00  0.00           C  
ATOM   2089  H2'   G    66      -2.114   7.462 -47.292  1.00  0.00           H  
ATOM   2090  O2'   G    66      -2.286   5.613 -47.979  1.00  0.00           O  
ATOM   2091 HO2'   G    66      -3.011   5.991 -48.483  1.00  0.00           H  
ATOM   2092  O3'   G    66      -1.545   6.933 -50.202  1.00  0.00           O  
ATOM   2093  P     A    67      -2.580   8.057 -50.647  1.00  0.00           P  
ATOM   2094  OP1   A    67      -3.185   7.621 -51.908  1.00  0.00           O  
ATOM   2095  OP2   A    67      -1.994   9.428 -50.539  1.00  0.00           O  
ATOM   2096  O5'   A    67      -3.859   8.112 -49.666  1.00  0.00           O  
ATOM   2097  C5'   A    67      -4.984   7.270 -49.612  1.00  0.00           C  
ATOM   2098  H5'   A    67      -4.563   6.279 -49.779  1.00  0.00           H  
ATOM   2099 H5''   A    67      -5.614   7.448 -50.484  1.00  0.00           H  
ATOM   2100  C4'   A    67      -5.664   7.384 -48.211  1.00  0.00           C  
ATOM   2101  H4'   A    67      -6.359   6.552 -48.096  1.00  0.00           H  
ATOM   2102  O4'   A    67      -4.742   7.339 -47.113  1.00  0.00           O  
ATOM   2103  C1'   A    67      -5.439   7.946 -45.978  1.00  0.00           C  
ATOM   2104  H1'   A    67      -5.684   7.240 -45.183  1.00  0.00           H  
ATOM   2105  N9    A    67      -4.712   9.076 -45.499  1.00  0.00           N  
ATOM   2106  C8    A    67      -3.635   9.559 -46.064  1.00  0.00           C  
ATOM   2107  H8    A    67      -3.218   9.181 -46.986  1.00  0.00           H  
ATOM   2108  N7    A    67      -3.117  10.497 -45.391  1.00  0.00           N  
ATOM   2109  C5    A    67      -3.981  10.616 -44.302  1.00  0.00           C  
ATOM   2110  C6    A    67      -3.980  11.311 -43.057  1.00  0.00           C  
ATOM   2111  N6    A    67      -3.029  12.205 -42.767  1.00  0.00           N  
ATOM   2112  H61   A    67      -3.062  12.587 -41.832  1.00  0.00           H  
ATOM   2113  H62   A    67      -2.190  12.261 -43.327  1.00  0.00           H  
ATOM   2114  N1    A    67      -4.948  11.269 -42.195  1.00  0.00           N  
ATOM   2115  C2    A    67      -5.918  10.351 -42.441  1.00  0.00           C  
ATOM   2116  H2    A    67      -6.641  10.270 -41.643  1.00  0.00           H  
ATOM   2117  N3    A    67      -6.019   9.658 -43.513  1.00  0.00           N  
ATOM   2118  C4    A    67      -4.953   9.720 -44.358  1.00  0.00           C  
ATOM   2119  C3'   A    67      -6.442   8.686 -47.999  1.00  0.00           C  
ATOM   2120  H3'   A    67      -5.720   9.500 -48.052  1.00  0.00           H  
ATOM   2121  C2'   A    67      -6.711   8.397 -46.505  1.00  0.00           C  
ATOM   2122  H2'   A    67      -6.864   9.439 -46.223  1.00  0.00           H  
ATOM   2123  O2'   A    67      -7.750   7.492 -46.253  1.00  0.00           O  
ATOM   2124 HO2'   A    67      -8.416   7.678 -46.919  1.00  0.00           H  
ATOM   2125  O3'   A    67      -7.587   8.807 -48.870  1.00  0.00           O  
ATOM   2126  P     A    68      -8.176  10.168 -49.261  1.00  0.00           P  
ATOM   2127  OP1   A    68      -9.029   9.974 -50.439  1.00  0.00           O  
ATOM   2128  OP2   A    68      -6.978  11.133 -49.307  1.00  0.00           O  
ATOM   2129  O5'   A    68      -9.081  10.610 -47.975  1.00  0.00           O  
ATOM   2130  C5'   A    68     -10.192   9.788 -47.611  1.00  0.00           C  
ATOM   2131  H5'   A    68      -9.881   8.745 -47.675  1.00  0.00           H  
ATOM   2132 H5''   A    68     -11.034   9.986 -48.273  1.00  0.00           H  
ATOM   2133  C4'   A    68     -10.546  10.068 -46.143  1.00  0.00           C  
ATOM   2134  H4'   A    68     -11.310   9.489 -45.624  1.00  0.00           H  
ATOM   2135  O4'   A    68      -9.366  10.008 -45.296  1.00  0.00           O  
ATOM   2136  C1'   A    68      -9.329  11.094 -44.465  1.00  0.00           C  
ATOM   2137  H1'   A    68      -9.114  10.731 -43.460  1.00  0.00           H  
ATOM   2138  N9    A    68      -8.200  12.056 -44.641  1.00  0.00           N  
ATOM   2139  C8    A    68      -7.357  12.009 -45.702  1.00  0.00           C  
ATOM   2140  H8    A    68      -7.433  11.391 -46.585  1.00  0.00           H  
ATOM   2141  N7    A    68      -6.351  12.842 -45.570  1.00  0.00           N  
ATOM   2142  C5    A    68      -6.490  13.473 -44.285  1.00  0.00           C  
ATOM   2143  C6    A    68      -5.774  14.288 -43.430  1.00  0.00           C  
ATOM   2144  N6    A    68      -4.580  14.834 -43.729  1.00  0.00           N  
ATOM   2145  H61   A    68      -4.012  15.287 -43.026  1.00  0.00           H  
ATOM   2146  H62   A    68      -4.265  14.781 -44.687  1.00  0.00           H  
ATOM   2147  N1    A    68      -6.319  14.668 -42.286  1.00  0.00           N  
ATOM   2148  C2    A    68      -7.466  14.157 -41.878  1.00  0.00           C  
ATOM   2149  H2    A    68      -7.803  14.430 -40.888  1.00  0.00           H  
ATOM   2150  N3    A    68      -8.283  13.337 -42.528  1.00  0.00           N  
ATOM   2151  C4    A    68      -7.637  13.007 -43.731  1.00  0.00           C  
ATOM   2152  C3'   A    68     -10.995  11.484 -45.924  1.00  0.00           C  
ATOM   2153  H3'   A    68     -10.439  12.232 -46.490  1.00  0.00           H  
ATOM   2154  C2'   A    68     -10.692  11.738 -44.437  1.00  0.00           C  
ATOM   2155  H2'   A    68     -10.524  12.795 -44.231  1.00  0.00           H  
ATOM   2156  O2'   A    68     -11.577  11.141 -43.494  1.00  0.00           O  
ATOM   2157 HO2'   A    68     -12.326  10.794 -43.984  1.00  0.00           H  
ATOM   2158  O3'   A    68     -12.312  11.472 -46.275  1.00  0.00           O  
ATOM   2159  P     G    69     -13.035  12.825 -46.603  1.00  0.00           P  
ATOM   2160  OP1   G    69     -14.409  12.462 -46.990  1.00  0.00           O  
ATOM   2161  OP2   G    69     -12.184  13.569 -47.555  1.00  0.00           O  
ATOM   2162  O5'   G    69     -13.132  13.692 -45.283  1.00  0.00           O  
ATOM   2163  C5'   G    69     -14.067  13.474 -44.216  1.00  0.00           C  
ATOM   2164  H5'   G    69     -13.939  12.468 -43.818  1.00  0.00           H  
ATOM   2165 H5''   G    69     -15.073  13.733 -44.548  1.00  0.00           H  
ATOM   2166  C4'   G    69     -13.754  14.431 -43.005  1.00  0.00           C  
ATOM   2167  H4'   G    69     -14.540  14.188 -42.289  1.00  0.00           H  
ATOM   2168  O4'   G    69     -12.531  14.158 -42.457  1.00  0.00           O  
ATOM   2169  C1'   G    69     -11.850  15.317 -42.011  1.00  0.00           C  
ATOM   2170  H1'   G    69     -11.507  15.208 -40.982  1.00  0.00           H  
ATOM   2171  N9    G    69     -10.664  15.759 -42.851  1.00  0.00           N  
ATOM   2172  C8    G    69     -10.229  15.361 -44.123  1.00  0.00           C  
ATOM   2173  H8    G    69     -10.697  14.716 -44.852  1.00  0.00           H  
ATOM   2174  N7    G    69      -9.059  15.920 -44.358  1.00  0.00           N  
ATOM   2175  C5    G    69      -8.747  16.812 -43.337  1.00  0.00           C  
ATOM   2176  C6    G    69      -7.686  17.681 -43.102  1.00  0.00           C  
ATOM   2177  O6    G    69      -6.752  17.903 -43.925  1.00  0.00           O  
ATOM   2178  N1    G    69      -7.763  18.442 -41.960  1.00  0.00           N  
ATOM   2179  H1    G    69      -6.969  19.056 -41.846  1.00  0.00           H  
ATOM   2180  C2    G    69      -8.878  18.398 -41.142  1.00  0.00           C  
ATOM   2181  N2    G    69      -8.868  19.226 -40.128  1.00  0.00           N  
ATOM   2182  H21   G    69      -8.122  19.879 -39.937  1.00  0.00           H  
ATOM   2183  H22   G    69      -9.692  19.392 -39.567  1.00  0.00           H  
ATOM   2184  N3    G    69      -9.819  17.508 -41.250  1.00  0.00           N  
ATOM   2185  C4    G    69      -9.759  16.736 -42.439  1.00  0.00           C  
ATOM   2186  C3'   G    69     -13.753  15.960 -43.278  1.00  0.00           C  
ATOM   2187  H3'   G    69     -13.151  16.321 -44.112  1.00  0.00           H  
ATOM   2188  C2'   G    69     -12.957  16.385 -42.085  1.00  0.00           C  
ATOM   2189  H2'   G    69     -12.633  17.406 -42.288  1.00  0.00           H  
ATOM   2190  O2'   G    69     -13.814  16.392 -40.961  1.00  0.00           O  
ATOM   2191 HO2'   G    69     -14.732  16.592 -41.158  1.00  0.00           H  
ATOM   2192  O3'   G    69     -15.006  16.627 -43.410  1.00  0.00           O  
ATOM   2193  P     U    70     -15.319  17.958 -44.185  1.00  0.00           P  
ATOM   2194  OP1   U    70     -16.752  18.193 -43.935  1.00  0.00           O  
ATOM   2195  OP2   U    70     -14.859  17.752 -45.610  1.00  0.00           O  
ATOM   2196  O5'   U    70     -14.467  19.204 -43.573  1.00  0.00           O  
ATOM   2197  C5'   U    70     -14.628  19.463 -42.227  1.00  0.00           C  
ATOM   2198  H5'   U    70     -14.697  18.611 -41.550  1.00  0.00           H  
ATOM   2199 H5''   U    70     -15.480  20.095 -41.978  1.00  0.00           H  
ATOM   2200  C4'   U    70     -13.494  20.370 -41.819  1.00  0.00           C  
ATOM   2201  H4'   U    70     -13.602  20.633 -40.766  1.00  0.00           H  
ATOM   2202  O4'   U    70     -12.320  19.716 -41.989  1.00  0.00           O  
ATOM   2203  C1'   U    70     -11.254  20.638 -42.255  1.00  0.00           C  
ATOM   2204  H1'   U    70     -10.664  20.724 -41.343  1.00  0.00           H  
ATOM   2205  N1    U    70     -10.296  20.261 -43.402  1.00  0.00           N  
ATOM   2206  C6    U    70     -10.749  19.409 -44.430  1.00  0.00           C  
ATOM   2207  H6    U    70     -11.678  18.881 -44.272  1.00  0.00           H  
ATOM   2208  C5    U    70     -10.008  19.211 -45.523  1.00  0.00           C  
ATOM   2209  H5    U    70     -10.485  18.598 -46.273  1.00  0.00           H  
ATOM   2210  C4    U    70      -8.744  19.889 -45.733  1.00  0.00           C  
ATOM   2211  O4    U    70      -8.121  19.869 -46.739  1.00  0.00           O  
ATOM   2212  N3    U    70      -8.295  20.602 -44.595  1.00  0.00           N  
ATOM   2213  H3    U    70      -7.431  21.059 -44.852  1.00  0.00           H  
ATOM   2214  C2    U    70      -9.007  20.962 -43.482  1.00  0.00           C  
ATOM   2215  O2    U    70      -8.559  21.802 -42.705  1.00  0.00           O  
ATOM   2216  C3'   U    70     -13.357  21.636 -42.717  1.00  0.00           C  
ATOM   2217  H3'   U    70     -13.508  21.328 -43.751  1.00  0.00           H  
ATOM   2218  C2'   U    70     -11.914  21.980 -42.571  1.00  0.00           C  
ATOM   2219  H2'   U    70     -11.492  22.489 -43.437  1.00  0.00           H  
ATOM   2220  O2'   U    70     -11.795  22.717 -41.370  1.00  0.00           O  
ATOM   2221 HO2'   U    70     -12.493  23.376 -41.415  1.00  0.00           H  
ATOM   2222  O3'   U    70     -14.178  22.713 -42.302  1.00  0.00           O  
ATOM   2223  P    G3    71     -14.464  23.907 -43.392  1.00  0.00           P  
ATOM   2224  OP1  G3    71     -15.876  24.315 -43.099  1.00  0.00           O  
ATOM   2225  OP2  G3    71     -14.127  23.389 -44.702  1.00  0.00           O  
ATOM   2226  O5'  G3    71     -13.449  25.175 -43.158  1.00  0.00           O  
ATOM   2227  C5'  G3    71     -13.424  25.839 -41.886  1.00  0.00           C  
ATOM   2228  H5'  G3    71     -13.372  25.158 -41.037  1.00  0.00           H  
ATOM   2229 H5''  G3    71     -14.211  26.591 -41.821  1.00  0.00           H  
ATOM   2230  C4'  G3    71     -12.004  26.573 -41.919  1.00  0.00           C  
ATOM   2231  H4'  G3    71     -11.838  27.018 -40.938  1.00  0.00           H  
ATOM   2232  O4'  G3    71     -10.916  25.623 -42.075  1.00  0.00           O  
ATOM   2233  C1'  G3    71      -9.868  26.195 -42.829  1.00  0.00           C  
ATOM   2234  H1'  G3    71      -8.984  26.365 -42.215  1.00  0.00           H  
ATOM   2235  N9   G3    71      -9.563  25.372 -44.033  1.00  0.00           N  
ATOM   2236  C8   G3    71     -10.434  24.617 -44.787  1.00  0.00           C  
ATOM   2237  H8   G3    71     -11.504  24.717 -44.683  1.00  0.00           H  
ATOM   2238  N7   G3    71      -9.795  23.947 -45.713  1.00  0.00           N  
ATOM   2239  C5   G3    71      -8.474  24.265 -45.612  1.00  0.00           C  
ATOM   2240  C6   G3    71      -7.347  23.859 -46.453  1.00  0.00           C  
ATOM   2241  O6   G3    71      -7.326  23.056 -47.320  1.00  0.00           O  
ATOM   2242  N1   G3    71      -6.224  24.530 -46.076  1.00  0.00           N  
ATOM   2243  H1   G3    71      -5.428  24.382 -46.679  1.00  0.00           H  
ATOM   2244  C2   G3    71      -6.161  25.533 -45.177  1.00  0.00           C  
ATOM   2245  N2   G3    71      -4.953  25.777 -44.779  1.00  0.00           N  
ATOM   2246  H21  G3    71      -4.183  25.209 -45.100  1.00  0.00           H  
ATOM   2247  H22  G3    71      -4.868  26.320 -43.931  1.00  0.00           H  
ATOM   2248  N3   G3    71      -7.110  25.850 -44.264  1.00  0.00           N  
ATOM   2249  C4   G3    71      -8.329  25.185 -44.619  1.00  0.00           C  
ATOM   2250  C3'  G3    71     -11.898  27.703 -42.907  1.00  0.00           C  
ATOM   2251  H3'  G3    71     -12.436  27.388 -43.802  1.00  0.00           H  
ATOM   2252  C2'  G3    71     -10.397  27.582 -43.217  1.00  0.00           C  
ATOM   2253  H2'  G3    71     -10.248  27.695 -44.291  1.00  0.00           H  
ATOM   2254  O2'  G3    71      -9.586  28.524 -42.491  1.00  0.00           O  
ATOM   2255 HO2'  G3    71      -9.328  29.245 -43.070  1.00  0.00           H  
ATOM   2256  O3'  G3    71     -12.331  28.998 -42.517  1.00  0.00           O  
ATOM   2257 HO3'  G3    71     -13.248  29.083 -42.248  1.00  0.00           H  
TER    2258       G3    71 
ATOM   2258  N9  ADE    72      11.853   3.113 -37.383  1.00  0.00           N  
ATOM   2259  C8  ADE    72      10.632   2.461 -37.479  1.00  0.00           C  
ATOM   2260  N7  ADE    72       9.687   3.041 -36.716  1.00  0.00           N  
ATOM   2261  C5  ADE    72      10.373   3.973 -36.058  1.00  0.00           C  
ATOM   2262  C6  ADE    72       9.949   4.991 -35.180  1.00  0.00           C  
ATOM   2263  N6  ADE    72       8.622   5.084 -34.898  1.00  0.00           N  
ATOM   2264  N1  ADE    72      10.667   6.032 -34.794  1.00  0.00           N  
ATOM   2265  C2  ADE    72      11.843   6.082 -35.389  1.00  0.00           C  
ATOM   2266  N3  ADE    72      12.357   5.188 -36.264  1.00  0.00           N  
ATOM   2267  C4  ADE    72      11.631   4.099 -36.501  1.00  0.00           C  
ATOM   2268  H1  ADE    72      12.640   2.947 -37.994  1.00  0.00           H  
ATOM   2269  H2  ADE    72      10.442   1.669 -38.191  1.00  0.00           H  
ATOM   2270  H3  ADE    72       8.173   4.511 -35.601  1.00  0.00           H  
ATOM   2271  H4  ADE    72       8.312   6.046 -34.863  1.00  0.00           H  
ATOM   2272  H5  ADE    72      12.447   6.967 -35.201  1.00  0.00           H  
TER    2273      ADE    72 
ATOM   2273  K+   K+    73       6.283  46.395 -16.090  1.00  0.00           K  
TER    2274       K+    73 
ATOM   2274  K+   K+    74      15.930  -3.847 -44.138  1.00  0.00           K  
TER    2275       K+    74 
ATOM   2275  K+   K+    75      18.318   1.125  -9.609  1.00  0.00           K  
TER    2276       K+    75 
ATOM   2276  K+   K+    76       0.075  25.403 -13.625  1.00  0.00           K  
TER    2277       K+    76 
ATOM   2277  K+   K+    77      30.786 -10.046 -22.081  1.00  0.00           K  
TER    2278       K+    77 
ATOM   2278  K+   K+    78      -5.882 -28.575 -32.569  1.00  0.00           K  
TER    2279       K+    78 
ATOM   2279  K+   K+    79      20.317   4.372 -19.310  1.00  0.00           K  
TER    2280       K+    79 
ATOM   2280  K+   K+    80      24.096  -6.523 -23.660  1.00  0.00           K  
TER    2281       K+    80 
ATOM   2281  K+   K+    81      22.092  17.679 -23.095  1.00  0.00           K  
TER    2282       K+    81 
ATOM   2282  K+   K+    82      41.256 -16.223  19.991  1.00  0.00           K  
TER    2283       K+    82 
ATOM   2283  K+   K+    83      20.859   1.483  -6.552  1.00  0.00           K  
TER    2284       K+    83 
ATOM   2284  K+   K+    84      -2.677  25.241  24.592  1.00  0.00           K  
TER    2285       K+    84 
ATOM   2285  K+   K+    85       2.280  13.197 -41.193  1.00  0.00           K  
TER    2286       K+    85 
ATOM   2286  K+   K+    86      35.420  -1.394  18.358  1.00  0.00           K  
TER    2287       K+    86 
ATOM   2287  K+   K+    87       9.824  26.317  -5.187  1.00  0.00           K  
TER    2288       K+    87 
ATOM   2288  K+   K+    88      -1.026 -14.000  30.103  1.00  0.00           K  
TER    2289       K+    88 
ATOM   2289  K+   K+    89      35.685 -13.334 -32.063  1.00  0.00           K  
TER    2290       K+    89 
ATOM   2290  K+   K+    90      26.483   5.830 -29.131  1.00  0.00           K  
TER    2291       K+    90 
ATOM   2291  K+   K+    91      29.211   8.758  -5.632  1.00  0.00           K  
TER    2292       K+    91 
ATOM   2292  K+   K+    92     -37.225 -28.949  18.391  1.00  0.00           K  
TER    2293       K+    92 
ATOM   2293  K+   K+    93      19.391  -9.225 -22.286  1.00  0.00           K  
TER    2294       K+    93 
ATOM   2294  K+   K+    94       7.080   5.716 -28.548  1.00  0.00           K  
TER    2295       K+    94 
ATOM   2295  K+   K+    95      -1.055 -22.300  32.991  1.00  0.00           K  
TER    2296       K+    95 
ATOM   2296  K+   K+    96      14.103 -10.353 -19.631  1.00  0.00           K  
TER    2297       K+    96 
ATOM   2297  K+   K+    97      14.576  -6.092   1.021  1.00  0.00           K  
TER    2298       K+    97 
ATOM   2298  K+   K+    98      -7.726   2.478 -45.909  1.00  0.00           K  
TER    2299       K+    98 
ATOM   2299  K+   K+    99       4.386  10.479  -5.125  1.00  0.00           K  
TER    2300       K+    99 
ATOM   2300  K+   K+   100      25.600   9.141 -35.305  1.00  0.00           K  
TER    2301       K+   100 
ATOM   2301  K+   K+   101     -32.678 -20.950  25.730  1.00  0.00           K  
TER    2302       K+   101 
ATOM   2302  K+   K+   102       9.188   4.255 -25.100  1.00  0.00           K  
TER    2303       K+   102 
ATOM   2303  K+   K+   103      10.086   0.538   8.179  1.00  0.00           K  
TER    2304       K+   103 
ATOM   2304  K+   K+   104      14.739  -6.550 -47.334  1.00  0.00           K  
TER    2305       K+   104 
ATOM   2305  K+   K+   105      13.896  -4.175 -21.601  1.00  0.00           K  
TER    2306       K+   105 
ATOM   2306  K+   K+   106      33.164  -7.563 -17.940  1.00  0.00           K  
TER    2307       K+   106 
ATOM   2307  K+   K+   107      38.509  -8.801 -17.736  1.00  0.00           K  
TER    2308       K+   107 
ATOM   2308  K+   K+   108      20.332  -1.963 -38.726  1.00  0.00           K  
TER    2309       K+   108 
ATOM   2309  K+   K+   109       0.369   3.220 -33.391  1.00  0.00           K  
TER    2310       K+   109 
ATOM   2310  K+   K+   110     -14.710 -29.418  28.734  1.00  0.00           K  
TER    2311       K+   110 
ATOM   2311  K+   K+   111      20.052  14.568 -25.905  1.00  0.00           K  
TER    2312       K+   111 
ATOM   2312  K+   K+   112      24.658   9.406   4.654  1.00  0.00           K  
TER    2313       K+   112 
ATOM   2313  K+   K+   113     -42.544 -22.677  -3.149  1.00  0.00           K  
TER    2314       K+   113 
ATOM   2314  K+   K+   114      26.383  -1.816 -29.956  1.00  0.00           K  
TER    2315       K+   114 
ATOM   2315  K+   K+   115      -2.691  38.056  15.274  1.00  0.00           K  
TER    2316       K+   115 
ATOM   2316  K+   K+   116      37.535 -15.079  27.389  1.00  0.00           K  
TER    2317       K+   116 
ATOM   2317  K+   K+   117       6.953   3.378 -32.735  1.00  0.00           K  
TER    2318       K+   117 
ATOM   2318  K+   K+   118      26.136 -15.130 -16.148  1.00  0.00           K  
TER    2319       K+   118 
ATOM   2319  K+   K+   119       3.950  -0.446 -22.418  1.00  0.00           K  
TER    2320       K+   119 
ATOM   2320  K+   K+   120     -24.262 -11.129  36.535  1.00  0.00           K  
TER    2321       K+   120 
ATOM   2321  K+   K+   121      -9.132  36.302 -32.818  1.00  0.00           K  
TER    2322       K+   121 
ATOM   2322  K+   K+   122      23.889  -0.489 -22.116  1.00  0.00           K  
TER    2323       K+   122 
ATOM   2323  K+   K+   123      21.088   5.640 -15.315  1.00  0.00           K  
TER    2324       K+   123 
ATOM   2324  K+   K+   124     -34.428  22.711 -11.313  1.00  0.00           K  
TER    2325       K+   124 
ATOM   2325  K+   K+   125      24.433   2.358 -41.290  1.00  0.00           K  
TER    2326       K+   125 
ATOM   2326  K+   K+   126     -39.329 -24.701  10.265  1.00  0.00           K  
TER    2327       K+   126 
ATOM   2327  K+   K+   127       4.599  -3.181 -30.448  1.00  0.00           K  
TER    2328       K+   127 
ATOM   2328  K+   K+   128     -20.482  21.229 -33.492  1.00  0.00           K  
TER    2329       K+   128 
ATOM   2329  K+   K+   129      18.812   3.574 -38.767  1.00  0.00           K  
TER    2330       K+   129 
ATOM   2330  K+   K+   130      -2.895 -46.269  23.702  1.00  0.00           K  
TER    2331       K+   130 
ATOM   2331  K+   K+   131      33.637  -7.550 -12.643  1.00  0.00           K  
TER    2332       K+   131 
ATOM   2332  K+   K+   132      22.887   4.703 -22.390  1.00  0.00           K  
TER    2333       K+   132 
ATOM   2333  K+   K+   133     -12.748 -21.208  13.341  1.00  0.00           K  
TER    2334       K+   133 
ATOM   2334  K+   K+   134     -29.168 -13.387  24.636  1.00  0.00           K  
TER    2335       K+   134 
ATOM   2335  K+   K+   135      24.022  12.451  -4.200  1.00  0.00           K  
TER    2336       K+   135 
ATOM   2336  K+   K+   136     -16.483   6.905 -39.667  1.00  0.00           K  
TER    2337       K+   136 
ATOM   2337  K+   K+   137       6.678 -12.068 -34.718  1.00  0.00           K  
TER    2338       K+   137 
ATOM   2338  K+   K+   138     -15.859 -23.031  20.296  1.00  0.00           K  
TER    2339       K+   138 
ATOM   2339  K+   K+   139       1.706  17.030 -39.207  1.00  0.00           K  
TER    2340       K+   139 
ATOM   2340  K+   K+   140       1.595  10.781 -37.245  1.00  0.00           K  
TER    2341       K+   140 
ATOM   2341  K+   K+   141      36.183 -12.313  -1.023  1.00  0.00           K  
TER    2342       K+   141 
ATOM   2342  K+   K+   142       1.331 -39.090  12.917  1.00  0.00           K  
TER    2343       K+   142 
ATOM   2343  O   WAT   143       4.182 -17.004  25.754  1.00  0.00           O  
ATOM   2344  H1  WAT   143       3.609 -16.476  25.198  1.00  0.00           H  
ATOM   2345  H2  WAT   143       5.006 -16.516  25.779  1.00  0.00           H  
TER    2346      WAT   143 
ATOM   2346  O   WAT   144     -18.091   1.471   0.463  1.00  0.00           O  
ATOM   2347  H1  WAT   144     -17.988   1.307   1.401  1.00  0.00           H  
ATOM   2348  H2  WAT   144     -19.004   1.742   0.367  1.00  0.00           H  
TER    2349      WAT   144 
ATOM   2349  O   WAT   145       8.556 -40.357 -32.563  1.00  0.00           O  
ATOM   2350  H1  WAT   145       9.478 -40.614 -32.575  1.00  0.00           H  
ATOM   2351  H2  WAT   145       8.146 -40.963 -31.946  1.00  0.00           H  
TER    2352      WAT   145 
ATOM   2352  O   WAT   146     -17.814 -16.778  13.787  1.00  0.00           O  
ATOM   2353  H1  WAT   146     -17.275 -17.013  14.543  1.00  0.00           H  
ATOM   2354  H2  WAT   146     -17.661 -15.841  13.667  1.00  0.00           H  
TER    2355      WAT   146 
ATOM   2355  O   WAT   147     -19.161  33.035  35.566  1.00  0.00           O  
ATOM   2356  H1  WAT   147     -19.665  33.791  35.868  1.00  0.00           H  
ATOM   2357  H2  WAT   147     -19.278  33.034  34.615  1.00  0.00           H  
TER    2358      WAT   147 
ATOM   2358  O   WAT   148      -2.874 -37.135  20.157  1.00  0.00           O  
ATOM   2359  H1  WAT   148      -3.301 -37.205  19.303  1.00  0.00           H  
ATOM   2360  H2  WAT   148      -2.185 -37.799  20.135  1.00  0.00           H  
TER    2361      WAT   148 
ATOM   2361  O   WAT   149      30.578  14.304  10.331  1.00  0.00           O  
ATOM   2362  H1  WAT   149      31.534  14.321  10.364  1.00  0.00           H  
ATOM   2363  H2  WAT   149      30.341  15.082   9.828  1.00  0.00           H  
TER    2364      WAT   149 
ATOM   2364  O   WAT   150      -0.394  41.139 -24.507  1.00  0.00           O  
ATOM   2365  H1  WAT   150      -0.645  41.923 -24.018  1.00  0.00           H  
ATOM   2366  H2  WAT   150       0.562  41.135 -24.479  1.00  0.00           H  
TER    2367      WAT   150 
ATOM   2367  O   WAT   151      22.327  24.822  12.839  1.00  0.00           O  
ATOM   2368  H1  WAT   151      22.294  23.877  12.990  1.00  0.00           H  
ATOM   2369  H2  WAT   151      23.102  24.950  12.292  1.00  0.00           H  
TER    2370      WAT   151 
ATOM   2370  O   WAT   152      39.928  14.165  -0.359  1.00  0.00           O  
ATOM   2371  H1  WAT   152      39.804  15.086  -0.587  1.00  0.00           H  
ATOM   2372  H2  WAT   152      40.749  13.921  -0.786  1.00  0.00           H  
TER    2373      WAT   152 
ATOM   2373  O   WAT   153     -17.876  17.766  -2.166  1.00  0.00           O  
ATOM   2374  H1  WAT   153     -17.908  17.666  -1.215  1.00  0.00           H  
ATOM   2375  H2  WAT   153     -17.394  16.997  -2.471  1.00  0.00           H  
TER    2376      WAT   153 
ATOM   2376  O   WAT   154      -2.039   7.731   2.812  1.00  0.00           O  
ATOM   2377  H1  WAT   154      -2.376   7.617   1.923  1.00  0.00           H  
ATOM   2378  H2  WAT   154      -1.395   7.031   2.915  1.00  0.00           H  
TER    2379      WAT   154 
ATOM   2379  O   WAT   155      17.437 -28.893   3.553  1.00  0.00           O  
ATOM   2380  H1  WAT   155      17.258 -28.061   3.116  1.00  0.00           H  
ATOM   2381  H2  WAT   155      18.330 -28.803   3.885  1.00  0.00           H  
TER    2382      WAT   155 
ATOM   2382  O   WAT   156       3.897  41.797   4.277  1.00  0.00           O  
ATOM   2383  H1  WAT   156       3.230  41.128   4.125  1.00  0.00           H  
ATOM   2384  H2  WAT   156       3.572  42.293   5.029  1.00  0.00           H  
TER    2385      WAT   156 
ATOM   2385  O   WAT   157     -42.975  13.076   6.312  1.00  0.00           O  
ATOM   2386  H1  WAT   157     -42.711  13.985   6.167  1.00  0.00           H  
ATOM   2387  H2  WAT   157     -42.200  12.562   6.084  1.00  0.00           H  
TER    2388      WAT   157 
ATOM   2388  O   WAT   158     -23.297 -39.354  -8.735  1.00  0.00           O  
ATOM   2389  H1  WAT   158     -23.456 -40.261  -8.474  1.00  0.00           H  
ATOM   2390  H2  WAT   158     -24.045 -38.870  -8.384  1.00  0.00           H  
TER    2391      WAT   158 
ATOM   2391  O   WAT   159      33.308 -16.504  20.912  1.00  0.00           O  
ATOM   2392  H1  WAT   159      32.679 -15.870  21.258  1.00  0.00           H  
ATOM   2393  H2  WAT   159      32.774 -17.119  20.409  1.00  0.00           H  
TER    2394      WAT   159 
ATOM   2394  O   WAT   160      -3.160   8.151   0.275  1.00  0.00           O  
ATOM   2395  H1  WAT   160      -2.968   8.844  -0.357  1.00  0.00           H  
ATOM   2396  H2  WAT   160      -3.833   8.526   0.844  1.00  0.00           H  
TER    2397      WAT   160 
ATOM   2397  O   WAT   161      -4.825 -40.051 -18.676  1.00  0.00           O  
ATOM   2398  H1  WAT   161      -4.390 -40.631 -18.051  1.00  0.00           H  
ATOM   2399  H2  WAT   161      -5.751 -40.284 -18.615  1.00  0.00           H  
TER    2400      WAT   161 
ATOM   2400  O   WAT   162      -9.627  -4.711  34.006  1.00  0.00           O  
ATOM   2401  H1  WAT   162      -8.980  -5.404  33.873  1.00  0.00           H  
ATOM   2402  H2  WAT   162     -10.176  -4.742  33.223  1.00  0.00           H  
TER    2403      WAT   162 
ATOM   2403  O   WAT   163      -7.531  -5.053  30.182  1.00  0.00           O  
ATOM   2404  H1  WAT   163      -7.455  -5.954  30.497  1.00  0.00           H  
ATOM   2405  H2  WAT   163      -6.967  -4.547  30.766  1.00  0.00           H  
TER    2406      WAT   163 
ATOM   2406  O   WAT   164     -19.234  13.956  44.370  1.00  0.00           O  
ATOM   2407  H1  WAT   164     -18.858  14.420  45.118  1.00  0.00           H  
ATOM   2408  H2  WAT   164     -18.481  13.723  43.828  1.00  0.00           H  
TER    2409      WAT   164 
ATOM   2409  O   WAT   165      33.515  16.544 -24.693  1.00  0.00           O  
ATOM   2410  H1  WAT   165      33.840  16.296 -23.827  1.00  0.00           H  
ATOM   2411  H2  WAT   165      32.562  16.529 -24.604  1.00  0.00           H  
TER    2412      WAT   165 
ATOM   2412  O   WAT   166      38.238  22.393  24.655  1.00  0.00           O  
ATOM   2413  H1  WAT   166      38.032  22.956  25.401  1.00  0.00           H  
ATOM   2414  H2  WAT   166      38.066  22.939  23.888  1.00  0.00           H  
TER    2415      WAT   166 
ATOM   2415  O   WAT   167      35.451  14.651   8.578  1.00  0.00           O  
ATOM   2416  H1  WAT   167      36.215  14.081   8.489  1.00  0.00           H  
ATOM   2417  H2  WAT   167      35.245  14.916   7.681  1.00  0.00           H  
TER    2418      WAT   167 
ATOM   2418  O   WAT   168      -4.176  13.395  41.976  1.00  0.00           O  
ATOM   2419  H1  WAT   168      -4.821  14.093  42.097  1.00  0.00           H  
ATOM   2420  H2  WAT   168      -4.326  12.801  42.711  1.00  0.00           H  
TER    2421      WAT   168 
ATOM   2421  O   WAT   169     -29.899  11.332  -8.561  1.00  0.00           O  
ATOM   2422  H1  WAT   169     -30.308  11.624  -7.746  1.00  0.00           H  
ATOM   2423  H2  WAT   169     -29.012  11.691  -8.525  1.00  0.00           H  
TER    2424      WAT   169 
ATOM   2424  O   WAT   170       8.684 -32.577 -36.519  1.00  0.00           O  
ATOM   2425  H1  WAT   170       8.684 -32.995 -35.658  1.00  0.00           H  
ATOM   2426  H2  WAT   170       9.526 -32.820 -36.903  1.00  0.00           H  
TER    2427      WAT   170 
ATOM   2427  O   WAT   171      -4.299 -10.446 -23.663  1.00  0.00           O  
ATOM   2428  H1  WAT   171      -4.297 -10.364 -22.709  1.00  0.00           H  
ATOM   2429  H2  WAT   171      -4.483 -11.371 -23.824  1.00  0.00           H  
TER    2430      WAT   171 
ATOM   2430  O   WAT   172     -11.586  39.169  23.106  1.00  0.00           O  
ATOM   2431  H1  WAT   172     -11.967  38.506  23.682  1.00  0.00           H  
ATOM   2432  H2  WAT   172     -11.183  39.801  23.702  1.00  0.00           H  
TER    2433      WAT   172 
ATOM   2433  O   WAT   173     -41.564  11.255 -29.842  1.00  0.00           O  
ATOM   2434  H1  WAT   173     -41.910  10.372 -29.971  1.00  0.00           H  
ATOM   2435  H2  WAT   173     -40.795  11.131 -29.285  1.00  0.00           H  
TER    2436      WAT   173 
ATOM   2436  O   WAT   174     -35.653  25.477 -15.550  1.00  0.00           O  
ATOM   2437  H1  WAT   174     -34.794  25.655 -15.931  1.00  0.00           H  
ATOM   2438  H2  WAT   174     -36.170  26.257 -15.748  1.00  0.00           H  
TER    2439      WAT   174 
ATOM   2439  O   WAT   175      32.173 -14.349  22.661  1.00  0.00           O  
ATOM   2440  H1  WAT   175      32.127 -13.847  23.475  1.00  0.00           H  
ATOM   2441  H2  WAT   175      31.298 -14.268  22.280  1.00  0.00           H  
TER    2442      WAT   175 
ATOM   2442  O   WAT   176      -0.731  -1.529  20.094  1.00  0.00           O  
ATOM   2443  H1  WAT   176      -1.333  -1.474  20.836  1.00  0.00           H  
ATOM   2444  H2  WAT   176       0.011  -2.035  20.425  1.00  0.00           H  
TER    2445      WAT   176 
ATOM   2445  O   WAT   177     -37.724  -1.082 -25.276  1.00  0.00           O  
ATOM   2446  H1  WAT   177     -37.294  -0.229 -25.333  1.00  0.00           H  
ATOM   2447  H2  WAT   177     -38.259  -1.028 -24.485  1.00  0.00           H  
TER    2448      WAT   177 
ATOM   2448  O   WAT   178      17.186  30.071   5.465  1.00  0.00           O  
ATOM   2449  H1  WAT   178      16.280  30.373   5.537  1.00  0.00           H  
ATOM   2450  H2  WAT   178      17.554  30.587   4.748  1.00  0.00           H  
TER    2451      WAT   178 
ATOM   2451  O   WAT   179      35.683  26.557  15.161  1.00  0.00           O  
ATOM   2452  H1  WAT   179      36.462  27.110  15.107  1.00  0.00           H  
ATOM   2453  H2  WAT   179      34.955  27.174  15.233  1.00  0.00           H  
TER    2454      WAT   179 
ATOM   2454  O   WAT   180     -42.916 -22.749  13.138  1.00  0.00           O  
ATOM   2455  H1  WAT   180     -42.633 -22.271  13.918  1.00  0.00           H  
ATOM   2456  H2  WAT   180     -43.819 -23.004  13.328  1.00  0.00           H  
TER    2457      WAT   180 
ATOM   2457  O   WAT   181     -20.215  -1.875 -38.856  1.00  0.00           O  
ATOM   2458  H1  WAT   181     -20.125  -2.760 -38.505  1.00  0.00           H  
ATOM   2459  H2  WAT   181     -21.144  -1.670 -38.756  1.00  0.00           H  
TER    2460      WAT   181 
ATOM   2460  O   WAT   182     -12.570 -12.995  -5.204  1.00  0.00           O  
ATOM   2461  H1  WAT   182     -12.348 -12.859  -4.283  1.00  0.00           H  
ATOM   2462  H2  WAT   182     -12.640 -12.112  -5.567  1.00  0.00           H  
TER    2463      WAT   182 
ATOM   2463  O   WAT   183      13.672  23.690 -32.506  1.00  0.00           O  
ATOM   2464  H1  WAT   183      12.994  23.030 -32.652  1.00  0.00           H  
ATOM   2465  H2  WAT   183      13.823  23.673 -31.561  1.00  0.00           H  
TER    2466      WAT   183 
ATOM   2466  O   WAT   184      39.757  10.580  -1.078  1.00  0.00           O  
ATOM   2467  H1  WAT   184      38.926  10.908  -0.735  1.00  0.00           H  
ATOM   2468  H2  WAT   184      39.663  10.640  -2.029  1.00  0.00           H  
TER    2469      WAT   184 
ATOM   2469  O   WAT   185     -12.892  37.151 -27.871  1.00  0.00           O  
ATOM   2470  H1  WAT   185     -12.528  38.015 -28.066  1.00  0.00           H  
ATOM   2471  H2  WAT   185     -13.840  37.282 -27.888  1.00  0.00           H  
TER    2472      WAT   185 
ATOM   2472  O   WAT   186     -37.027  -7.111 -28.019  1.00  0.00           O  
ATOM   2473  H1  WAT   186     -36.093  -7.293 -27.913  1.00  0.00           H  
ATOM   2474  H2  WAT   186     -37.399  -7.940 -28.321  1.00  0.00           H  
TER    2475      WAT   186 
ATOM   2475  O   WAT   187      -4.887 -19.463  -5.887  1.00  0.00           O  
ATOM   2476  H1  WAT   187      -5.107 -18.677  -5.387  1.00  0.00           H  
ATOM   2477  H2  WAT   187      -4.332 -19.974  -5.298  1.00  0.00           H  
TER    2478      WAT   187 
ATOM   2478  O   WAT   188       9.808  29.849  16.461  1.00  0.00           O  
ATOM   2479  H1  WAT   188       9.392  30.708  16.393  1.00  0.00           H  
ATOM   2480  H2  WAT   188       9.104  29.264  16.740  1.00  0.00           H  
TER    2481      WAT   188 
ATOM   2481  O   WAT   189     -18.552 -10.026 -17.305  1.00  0.00           O  
ATOM   2482  H1  WAT   189     -19.118 -10.235 -16.562  1.00  0.00           H  
ATOM   2483  H2  WAT   189     -18.003  -9.307 -16.993  1.00  0.00           H  
TER    2484      WAT   189 
ATOM   2484  O   WAT   190     -15.728  20.575 -38.601  1.00  0.00           O  
ATOM   2485  H1  WAT   190     -15.790  19.620 -38.618  1.00  0.00           H  
ATOM   2486  H2  WAT   190     -16.155  20.828 -37.782  1.00  0.00           H  
TER    2487      WAT   190 
ATOM   2487  O   WAT   191      21.511  21.387  -7.024  1.00  0.00           O  
ATOM   2488  H1  WAT   191      22.025  20.771  -6.502  1.00  0.00           H  
ATOM   2489  H2  WAT   191      21.107  20.846  -7.703  1.00  0.00           H  
TER    2490      WAT   191 
ATOM   2490  O   WAT   192      28.055  10.139  35.738  1.00  0.00           O  
ATOM   2491  H1  WAT   192      27.595   9.370  35.403  1.00  0.00           H  
ATOM   2492  H2  WAT   192      28.574  10.450  34.996  1.00  0.00           H  
TER    2493      WAT   192 
ATOM   2493  O   WAT   193      26.617 -23.021  28.418  1.00  0.00           O  
ATOM   2494  H1  WAT   193      26.792 -23.009  27.477  1.00  0.00           H  
ATOM   2495  H2  WAT   193      26.139 -23.838  28.562  1.00  0.00           H  
TER    2496      WAT   193 
ATOM   2496  O   WAT   194      40.703  26.713  20.792  1.00  0.00           O  
ATOM   2497  H1  WAT   194      41.627  26.939  20.687  1.00  0.00           H  
ATOM   2498  H2  WAT   194      40.327  27.455  21.265  1.00  0.00           H  
TER    2499      WAT   194 
ATOM   2499  O   WAT   195     -16.988  23.312 -37.072  1.00  0.00           O  
ATOM   2500  H1  WAT   195     -17.025  22.508 -36.553  1.00  0.00           H  
ATOM   2501  H2  WAT   195     -17.904  23.543 -37.223  1.00  0.00           H  
TER    2502      WAT   195 
ATOM   2502  O   WAT   196      10.887 -15.547   2.123  1.00  0.00           O  
ATOM   2503  H1  WAT   196      11.185 -14.654   2.296  1.00  0.00           H  
ATOM   2504  H2  WAT   196      11.659 -16.091   2.277  1.00  0.00           H  
TER    2505      WAT   196 
ATOM   2505  O   WAT   197      31.378  -1.806  17.569  1.00  0.00           O  
ATOM   2506  H1  WAT   197      31.641  -0.917  17.809  1.00  0.00           H  
ATOM   2507  H2  WAT   197      32.177  -2.325  17.659  1.00  0.00           H  
TER    2508      WAT   197 
ATOM   2508  O   WAT   198     -12.397 -30.000   4.891  1.00  0.00           O  
ATOM   2509  H1  WAT   198     -11.593 -30.205   5.369  1.00  0.00           H  
ATOM   2510  H2  WAT   198     -12.970 -30.748   5.056  1.00  0.00           H  
TER    2511      WAT   198 
ATOM   2511  O   WAT   199      29.998  29.319   3.339  1.00  0.00           O  
ATOM   2512  H1  WAT   199      30.285  28.407   3.284  1.00  0.00           H  
ATOM   2513  H2  WAT   199      29.050  29.264   3.461  1.00  0.00           H  
TER    2514      WAT   199 
ATOM   2514  O   WAT   200     -26.450  -8.249  24.413  1.00  0.00           O  
ATOM   2515  H1  WAT   200     -25.815  -7.790  24.962  1.00  0.00           H  
ATOM   2516  H2  WAT   200     -25.966  -8.466  23.617  1.00  0.00           H  
TER    2517      WAT   200 
ATOM   2517  O   WAT   201     -14.345 -10.506 -12.994  1.00  0.00           O  
ATOM   2518  H1  WAT   201     -14.651  -9.602 -12.914  1.00  0.00           H  
ATOM   2519  H2  WAT   201     -14.655 -10.788 -13.855  1.00  0.00           H  
TER    2520      WAT   201 
ATOM   2520  O   WAT   202      32.718  37.900  17.642  1.00  0.00           O  
ATOM   2521  H1  WAT   202      33.336  38.526  17.265  1.00  0.00           H  
ATOM   2522  H2  WAT   202      32.485  38.275  18.491  1.00  0.00           H  
TER    2523      WAT   202 
ATOM   2523  O   WAT   203       0.968  24.719   9.120  1.00  0.00           O  
ATOM   2524  H1  WAT   203       1.310  24.670   8.228  1.00  0.00           H  
ATOM   2525  H2  WAT   203       1.632  24.286   9.656  1.00  0.00           H  
TER    2526      WAT   203 
ATOM   2526  O   WAT   204      33.739  12.943   4.888  1.00  0.00           O  
ATOM   2527  H1  WAT   204      34.343  13.235   5.571  1.00  0.00           H  
ATOM   2528  H2  WAT   204      34.307  12.643   4.178  1.00  0.00           H  
TER    2529      WAT   204 
ATOM   2529  O   WAT   205      12.718 -34.027 -27.246  1.00  0.00           O  
ATOM   2530  H1  WAT   205      13.218 -34.813 -27.029  1.00  0.00           H  
ATOM   2531  H2  WAT   205      12.758 -33.491 -26.454  1.00  0.00           H  
TER    2532      WAT   205 
ATOM   2532  O   WAT   206      18.633   2.915 -42.090  1.00  0.00           O  
ATOM   2533  H1  WAT   206      17.792   2.725 -42.506  1.00  0.00           H  
ATOM   2534  H2  WAT   206      18.904   3.751 -42.469  1.00  0.00           H  
TER    2535      WAT   206 
ATOM   2535  O   WAT   207       4.641  17.945 -34.288  1.00  0.00           O  
ATOM   2536  H1  WAT   207       5.268  18.661 -34.188  1.00  0.00           H  
ATOM   2537  H2  WAT   207       3.822  18.376 -34.532  1.00  0.00           H  
TER    2538      WAT   207 
ATOM   2538  O   WAT   208      15.574  30.152  19.072  1.00  0.00           O  
ATOM   2539  H1  WAT   208      16.383  30.594  18.817  1.00  0.00           H  
ATOM   2540  H2  WAT   208      15.001  30.244  18.311  1.00  0.00           H  
TER    2541      WAT   208 
ATOM   2541  O   WAT   209     -13.334  32.542 -35.609  1.00  0.00           O  
ATOM   2542  H1  WAT   209     -13.111  33.439 -35.359  1.00  0.00           H  
ATOM   2543  H2  WAT   209     -13.235  32.527 -36.561  1.00  0.00           H  
TER    2544      WAT   209 
ATOM   2544  O   WAT   210      25.573  11.922  35.056  1.00  0.00           O  
ATOM   2545  H1  WAT   210      25.090  12.548  34.516  1.00  0.00           H  
ATOM   2546  H2  WAT   210      26.182  12.462  35.561  1.00  0.00           H  
TER    2547      WAT   210 
ATOM   2547  O   WAT   211       7.148  39.706  10.713  1.00  0.00           O  
ATOM   2548  H1  WAT   211       7.093  40.264  11.489  1.00  0.00           H  
ATOM   2549  H2  WAT   211       8.027  39.862  10.368  1.00  0.00           H  
TER    2550      WAT   211 
ATOM   2550  O   WAT   212       6.935  28.315 -25.875  1.00  0.00           O  
ATOM   2551  H1  WAT   212       7.430  28.128 -26.673  1.00  0.00           H  
ATOM   2552  H2  WAT   212       6.047  28.016 -26.069  1.00  0.00           H  
TER    2553      WAT   212 
ATOM   2553  O   WAT   213       7.467  39.972 -19.647  1.00  0.00           O  
ATOM   2554  H1  WAT   213       8.271  39.772 -20.126  1.00  0.00           H  
ATOM   2555  H2  WAT   213       7.216  40.843 -19.952  1.00  0.00           H  
TER    2556      WAT   213 
ATOM   2556  O   WAT   214     -12.449   1.144  26.136  1.00  0.00           O  
ATOM   2557  H1  WAT   214     -12.795   0.354  25.722  1.00  0.00           H  
ATOM   2558  H2  WAT   214     -12.945   1.226  26.950  1.00  0.00           H  
TER    2559      WAT   214 
ATOM   2559  O   WAT   215     -34.133  14.615  -4.002  1.00  0.00           O  
ATOM   2560  H1  WAT   215     -34.808  14.189  -4.532  1.00  0.00           H  
ATOM   2561  H2  WAT   215     -33.525  14.986  -4.642  1.00  0.00           H  
TER    2562      WAT   215 
ATOM   2562  O   WAT   216      23.952   9.257  -3.585  1.00  0.00           O  
ATOM   2563  H1  WAT   216      24.680   8.641  -3.507  1.00  0.00           H  
ATOM   2564  H2  WAT   216      23.483   8.976  -4.372  1.00  0.00           H  
TER    2565      WAT   216 
ATOM   2565  O   WAT   217      38.135  -5.146  25.553  1.00  0.00           O  
ATOM   2566  H1  WAT   217      38.199  -5.658  26.359  1.00  0.00           H  
ATOM   2567  H2  WAT   217      37.214  -5.213  25.299  1.00  0.00           H  
TER    2568      WAT   217 
ATOM   2568  O   WAT   218      -4.065  12.237 -16.086  1.00  0.00           O  
ATOM   2569  H1  WAT   218      -3.762  12.844 -16.760  1.00  0.00           H  
ATOM   2570  H2  WAT   218      -5.002  12.417 -16.005  1.00  0.00           H  
TER    2571      WAT   218 
ATOM   2571  O   WAT   219      29.828 -14.335  21.469  1.00  0.00           O  
ATOM   2572  H1  WAT   219      29.368 -15.175  21.461  1.00  0.00           H  
ATOM   2573  H2  WAT   219      29.438 -13.841  20.748  1.00  0.00           H  
TER    2574      WAT   219 
ATOM   2574  O   WAT   220     -13.161  13.073  10.552  1.00  0.00           O  
ATOM   2575  H1  WAT   220     -12.229  13.293  10.558  1.00  0.00           H  
ATOM   2576  H2  WAT   220     -13.209  12.245  10.074  1.00  0.00           H  
TER    2577      WAT   220 
ATOM   2577  O   WAT   221     -38.511 -26.881  -4.486  1.00  0.00           O  
ATOM   2578  H1  WAT   221     -39.358 -26.710  -4.075  1.00  0.00           H  
ATOM   2579  H2  WAT   221     -37.870 -26.690  -3.802  1.00  0.00           H  
TER    2580      WAT   221 
ATOM   2580  O   WAT   222      35.774 -28.479 -17.374  1.00  0.00           O  
ATOM   2581  H1  WAT   222      35.761 -27.537 -17.203  1.00  0.00           H  
ATOM   2582  H2  WAT   222      36.669 -28.748 -17.165  1.00  0.00           H  
TER    2583      WAT   222 
ATOM   2583  O   WAT   223       2.216  16.395 -32.989  1.00  0.00           O  
ATOM   2584  H1  WAT   223       2.975  16.257 -32.423  1.00  0.00           H  
ATOM   2585  H2  WAT   223       2.439  17.169 -33.505  1.00  0.00           H  
TER    2586      WAT   223 
ATOM   2586  O   WAT   224     -20.568   5.093  32.549  1.00  0.00           O  
ATOM   2587  H1  WAT   224     -20.537   5.363  33.466  1.00  0.00           H  
ATOM   2588  H2  WAT   224     -21.486   4.868  32.397  1.00  0.00           H  
TER    2589      WAT   224 
ATOM   2589  O   WAT   225     -21.048  23.480 -32.210  1.00  0.00           O  
ATOM   2590  H1  WAT   225     -21.841  23.818 -31.794  1.00  0.00           H  
ATOM   2591  H2  WAT   225     -20.342  23.719 -31.610  1.00  0.00           H  
TER    2592      WAT   225 
ATOM   2592  O   WAT   226     -20.443  23.952  -2.251  1.00  0.00           O  
ATOM   2593  H1  WAT   226     -19.997  24.388  -2.977  1.00  0.00           H  
ATOM   2594  H2  WAT   226     -20.608  23.064  -2.569  1.00  0.00           H  
TER    2595      WAT   226 
ATOM   2595  O   WAT   227      10.607  42.461 -12.909  1.00  0.00           O  
ATOM   2596  H1  WAT   227      10.374  41.545 -12.758  1.00  0.00           H  
ATOM   2597  H2  WAT   227       9.972  42.958 -12.393  1.00  0.00           H  
TER    2598      WAT   227 
ATOM   2598  O   WAT   228     -36.534   1.284 -25.831  1.00  0.00           O  
ATOM   2599  H1  WAT   228     -36.378   0.933 -26.708  1.00  0.00           H  
ATOM   2600  H2  WAT   228     -36.862   2.170 -25.983  1.00  0.00           H  
TER    2601      WAT   228 
ATOM   2601  O   WAT   229      -3.701 -22.895  32.394  1.00  0.00           O  
ATOM   2602  H1  WAT   229      -4.160 -22.055  32.417  1.00  0.00           H  
ATOM   2603  H2  WAT   229      -4.237 -23.475  32.934  1.00  0.00           H  
TER    2604      WAT   229 
ATOM   2604  O   WAT   230       8.222 -33.991 -31.373  1.00  0.00           O  
ATOM   2605  H1  WAT   230       8.514 -34.653 -30.746  1.00  0.00           H  
ATOM   2606  H2  WAT   230       8.075 -33.208 -30.844  1.00  0.00           H  
TER    2607      WAT   230 
ATOM   2607  O   WAT   231      25.515  22.621  -8.572  1.00  0.00           O  
ATOM   2608  H1  WAT   231      26.450  22.419  -8.618  1.00  0.00           H  
ATOM   2609  H2  WAT   231      25.253  22.346  -7.694  1.00  0.00           H  
TER    2610      WAT   231 
ATOM   2610  O   WAT   232     -26.270  29.660 -16.148  1.00  0.00           O  
ATOM   2611  H1  WAT   232     -26.843  28.925 -15.929  1.00  0.00           H  
ATOM   2612  H2  WAT   232     -25.396  29.365 -15.893  1.00  0.00           H  
TER    2613      WAT   232 
ATOM   2613  O   WAT   233       6.271   8.359  18.984  1.00  0.00           O  
ATOM   2614  H1  WAT   233       6.567   8.858  18.222  1.00  0.00           H  
ATOM   2615  H2  WAT   233       6.688   8.790  19.729  1.00  0.00           H  
TER    2616      WAT   233 
ATOM   2616  O   WAT   234      14.735 -34.726  29.121  1.00  0.00           O  
ATOM   2617  H1  WAT   234      15.164 -34.934  29.951  1.00  0.00           H  
ATOM   2618  H2  WAT   234      15.348 -34.142  28.674  1.00  0.00           H  
TER    2619      WAT   234 
ATOM   2619  O   WAT   235     -34.244  27.518 -12.284  1.00  0.00           O  
ATOM   2620  H1  WAT   235     -34.304  28.261 -12.884  1.00  0.00           H  
ATOM   2621  H2  WAT   235     -34.371  27.900 -11.416  1.00  0.00           H  
TER    2622      WAT   235 
ATOM   2622  O   WAT   236     -41.910 -26.470  13.765  1.00  0.00           O  
ATOM   2623  H1  WAT   236     -42.245 -25.796  13.174  1.00  0.00           H  
ATOM   2624  H2  WAT   236     -42.610 -27.122  13.805  1.00  0.00           H  
TER    2625      WAT   236 
ATOM   2625  O   WAT   237      -2.530 -43.789   2.130  1.00  0.00           O  
ATOM   2626  H1  WAT   237      -3.283 -44.371   2.231  1.00  0.00           H  
ATOM   2627  H2  WAT   237      -1.772 -44.374   2.140  1.00  0.00           H  
TER    2628      WAT   237 
ATOM   2628  O   WAT   238       9.970  38.753  11.551  1.00  0.00           O  
ATOM   2629  H1  WAT   238      10.424  39.450  12.024  1.00  0.00           H  
ATOM   2630  H2  WAT   238      10.538  37.989  11.648  1.00  0.00           H  
TER    2631      WAT   238 
ATOM   2631  O   WAT   239     -22.448 -38.316  16.805  1.00  0.00           O  
ATOM   2632  H1  WAT   239     -22.571 -37.924  17.670  1.00  0.00           H  
ATOM   2633  H2  WAT   239     -21.569 -38.045  16.542  1.00  0.00           H  
TER    2634      WAT   239 
ATOM   2634  O   WAT   240     -42.013  -1.962  12.349  1.00  0.00           O  
ATOM   2635  H1  WAT   240     -41.844  -1.191  12.891  1.00  0.00           H  
ATOM   2636  H2  WAT   240     -42.862  -1.788  11.943  1.00  0.00           H  
TER    2637      WAT   240 
ATOM   2637  O   WAT   241     -29.357  28.263  10.792  1.00  0.00           O  
ATOM   2638  H1  WAT   241     -29.540  28.451  11.712  1.00  0.00           H  
ATOM   2639  H2  WAT   241     -28.488  28.634  10.640  1.00  0.00           H  
TER    2640      WAT   241 
ATOM   2640  O   WAT   242      17.323  -4.185   8.799  1.00  0.00           O  
ATOM   2641  H1  WAT   242      16.953  -4.523   9.615  1.00  0.00           H  
ATOM   2642  H2  WAT   242      16.586  -3.766   8.356  1.00  0.00           H  
TER    2643      WAT   242 
ATOM   2643  O   WAT   243      -1.282 -39.287  20.575  1.00  0.00           O  
ATOM   2644  H1  WAT   243      -1.103 -39.704  21.417  1.00  0.00           H  
ATOM   2645  H2  WAT   243      -1.257 -40.006  19.942  1.00  0.00           H  
TER    2646      WAT   243 
ATOM   2646  O   WAT   244     -31.397  32.002  20.918  1.00  0.00           O  
ATOM   2647  H1  WAT   244     -31.389  31.301  21.570  1.00  0.00           H  
ATOM   2648  H2  WAT   244     -32.317  32.085  20.667  1.00  0.00           H  
TER    2649      WAT   244 
ATOM   2649  O   WAT   245      36.291 -30.175  22.945  1.00  0.00           O  
ATOM   2650  H1  WAT   245      37.064 -29.618  22.851  1.00  0.00           H  
ATOM   2651  H2  WAT   245      35.770 -29.750  23.626  1.00  0.00           H  
TER    2652      WAT   245 
ATOM   2652  O   WAT   246      24.979  18.515 -20.570  1.00  0.00           O  
ATOM   2653  H1  WAT   246      24.714  17.902 -21.256  1.00  0.00           H  
ATOM   2654  H2  WAT   246      24.864  19.380 -20.965  1.00  0.00           H  
TER    2655      WAT   246 
ATOM   2655  O   WAT   247     -30.340 -37.524   0.916  1.00  0.00           O  
ATOM   2656  H1  WAT   247     -31.040 -37.957   1.405  1.00  0.00           H  
ATOM   2657  H2  WAT   247     -30.507 -37.756   0.003  1.00  0.00           H  
TER    2658      WAT   247 
ATOM   2658  O   WAT   248      37.236  31.127  14.653  1.00  0.00           O  
ATOM   2659  H1  WAT   248      37.336  31.693  13.887  1.00  0.00           H  
ATOM   2660  H2  WAT   248      36.679  31.628  15.249  1.00  0.00           H  
TER    2661      WAT   248 
ATOM   2661  O   WAT   249     -26.564  33.327   9.158  1.00  0.00           O  
ATOM   2662  H1  WAT   249     -26.519  33.223  10.108  1.00  0.00           H  
ATOM   2663  H2  WAT   249     -26.108  32.559   8.811  1.00  0.00           H  
TER    2664      WAT   249 
ATOM   2664  O   WAT   250     -31.479  16.508   5.009  1.00  0.00           O  
ATOM   2665  H1  WAT   250     -30.785  15.851   4.959  1.00  0.00           H  
ATOM   2666  H2  WAT   250     -31.076  17.308   4.674  1.00  0.00           H  
TER    2667      WAT   250 
ATOM   2667  O   WAT   251      15.781  20.994 -29.322  1.00  0.00           O  
ATOM   2668  H1  WAT   251      16.677  21.266 -29.522  1.00  0.00           H  
ATOM   2669  H2  WAT   251      15.639  20.219 -29.866  1.00  0.00           H  
TER    2670      WAT   251 
ATOM   2670  O   WAT   252       1.855  44.627  11.836  1.00  0.00           O  
ATOM   2671  H1  WAT   252       2.168  43.736  11.675  1.00  0.00           H  
ATOM   2672  H2  WAT   252       1.919  44.735  12.785  1.00  0.00           H  
TER    2673      WAT   252 
ATOM   2673  O   WAT   253     -32.667  30.111  15.630  1.00  0.00           O  
ATOM   2674  H1  WAT   253     -32.982  29.935  16.516  1.00  0.00           H  
ATOM   2675  H2  WAT   253     -32.818  29.292  15.156  1.00  0.00           H  
TER    2676      WAT   253 
ATOM   2676  O   WAT   254     -14.642  -5.542 -14.973  1.00  0.00           O  
ATOM   2677  H1  WAT   254     -14.876  -5.923 -15.819  1.00  0.00           H  
ATOM   2678  H2  WAT   254     -13.917  -4.949 -15.170  1.00  0.00           H  
TER    2679      WAT   254 
ATOM   2679  O   WAT   255      26.790  -9.160  40.121  1.00  0.00           O  
ATOM   2680  H1  WAT   255      26.183  -8.456  39.892  1.00  0.00           H  
ATOM   2681  H2  WAT   255      26.244  -9.946  40.151  1.00  0.00           H  
TER    2682      WAT   255 
ATOM   2682  O   WAT   256     -29.014  -3.376  11.107  1.00  0.00           O  
ATOM   2683  H1  WAT   256     -29.505  -3.960  11.685  1.00  0.00           H  
ATOM   2684  H2  WAT   256     -29.577  -2.609  11.006  1.00  0.00           H  
TER    2685      WAT   256 
ATOM   2685  O   WAT   257      17.446   4.640  33.859  1.00  0.00           O  
ATOM   2686  H1  WAT   257      17.041   4.368  34.682  1.00  0.00           H  
ATOM   2687  H2  WAT   257      16.871   4.288  33.180  1.00  0.00           H  
TER    2688      WAT   257 
ATOM   2688  O   WAT   258      -4.037  22.876 -16.865  1.00  0.00           O  
ATOM   2689  H1  WAT   258      -4.070  23.021 -17.811  1.00  0.00           H  
ATOM   2690  H2  WAT   258      -4.837  22.388 -16.670  1.00  0.00           H  
TER    2691      WAT   258 
ATOM   2691  O   WAT   259      -7.704 -38.123  -8.638  1.00  0.00           O  
ATOM   2692  H1  WAT   259      -7.021 -37.521  -8.933  1.00  0.00           H  
ATOM   2693  H2  WAT   259      -8.137 -37.662  -7.919  1.00  0.00           H  
TER    2694      WAT   259 
ATOM   2694  O   WAT   260     -26.592  31.815 -13.907  1.00  0.00           O  
ATOM   2695  H1  WAT   260     -26.105  32.364 -13.291  1.00  0.00           H  
ATOM   2696  H2  WAT   260     -25.937  31.534 -14.546  1.00  0.00           H  
TER    2697      WAT   260 
ATOM   2697  O   WAT   261      25.498 -35.379  11.467  1.00  0.00           O  
ATOM   2698  H1  WAT   261      24.624 -35.527  11.107  1.00  0.00           H  
ATOM   2699  H2  WAT   261      25.727 -34.494  11.183  1.00  0.00           H  
TER    2700      WAT   261 
ATOM   2700  O   WAT   262      11.096 -13.640 -37.065  1.00  0.00           O  
ATOM   2701  H1  WAT   262      10.396 -14.265 -36.879  1.00  0.00           H  
ATOM   2702  H2  WAT   262      10.642 -12.810 -37.214  1.00  0.00           H  
TER    2703      WAT   262 
ATOM   2703  O   WAT   263      41.721 -10.051 -15.499  1.00  0.00           O  
ATOM   2704  H1  WAT   263      41.032  -9.771 -14.897  1.00  0.00           H  
ATOM   2705  H2  WAT   263      41.515  -9.608 -16.322  1.00  0.00           H  
TER    2706      WAT   263 
ATOM   2706  O   WAT   264     -22.566   8.044 -34.157  1.00  0.00           O  
ATOM   2707  H1  WAT   264     -23.045   7.834 -33.356  1.00  0.00           H  
ATOM   2708  H2  WAT   264     -21.819   7.446 -34.154  1.00  0.00           H  
TER    2709      WAT   264 
ATOM   2709  O   WAT   265      17.694 -15.623 -11.235  1.00  0.00           O  
ATOM   2710  H1  WAT   265      18.392 -15.493 -11.877  1.00  0.00           H  
ATOM   2711  H2  WAT   265      18.028 -15.220 -10.434  1.00  0.00           H  
TER    2712      WAT   265 
ATOM   2712  O   WAT   266      -6.243 -19.937  -0.281  1.00  0.00           O  
ATOM   2713  H1  WAT   266      -6.383 -20.878  -0.176  1.00  0.00           H  
ATOM   2714  H2  WAT   266      -6.541 -19.748  -1.171  1.00  0.00           H  
TER    2715      WAT   266 
ATOM   2715  O   WAT   267      12.420 -38.500  22.708  1.00  0.00           O  
ATOM   2716  H1  WAT   267      12.610 -39.273  22.177  1.00  0.00           H  
ATOM   2717  H2  WAT   267      12.038 -38.850  23.513  1.00  0.00           H  
TER    2718      WAT   267 
ATOM   2718  O   WAT   268      -5.474  41.519  16.201  1.00  0.00           O  
ATOM   2719  H1  WAT   268      -4.823  42.220  16.195  1.00  0.00           H  
ATOM   2720  H2  WAT   268      -5.932  41.610  15.365  1.00  0.00           H  
TER    2721      WAT   268 
ATOM   2721  O   WAT   269     -17.544 -27.176  10.779  1.00  0.00           O  
ATOM   2722  H1  WAT   269     -17.283 -27.768  10.074  1.00  0.00           H  
ATOM   2723  H2  WAT   269     -18.357 -27.551  11.118  1.00  0.00           H  
TER    2724      WAT   269 
ATOM   2724  O   WAT   270      40.342  -4.032 -12.038  1.00  0.00           O  
ATOM   2725  H1  WAT   270      39.881  -3.410 -12.601  1.00  0.00           H  
ATOM   2726  H2  WAT   270      39.706  -4.258 -11.359  1.00  0.00           H  
TER    2727      WAT   270 
ATOM   2727  O   WAT   271       5.002  -8.368  33.297  1.00  0.00           O  
ATOM   2728  H1  WAT   271       4.609  -7.623  33.753  1.00  0.00           H  
ATOM   2729  H2  WAT   271       4.255  -8.862  32.958  1.00  0.00           H  
TER    2730      WAT   271 
ATOM   2730  O   WAT   272      22.795  44.768  -5.261  1.00  0.00           O  
ATOM   2731  H1  WAT   272      22.949  44.243  -6.046  1.00  0.00           H  
ATOM   2732  H2  WAT   272      22.045  44.351  -4.837  1.00  0.00           H  
TER    2733      WAT   272 
ATOM   2733  O   WAT   273      10.775  -2.683  -0.756  1.00  0.00           O  
ATOM   2734  H1  WAT   273       9.995  -2.713  -1.311  1.00  0.00           H  
ATOM   2735  H2  WAT   273      10.742  -1.820  -0.343  1.00  0.00           H  
TER    2736      WAT   273 
ATOM   2736  O   WAT   274      41.328  -9.374 -18.192  1.00  0.00           O  
ATOM   2737  H1  WAT   274      40.805  -9.754 -18.898  1.00  0.00           H  
ATOM   2738  H2  WAT   274      42.186  -9.219 -18.586  1.00  0.00           H  
TER    2739      WAT   274 
ATOM   2739  O   WAT   275     -18.425  21.093  22.990  1.00  0.00           O  
ATOM   2740  H1  WAT   275     -18.180  20.979  23.909  1.00  0.00           H  
ATOM   2741  H2  WAT   275     -19.375  20.974  22.979  1.00  0.00           H  
TER    2742      WAT   275 
ATOM   2742  O   WAT   276     -26.069  34.681   1.211  1.00  0.00           O  
ATOM   2743  H1  WAT   276     -25.534  35.437   1.454  1.00  0.00           H  
ATOM   2744  H2  WAT   276     -26.095  34.142   2.001  1.00  0.00           H  
TER    2745      WAT   276 
ATOM   2745  O   WAT   277      29.266 -19.102  16.507  1.00  0.00           O  
ATOM   2746  H1  WAT   277      29.894 -18.583  16.004  1.00  0.00           H  
ATOM   2747  H2  WAT   277      28.466 -18.576  16.507  1.00  0.00           H  
TER    2748      WAT   277 
ATOM   2748  O   WAT   278     -25.563 -12.816  35.031  1.00  0.00           O  
ATOM   2749  H1  WAT   278     -25.680 -13.754  35.182  1.00  0.00           H  
ATOM   2750  H2  WAT   278     -26.265 -12.582  34.424  1.00  0.00           H  
TER    2751      WAT   278 
ATOM   2751  O   WAT   279     -33.040  11.323  -3.560  1.00  0.00           O  
ATOM   2752  H1  WAT   279     -33.928  11.671  -3.487  1.00  0.00           H  
ATOM   2753  H2  WAT   279     -33.093  10.677  -4.264  1.00  0.00           H  
TER    2754      WAT   279 
ATOM   2754  O   WAT   280     -15.212  -8.139  15.890  1.00  0.00           O  
ATOM   2755  H1  WAT   280     -14.962  -7.672  15.092  1.00  0.00           H  
ATOM   2756  H2  WAT   280     -15.025  -7.522  16.597  1.00  0.00           H  
TER    2757      WAT   280 
ATOM   2757  O   WAT   281       3.632  -2.462  37.548  1.00  0.00           O  
ATOM   2758  H1  WAT   281       3.286  -1.902  36.853  1.00  0.00           H  
ATOM   2759  H2  WAT   281       4.555  -2.218  37.615  1.00  0.00           H  
TER    2760      WAT   281 
ATOM   2760  O   WAT   282     -14.304  20.934  19.670  1.00  0.00           O  
ATOM   2761  H1  WAT   282     -14.204  21.865  19.468  1.00  0.00           H  
ATOM   2762  H2  WAT   282     -15.056  20.898  20.262  1.00  0.00           H  
TER    2763      WAT   282 
ATOM   2763  O   WAT   283     -12.025  38.046 -34.119  1.00  0.00           O  
ATOM   2764  H1  WAT   283     -11.447  38.802 -34.224  1.00  0.00           H  
ATOM   2765  H2  WAT   283     -12.896  38.425 -34.006  1.00  0.00           H  
TER    2766      WAT   283 
ATOM   2766  O   WAT   284      39.581 -19.872  22.260  1.00  0.00           O  
ATOM   2767  H1  WAT   284      38.901 -19.481  22.808  1.00  0.00           H  
ATOM   2768  H2  WAT   284      40.403 -19.553  22.633  1.00  0.00           H  
TER    2769      WAT   284 
ATOM   2769  O   WAT   285     -21.739 -34.716  -2.664  1.00  0.00           O  
ATOM   2770  H1  WAT   285     -21.224 -35.418  -3.061  1.00  0.00           H  
ATOM   2771  H2  WAT   285     -22.066 -34.209  -3.407  1.00  0.00           H  
TER    2772      WAT   285 
ATOM   2772  O   WAT   286      38.715  15.925 -26.316  1.00  0.00           O  
ATOM   2773  H1  WAT   286      38.929  14.994 -26.257  1.00  0.00           H  
ATOM   2774  H2  WAT   286      38.965  16.173 -27.206  1.00  0.00           H  
TER    2775      WAT   286 
ATOM   2775  O   WAT   287       6.376  -8.450 -51.420  1.00  0.00           O  
ATOM   2776  H1  WAT   287       6.035  -9.209 -50.947  1.00  0.00           H  
ATOM   2777  H2  WAT   287       5.923  -7.702 -51.032  1.00  0.00           H  
TER    2778      WAT   287 
ATOM   2778  O   WAT   288      37.352 -24.258   7.870  1.00  0.00           O  
ATOM   2779  H1  WAT   288      37.172 -23.784   7.058  1.00  0.00           H  
ATOM   2780  H2  WAT   288      37.904 -23.663   8.377  1.00  0.00           H  
TER    2781      WAT   288 
ATOM   2781  O   WAT   289       8.950  16.848  -1.554  1.00  0.00           O  
ATOM   2782  H1  WAT   289       9.125  16.473  -0.691  1.00  0.00           H  
ATOM   2783  H2  WAT   289       9.598  17.545  -1.648  1.00  0.00           H  
TER    2784      WAT   289 
ATOM   2784  O   WAT   290     -17.895 -20.873  17.612  1.00  0.00           O  
ATOM   2785  H1  WAT   290     -18.100 -20.711  18.533  1.00  0.00           H  
ATOM   2786  H2  WAT   290     -18.487 -21.580  17.356  1.00  0.00           H  
TER    2787      WAT   290 
ATOM   2787  O   WAT   291     -34.117 -10.705  33.559  1.00  0.00           O  
ATOM   2788  H1  WAT   291     -34.984 -11.010  33.290  1.00  0.00           H  
ATOM   2789  H2  WAT   291     -33.525 -11.046  32.889  1.00  0.00           H  
TER    2790      WAT   291 
ATOM   2790  O   WAT   292     -10.747  25.550  32.480  1.00  0.00           O  
ATOM   2791  H1  WAT   292     -10.382  25.834  33.319  1.00  0.00           H  
ATOM   2792  H2  WAT   292     -10.613  24.603  32.468  1.00  0.00           H  
TER    2793      WAT   292 
ATOM   2793  O   WAT   293      -0.646   8.429 -32.850  1.00  0.00           O  
ATOM   2794  H1  WAT   293      -1.520   8.126 -33.094  1.00  0.00           H  
ATOM   2795  H2  WAT   293      -0.467   7.999 -32.014  1.00  0.00           H  
TER    2796      WAT   293 
ATOM   2796  O   WAT   294      29.782   0.270  18.802  1.00  0.00           O  
ATOM   2797  H1  WAT   294      29.460  -0.240  19.545  1.00  0.00           H  
ATOM   2798  H2  WAT   294      29.131   0.131  18.115  1.00  0.00           H  
TER    2799      WAT   294 
ATOM   2799  O   WAT   295      19.697 -14.665  18.296  1.00  0.00           O  
ATOM   2800  H1  WAT   295      20.325 -14.510  17.590  1.00  0.00           H  
ATOM   2801  H2  WAT   295      18.889 -14.252  17.992  1.00  0.00           H  
TER    2802      WAT   295 
ATOM   2802  O   WAT   296      -7.829   5.853 -50.508  1.00  0.00           O  
ATOM   2803  H1  WAT   296      -8.450   6.101 -51.193  1.00  0.00           H  
ATOM   2804  H2  WAT   296      -8.157   6.284 -49.719  1.00  0.00           H  
TER    2805      WAT   296 
ATOM   2805  O   WAT   297      14.498  37.391  18.066  1.00  0.00           O  
ATOM   2806  H1  WAT   297      14.203  36.825  17.353  1.00  0.00           H  
ATOM   2807  H2  WAT   297      14.502  36.824  18.837  1.00  0.00           H  
TER    2808      WAT   297 
ATOM   2808  O   WAT   298      35.977  34.831   5.953  1.00  0.00           O  
ATOM   2809  H1  WAT   298      36.566  35.044   6.677  1.00  0.00           H  
ATOM   2810  H2  WAT   298      36.165  35.494   5.289  1.00  0.00           H  
TER    2811      WAT   298 
ATOM   2811  O   WAT   299      27.604   1.591  38.651  1.00  0.00           O  
ATOM   2812  H1  WAT   299      28.076   1.683  37.824  1.00  0.00           H  
ATOM   2813  H2  WAT   299      28.055   2.184  39.252  1.00  0.00           H  
TER    2814      WAT   299 
ATOM   2814  O   WAT   300     -11.409  15.793  43.734  1.00  0.00           O  
ATOM   2815  H1  WAT   300     -10.833  16.249  43.121  1.00  0.00           H  
ATOM   2816  H2  WAT   300     -10.834  15.529  44.452  1.00  0.00           H  
TER    2817      WAT   300 
ATOM   2817  O   WAT   301     -15.477 -28.084  12.355  1.00  0.00           O  
ATOM   2818  H1  WAT   301     -15.061 -28.539  11.624  1.00  0.00           H  
ATOM   2819  H2  WAT   301     -16.246 -27.664  11.970  1.00  0.00           H  
TER    2820      WAT   301 
ATOM   2820  O   WAT   302      40.559  22.422  -9.679  1.00  0.00           O  
ATOM   2821  H1  WAT   302      41.451  22.242  -9.976  1.00  0.00           H  
ATOM   2822  H2  WAT   302      40.025  22.358 -10.470  1.00  0.00           H  
TER    2823      WAT   302 
ATOM   2823  O   WAT   303      -0.837  29.705  19.609  1.00  0.00           O  
ATOM   2824  H1  WAT   303      -0.865  29.989  20.523  1.00  0.00           H  
ATOM   2825  H2  WAT   303      -0.179  30.268  19.203  1.00  0.00           H  
TER    2826      WAT   303 
ATOM   2826  O   WAT   304     -34.810   8.193 -29.292  1.00  0.00           O  
ATOM   2827  H1  WAT   304     -35.740   8.277 -29.503  1.00  0.00           H  
ATOM   2828  H2  WAT   304     -34.562   9.053 -28.954  1.00  0.00           H  
TER    2829      WAT   304 
ATOM   2829  O   WAT   305      24.373  19.080  -7.067  1.00  0.00           O  
ATOM   2830  H1  WAT   305      25.268  18.771  -7.211  1.00  0.00           H  
ATOM   2831  H2  WAT   305      24.116  19.466  -7.905  1.00  0.00           H  
TER    2832      WAT   305 
ATOM   2832  O   WAT   306      11.562  18.192  28.485  1.00  0.00           O  
ATOM   2833  H1  WAT   306      11.220  17.546  29.104  1.00  0.00           H  
ATOM   2834  H2  WAT   306      10.883  18.866  28.443  1.00  0.00           H  
TER    2835      WAT   306 
ATOM   2835  O   WAT   307      -2.215 -18.524  38.839  1.00  0.00           O  
ATOM   2836  H1  WAT   307      -2.762 -19.276  39.066  1.00  0.00           H  
ATOM   2837  H2  WAT   307      -1.767 -18.787  38.035  1.00  0.00           H  
TER    2838      WAT   307 
ATOM   2838  O   WAT   308      38.405  14.275  23.822  1.00  0.00           O  
ATOM   2839  H1  WAT   308      37.875  15.032  24.073  1.00  0.00           H  
ATOM   2840  H2  WAT   308      39.231  14.396  24.290  1.00  0.00           H  
TER    2841      WAT   308 
ATOM   2841  O   WAT   309     -34.699 -34.895  -5.492  1.00  0.00           O  
ATOM   2842  H1  WAT   309     -34.593 -34.387  -4.688  1.00  0.00           H  
ATOM   2843  H2  WAT   309     -34.945 -35.770  -5.192  1.00  0.00           H  
TER    2844      WAT   309 
ATOM   2844  O   WAT   310      -3.533 -39.878 -21.159  1.00  0.00           O  
ATOM   2845  H1  WAT   310      -4.097 -40.238 -20.475  1.00  0.00           H  
ATOM   2846  H2  WAT   310      -2.850 -39.406 -20.683  1.00  0.00           H  
TER    2847      WAT   310 
ATOM   2847  O   WAT   311      -6.718  22.883  42.825  1.00  0.00           O  
ATOM   2848  H1  WAT   311      -7.201  22.704  42.018  1.00  0.00           H  
ATOM   2849  H2  WAT   311      -5.808  22.974  42.545  1.00  0.00           H  
TER    2850      WAT   311 
ATOM   2850  O   WAT   312      15.048 -15.380   0.009  1.00  0.00           O  
ATOM   2851  H1  WAT   312      15.925 -15.054   0.209  1.00  0.00           H  
ATOM   2852  H2  WAT   312      14.934 -15.202  -0.925  1.00  0.00           H  
TER    2853      WAT   312 
ATOM   2853  O   WAT   313      41.874   1.035  14.689  1.00  0.00           O  
ATOM   2854  H1  WAT   313      41.695   1.900  14.322  1.00  0.00           H  
ATOM   2855  H2  WAT   313      42.021   0.476  13.926  1.00  0.00           H  
TER    2856      WAT   313 
ATOM   2856  O   WAT   314      14.124  22.590  31.004  1.00  0.00           O  
ATOM   2857  H1  WAT   314      13.656  21.955  30.462  1.00  0.00           H  
ATOM   2858  H2  WAT   314      13.440  23.169  31.340  1.00  0.00           H  
TER    2859      WAT   314 
ATOM   2859  O   WAT   315      37.673  -4.277  19.794  1.00  0.00           O  
ATOM   2860  H1  WAT   315      38.616  -4.134  19.704  1.00  0.00           H  
ATOM   2861  H2  WAT   315      37.300  -3.929  18.984  1.00  0.00           H  
TER    2862      WAT   315 
ATOM   2862  O   WAT   316      17.420  25.787  -6.473  1.00  0.00           O  
ATOM   2863  H1  WAT   316      17.522  24.978  -6.974  1.00  0.00           H  
ATOM   2864  H2  WAT   316      18.316  26.059  -6.273  1.00  0.00           H  
TER    2865      WAT   316 
ATOM   2865  O   WAT   317      -1.500 -12.923  15.673  1.00  0.00           O  
ATOM   2866  H1  WAT   317      -0.624 -12.939  16.057  1.00  0.00           H  
ATOM   2867  H2  WAT   317      -1.502 -13.649  15.050  1.00  0.00           H  
TER    2868      WAT   317 
ATOM   2868  O   WAT   318     -31.587  -8.274   4.502  1.00  0.00           O  
ATOM   2869  H1  WAT   318     -31.535  -7.360   4.782  1.00  0.00           H  
ATOM   2870  H2  WAT   318     -30.759  -8.659   4.786  1.00  0.00           H  
TER    2871      WAT   318 
ATOM   2871  O   WAT   319     -30.412  35.043  -6.035  1.00  0.00           O  
ATOM   2872  H1  WAT   319     -29.599  35.143  -5.540  1.00  0.00           H  
ATOM   2873  H2  WAT   319     -30.348  35.692  -6.736  1.00  0.00           H  
TER    2874      WAT   319 
ATOM   2874  O   WAT   320      11.250  34.057 -20.732  1.00  0.00           O  
ATOM   2875  H1  WAT   320      11.686  34.909 -20.719  1.00  0.00           H  
ATOM   2876  H2  WAT   320      11.862  33.468 -20.290  1.00  0.00           H  
TER    2877      WAT   320 
ATOM   2877  O   WAT   321     -15.524  20.286 -23.548  1.00  0.00           O  
ATOM   2878  H1  WAT   321     -14.773  20.667 -24.003  1.00  0.00           H  
ATOM   2879  H2  WAT   321     -15.383  19.341 -23.602  1.00  0.00           H  
TER    2880      WAT   321 
ATOM   2880  O   WAT   322      16.890 -32.347 -26.975  1.00  0.00           O  
ATOM   2881  H1  WAT   322      16.203 -31.903 -27.473  1.00  0.00           H  
ATOM   2882  H2  WAT   322      17.188 -31.694 -26.342  1.00  0.00           H  
TER    2883      WAT   322 
ATOM   2883  O   WAT   323     -20.160 -20.200  32.359  1.00  0.00           O  
ATOM   2884  H1  WAT   323     -19.275 -20.507  32.558  1.00  0.00           H  
ATOM   2885  H2  WAT   323     -20.483 -20.812  31.697  1.00  0.00           H  
TER    2886      WAT   323 
ATOM   2886  O   WAT   324      14.411  41.648   9.895  1.00  0.00           O  
ATOM   2887  H1  WAT   324      14.553  41.329   9.004  1.00  0.00           H  
ATOM   2888  H2  WAT   324      15.038  42.364   9.996  1.00  0.00           H  
TER    2889      WAT   324 
ATOM   2889  O   WAT   325     -10.903 -50.333  13.122  1.00  0.00           O  
ATOM   2890  H1  WAT   325     -10.376 -49.597  13.435  1.00  0.00           H  
ATOM   2891  H2  WAT   325     -11.792 -50.133  13.416  1.00  0.00           H  
TER    2892      WAT   325 
ATOM   2892  O   WAT   326      -4.153   7.028  38.867  1.00  0.00           O  
ATOM   2893  H1  WAT   326      -3.616   6.273  38.628  1.00  0.00           H  
ATOM   2894  H2  WAT   326      -4.738   7.152  38.120  1.00  0.00           H  
TER    2895      WAT   326 
ATOM   2895  O   WAT   327       0.558 -29.948  -4.697  1.00  0.00           O  
ATOM   2896  H1  WAT   327       0.200 -29.797  -3.822  1.00  0.00           H  
ATOM   2897  H2  WAT   327       1.410 -30.355  -4.539  1.00  0.00           H  
TER    2898      WAT   327 
ATOM   2898  O   WAT   328     -39.169 -13.432  -4.661  1.00  0.00           O  
ATOM   2899  H1  WAT   328     -39.941 -13.892  -4.332  1.00  0.00           H  
ATOM   2900  H2  WAT   328     -38.698 -14.089  -5.174  1.00  0.00           H  
TER    2901      WAT   328 
ATOM   2901  O   WAT   329       7.314  25.419  30.056  1.00  0.00           O  
ATOM   2902  H1  WAT   329       7.728  25.736  30.859  1.00  0.00           H  
ATOM   2903  H2  WAT   329       6.537  24.949  30.357  1.00  0.00           H  
TER    2904      WAT   329 
ATOM   2904  O   WAT   330       3.476  47.516 -22.037  1.00  0.00           O  
ATOM   2905  H1  WAT   330       3.341  46.851 -21.361  1.00  0.00           H  
ATOM   2906  H2  WAT   330       2.617  47.923 -22.147  1.00  0.00           H  
TER    2907      WAT   330 
ATOM   2907  O   WAT   331     -17.148  -2.953 -36.025  1.00  0.00           O  
ATOM   2908  H1  WAT   331     -16.337  -2.562 -35.702  1.00  0.00           H  
ATOM   2909  H2  WAT   331     -16.864  -3.586 -36.684  1.00  0.00           H  
TER    2910      WAT   331 
ATOM   2910  O   WAT   332      13.478  41.212   3.212  1.00  0.00           O  
ATOM   2911  H1  WAT   332      13.091  41.533   2.397  1.00  0.00           H  
ATOM   2912  H2  WAT   332      14.321  40.845   2.949  1.00  0.00           H  
TER    2913      WAT   332 
ATOM   2913  O   WAT   333      16.796 -25.433  -2.846  1.00  0.00           O  
ATOM   2914  H1  WAT   333      16.164 -26.058  -2.491  1.00  0.00           H  
ATOM   2915  H2  WAT   333      16.426 -24.575  -2.639  1.00  0.00           H  
TER    2916      WAT   333 
ATOM   2916  O   WAT   334      19.472  -1.328  11.834  1.00  0.00           O  
ATOM   2917  H1  WAT   334      19.985  -0.534  11.986  1.00  0.00           H  
ATOM   2918  H2  WAT   334      18.561  -1.034  11.868  1.00  0.00           H  
TER    2919      WAT   334 
ATOM   2919  O   WAT   335      43.179  -6.925  13.391  1.00  0.00           O  
ATOM   2920  H1  WAT   335      43.460  -6.795  12.485  1.00  0.00           H  
ATOM   2921  H2  WAT   335      42.961  -7.855  13.443  1.00  0.00           H  
TER    2922      WAT   335 
ATOM   2922  O   WAT   336      38.065  29.621   1.990  1.00  0.00           O  
ATOM   2923  H1  WAT   336      38.017  29.847   1.061  1.00  0.00           H  
ATOM   2924  H2  WAT   336      38.910  29.966   2.278  1.00  0.00           H  
TER    2925      WAT   336 
ATOM   2925  O   WAT   337     -38.906 -29.328  -8.342  1.00  0.00           O  
ATOM   2926  H1  WAT   337     -39.519 -29.881  -8.827  1.00  0.00           H  
ATOM   2927  H2  WAT   337     -39.241 -29.330  -7.445  1.00  0.00           H  
TER    2928      WAT   337 
ATOM   2928  O   WAT   338      20.278 -24.804 -26.788  1.00  0.00           O  
ATOM   2929  H1  WAT   338      21.120 -24.473 -26.474  1.00  0.00           H  
ATOM   2930  H2  WAT   338      19.800 -24.022 -27.061  1.00  0.00           H  
TER    2931      WAT   338 
ATOM   2931  O   WAT   339      32.310 -24.719   2.083  1.00  0.00           O  
ATOM   2932  H1  WAT   339      33.214 -24.739   1.769  1.00  0.00           H  
ATOM   2933  H2  WAT   339      31.816 -25.206   1.424  1.00  0.00           H  
TER    2934      WAT   339 
ATOM   2934  O   WAT   340      36.277  34.051  -4.599  1.00  0.00           O  
ATOM   2935  H1  WAT   340      36.471  34.679  -5.296  1.00  0.00           H  
ATOM   2936  H2  WAT   340      35.846  34.571  -3.921  1.00  0.00           H  
TER    2937      WAT   340 
ATOM   2937  O   WAT   341      -9.835 -20.291  27.384  1.00  0.00           O  
ATOM   2938  H1  WAT   341     -10.353 -19.551  27.700  1.00  0.00           H  
ATOM   2939  H2  WAT   341      -9.654 -20.809  28.169  1.00  0.00           H  
TER    2940      WAT   341 
ATOM   2940  O   WAT   342      -0.987   8.195 -14.337  1.00  0.00           O  
ATOM   2941  H1  WAT   342      -1.008   9.011 -13.837  1.00  0.00           H  
ATOM   2942  H2  WAT   342      -1.249   8.450 -15.222  1.00  0.00           H  
TER    2943      WAT   342 
ATOM   2943  O   WAT   343     -25.789  14.509 -30.730  1.00  0.00           O  
ATOM   2944  H1  WAT   343     -26.592  14.546 -30.211  1.00  0.00           H  
ATOM   2945  H2  WAT   343     -25.249  13.854 -30.289  1.00  0.00           H  
TER    2946      WAT   343 
ATOM   2946  O   WAT   344       2.917  40.139  16.478  1.00  0.00           O  
ATOM   2947  H1  WAT   344       3.574  39.569  16.878  1.00  0.00           H  
ATOM   2948  H2  WAT   344       2.472  39.580  15.841  1.00  0.00           H  
TER    2949      WAT   344 
ATOM   2949  O   WAT   345     -13.604  20.164  34.155  1.00  0.00           O  
ATOM   2950  H1  WAT   345     -13.585  20.528  35.040  1.00  0.00           H  
ATOM   2951  H2  WAT   345     -14.422  20.491  33.780  1.00  0.00           H  
TER    2952      WAT   345 
ATOM   2952  O   WAT   346      22.652  35.778 -19.315  1.00  0.00           O  
ATOM   2953  H1  WAT   346      23.367  36.012 -18.723  1.00  0.00           H  
ATOM   2954  H2  WAT   346      21.883  36.212 -18.945  1.00  0.00           H  
TER    2955      WAT   346 
ATOM   2955  O   WAT   347     -17.140 -13.404  10.456  1.00  0.00           O  
ATOM   2956  H1  WAT   347     -17.816 -13.715   9.854  1.00  0.00           H  
ATOM   2957  H2  WAT   347     -16.798 -12.611  10.044  1.00  0.00           H  
TER    2958      WAT   347 
ATOM   2958  O   WAT   348      13.302 -29.671   4.219  1.00  0.00           O  
ATOM   2959  H1  WAT   348      12.661 -28.962   4.164  1.00  0.00           H  
ATOM   2960  H2  WAT   348      13.369 -29.862   5.154  1.00  0.00           H  
TER    2961      WAT   348 
ATOM   2961  O   WAT   349      31.919 -18.196  19.215  1.00  0.00           O  
ATOM   2962  H1  WAT   349      32.247 -17.755  18.431  1.00  0.00           H  
ATOM   2963  H2  WAT   349      31.405 -18.930  18.880  1.00  0.00           H  
TER    2964      WAT   349 
ATOM   2964  O   WAT   350      -6.748  -5.239  -5.217  1.00  0.00           O  
ATOM   2965  H1  WAT   350      -5.890  -5.347  -5.628  1.00  0.00           H  
ATOM   2966  H2  WAT   350      -7.080  -6.131  -5.116  1.00  0.00           H  
TER    2967      WAT   350 
ATOM   2967  O   WAT   351      27.098 -21.148  34.814  1.00  0.00           O  
ATOM   2968  H1  WAT   351      27.823 -20.807  34.289  1.00  0.00           H  
ATOM   2969  H2  WAT   351      26.937 -22.023  34.459  1.00  0.00           H  
TER    2970      WAT   351 
ATOM   2970  O   WAT   352     -41.200 -14.309  18.673  1.00  0.00           O  
ATOM   2971  H1  WAT   352     -41.728 -13.535  18.872  1.00  0.00           H  
ATOM   2972  H2  WAT   352     -40.746 -14.506  19.493  1.00  0.00           H  
TER    2973      WAT   352 
ATOM   2973  O   WAT   353      21.355 -12.441  20.773  1.00  0.00           O  
ATOM   2974  H1  WAT   353      21.755 -11.848  21.409  1.00  0.00           H  
ATOM   2975  H2  WAT   353      22.094 -12.793  20.277  1.00  0.00           H  
TER    2976      WAT   353 
ATOM   2976  O   WAT   354      -5.123 -32.903  15.160  1.00  0.00           O  
ATOM   2977  H1  WAT   354      -5.339 -33.250  16.025  1.00  0.00           H  
ATOM   2978  H2  WAT   354      -4.711 -33.636  14.703  1.00  0.00           H  
TER    2979      WAT   354 
ATOM   2979  O   WAT   355      14.031   8.350   0.908  1.00  0.00           O  
ATOM   2980  H1  WAT   355      14.946   8.499   0.670  1.00  0.00           H  
ATOM   2981  H2  WAT   355      13.561   8.372   0.075  1.00  0.00           H  
TER    2982      WAT   355 
ATOM   2982  O   WAT   356      -9.676 -14.504  29.882  1.00  0.00           O  
ATOM   2983  H1  WAT   356     -10.633 -14.477  29.898  1.00  0.00           H  
ATOM   2984  H2  WAT   356      -9.425 -14.648  30.794  1.00  0.00           H  
TER    2985      WAT   356 
ATOM   2985  O   WAT   357     -30.859 -36.651 -14.016  1.00  0.00           O  
ATOM   2986  H1  WAT   357     -31.134 -37.568 -14.036  1.00  0.00           H  
ATOM   2987  H2  WAT   357     -29.914 -36.682 -14.168  1.00  0.00           H  
TER    2988      WAT   357 
ATOM   2988  O   WAT   358      30.296  -8.421  37.921  1.00  0.00           O  
ATOM   2989  H1  WAT   358      29.546  -7.938  38.268  1.00  0.00           H  
ATOM   2990  H2  WAT   358      30.200  -8.363  36.971  1.00  0.00           H  
TER    2991      WAT   358 
ATOM   2991  O   WAT   359       3.059  31.918  31.481  1.00  0.00           O  
ATOM   2992  H1  WAT   359       3.428  31.136  31.070  1.00  0.00           H  
ATOM   2993  H2  WAT   359       3.818  32.470  31.669  1.00  0.00           H  
TER    2994      WAT   359 
ATOM   2994  O   WAT   360     -19.161  34.110  10.398  1.00  0.00           O  
ATOM   2995  H1  WAT   360     -19.368  34.621   9.616  1.00  0.00           H  
ATOM   2996  H2  WAT   360     -18.205  34.066  10.409  1.00  0.00           H  
TER    2997      WAT   360 
ATOM   2997  O   WAT   361      37.608  31.704  -5.352  1.00  0.00           O  
ATOM   2998  H1  WAT   361      37.413  32.639  -5.417  1.00  0.00           H  
ATOM   2999  H2  WAT   361      38.143  31.625  -4.562  1.00  0.00           H  
TER    3000      WAT   361 
ATOM   3000  O   WAT   362      18.556  12.950 -27.804  1.00  0.00           O  
ATOM   3001  H1  WAT   362      17.615  13.101 -27.892  1.00  0.00           H  
ATOM   3002  H2  WAT   362      18.747  12.256 -28.435  1.00  0.00           H  
TER    3003      WAT   362 
ATOM   3003  O   WAT   363       8.727  -6.086  46.148  1.00  0.00           O  
ATOM   3004  H1  WAT   363       9.671  -6.178  46.275  1.00  0.00           H  
ATOM   3005  H2  WAT   363       8.343  -6.412  46.962  1.00  0.00           H  
TER    3006      WAT   363 
ATOM   3006  O   WAT   364      40.309  -4.054  -1.489  1.00  0.00           O  
ATOM   3007  H1  WAT   364      39.731  -3.355  -1.794  1.00  0.00           H  
ATOM   3008  H2  WAT   364      41.170  -3.821  -1.836  1.00  0.00           H  
TER    3009      WAT   364 
ATOM   3009  O   WAT   365     -38.748   0.381 -12.957  1.00  0.00           O  
ATOM   3010  H1  WAT   365     -39.043  -0.463 -13.300  1.00  0.00           H  
ATOM   3011  H2  WAT   365     -39.474   0.685 -12.413  1.00  0.00           H  
TER    3012      WAT   365 
ATOM   3012  O   WAT   366      -2.072 -15.292   1.769  1.00  0.00           O  
ATOM   3013  H1  WAT   366      -1.666 -16.145   1.618  1.00  0.00           H  
ATOM   3014  H2  WAT   366      -2.861 -15.487   2.275  1.00  0.00           H  
TER    3015      WAT   366 
ATOM   3015  O   WAT   367       4.255 -34.835  25.330  1.00  0.00           O  
ATOM   3016  H1  WAT   367       4.964 -34.297  25.683  1.00  0.00           H  
ATOM   3017  H2  WAT   367       3.821 -34.269  24.691  1.00  0.00           H  
TER    3018      WAT   367 
ATOM   3018  O   WAT   368      -6.704  -8.792   0.670  1.00  0.00           O  
ATOM   3019  H1  WAT   368      -6.981  -8.107   0.061  1.00  0.00           H  
ATOM   3020  H2  WAT   368      -6.945  -8.456   1.534  1.00  0.00           H  
TER    3021      WAT   368 
ATOM   3021  O   WAT   369     -24.048  -3.003 -12.975  1.00  0.00           O  
ATOM   3022  H1  WAT   369     -24.433  -2.219 -13.368  1.00  0.00           H  
ATOM   3023  H2  WAT   369     -23.348  -2.669 -12.414  1.00  0.00           H  
TER    3024      WAT   369 
ATOM   3024  O   WAT   370       3.245  -6.241 -40.792  1.00  0.00           O  
ATOM   3025  H1  WAT   370       2.480  -6.814 -40.837  1.00  0.00           H  
ATOM   3026  H2  WAT   370       2.901  -5.406 -40.474  1.00  0.00           H  
TER    3027      WAT   370 
ATOM   3027  O   WAT   371       3.228  34.664  18.072  1.00  0.00           O  
ATOM   3028  H1  WAT   371       3.595  35.292  18.694  1.00  0.00           H  
ATOM   3029  H2  WAT   371       2.639  34.123  18.597  1.00  0.00           H  
TER    3030      WAT   371 
ATOM   3030  O   WAT   372     -39.235   4.592 -33.077  1.00  0.00           O  
ATOM   3031  H1  WAT   372     -38.367   4.977 -33.202  1.00  0.00           H  
ATOM   3032  H2  WAT   372     -39.837   5.333 -33.150  1.00  0.00           H  
TER    3033      WAT   372 
ATOM   3033  O   WAT   373      11.270  19.854  17.990  1.00  0.00           O  
ATOM   3034  H1  WAT   373      11.033  19.096  17.455  1.00  0.00           H  
ATOM   3035  H2  WAT   373      10.437  20.175  18.335  1.00  0.00           H  
TER    3036      WAT   373 
ATOM   3036  O   WAT   374      10.490 -23.379  27.074  1.00  0.00           O  
ATOM   3037  H1  WAT   374       9.998 -22.999  26.346  1.00  0.00           H  
ATOM   3038  H2  WAT   374       9.820 -23.651  27.701  1.00  0.00           H  
TER    3039      WAT   374 
ATOM   3039  O   WAT   375       9.061  43.867 -11.140  1.00  0.00           O  
ATOM   3040  H1  WAT   375       9.148  44.787 -11.392  1.00  0.00           H  
ATOM   3041  H2  WAT   375       8.667  43.894 -10.268  1.00  0.00           H  
TER    3042      WAT   375 
ATOM   3042  O   WAT   376     -36.218  -4.540  32.699  1.00  0.00           O  
ATOM   3043  H1  WAT   376     -36.184  -5.281  33.304  1.00  0.00           H  
ATOM   3044  H2  WAT   376     -37.146  -4.450  32.482  1.00  0.00           H  
TER    3045      WAT   376 
ATOM   3045  O   WAT   377      38.834  15.256  13.901  1.00  0.00           O  
ATOM   3046  H1  WAT   377      39.252  15.011  14.727  1.00  0.00           H  
ATOM   3047  H2  WAT   377      38.940  16.206  13.852  1.00  0.00           H  
TER    3048      WAT   377 
ATOM   3048  O   WAT   378     -20.823  22.835  -5.297  1.00  0.00           O  
ATOM   3049  H1  WAT   378     -20.329  22.307  -4.669  1.00  0.00           H  
ATOM   3050  H2  WAT   378     -21.720  22.828  -4.963  1.00  0.00           H  
TER    3051      WAT   378 
ATOM   3051  O   WAT   379     -13.173  24.235  12.641  1.00  0.00           O  
ATOM   3052  H1  WAT   379     -12.940  24.581  13.503  1.00  0.00           H  
ATOM   3053  H2  WAT   379     -12.787  24.855  12.022  1.00  0.00           H  
TER    3054      WAT   379 
ATOM   3054  O   WAT   380     -15.944  10.850  11.320  1.00  0.00           O  
ATOM   3055  H1  WAT   380     -15.088  10.649  11.697  1.00  0.00           H  
ATOM   3056  H2  WAT   380     -15.789  10.881  10.376  1.00  0.00           H  
TER    3057      WAT   380 
ATOM   3057  O   WAT   381     -22.978  26.552  12.419  1.00  0.00           O  
ATOM   3058  H1  WAT   381     -22.728  25.674  12.707  1.00  0.00           H  
ATOM   3059  H2  WAT   381     -22.826  27.108  13.184  1.00  0.00           H  
TER    3060      WAT   381 
ATOM   3060  O   WAT   382      -7.669  35.796  -5.014  1.00  0.00           O  
ATOM   3061  H1  WAT   382      -8.045  36.667  -5.140  1.00  0.00           H  
ATOM   3062  H2  WAT   382      -8.425  35.209  -4.997  1.00  0.00           H  
TER    3063      WAT   382 
ATOM   3063  O   WAT   383       8.145  33.309   0.645  1.00  0.00           O  
ATOM   3064  H1  WAT   383       7.600  33.896   1.169  1.00  0.00           H  
ATOM   3065  H2  WAT   383       7.522  32.826   0.101  1.00  0.00           H  
TER    3066      WAT   383 
ATOM   3066  O   WAT   384     -33.181  -0.691 -15.341  1.00  0.00           O  
ATOM   3067  H1  WAT   384     -33.192  -0.095 -16.091  1.00  0.00           H  
ATOM   3068  H2  WAT   384     -33.939  -1.259 -15.476  1.00  0.00           H  
TER    3069      WAT   384 
ATOM   3069  O   WAT   385     -40.944   8.839  -2.058  1.00  0.00           O  
ATOM   3070  H1  WAT   385     -40.712   8.376  -1.254  1.00  0.00           H  
ATOM   3071  H2  WAT   385     -40.966   9.762  -1.805  1.00  0.00           H  
TER    3072      WAT   385 
ATOM   3072  O   WAT   386      18.725 -34.988 -20.050  1.00  0.00           O  
ATOM   3073  H1  WAT   386      18.273 -34.908 -20.890  1.00  0.00           H  
ATOM   3074  H2  WAT   386      18.031 -34.908 -19.395  1.00  0.00           H  
TER    3075      WAT   386 
ATOM   3075  O   WAT   387      -8.289 -20.157   8.706  1.00  0.00           O  
ATOM   3076  H1  WAT   387      -7.545 -20.169   8.104  1.00  0.00           H  
ATOM   3077  H2  WAT   387      -8.929 -20.747   8.308  1.00  0.00           H  
TER    3078      WAT   387 
ATOM   3078  O   WAT   388      40.038 -14.990  25.462  1.00  0.00           O  
ATOM   3079  H1  WAT   388      40.627 -14.848  26.204  1.00  0.00           H  
ATOM   3080  H2  WAT   388      39.964 -15.942  25.395  1.00  0.00           H  
TER    3081      WAT   388 
ATOM   3081  O   WAT   389     -10.174 -35.105 -27.922  1.00  0.00           O  
ATOM   3082  H1  WAT   389     -10.592 -34.249 -28.019  1.00  0.00           H  
ATOM   3083  H2  WAT   389     -10.871 -35.734 -28.107  1.00  0.00           H  
TER    3084      WAT   389 
ATOM   3084  O   WAT   390       0.800  35.003 -26.316  1.00  0.00           O  
ATOM   3085  H1  WAT   390       0.849  35.958 -26.351  1.00  0.00           H  
ATOM   3086  H2  WAT   390       0.075  34.822 -25.718  1.00  0.00           H  
TER    3087      WAT   390 
ATOM   3087  O   WAT   391     -10.302 -16.336  22.648  1.00  0.00           O  
ATOM   3088  H1  WAT   391     -11.017 -16.623  22.079  1.00  0.00           H  
ATOM   3089  H2  WAT   391     -10.358 -15.381  22.639  1.00  0.00           H  
TER    3090      WAT   391 
ATOM   3090  O   WAT   392     -34.169  -6.786 -27.222  1.00  0.00           O  
ATOM   3091  H1  WAT   392     -34.071  -5.905 -27.582  1.00  0.00           H  
ATOM   3092  H2  WAT   392     -34.640  -6.658 -26.399  1.00  0.00           H  
TER    3093      WAT   392 
ATOM   3093  O   WAT   393     -18.858  26.193 -26.499  1.00  0.00           O  
ATOM   3094  H1  WAT   393     -18.945  25.240 -26.515  1.00  0.00           H  
ATOM   3095  H2  WAT   393     -18.522  26.389 -25.625  1.00  0.00           H  
TER    3096      WAT   393 
ATOM   3096  O   WAT   394      -1.259 -33.757 -30.250  1.00  0.00           O  
ATOM   3097  H1  WAT   394      -2.054 -33.359 -30.604  1.00  0.00           H  
ATOM   3098  H2  WAT   394      -1.267 -33.521 -29.322  1.00  0.00           H  
TER    3099      WAT   394 
ATOM   3099  O   WAT   395      20.314  23.355  10.964  1.00  0.00           O  
ATOM   3100  H1  WAT   395      20.386  22.974  11.839  1.00  0.00           H  
ATOM   3101  H2  WAT   395      20.315  24.300  11.113  1.00  0.00           H  
TER    3102      WAT   395 
ATOM   3102  O   WAT   396      18.319 -27.263  -0.758  1.00  0.00           O  
ATOM   3103  H1  WAT   396      18.037 -27.149  -1.665  1.00  0.00           H  
ATOM   3104  H2  WAT   396      18.371 -28.212  -0.641  1.00  0.00           H  
TER    3105      WAT   396 
ATOM   3105  O   WAT   397       7.521 -16.933 -20.423  1.00  0.00           O  
ATOM   3106  H1  WAT   397       8.062 -16.183 -20.670  1.00  0.00           H  
ATOM   3107  H2  WAT   397       6.877 -16.573 -19.813  1.00  0.00           H  
TER    3108      WAT   397 
ATOM   3108  O   WAT   398      28.809  35.406  -6.053  1.00  0.00           O  
ATOM   3109  H1  WAT   398      29.523  35.207  -5.447  1.00  0.00           H  
ATOM   3110  H2  WAT   398      28.249  36.015  -5.572  1.00  0.00           H  
TER    3111      WAT   398 
ATOM   3111  O   WAT   399      -2.232  15.252 -30.940  1.00  0.00           O  
ATOM   3112  H1  WAT   399      -2.292  14.304 -30.817  1.00  0.00           H  
ATOM   3113  H2  WAT   399      -1.415  15.380 -31.421  1.00  0.00           H  
TER    3114      WAT   399 
ATOM   3114  O   WAT   400      25.637 -37.087  21.695  1.00  0.00           O  
ATOM   3115  H1  WAT   400      24.864 -37.512  22.067  1.00  0.00           H  
ATOM   3116  H2  WAT   400      25.580 -36.180  21.996  1.00  0.00           H  
TER    3117      WAT   400 
ATOM   3117  O   WAT   401     -23.787  22.906   5.137  1.00  0.00           O  
ATOM   3118  H1  WAT   401     -22.932  22.735   4.742  1.00  0.00           H  
ATOM   3119  H2  WAT   401     -23.749  23.826   5.400  1.00  0.00           H  
TER    3120      WAT   401 
ATOM   3120  O   WAT   402      -0.219  26.604   6.149  1.00  0.00           O  
ATOM   3121  H1  WAT   402      -0.963  26.926   5.639  1.00  0.00           H  
ATOM   3122  H2  WAT   402       0.390  27.342   6.175  1.00  0.00           H  
TER    3123      WAT   402 
ATOM   3123  O   WAT   403     -19.283  23.233 -11.365  1.00  0.00           O  
ATOM   3124  H1  WAT   403     -19.564  22.690 -12.102  1.00  0.00           H  
ATOM   3125  H2  WAT   403     -20.059  23.744 -11.135  1.00  0.00           H  
TER    3126      WAT   403 
ATOM   3126  O   WAT   404     -19.699 -46.786  13.495  1.00  0.00           O  
ATOM   3127  H1  WAT   404     -20.227 -47.566  13.328  1.00  0.00           H  
ATOM   3128  H2  WAT   404     -18.876 -46.950  13.034  1.00  0.00           H  
TER    3129      WAT   404 
ATOM   3129  O   WAT   405     -13.107  12.503  47.072  1.00  0.00           O  
ATOM   3130  H1  WAT   405     -12.684  11.932  47.714  1.00  0.00           H  
ATOM   3131  H2  WAT   405     -12.899  12.108  46.226  1.00  0.00           H  
TER    3132      WAT   405 
ATOM   3132  O   WAT   406     -34.924 -23.844 -12.797  1.00  0.00           O  
ATOM   3133  H1  WAT   406     -35.779 -23.610 -13.160  1.00  0.00           H  
ATOM   3134  H2  WAT   406     -35.009 -24.768 -12.563  1.00  0.00           H  
TER    3135      WAT   406 
ATOM   3135  O   WAT   407     -38.545  -3.175  27.667  1.00  0.00           O  
ATOM   3136  H1  WAT   407     -38.538  -2.355  28.160  1.00  0.00           H  
ATOM   3137  H2  WAT   407     -37.831  -3.689  28.046  1.00  0.00           H  
TER    3138      WAT   407 
ATOM   3138  O   WAT   408     -21.390  14.515   8.639  1.00  0.00           O  
ATOM   3139  H1  WAT   408     -21.694  14.593   9.544  1.00  0.00           H  
ATOM   3140  H2  WAT   408     -22.009  15.041   8.133  1.00  0.00           H  
TER    3141      WAT   408 
ATOM   3141  O   WAT   409       9.463  13.888   7.575  1.00  0.00           O  
ATOM   3142  H1  WAT   409       9.247  13.571   6.698  1.00  0.00           H  
ATOM   3143  H2  WAT   409       8.635  13.853   8.053  1.00  0.00           H  
TER    3144      WAT   409 
ATOM   3144  O   WAT   410     -10.486 -43.666 -10.738  1.00  0.00           O  
ATOM   3145  H1  WAT   410     -10.490 -44.236  -9.969  1.00  0.00           H  
ATOM   3146  H2  WAT   410      -9.577 -43.374 -10.814  1.00  0.00           H  
TER    3147      WAT   410 
ATOM   3147  O   WAT   411      26.910   7.207  11.962  1.00  0.00           O  
ATOM   3148  H1  WAT   411      27.025   8.036  11.497  1.00  0.00           H  
ATOM   3149  H2  WAT   411      26.629   7.462  12.840  1.00  0.00           H  
TER    3150      WAT   411 
ATOM   3150  O   WAT   412      25.121   1.360 -38.960  1.00  0.00           O  
ATOM   3151  H1  WAT   412      24.579   1.454 -38.177  1.00  0.00           H  
ATOM   3152  H2  WAT   412      25.579   0.528 -38.836  1.00  0.00           H  
TER    3153      WAT   412 
ATOM   3153  O   WAT   413     -38.192  -0.481  24.438  1.00  0.00           O  
ATOM   3154  H1  WAT   413     -39.080  -0.817  24.559  1.00  0.00           H  
ATOM   3155  H2  WAT   413     -38.114   0.226  25.078  1.00  0.00           H  
TER    3156      WAT   413 
ATOM   3156  O   WAT   414     -10.254  -6.693 -32.730  1.00  0.00           O  
ATOM   3157  H1  WAT   414     -11.192  -6.510 -32.789  1.00  0.00           H  
ATOM   3158  H2  WAT   414     -10.046  -6.579 -31.803  1.00  0.00           H  
TER    3159      WAT   414 
ATOM   3159  O   WAT   415      -7.442 -21.577 -28.848  1.00  0.00           O  
ATOM   3160  H1  WAT   415      -7.863 -21.784 -29.682  1.00  0.00           H  
ATOM   3161  H2  WAT   415      -7.238 -22.430 -28.464  1.00  0.00           H  
TER    3162      WAT   415 
ATOM   3162  O   WAT   416     -25.950  30.649   5.206  1.00  0.00           O  
ATOM   3163  H1  WAT   416     -25.562  29.782   5.325  1.00  0.00           H  
ATOM   3164  H2  WAT   416     -25.531  31.192   5.874  1.00  0.00           H  
TER    3165      WAT   416 
ATOM   3165  O   WAT   417      -3.799 -19.316 -22.162  1.00  0.00           O  
ATOM   3166  H1  WAT   417      -4.325 -18.617 -22.551  1.00  0.00           H  
ATOM   3167  H2  WAT   417      -4.438 -19.977 -21.896  1.00  0.00           H  
TER    3168      WAT   417 
ATOM   3168  O   WAT   418       6.003 -44.582 -16.485  1.00  0.00           O  
ATOM   3169  H1  WAT   418       6.896 -44.240 -16.438  1.00  0.00           H  
ATOM   3170  H2  WAT   418       5.506 -44.042 -15.871  1.00  0.00           H  
TER    3171      WAT   418 
ATOM   3171  O   WAT   419      28.995 -18.627   1.388  1.00  0.00           O  
ATOM   3172  H1  WAT   419      28.434 -17.961   0.990  1.00  0.00           H  
ATOM   3173  H2  WAT   419      29.240 -19.200   0.661  1.00  0.00           H  
TER    3174      WAT   419 
ATOM   3174  O   WAT   420     -32.854   8.539  21.488  1.00  0.00           O  
ATOM   3175  H1  WAT   420     -32.559   8.521  20.577  1.00  0.00           H  
ATOM   3176  H2  WAT   420     -32.047   8.513  22.002  1.00  0.00           H  
TER    3177      WAT   420 
ATOM   3177  O   WAT   421     -10.712  -7.819  19.286  1.00  0.00           O  
ATOM   3178  H1  WAT   421     -11.535  -7.898  19.768  1.00  0.00           H  
ATOM   3179  H2  WAT   421     -10.067  -8.264  19.836  1.00  0.00           H  
TER    3180      WAT   421 
ATOM   3180  O   WAT   422      38.982 -29.612  16.165  1.00  0.00           O  
ATOM   3181  H1  WAT   422      39.352 -30.411  15.789  1.00  0.00           H  
ATOM   3182  H2  WAT   422      38.248 -29.915  16.699  1.00  0.00           H  
TER    3183      WAT   422 
ATOM   3183  O   WAT   423       2.488 -38.019   2.757  1.00  0.00           O  
ATOM   3184  H1  WAT   423       2.804 -37.533   3.519  1.00  0.00           H  
ATOM   3185  H2  WAT   423       2.249 -37.342   2.123  1.00  0.00           H  
TER    3186      WAT   423 
ATOM   3186  O   WAT   424     -32.504  34.171  17.662  1.00  0.00           O  
ATOM   3187  H1  WAT   424     -33.409  34.451  17.795  1.00  0.00           H  
ATOM   3188  H2  WAT   424     -31.983  34.799  18.162  1.00  0.00           H  
TER    3189      WAT   424 
ATOM   3189  O   WAT   425      17.561 -19.448  38.681  1.00  0.00           O  
ATOM   3190  H1  WAT   425      17.807 -20.031  37.963  1.00  0.00           H  
ATOM   3191  H2  WAT   425      16.701 -19.110  38.430  1.00  0.00           H  
TER    3192      WAT   425 
ATOM   3192  O   WAT   426       5.982  41.624  26.702  1.00  0.00           O  
ATOM   3193  H1  WAT   426       6.150  41.790  25.774  1.00  0.00           H  
ATOM   3194  H2  WAT   426       5.323  42.273  26.946  1.00  0.00           H  
TER    3195      WAT   426 
ATOM   3195  O   WAT   427     -16.659 -42.346  21.861  1.00  0.00           O  
ATOM   3196  H1  WAT   427     -16.460 -42.392  20.926  1.00  0.00           H  
ATOM   3197  H2  WAT   427     -16.707 -41.409  22.051  1.00  0.00           H  
TER    3198      WAT   427 
ATOM   3198  O   WAT   428     -20.366 -14.442  13.609  1.00  0.00           O  
ATOM   3199  H1  WAT   428     -19.426 -14.358  13.771  1.00  0.00           H  
ATOM   3200  H2  WAT   428     -20.428 -15.041  12.865  1.00  0.00           H  
TER    3201      WAT   428 
ATOM   3201  O   WAT   429      22.864  25.898  25.075  1.00  0.00           O  
ATOM   3202  H1  WAT   429      23.139  26.629  24.523  1.00  0.00           H  
ATOM   3203  H2  WAT   429      23.471  25.191  24.856  1.00  0.00           H  
TER    3204      WAT   429 
ATOM   3204  O   WAT   430     -42.436  19.350  -6.412  1.00  0.00           O  
ATOM   3205  H1  WAT   430     -42.509  19.147  -7.344  1.00  0.00           H  
ATOM   3206  H2  WAT   430     -41.689  19.946  -6.355  1.00  0.00           H  
TER    3207      WAT   430 
ATOM   3207  O   WAT   431       1.752  32.295 -31.522  1.00  0.00           O  
ATOM   3208  H1  WAT   431       1.818  33.207 -31.238  1.00  0.00           H  
ATOM   3209  H2  WAT   431       1.158  31.890 -30.890  1.00  0.00           H  
TER    3210      WAT   431 
ATOM   3210  O   WAT   432      16.136 -41.018  -4.733  1.00  0.00           O  
ATOM   3211  H1  WAT   432      16.479 -40.468  -5.437  1.00  0.00           H  
ATOM   3212  H2  WAT   432      15.356 -40.555  -4.426  1.00  0.00           H  
TER    3213      WAT   432 
ATOM   3213  O   WAT   433     -36.364 -29.507  -3.000  1.00  0.00           O  
ATOM   3214  H1  WAT   433     -37.230 -29.566  -2.597  1.00  0.00           H  
ATOM   3215  H2  WAT   433     -36.471 -29.917  -3.858  1.00  0.00           H  
TER    3216      WAT   433 
ATOM   3216  O   WAT   434      14.924  -1.810 -22.906  1.00  0.00           O  
ATOM   3217  H1  WAT   434      15.592  -2.305 -23.381  1.00  0.00           H  
ATOM   3218  H2  WAT   434      15.122  -0.894 -23.101  1.00  0.00           H  
TER    3219      WAT   434 
ATOM   3219  O   WAT   435      26.788 -24.420   4.443  1.00  0.00           O  
ATOM   3220  H1  WAT   435      27.630 -23.969   4.507  1.00  0.00           H  
ATOM   3221  H2  WAT   435      26.930 -25.256   4.888  1.00  0.00           H  
TER    3222      WAT   435 
ATOM   3222  O   WAT   436     -34.778  22.783   1.719  1.00  0.00           O  
ATOM   3223  H1  WAT   436     -35.176  22.722   2.588  1.00  0.00           H  
ATOM   3224  H2  WAT   436     -35.374  23.343   1.222  1.00  0.00           H  
TER    3225      WAT   436 
ATOM   3225  O   WAT   437       3.941 -12.687  -7.933  1.00  0.00           O  
ATOM   3226  H1  WAT   437       4.307 -11.802  -7.927  1.00  0.00           H  
ATOM   3227  H2  WAT   437       3.095 -12.593  -8.373  1.00  0.00           H  
TER    3228      WAT   437 
ATOM   3228  O   WAT   438       8.493  24.053  33.906  1.00  0.00           O  
ATOM   3229  H1  WAT   438       9.325  24.213  34.352  1.00  0.00           H  
ATOM   3230  H2  WAT   438       8.073  23.365  34.422  1.00  0.00           H  
TER    3231      WAT   438 
ATOM   3231  O   WAT   439       2.538  13.432  22.515  1.00  0.00           O  
ATOM   3232  H1  WAT   439       2.106  14.062  23.092  1.00  0.00           H  
ATOM   3233  H2  WAT   439       2.994  12.837  23.109  1.00  0.00           H  
TER    3234      WAT   439 
ATOM   3234  O   WAT   440      40.993   7.482  12.944  1.00  0.00           O  
ATOM   3235  H1  WAT   440      41.740   7.992  12.630  1.00  0.00           H  
ATOM   3236  H2  WAT   440      41.314   7.052  13.737  1.00  0.00           H  
TER    3237      WAT   440 
ATOM   3237  O   WAT   441     -11.526  16.720  23.157  1.00  0.00           O  
ATOM   3238  H1  WAT   441     -11.408  17.017  22.255  1.00  0.00           H  
ATOM   3239  H2  WAT   441     -11.388  15.774  23.118  1.00  0.00           H  
TER    3240      WAT   441 
ATOM   3240  O   WAT   442      16.043 -24.903  15.829  1.00  0.00           O  
ATOM   3241  H1  WAT   442      15.314 -25.190  15.279  1.00  0.00           H  
ATOM   3242  H2  WAT   442      16.793 -25.409  15.515  1.00  0.00           H  
TER    3243      WAT   442 
ATOM   3243  O   WAT   443      18.039  22.127  24.660  1.00  0.00           O  
ATOM   3244  H1  WAT   443      17.658  21.917  23.808  1.00  0.00           H  
ATOM   3245  H2  WAT   443      18.706  21.454  24.797  1.00  0.00           H  
TER    3246      WAT   443 
ATOM   3246  O   WAT   444       5.648  27.145 -17.413  1.00  0.00           O  
ATOM   3247  H1  WAT   444       5.544  28.097 -17.398  1.00  0.00           H  
ATOM   3248  H2  WAT   444       6.533  27.006 -17.752  1.00  0.00           H  
TER    3249      WAT   444 
ATOM   3249  O   WAT   445     -35.532  -0.338 -27.734  1.00  0.00           O  
ATOM   3250  H1  WAT   445     -35.586  -1.162 -28.218  1.00  0.00           H  
ATOM   3251  H2  WAT   445     -34.594  -0.199 -27.601  1.00  0.00           H  
TER    3252      WAT   445 
ATOM   3252  O   WAT   446     -39.207  -5.762  -6.806  1.00  0.00           O  
ATOM   3253  H1  WAT   446     -39.109  -6.497  -6.201  1.00  0.00           H  
ATOM   3254  H2  WAT   446     -40.135  -5.533  -6.756  1.00  0.00           H  
TER    3255      WAT   446 
ATOM   3255  O   WAT   447      28.957 -15.861 -29.460  1.00  0.00           O  
ATOM   3256  H1  WAT   447      29.076 -15.215 -28.763  1.00  0.00           H  
ATOM   3257  H2  WAT   447      29.814 -16.278 -29.548  1.00  0.00           H  
TER    3258      WAT   447 
ATOM   3258  O   WAT   448     -20.300  23.199 -35.344  1.00  0.00           O  
ATOM   3259  H1  WAT   448     -19.937  23.589 -36.139  1.00  0.00           H  
ATOM   3260  H2  WAT   448     -21.206  23.507 -35.318  1.00  0.00           H  
TER    3261      WAT   448 
ATOM   3261  O   WAT   449     -32.692 -20.117   8.801  1.00  0.00           O  
ATOM   3262  H1  WAT   449     -32.945 -20.174   7.880  1.00  0.00           H  
ATOM   3263  H2  WAT   449     -32.047 -19.410   8.828  1.00  0.00           H  
TER    3264      WAT   449 
ATOM   3264  O   WAT   450       0.552  15.804 -29.812  1.00  0.00           O  
ATOM   3265  H1  WAT   450      -0.099  16.420 -29.476  1.00  0.00           H  
ATOM   3266  H2  WAT   450       0.883  16.217 -30.609  1.00  0.00           H  
TER    3267      WAT   450 
ATOM   3267  O   WAT   451     -10.770 -40.517  24.411  1.00  0.00           O  
ATOM   3268  H1  WAT   451     -10.529 -40.257  25.299  1.00  0.00           H  
ATOM   3269  H2  WAT   451     -11.625 -40.112  24.266  1.00  0.00           H  
TER    3270      WAT   451 
ATOM   3270  O   WAT   452      15.311 -31.311  37.675  1.00  0.00           O  
ATOM   3271  H1  WAT   452      15.717 -30.559  38.106  1.00  0.00           H  
ATOM   3272  H2  WAT   452      15.431 -31.145  36.740  1.00  0.00           H  
TER    3273      WAT   452 
ATOM   3273  O   WAT   453     -25.353   3.055  16.346  1.00  0.00           O  
ATOM   3274  H1  WAT   453     -24.879   3.329  15.561  1.00  0.00           H  
ATOM   3275  H2  WAT   453     -24.987   3.593  17.048  1.00  0.00           H  
TER    3276      WAT   453 
ATOM   3276  O   WAT   454      27.297 -10.088  11.940  1.00  0.00           O  
ATOM   3277  H1  WAT   454      27.536  -9.437  12.600  1.00  0.00           H  
ATOM   3278  H2  WAT   454      26.352 -10.199  12.045  1.00  0.00           H  
TER    3279      WAT   454 
ATOM   3279  O   WAT   455     -15.452 -18.899  28.880  1.00  0.00           O  
ATOM   3280  H1  WAT   455     -16.063 -18.854  29.616  1.00  0.00           H  
ATOM   3281  H2  WAT   455     -15.015 -19.744  28.983  1.00  0.00           H  
TER    3282      WAT   455 
ATOM   3282  O   WAT   456       0.315 -19.306  33.543  1.00  0.00           O  
ATOM   3283  H1  WAT   456       1.232 -19.384  33.808  1.00  0.00           H  
ATOM   3284  H2  WAT   456       0.343 -18.808  32.727  1.00  0.00           H  
TER    3285      WAT   456 
ATOM   3285  O   WAT   457     -16.403  32.274   4.410  1.00  0.00           O  
ATOM   3286  H1  WAT   457     -15.817  33.027   4.496  1.00  0.00           H  
ATOM   3287  H2  WAT   457     -17.282  32.654   4.414  1.00  0.00           H  
TER    3288      WAT   457 
ATOM   3288  O   WAT   458       8.379 -16.142 -10.010  1.00  0.00           O  
ATOM   3289  H1  WAT   458       8.986 -16.882 -10.025  1.00  0.00           H  
ATOM   3290  H2  WAT   458       8.388 -15.806 -10.907  1.00  0.00           H  
TER    3291      WAT   458 
ATOM   3291  O   WAT   459      33.541  -4.510  28.211  1.00  0.00           O  
ATOM   3292  H1  WAT   459      34.164  -5.110  27.802  1.00  0.00           H  
ATOM   3293  H2  WAT   459      33.587  -3.717  27.677  1.00  0.00           H  
TER    3294      WAT   459 
ATOM   3294  O   WAT   460      37.936  24.051  19.533  1.00  0.00           O  
ATOM   3295  H1  WAT   460      38.225  24.928  19.281  1.00  0.00           H  
ATOM   3296  H2  WAT   460      37.155  23.895  19.002  1.00  0.00           H  
TER    3297      WAT   460 
ATOM   3297  O   WAT   461      34.575 -15.522  12.986  1.00  0.00           O  
ATOM   3298  H1  WAT   461      34.348 -14.992  12.222  1.00  0.00           H  
ATOM   3299  H2  WAT   461      33.801 -15.475  13.548  1.00  0.00           H  
TER    3300      WAT   461 
ATOM   3300  O   WAT   462      10.425  41.646  17.044  1.00  0.00           O  
ATOM   3301  H1  WAT   462       9.724  41.872  16.432  1.00  0.00           H  
ATOM   3302  H2  WAT   462      11.179  41.460  16.484  1.00  0.00           H  
TER    3303      WAT   462 
ATOM   3303  O   WAT   463     -24.593 -21.672  15.849  1.00  0.00           O  
ATOM   3304  H1  WAT   463     -25.454 -21.514  15.463  1.00  0.00           H  
ATOM   3305  H2  WAT   463     -24.537 -22.624  15.929  1.00  0.00           H  
TER    3306      WAT   463 
ATOM   3306  O   WAT   464       0.778  23.144  39.947  1.00  0.00           O  
ATOM   3307  H1  WAT   464       0.333  22.346  40.234  1.00  0.00           H  
ATOM   3308  H2  WAT   464       1.680  22.869  39.784  1.00  0.00           H  
TER    3309      WAT   464 
ATOM   3309  O   WAT   465     -40.241  11.322 -20.791  1.00  0.00           O  
ATOM   3310  H1  WAT   465     -40.474  11.964 -21.463  1.00  0.00           H  
ATOM   3311  H2  WAT   465     -39.287  11.371 -20.734  1.00  0.00           H  
TER    3312      WAT   465 
ATOM   3312  O   WAT   466      19.982   9.996  25.531  1.00  0.00           O  
ATOM   3313  H1  WAT   466      19.963  10.473  24.701  1.00  0.00           H  
ATOM   3314  H2  WAT   466      19.275   9.355  25.456  1.00  0.00           H  
TER    3315      WAT   466 
ATOM   3315  O   WAT   467     -33.990 -26.196  11.989  1.00  0.00           O  
ATOM   3316  H1  WAT   467     -33.724 -26.807  12.676  1.00  0.00           H  
ATOM   3317  H2  WAT   467     -33.694 -25.341  12.302  1.00  0.00           H  
TER    3318      WAT   467 
ATOM   3318  O   WAT   468       4.617 -15.820   3.932  1.00  0.00           O  
ATOM   3319  H1  WAT   468       4.705 -16.138   3.033  1.00  0.00           H  
ATOM   3320  H2  WAT   468       3.874 -15.217   3.901  1.00  0.00           H  
TER    3321      WAT   468 
ATOM   3321  O   WAT   469     -12.463   9.968  -8.436  1.00  0.00           O  
ATOM   3322  H1  WAT   469     -12.069   9.385  -7.787  1.00  0.00           H  
ATOM   3323  H2  WAT   469     -13.074  10.508  -7.934  1.00  0.00           H  
TER    3324      WAT   469 
ATOM   3324  O   WAT   470      -5.787  31.872 -22.897  1.00  0.00           O  
ATOM   3325  H1  WAT   470      -5.063  31.424 -23.334  1.00  0.00           H  
ATOM   3326  H2  WAT   470      -5.873  31.425 -22.055  1.00  0.00           H  
TER    3327      WAT   470 
ATOM   3327  O   WAT   471       2.622  -0.918  26.267  1.00  0.00           O  
ATOM   3328  H1  WAT   471       2.227  -1.670  26.708  1.00  0.00           H  
ATOM   3329  H2  WAT   471       3.518  -0.887  26.604  1.00  0.00           H  
TER    3330      WAT   471 
ATOM   3330  O   WAT   472     -33.589  -1.860  15.501  1.00  0.00           O  
ATOM   3331  H1  WAT   472     -33.005  -2.618  15.534  1.00  0.00           H  
ATOM   3332  H2  WAT   472     -34.439  -2.224  15.254  1.00  0.00           H  
TER    3333      WAT   472 
ATOM   3333  O   WAT   473     -14.902 -11.383  -7.355  1.00  0.00           O  
ATOM   3334  H1  WAT   473     -14.686 -12.304  -7.498  1.00  0.00           H  
ATOM   3335  H2  WAT   473     -15.789 -11.398  -6.995  1.00  0.00           H  
TER    3336      WAT   473 
ATOM   3336  O   WAT   474      -0.607   5.904  12.165  1.00  0.00           O  
ATOM   3337  H1  WAT   474      -0.367   6.571  12.808  1.00  0.00           H  
ATOM   3338  H2  WAT   474      -0.970   6.399  11.431  1.00  0.00           H  
TER    3339      WAT   474 
ATOM   3339  O   WAT   475      -7.616 -23.330   4.430  1.00  0.00           O  
ATOM   3340  H1  WAT   475      -8.040 -24.163   4.636  1.00  0.00           H  
ATOM   3341  H2  WAT   475      -6.730 -23.572   4.161  1.00  0.00           H  
TER    3342      WAT   475 
ATOM   3342  O   WAT   476      23.488  34.920   8.233  1.00  0.00           O  
ATOM   3343  H1  WAT   476      24.075  34.377   7.707  1.00  0.00           H  
ATOM   3344  H2  WAT   476      22.705  34.382   8.351  1.00  0.00           H  
TER    3345      WAT   476 
ATOM   3345  O   WAT   477     -15.527 -10.226 -35.041  1.00  0.00           O  
ATOM   3346  H1  WAT   477     -15.118 -10.244 -35.907  1.00  0.00           H  
ATOM   3347  H2  WAT   477     -15.798  -9.315 -34.923  1.00  0.00           H  
TER    3348      WAT   477 
ATOM   3348  O   WAT   478     -15.177  32.594  17.464  1.00  0.00           O  
ATOM   3349  H1  WAT   478     -15.513  31.835  16.987  1.00  0.00           H  
ATOM   3350  H2  WAT   478     -15.943  32.952  17.913  1.00  0.00           H  
TER    3351      WAT   478 
ATOM   3351  O   WAT   479      17.156 -19.558  11.445  1.00  0.00           O  
ATOM   3352  H1  WAT   479      17.216 -18.605  11.511  1.00  0.00           H  
ATOM   3353  H2  WAT   479      17.371 -19.748  10.532  1.00  0.00           H  
TER    3354      WAT   479 
ATOM   3354  O   WAT   480     -16.401  -6.702   1.851  1.00  0.00           O  
ATOM   3355  H1  WAT   480     -16.472  -6.922   2.780  1.00  0.00           H  
ATOM   3356  H2  WAT   480     -16.924  -5.907   1.752  1.00  0.00           H  
TER    3357      WAT   480 
ATOM   3357  O   WAT   481     -16.574  17.228 -31.459  1.00  0.00           O  
ATOM   3358  H1  WAT   481     -16.597  16.272 -31.399  1.00  0.00           H  
ATOM   3359  H2  WAT   481     -15.652  17.435 -31.613  1.00  0.00           H  
TER    3360      WAT   481 
ATOM   3360  O   WAT   482      25.066 -21.169  -3.531  1.00  0.00           O  
ATOM   3361  H1  WAT   482      25.239 -20.528  -4.220  1.00  0.00           H  
ATOM   3362  H2  WAT   482      24.130 -21.080  -3.350  1.00  0.00           H  
TER    3363      WAT   482 
ATOM   3363  O   WAT   483     -18.480 -32.011  21.997  1.00  0.00           O  
ATOM   3364  H1  WAT   483     -19.172 -31.406  22.265  1.00  0.00           H  
ATOM   3365  H2  WAT   483     -17.668 -31.525  22.145  1.00  0.00           H  
TER    3366      WAT   483 
ATOM   3366  O   WAT   484       1.960 -39.531  22.679  1.00  0.00           O  
ATOM   3367  H1  WAT   484       2.321 -39.767  23.533  1.00  0.00           H  
ATOM   3368  H2  WAT   484       2.319 -38.662  22.499  1.00  0.00           H  
TER    3369      WAT   484 
ATOM   3369  O   WAT   485       9.402  48.437 -14.158  1.00  0.00           O  
ATOM   3370  H1  WAT   485       9.454  49.370 -13.954  1.00  0.00           H  
ATOM   3371  H2  WAT   485       8.473  48.225 -14.077  1.00  0.00           H  
TER    3372      WAT   485 
ATOM   3372  O   WAT   486      -3.482  27.741 -38.941  1.00  0.00           O  
ATOM   3373  H1  WAT   486      -4.199  27.143 -38.730  1.00  0.00           H  
ATOM   3374  H2  WAT   486      -2.765  27.467 -38.370  1.00  0.00           H  
TER    3375      WAT   486 
ATOM   3375  O   WAT   487      33.104 -17.879 -23.774  1.00  0.00           O  
ATOM   3376  H1  WAT   487      32.998 -17.566 -22.876  1.00  0.00           H  
ATOM   3377  H2  WAT   487      33.367 -17.103 -24.269  1.00  0.00           H  
TER    3378      WAT   487 
ATOM   3378  O   WAT   488      18.575   5.488  30.316  1.00  0.00           O  
ATOM   3379  H1  WAT   488      19.085   4.972  30.941  1.00  0.00           H  
ATOM   3380  H2  WAT   488      18.484   6.345  30.731  1.00  0.00           H  
TER    3381      WAT   488 
ATOM   3381  O   WAT   489     -16.687  -4.166  39.063  1.00  0.00           O  
ATOM   3382  H1  WAT   489     -17.111  -5.013  38.927  1.00  0.00           H  
ATOM   3383  H2  WAT   489     -16.735  -4.024  40.009  1.00  0.00           H  
TER    3384      WAT   489 
ATOM   3384  O   WAT   490      14.175 -40.975   5.524  1.00  0.00           O  
ATOM   3385  H1  WAT   490      13.904 -40.145   5.916  1.00  0.00           H  
ATOM   3386  H2  WAT   490      13.818 -40.948   4.636  1.00  0.00           H  
TER    3387      WAT   490 
ATOM   3387  O   WAT   491     -38.123 -22.410 -20.141  1.00  0.00           O  
ATOM   3388  H1  WAT   491     -38.886 -22.039 -20.584  1.00  0.00           H  
ATOM   3389  H2  WAT   491     -37.392 -21.861 -20.423  1.00  0.00           H  
TER    3390      WAT   491 
ATOM   3390  O   WAT   492     -39.920  15.826 -17.216  1.00  0.00           O  
ATOM   3391  H1  WAT   492     -39.416  15.083 -17.547  1.00  0.00           H  
ATOM   3392  H2  WAT   492     -39.902  16.464 -17.930  1.00  0.00           H  
TER    3393      WAT   492 
ATOM   3393  O   WAT   493     -24.736  23.317 -32.513  1.00  0.00           O  
ATOM   3394  H1  WAT   493     -25.663  23.117 -32.642  1.00  0.00           H  
ATOM   3395  H2  WAT   493     -24.673  23.582 -31.596  1.00  0.00           H  
TER    3396      WAT   493 
ATOM   3396  O   WAT   494     -35.795 -20.273   8.572  1.00  0.00           O  
ATOM   3397  H1  WAT   494     -36.601 -20.595   8.974  1.00  0.00           H  
ATOM   3398  H2  WAT   494     -35.980 -20.269   7.633  1.00  0.00           H  
TER    3399      WAT   494 
ATOM   3399  O   WAT   495       3.153 -41.097 -30.476  1.00  0.00           O  
ATOM   3400  H1  WAT   495       2.538 -41.778 -30.747  1.00  0.00           H  
ATOM   3401  H2  WAT   495       3.445 -40.698 -31.296  1.00  0.00           H  
TER    3402      WAT   495 
ATOM   3402  O   WAT   496      40.347 -23.525   6.067  1.00  0.00           O  
ATOM   3403  H1  WAT   496      40.114 -24.373   6.444  1.00  0.00           H  
ATOM   3404  H2  WAT   496      39.522 -23.177   5.729  1.00  0.00           H  
TER    3405      WAT   496 
ATOM   3405  O   WAT   497     -24.533   2.409  20.863  1.00  0.00           O  
ATOM   3406  H1  WAT   497     -25.052   2.314  21.661  1.00  0.00           H  
ATOM   3407  H2  WAT   497     -25.179   2.578  20.177  1.00  0.00           H  
TER    3408      WAT   497 
ATOM   3408  O   WAT   498     -13.517  14.150  22.957  1.00  0.00           O  
ATOM   3409  H1  WAT   498     -13.702  14.969  22.498  1.00  0.00           H  
ATOM   3410  H2  WAT   498     -13.468  14.399  23.880  1.00  0.00           H  
TER    3411      WAT   498 
ATOM   3411  O   WAT   499      31.187   6.828  -1.766  1.00  0.00           O  
ATOM   3412  H1  WAT   499      31.055   5.880  -1.780  1.00  0.00           H  
ATOM   3413  H2  WAT   499      30.552   7.167  -2.397  1.00  0.00           H  
TER    3414      WAT   499 
ATOM   3414  O   WAT   500      41.435  20.887 -17.513  1.00  0.00           O  
ATOM   3415  H1  WAT   500      41.988  21.655 -17.660  1.00  0.00           H  
ATOM   3416  H2  WAT   500      41.731  20.251 -18.164  1.00  0.00           H  
TER    3417      WAT   500 
ATOM   3417  O   WAT   501     -30.053   3.967 -37.512  1.00  0.00           O  
ATOM   3418  H1  WAT   501     -29.482   3.329 -37.941  1.00  0.00           H  
ATOM   3419  H2  WAT   501     -30.594   3.444 -36.920  1.00  0.00           H  
TER    3420      WAT   501 
ATOM   3420  O   WAT   502      -5.702  -4.949  24.838  1.00  0.00           O  
ATOM   3421  H1  WAT   502      -6.221  -4.306  24.355  1.00  0.00           H  
ATOM   3422  H2  WAT   502      -5.832  -5.768  24.360  1.00  0.00           H  
TER    3423      WAT   502 
ATOM   3423  O   WAT   503     -33.967  27.007 -24.660  1.00  0.00           O  
ATOM   3424  H1  WAT   503     -33.397  26.440 -25.180  1.00  0.00           H  
ATOM   3425  H2  WAT   503     -34.500  26.403 -24.143  1.00  0.00           H  
TER    3426      WAT   503 
ATOM   3426  O   WAT   504      -7.200  21.833  -2.436  1.00  0.00           O  
ATOM   3427  H1  WAT   504      -7.356  22.777  -2.462  1.00  0.00           H  
ATOM   3428  H2  WAT   504      -7.678  21.532  -1.663  1.00  0.00           H  
TER    3429      WAT   504 
ATOM   3429  O   WAT   505     -19.087  20.413   1.672  1.00  0.00           O  
ATOM   3430  H1  WAT   505     -18.537  19.687   1.377  1.00  0.00           H  
ATOM   3431  H2  WAT   505     -18.467  21.060   2.009  1.00  0.00           H  
TER    3432      WAT   505 
ATOM   3432  O   WAT   506      32.620  25.045  23.808  1.00  0.00           O  
ATOM   3433  H1  WAT   506      32.886  25.942  24.010  1.00  0.00           H  
ATOM   3434  H2  WAT   506      32.227  24.724  24.620  1.00  0.00           H  
TER    3435      WAT   506 
ATOM   3435  O   WAT   507       7.887  -4.033  -1.754  1.00  0.00           O  
ATOM   3436  H1  WAT   507       7.351  -3.439  -2.278  1.00  0.00           H  
ATOM   3437  H2  WAT   507       8.469  -4.453  -2.388  1.00  0.00           H  
TER    3438      WAT   507 
ATOM   3438  O   WAT   508      31.368   1.330  -0.466  1.00  0.00           O  
ATOM   3439  H1  WAT   508      32.134   1.619   0.029  1.00  0.00           H  
ATOM   3440  H2  WAT   508      31.719   0.729  -1.122  1.00  0.00           H  
TER    3441      WAT   508 
ATOM   3441  O   WAT   509      12.202  29.023  31.654  1.00  0.00           O  
ATOM   3442  H1  WAT   509      13.057  28.596  31.709  1.00  0.00           H  
ATOM   3443  H2  WAT   509      12.103  29.241  30.727  1.00  0.00           H  
TER    3444      WAT   509 
ATOM   3444  O   WAT   510      29.337 -22.685  -6.846  1.00  0.00           O  
ATOM   3445  H1  WAT   510      29.282 -22.129  -7.624  1.00  0.00           H  
ATOM   3446  H2  WAT   510      29.394 -22.068  -6.116  1.00  0.00           H  
TER    3447      WAT   510 
ATOM   3447  O   WAT   511      35.415 -33.521 -22.299  1.00  0.00           O  
ATOM   3448  H1  WAT   511      36.008 -33.771 -23.008  1.00  0.00           H  
ATOM   3449  H2  WAT   511      34.540 -33.692 -22.648  1.00  0.00           H  
TER    3450      WAT   511 
ATOM   3450  O   WAT   512      35.006  -9.718  10.519  1.00  0.00           O  
ATOM   3451  H1  WAT   512      35.941  -9.748  10.722  1.00  0.00           H  
ATOM   3452  H2  WAT   512      34.933  -9.064   9.823  1.00  0.00           H  
TER    3453      WAT   512 
ATOM   3453  O   WAT   513      36.594  23.928   2.469  1.00  0.00           O  
ATOM   3454  H1  WAT   513      37.225  23.626   1.814  1.00  0.00           H  
ATOM   3455  H2  WAT   513      36.085  23.148   2.688  1.00  0.00           H  
TER    3456      WAT   513 
ATOM   3456  O   WAT   514      16.024  -4.479  19.700  1.00  0.00           O  
ATOM   3457  H1  WAT   514      16.097  -3.696  19.154  1.00  0.00           H  
ATOM   3458  H2  WAT   514      15.903  -4.141  20.588  1.00  0.00           H  
TER    3459      WAT   514 
ATOM   3459  O   WAT   515     -29.392  34.463 -24.751  1.00  0.00           O  
ATOM   3460  H1  WAT   515     -29.077  33.622 -25.081  1.00  0.00           H  
ATOM   3461  H2  WAT   515     -29.549  34.985 -25.537  1.00  0.00           H  
TER    3462      WAT   515 
ATOM   3462  O   WAT   516     -22.105  27.876  36.951  1.00  0.00           O  
ATOM   3463  H1  WAT   516     -21.773  27.297  36.265  1.00  0.00           H  
ATOM   3464  H2  WAT   516     -21.341  28.379  37.232  1.00  0.00           H  
TER    3465      WAT   516 
ATOM   3465  O   WAT   517      15.004  30.505  24.197  1.00  0.00           O  
ATOM   3466  H1  WAT   517      15.051  30.285  23.267  1.00  0.00           H  
ATOM   3467  H2  WAT   517      15.905  30.718  24.439  1.00  0.00           H  
TER    3468      WAT   517 
ATOM   3468  O   WAT   518       1.311   6.393  16.965  1.00  0.00           O  
ATOM   3469  H1  WAT   518       1.844   7.188  16.943  1.00  0.00           H  
ATOM   3470  H2  WAT   518       1.657   5.894  17.705  1.00  0.00           H  
TER    3471      WAT   518 
ATOM   3471  O   WAT   519      39.154  -3.428   7.379  1.00  0.00           O  
ATOM   3472  H1  WAT   519      39.153  -2.630   7.908  1.00  0.00           H  
ATOM   3473  H2  WAT   519      38.379  -3.347   6.823  1.00  0.00           H  
TER    3474      WAT   519 
ATOM   3474  O   WAT   520      22.493 -10.233 -33.094  1.00  0.00           O  
ATOM   3475  H1  WAT   520      23.017  -9.445 -32.949  1.00  0.00           H  
ATOM   3476  H2  WAT   520      23.044 -10.949 -32.779  1.00  0.00           H  
TER    3477      WAT   520 
ATOM   3477  O   WAT   521      28.858 -34.601 -20.405  1.00  0.00           O  
ATOM   3478  H1  WAT   521      28.826 -34.035 -21.176  1.00  0.00           H  
ATOM   3479  H2  WAT   521      28.415 -35.405 -20.679  1.00  0.00           H  
TER    3480      WAT   521 
ATOM   3480  O   WAT   522     -26.129   1.744 -40.730  1.00  0.00           O  
ATOM   3481  H1  WAT   522     -25.466   1.137 -41.058  1.00  0.00           H  
ATOM   3482  H2  WAT   522     -26.647   1.973 -41.502  1.00  0.00           H  
TER    3483      WAT   522 
ATOM   3483  O   WAT   523      -5.509  29.314  18.996  1.00  0.00           O  
ATOM   3484  H1  WAT   523      -5.575  29.628  18.094  1.00  0.00           H  
ATOM   3485  H2  WAT   523      -5.874  30.024  19.524  1.00  0.00           H  
TER    3486      WAT   523 
ATOM   3486  O   WAT   524      31.187   5.573  32.476  1.00  0.00           O  
ATOM   3487  H1  WAT   524      30.417   6.113  32.294  1.00  0.00           H  
ATOM   3488  H2  WAT   524      31.496   5.876  33.330  1.00  0.00           H  
TER    3489      WAT   524 
ATOM   3489  O   WAT   525       9.882  -3.920  35.748  1.00  0.00           O  
ATOM   3490  H1  WAT   525       9.296  -3.164  35.782  1.00  0.00           H  
ATOM   3491  H2  WAT   525      10.444  -3.754  34.991  1.00  0.00           H  
TER    3492      WAT   525 
ATOM   3492  O   WAT   526      -3.223  -2.204 -43.074  1.00  0.00           O  
ATOM   3493  H1  WAT   526      -3.087  -2.737 -42.291  1.00  0.00           H  
ATOM   3494  H2  WAT   526      -4.088  -2.463 -43.393  1.00  0.00           H  
TER    3495      WAT   526 
ATOM   3495  O   WAT   527       4.036  14.401  20.466  1.00  0.00           O  
ATOM   3496  H1  WAT   527       3.416  14.090  21.126  1.00  0.00           H  
ATOM   3497  H2  WAT   527       4.307  13.610  20.001  1.00  0.00           H  
TER    3498      WAT   527 
ATOM   3498  O   WAT   528      -4.541  35.608 -25.265  1.00  0.00           O  
ATOM   3499  H1  WAT   528      -4.357  35.054 -26.023  1.00  0.00           H  
ATOM   3500  H2  WAT   528      -4.101  35.171 -24.536  1.00  0.00           H  
TER    3501      WAT   528 
ATOM   3501  O   WAT   529     -17.046 -49.941   2.892  1.00  0.00           O  
ATOM   3502  H1  WAT   529     -16.519 -50.680   3.199  1.00  0.00           H  
ATOM   3503  H2  WAT   529     -16.514 -49.170   3.089  1.00  0.00           H  
TER    3504      WAT   529 
ATOM   3504  O   WAT   530      15.304 -21.632  12.128  1.00  0.00           O  
ATOM   3505  H1  WAT   530      16.037 -21.126  11.777  1.00  0.00           H  
ATOM   3506  H2  WAT   530      15.086 -21.198  12.952  1.00  0.00           H  
TER    3507      WAT   530 
ATOM   3507  O   WAT   531      17.832  39.860   9.571  1.00  0.00           O  
ATOM   3508  H1  WAT   531      18.229  39.324   8.885  1.00  0.00           H  
ATOM   3509  H2  WAT   531      18.227  40.725   9.459  1.00  0.00           H  
TER    3510      WAT   531 
ATOM   3510  O   WAT   532     -33.416   3.393  14.545  1.00  0.00           O  
ATOM   3511  H1  WAT   532     -33.557   2.487  14.270  1.00  0.00           H  
ATOM   3512  H2  WAT   532     -32.532   3.397  14.912  1.00  0.00           H  
TER    3513      WAT   532 
ATOM   3513  O   WAT   533      -5.478  26.104 -38.175  1.00  0.00           O  
ATOM   3514  H1  WAT   533      -5.975  26.727 -37.645  1.00  0.00           H  
ATOM   3515  H2  WAT   533      -5.633  25.257 -37.756  1.00  0.00           H  
TER    3516      WAT   533 
ATOM   3516  O   WAT   534     -27.938 -29.864  -3.680  1.00  0.00           O  
ATOM   3517  H1  WAT   534     -28.838 -29.606  -3.481  1.00  0.00           H  
ATOM   3518  H2  WAT   534     -27.970 -30.819  -3.735  1.00  0.00           H  
TER    3519      WAT   534 
ATOM   3519  O   WAT   535      30.329  21.277  -3.438  1.00  0.00           O  
ATOM   3520  H1  WAT   535      29.686  20.652  -3.105  1.00  0.00           H  
ATOM   3521  H2  WAT   535      31.175  20.915  -3.172  1.00  0.00           H  
TER    3522      WAT   535 
ATOM   3522  O   WAT   536      35.415  -5.592  26.343  1.00  0.00           O  
ATOM   3523  H1  WAT   536      34.924  -6.109  25.704  1.00  0.00           H  
ATOM   3524  H2  WAT   536      35.747  -6.237  26.968  1.00  0.00           H  
TER    3525      WAT   536 
ATOM   3525  O   WAT   537      -6.526  13.071  32.393  1.00  0.00           O  
ATOM   3526  H1  WAT   537      -6.595  13.891  32.883  1.00  0.00           H  
ATOM   3527  H2  WAT   537      -5.788  13.208  31.799  1.00  0.00           H  
TER    3528      WAT   537 
ATOM   3528  O   WAT   538      17.572 -13.431 -41.461  1.00  0.00           O  
ATOM   3529  H1  WAT   538      16.922 -12.758 -41.665  1.00  0.00           H  
ATOM   3530  H2  WAT   538      17.060 -14.232 -41.349  1.00  0.00           H  
TER    3531      WAT   538 
ATOM   3531  O   WAT   539     -14.531  -7.242  23.432  1.00  0.00           O  
ATOM   3532  H1  WAT   539     -15.479  -7.170  23.314  1.00  0.00           H  
ATOM   3533  H2  WAT   539     -14.427  -7.807  24.197  1.00  0.00           H  
TER    3534      WAT   539 
ATOM   3534  O   WAT   540      26.315   2.698   2.665  1.00  0.00           O  
ATOM   3535  H1  WAT   540      27.161   2.667   3.111  1.00  0.00           H  
ATOM   3536  H2  WAT   540      26.507   2.429   1.767  1.00  0.00           H  
TER    3537      WAT   540 
ATOM   3537  O   WAT   541      24.329   4.510   1.595  1.00  0.00           O  
ATOM   3538  H1  WAT   541      23.870   4.089   0.867  1.00  0.00           H  
ATOM   3539  H2  WAT   541      24.795   3.796   2.029  1.00  0.00           H  
TER    3540      WAT   541 
ATOM   3540  O   WAT   542     -20.693 -17.827   3.891  1.00  0.00           O  
ATOM   3541  H1  WAT   542     -20.204 -18.058   4.681  1.00  0.00           H  
ATOM   3542  H2  WAT   542     -20.512 -16.896   3.761  1.00  0.00           H  
TER    3543      WAT   542 
ATOM   3543  O   WAT   543      13.331 -41.203  -7.839  1.00  0.00           O  
ATOM   3544  H1  WAT   543      12.972 -41.682  -7.093  1.00  0.00           H  
ATOM   3545  H2  WAT   543      13.949 -41.813  -8.241  1.00  0.00           H  
TER    3546      WAT   543 
ATOM   3546  O   WAT   544     -40.963  -1.213  30.846  1.00  0.00           O  
ATOM   3547  H1  WAT   544     -41.007  -0.942  31.763  1.00  0.00           H  
ATOM   3548  H2  WAT   544     -40.067  -1.010  30.578  1.00  0.00           H  
TER    3549      WAT   544 
ATOM   3549  O   WAT   545       2.914 -11.484 -23.516  1.00  0.00           O  
ATOM   3550  H1  WAT   545       3.234 -11.655 -22.630  1.00  0.00           H  
ATOM   3551  H2  WAT   545       2.700 -10.551 -23.517  1.00  0.00           H  
TER    3552      WAT   545 
ATOM   3552  O   WAT   546      -3.110 -29.756 -11.914  1.00  0.00           O  
ATOM   3553  H1  WAT   546      -3.464 -29.157 -11.256  1.00  0.00           H  
ATOM   3554  H2  WAT   546      -2.204 -29.903 -11.641  1.00  0.00           H  
TER    3555      WAT   546 
ATOM   3555  O   WAT   547      19.180 -13.881  -5.384  1.00  0.00           O  
ATOM   3556  H1  WAT   547      18.800 -13.003  -5.359  1.00  0.00           H  
ATOM   3557  H2  WAT   547      18.906 -14.284  -4.560  1.00  0.00           H  
TER    3558      WAT   547 
ATOM   3558  O   WAT   548     -18.672  -4.298   8.354  1.00  0.00           O  
ATOM   3559  H1  WAT   548     -18.081  -3.622   8.685  1.00  0.00           H  
ATOM   3560  H2  WAT   548     -19.445  -4.238   8.915  1.00  0.00           H  
TER    3561      WAT   548 
ATOM   3561  O   WAT   549       2.448  -0.244  20.716  1.00  0.00           O  
ATOM   3562  H1  WAT   549       2.062  -1.112  20.595  1.00  0.00           H  
ATOM   3563  H2  WAT   549       1.727   0.295  21.042  1.00  0.00           H  
TER    3564      WAT   549 
ATOM   3564  O   WAT   550     -12.715   7.619  45.344  1.00  0.00           O  
ATOM   3565  H1  WAT   550     -12.309   8.295  45.888  1.00  0.00           H  
ATOM   3566  H2  WAT   550     -13.513   7.379  45.816  1.00  0.00           H  
TER    3567      WAT   550 
ATOM   3567  O   WAT   551       0.960  -4.507  15.192  1.00  0.00           O  
ATOM   3568  H1  WAT   551       1.360  -5.222  14.698  1.00  0.00           H  
ATOM   3569  H2  WAT   551       1.374  -3.716  14.847  1.00  0.00           H  
TER    3570      WAT   551 
ATOM   3570  O   WAT   552      41.474  -0.301 -21.765  1.00  0.00           O  
ATOM   3571  H1  WAT   552      40.623  -0.328 -21.327  1.00  0.00           H  
ATOM   3572  H2  WAT   552      42.093  -0.070 -21.072  1.00  0.00           H  
TER    3573      WAT   552 
ATOM   3573  O   WAT   553     -25.215  28.905   9.445  1.00  0.00           O  
ATOM   3574  H1  WAT   553     -26.043  29.267   9.132  1.00  0.00           H  
ATOM   3575  H2  WAT   553     -25.304  28.891  10.398  1.00  0.00           H  
TER    3576      WAT   553 
ATOM   3576  O   WAT   554     -22.313 -42.745 -10.287  1.00  0.00           O  
ATOM   3577  H1  WAT   554     -22.169 -42.491  -9.375  1.00  0.00           H  
ATOM   3578  H2  WAT   554     -21.669 -42.239 -10.782  1.00  0.00           H  
TER    3579      WAT   554 
ATOM   3579  O   WAT   555      30.917  -1.586  -0.183  1.00  0.00           O  
ATOM   3580  H1  WAT   555      29.984  -1.373  -0.149  1.00  0.00           H  
ATOM   3581  H2  WAT   555      31.230  -1.164  -0.983  1.00  0.00           H  
TER    3582      WAT   555 
ATOM   3582  O   WAT   556      16.432 -13.110 -47.842  1.00  0.00           O  
ATOM   3583  H1  WAT   556      15.902 -12.407 -47.466  1.00  0.00           H  
ATOM   3584  H2  WAT   556      17.312 -12.957 -47.499  1.00  0.00           H  
TER    3585      WAT   556 
ATOM   3585  O   WAT   557      25.777 -23.818 -36.905  1.00  0.00           O  
ATOM   3586  H1  WAT   557      25.019 -23.285 -36.665  1.00  0.00           H  
ATOM   3587  H2  WAT   557      25.680 -24.618 -36.389  1.00  0.00           H  
TER    3588      WAT   557 
ATOM   3588  O   WAT   558     -16.699 -15.439 -28.527  1.00  0.00           O  
ATOM   3589  H1  WAT   558     -17.364 -15.821 -27.954  1.00  0.00           H  
ATOM   3590  H2  WAT   558     -15.871 -15.788 -28.198  1.00  0.00           H  
TER    3591      WAT   558 
ATOM   3591  O   WAT   559     -31.795 -37.177  12.481  1.00  0.00           O  
ATOM   3592  H1  WAT   559     -31.846 -36.359  11.987  1.00  0.00           H  
ATOM   3593  H2  WAT   559     -32.706 -37.457  12.576  1.00  0.00           H  
TER    3594      WAT   559 
ATOM   3594  O   WAT   560      -2.292  -1.916  14.676  1.00  0.00           O  
ATOM   3595  H1  WAT   560      -3.219  -1.685  14.608  1.00  0.00           H  
ATOM   3596  H2  WAT   560      -2.071  -2.272  13.815  1.00  0.00           H  
TER    3597      WAT   560 
ATOM   3597  O   WAT   561      23.924  36.287   0.836  1.00  0.00           O  
ATOM   3598  H1  WAT   561      24.580  35.833   1.365  1.00  0.00           H  
ATOM   3599  H2  WAT   561      24.372  36.482   0.013  1.00  0.00           H  
TER    3600      WAT   561 
ATOM   3600  O   WAT   562      22.067 -12.804  44.916  1.00  0.00           O  
ATOM   3601  H1  WAT   562      22.601 -13.314  44.306  1.00  0.00           H  
ATOM   3602  H2  WAT   562      22.199 -11.895  44.647  1.00  0.00           H  
TER    3603      WAT   562 
ATOM   3603  O   WAT   563       7.593   5.716  31.922  1.00  0.00           O  
ATOM   3604  H1  WAT   563       7.527   5.925  32.854  1.00  0.00           H  
ATOM   3605  H2  WAT   563       6.810   6.105  31.533  1.00  0.00           H  
TER    3606      WAT   563 
ATOM   3606  O   WAT   564       6.713 -35.546  14.173  1.00  0.00           O  
ATOM   3607  H1  WAT   564       7.054 -35.903  13.353  1.00  0.00           H  
ATOM   3608  H2  WAT   564       6.885 -36.229  14.821  1.00  0.00           H  
TER    3609      WAT   564 
ATOM   3609  O   WAT   565     -28.528  20.079  21.941  1.00  0.00           O  
ATOM   3610  H1  WAT   565     -28.921  19.288  21.571  1.00  0.00           H  
ATOM   3611  H2  WAT   565     -28.141  19.790  22.767  1.00  0.00           H  
TER    3612      WAT   565 
ATOM   3612  O   WAT   566       1.194  10.356  35.997  1.00  0.00           O  
ATOM   3613  H1  WAT   566       1.083  10.332  35.047  1.00  0.00           H  
ATOM   3614  H2  WAT   566       0.316  10.531  36.337  1.00  0.00           H  
TER    3615      WAT   566 
ATOM   3615  O   WAT   567     -36.571 -26.313  12.877  1.00  0.00           O  
ATOM   3616  H1  WAT   567     -35.727 -26.179  12.445  1.00  0.00           H  
ATOM   3617  H2  WAT   567     -36.390 -26.170  13.806  1.00  0.00           H  
TER    3618      WAT   567 
ATOM   3618  O   WAT   568      -3.688  18.547 -17.819  1.00  0.00           O  
ATOM   3619  H1  WAT   568      -3.240  19.107 -18.454  1.00  0.00           H  
ATOM   3620  H2  WAT   568      -2.997  17.989 -17.463  1.00  0.00           H  
TER    3621      WAT   568 
ATOM   3621  O   WAT   569     -23.422 -31.517 -24.444  1.00  0.00           O  
ATOM   3622  H1  WAT   569     -24.224 -31.260 -24.899  1.00  0.00           H  
ATOM   3623  H2  WAT   569     -22.741 -30.966 -24.830  1.00  0.00           H  
TER    3624      WAT   569 
ATOM   3624  O   WAT   570     -13.435  28.606  38.392  1.00  0.00           O  
ATOM   3625  H1  WAT   570     -14.172  28.011  38.534  1.00  0.00           H  
ATOM   3626  H2  WAT   570     -13.843  29.446  38.184  1.00  0.00           H  
TER    3627      WAT   570 
ATOM   3627  O   WAT   571     -26.245   5.118 -34.893  1.00  0.00           O  
ATOM   3628  H1  WAT   571     -25.743   4.306 -34.961  1.00  0.00           H  
ATOM   3629  H2  WAT   571     -25.582   5.805 -34.832  1.00  0.00           H  
TER    3630      WAT   571 
ATOM   3630  O   WAT   572      -7.343  -4.858   6.561  1.00  0.00           O  
ATOM   3631  H1  WAT   572      -8.299  -4.819   6.559  1.00  0.00           H  
ATOM   3632  H2  WAT   572      -7.089  -4.487   7.406  1.00  0.00           H  
TER    3633      WAT   572 
ATOM   3633  O   WAT   573      -7.081  40.425 -27.447  1.00  0.00           O  
ATOM   3634  H1  WAT   573      -6.606  40.283 -26.628  1.00  0.00           H  
ATOM   3635  H2  WAT   573      -6.498  40.976 -27.970  1.00  0.00           H  
TER    3636      WAT   573 
ATOM   3636  O   WAT   574      21.877  23.581  28.023  1.00  0.00           O  
ATOM   3637  H1  WAT   574      22.192  24.469  27.856  1.00  0.00           H  
ATOM   3638  H2  WAT   574      21.336  23.662  28.809  1.00  0.00           H  
TER    3639      WAT   574 
ATOM   3639  O   WAT   575      25.325  18.536 -11.539  1.00  0.00           O  
ATOM   3640  H1  WAT   575      26.228  18.814 -11.691  1.00  0.00           H  
ATOM   3641  H2  WAT   575      25.113  17.987 -12.295  1.00  0.00           H  
TER    3642      WAT   575 
ATOM   3642  O   WAT   576      -2.113 -12.586 -21.743  1.00  0.00           O  
ATOM   3643  H1  WAT   576      -1.785 -11.879 -22.299  1.00  0.00           H  
ATOM   3644  H2  WAT   576      -2.854 -12.948 -22.228  1.00  0.00           H  
TER    3645      WAT   576 
ATOM   3645  O   WAT   577     -16.204  22.329  44.871  1.00  0.00           O  
ATOM   3646  H1  WAT   577     -15.977  22.733  44.033  1.00  0.00           H  
ATOM   3647  H2  WAT   577     -15.623  21.571  44.936  1.00  0.00           H  
TER    3648      WAT   577 
ATOM   3648  O   WAT   578      31.798  28.577  -8.884  1.00  0.00           O  
ATOM   3649  H1  WAT   578      32.684  28.921  -8.770  1.00  0.00           H  
ATOM   3650  H2  WAT   578      31.649  28.037  -8.108  1.00  0.00           H  
TER    3651      WAT   578 
ATOM   3651  O   WAT   579     -24.279  14.354   7.785  1.00  0.00           O  
ATOM   3652  H1  WAT   579     -24.890  13.990   8.426  1.00  0.00           H  
ATOM   3653  H2  WAT   579     -24.787  15.021   7.323  1.00  0.00           H  
TER    3654      WAT   579 
ATOM   3654  O   WAT   580       7.913  13.727  14.808  1.00  0.00           O  
ATOM   3655  H1  WAT   580       8.501  13.910  14.075  1.00  0.00           H  
ATOM   3656  H2  WAT   580       7.735  14.585  15.192  1.00  0.00           H  
TER    3657      WAT   580 
ATOM   3657  O   WAT   581     -18.765  21.230  25.640  1.00  0.00           O  
ATOM   3658  H1  WAT   581     -19.069  20.521  26.208  1.00  0.00           H  
ATOM   3659  H2  WAT   581     -19.371  21.951  25.812  1.00  0.00           H  
TER    3660      WAT   581 
ATOM   3660  O   WAT   582     -15.803 -35.877  -4.281  1.00  0.00           O  
ATOM   3661  H1  WAT   582     -14.898 -35.730  -4.006  1.00  0.00           H  
ATOM   3662  H2  WAT   582     -15.782 -36.719  -4.736  1.00  0.00           H  
TER    3663      WAT   582 
ATOM   3663  O   WAT   583     -20.291 -15.577  11.274  1.00  0.00           O  
ATOM   3664  H1  WAT   583     -19.983 -16.483  11.265  1.00  0.00           H  
ATOM   3665  H2  WAT   583     -19.946 -15.199  10.465  1.00  0.00           H  
TER    3666      WAT   583 
ATOM   3666  O   WAT   584     -12.222  21.685 -12.844  1.00  0.00           O  
ATOM   3667  H1  WAT   584     -11.509  22.317 -12.759  1.00  0.00           H  
ATOM   3668  H2  WAT   584     -12.696  21.744 -12.014  1.00  0.00           H  
TER    3669      WAT   584 
ATOM   3669  O   WAT   585     -24.597  -6.015  20.893  1.00  0.00           O  
ATOM   3670  H1  WAT   585     -25.307  -5.382  20.788  1.00  0.00           H  
ATOM   3671  H2  WAT   585     -24.776  -6.688  20.236  1.00  0.00           H  
TER    3672      WAT   585 
ATOM   3672  O   WAT   586     -39.303  -3.376  11.070  1.00  0.00           O  
ATOM   3673  H1  WAT   586     -39.607  -4.130  11.574  1.00  0.00           H  
ATOM   3674  H2  WAT   586     -39.789  -2.635  11.432  1.00  0.00           H  
TER    3675      WAT   586 
ATOM   3675  O   WAT   587     -40.061 -26.816 -14.465  1.00  0.00           O  
ATOM   3676  H1  WAT   587     -40.154 -26.106 -15.101  1.00  0.00           H  
ATOM   3677  H2  WAT   587     -39.472 -27.441 -14.888  1.00  0.00           H  
TER    3678      WAT   587 
ATOM   3678  O   WAT   588      19.898  14.994  24.658  1.00  0.00           O  
ATOM   3679  H1  WAT   588      20.411  14.187  24.637  1.00  0.00           H  
ATOM   3680  H2  WAT   588      19.542  15.077  23.773  1.00  0.00           H  
TER    3681      WAT   588 
ATOM   3681  O   WAT   589       7.740   2.756   2.616  1.00  0.00           O  
ATOM   3682  H1  WAT   589       7.533   3.270   3.397  1.00  0.00           H  
ATOM   3683  H2  WAT   589       7.762   3.397   1.906  1.00  0.00           H  
TER    3684      WAT   589 
ATOM   3684  O   WAT   590      -1.916 -14.053   5.610  1.00  0.00           O  
ATOM   3685  H1  WAT   590      -1.984 -13.334   6.238  1.00  0.00           H  
ATOM   3686  H2  WAT   590      -1.416 -13.687   4.881  1.00  0.00           H  
TER    3687      WAT   590 
ATOM   3687  O   WAT   591      31.956  10.731  22.590  1.00  0.00           O  
ATOM   3688  H1  WAT   591      32.777  10.762  23.081  1.00  0.00           H  
ATOM   3689  H2  WAT   591      31.469  10.007  22.982  1.00  0.00           H  
TER    3690      WAT   591 
ATOM   3690  O   WAT   592      -5.124  40.840   3.386  1.00  0.00           O  
ATOM   3691  H1  WAT   592      -5.135  41.336   4.205  1.00  0.00           H  
ATOM   3692  H2  WAT   592      -5.425  41.463   2.725  1.00  0.00           H  
TER    3693      WAT   592 
ATOM   3693  O   WAT   593      10.046  -0.493  11.575  1.00  0.00           O  
ATOM   3694  H1  WAT   593       9.327  -0.247  12.157  1.00  0.00           H  
ATOM   3695  H2  WAT   593      10.419  -1.279  11.974  1.00  0.00           H  
TER    3696      WAT   593 
ATOM   3696  O   WAT   594      28.792  -0.064 -39.456  1.00  0.00           O  
ATOM   3697  H1  WAT   594      29.446   0.092 -38.774  1.00  0.00           H  
ATOM   3698  H2  WAT   594      28.297  -0.821 -39.144  1.00  0.00           H  
TER    3699      WAT   594 
ATOM   3699  O   WAT   595     -27.262 -34.931  15.376  1.00  0.00           O  
ATOM   3700  H1  WAT   595     -27.338 -35.306  16.253  1.00  0.00           H  
ATOM   3701  H2  WAT   595     -27.861 -34.185  15.382  1.00  0.00           H  
TER    3702      WAT   595 
ATOM   3702  O   WAT   596     -13.023  19.244  13.282  1.00  0.00           O  
ATOM   3703  H1  WAT   596     -13.897  19.612  13.149  1.00  0.00           H  
ATOM   3704  H2  WAT   596     -12.641  19.212  12.405  1.00  0.00           H  
TER    3705      WAT   596 
ATOM   3705  O   WAT   597     -32.589 -27.505  19.302  1.00  0.00           O  
ATOM   3706  H1  WAT   597     -31.718 -27.127  19.422  1.00  0.00           H  
ATOM   3707  H2  WAT   597     -32.669 -28.150  20.005  1.00  0.00           H  
TER    3708      WAT   597 
ATOM   3708  O   WAT   598      38.583 -22.350   9.408  1.00  0.00           O  
ATOM   3709  H1  WAT   598      39.362 -22.137   9.922  1.00  0.00           H  
ATOM   3710  H2  WAT   598      38.183 -21.501   9.216  1.00  0.00           H  
TER    3711      WAT   598 
ATOM   3711  O   WAT   599     -19.026 -20.937 -33.183  1.00  0.00           O  
ATOM   3712  H1  WAT   599     -19.272 -20.300 -32.511  1.00  0.00           H  
ATOM   3713  H2  WAT   599     -18.126 -21.178 -32.965  1.00  0.00           H  
TER    3714      WAT   599 
ATOM   3714  O   WAT   600      36.677  16.684 -15.875  1.00  0.00           O  
ATOM   3715  H1  WAT   600      35.961  16.699 -16.509  1.00  0.00           H  
ATOM   3716  H2  WAT   600      37.434  16.381 -16.376  1.00  0.00           H  
TER    3717      WAT   600 
ATOM   3717  O   WAT   601       2.516  35.795  -8.867  1.00  0.00           O  
ATOM   3718  H1  WAT   601       3.118  36.338  -9.375  1.00  0.00           H  
ATOM   3719  H2  WAT   601       2.395  36.274  -8.047  1.00  0.00           H  
TER    3720      WAT   601 
ATOM   3720  O   WAT   602     -21.768 -35.475  -7.682  1.00  0.00           O  
ATOM   3721  H1  WAT   602     -22.480 -36.033  -7.997  1.00  0.00           H  
ATOM   3722  H2  WAT   602     -21.237 -35.304  -8.460  1.00  0.00           H  
TER    3723      WAT   602 
ATOM   3723  O   WAT   603       1.233   9.128  18.484  1.00  0.00           O  
ATOM   3724  H1  WAT   603       1.388  10.004  18.130  1.00  0.00           H  
ATOM   3725  H2  WAT   603       2.059   8.664  18.345  1.00  0.00           H  
TER    3726      WAT   603 
ATOM   3726  O   WAT   604     -43.514  -8.301  28.122  1.00  0.00           O  
ATOM   3727  H1  WAT   604     -43.238  -8.510  27.230  1.00  0.00           H  
ATOM   3728  H2  WAT   604     -44.021  -7.494  28.034  1.00  0.00           H  
TER    3729      WAT   604 
ATOM   3729  O   WAT   605     -18.568   0.552  35.691  1.00  0.00           O  
ATOM   3730  H1  WAT   605     -18.543  -0.362  35.409  1.00  0.00           H  
ATOM   3731  H2  WAT   605     -18.603   0.508  36.646  1.00  0.00           H  
TER    3732      WAT   605 
ATOM   3732  O   WAT   606     -15.723  28.651  -8.155  1.00  0.00           O  
ATOM   3733  H1  WAT   606     -16.291  28.818  -7.403  1.00  0.00           H  
ATOM   3734  H2  WAT   606     -14.991  29.257  -8.042  1.00  0.00           H  
TER    3735      WAT   606 
ATOM   3735  O   WAT   607      23.376  29.193  14.472  1.00  0.00           O  
ATOM   3736  H1  WAT   607      23.327  29.794  13.728  1.00  0.00           H  
ATOM   3737  H2  WAT   607      22.698  28.540  14.297  1.00  0.00           H  
TER    3738      WAT   607 
ATOM   3738  O   WAT   608     -25.408 -14.490  -1.984  1.00  0.00           O  
ATOM   3739  H1  WAT   608     -25.965 -14.898  -1.320  1.00  0.00           H  
ATOM   3740  H2  WAT   608     -24.516 -14.640  -1.673  1.00  0.00           H  
TER    3741      WAT   608 
ATOM   3741  O   WAT   609      13.917 -32.915  11.418  1.00  0.00           O  
ATOM   3742  H1  WAT   609      14.364 -32.762  10.586  1.00  0.00           H  
ATOM   3743  H2  WAT   609      13.002 -33.058  11.176  1.00  0.00           H  
TER    3744      WAT   609 
ATOM   3744  O   WAT   610     -15.063  14.289  -6.719  1.00  0.00           O  
ATOM   3745  H1  WAT   610     -15.773  13.716  -6.429  1.00  0.00           H  
ATOM   3746  H2  WAT   610     -15.081  14.229  -7.674  1.00  0.00           H  
TER    3747      WAT   610 
ATOM   3747  O   WAT   611      -9.612  -0.954 -19.399  1.00  0.00           O  
ATOM   3748  H1  WAT   611     -10.074  -0.649 -18.618  1.00  0.00           H  
ATOM   3749  H2  WAT   611      -8.718  -0.628 -19.291  1.00  0.00           H  
TER    3750      WAT   611 
ATOM   3750  O   WAT   612      39.308  -8.163  30.945  1.00  0.00           O  
ATOM   3751  H1  WAT   612      39.710  -8.377  30.103  1.00  0.00           H  
ATOM   3752  H2  WAT   612      39.384  -7.211  31.010  1.00  0.00           H  
TER    3753      WAT   612 
ATOM   3753  O   WAT   613       6.523  -2.255   7.891  1.00  0.00           O  
ATOM   3754  H1  WAT   613       5.708  -1.780   7.733  1.00  0.00           H  
ATOM   3755  H2  WAT   613       6.899  -1.834   8.664  1.00  0.00           H  
TER    3756      WAT   613 
ATOM   3756  O   WAT   614      23.465   2.465  38.296  1.00  0.00           O  
ATOM   3757  H1  WAT   614      23.628   1.696  37.750  1.00  0.00           H  
ATOM   3758  H2  WAT   614      22.655   2.838  37.948  1.00  0.00           H  
TER    3759      WAT   614 
ATOM   3759  O   WAT   615      28.529 -16.367   3.784  1.00  0.00           O  
ATOM   3760  H1  WAT   615      28.004 -16.998   4.277  1.00  0.00           H  
ATOM   3761  H2  WAT   615      28.115 -16.333   2.922  1.00  0.00           H  
TER    3762      WAT   615 
ATOM   3762  O   WAT   616      24.332 -28.338 -10.417  1.00  0.00           O  
ATOM   3763  H1  WAT   616      24.157 -27.590  -9.846  1.00  0.00           H  
ATOM   3764  H2  WAT   616      25.071 -28.060 -10.958  1.00  0.00           H  
TER    3765      WAT   616 
ATOM   3765  O   WAT   617     -23.877  22.838  26.332  1.00  0.00           O  
ATOM   3766  H1  WAT   617     -23.923  22.590  25.409  1.00  0.00           H  
ATOM   3767  H2  WAT   617     -24.383  22.165  26.787  1.00  0.00           H  
TER    3768      WAT   617 
ATOM   3768  O   WAT   618     -20.443   3.909 -16.972  1.00  0.00           O  
ATOM   3769  H1  WAT   618     -21.196   3.968 -16.383  1.00  0.00           H  
ATOM   3770  H2  WAT   618     -20.720   4.373 -17.762  1.00  0.00           H  
TER    3771      WAT   618 
ATOM   3771  O   WAT   619      -6.564 -47.159 -19.747  1.00  0.00           O  
ATOM   3772  H1  WAT   619      -5.952 -47.194 -20.483  1.00  0.00           H  
ATOM   3773  H2  WAT   619      -7.362 -46.781 -20.117  1.00  0.00           H  
TER    3774      WAT   619 
ATOM   3774  O   WAT   620      28.466  29.488   9.410  1.00  0.00           O  
ATOM   3775  H1  WAT   620      29.022  28.845   8.970  1.00  0.00           H  
ATOM   3776  H2  WAT   620      28.245  29.082  10.247  1.00  0.00           H  
TER    3777      WAT   620 
ATOM   3777  O   WAT   621     -27.599 -30.112   3.422  1.00  0.00           O  
ATOM   3778  H1  WAT   621     -26.817 -30.088   2.871  1.00  0.00           H  
ATOM   3779  H2  WAT   621     -27.712 -29.209   3.718  1.00  0.00           H  
TER    3780      WAT   621 
ATOM   3780  O   WAT   622     -35.440  -4.534   8.130  1.00  0.00           O  
ATOM   3781  H1  WAT   622     -35.995  -4.565   7.351  1.00  0.00           H  
ATOM   3782  H2  WAT   622     -34.557  -4.389   7.789  1.00  0.00           H  
TER    3783      WAT   622 
ATOM   3783  O   WAT   623      35.379 -19.514  -6.943  1.00  0.00           O  
ATOM   3784  H1  WAT   623      34.532 -19.073  -6.869  1.00  0.00           H  
ATOM   3785  H2  WAT   623      35.482 -19.679  -7.881  1.00  0.00           H  
TER    3786      WAT   623 
ATOM   3786  O   WAT   624     -23.507 -29.945  -4.669  1.00  0.00           O  
ATOM   3787  H1  WAT   624     -24.421 -29.676  -4.761  1.00  0.00           H  
ATOM   3788  H2  WAT   624     -23.097 -29.683  -5.493  1.00  0.00           H  
TER    3789      WAT   624 
ATOM   3789  O   WAT   625      28.960 -23.084 -31.079  1.00  0.00           O  
ATOM   3790  H1  WAT   625      29.131 -23.640 -30.318  1.00  0.00           H  
ATOM   3791  H2  WAT   625      29.651 -22.422 -31.051  1.00  0.00           H  
TER    3792      WAT   625 
ATOM   3792  O   WAT   626      23.230  40.637  15.613  1.00  0.00           O  
ATOM   3793  H1  WAT   626      23.334  39.747  15.279  1.00  0.00           H  
ATOM   3794  H2  WAT   626      22.806  40.526  16.464  1.00  0.00           H  
TER    3795      WAT   626 
ATOM   3795  O   WAT   627     -41.538   9.871  24.961  1.00  0.00           O  
ATOM   3796  H1  WAT   627     -42.438   9.757  25.267  1.00  0.00           H  
ATOM   3797  H2  WAT   627     -41.383  10.814  25.020  1.00  0.00           H  
TER    3798      WAT   627 
ATOM   3798  O   WAT   628     -13.288  -8.219   2.353  1.00  0.00           O  
ATOM   3799  H1  WAT   628     -13.710  -9.011   2.688  1.00  0.00           H  
ATOM   3800  H2  WAT   628     -13.242  -8.355   1.406  1.00  0.00           H  
TER    3801      WAT   628 
ATOM   3801  O   WAT   629      35.217 -13.853 -22.687  1.00  0.00           O  
ATOM   3802  H1  WAT   629      35.603 -14.211 -21.887  1.00  0.00           H  
ATOM   3803  H2  WAT   629      35.814 -14.127 -23.383  1.00  0.00           H  
TER    3804      WAT   629 
ATOM   3804  O   WAT   630       8.319  34.701 -20.770  1.00  0.00           O  
ATOM   3805  H1  WAT   630       8.310  35.636 -20.972  1.00  0.00           H  
ATOM   3806  H2  WAT   630       9.245  34.461 -20.789  1.00  0.00           H  
TER    3807      WAT   630 
ATOM   3807  O   WAT   631     -16.555 -44.631   2.567  1.00  0.00           O  
ATOM   3808  H1  WAT   631     -16.936 -44.176   1.815  1.00  0.00           H  
ATOM   3809  H2  WAT   631     -17.142 -44.424   3.294  1.00  0.00           H  
TER    3810      WAT   631 
ATOM   3810  O   WAT   632     -22.551  20.448  28.971  1.00  0.00           O  
ATOM   3811  H1  WAT   632     -23.214  20.966  29.430  1.00  0.00           H  
ATOM   3812  H2  WAT   632     -22.858  19.545  29.048  1.00  0.00           H  
TER    3813      WAT   632 
ATOM   3813  O   WAT   633     -20.950  32.980 -35.572  1.00  0.00           O  
ATOM   3814  H1  WAT   633     -21.080  32.377 -36.304  1.00  0.00           H  
ATOM   3815  H2  WAT   633     -20.878  32.413 -34.804  1.00  0.00           H  
TER    3816      WAT   633 
ATOM   3816  O   WAT   634     -26.539  13.866   3.603  1.00  0.00           O  
ATOM   3817  H1  WAT   634     -25.582  13.872   3.587  1.00  0.00           H  
ATOM   3818  H2  WAT   634     -26.766  13.056   4.060  1.00  0.00           H  
TER    3819      WAT   634 
ATOM   3819  O   WAT   635     -18.873  36.673  23.859  1.00  0.00           O  
ATOM   3820  H1  WAT   635     -19.437  36.713  24.631  1.00  0.00           H  
ATOM   3821  H2  WAT   635     -19.173  35.898  23.383  1.00  0.00           H  
TER    3822      WAT   635 
ATOM   3822  O   WAT   636      43.510  18.436 -16.600  1.00  0.00           O  
ATOM   3823  H1  WAT   636      43.694  18.985 -17.362  1.00  0.00           H  
ATOM   3824  H2  WAT   636      43.274  19.056 -15.910  1.00  0.00           H  
TER    3825      WAT   636 
ATOM   3825  O   WAT   637      -1.245   2.328   9.903  1.00  0.00           O  
ATOM   3826  H1  WAT   637      -1.736   1.659   9.426  1.00  0.00           H  
ATOM   3827  H2  WAT   637      -1.327   3.115   9.364  1.00  0.00           H  
TER    3828      WAT   637 
ATOM   3828  O   WAT   638     -12.534  14.147  41.852  1.00  0.00           O  
ATOM   3829  H1  WAT   638     -12.224  14.721  42.552  1.00  0.00           H  
ATOM   3830  H2  WAT   638     -12.807  13.347  42.301  1.00  0.00           H  
TER    3831      WAT   638 
ATOM   3831  O   WAT   639     -28.235  26.475  18.174  1.00  0.00           O  
ATOM   3832  H1  WAT   639     -28.240  27.420  18.324  1.00  0.00           H  
ATOM   3833  H2  WAT   639     -29.158  26.222  18.202  1.00  0.00           H  
TER    3834      WAT   639 
ATOM   3834  O   WAT   640       7.904 -16.584  -2.618  1.00  0.00           O  
ATOM   3835  H1  WAT   640       8.840 -16.488  -2.793  1.00  0.00           H  
ATOM   3836  H2  WAT   640       7.602 -15.696  -2.430  1.00  0.00           H  
TER    3837      WAT   640 
ATOM   3837  O   WAT   641     -15.937 -33.079  20.566  1.00  0.00           O  
ATOM   3838  H1  WAT   641     -15.723 -33.680  21.279  1.00  0.00           H  
ATOM   3839  H2  WAT   641     -15.103 -32.665  20.343  1.00  0.00           H  
TER    3840      WAT   641 
ATOM   3840  O   WAT   642     -32.035 -20.677   5.874  1.00  0.00           O  
ATOM   3841  H1  WAT   642     -32.404 -20.628   4.992  1.00  0.00           H  
ATOM   3842  H2  WAT   642     -32.076 -21.606   6.100  1.00  0.00           H  
TER    3843      WAT   642 
ATOM   3843  O   WAT   643     -26.402   0.241  25.721  1.00  0.00           O  
ATOM   3844  H1  WAT   643     -25.920  -0.403  25.203  1.00  0.00           H  
ATOM   3845  H2  WAT   643     -25.796   0.489  26.420  1.00  0.00           H  
TER    3846      WAT   643 
ATOM   3846  O   WAT   644      24.416 -11.679 -22.100  1.00  0.00           O  
ATOM   3847  H1  WAT   644      24.776 -12.446 -21.656  1.00  0.00           H  
ATOM   3848  H2  WAT   644      24.281 -11.039 -21.401  1.00  0.00           H  
TER    3849      WAT   644 
ATOM   3849  O   WAT   645     -15.529 -39.797  -1.940  1.00  0.00           O  
ATOM   3850  H1  WAT   645     -14.722 -39.933  -2.435  1.00  0.00           H  
ATOM   3851  H2  WAT   645     -15.867 -40.680  -1.786  1.00  0.00           H  
TER    3852      WAT   645 
ATOM   3852  O   WAT   646     -23.079 -13.799  36.204  1.00  0.00           O  
ATOM   3853  H1  WAT   646     -22.455 -13.198  36.611  1.00  0.00           H  
ATOM   3854  H2  WAT   646     -22.694 -14.003  35.351  1.00  0.00           H  
TER    3855      WAT   646 
ATOM   3855  O   WAT   647      -5.686   7.535  17.297  1.00  0.00           O  
ATOM   3856  H1  WAT   647      -6.325   6.848  17.109  1.00  0.00           H  
ATOM   3857  H2  WAT   647      -5.708   8.100  16.524  1.00  0.00           H  
TER    3858      WAT   647 
ATOM   3858  O   WAT   648     -18.196  -1.272  40.409  1.00  0.00           O  
ATOM   3859  H1  WAT   648     -19.077  -1.269  40.783  1.00  0.00           H  
ATOM   3860  H2  WAT   648     -18.036  -2.188  40.181  1.00  0.00           H  
TER    3861      WAT   648 
ATOM   3861  O   WAT   649     -28.148  26.323  27.101  1.00  0.00           O  
ATOM   3862  H1  WAT   649     -28.451  27.183  27.395  1.00  0.00           H  
ATOM   3863  H2  WAT   649     -28.951  25.819  26.970  1.00  0.00           H  
TER    3864      WAT   649 
ATOM   3864  O   WAT   650      12.875  20.919  -8.579  1.00  0.00           O  
ATOM   3865  H1  WAT   650      13.376  20.983  -7.766  1.00  0.00           H  
ATOM   3866  H2  WAT   650      12.625  19.997  -8.635  1.00  0.00           H  
TER    3867      WAT   650 
ATOM   3867  O   WAT   651      -0.377  18.706 -19.672  1.00  0.00           O  
ATOM   3868  H1  WAT   651       0.527  18.978 -19.832  1.00  0.00           H  
ATOM   3869  H2  WAT   651      -0.378  17.764 -19.844  1.00  0.00           H  
TER    3870      WAT   651 
ATOM   3870  O   WAT   652     -20.865 -12.340  28.798  1.00  0.00           O  
ATOM   3871  H1  WAT   652     -20.817 -11.653  29.464  1.00  0.00           H  
ATOM   3872  H2  WAT   652     -20.771 -13.156  29.288  1.00  0.00           H  
TER    3873      WAT   652 
ATOM   3873  O   WAT   653     -10.396   5.577  25.422  1.00  0.00           O  
ATOM   3874  H1  WAT   653     -11.175   5.369  24.906  1.00  0.00           H  
ATOM   3875  H2  WAT   653      -9.917   6.211  24.887  1.00  0.00           H  
TER    3876      WAT   653 
ATOM   3876  O   WAT   654      -4.595 -35.395   5.377  1.00  0.00           O  
ATOM   3877  H1  WAT   654      -4.006 -35.868   5.965  1.00  0.00           H  
ATOM   3878  H2  WAT   654      -5.181 -34.914   5.962  1.00  0.00           H  
TER    3879      WAT   654 
ATOM   3879  O   WAT   655      39.717 -25.336  10.047  1.00  0.00           O  
ATOM   3880  H1  WAT   655      39.439 -26.123  10.515  1.00  0.00           H  
ATOM   3881  H2  WAT   655      39.002 -24.713  10.179  1.00  0.00           H  
TER    3882      WAT   655 
ATOM   3882  O   WAT   656      18.815  46.866   7.424  1.00  0.00           O  
ATOM   3883  H1  WAT   656      19.077  45.946   7.449  1.00  0.00           H  
ATOM   3884  H2  WAT   656      19.542  47.333   7.838  1.00  0.00           H  
TER    3885      WAT   656 
ATOM   3885  O   WAT   657     -36.056  12.415 -23.625  1.00  0.00           O  
ATOM   3886  H1  WAT   657     -36.832  11.865 -23.733  1.00  0.00           H  
ATOM   3887  H2  WAT   657     -35.988  12.897 -24.449  1.00  0.00           H  
TER    3888      WAT   657 
ATOM   3888  O   WAT   658     -21.878   9.471  14.115  1.00  0.00           O  
ATOM   3889  H1  WAT   658     -21.422   9.656  13.294  1.00  0.00           H  
ATOM   3890  H2  WAT   658     -21.866  10.304  14.588  1.00  0.00           H  
TER    3891      WAT   658 
ATOM   3891  O   WAT   659     -43.138 -10.290  17.976  1.00  0.00           O  
ATOM   3892  H1  WAT   659     -42.893 -10.063  17.078  1.00  0.00           H  
ATOM   3893  H2  WAT   659     -43.107  -9.460  18.450  1.00  0.00           H  
TER    3894      WAT   659 
ATOM   3894  O   WAT   660     -18.741 -38.948   5.693  1.00  0.00           O  
ATOM   3895  H1  WAT   660     -18.689 -37.997   5.605  1.00  0.00           H  
ATOM   3896  H2  WAT   660     -19.531 -39.191   5.210  1.00  0.00           H  
TER    3897      WAT   660 
ATOM   3897  O   WAT   661      13.062 -33.345 -23.484  1.00  0.00           O  
ATOM   3898  H1  WAT   661      13.016 -32.947 -22.615  1.00  0.00           H  
ATOM   3899  H2  WAT   661      13.321 -32.628 -24.063  1.00  0.00           H  
TER    3900      WAT   661 
ATOM   3900  O   WAT   662      13.113  -1.887   9.871  1.00  0.00           O  
ATOM   3901  H1  WAT   662      13.129  -2.236  10.762  1.00  0.00           H  
ATOM   3902  H2  WAT   662      13.115  -0.937   9.986  1.00  0.00           H  
TER    3903      WAT   662 
ATOM   3903  O   WAT   663      -4.438  33.276  12.518  1.00  0.00           O  
ATOM   3904  H1  WAT   663      -4.491  34.206  12.738  1.00  0.00           H  
ATOM   3905  H2  WAT   663      -5.091  33.155  11.830  1.00  0.00           H  
TER    3906      WAT   663 
ATOM   3906  O   WAT   664       6.186  29.486  15.206  1.00  0.00           O  
ATOM   3907  H1  WAT   664       5.967  29.070  14.372  1.00  0.00           H  
ATOM   3908  H2  WAT   664       6.748  28.851  15.650  1.00  0.00           H  
TER    3909      WAT   664 
ATOM   3909  O   WAT   665      18.158  -1.666 -40.353  1.00  0.00           O  
ATOM   3910  H1  WAT   665      17.796  -1.877 -39.492  1.00  0.00           H  
ATOM   3911  H2  WAT   665      17.717  -0.855 -40.606  1.00  0.00           H  
TER    3912      WAT   665 
ATOM   3912  O   WAT   666     -14.759   1.462  36.054  1.00  0.00           O  
ATOM   3913  H1  WAT   666     -14.708   2.101  35.344  1.00  0.00           H  
ATOM   3914  H2  WAT   666     -15.196   1.930  36.766  1.00  0.00           H  
TER    3915      WAT   666 
ATOM   3915  O   WAT   667       1.516 -34.393  14.349  1.00  0.00           O  
ATOM   3916  H1  WAT   667       2.314 -34.538  13.840  1.00  0.00           H  
ATOM   3917  H2  WAT   667       1.819 -33.971  15.153  1.00  0.00           H  
TER    3918      WAT   667 
ATOM   3918  O   WAT   668     -41.848  12.354 -16.388  1.00  0.00           O  
ATOM   3919  H1  WAT   668     -42.281  13.076 -15.932  1.00  0.00           H  
ATOM   3920  H2  WAT   668     -42.371  12.222 -17.179  1.00  0.00           H  
TER    3921      WAT   668 
ATOM   3921  O   WAT   669      17.175  47.723  -0.914  1.00  0.00           O  
ATOM   3922  H1  WAT   669      16.302  47.466  -0.617  1.00  0.00           H  
ATOM   3923  H2  WAT   669      17.559  46.916  -1.256  1.00  0.00           H  
TER    3924      WAT   669 
ATOM   3924  O   WAT   670       3.915  47.318 -13.440  1.00  0.00           O  
ATOM   3925  H1  WAT   670       4.356  47.282 -12.591  1.00  0.00           H  
ATOM   3926  H2  WAT   670       3.855  46.404 -13.718  1.00  0.00           H  
TER    3927      WAT   670 
ATOM   3927  O   WAT   671      27.935 -31.313  10.026  1.00  0.00           O  
ATOM   3928  H1  WAT   671      27.471 -31.194  10.855  1.00  0.00           H  
ATOM   3929  H2  WAT   671      27.633 -30.590   9.477  1.00  0.00           H  
TER    3930      WAT   671 
ATOM   3930  O   WAT   672     -16.789  34.967  18.280  1.00  0.00           O  
ATOM   3931  H1  WAT   672     -16.256  35.048  17.489  1.00  0.00           H  
ATOM   3932  H2  WAT   672     -17.551  35.521  18.113  1.00  0.00           H  
TER    3933      WAT   672 
ATOM   3933  O   WAT   673      19.093 -30.486  15.698  1.00  0.00           O  
ATOM   3934  H1  WAT   673      19.181 -31.000  14.896  1.00  0.00           H  
ATOM   3935  H2  WAT   673      19.566 -30.992  16.360  1.00  0.00           H  
TER    3936      WAT   673 
ATOM   3936  O   WAT   674      19.248 -24.615  20.896  1.00  0.00           O  
ATOM   3937  H1  WAT   674      18.715 -23.902  21.247  1.00  0.00           H  
ATOM   3938  H2  WAT   674      19.423 -24.359  19.990  1.00  0.00           H  
TER    3939      WAT   674 
ATOM   3939  O   WAT   675      -9.297  36.902 -28.398  1.00  0.00           O  
ATOM   3940  H1  WAT   675      -9.049  37.407 -27.624  1.00  0.00           H  
ATOM   3941  H2  WAT   675      -9.289  35.991 -28.102  1.00  0.00           H  
TER    3942      WAT   675 
ATOM   3942  O   WAT   676      -4.721 -30.659  27.675  1.00  0.00           O  
ATOM   3943  H1  WAT   676      -5.663 -30.670  27.506  1.00  0.00           H  
ATOM   3944  H2  WAT   676      -4.471 -31.583  27.695  1.00  0.00           H  
TER    3945      WAT   676 
ATOM   3945  O   WAT   677     -20.274  21.148 -28.420  1.00  0.00           O  
ATOM   3946  H1  WAT   677     -19.444  20.698 -28.263  1.00  0.00           H  
ATOM   3947  H2  WAT   677     -20.522  20.890 -29.308  1.00  0.00           H  
TER    3948      WAT   677 
ATOM   3948  O   WAT   678     -21.918  -8.949  27.692  1.00  0.00           O  
ATOM   3949  H1  WAT   678     -21.365  -9.529  27.169  1.00  0.00           H  
ATOM   3950  H2  WAT   678     -22.441  -9.540  28.233  1.00  0.00           H  
TER    3951      WAT   678 
ATOM   3951  O   WAT   679      34.452 -21.002  -4.357  1.00  0.00           O  
ATOM   3952  H1  WAT   679      35.099 -20.349  -4.624  1.00  0.00           H  
ATOM   3953  H2  WAT   679      34.127 -20.687  -3.514  1.00  0.00           H  
TER    3954      WAT   679 
ATOM   3954  O   WAT   680     -11.755  36.007  -0.241  1.00  0.00           O  
ATOM   3955  H1  WAT   680     -11.084  36.176   0.421  1.00  0.00           H  
ATOM   3956  H2  WAT   680     -12.169  36.858  -0.385  1.00  0.00           H  
TER    3957      WAT   680 
ATOM   3957  O   WAT   681      24.081 -22.202  24.703  1.00  0.00           O  
ATOM   3958  H1  WAT   681      23.222 -21.927  25.022  1.00  0.00           H  
ATOM   3959  H2  WAT   681      24.088 -21.945  23.780  1.00  0.00           H  
TER    3960      WAT   681 
ATOM   3960  O   WAT   682      15.039  38.321   1.027  1.00  0.00           O  
ATOM   3961  H1  WAT   682      14.321  37.758   0.738  1.00  0.00           H  
ATOM   3962  H2  WAT   682      14.831  39.181   0.662  1.00  0.00           H  
TER    3963      WAT   682 
ATOM   3963  O   WAT   683     -25.923  20.361 -17.392  1.00  0.00           O  
ATOM   3964  H1  WAT   683     -25.900  20.876 -16.585  1.00  0.00           H  
ATOM   3965  H2  WAT   683     -25.711  20.988 -18.083  1.00  0.00           H  
TER    3966      WAT   683 
ATOM   3966  O   WAT   684      13.952 -39.402  -3.541  1.00  0.00           O  
ATOM   3967  H1  WAT   684      13.417 -39.177  -2.779  1.00  0.00           H  
ATOM   3968  H2  WAT   684      14.214 -38.557  -3.907  1.00  0.00           H  
TER    3969      WAT   684 
ATOM   3969  O   WAT   685      34.403  27.037  23.433  1.00  0.00           O  
ATOM   3970  H1  WAT   685      34.904  26.445  23.995  1.00  0.00           H  
ATOM   3971  H2  WAT   685      34.801  27.896  23.576  1.00  0.00           H  
TER    3972      WAT   685 
ATOM   3972  O   WAT   686       9.356 -15.635 -39.636  1.00  0.00           O  
ATOM   3973  H1  WAT   686       9.431 -15.826 -38.701  1.00  0.00           H  
ATOM   3974  H2  WAT   686       8.824 -14.839 -39.676  1.00  0.00           H  
TER    3975      WAT   686 
ATOM   3975  O   WAT   687      33.278 -13.968  10.415  1.00  0.00           O  
ATOM   3976  H1  WAT   687      32.590 -14.246   9.811  1.00  0.00           H  
ATOM   3977  H2  WAT   687      33.074 -13.052  10.606  1.00  0.00           H  
TER    3978      WAT   687 
ATOM   3978  O   WAT   688     -22.904 -16.388  -3.211  1.00  0.00           O  
ATOM   3979  H1  WAT   688     -23.290 -15.607  -3.609  1.00  0.00           H  
ATOM   3980  H2  WAT   688     -22.706 -16.125  -2.312  1.00  0.00           H  
TER    3981      WAT   688 
ATOM   3981  O   WAT   689     -14.149 -12.947  37.745  1.00  0.00           O  
ATOM   3982  H1  WAT   689     -13.720 -13.047  38.595  1.00  0.00           H  
ATOM   3983  H2  WAT   689     -14.268 -12.003  37.646  1.00  0.00           H  
TER    3984      WAT   689 
ATOM   3984  O   WAT   690     -39.779 -14.865  20.909  1.00  0.00           O  
ATOM   3985  H1  WAT   690     -40.453 -14.830  21.588  1.00  0.00           H  
ATOM   3986  H2  WAT   690     -39.070 -14.317  21.247  1.00  0.00           H  
TER    3987      WAT   690 
ATOM   3987  O   WAT   691      -3.697 -27.001  19.974  1.00  0.00           O  
ATOM   3988  H1  WAT   691      -4.591 -27.047  20.313  1.00  0.00           H  
ATOM   3989  H2  WAT   691      -3.146 -27.243  20.719  1.00  0.00           H  
TER    3990      WAT   691 
ATOM   3990  O   WAT   692      -3.295   1.724 -19.974  1.00  0.00           O  
ATOM   3991  H1  WAT   692      -2.546   2.319 -19.952  1.00  0.00           H  
ATOM   3992  H2  WAT   692      -4.056   2.300 -20.050  1.00  0.00           H  
TER    3993      WAT   692 
ATOM   3993  O   WAT   693      14.775  28.450  30.846  1.00  0.00           O  
ATOM   3994  H1  WAT   693      15.299  27.649  30.851  1.00  0.00           H  
ATOM   3995  H2  WAT   693      14.926  28.840  31.707  1.00  0.00           H  
TER    3996      WAT   693 
ATOM   3996  O   WAT   694     -27.025 -29.418  20.542  1.00  0.00           O  
ATOM   3997  H1  WAT   694     -27.807 -29.660  21.037  1.00  0.00           H  
ATOM   3998  H2  WAT   694     -26.298 -29.770  21.056  1.00  0.00           H  
TER    3999      WAT   694 
ATOM   3999  O   WAT   695     -22.491  12.045  -8.086  1.00  0.00           O  
ATOM   4000  H1  WAT   695     -21.948  12.822  -8.226  1.00  0.00           H  
ATOM   4001  H2  WAT   695     -21.863  11.332  -7.974  1.00  0.00           H  
TER    4002      WAT   695 
ATOM   4002  O   WAT   696      24.609 -24.563  27.378  1.00  0.00           O  
ATOM   4003  H1  WAT   696      23.812 -24.133  27.686  1.00  0.00           H  
ATOM   4004  H2  WAT   696      24.609 -24.418  26.432  1.00  0.00           H  
TER    4005      WAT   696 
ATOM   4005  O   WAT   697      30.731 -18.265 -35.393  1.00  0.00           O  
ATOM   4006  H1  WAT   697      30.107 -17.580 -35.154  1.00  0.00           H  
ATOM   4007  H2  WAT   697      30.514 -18.481 -36.299  1.00  0.00           H  
TER    4008      WAT   697 
ATOM   4008  O   WAT   698     -20.954   1.679  35.256  1.00  0.00           O  
ATOM   4009  H1  WAT   698     -20.179   1.141  35.418  1.00  0.00           H  
ATOM   4010  H2  WAT   698     -21.267   1.395  34.398  1.00  0.00           H  
TER    4011      WAT   698 
ATOM   4011  O   WAT   699     -37.118 -20.106 -17.464  1.00  0.00           O  
ATOM   4012  H1  WAT   699     -37.849 -19.949 -18.061  1.00  0.00           H  
ATOM   4013  H2  WAT   699     -36.339 -19.894 -17.978  1.00  0.00           H  
TER    4014      WAT   699 
ATOM   4014  O   WAT   700     -23.785   1.809 -25.736  1.00  0.00           O  
ATOM   4015  H1  WAT   700     -23.567   1.233 -25.003  1.00  0.00           H  
ATOM   4016  H2  WAT   700     -23.148   2.521 -25.679  1.00  0.00           H  
TER    4017      WAT   700 
ATOM   4017  O   WAT   701      11.906   1.340 -21.419  1.00  0.00           O  
ATOM   4018  H1  WAT   701      11.868   2.216 -21.035  1.00  0.00           H  
ATOM   4019  H2  WAT   701      11.240   1.351 -22.106  1.00  0.00           H  
TER    4020      WAT   701 
ATOM   4020  O   WAT   702     -41.903 -26.754   0.396  1.00  0.00           O  
ATOM   4021  H1  WAT   702     -41.026 -26.384   0.292  1.00  0.00           H  
ATOM   4022  H2  WAT   702     -42.465 -26.191  -0.137  1.00  0.00           H  
TER    4023      WAT   702 
ATOM   4023  O   WAT   703     -23.825  19.640  -2.257  1.00  0.00           O  
ATOM   4024  H1  WAT   703     -24.551  19.610  -2.880  1.00  0.00           H  
ATOM   4025  H2  WAT   703     -23.841  20.534  -1.914  1.00  0.00           H  
TER    4026      WAT   703 
ATOM   4026  O   WAT   704     -16.112   5.975   3.199  1.00  0.00           O  
ATOM   4027  H1  WAT   704     -17.001   5.760   2.915  1.00  0.00           H  
ATOM   4028  H2  WAT   704     -15.840   5.223   3.725  1.00  0.00           H  
TER    4029      WAT   704 
ATOM   4029  O   WAT   705      30.289   5.759 -11.565  1.00  0.00           O  
ATOM   4030  H1  WAT   705      29.645   6.349 -11.173  1.00  0.00           H  
ATOM   4031  H2  WAT   705      29.786   5.238 -12.191  1.00  0.00           H  
TER    4032      WAT   705 
ATOM   4032  O   WAT   706      22.129  -4.540  12.341  1.00  0.00           O  
ATOM   4033  H1  WAT   706      22.462  -4.538  11.444  1.00  0.00           H  
ATOM   4034  H2  WAT   706      22.278  -5.434  12.650  1.00  0.00           H  
TER    4035      WAT   706 
ATOM   4035  O   WAT   707      -2.060 -24.109   6.832  1.00  0.00           O  
ATOM   4036  H1  WAT   707      -1.460 -24.819   6.602  1.00  0.00           H  
ATOM   4037  H2  WAT   707      -1.663 -23.698   7.599  1.00  0.00           H  
TER    4038      WAT   707 
ATOM   4038  O   WAT   708     -16.979   7.455   5.948  1.00  0.00           O  
ATOM   4039  H1  WAT   708     -17.512   8.200   6.225  1.00  0.00           H  
ATOM   4040  H2  WAT   708     -17.577   6.909   5.438  1.00  0.00           H  
TER    4041      WAT   708 
ATOM   4041  O   WAT   709     -21.731 -26.392  24.670  1.00  0.00           O  
ATOM   4042  H1  WAT   709     -21.198 -26.182  23.903  1.00  0.00           H  
ATOM   4043  H2  WAT   709     -21.643 -27.340  24.770  1.00  0.00           H  
TER    4044      WAT   709 
ATOM   4044  O   WAT   710     -34.225 -14.872  15.297  1.00  0.00           O  
ATOM   4045  H1  WAT   710     -34.035 -15.084  14.384  1.00  0.00           H  
ATOM   4046  H2  WAT   710     -35.131 -14.562  15.288  1.00  0.00           H  
TER    4047      WAT   710 
ATOM   4047  O   WAT   711      31.671  10.422  16.512  1.00  0.00           O  
ATOM   4048  H1  WAT   711      30.936  10.966  16.229  1.00  0.00           H  
ATOM   4049  H2  WAT   711      32.446  10.953  16.331  1.00  0.00           H  
TER    4050      WAT   711 
ATOM   4050  O   WAT   712     -41.324  26.671 -16.414  1.00  0.00           O  
ATOM   4051  H1  WAT   712     -41.214  27.230 -15.645  1.00  0.00           H  
ATOM   4052  H2  WAT   712     -40.902  27.155 -17.124  1.00  0.00           H  
TER    4053      WAT   712 
ATOM   4053  O   WAT   713       4.820 -37.744 -18.335  1.00  0.00           O  
ATOM   4054  H1  WAT   713       4.945 -37.805 -17.388  1.00  0.00           H  
ATOM   4055  H2  WAT   713       4.378 -36.905 -18.465  1.00  0.00           H  
TER    4056      WAT   713 
ATOM   4056  O   WAT   714      -1.257  37.952  19.609  1.00  0.00           O  
ATOM   4057  H1  WAT   714      -1.430  37.368  18.871  1.00  0.00           H  
ATOM   4058  H2  WAT   714      -2.083  37.980  20.091  1.00  0.00           H  
TER    4059      WAT   714 
ATOM   4059  O   WAT   715       9.209  35.740  -4.513  1.00  0.00           O  
ATOM   4060  H1  WAT   715       9.647  35.152  -5.129  1.00  0.00           H  
ATOM   4061  H2  WAT   715       9.661  35.595  -3.681  1.00  0.00           H  
TER    4062      WAT   715 
ATOM   4062  O   WAT   716      -6.441  -5.268  11.381  1.00  0.00           O  
ATOM   4063  H1  WAT   716      -7.066  -5.679  11.978  1.00  0.00           H  
ATOM   4064  H2  WAT   716      -5.623  -5.742  11.528  1.00  0.00           H  
TER    4065      WAT   716 
ATOM   4065  O   WAT   717       0.144 -13.777 -14.961  1.00  0.00           O  
ATOM   4066  H1  WAT   717      -0.263 -14.269 -14.248  1.00  0.00           H  
ATOM   4067  H2  WAT   717      -0.467 -13.864 -15.692  1.00  0.00           H  
TER    4068      WAT   717 
ATOM   4068  O   WAT   718       7.921 -28.585  19.152  1.00  0.00           O  
ATOM   4069  H1  WAT   718       8.334 -27.774  19.450  1.00  0.00           H  
ATOM   4070  H2  WAT   718       7.188 -28.295  18.610  1.00  0.00           H  
TER    4071      WAT   718 
ATOM   4071  O   WAT   719      15.538  -4.794   3.121  1.00  0.00           O  
ATOM   4072  H1  WAT   719      16.271  -4.674   3.724  1.00  0.00           H  
ATOM   4073  H2  WAT   719      14.774  -4.486   3.609  1.00  0.00           H  
TER    4074      WAT   719 
ATOM   4074  O   WAT   720      17.001  39.983   4.903  1.00  0.00           O  
ATOM   4075  H1  WAT   720      17.741  39.957   4.296  1.00  0.00           H  
ATOM   4076  H2  WAT   720      16.712  40.895   4.891  1.00  0.00           H  
TER    4077      WAT   720 
ATOM   4077  O   WAT   721     -28.648 -31.242  -7.922  1.00  0.00           O  
ATOM   4078  H1  WAT   721     -29.174 -30.458  -8.083  1.00  0.00           H  
ATOM   4079  H2  WAT   721     -28.715 -31.746  -8.733  1.00  0.00           H  
TER    4080      WAT   721 
ATOM   4080  O   WAT   722     -21.764  24.289 -10.626  1.00  0.00           O  
ATOM   4081  H1  WAT   722     -22.081  25.192 -10.612  1.00  0.00           H  
ATOM   4082  H2  WAT   722     -21.796  24.010  -9.711  1.00  0.00           H  
TER    4083      WAT   722 
ATOM   4083  O   WAT   723      31.349 -16.921 -30.447  1.00  0.00           O  
ATOM   4084  H1  WAT   723      32.139 -17.415 -30.668  1.00  0.00           H  
ATOM   4085  H2  WAT   723      31.662 -16.202 -29.899  1.00  0.00           H  
TER    4086      WAT   723 
ATOM   4086  O   WAT   724       7.909 -42.510   6.593  1.00  0.00           O  
ATOM   4087  H1  WAT   724       8.015 -42.846   5.703  1.00  0.00           H  
ATOM   4088  H2  WAT   724       7.605 -43.264   7.099  1.00  0.00           H  
TER    4089      WAT   724 
ATOM   4089  O   WAT   725     -18.355 -45.019 -18.647  1.00  0.00           O  
ATOM   4090  H1  WAT   725     -18.921 -44.260 -18.791  1.00  0.00           H  
ATOM   4091  H2  WAT   725     -17.599 -44.669 -18.177  1.00  0.00           H  
TER    4092      WAT   725 
ATOM   4092  O   WAT   726      17.592 -24.353 -31.146  1.00  0.00           O  
ATOM   4093  H1  WAT   726      17.962 -23.595 -31.598  1.00  0.00           H  
ATOM   4094  H2  WAT   726      17.227 -23.994 -30.337  1.00  0.00           H  
TER    4095      WAT   726 
ATOM   4095  O   WAT   727      21.992   8.664 -18.721  1.00  0.00           O  
ATOM   4096  H1  WAT   727      21.152   9.018 -18.427  1.00  0.00           H  
ATOM   4097  H2  WAT   727      22.476   8.495 -17.913  1.00  0.00           H  
TER    4098      WAT   727 
ATOM   4098  O   WAT   728     -21.271  -4.542 -37.836  1.00  0.00           O  
ATOM   4099  H1  WAT   728     -20.894  -4.943 -37.053  1.00  0.00           H  
ATOM   4100  H2  WAT   728     -22.095  -4.158 -37.536  1.00  0.00           H  
TER    4101      WAT   728 
ATOM   4101  O   WAT   729      18.476  22.789 -16.002  1.00  0.00           O  
ATOM   4102  H1  WAT   729      18.632  23.685 -15.701  1.00  0.00           H  
ATOM   4103  H2  WAT   729      18.406  22.865 -16.954  1.00  0.00           H  
TER    4104      WAT   729 
ATOM   4104  O   WAT   730      24.356 -25.129  35.075  1.00  0.00           O  
ATOM   4105  H1  WAT   730      24.010 -25.218  34.187  1.00  0.00           H  
ATOM   4106  H2  WAT   730      25.117 -25.710  35.096  1.00  0.00           H  
TER    4107      WAT   730 
ATOM   4107  O   WAT   731      -9.243 -40.073  -4.754  1.00  0.00           O  
ATOM   4108  H1  WAT   731      -8.517 -39.642  -5.204  1.00  0.00           H  
ATOM   4109  H2  WAT   731      -9.650 -40.620  -5.426  1.00  0.00           H  
TER    4110      WAT   731 
ATOM   4110  O   WAT   732      33.412 -28.532  14.396  1.00  0.00           O  
ATOM   4111  H1  WAT   732      32.747 -29.204  14.546  1.00  0.00           H  
ATOM   4112  H2  WAT   732      34.242 -28.973  14.575  1.00  0.00           H  
TER    4113      WAT   732 
ATOM   4113  O   WAT   733      16.317  34.042 -17.852  1.00  0.00           O  
ATOM   4114  H1  WAT   733      15.927  34.076 -18.726  1.00  0.00           H  
ATOM   4115  H2  WAT   733      16.257  33.120 -17.599  1.00  0.00           H  
TER    4116      WAT   733 
ATOM   4116  O   WAT   734     -26.988  -4.625  22.695  1.00  0.00           O  
ATOM   4117  H1  WAT   734     -27.717  -4.939  22.161  1.00  0.00           H  
ATOM   4118  H2  WAT   734     -26.411  -4.179  22.074  1.00  0.00           H  
TER    4119      WAT   734 
ATOM   4119  O   WAT   735      37.413  22.917 -13.470  1.00  0.00           O  
ATOM   4120  H1  WAT   735      37.097  22.197 -14.016  1.00  0.00           H  
ATOM   4121  H2  WAT   735      37.950  22.493 -12.801  1.00  0.00           H  
TER    4122      WAT   735 
ATOM   4122  O   WAT   736      -5.538 -18.022  26.970  1.00  0.00           O  
ATOM   4123  H1  WAT   736      -5.635 -17.152  27.357  1.00  0.00           H  
ATOM   4124  H2  WAT   736      -6.424 -18.265  26.701  1.00  0.00           H  
TER    4125      WAT   736 
ATOM   4125  O   WAT   737      33.271  21.040  -3.444  1.00  0.00           O  
ATOM   4126  H1  WAT   737      33.089  21.479  -2.614  1.00  0.00           H  
ATOM   4127  H2  WAT   737      34.224  21.080  -3.533  1.00  0.00           H  
TER    4128      WAT   737 
ATOM   4128  O   WAT   738      -6.652 -11.073 -18.397  1.00  0.00           O  
ATOM   4129  H1  WAT   738      -6.294 -11.957 -18.479  1.00  0.00           H  
ATOM   4130  H2  WAT   738      -7.099 -10.917 -19.229  1.00  0.00           H  
TER    4131      WAT   738 
ATOM   4131  O   WAT   739      33.390  24.049 -19.398  1.00  0.00           O  
ATOM   4132  H1  WAT   739      33.302  23.112 -19.221  1.00  0.00           H  
ATOM   4133  H2  WAT   739      33.060  24.155 -20.291  1.00  0.00           H  
TER    4134      WAT   739 
ATOM   4134  O   WAT   740     -21.023  10.170  11.257  1.00  0.00           O  
ATOM   4135  H1  WAT   740     -20.348  10.753  11.603  1.00  0.00           H  
ATOM   4136  H2  WAT   740     -21.698  10.759  10.920  1.00  0.00           H  
TER    4137      WAT   740 
ATOM   4137  O   WAT   741     -22.485  13.457  40.351  1.00  0.00           O  
ATOM   4138  H1  WAT   741     -22.436  13.486  41.306  1.00  0.00           H  
ATOM   4139  H2  WAT   741     -22.401  14.371  40.079  1.00  0.00           H  
TER    4140      WAT   741 
ATOM   4140  O   WAT   742       0.249  -4.441  34.581  1.00  0.00           O  
ATOM   4141  H1  WAT   742       0.806  -4.446  35.360  1.00  0.00           H  
ATOM   4142  H2  WAT   742      -0.637  -4.567  34.920  1.00  0.00           H  
TER    4143      WAT   742 
ATOM   4143  O   WAT   743     -19.265 -42.890  11.535  1.00  0.00           O  
ATOM   4144  H1  WAT   743     -19.300 -42.257  10.818  1.00  0.00           H  
ATOM   4145  H2  WAT   743     -19.259 -42.353  12.328  1.00  0.00           H  
TER    4146      WAT   743 
ATOM   4146  O   WAT   744     -24.939 -22.929 -15.343  1.00  0.00           O  
ATOM   4147  H1  WAT   744     -24.632 -22.759 -14.453  1.00  0.00           H  
ATOM   4148  H2  WAT   744     -24.185 -23.317 -15.787  1.00  0.00           H  
TER    4149      WAT   744 
ATOM   4149  O   WAT   745      41.955   5.523   9.523  1.00  0.00           O  
ATOM   4150  H1  WAT   745      42.902   5.561   9.393  1.00  0.00           H  
ATOM   4151  H2  WAT   745      41.597   5.407   8.642  1.00  0.00           H  
TER    4152      WAT   745 
ATOM   4152  O   WAT   746     -28.840   8.540  -0.704  1.00  0.00           O  
ATOM   4153  H1  WAT   746     -28.320   8.360  -1.487  1.00  0.00           H  
ATOM   4154  H2  WAT   746     -29.298   9.356  -0.903  1.00  0.00           H  
TER    4155      WAT   746 
ATOM   4155  O   WAT   747     -28.849   9.174 -12.811  1.00  0.00           O  
ATOM   4156  H1  WAT   747     -29.571   9.761 -13.040  1.00  0.00           H  
ATOM   4157  H2  WAT   747     -28.994   8.965 -11.889  1.00  0.00           H  
TER    4158      WAT   747 
ATOM   4158  O   WAT   748       8.950 -16.140   0.406  1.00  0.00           O  
ATOM   4159  H1  WAT   748       9.044 -15.892  -0.514  1.00  0.00           H  
ATOM   4160  H2  WAT   748       9.724 -15.772   0.833  1.00  0.00           H  
TER    4161      WAT   748 
ATOM   4161  O   WAT   749     -37.713   8.818  -1.596  1.00  0.00           O  
ATOM   4162  H1  WAT   749     -38.139   9.660  -1.436  1.00  0.00           H  
ATOM   4163  H2  WAT   749     -38.085   8.515  -2.425  1.00  0.00           H  
TER    4164      WAT   749 
ATOM   4164  O   WAT   750     -41.030   1.532  25.892  1.00  0.00           O  
ATOM   4165  H1  WAT   750     -41.393   0.647  25.870  1.00  0.00           H  
ATOM   4166  H2  WAT   750     -41.616   2.017  26.473  1.00  0.00           H  
TER    4167      WAT   750 
ATOM   4167  O   WAT   751     -43.038 -22.660 -14.877  1.00  0.00           O  
ATOM   4168  H1  WAT   751     -42.870 -23.423 -14.323  1.00  0.00           H  
ATOM   4169  H2  WAT   751     -43.501 -23.014 -15.637  1.00  0.00           H  
TER    4170      WAT   751 
ATOM   4170  O   WAT   752       4.697 -21.628 -14.445  1.00  0.00           O  
ATOM   4171  H1  WAT   752       5.122 -21.372 -13.626  1.00  0.00           H  
ATOM   4172  H2  WAT   752       4.381 -22.516 -14.283  1.00  0.00           H  
TER    4173      WAT   752 
ATOM   4173  O   WAT   753      31.057  26.118 -10.364  1.00  0.00           O  
ATOM   4174  H1  WAT   753      31.952  26.175 -10.698  1.00  0.00           H  
ATOM   4175  H2  WAT   753      30.997  26.820  -9.717  1.00  0.00           H  
TER    4176      WAT   753 
ATOM   4176  O   WAT   754      -7.041 -21.256  35.186  1.00  0.00           O  
ATOM   4177  H1  WAT   754      -7.066 -20.368  35.542  1.00  0.00           H  
ATOM   4178  H2  WAT   754      -7.588 -21.214  34.401  1.00  0.00           H  
TER    4179      WAT   754 
ATOM   4179  O   WAT   755      16.560 -18.009  28.480  1.00  0.00           O  
ATOM   4180  H1  WAT   755      16.641 -17.307  29.126  1.00  0.00           H  
ATOM   4181  H2  WAT   755      15.951 -18.631  28.877  1.00  0.00           H  
TER    4182      WAT   755 
ATOM   4182  O   WAT   756      15.289  50.068  -9.052  1.00  0.00           O  
ATOM   4183  H1  WAT   756      15.660  50.924  -9.265  1.00  0.00           H  
ATOM   4184  H2  WAT   756      14.439  50.059  -9.491  1.00  0.00           H  
TER    4185      WAT   756 
ATOM   4185  O   WAT   757       7.930  44.907  -6.241  1.00  0.00           O  
ATOM   4186  H1  WAT   757       7.690  45.832  -6.285  1.00  0.00           H  
ATOM   4187  H2  WAT   757       8.809  44.868  -6.618  1.00  0.00           H  
TER    4188      WAT   757 
ATOM   4188  O   WAT   758      22.091  21.222  31.934  1.00  0.00           O  
ATOM   4189  H1  WAT   758      21.885  21.732  32.717  1.00  0.00           H  
ATOM   4190  H2  WAT   758      21.493  21.556  31.266  1.00  0.00           H  
TER    4191      WAT   758 
ATOM   4191  O   WAT   759      -5.232   6.221 -26.049  1.00  0.00           O  
ATOM   4192  H1  WAT   759      -4.464   6.721 -26.325  1.00  0.00           H  
ATOM   4193  H2  WAT   759      -5.794   6.198 -26.823  1.00  0.00           H  
TER    4194      WAT   759 
ATOM   4194  O   WAT   760     -40.381  -8.128  -9.564  1.00  0.00           O  
ATOM   4195  H1  WAT   760     -39.543  -7.738  -9.315  1.00  0.00           H  
ATOM   4196  H2  WAT   760     -40.829  -7.440 -10.056  1.00  0.00           H  
TER    4197      WAT   760 
ATOM   4197  O   WAT   761      12.134  19.912  24.573  1.00  0.00           O  
ATOM   4198  H1  WAT   761      12.809  19.246  24.705  1.00  0.00           H  
ATOM   4199  H2  WAT   761      12.050  19.983  23.622  1.00  0.00           H  
TER    4200      WAT   761 
ATOM   4200  O   WAT   762     -37.303  29.502   3.024  1.00  0.00           O  
ATOM   4201  H1  WAT   762     -36.415  29.196   3.208  1.00  0.00           H  
ATOM   4202  H2  WAT   762     -37.866  28.931   3.546  1.00  0.00           H  
TER    4203      WAT   762 
ATOM   4203  O   WAT   763     -27.401 -16.066 -16.700  1.00  0.00           O  
ATOM   4204  H1  WAT   763     -27.763 -16.798 -17.200  1.00  0.00           H  
ATOM   4205  H2  WAT   763     -26.829 -15.612 -17.319  1.00  0.00           H  
TER    4206      WAT   763 
ATOM   4206  O   WAT   764     -32.910 -25.637   9.310  1.00  0.00           O  
ATOM   4207  H1  WAT   764     -32.501 -24.771   9.321  1.00  0.00           H  
ATOM   4208  H2  WAT   764     -32.936 -25.901  10.230  1.00  0.00           H  
TER    4209      WAT   764 
ATOM   4209  O   WAT   765     -22.656  15.614 -26.448  1.00  0.00           O  
ATOM   4210  H1  WAT   765     -22.554  15.394 -27.374  1.00  0.00           H  
ATOM   4211  H2  WAT   765     -22.058  16.348 -26.309  1.00  0.00           H  
TER    4212      WAT   765 
ATOM   4212  O   WAT   766     -23.221 -10.769  -3.382  1.00  0.00           O  
ATOM   4213  H1  WAT   766     -23.702 -10.122  -2.866  1.00  0.00           H  
ATOM   4214  H2  WAT   766     -22.324 -10.720  -3.051  1.00  0.00           H  
TER    4215      WAT   766 
ATOM   4215  O   WAT   767      32.484 -21.593  -8.081  1.00  0.00           O  
ATOM   4216  H1  WAT   767      32.473 -22.279  -7.413  1.00  0.00           H  
ATOM   4217  H2  WAT   767      33.204 -21.837  -8.663  1.00  0.00           H  
TER    4218      WAT   767 
ATOM   4218  O   WAT   768      17.304   9.532  40.240  1.00  0.00           O  
ATOM   4219  H1  WAT   768      16.603   8.940  39.969  1.00  0.00           H  
ATOM   4220  H2  WAT   768      18.105   9.021  40.130  1.00  0.00           H  
TER    4221      WAT   768 
ATOM   4221  O   WAT   769       6.960  -1.829  41.355  1.00  0.00           O  
ATOM   4222  H1  WAT   769       6.216  -1.658  41.933  1.00  0.00           H  
ATOM   4223  H2  WAT   769       6.777  -1.313  40.570  1.00  0.00           H  
TER    4224      WAT   769 
ATOM   4224  O   WAT   770       9.116  46.704  11.803  1.00  0.00           O  
ATOM   4225  H1  WAT   770       9.151  47.258  12.582  1.00  0.00           H  
ATOM   4226  H2  WAT   770       8.284  46.237  11.878  1.00  0.00           H  
TER    4227      WAT   770 
ATOM   4227  O   WAT   771      -3.748  -1.629   0.344  1.00  0.00           O  
ATOM   4228  H1  WAT   771      -3.820  -0.937  -0.313  1.00  0.00           H  
ATOM   4229  H2  WAT   771      -4.654  -1.860   0.548  1.00  0.00           H  
TER    4230      WAT   771 
ATOM   4230  O   WAT   772       6.412 -22.523 -33.520  1.00  0.00           O  
ATOM   4231  H1  WAT   772       5.765 -21.838 -33.348  1.00  0.00           H  
ATOM   4232  H2  WAT   772       7.090 -22.383 -32.859  1.00  0.00           H  
TER    4233      WAT   772 
ATOM   4233  O   WAT   773     -22.312 -11.244   1.429  1.00  0.00           O  
ATOM   4234  H1  WAT   773     -21.659 -10.559   1.569  1.00  0.00           H  
ATOM   4235  H2  WAT   773     -23.151 -10.811   1.587  1.00  0.00           H  
TER    4236      WAT   773 
ATOM   4236  O   WAT   774      22.488  33.620  23.251  1.00  0.00           O  
ATOM   4237  H1  WAT   774      22.520  34.248  22.529  1.00  0.00           H  
ATOM   4238  H2  WAT   774      23.300  33.769  23.735  1.00  0.00           H  
TER    4239      WAT   774 
ATOM   4239  O   WAT   775      -9.404 -35.285  19.007  1.00  0.00           O  
ATOM   4240  H1  WAT   775     -10.139 -34.745  19.296  1.00  0.00           H  
ATOM   4241  H2  WAT   775      -9.280 -35.919  19.712  1.00  0.00           H  
TER    4242      WAT   775 
ATOM   4242  O   WAT   776     -33.510   3.793 -19.969  1.00  0.00           O  
ATOM   4243  H1  WAT   776     -33.568   4.448 -20.664  1.00  0.00           H  
ATOM   4244  H2  WAT   776     -34.174   3.142 -20.198  1.00  0.00           H  
TER    4245      WAT   776 
ATOM   4245  O   WAT   777      -6.182   2.779 -20.184  1.00  0.00           O  
ATOM   4246  H1  WAT   777      -6.989   2.595 -19.704  1.00  0.00           H  
ATOM   4247  H2  WAT   777      -6.285   3.680 -20.489  1.00  0.00           H  
TER    4248      WAT   777 
ATOM   4248  O   WAT   778     -12.029  -4.191 -32.161  1.00  0.00           O  
ATOM   4249  H1  WAT   778     -12.976  -4.060 -32.108  1.00  0.00           H  
ATOM   4250  H2  WAT   778     -11.687  -3.796 -31.360  1.00  0.00           H  
TER    4251      WAT   778 
ATOM   4251  O   WAT   779     -12.716 -34.155   3.423  1.00  0.00           O  
ATOM   4252  H1  WAT   779     -12.575 -35.022   3.803  1.00  0.00           H  
ATOM   4253  H2  WAT   779     -11.930 -33.991   2.903  1.00  0.00           H  
TER    4254      WAT   779 
ATOM   4254  O   WAT   780      -1.162 -27.392  30.009  1.00  0.00           O  
ATOM   4255  H1  WAT   780      -0.539 -27.924  29.514  1.00  0.00           H  
ATOM   4256  H2  WAT   780      -2.021 -27.715  29.739  1.00  0.00           H  
TER    4257      WAT   780 
ATOM   4257  O   WAT   781     -37.294  23.581   0.304  1.00  0.00           O  
ATOM   4258  H1  WAT   781     -37.863  23.403   1.053  1.00  0.00           H  
ATOM   4259  H2  WAT   781     -37.828  23.365  -0.460  1.00  0.00           H  
TER    4260      WAT   781 
ATOM   4260  O   WAT   782       2.458 -36.921 -20.295  1.00  0.00           O  
ATOM   4261  H1  WAT   782       2.902 -36.431 -19.603  1.00  0.00           H  
ATOM   4262  H2  WAT   782       2.546 -36.371 -21.073  1.00  0.00           H  
TER    4263      WAT   782 
ATOM   4263  O   WAT   783      30.935 -23.373 -13.696  1.00  0.00           O  
ATOM   4264  H1  WAT   783      31.583 -22.847 -14.164  1.00  0.00           H  
ATOM   4265  H2  WAT   783      30.135 -22.848 -13.721  1.00  0.00           H  
TER    4266      WAT   783 
ATOM   4266  O   WAT   784     -21.070   4.614 -12.106  1.00  0.00           O  
ATOM   4267  H1  WAT   784     -20.748   3.988 -12.755  1.00  0.00           H  
ATOM   4268  H2  WAT   784     -21.982   4.362 -11.961  1.00  0.00           H  
TER    4269      WAT   784 
ATOM   4269  O   WAT   785     -13.158  17.704 -14.868  1.00  0.00           O  
ATOM   4270  H1  WAT   785     -13.383  17.343 -15.726  1.00  0.00           H  
ATOM   4271  H2  WAT   785     -12.452  18.325 -15.048  1.00  0.00           H  
TER    4272      WAT   785 
ATOM   4272  O   WAT   786      23.294 -33.277  25.428  1.00  0.00           O  
ATOM   4273  H1  WAT   786      23.150 -32.563  26.049  1.00  0.00           H  
ATOM   4274  H2  WAT   786      24.243 -33.299  25.305  1.00  0.00           H  
TER    4275      WAT   786 
ATOM   4275  O   WAT   787      -5.606  34.096  -3.050  1.00  0.00           O  
ATOM   4276  H1  WAT   787      -5.348  33.247  -2.691  1.00  0.00           H  
ATOM   4277  H2  WAT   787      -5.894  33.901  -3.942  1.00  0.00           H  
TER    4278      WAT   787 
ATOM   4278  O   WAT   788      -8.918  -3.211  38.733  1.00  0.00           O  
ATOM   4279  H1  WAT   788      -9.692  -3.261  39.294  1.00  0.00           H  
ATOM   4280  H2  WAT   788      -9.247  -3.397  37.854  1.00  0.00           H  
TER    4281      WAT   788 
ATOM   4281  O   WAT   789      -6.649 -23.609 -13.997  1.00  0.00           O  
ATOM   4282  H1  WAT   789      -7.199 -23.020 -13.480  1.00  0.00           H  
ATOM   4283  H2  WAT   789      -5.756 -23.409 -13.717  1.00  0.00           H  
TER    4284      WAT   789 
ATOM   4284  O   WAT   790      -3.695 -28.834   2.715  1.00  0.00           O  
ATOM   4285  H1  WAT   790      -3.357 -29.729   2.684  1.00  0.00           H  
ATOM   4286  H2  WAT   790      -4.635 -28.927   2.559  1.00  0.00           H  
TER    4287      WAT   790 
ATOM   4287  O   WAT   791      -4.598 -36.988 -17.766  1.00  0.00           O  
ATOM   4288  H1  WAT   791      -4.519 -37.810 -18.250  1.00  0.00           H  
ATOM   4289  H2  WAT   791      -5.309 -37.144 -17.144  1.00  0.00           H  
TER    4290      WAT   791 
ATOM   4290  O   WAT   792      34.272  -4.445  23.981  1.00  0.00           O  
ATOM   4291  H1  WAT   792      35.092  -4.334  23.499  1.00  0.00           H  
ATOM   4292  H2  WAT   792      34.514  -4.309  24.897  1.00  0.00           H  
TER    4293      WAT   792 
ATOM   4293  O   WAT   793     -24.040 -42.495 -15.227  1.00  0.00           O  
ATOM   4294  H1  WAT   793     -24.035 -42.145 -16.118  1.00  0.00           H  
ATOM   4295  H2  WAT   793     -24.886 -42.228 -14.869  1.00  0.00           H  
TER    4296      WAT   793 
ATOM   4296  O   WAT   794     -15.649  31.898 -39.590  1.00  0.00           O  
ATOM   4297  H1  WAT   794     -16.224  32.414 -39.025  1.00  0.00           H  
ATOM   4298  H2  WAT   794     -15.472  31.102 -39.089  1.00  0.00           H  
TER    4299      WAT   794 
ATOM   4299  O   WAT   795      -5.227   1.482  42.569  1.00  0.00           O  
ATOM   4300  H1  WAT   795      -5.735   1.435  41.759  1.00  0.00           H  
ATOM   4301  H2  WAT   795      -4.406   1.034  42.364  1.00  0.00           H  
TER    4302      WAT   795 
ATOM   4302  O   WAT   796       3.510  12.398  32.643  1.00  0.00           O  
ATOM   4303  H1  WAT   796       2.601  12.662  32.784  1.00  0.00           H  
ATOM   4304  H2  WAT   796       3.487  11.877  31.841  1.00  0.00           H  
TER    4305      WAT   796 
ATOM   4305  O   WAT   797     -17.305  24.936 -14.814  1.00  0.00           O  
ATOM   4306  H1  WAT   797     -16.619  25.084 -15.466  1.00  0.00           H  
ATOM   4307  H2  WAT   797     -17.718  25.792 -14.703  1.00  0.00           H  
TER    4308      WAT   797 
ATOM   4308  O   WAT   798     -29.467  -7.441  -7.324  1.00  0.00           O  
ATOM   4309  H1  WAT   798     -29.029  -6.707  -7.753  1.00  0.00           H  
ATOM   4310  H2  WAT   798     -30.400  -7.243  -7.404  1.00  0.00           H  
TER    4311      WAT   798 
ATOM   4311  O   WAT   799      32.936  -4.619   3.883  1.00  0.00           O  
ATOM   4312  H1  WAT   799      32.267  -4.248   3.307  1.00  0.00           H  
ATOM   4313  H2  WAT   799      32.515  -4.664   4.741  1.00  0.00           H  
TER    4314      WAT   799 
ATOM   4314  O   WAT   800     -11.580 -12.449  14.751  1.00  0.00           O  
ATOM   4315  H1  WAT   800     -10.686 -12.714  14.538  1.00  0.00           H  
ATOM   4316  H2  WAT   800     -11.942 -13.192  15.234  1.00  0.00           H  
TER    4317      WAT   800 
ATOM   4317  O   WAT   801      12.539 -16.815 -24.580  1.00  0.00           O  
ATOM   4318  H1  WAT   801      13.448 -16.520 -24.520  1.00  0.00           H  
ATOM   4319  H2  WAT   801      12.020 -16.027 -24.421  1.00  0.00           H  
TER    4320      WAT   801 
ATOM   4320  O   WAT   802       9.314  34.094  -1.984  1.00  0.00           O  
ATOM   4321  H1  WAT   802       9.228  34.060  -1.031  1.00  0.00           H  
ATOM   4322  H2  WAT   802      10.250  33.978  -2.145  1.00  0.00           H  
TER    4323      WAT   802 
ATOM   4323  O   WAT   803     -25.595  10.281 -29.382  1.00  0.00           O  
ATOM   4324  H1  WAT   803     -25.942   9.950 -28.554  1.00  0.00           H  
ATOM   4325  H2  WAT   803     -24.659  10.399 -29.221  1.00  0.00           H  
TER    4326      WAT   803 
ATOM   4326  O   WAT   804      -2.031 -41.958   4.125  1.00  0.00           O  
ATOM   4327  H1  WAT   804      -1.938 -42.416   3.290  1.00  0.00           H  
ATOM   4328  H2  WAT   804      -1.930 -42.642   4.787  1.00  0.00           H  
TER    4329      WAT   804 
ATOM   4329  O   WAT   805      20.041  31.941 -19.913  1.00  0.00           O  
ATOM   4330  H1  WAT   805      20.913  31.591 -19.732  1.00  0.00           H  
ATOM   4331  H2  WAT   805      20.040  32.805 -19.502  1.00  0.00           H  
TER    4332      WAT   805 
ATOM   4332  O   WAT   806       3.433 -41.516 -12.515  1.00  0.00           O  
ATOM   4333  H1  WAT   806       2.500 -41.437 -12.714  1.00  0.00           H  
ATOM   4334  H2  WAT   806       3.869 -41.029 -13.214  1.00  0.00           H  
TER    4335      WAT   806 
ATOM   4335  O   WAT   807     -15.620  23.500  23.099  1.00  0.00           O  
ATOM   4336  H1  WAT   807     -16.393  22.987  22.863  1.00  0.00           H  
ATOM   4337  H2  WAT   807     -15.881  24.408  22.951  1.00  0.00           H  
TER    4338      WAT   807 
ATOM   4338  O   WAT   808     -30.577  29.071 -23.833  1.00  0.00           O  
ATOM   4339  H1  WAT   808     -30.017  29.802 -24.091  1.00  0.00           H  
ATOM   4340  H2  WAT   808     -30.719  29.197 -22.895  1.00  0.00           H  
TER    4341      WAT   808 
ATOM   4341  O   WAT   809       5.043  10.762  21.139  1.00  0.00           O  
ATOM   4342  H1  WAT   809       4.310  10.157  21.251  1.00  0.00           H  
ATOM   4343  H2  WAT   809       5.807  10.196  21.029  1.00  0.00           H  
TER    4344      WAT   809 
ATOM   4344  O   WAT   810     -29.321  -7.586  17.420  1.00  0.00           O  
ATOM   4345  H1  WAT   810     -29.905  -7.655  16.665  1.00  0.00           H  
ATOM   4346  H2  WAT   810     -29.093  -8.492  17.631  1.00  0.00           H  
TER    4347      WAT   810 
ATOM   4347  O   WAT   811     -39.385 -24.044 -12.058  1.00  0.00           O  
ATOM   4348  H1  WAT   811     -38.643 -24.282 -12.614  1.00  0.00           H  
ATOM   4349  H2  WAT   811     -40.109 -23.911 -12.669  1.00  0.00           H  
TER    4350      WAT   811 
ATOM   4350  O   WAT   812     -22.874 -35.896 -15.318  1.00  0.00           O  
ATOM   4351  H1  WAT   812     -22.802 -35.043 -14.889  1.00  0.00           H  
ATOM   4352  H2  WAT   812     -22.666 -36.528 -14.629  1.00  0.00           H  
TER    4353      WAT   812 
ATOM   4353  O   WAT   813     -17.307  -1.245   3.768  1.00  0.00           O  
ATOM   4354  H1  WAT   813     -17.289  -0.442   3.248  1.00  0.00           H  
ATOM   4355  H2  WAT   813     -16.793  -1.036   4.548  1.00  0.00           H  
TER    4356      WAT   813 
ATOM   4356  O   WAT   814      13.324   1.746  19.979  1.00  0.00           O  
ATOM   4357  H1  WAT   814      13.493   1.627  20.914  1.00  0.00           H  
ATOM   4358  H2  WAT   814      14.081   2.236  19.660  1.00  0.00           H  
TER    4359      WAT   814 
ATOM   4359  O   WAT   815      -4.077  -5.530  -5.431  1.00  0.00           O  
ATOM   4360  H1  WAT   815      -3.259  -5.500  -4.934  1.00  0.00           H  
ATOM   4361  H2  WAT   815      -3.934  -6.212  -6.086  1.00  0.00           H  
TER    4362      WAT   815 
ATOM   4362  O   WAT   816      -9.179 -17.357   8.102  1.00  0.00           O  
ATOM   4363  H1  WAT   816      -8.976 -17.696   7.231  1.00  0.00           H  
ATOM   4364  H2  WAT   816      -9.207 -18.134   8.661  1.00  0.00           H  
TER    4365      WAT   816 
ATOM   4365  O   WAT   817       6.681 -25.464 -33.878  1.00  0.00           O  
ATOM   4366  H1  WAT   817       6.613 -24.510 -33.857  1.00  0.00           H  
ATOM   4367  H2  WAT   817       5.852 -25.756 -34.258  1.00  0.00           H  
TER    4368      WAT   817 
ATOM   4368  O   WAT   818      20.489 -16.150 -45.297  1.00  0.00           O  
ATOM   4369  H1  WAT   818      20.148 -16.104 -46.191  1.00  0.00           H  
ATOM   4370  H2  WAT   818      20.135 -15.373 -44.865  1.00  0.00           H  
TER    4371      WAT   818 
ATOM   4371  O   WAT   819     -11.246  40.737  20.785  1.00  0.00           O  
ATOM   4372  H1  WAT   819     -11.455  40.195  21.546  1.00  0.00           H  
ATOM   4373  H2  WAT   819     -10.930  41.561  21.157  1.00  0.00           H  
TER    4374      WAT   819 
ATOM   4374  O   WAT   820     -32.600  17.319  -0.936  1.00  0.00           O  
ATOM   4375  H1  WAT   820     -31.872  16.806  -0.585  1.00  0.00           H  
ATOM   4376  H2  WAT   820     -33.382  16.908  -0.568  1.00  0.00           H  
TER    4377      WAT   820 
ATOM   4377  O   WAT   821     -33.451  -7.827  11.256  1.00  0.00           O  
ATOM   4378  H1  WAT   821     -33.488  -7.045  11.807  1.00  0.00           H  
ATOM   4379  H2  WAT   821     -34.233  -8.324  11.494  1.00  0.00           H  
TER    4380      WAT   821 
ATOM   4380  O   WAT   822     -37.311  13.794 -25.644  1.00  0.00           O  
ATOM   4381  H1  WAT   822     -37.980  13.114 -25.730  1.00  0.00           H  
ATOM   4382  H2  WAT   822     -37.131  14.068 -26.544  1.00  0.00           H  
TER    4383      WAT   822 
ATOM   4383  O   WAT   823      28.185  -1.973   9.663  1.00  0.00           O  
ATOM   4384  H1  WAT   823      28.747  -2.267  10.380  1.00  0.00           H  
ATOM   4385  H2  WAT   823      27.616  -2.721   9.483  1.00  0.00           H  
TER    4386      WAT   823 
ATOM   4386  O   WAT   824       1.695   0.807  14.345  1.00  0.00           O  
ATOM   4387  H1  WAT   824       1.500   1.295  15.146  1.00  0.00           H  
ATOM   4388  H2  WAT   824       1.004   1.065  13.734  1.00  0.00           H  
TER    4389      WAT   824 
ATOM   4389  O   WAT   825       8.892 -27.397 -34.883  1.00  0.00           O  
ATOM   4390  H1  WAT   825       8.623 -26.808 -35.588  1.00  0.00           H  
ATOM   4391  H2  WAT   825       8.301 -27.190 -34.159  1.00  0.00           H  
TER    4392      WAT   825 
ATOM   4392  O   WAT   826     -21.453  -0.225 -29.884  1.00  0.00           O  
ATOM   4393  H1  WAT   826     -21.996  -0.239 -29.096  1.00  0.00           H  
ATOM   4394  H2  WAT   826     -20.616  -0.595 -29.605  1.00  0.00           H  
TER    4395      WAT   826 
ATOM   4395  O   WAT   827      -5.921 -27.351 -12.095  1.00  0.00           O  
ATOM   4396  H1  WAT   827      -5.068 -26.970 -11.889  1.00  0.00           H  
ATOM   4397  H2  WAT   827      -6.552 -26.769 -11.671  1.00  0.00           H  
TER    4398      WAT   827 
ATOM   4398  O   WAT   828     -28.794  -4.054  14.482  1.00  0.00           O  
ATOM   4399  H1  WAT   828     -28.753  -3.099  14.425  1.00  0.00           H  
ATOM   4400  H2  WAT   828     -27.964  -4.305  14.886  1.00  0.00           H  
TER    4401      WAT   828 
ATOM   4401  O   WAT   829     -29.626 -17.929 -24.406  1.00  0.00           O  
ATOM   4402  H1  WAT   829     -29.160 -18.567 -24.947  1.00  0.00           H  
ATOM   4403  H2  WAT   829     -29.134 -17.906 -23.585  1.00  0.00           H  
TER    4404      WAT   829 
ATOM   4404  O   WAT   830      29.963  -7.441 -40.121  1.00  0.00           O  
ATOM   4405  H1  WAT   830      29.792  -7.492 -41.062  1.00  0.00           H  
ATOM   4406  H2  WAT   830      30.426  -6.611 -40.007  1.00  0.00           H  
TER    4407      WAT   830 
ATOM   4407  O   WAT   831      30.630  12.891  23.605  1.00  0.00           O  
ATOM   4408  H1  WAT   831      29.808  12.725  24.067  1.00  0.00           H  
ATOM   4409  H2  WAT   831      30.890  12.035  23.263  1.00  0.00           H  
TER    4410      WAT   831 
ATOM   4410  O   WAT   832      13.714  13.089  32.811  1.00  0.00           O  
ATOM   4411  H1  WAT   832      14.192  12.454  33.344  1.00  0.00           H  
ATOM   4412  H2  WAT   832      12.935  13.297  33.328  1.00  0.00           H  
TER    4413      WAT   832 
ATOM   4413  O   WAT   833      21.573 -30.870  10.245  1.00  0.00           O  
ATOM   4414  H1  WAT   833      21.677 -30.584  11.153  1.00  0.00           H  
ATOM   4415  H2  WAT   833      21.014 -30.203   9.846  1.00  0.00           H  
TER    4416      WAT   833 
ATOM   4416  O   WAT   834     -12.819 -33.076  16.527  1.00  0.00           O  
ATOM   4417  H1  WAT   834     -13.053 -32.596  15.732  1.00  0.00           H  
ATOM   4418  H2  WAT   834     -13.165 -32.539  17.241  1.00  0.00           H  
TER    4419      WAT   834 
ATOM   4419  O   WAT   835     -16.361  18.133 -26.053  1.00  0.00           O  
ATOM   4420  H1  WAT   835     -15.409  18.098 -25.965  1.00  0.00           H  
ATOM   4421  H2  WAT   835     -16.677  17.393 -25.534  1.00  0.00           H  
TER    4422      WAT   835 
ATOM   4422  O   WAT   836       4.271 -24.147 -13.222  1.00  0.00           O  
ATOM   4423  H1  WAT   836       3.936 -25.003 -13.491  1.00  0.00           H  
ATOM   4424  H2  WAT   836       5.117 -24.339 -12.817  1.00  0.00           H  
TER    4425      WAT   836 
ATOM   4425  O   WAT   837     -30.619  20.849 -13.945  1.00  0.00           O  
ATOM   4426  H1  WAT   837     -29.872  20.730 -14.532  1.00  0.00           H  
ATOM   4427  H2  WAT   837     -31.255  20.194 -14.231  1.00  0.00           H  
TER    4428      WAT   837 
ATOM   4428  O   WAT   838       4.165 -11.814 -21.047  1.00  0.00           O  
ATOM   4429  H1  WAT   838       4.351 -10.955 -20.670  1.00  0.00           H  
ATOM   4430  H2  WAT   838       4.764 -12.409 -20.595  1.00  0.00           H  
TER    4431      WAT   838 
ATOM   4431  O   WAT   839      13.988  -6.477  19.827  1.00  0.00           O  
ATOM   4432  H1  WAT   839      14.362  -7.184  20.352  1.00  0.00           H  
ATOM   4433  H2  WAT   839      14.642  -5.779  19.863  1.00  0.00           H  
TER    4434      WAT   839 
ATOM   4434  O   WAT   840      35.694  -2.004   3.193  1.00  0.00           O  
ATOM   4435  H1  WAT   840      34.856  -1.866   2.751  1.00  0.00           H  
ATOM   4436  H2  WAT   840      36.311  -2.185   2.484  1.00  0.00           H  
TER    4437      WAT   840 
ATOM   4437  O   WAT   841       6.620 -27.269 -38.630  1.00  0.00           O  
ATOM   4438  H1  WAT   841       6.198 -26.414 -38.717  1.00  0.00           H  
ATOM   4439  H2  WAT   841       5.933 -27.898 -38.853  1.00  0.00           H  
TER    4440      WAT   841 
ATOM   4440  O   WAT   842       4.967 -19.828  -0.078  1.00  0.00           O  
ATOM   4441  H1  WAT   842       5.398 -19.493   0.708  1.00  0.00           H  
ATOM   4442  H2  WAT   842       5.684 -20.129  -0.635  1.00  0.00           H  
TER    4443      WAT   842 
ATOM   4443  O   WAT   843     -23.482  30.767 -30.842  1.00  0.00           O  
ATOM   4444  H1  WAT   843     -24.356  30.943 -30.495  1.00  0.00           H  
ATOM   4445  H2  WAT   843     -23.193  29.982 -30.378  1.00  0.00           H  
TER    4446      WAT   843 
ATOM   4446  O   WAT   844     -28.588 -10.340  18.740  1.00  0.00           O  
ATOM   4447  H1  WAT   844     -28.559 -11.144  19.258  1.00  0.00           H  
ATOM   4448  H2  WAT   844     -28.758  -9.649  19.381  1.00  0.00           H  
TER    4449      WAT   844 
ATOM   4449  O   WAT   845     -12.926  -3.350 -24.610  1.00  0.00           O  
ATOM   4450  H1  WAT   845     -12.448  -2.522 -24.658  1.00  0.00           H  
ATOM   4451  H2  WAT   845     -13.791  -3.108 -24.279  1.00  0.00           H  
TER    4452      WAT   845 
ATOM   4452  O   WAT   846     -37.100  -6.616   4.413  1.00  0.00           O  
ATOM   4453  H1  WAT   846     -37.444  -7.196   3.734  1.00  0.00           H  
ATOM   4454  H2  WAT   846     -36.372  -7.104   4.799  1.00  0.00           H  
TER    4455      WAT   846 
ATOM   4455  O   WAT   847       9.514  43.164   1.124  1.00  0.00           O  
ATOM   4456  H1  WAT   847       9.000  42.541   0.610  1.00  0.00           H  
ATOM   4457  H2  WAT   847       9.088  43.178   1.981  1.00  0.00           H  
TER    4458      WAT   847 
ATOM   4458  O   WAT   848      29.525  16.744 -21.291  1.00  0.00           O  
ATOM   4459  H1  WAT   848      29.130  15.872 -21.279  1.00  0.00           H  
ATOM   4460  H2  WAT   848      29.004  17.251 -20.668  1.00  0.00           H  
TER    4461      WAT   848 
ATOM   4461  O   WAT   849      26.654 -30.621   1.044  1.00  0.00           O  
ATOM   4462  H1  WAT   849      27.065 -29.953   1.592  1.00  0.00           H  
ATOM   4463  H2  WAT   849      26.157 -31.162   1.657  1.00  0.00           H  
TER    4464      WAT   849 
ATOM   4464  O   WAT   850     -41.702  28.082  10.947  1.00  0.00           O  
ATOM   4465  H1  WAT   850     -41.578  29.018  10.792  1.00  0.00           H  
ATOM   4466  H2  WAT   850     -41.713  27.997  11.900  1.00  0.00           H  
TER    4467      WAT   850 
ATOM   4467  O   WAT   851     -23.414  19.839  37.623  1.00  0.00           O  
ATOM   4468  H1  WAT   851     -24.038  20.517  37.364  1.00  0.00           H  
ATOM   4469  H2  WAT   851     -23.552  19.133  36.991  1.00  0.00           H  
TER    4470      WAT   851 
ATOM   4470  O   WAT   852     -34.720  12.859 -11.832  1.00  0.00           O  
ATOM   4471  H1  WAT   852     -34.338  13.359 -11.111  1.00  0.00           H  
ATOM   4472  H2  WAT   852     -35.605  13.212 -11.925  1.00  0.00           H  
TER    4473      WAT   852 
ATOM   4473  O   WAT   853      28.467   2.779 -38.827  1.00  0.00           O  
ATOM   4474  H1  WAT   853      27.913   3.282 -38.229  1.00  0.00           H  
ATOM   4475  H2  WAT   853      28.962   2.191 -38.256  1.00  0.00           H  
TER    4476      WAT   853 
ATOM   4476  O   WAT   854      -0.786  -9.792 -32.641  1.00  0.00           O  
ATOM   4477  H1  WAT   854      -1.580  -9.909 -32.118  1.00  0.00           H  
ATOM   4478  H2  WAT   854      -1.010  -9.101 -33.265  1.00  0.00           H  
TER    4479      WAT   854 
ATOM   4479  O   WAT   855      37.592  20.306  20.011  1.00  0.00           O  
ATOM   4480  H1  WAT   855      38.425  20.776  19.973  1.00  0.00           H  
ATOM   4481  H2  WAT   855      36.927  20.995  19.997  1.00  0.00           H  
TER    4482      WAT   855 
ATOM   4482  O   WAT   856       0.458 -27.603  -9.233  1.00  0.00           O  
ATOM   4483  H1  WAT   856       0.986 -26.839  -9.464  1.00  0.00           H  
ATOM   4484  H2  WAT   856       0.333 -27.530  -8.286  1.00  0.00           H  
TER    4485      WAT   856 
ATOM   4485  O   WAT   857     -16.328  11.030 -35.614  1.00  0.00           O  
ATOM   4486  H1  WAT   857     -15.578  10.640 -36.064  1.00  0.00           H  
ATOM   4487  H2  WAT   857     -16.875  10.284 -35.370  1.00  0.00           H  
TER    4488      WAT   857 
ATOM   4488  O   WAT   858      42.121 -31.698   1.838  1.00  0.00           O  
ATOM   4489  H1  WAT   858      41.657 -30.861   1.821  1.00  0.00           H  
ATOM   4490  H2  WAT   858      43.015 -31.482   1.574  1.00  0.00           H  
TER    4491      WAT   858 
ATOM   4491  O   WAT   859      40.645  -3.505  12.297  1.00  0.00           O  
ATOM   4492  H1  WAT   859      39.882  -2.949  12.453  1.00  0.00           H  
ATOM   4493  H2  WAT   859      40.278  -4.339  12.004  1.00  0.00           H  
TER    4494      WAT   859 
ATOM   4494  O   WAT   860      -3.941  22.740  10.569  1.00  0.00           O  
ATOM   4495  H1  WAT   860      -4.178  23.338   9.859  1.00  0.00           H  
ATOM   4496  H2  WAT   860      -2.993  22.640  10.491  1.00  0.00           H  
TER    4497      WAT   860 
ATOM   4497  O   WAT   861      33.988  22.170  12.381  1.00  0.00           O  
ATOM   4498  H1  WAT   861      34.585  22.597  11.767  1.00  0.00           H  
ATOM   4499  H2  WAT   861      34.546  21.579  12.887  1.00  0.00           H  
TER    4500      WAT   861 
ATOM   4500  O   WAT   862     -15.070 -26.458  14.351  1.00  0.00           O  
ATOM   4501  H1  WAT   862     -15.217 -27.039  13.605  1.00  0.00           H  
ATOM   4502  H2  WAT   862     -15.122 -25.576  13.982  1.00  0.00           H  
TER    4503      WAT   862 
ATOM   4503  O   WAT   863     -31.110 -28.204 -23.880  1.00  0.00           O  
ATOM   4504  H1  WAT   863     -31.172 -29.152 -23.997  1.00  0.00           H  
ATOM   4505  H2  WAT   863     -30.564 -28.094 -23.102  1.00  0.00           H  
TER    4506      WAT   863 
ATOM   4506  O   WAT   864      -8.784  -5.414 -11.354  1.00  0.00           O  
ATOM   4507  H1  WAT   864      -7.837  -5.465 -11.479  1.00  0.00           H  
ATOM   4508  H2  WAT   864      -9.078  -4.774 -12.001  1.00  0.00           H  
TER    4509      WAT   864 
ATOM   4509  O   WAT   865      -8.795  -2.954  18.862  1.00  0.00           O  
ATOM   4510  H1  WAT   865      -9.003  -3.805  18.476  1.00  0.00           H  
ATOM   4511  H2  WAT   865      -8.933  -3.077  19.801  1.00  0.00           H  
TER    4512      WAT   865 
ATOM   4512  O   WAT   866     -13.455  29.821 -32.331  1.00  0.00           O  
ATOM   4513  H1  WAT   866     -12.991  30.014 -33.145  1.00  0.00           H  
ATOM   4514  H2  WAT   866     -14.342  29.593 -32.609  1.00  0.00           H  
TER    4515      WAT   866 
ATOM   4515  O   WAT   867      -7.048 -18.390  29.992  1.00  0.00           O  
ATOM   4516  H1  WAT   867      -7.492 -18.044  29.218  1.00  0.00           H  
ATOM   4517  H2  WAT   867      -7.660 -18.230  30.711  1.00  0.00           H  
TER    4518      WAT   867 
ATOM   4518  O   WAT   868      -6.286 -25.455  -7.419  1.00  0.00           O  
ATOM   4519  H1  WAT   868      -6.635 -25.211  -8.276  1.00  0.00           H  
ATOM   4520  H2  WAT   868      -5.485 -25.940  -7.616  1.00  0.00           H  
TER    4521      WAT   868 
ATOM   4521  O   WAT   869      35.040 -16.106  18.320  1.00  0.00           O  
ATOM   4522  H1  WAT   869      35.047 -16.194  19.273  1.00  0.00           H  
ATOM   4523  H2  WAT   869      34.543 -16.864  18.013  1.00  0.00           H  
TER    4524      WAT   869 
ATOM   4524  O   WAT   870       7.477  -9.471  12.902  1.00  0.00           O  
ATOM   4525  H1  WAT   870       7.207 -10.374  13.068  1.00  0.00           H  
ATOM   4526  H2  WAT   870       7.992  -9.229  13.671  1.00  0.00           H  
TER    4527      WAT   870 
ATOM   4527  O   WAT   871     -22.236  16.051  16.027  1.00  0.00           O  
ATOM   4528  H1  WAT   871     -22.374  15.466  16.772  1.00  0.00           H  
ATOM   4529  H2  WAT   871     -21.653  16.732  16.361  1.00  0.00           H  
TER    4530      WAT   871 
ATOM   4530  O   WAT   872      34.094 -33.779   4.768  1.00  0.00           O  
ATOM   4531  H1  WAT   872      33.150 -33.647   4.851  1.00  0.00           H  
ATOM   4532  H2  WAT   872      34.421 -32.951   4.414  1.00  0.00           H  
TER    4533      WAT   872 
ATOM   4533  O   WAT   873      23.989 -26.971  12.465  1.00  0.00           O  
ATOM   4534  H1  WAT   873      23.245 -27.040  11.866  1.00  0.00           H  
ATOM   4535  H2  WAT   873      23.808 -26.186  12.982  1.00  0.00           H  
TER    4536      WAT   873 
ATOM   4536  O   WAT   874     -19.162  11.571  21.618  1.00  0.00           O  
ATOM   4537  H1  WAT   874     -18.600  10.941  22.068  1.00  0.00           H  
ATOM   4538  H2  WAT   874     -18.742  12.418  21.768  1.00  0.00           H  
TER    4539      WAT   874 
ATOM   4539  O   WAT   875      10.406  27.112  26.932  1.00  0.00           O  
ATOM   4540  H1  WAT   875      11.334  26.880  26.946  1.00  0.00           H  
ATOM   4541  H2  WAT   875       9.987  26.461  27.495  1.00  0.00           H  
TER    4542      WAT   875 
ATOM   4542  O   WAT   876     -37.608  15.470   1.724  1.00  0.00           O  
ATOM   4543  H1  WAT   876     -38.510  15.790   1.710  1.00  0.00           H  
ATOM   4544  H2  WAT   876     -37.135  16.110   2.255  1.00  0.00           H  
TER    4545      WAT   876 
ATOM   4545  O   WAT   877       7.217  22.523  13.345  1.00  0.00           O  
ATOM   4546  H1  WAT   877       6.568  22.475  14.046  1.00  0.00           H  
ATOM   4547  H2  WAT   877       6.918  23.244  12.791  1.00  0.00           H  
TER    4548      WAT   877 
ATOM   4548  O   WAT   878      15.161   2.113   9.365  1.00  0.00           O  
ATOM   4549  H1  WAT   878      15.440   1.368   8.834  1.00  0.00           H  
ATOM   4550  H2  WAT   878      15.289   1.825  10.269  1.00  0.00           H  
TER    4551      WAT   878 
ATOM   4551  O   WAT   879      -4.183 -27.075 -27.859  1.00  0.00           O  
ATOM   4552  H1  WAT   879      -4.735 -26.815 -27.122  1.00  0.00           H  
ATOM   4553  H2  WAT   879      -3.291 -27.048 -27.511  1.00  0.00           H  
TER    4554      WAT   879 
ATOM   4554  O   WAT   880      17.276 -38.326  22.798  1.00  0.00           O  
ATOM   4555  H1  WAT   880      17.407 -37.953  23.669  1.00  0.00           H  
ATOM   4556  H2  WAT   880      18.111 -38.745  22.588  1.00  0.00           H  
TER    4557      WAT   880 
ATOM   4557  O   WAT   881     -11.157 -44.372  -5.867  1.00  0.00           O  
ATOM   4558  H1  WAT   881     -10.724 -43.528  -5.998  1.00  0.00           H  
ATOM   4559  H2  WAT   881     -12.084 -44.153  -5.769  1.00  0.00           H  
TER    4560      WAT   881 
ATOM   4560  O   WAT   882     -25.949  -1.796 -31.717  1.00  0.00           O  
ATOM   4561  H1  WAT   882     -25.890  -1.475 -30.817  1.00  0.00           H  
ATOM   4562  H2  WAT   882     -26.841  -1.581 -31.990  1.00  0.00           H  
TER    4563      WAT   882 
ATOM   4563  O   WAT   883      26.026   6.843  21.133  1.00  0.00           O  
ATOM   4564  H1  WAT   883      25.513   7.634  20.972  1.00  0.00           H  
ATOM   4565  H2  WAT   883      26.812   6.954  20.599  1.00  0.00           H  
TER    4566      WAT   883 
ATOM   4566  O   WAT   884      21.897   4.820  12.678  1.00  0.00           O  
ATOM   4567  H1  WAT   884      22.712   4.959  12.197  1.00  0.00           H  
ATOM   4568  H2  WAT   884      21.369   4.269  12.099  1.00  0.00           H  
TER    4569      WAT   884 
ATOM   4569  O   WAT   885      -8.374 -30.941  19.160  1.00  0.00           O  
ATOM   4570  H1  WAT   885      -7.775 -30.417  19.690  1.00  0.00           H  
ATOM   4571  H2  WAT   885      -8.981 -31.325  19.793  1.00  0.00           H  
TER    4572      WAT   885 
ATOM   4572  O   WAT   886     -14.630  37.622  36.688  1.00  0.00           O  
ATOM   4573  H1  WAT   886     -13.823  38.114  36.837  1.00  0.00           H  
ATOM   4574  H2  WAT   886     -14.336  36.730  36.504  1.00  0.00           H  
TER    4575      WAT   886 
ATOM   4575  O   WAT   887      -9.868 -40.030   9.180  1.00  0.00           O  
ATOM   4576  H1  WAT   887     -10.623 -39.694   8.697  1.00  0.00           H  
ATOM   4577  H2  WAT   887      -9.459 -40.654   8.580  1.00  0.00           H  
TER    4578      WAT   887 
ATOM   4578  O   WAT   888      -3.691 -44.489   8.604  1.00  0.00           O  
ATOM   4579  H1  WAT   888      -3.231 -43.811   9.100  1.00  0.00           H  
ATOM   4580  H2  WAT   888      -3.157 -45.274   8.720  1.00  0.00           H  
TER    4581      WAT   888 
ATOM   4581  O   WAT   889       3.071  25.644  18.666  1.00  0.00           O  
ATOM   4582  H1  WAT   889       3.123  25.657  19.622  1.00  0.00           H  
ATOM   4583  H2  WAT   889       2.532  26.404  18.446  1.00  0.00           H  
TER    4584      WAT   889 
ATOM   4584  O   WAT   890     -28.516  12.436 -35.199  1.00  0.00           O  
ATOM   4585  H1  WAT   890     -28.017  13.115 -34.745  1.00  0.00           H  
ATOM   4586  H2  WAT   890     -28.404  12.637 -36.128  1.00  0.00           H  
TER    4587      WAT   890 
ATOM   4587  O   WAT   891     -21.620  35.429  -8.316  1.00  0.00           O  
ATOM   4588  H1  WAT   891     -21.185  35.383  -9.168  1.00  0.00           H  
ATOM   4589  H2  WAT   891     -21.515  34.553  -7.946  1.00  0.00           H  
TER    4590      WAT   891 
ATOM   4590  O   WAT   892      20.525 -16.148  27.608  1.00  0.00           O  
ATOM   4591  H1  WAT   892      21.367 -15.694  27.641  1.00  0.00           H  
ATOM   4592  H2  WAT   892      19.950 -15.628  28.169  1.00  0.00           H  
TER    4593      WAT   892 
ATOM   4593  O   WAT   893      41.945 -22.797 -12.990  1.00  0.00           O  
ATOM   4594  H1  WAT   893      42.001 -22.476 -12.090  1.00  0.00           H  
ATOM   4595  H2  WAT   893      42.161 -22.036 -13.529  1.00  0.00           H  
TER    4596      WAT   893 
ATOM   4596  O   WAT   894      29.335 -13.953   4.874  1.00  0.00           O  
ATOM   4597  H1  WAT   894      29.034 -14.837   4.663  1.00  0.00           H  
ATOM   4598  H2  WAT   894      29.823 -13.674   4.099  1.00  0.00           H  
TER    4599      WAT   894 
ATOM   4599  O   WAT   895       1.110 -20.620  38.061  1.00  0.00           O  
ATOM   4600  H1  WAT   895       1.252 -21.551  38.230  1.00  0.00           H  
ATOM   4601  H2  WAT   895       1.978 -20.226  38.146  1.00  0.00           H  
TER    4602      WAT   895 
ATOM   4602  O   WAT   896      17.604 -19.969  -0.241  1.00  0.00           O  
ATOM   4603  H1  WAT   896      17.234 -19.138  -0.538  1.00  0.00           H  
ATOM   4604  H2  WAT   896      18.352 -20.119  -0.819  1.00  0.00           H  
TER    4605      WAT   896 
ATOM   4605  O   WAT   897     -15.792 -23.421   7.179  1.00  0.00           O  
ATOM   4606  H1  WAT   897     -16.247 -23.445   6.337  1.00  0.00           H  
ATOM   4607  H2  WAT   897     -16.243 -22.738   7.675  1.00  0.00           H  
TER    4608      WAT   897 
ATOM   4608  O   WAT   898       8.721 -15.296 -42.837  1.00  0.00           O  
ATOM   4609  H1  WAT   898       8.867 -15.788 -43.645  1.00  0.00           H  
ATOM   4610  H2  WAT   898       8.509 -15.964 -42.185  1.00  0.00           H  
TER    4611      WAT   898 
ATOM   4611  O   WAT   899     -31.017  -2.054 -14.135  1.00  0.00           O  
ATOM   4612  H1  WAT   899     -30.977  -1.804 -13.212  1.00  0.00           H  
ATOM   4613  H2  WAT   899     -31.586  -1.398 -14.536  1.00  0.00           H  
TER    4614      WAT   899 
ATOM   4614  O   WAT   900      12.287  -4.759   0.619  1.00  0.00           O  
ATOM   4615  H1  WAT   900      11.725  -4.432   1.321  1.00  0.00           H  
ATOM   4616  H2  WAT   900      12.268  -4.069  -0.044  1.00  0.00           H  
TER    4617      WAT   900 
ATOM   4617  O   WAT   901      13.168  19.390  30.173  1.00  0.00           O  
ATOM   4618  H1  WAT   901      12.572  18.887  29.619  1.00  0.00           H  
ATOM   4619  H2  WAT   901      14.043  19.130  29.882  1.00  0.00           H  
TER    4620      WAT   901 
ATOM   4620  O   WAT   902       9.241 -18.154   2.596  1.00  0.00           O  
ATOM   4621  H1  WAT   902       9.209 -17.742   1.733  1.00  0.00           H  
ATOM   4622  H2  WAT   902       8.954 -19.054   2.443  1.00  0.00           H  
TER    4623      WAT   902 
ATOM   4623  O   WAT   903      43.729 -11.482   7.585  1.00  0.00           O  
ATOM   4624  H1  WAT   903      42.891 -11.115   7.303  1.00  0.00           H  
ATOM   4625  H2  WAT   903      43.499 -12.317   7.993  1.00  0.00           H  
TER    4626      WAT   903 
ATOM   4626  O   WAT   904      -7.128 -21.051  -7.163  1.00  0.00           O  
ATOM   4627  H1  WAT   904      -6.558 -20.395  -6.761  1.00  0.00           H  
ATOM   4628  H2  WAT   904      -7.381 -20.667  -8.002  1.00  0.00           H  
TER    4629      WAT   904 
ATOM   4629  O   WAT   905      13.100 -15.903  47.968  1.00  0.00           O  
ATOM   4630  H1  WAT   905      12.448 -16.596  47.859  1.00  0.00           H  
ATOM   4631  H2  WAT   905      12.747 -15.349  48.664  1.00  0.00           H  
TER    4632      WAT   905 
ATOM   4632  O   WAT   906     -26.633  10.531   1.016  1.00  0.00           O  
ATOM   4633  H1  WAT   906     -26.073  10.584   1.791  1.00  0.00           H  
ATOM   4634  H2  WAT   906     -27.518  10.433   1.366  1.00  0.00           H  
TER    4635      WAT   906 
ATOM   4635  O   WAT   907      -1.122  14.592   4.126  1.00  0.00           O  
ATOM   4636  H1  WAT   907      -0.617  14.816   3.345  1.00  0.00           H  
ATOM   4637  H2  WAT   907      -0.639  14.995   4.848  1.00  0.00           H  
TER    4638      WAT   907 
ATOM   4638  O   WAT   908     -38.685  31.500 -21.840  1.00  0.00           O  
ATOM   4639  H1  WAT   908     -38.309  31.165 -21.026  1.00  0.00           H  
ATOM   4640  H2  WAT   908     -38.882  30.717 -22.354  1.00  0.00           H  
TER    4641      WAT   908 
ATOM   4641  O   WAT   909       2.066 -10.122 -38.960  1.00  0.00           O  
ATOM   4642  H1  WAT   909       2.241  -9.313 -38.479  1.00  0.00           H  
ATOM   4643  H2  WAT   909       1.197  -9.993 -39.339  1.00  0.00           H  
TER    4644      WAT   909 
ATOM   4644  O   WAT   910      -3.063  -3.000  -6.394  1.00  0.00           O  
ATOM   4645  H1  WAT   910      -3.478  -2.297  -5.894  1.00  0.00           H  
ATOM   4646  H2  WAT   910      -3.673  -3.734  -6.326  1.00  0.00           H  
TER    4647      WAT   910 
ATOM   4647  O   WAT   911       9.633  25.927 -32.765  1.00  0.00           O
[truncated: 4,243,245 more chars]
