# Supplementary material for: Potential effects of metal ion induced two-state allostery on the regulatory mechanism of add adenine riboswitch
Source: Commun Biol. 2022 Oct 22;5:1120. doi: 10.1038/s42003-022-04096-z (PMC9588036; doi:10.1038/s42003-022-04096-z)
Supplement: Supplementary file 4 — Supplementary Data 1 [file 42003_2022_4096_MOESM4_ESM.zip › Supplementary Data 1/initial_kb_2.pdb]

CRYST1   87.674   87.674   87.674 109.47 109.47 109.47               1
ATOM      1 HO5'  C5     1       2.254  23.006 -48.510  1.00  0.00           H  
ATOM      2  O5'  C5     1       2.295  23.684 -49.189  1.00  0.00           O  
ATOM      3  C5'  C5     1       2.813  24.842 -48.444  1.00  0.00           C  
ATOM      4  H5'  C5     1       3.189  25.665 -49.052  1.00  0.00           H  
ATOM      5 H5''  C5     1       3.704  24.528 -47.900  1.00  0.00           H  
ATOM      6  C4'  C5     1       1.803  25.547 -47.529  1.00  0.00           C  
ATOM      7  H4'  C5     1       2.351  26.328 -47.003  1.00  0.00           H  
ATOM      8  O4'  C5     1       0.705  26.068 -48.204  1.00  0.00           O  
ATOM      9  C1'  C5     1      -0.483  25.963 -47.410  1.00  0.00           C  
ATOM     10  H1'  C5     1      -0.974  26.933 -47.333  1.00  0.00           H  
ATOM     11  N1   C5     1      -1.447  25.061 -47.924  1.00  0.00           N  
ATOM     12  C6   C5     1      -1.180  24.134 -48.911  1.00  0.00           C  
ATOM     13  H6   C5     1      -0.199  24.120 -49.362  1.00  0.00           H  
ATOM     14  C5   C5     1      -2.223  23.370 -49.351  1.00  0.00           C  
ATOM     15  H5   C5     1      -1.982  22.599 -50.067  1.00  0.00           H  
ATOM     16  C4   C5     1      -3.510  23.565 -48.828  1.00  0.00           C  
ATOM     17  N4   C5     1      -4.566  23.014 -49.342  1.00  0.00           N  
ATOM     18  H41  C5     1      -5.337  23.105 -48.697  1.00  0.00           H  
ATOM     19  H42  C5     1      -4.487  22.202 -49.938  1.00  0.00           H  
ATOM     20  N3   C5     1      -3.755  24.557 -47.996  1.00  0.00           N  
ATOM     21  C2   C5     1      -2.741  25.245 -47.414  1.00  0.00           C  
ATOM     22  O2   C5     1      -2.971  25.790 -46.329  1.00  0.00           O  
ATOM     23  C3'  C5     1       1.226  24.618 -46.513  1.00  0.00           C  
ATOM     24  H3'  C5     1       0.822  23.694 -46.927  1.00  0.00           H  
ATOM     25  C2'  C5     1       0.032  25.470 -46.076  1.00  0.00           C  
ATOM     26  H2'  C5     1      -0.655  24.919 -45.433  1.00  0.00           H  
ATOM     27  O2'  C5     1       0.549  26.614 -45.342  1.00  0.00           O  
ATOM     28 HO2'  C5     1       1.103  26.217 -44.667  1.00  0.00           H  
ATOM     29  O3'  C5     1       2.195  24.306 -45.457  1.00  0.00           O  
ATOM     30  P     G     2       1.891  23.163 -44.407  1.00  0.00           P  
ATOM     31  OP1   G     2       3.201  22.839 -43.779  1.00  0.00           O  
ATOM     32  OP2   G     2       1.083  22.224 -45.129  1.00  0.00           O  
ATOM     33  O5'   G     2       0.981  23.886 -43.307  1.00  0.00           O  
ATOM     34  C5'   G     2       1.351  24.932 -42.553  1.00  0.00           C  
ATOM     35  H5'   G     2       1.769  25.806 -43.053  1.00  0.00           H  
ATOM     36 H5''   G     2       2.051  24.672 -41.759  1.00  0.00           H  
ATOM     37  C4'   G     2       0.117  25.457 -41.908  1.00  0.00           C  
ATOM     38  H4'   G     2       0.292  26.394 -41.380  1.00  0.00           H  
ATOM     39  O4'   G     2      -0.968  25.727 -42.823  1.00  0.00           O  
ATOM     40  C1'   G     2      -2.207  25.408 -42.163  1.00  0.00           C  
ATOM     41  H1'   G     2      -2.886  26.251 -42.288  1.00  0.00           H  
ATOM     42  N9    G     2      -2.829  24.201 -42.830  1.00  0.00           N  
ATOM     43  C8    G     2      -2.208  23.283 -43.627  1.00  0.00           C  
ATOM     44  H8    G     2      -1.210  23.378 -44.028  1.00  0.00           H  
ATOM     45  N7    G     2      -2.955  22.308 -44.003  1.00  0.00           N  
ATOM     46  C5    G     2      -4.149  22.563 -43.461  1.00  0.00           C  
ATOM     47  C6    G     2      -5.434  21.886 -43.526  1.00  0.00           C  
ATOM     48  O6    G     2      -5.817  20.949 -44.177  1.00  0.00           O  
ATOM     49  N1    G     2      -6.397  22.455 -42.733  1.00  0.00           N  
ATOM     50  H1    G     2      -7.336  22.081 -42.727  1.00  0.00           H  
ATOM     51  C2    G     2      -6.219  23.503 -41.961  1.00  0.00           C  
ATOM     52  N2    G     2      -7.270  23.826 -41.163  1.00  0.00           N  
ATOM     53  H21   G     2      -8.152  23.338 -41.211  1.00  0.00           H  
ATOM     54  H22   G     2      -7.367  24.759 -40.787  1.00  0.00           H  
ATOM     55  N3    G     2      -5.129  24.219 -41.881  1.00  0.00           N  
ATOM     56  C4    G     2      -4.130  23.684 -42.670  1.00  0.00           C  
ATOM     57  C3'   G     2      -0.502  24.375 -40.867  1.00  0.00           C  
ATOM     58  H3'   G     2      -0.425  23.383 -41.313  1.00  0.00           H  
ATOM     59  C2'   G     2      -1.897  24.983 -40.781  1.00  0.00           C  
ATOM     60  H2'   G     2      -2.609  24.237 -40.426  1.00  0.00           H  
ATOM     61  O2'   G     2      -2.068  26.239 -40.074  1.00  0.00           O  
ATOM     62 HO2'   G     2      -1.714  26.127 -39.189  1.00  0.00           H  
ATOM     63  O3'   G     2       0.139  24.444 -39.572  1.00  0.00           O  
ATOM     64  P     C     3       0.145  23.105 -38.677  1.00  0.00           P  
ATOM     65  OP1   C     3       1.091  23.385 -37.588  1.00  0.00           O  
ATOM     66  OP2   C     3       0.459  22.020 -39.596  1.00  0.00           O  
ATOM     67  O5'   C     3      -1.304  22.970 -38.139  1.00  0.00           O  
ATOM     68  C5'   C     3      -1.982  23.926 -37.401  1.00  0.00           C  
ATOM     69  H5'   C     3      -1.894  24.902 -37.877  1.00  0.00           H  
ATOM     70 H5''   C     3      -1.625  23.922 -36.371  1.00  0.00           H  
ATOM     71  C4'   C     3      -3.476  23.592 -37.337  1.00  0.00           C  
ATOM     72  H4'   C     3      -3.936  24.416 -36.792  1.00  0.00           H  
ATOM     73  O4'   C     3      -4.106  23.540 -38.606  1.00  0.00           O  
ATOM     74  C1'   C     3      -5.153  22.488 -38.600  1.00  0.00           C  
ATOM     75  H1'   C     3      -6.070  23.013 -38.867  1.00  0.00           H  
ATOM     76  N1    C     3      -4.850  21.409 -39.572  1.00  0.00           N  
ATOM     77  C6    C     3      -3.596  21.274 -39.998  1.00  0.00           C  
ATOM     78  H6    C     3      -2.897  22.079 -39.825  1.00  0.00           H  
ATOM     79  C5    C     3      -3.401  20.434 -41.069  1.00  0.00           C  
ATOM     80  H5    C     3      -2.430  20.288 -41.520  1.00  0.00           H  
ATOM     81  C4    C     3      -4.458  19.651 -41.563  1.00  0.00           C  
ATOM     82  N4    C     3      -4.315  18.751 -42.480  1.00  0.00           N  
ATOM     83  H41   C     3      -5.117  18.169 -42.674  1.00  0.00           H  
ATOM     84  H42   C     3      -3.423  18.511 -42.889  1.00  0.00           H  
ATOM     85  N3    C     3      -5.677  19.786 -41.114  1.00  0.00           N  
ATOM     86  C2    C     3      -5.906  20.672 -40.147  1.00  0.00           C  
ATOM     87  O2    C     3      -7.074  20.822 -39.793  1.00  0.00           O  
ATOM     88  C3'   C     3      -3.791  22.214 -36.701  1.00  0.00           C  
ATOM     89  H3'   C     3      -3.156  21.440 -37.132  1.00  0.00           H  
ATOM     90  C2'   C     3      -5.201  22.044 -37.154  1.00  0.00           C  
ATOM     91  H2'   C     3      -5.623  21.043 -37.071  1.00  0.00           H  
ATOM     92  O2'   C     3      -6.100  22.830 -36.413  1.00  0.00           O  
ATOM     93 HO2'   C     3      -5.629  22.985 -35.591  1.00  0.00           H  
ATOM     94  O3'   C     3      -3.765  22.224 -35.237  1.00  0.00           O  
ATOM     95  P     U     4      -3.329  20.976 -34.492  1.00  0.00           P  
ATOM     96  OP1   U     4      -3.281  21.480 -33.090  1.00  0.00           O  
ATOM     97  OP2   U     4      -2.045  20.522 -35.079  1.00  0.00           O  
ATOM     98  O5'   U     4      -4.465  19.935 -34.672  1.00  0.00           O  
ATOM     99  C5'   U     4      -5.739  20.086 -34.108  1.00  0.00           C  
ATOM    100  H5'   U     4      -5.979  21.142 -34.238  1.00  0.00           H  
ATOM    101 H5''   U     4      -5.773  19.899 -33.034  1.00  0.00           H  
ATOM    102  C4'   U     4      -6.746  19.111 -34.763  1.00  0.00           C  
ATOM    103  H4'   U     4      -7.732  19.335 -34.356  1.00  0.00           H  
ATOM    104  O4'   U     4      -6.973  19.211 -36.156  1.00  0.00           O  
ATOM    105  C1'   U     4      -7.151  17.886 -36.703  1.00  0.00           C  
ATOM    106  H1'   U     4      -8.017  17.936 -37.363  1.00  0.00           H  
ATOM    107  N1    U     4      -6.074  17.431 -37.635  1.00  0.00           N  
ATOM    108  C6    U     4      -4.776  17.988 -37.628  1.00  0.00           C  
ATOM    109  H6    U     4      -4.430  18.568 -36.785  1.00  0.00           H  
ATOM    110  C5    U     4      -3.892  17.710 -38.604  1.00  0.00           C  
ATOM    111  H5    U     4      -2.869  18.059 -38.604  1.00  0.00           H  
ATOM    112  C4    U     4      -4.253  16.906 -39.759  1.00  0.00           C  
ATOM    113  O4    U     4      -3.594  16.582 -40.752  1.00  0.00           O  
ATOM    114  N3    U     4      -5.520  16.318 -39.685  1.00  0.00           N  
ATOM    115  H3    U     4      -5.708  15.520 -40.274  1.00  0.00           H  
ATOM    116  C2    U     4      -6.497  16.600 -38.711  1.00  0.00           C  
ATOM    117  O2    U     4      -7.608  16.131 -38.778  1.00  0.00           O  
ATOM    118  C3'   U     4      -6.534  17.637 -34.464  1.00  0.00           C  
ATOM    119  H3'   U     4      -5.487  17.412 -34.663  1.00  0.00           H  
ATOM    120  C2'   U     4      -7.396  16.939 -35.543  1.00  0.00           C  
ATOM    121  H2'   U     4      -6.984  15.978 -35.851  1.00  0.00           H  
ATOM    122  O2'   U     4      -8.733  16.953 -35.243  1.00  0.00           O  
ATOM    123 HO2'   U     4      -8.800  16.931 -34.286  1.00  0.00           H  
ATOM    124  O3'   U     4      -7.048  17.350 -33.188  1.00  0.00           O  
ATOM    125  P     U     5      -6.442  16.128 -32.427  1.00  0.00           P  
ATOM    126  OP1   U     5      -7.031  16.087 -31.104  1.00  0.00           O  
ATOM    127  OP2   U     5      -5.011  15.947 -32.623  1.00  0.00           O  
ATOM    128  O5'   U     5      -7.214  14.983 -33.286  1.00  0.00           O  
ATOM    129  C5'   U     5      -6.819  13.557 -33.373  1.00  0.00           C  
ATOM    130  H5'   U     5      -7.179  13.010 -32.502  1.00  0.00           H  
ATOM    131 H5''   U     5      -5.732  13.554 -33.303  1.00  0.00           H  
ATOM    132  C4'   U     5      -7.359  12.846 -34.642  1.00  0.00           C  
ATOM    133  H4'   U     5      -8.424  12.688 -34.471  1.00  0.00           H  
ATOM    134  O4'   U     5      -7.199  13.570 -35.849  1.00  0.00           O  
ATOM    135  C1'   U     5      -7.042  12.586 -36.960  1.00  0.00           C  
ATOM    136  H1'   U     5      -7.963  12.699 -37.533  1.00  0.00           H  
ATOM    137  N1    U     5      -5.825  12.839 -37.857  1.00  0.00           N  
ATOM    138  C6    U     5      -4.840  13.714 -37.435  1.00  0.00           C  
ATOM    139  H6    U     5      -5.012  14.434 -36.649  1.00  0.00           H  
ATOM    140  C5    U     5      -3.601  13.744 -38.067  1.00  0.00           C  
ATOM    141  H5    U     5      -2.819  14.370 -37.664  1.00  0.00           H  
ATOM    142  C4    U     5      -3.419  12.925 -39.236  1.00  0.00           C  
ATOM    143  O4    U     5      -2.400  12.912 -39.816  1.00  0.00           O  
ATOM    144  N3    U     5      -4.510  12.231 -39.757  1.00  0.00           N  
ATOM    145  H3    U     5      -4.479  12.029 -40.746  1.00  0.00           H  
ATOM    146  C2    U     5      -5.645  12.065 -39.033  1.00  0.00           C  
ATOM    147  O2    U     5      -6.598  11.361 -39.511  1.00  0.00           O  
ATOM    148  C3'   U     5      -6.804  11.408 -34.782  1.00  0.00           C  
ATOM    149  H3'   U     5      -5.739  11.416 -34.554  1.00  0.00           H  
ATOM    150  C2'   U     5      -7.103  11.198 -36.332  1.00  0.00           C  
ATOM    151  H2'   U     5      -6.394  10.606 -36.909  1.00  0.00           H  
ATOM    152  O2'   U     5      -8.403  10.679 -36.647  1.00  0.00           O  
ATOM    153 HO2'   U     5      -8.252   9.758 -36.871  1.00  0.00           H  
ATOM    154  O3'   U     5      -7.521  10.421 -33.951  1.00  0.00           O  
ATOM    155  P     C     6      -6.785   9.139 -33.472  1.00  0.00           P  
ATOM    156  OP1   C     6      -7.689   8.487 -32.454  1.00  0.00           O  
ATOM    157  OP2   C     6      -5.386   9.510 -33.040  1.00  0.00           O  
ATOM    158  O5'   C     6      -6.773   8.251 -34.880  1.00  0.00           O  
ATOM    159  C5'   C     6      -7.838   7.345 -35.224  1.00  0.00           C  
ATOM    160  H5'   C     6      -8.704   7.968 -35.004  1.00  0.00           H  
ATOM    161 H5''   C     6      -7.726   6.467 -34.587  1.00  0.00           H  
ATOM    162  C4'   C     6      -7.831   6.833 -36.656  1.00  0.00           C  
ATOM    163  H4'   C     6      -8.793   6.335 -36.774  1.00  0.00           H  
ATOM    164  O4'   C     6      -7.648   7.915 -37.565  1.00  0.00           O  
ATOM    165  C1'   C     6      -6.957   7.461 -38.769  1.00  0.00           C  
ATOM    166  H1'   C     6      -7.466   7.605 -39.722  1.00  0.00           H  
ATOM    167  N1    C     6      -5.581   8.034 -38.819  1.00  0.00           N  
ATOM    168  C6    C     6      -4.985   8.642 -37.736  1.00  0.00           C  
ATOM    169  H6    C     6      -5.488   8.566 -36.783  1.00  0.00           H  
ATOM    170  C5    C     6      -3.791   9.296 -37.781  1.00  0.00           C  
ATOM    171  H5    C     6      -3.384   9.769 -36.900  1.00  0.00           H  
ATOM    172  C4    C     6      -3.199   9.243 -39.084  1.00  0.00           C  
ATOM    173  N4    C     6      -2.104   9.863 -39.301  1.00  0.00           N  
ATOM    174  H41   C     6      -1.764   9.849 -40.252  1.00  0.00           H  
ATOM    175  H42   C     6      -1.624  10.366 -38.569  1.00  0.00           H  
ATOM    176  N3    C     6      -3.688   8.634 -40.144  1.00  0.00           N  
ATOM    177  C2    C     6      -4.900   8.042 -40.023  1.00  0.00           C  
ATOM    178  O2    C     6      -5.333   7.398 -40.938  1.00  0.00           O  
ATOM    179  C3'   C     6      -6.723   5.796 -37.097  1.00  0.00           C  
ATOM    180  H3'   C     6      -5.708   6.116 -36.861  1.00  0.00           H  
ATOM    181  C2'   C     6      -6.871   5.931 -38.644  1.00  0.00           C  
ATOM    182  H2'   C     6      -5.963   5.589 -39.141  1.00  0.00           H  
ATOM    183  O2'   C     6      -7.945   5.352 -39.315  1.00  0.00           O  
ATOM    184 HO2'   C     6      -8.266   4.507 -38.993  1.00  0.00           H  
ATOM    185  O3'   C     6      -6.802   4.445 -36.624  1.00  0.00           O  
ATOM    186  P     A     7      -5.404   3.613 -36.356  1.00  0.00           P  
ATOM    187  OP1   A     7      -5.828   2.235 -36.010  1.00  0.00           O  
ATOM    188  OP2   A     7      -4.522   4.296 -35.443  1.00  0.00           O  
ATOM    189  O5'   A     7      -4.573   3.541 -37.745  1.00  0.00           O  
ATOM    190  C5'   A     7      -5.190   2.825 -38.781  1.00  0.00           C  
ATOM    191  H5'   A     7      -6.116   3.184 -39.231  1.00  0.00           H  
ATOM    192 H5''   A     7      -5.347   1.822 -38.384  1.00  0.00           H  
ATOM    193  C4'   A     7      -4.286   2.730 -40.043  1.00  0.00           C  
ATOM    194  H4'   A     7      -4.724   2.066 -40.789  1.00  0.00           H  
ATOM    195  O4'   A     7      -4.225   4.056 -40.582  1.00  0.00           O  
ATOM    196  C1'   A     7      -2.874   4.303 -40.950  1.00  0.00           C  
ATOM    197  H1'   A     7      -2.916   4.617 -41.993  1.00  0.00           H  
ATOM    198  N9    A     7      -2.121   5.267 -40.176  1.00  0.00           N  
ATOM    199  C8    A     7      -2.402   5.824 -38.995  1.00  0.00           C  
ATOM    200  H8    A     7      -3.144   5.374 -38.352  1.00  0.00           H  
ATOM    201  N7    A     7      -1.595   6.726 -38.542  1.00  0.00           N  
ATOM    202  C5    A     7      -0.706   6.862 -39.633  1.00  0.00           C  
ATOM    203  C6    A     7       0.474   7.634 -39.849  1.00  0.00           C  
ATOM    204  N6    A     7       0.835   8.577 -39.100  1.00  0.00           N  
ATOM    205  H61   A     7       1.540   9.273 -39.298  1.00  0.00           H  
ATOM    206  H62   A     7       0.248   8.786 -38.306  1.00  0.00           H  
ATOM    207  N1    A     7       1.219   7.406 -40.954  1.00  0.00           N  
ATOM    208  C2    A     7       0.803   6.460 -41.801  1.00  0.00           C  
ATOM    209  H2    A     7       1.518   6.254 -42.584  1.00  0.00           H  
ATOM    210  N3    A     7      -0.277   5.622 -41.698  1.00  0.00           N  
ATOM    211  C4    A     7      -0.915   5.887 -40.587  1.00  0.00           C  
ATOM    212  C3'   A     7      -2.945   2.133 -39.804  1.00  0.00           C  
ATOM    213  H3'   A     7      -2.540   2.401 -38.828  1.00  0.00           H  
ATOM    214  C2'   A     7      -2.263   2.881 -40.954  1.00  0.00           C  
ATOM    215  H2'   A     7      -1.183   2.938 -40.816  1.00  0.00           H  
ATOM    216  O2'   A     7      -2.580   2.229 -42.188  1.00  0.00           O  
ATOM    217 HO2'   A     7      -2.578   1.297 -41.958  1.00  0.00           H  
ATOM    218  O3'   A     7      -3.061   0.702 -39.947  1.00  0.00           O  
ATOM    219  P     U     8      -2.071  -0.319 -39.274  1.00  0.00           P  
ATOM    220  OP1   U     8      -2.550  -1.657 -39.616  1.00  0.00           O  
ATOM    221  OP2   U     8      -2.009   0.103 -37.877  1.00  0.00           O  
ATOM    222  O5'   U     8      -0.736  -0.049 -40.021  1.00  0.00           O  
ATOM    223  C5'   U     8      -0.519  -0.701 -41.245  1.00  0.00           C  
ATOM    224  H5'   U     8      -1.308  -0.427 -41.945  1.00  0.00           H  
ATOM    225 H5''   U     8      -0.353  -1.756 -41.027  1.00  0.00           H  
ATOM    226  C4'   U     8       0.826  -0.127 -41.869  1.00  0.00           C  
ATOM    227  H4'   U     8       0.960  -0.654 -42.814  1.00  0.00           H  
ATOM    228  O4'   U     8       0.847   1.289 -42.084  1.00  0.00           O  
ATOM    229  C1'   U     8       2.175   1.826 -41.829  1.00  0.00           C  
ATOM    230  H1'   U     8       2.691   2.237 -42.697  1.00  0.00           H  
ATOM    231  N1    U     8       2.251   2.918 -40.766  1.00  0.00           N  
ATOM    232  C6    U     8       1.358   2.883 -39.670  1.00  0.00           C  
ATOM    233  H6    U     8       0.649   2.070 -39.631  1.00  0.00           H  
ATOM    234  C5    U     8       1.421   3.798 -38.703  1.00  0.00           C  
ATOM    235  H5    U     8       0.639   3.759 -37.959  1.00  0.00           H  
ATOM    236  C4    U     8       2.457   4.865 -38.741  1.00  0.00           C  
ATOM    237  O4    U     8       2.561   5.759 -37.949  1.00  0.00           O  
ATOM    238  N3    U     8       3.282   4.774 -39.861  1.00  0.00           N  
ATOM    239  H3    U     8       3.860   5.584 -40.036  1.00  0.00           H  
ATOM    240  C2    U     8       3.158   3.920 -40.934  1.00  0.00           C  
ATOM    241  O2    U     8       3.790   4.049 -41.939  1.00  0.00           O  
ATOM    242  C3'   U     8       2.081  -0.424 -41.024  1.00  0.00           C  
ATOM    243  H3'   U     8       1.966  -0.285 -39.949  1.00  0.00           H  
ATOM    244  C2'   U     8       3.081   0.634 -41.577  1.00  0.00           C  
ATOM    245  H2'   U     8       3.939   0.918 -40.969  1.00  0.00           H  
ATOM    246  O2'   U     8       3.603   0.162 -42.769  1.00  0.00           O  
ATOM    247 HO2'   U     8       4.500   0.501 -42.714  1.00  0.00           H  
ATOM    248  O3'   U     8       2.614  -1.726 -41.131  1.00  0.00           O  
ATOM    249  P     A     9       3.403  -2.340 -39.953  1.00  0.00           P  
ATOM    250  OP1   A     9       3.718  -3.762 -40.254  1.00  0.00           O  
ATOM    251  OP2   A     9       2.696  -2.024 -38.681  1.00  0.00           O  
ATOM    252  O5'   A     9       4.823  -1.590 -39.935  1.00  0.00           O  
ATOM    253  C5'   A     9       5.916  -1.902 -40.711  1.00  0.00           C  
ATOM    254  H5'   A     9       5.620  -1.730 -41.746  1.00  0.00           H  
ATOM    255 H5''   A     9       6.205  -2.953 -40.697  1.00  0.00           H  
ATOM    256  C4'   A     9       7.133  -1.070 -40.228  1.00  0.00           C  
ATOM    257  H4'   A     9       8.020  -1.429 -40.749  1.00  0.00           H  
ATOM    258  O4'   A     9       6.903   0.322 -40.494  1.00  0.00           O  
ATOM    259  C1'   A     9       7.804   1.103 -39.739  1.00  0.00           C  
ATOM    260  H1'   A     9       8.627   1.517 -40.323  1.00  0.00           H  
ATOM    261  N9    A     9       7.041   2.159 -39.094  1.00  0.00           N  
ATOM    262  C8    A     9       5.899   2.024 -38.285  1.00  0.00           C  
ATOM    263  H8    A     9       5.382   1.077 -38.228  1.00  0.00           H  
ATOM    264  N7    A     9       5.653   3.108 -37.601  1.00  0.00           N  
ATOM    265  C5    A     9       6.704   3.913 -37.934  1.00  0.00           C  
ATOM    266  C6    A     9       7.174   5.173 -37.496  1.00  0.00           C  
ATOM    267  N6    A     9       6.564   5.964 -36.620  1.00  0.00           N  
ATOM    268  H61   A     9       6.938   6.900 -36.557  1.00  0.00           H  
ATOM    269  H62   A     9       5.565   5.851 -36.524  1.00  0.00           H  
ATOM    270  N1    A     9       8.290   5.710 -37.999  1.00  0.00           N  
ATOM    271  C2    A     9       9.016   5.022 -38.827  1.00  0.00           C  
ATOM    272  H2    A     9       9.991   5.420 -39.065  1.00  0.00           H  
ATOM    273  N3    A     9       8.733   3.832 -39.369  1.00  0.00           N  
ATOM    274  C4    A     9       7.559   3.376 -38.853  1.00  0.00           C  
ATOM    275  C3'   A     9       7.467  -1.110 -38.769  1.00  0.00           C  
ATOM    276  H3'   A     9       6.592  -1.031 -38.123  1.00  0.00           H  
ATOM    277  C2'   A     9       8.314   0.195 -38.593  1.00  0.00           C  
ATOM    278  H2'   A     9       8.193   0.650 -37.610  1.00  0.00           H  
ATOM    279  O2'   A     9       9.646  -0.100 -38.962  1.00  0.00           O  
ATOM    280 HO2'   A     9       9.900  -0.941 -38.576  1.00  0.00           H  
ATOM    281  O3'   A     9       8.233  -2.214 -38.458  1.00  0.00           O  
ATOM    282  P     U    10       7.929  -3.283 -37.250  1.00  0.00           P  
ATOM    283  OP1   U    10       9.007  -4.284 -37.269  1.00  0.00           O  
ATOM    284  OP2   U    10       6.585  -3.685 -37.306  1.00  0.00           O  
ATOM    285  O5'   U    10       8.252  -2.384 -35.921  1.00  0.00           O  
ATOM    286  C5'   U    10       7.996  -2.892 -34.591  1.00  0.00           C  
ATOM    287  H5'   U    10       8.649  -3.691 -34.239  1.00  0.00           H  
ATOM    288 H5''   U    10       6.928  -3.096 -34.506  1.00  0.00           H  
ATOM    289  C4'   U    10       8.286  -1.685 -33.591  1.00  0.00           C  
ATOM    290  H4'   U    10       7.804  -1.937 -32.646  1.00  0.00           H  
ATOM    291  O4'   U    10       9.646  -1.504 -33.279  1.00  0.00           O  
ATOM    292  C1'   U    10      10.041  -0.197 -33.741  1.00  0.00           C  
ATOM    293  H1'   U    10      10.006   0.522 -32.923  1.00  0.00           H  
ATOM    294  N1    U    10      11.297  -0.193 -34.569  1.00  0.00           N  
ATOM    295  C6    U    10      11.477  -1.020 -35.695  1.00  0.00           C  
ATOM    296  H6    U    10      10.799  -1.847 -35.847  1.00  0.00           H  
ATOM    297  C5    U    10      12.587  -0.865 -36.510  1.00  0.00           C  
ATOM    298  H5    U    10      12.837  -1.518 -37.333  1.00  0.00           H  
ATOM    299  C4    U    10      13.557   0.139 -36.278  1.00  0.00           C  
ATOM    300  O4    U    10      14.544   0.405 -37.022  1.00  0.00           O  
ATOM    301  N3    U    10      13.301   0.945 -35.166  1.00  0.00           N  
ATOM    302  H3    U    10      14.010   1.574 -34.816  1.00  0.00           H  
ATOM    303  C2    U    10      12.293   0.736 -34.281  1.00  0.00           C  
ATOM    304  O2    U    10      12.286   1.554 -33.314  1.00  0.00           O  
ATOM    305  C3'   U    10       7.700  -0.305 -33.965  1.00  0.00           C  
ATOM    306  H3'   U    10       6.861  -0.391 -34.655  1.00  0.00           H  
ATOM    307  C2'   U    10       8.934   0.337 -34.616  1.00  0.00           C  
ATOM    308  H2'   U    10       9.022   0.024 -35.656  1.00  0.00           H  
ATOM    309  O2'   U    10       8.845   1.794 -34.715  1.00  0.00           O  
ATOM    310 HO2'   U    10       9.568   2.062 -35.287  1.00  0.00           H  
ATOM    311  O3'   U    10       7.400   0.525 -32.837  1.00  0.00           O  
ATOM    312  P     A    11       6.313   0.161 -31.747  1.00  0.00           P  
ATOM    313  OP1   A    11       5.231  -0.576 -32.385  1.00  0.00           O  
ATOM    314  OP2   A    11       5.909   1.359 -31.000  1.00  0.00           O  
ATOM    315  O5'   A    11       7.040  -0.851 -30.773  1.00  0.00           O  
ATOM    316  C5'   A    11       8.086  -0.309 -29.913  1.00  0.00           C  
ATOM    317  H5'   A    11       7.636   0.344 -29.165  1.00  0.00           H  
ATOM    318 H5''   A    11       8.853   0.201 -30.496  1.00  0.00           H  
ATOM    319  C4'   A    11       8.723  -1.412 -29.142  1.00  0.00           C  
ATOM    320  H4'   A    11       8.236  -1.563 -28.179  1.00  0.00           H  
ATOM    321  O4'   A    11       8.764  -2.625 -29.893  1.00  0.00           O  
ATOM    322  C1'   A    11      10.008  -3.245 -29.628  1.00  0.00           C  
ATOM    323  H1'   A    11       9.817  -4.255 -29.267  1.00  0.00           H  
ATOM    324  N9    A    11      10.738  -3.411 -30.951  1.00  0.00           N  
ATOM    325  C8    A    11      10.590  -4.504 -31.724  1.00  0.00           C  
ATOM    326  H8    A    11       9.783  -5.201 -31.557  1.00  0.00           H  
ATOM    327  N7    A    11      11.399  -4.501 -32.743  1.00  0.00           N  
ATOM    328  C5    A    11      12.192  -3.304 -32.594  1.00  0.00           C  
ATOM    329  C6    A    11      13.311  -2.662 -33.272  1.00  0.00           C  
ATOM    330  N6    A    11      13.808  -3.095 -34.399  1.00  0.00           N  
ATOM    331  H61   A    11      14.601  -2.597 -34.777  1.00  0.00           H  
ATOM    332  H62   A    11      13.646  -4.003 -34.812  1.00  0.00           H  
ATOM    333  N1    A    11      13.859  -1.520 -32.825  1.00  0.00           N  
ATOM    334  C2    A    11      13.413  -0.963 -31.709  1.00  0.00           C  
ATOM    335  H2    A    11      13.884  -0.037 -31.415  1.00  0.00           H  
ATOM    336  N3    A    11      12.370  -1.489 -31.008  1.00  0.00           N  
ATOM    337  C4    A    11      11.713  -2.589 -31.497  1.00  0.00           C  
ATOM    338  C3'   A    11      10.153  -1.037 -28.877  1.00  0.00           C  
ATOM    339  H3'   A    11      10.689  -0.598 -29.719  1.00  0.00           H  
ATOM    340  C2'   A    11      10.745  -2.424 -28.610  1.00  0.00           C  
ATOM    341  H2'   A    11      11.834  -2.474 -28.596  1.00  0.00           H  
ATOM    342  O2'   A    11      10.324  -2.872 -27.347  1.00  0.00           O  
ATOM    343 HO2'   A    11      10.174  -2.109 -26.784  1.00  0.00           H  
ATOM    344  O3'   A    11      10.242  -0.253 -27.733  1.00  0.00           O  
ATOM    345  P     A    12      10.275   1.277 -27.686  1.00  0.00           P  
ATOM    346  OP1   A    12       9.593   1.753 -26.471  1.00  0.00           O  
ATOM    347  OP2   A    12       9.728   1.783 -28.954  1.00  0.00           O  
ATOM    348  O5'   A    12      11.844   1.699 -27.553  1.00  0.00           O  
ATOM    349  C5'   A    12      12.751   1.374 -28.543  1.00  0.00           C  
ATOM    350  H5'   A    12      12.292   1.137 -29.503  1.00  0.00           H  
ATOM    351 H5''   A    12      13.321   0.516 -28.185  1.00  0.00           H  
ATOM    352  C4'   A    12      13.758   2.473 -28.722  1.00  0.00           C  
ATOM    353  H4'   A    12      14.492   2.135 -29.453  1.00  0.00           H  
ATOM    354  O4'   A    12      13.144   3.562 -29.336  1.00  0.00           O  
ATOM    355  C1'   A    12      13.471   4.761 -28.677  1.00  0.00           C  
ATOM    356  H1'   A    12      13.564   5.513 -29.461  1.00  0.00           H  
ATOM    357  N9    A    12      12.312   5.109 -27.765  1.00  0.00           N  
ATOM    358  C8    A    12      11.036   4.622 -27.852  1.00  0.00           C  
ATOM    359  H8    A    12      10.869   3.742 -28.456  1.00  0.00           H  
ATOM    360  N7    A    12      10.127   5.326 -27.271  1.00  0.00           N  
ATOM    361  C5    A    12      10.878   6.411 -26.768  1.00  0.00           C  
ATOM    362  C6    A    12      10.554   7.694 -26.231  1.00  0.00           C  
ATOM    363  N6    A    12       9.407   8.234 -25.976  1.00  0.00           N  
ATOM    364  H61   A    12       9.367   9.243 -25.930  1.00  0.00           H  
ATOM    365  H62   A    12       8.554   7.699 -26.044  1.00  0.00           H  
ATOM    366  N1    A    12      11.480   8.603 -26.068  1.00  0.00           N  
ATOM    367  C2    A    12      12.762   8.246 -26.247  1.00  0.00           C  
ATOM    368  H2    A    12      13.468   9.061 -26.198  1.00  0.00           H  
ATOM    369  N3    A    12      13.146   7.104 -26.815  1.00  0.00           N  
ATOM    370  C4    A    12      12.185   6.254 -27.068  1.00  0.00           C  
ATOM    371  C3'   A    12      14.393   3.027 -27.421  1.00  0.00           C  
ATOM    372  H3'   A    12      13.735   3.166 -26.563  1.00  0.00           H  
ATOM    373  C2'   A    12      14.746   4.476 -27.865  1.00  0.00           C  
ATOM    374  H2'   A    12      14.823   5.165 -27.025  1.00  0.00           H  
ATOM    375  O2'   A    12      15.970   4.562 -28.646  1.00  0.00           O  
ATOM    376 HO2'   A    12      16.532   3.831 -28.380  1.00  0.00           H  
ATOM    377  O3'   A    12      15.542   2.302 -27.072  1.00  0.00           O  
ATOM    378  P     U    13      15.512   1.333 -25.910  1.00  0.00           P  
ATOM    379  OP1   U    13      14.377   1.655 -25.028  1.00  0.00           O  
ATOM    380  OP2   U    13      16.913   1.242 -25.420  1.00  0.00           O  
ATOM    381  O5'   U    13      15.330  -0.037 -26.685  1.00  0.00           O  
ATOM    382  C5'   U    13      14.278  -0.926 -26.411  1.00  0.00           C  
ATOM    383  H5'   U    13      13.309  -0.431 -26.344  1.00  0.00           H  
ATOM    384 H5''   U    13      14.455  -1.276 -25.394  1.00  0.00           H  
ATOM    385  C4'   U    13      14.267  -2.121 -27.424  1.00  0.00           C  
ATOM    386  H4'   U    13      13.333  -2.644 -27.220  1.00  0.00           H  
ATOM    387  O4'   U    13      14.297  -1.715 -28.758  1.00  0.00           O  
ATOM    388  C1'   U    13      15.006  -2.645 -29.481  1.00  0.00           C  
ATOM    389  H1'   U    13      14.329  -3.051 -30.232  1.00  0.00           H  
ATOM    390  N1    U    13      16.132  -2.096 -30.248  1.00  0.00           N  
ATOM    391  C6    U    13      16.622  -0.852 -29.878  1.00  0.00           C  
ATOM    392  H6    U    13      16.027  -0.300 -29.166  1.00  0.00           H  
ATOM    393  C5    U    13      17.711  -0.271 -30.510  1.00  0.00           C  
ATOM    394  H5    U    13      18.078   0.671 -30.128  1.00  0.00           H  
ATOM    395  C4    U    13      18.426  -0.951 -31.531  1.00  0.00           C  
ATOM    396  O4    U    13      19.397  -0.533 -32.052  1.00  0.00           O  
ATOM    397  N3    U    13      17.803  -2.117 -31.975  1.00  0.00           N  
ATOM    398  H3    U    13      18.151  -2.658 -32.754  1.00  0.00           H  
ATOM    399  C2    U    13      16.694  -2.736 -31.353  1.00  0.00           C  
ATOM    400  O2    U    13      16.271  -3.761 -31.788  1.00  0.00           O  
ATOM    401  C3'   U    13      15.434  -3.104 -27.258  1.00  0.00           C  
ATOM    402  H3'   U    13      16.287  -2.432 -27.166  1.00  0.00           H  
ATOM    403  C2'   U    13      15.413  -3.875 -28.577  1.00  0.00           C  
ATOM    404  H2'   U    13      16.348  -4.409 -28.745  1.00  0.00           H  
ATOM    405  O2'   U    13      14.321  -4.744 -28.755  1.00  0.00           O  
ATOM    406 HO2'   U    13      14.687  -5.533 -29.162  1.00  0.00           H  
ATOM    407  O3'   U    13      15.363  -3.955 -26.086  1.00  0.00           O  
ATOM    408  P     C    14      16.629  -4.660 -25.539  1.00  0.00           P  
ATOM    409  OP1   C    14      16.177  -5.442 -24.411  1.00  0.00           O  
ATOM    410  OP2   C    14      17.716  -3.634 -25.332  1.00  0.00           O  
ATOM    411  O5'   C    14      17.255  -5.684 -26.598  1.00  0.00           O  
ATOM    412  C5'   C    14      16.715  -6.996 -26.649  1.00  0.00           C  
ATOM    413  H5'   C    14      15.641  -7.071 -26.820  1.00  0.00           H  
ATOM    414 H5''   C    14      16.889  -7.480 -25.688  1.00  0.00           H  
ATOM    415  C4'   C    14      17.341  -7.840 -27.805  1.00  0.00           C  
ATOM    416  H4'   C    14      16.668  -8.689 -27.925  1.00  0.00           H  
ATOM    417  O4'   C    14      17.442  -7.126 -28.972  1.00  0.00           O  
ATOM    418  C1'   C    14      18.590  -7.511 -29.731  1.00  0.00           C  
ATOM    419  H1'   C    14      18.260  -7.825 -30.721  1.00  0.00           H  
ATOM    420  N1    C    14      19.606  -6.451 -29.951  1.00  0.00           N  
ATOM    421  C6    C    14      19.576  -5.228 -29.244  1.00  0.00           C  
ATOM    422  H6    C    14      18.837  -5.104 -28.466  1.00  0.00           H  
ATOM    423  C5    C    14      20.339  -4.207 -29.564  1.00  0.00           C  
ATOM    424  H5    C    14      20.238  -3.299 -28.988  1.00  0.00           H  
ATOM    425  C4    C    14      21.250  -4.408 -30.646  1.00  0.00           C  
ATOM    426  N4    C    14      21.862  -3.406 -30.994  1.00  0.00           N  
ATOM    427  H41   C    14      22.423  -3.429 -31.834  1.00  0.00           H  
ATOM    428  H42   C    14      21.765  -2.589 -30.407  1.00  0.00           H  
ATOM    429  N3    C    14      21.295  -5.525 -31.327  1.00  0.00           N  
ATOM    430  C2    C    14      20.477  -6.548 -31.039  1.00  0.00           C  
ATOM    431  O2    C    14      20.503  -7.617 -31.662  1.00  0.00           O  
ATOM    432  C3'   C    14      18.706  -8.346 -27.608  1.00  0.00           C  
ATOM    433  H3'   C    14      19.348  -7.529 -27.278  1.00  0.00           H  
ATOM    434  C2'   C    14      19.169  -8.780 -28.979  1.00  0.00           C  
ATOM    435  H2'   C    14      20.255  -8.853 -28.922  1.00  0.00           H  
ATOM    436  O2'   C    14      18.572 -10.024 -29.501  1.00  0.00           O  
ATOM    437 HO2'   C    14      19.113 -10.243 -30.264  1.00  0.00           H  
ATOM    438  O3'   C    14      18.754  -9.398 -26.655  1.00  0.00           O  
ATOM    439  P     C    15      20.042  -9.817 -25.864  1.00  0.00           P  
ATOM    440  OP1   C    15      19.663 -10.934 -25.021  1.00  0.00           O  
ATOM    441  OP2   C    15      20.525  -8.594 -25.168  1.00  0.00           O  
ATOM    442  O5'   C    15      21.199 -10.247 -26.875  1.00  0.00           O  
ATOM    443  C5'   C    15      21.137 -11.548 -27.472  1.00  0.00           C  
ATOM    444  H5'   C    15      20.120 -11.788 -27.783  1.00  0.00           H  
ATOM    445 H5''   C    15      21.494 -12.225 -26.696  1.00  0.00           H  
ATOM    446  C4'   C    15      22.097 -11.544 -28.716  1.00  0.00           C  
ATOM    447  H4'   C    15      21.940 -12.477 -29.258  1.00  0.00           H  
ATOM    448  O4'   C    15      22.056 -10.377 -29.570  1.00  0.00           O  
ATOM    449  C1'   C    15      23.330 -10.158 -30.212  1.00  0.00           C  
ATOM    450  H1'   C    15      23.344 -10.303 -31.293  1.00  0.00           H  
ATOM    451  N1    C    15      23.692  -8.718 -29.916  1.00  0.00           N  
ATOM    452  C6    C    15      23.172  -7.981 -28.862  1.00  0.00           C  
ATOM    453  H6    C    15      22.452  -8.478 -28.229  1.00  0.00           H  
ATOM    454  C5    C    15      23.575  -6.676 -28.725  1.00  0.00           C  
ATOM    455  H5    C    15      23.074  -6.130 -27.940  1.00  0.00           H  
ATOM    456  C4    C    15      24.503  -6.146 -29.685  1.00  0.00           C  
ATOM    457  N4    C    15      24.728  -4.843 -29.738  1.00  0.00           N  
ATOM    458  H41   C    15      25.423  -4.591 -30.426  1.00  0.00           H  
ATOM    459  H42   C    15      24.209  -4.164 -29.200  1.00  0.00           H  
ATOM    460  N3    C    15      25.099  -6.947 -30.550  1.00  0.00           N  
ATOM    461  C2    C    15      24.688  -8.183 -30.731  1.00  0.00           C  
ATOM    462  O2    C    15      25.409  -8.835 -31.479  1.00  0.00           O  
ATOM    463  C3'   C    15      23.565 -11.529 -28.288  1.00  0.00           C  
ATOM    464  H3'   C    15      23.622 -10.746 -27.532  1.00  0.00           H  
ATOM    465  C2'   C    15      24.270 -11.093 -29.497  1.00  0.00           C  
ATOM    466  H2'   C    15      25.202 -10.639 -29.163  1.00  0.00           H  
ATOM    467  O2'   C    15      24.440 -12.215 -30.385  1.00  0.00           O  
ATOM    468 HO2'   C    15      24.326 -12.935 -29.760  1.00  0.00           H  
ATOM    469  O3'   C    15      24.016 -12.920 -27.978  1.00  0.00           O  
ATOM    470  P     U    16      25.235 -13.044 -26.961  1.00  0.00           P  
ATOM    471  OP1   U    16      25.558 -14.474 -26.767  1.00  0.00           O  
ATOM    472  OP2   U    16      24.922 -12.220 -25.779  1.00  0.00           O  
ATOM    473  O5'   U    16      26.513 -12.364 -27.594  1.00  0.00           O  
ATOM    474  C5'   U    16      27.388 -13.111 -28.420  1.00  0.00           C  
ATOM    475  H5'   U    16      26.793 -13.572 -29.208  1.00  0.00           H  
ATOM    476 H5''   U    16      27.991 -13.831 -27.867  1.00  0.00           H  
ATOM    477  C4'   U    16      28.306 -12.140 -29.141  1.00  0.00           C  
ATOM    478  H4'   U    16      28.796 -12.774 -29.880  1.00  0.00           H  
ATOM    479  O4'   U    16      27.702 -11.017 -29.748  1.00  0.00           O  
ATOM    480  C1'   U    16      28.612  -9.955 -29.979  1.00  0.00           C  
ATOM    481  H1'   U    16      28.781  -9.725 -31.031  1.00  0.00           H  
ATOM    482  N1    U    16      28.176  -8.690 -29.233  1.00  0.00           N  
ATOM    483  C6    U    16      27.162  -8.734 -28.344  1.00  0.00           C  
ATOM    484  H6    U    16      26.660  -9.670 -28.148  1.00  0.00           H  
ATOM    485  C5    U    16      26.682  -7.579 -27.790  1.00  0.00           C  
ATOM    486  H5    U    16      25.835  -7.585 -27.120  1.00  0.00           H  
ATOM    487  C4    U    16      27.353  -6.278 -28.071  1.00  0.00           C  
ATOM    488  O4    U    16      27.114  -5.216 -27.521  1.00  0.00           O  
ATOM    489  N3    U    16      28.344  -6.384 -29.019  1.00  0.00           N  
ATOM    490  H3    U    16      28.910  -5.547 -29.016  1.00  0.00           H  
ATOM    491  C2    U    16      28.765  -7.495 -29.573  1.00  0.00           C  
ATOM    492  O2    U    16      29.669  -7.455 -30.410  1.00  0.00           O  
ATOM    493  C3'   U    16      29.556 -11.577 -28.495  1.00  0.00           C  
ATOM    494  H3'   U    16      29.264 -11.154 -27.534  1.00  0.00           H  
ATOM    495  C2'   U    16      29.912 -10.520 -29.533  1.00  0.00           C  
ATOM    496  H2'   U    16      30.488  -9.717 -29.073  1.00  0.00           H  
ATOM    497  O2'   U    16      30.643 -11.213 -30.520  1.00  0.00           O  
ATOM    498 HO2'   U    16      31.053 -11.848 -29.930  1.00  0.00           H  
ATOM    499  O3'   U    16      30.519 -12.481 -28.277  1.00  0.00           O  
ATOM    500  P     A    17      31.436 -12.278 -26.994  1.00  0.00           P  
ATOM    501  OP1   A    17      32.242 -13.510 -26.851  1.00  0.00           O  
ATOM    502  OP2   A    17      30.629 -11.865 -25.857  1.00  0.00           O  
ATOM    503  O5'   A    17      32.404 -11.148 -27.379  1.00  0.00           O  
ATOM    504  C5'   A    17      33.407 -11.424 -28.312  1.00  0.00           C  
ATOM    505  H5'   A    17      33.009 -11.675 -29.294  1.00  0.00           H  
ATOM    506 H5''   A    17      34.123 -12.119 -27.873  1.00  0.00           H  
ATOM    507  C4'   A    17      34.160 -10.155 -28.593  1.00  0.00           C  
ATOM    508  H4'   A    17      34.998 -10.505 -29.195  1.00  0.00           H  
ATOM    509  O4'   A    17      33.372  -9.245 -29.203  1.00  0.00           O  
ATOM    510  C1'   A    17      33.734  -7.910 -28.965  1.00  0.00           C  
ATOM    511  H1'   A    17      33.923  -7.211 -29.779  1.00  0.00           H  
ATOM    512  N9    A    17      32.601  -7.327 -28.252  1.00  0.00           N  
ATOM    513  C8    A    17      31.640  -7.895 -27.456  1.00  0.00           C  
ATOM    514  H8    A    17      31.539  -8.968 -27.390  1.00  0.00           H  
ATOM    515  N7    A    17      30.867  -6.985 -26.931  1.00  0.00           N  
ATOM    516  C5    A    17      31.446  -5.730 -27.291  1.00  0.00           C  
ATOM    517  C6    A    17      31.057  -4.384 -27.023  1.00  0.00           C  
ATOM    518  N6    A    17      30.080  -3.961 -26.242  1.00  0.00           N  
ATOM    519  H61   A    17      29.888  -2.969 -26.234  1.00  0.00           H  
ATOM    520  H62   A    17      29.477  -4.520 -25.656  1.00  0.00           H  
ATOM    521  N1    A    17      31.844  -3.442 -27.502  1.00  0.00           N  
ATOM    522  C2    A    17      32.885  -3.769 -28.200  1.00  0.00           C  
ATOM    523  H2    A    17      33.459  -2.934 -28.573  1.00  0.00           H  
ATOM    524  N3    A    17      33.361  -4.941 -28.539  1.00  0.00           N  
ATOM    525  C4    A    17      32.525  -5.956 -28.069  1.00  0.00           C  
ATOM    526  C3'   A    17      34.639  -9.375 -27.342  1.00  0.00           C  
ATOM    527  H3'   A    17      33.826  -9.180 -26.642  1.00  0.00           H  
ATOM    528  C2'   A    17      35.018  -8.108 -28.107  1.00  0.00           C  
ATOM    529  H2'   A    17      35.124  -7.320 -27.361  1.00  0.00           H  
ATOM    530  O2'   A    17      36.295  -8.184 -28.853  1.00  0.00           O  
ATOM    531 HO2'   A    17      36.648  -7.291 -28.852  1.00  0.00           H  
ATOM    532  O3'   A    17      35.768  -9.859 -26.673  1.00  0.00           O  
ATOM    533  P     A    18      36.103  -9.330 -25.172  1.00  0.00           P  
ATOM    534  OP1   A    18      37.252 -10.033 -24.645  1.00  0.00           O  
ATOM    535  OP2   A    18      34.879  -9.220 -24.374  1.00  0.00           O  
ATOM    536  O5'   A    18      36.555  -7.783 -25.363  1.00  0.00           O  
ATOM    537  C5'   A    18      37.905  -7.456 -25.597  1.00  0.00           C  
ATOM    538  H5'   A    18      38.362  -8.143 -26.310  1.00  0.00           H  
ATOM    539 H5''   A    18      38.440  -7.650 -24.668  1.00  0.00           H  
ATOM    540  C4'   A    18      38.012  -6.030 -26.034  1.00  0.00           C  
ATOM    541  H4'   A    18      38.889  -5.981 -26.679  1.00  0.00           H  
ATOM    542  O4'   A    18      36.869  -5.563 -26.771  1.00  0.00           O  
ATOM    543  C1'   A    18      36.313  -4.280 -26.301  1.00  0.00           C  
ATOM    544  H1'   A    18      36.233  -3.555 -27.112  1.00  0.00           H  
ATOM    545  N9    A    18      35.143  -4.395 -25.522  1.00  0.00           N  
ATOM    546  C8    A    18      34.380  -5.499 -25.173  1.00  0.00           C  
ATOM    547  H8    A    18      34.743  -6.516 -25.127  1.00  0.00           H  
ATOM    548  N7    A    18      33.236  -5.152 -24.629  1.00  0.00           N  
ATOM    549  C5    A    18      33.296  -3.756 -24.622  1.00  0.00           C  
ATOM    550  C6    A    18      32.532  -2.790 -24.029  1.00  0.00           C  
ATOM    551  N6    A    18      31.396  -2.998 -23.466  1.00  0.00           N  
ATOM    552  H61   A    18      30.901  -2.139 -23.277  1.00  0.00           H  
ATOM    553  H62   A    18      31.085  -3.958 -23.439  1.00  0.00           H  
ATOM    554  N1    A    18      32.720  -1.533 -24.194  1.00  0.00           N  
ATOM    555  C2    A    18      33.875  -1.192 -24.754  1.00  0.00           C  
ATOM    556  H2    A    18      33.998  -0.139 -24.961  1.00  0.00           H  
ATOM    557  N3    A    18      34.803  -1.963 -25.269  1.00  0.00           N  
ATOM    558  C4    A    18      34.471  -3.289 -25.139  1.00  0.00           C  
ATOM    559  C3'   A    18      38.111  -5.084 -24.875  1.00  0.00           C  
ATOM    560  H3'   A    18      37.461  -5.434 -24.072  1.00  0.00           H  
ATOM    561  C2'   A    18      37.506  -3.775 -25.430  1.00  0.00           C  
ATOM    562  H2'   A    18      37.159  -3.039 -24.705  1.00  0.00           H  
ATOM    563  O2'   A    18      38.353  -3.138 -26.311  1.00  0.00           O  
ATOM    564 HO2'   A    18      39.255  -3.435 -26.172  1.00  0.00           H  
ATOM    565  O3'   A    18      39.473  -5.015 -24.445  1.00  0.00           O  
ATOM    566  P     U    19      39.916  -4.574 -23.009  1.00  0.00           P  
ATOM    567  OP1   U    19      41.373  -4.290 -23.045  1.00  0.00           O  
ATOM    568  OP2   U    19      39.521  -5.660 -22.069  1.00  0.00           O  
ATOM    569  O5'   U    19      39.288  -3.245 -22.480  1.00  0.00           O  
ATOM    570  C5'   U    19      39.565  -2.059 -23.091  1.00  0.00           C  
ATOM    571  H5'   U    19      39.372  -2.116 -24.162  1.00  0.00           H  
ATOM    572 H5''   U    19      40.608  -1.744 -23.121  1.00  0.00           H  
ATOM    573  C4'   U    19      38.727  -0.833 -22.568  1.00  0.00           C  
ATOM    574  H4'   U    19      39.236   0.101 -22.805  1.00  0.00           H  
ATOM    575  O4'   U    19      37.506  -0.925 -23.177  1.00  0.00           O  
ATOM    576  C1'   U    19      36.503  -0.456 -22.211  1.00  0.00           C  
ATOM    577  H1'   U    19      35.999   0.374 -22.706  1.00  0.00           H  
ATOM    578  N1    U    19      35.524  -1.587 -21.770  1.00  0.00           N  
ATOM    579  C6    U    19      35.775  -2.901 -22.116  1.00  0.00           C  
ATOM    580  H6    U    19      36.615  -3.149 -22.748  1.00  0.00           H  
ATOM    581  C5    U    19      34.925  -3.898 -21.795  1.00  0.00           C  
ATOM    582  H5    U    19      35.193  -4.927 -21.986  1.00  0.00           H  
ATOM    583  C4    U    19      33.729  -3.590 -20.968  1.00  0.00           C  
ATOM    584  O4    U    19      32.947  -4.452 -20.620  1.00  0.00           O  
ATOM    585  N3    U    19      33.544  -2.265 -20.707  1.00  0.00           N  
ATOM    586  H3    U    19      32.552  -2.111 -20.588  1.00  0.00           H  
ATOM    587  C2    U    19      34.346  -1.261 -21.100  1.00  0.00           C  
ATOM    588  O2    U    19      34.129  -0.114 -20.714  1.00  0.00           O  
ATOM    589  C3'   U    19      38.501  -0.838 -21.091  1.00  0.00           C  
ATOM    590  H3'   U    19      38.239  -1.888 -20.963  1.00  0.00           H  
ATOM    591  C2'   U    19      37.263   0.066 -21.025  1.00  0.00           C  
ATOM    592  H2'   U    19      36.772  -0.214 -20.092  1.00  0.00           H  
ATOM    593  O2'   U    19      37.559   1.402 -21.259  1.00  0.00           O  
ATOM    594 HO2'   U    19      38.179   1.805 -20.648  1.00  0.00           H  
ATOM    595  O3'   U    19      39.613  -0.454 -20.280  1.00  0.00           O  
ATOM    596  P     G    20      39.642  -0.809 -18.726  1.00  0.00           P  
ATOM    597  OP1   G    20      40.864  -0.170 -18.255  1.00  0.00           O  
ATOM    598  OP2   G    20      39.482  -2.243 -18.554  1.00  0.00           O  
ATOM    599  O5'   G    20      38.455  -0.132 -17.960  1.00  0.00           O  
ATOM    600  C5'   G    20      38.247   1.293 -17.893  1.00  0.00           C  
ATOM    601  H5'   G    20      38.444   1.671 -18.897  1.00  0.00           H  
ATOM    602 H5''   G    20      39.036   1.722 -17.275  1.00  0.00           H  
ATOM    603  C4'   G    20      36.913   1.737 -17.252  1.00  0.00           C  
ATOM    604  H4'   G    20      36.869   2.825 -17.233  1.00  0.00           H  
ATOM    605  O4'   G    20      35.836   1.058 -17.943  1.00  0.00           O  
ATOM    606  C1'   G    20      34.836   0.619 -17.045  1.00  0.00           C  
ATOM    607  H1'   G    20      33.910   1.181 -17.171  1.00  0.00           H  
ATOM    608  N9    G    20      34.514  -0.870 -17.250  1.00  0.00           N  
ATOM    609  C8    G    20      35.287  -1.880 -17.772  1.00  0.00           C  
ATOM    610  H8    G    20      36.322  -1.741 -18.046  1.00  0.00           H  
ATOM    611  N7    G    20      34.729  -3.080 -17.850  1.00  0.00           N  
ATOM    612  C5    G    20      33.441  -2.808 -17.445  1.00  0.00           C  
ATOM    613  C6    G    20      32.288  -3.613 -17.329  1.00  0.00           C  
ATOM    614  O6    G    20      32.203  -4.784 -17.595  1.00  0.00           O  
ATOM    615  N1    G    20      31.198  -2.945 -16.785  1.00  0.00           N  
ATOM    616  H1    G    20      30.318  -3.428 -16.672  1.00  0.00           H  
ATOM    617  C2    G    20      31.151  -1.649 -16.390  1.00  0.00           C  
ATOM    618  N2    G    20      30.037  -1.281 -15.838  1.00  0.00           N  
ATOM    619  H21   G    20      29.254  -1.906 -15.715  1.00  0.00           H  
ATOM    620  H22   G    20      30.124  -0.369 -15.413  1.00  0.00           H  
ATOM    621  N3    G    20      32.154  -0.855 -16.618  1.00  0.00           N  
ATOM    622  C4    G    20      33.292  -1.486 -17.122  1.00  0.00           C  
ATOM    623  C3'   G    20      36.800   1.145 -15.825  1.00  0.00           C  
ATOM    624  H3'   G    20      37.155   0.115 -15.805  1.00  0.00           H  
ATOM    625  C2'   G    20      35.268   0.997 -15.655  1.00  0.00           C  
ATOM    626  H2'   G    20      35.009   0.242 -14.913  1.00  0.00           H  
ATOM    627  O2'   G    20      34.651   2.251 -15.498  1.00  0.00           O  
ATOM    628 HO2'   G    20      35.000   2.655 -14.700  1.00  0.00           H  
ATOM    629  O3'   G    20      37.346   1.968 -14.848  1.00  0.00           O  
ATOM    630  P     A    21      37.646   1.363 -13.414  1.00  0.00           P  
ATOM    631  OP1   A    21      38.621   2.300 -12.812  1.00  0.00           O  
ATOM    632  OP2   A    21      37.969  -0.104 -13.472  1.00  0.00           O  
ATOM    633  O5'   A    21      36.373   1.406 -12.557  1.00  0.00           O  
ATOM    634  C5'   A    21      35.771   2.665 -12.197  1.00  0.00           C  
ATOM    635  H5'   A    21      35.793   3.324 -13.065  1.00  0.00           H  
ATOM    636 H5''   A    21      36.344   3.074 -11.365  1.00  0.00           H  
ATOM    637  C4'   A    21      34.339   2.416 -11.790  1.00  0.00           C  
ATOM    638  H4'   A    21      33.875   3.385 -11.603  1.00  0.00           H  
ATOM    639  O4'   A    21      33.622   1.769 -12.788  1.00  0.00           O  
ATOM    640  C1'   A    21      32.514   1.165 -12.115  1.00  0.00           C  
ATOM    641  H1'   A    21      31.568   1.619 -12.411  1.00  0.00           H  
ATOM    642  N9    A    21      32.492  -0.298 -12.462  1.00  0.00           N  
ATOM    643  C8    A    21      33.436  -1.013 -13.170  1.00  0.00           C  
ATOM    644  H8    A    21      34.427  -0.697 -13.461  1.00  0.00           H  
ATOM    645  N7    A    21      33.011  -2.205 -13.464  1.00  0.00           N  
ATOM    646  C5    A    21      31.693  -2.294 -13.078  1.00  0.00           C  
ATOM    647  C6    A    21      30.677  -3.210 -13.119  1.00  0.00           C  
ATOM    648  N6    A    21      30.823  -4.412 -13.724  1.00  0.00           N  
ATOM    649  H61   A    21      30.097  -5.114 -13.688  1.00  0.00           H  
ATOM    650  H62   A    21      31.753  -4.601 -14.069  1.00  0.00           H  
ATOM    651  N1    A    21      29.512  -3.010 -12.496  1.00  0.00           N  
ATOM    652  C2    A    21      29.374  -1.897 -11.789  1.00  0.00           C  
ATOM    653  H2    A    21      28.415  -1.735 -11.320  1.00  0.00           H  
ATOM    654  N3    A    21      30.215  -0.909 -11.711  1.00  0.00           N  
ATOM    655  C4    A    21      31.419  -1.205 -12.289  1.00  0.00           C  
ATOM    656  C3'   A    21      34.153   1.638 -10.488  1.00  0.00           C  
ATOM    657  H3'   A    21      34.755   0.730 -10.495  1.00  0.00           H  
ATOM    658  C2'   A    21      32.674   1.268 -10.638  1.00  0.00           C  
ATOM    659  H2'   A    21      32.487   0.258 -10.271  1.00  0.00           H  
ATOM    660  O2'   A    21      31.873   2.354 -10.087  1.00  0.00           O  
ATOM    661 HO2'   A    21      30.974   2.138 -10.344  1.00  0.00           H  
ATOM    662  O3'   A    21      34.470   2.296  -9.298  1.00  0.00           O  
ATOM    663  P     U    22      34.793   1.616  -7.909  1.00  0.00           P  
ATOM    664  OP1   U    22      34.749   2.716  -6.892  1.00  0.00           O  
ATOM    665  OP2   U    22      35.956   0.757  -8.075  1.00  0.00           O  
ATOM    666  O5'   U    22      33.634   0.591  -7.562  1.00  0.00           O  
ATOM    667  C5'   U    22      32.422   1.228  -7.121  1.00  0.00           C  
ATOM    668  H5'   U    22      32.024   1.992  -7.789  1.00  0.00           H  
ATOM    669 H5''   U    22      32.555   1.652  -6.126  1.00  0.00           H  
ATOM    670  C4'   U    22      31.340   0.219  -6.891  1.00  0.00           C  
ATOM    671  H4'   U    22      30.438   0.797  -6.689  1.00  0.00           H  
ATOM    672  O4'   U    22      31.193  -0.443  -8.129  1.00  0.00           O  
ATOM    673  C1'   U    22      30.959  -1.782  -7.843  1.00  0.00           C  
ATOM    674  H1'   U    22      29.888  -1.925  -7.696  1.00  0.00           H  
ATOM    675  N1    U    22      31.471  -2.721  -8.881  1.00  0.00           N  
ATOM    676  C6    U    22      32.741  -2.499  -9.370  1.00  0.00           C  
ATOM    677  H6    U    22      33.251  -1.557  -9.228  1.00  0.00           H  
ATOM    678  C5    U    22      33.311  -3.401 -10.212  1.00  0.00           C  
ATOM    679  H5    U    22      34.243  -3.147 -10.695  1.00  0.00           H  
ATOM    680  C4    U    22      32.775  -4.699 -10.470  1.00  0.00           C  
ATOM    681  O4    U    22      33.268  -5.586 -11.189  1.00  0.00           O  
ATOM    682  N3    U    22      31.516  -4.868  -9.907  1.00  0.00           N  
ATOM    683  H3    U    22      30.919  -5.610 -10.245  1.00  0.00           H  
ATOM    684  C2    U    22      30.757  -3.883  -9.251  1.00  0.00           C  
ATOM    685  O2    U    22      29.551  -4.025  -9.153  1.00  0.00           O  
ATOM    686  C3'   U    22      31.597  -0.748  -5.732  1.00  0.00           C  
ATOM    687  H3'   U    22      32.540  -0.503  -5.243  1.00  0.00           H  
ATOM    688  C2'   U    22      31.809  -2.007  -6.609  1.00  0.00           C  
ATOM    689  H2'   U    22      32.856  -2.062  -6.909  1.00  0.00           H  
ATOM    690  O2'   U    22      31.378  -3.196  -6.000  1.00  0.00           O  
ATOM    691 HO2'   U    22      32.098  -3.650  -5.555  1.00  0.00           H  
ATOM    692  O3'   U    22      30.558  -0.845  -4.741  1.00  0.00           O  
ATOM    693  P     A    23      30.472   0.163  -3.521  1.00  0.00           P  
ATOM    694  OP1   A    23      31.046   1.543  -3.837  1.00  0.00           O  
ATOM    695  OP2   A    23      31.009  -0.551  -2.345  1.00  0.00           O  
ATOM    696  O5'   A    23      28.916   0.373  -3.347  1.00  0.00           O  
ATOM    697  C5'   A    23      28.317   1.301  -4.143  1.00  0.00           C  
ATOM    698  H5'   A    23      28.733   1.294  -5.151  1.00  0.00           H  
ATOM    699 H5''   A    23      28.424   2.281  -3.678  1.00  0.00           H  
ATOM    700  C4'   A    23      26.836   1.107  -4.269  1.00  0.00           C  
ATOM    701  H4'   A    23      26.314   1.883  -4.829  1.00  0.00           H  
ATOM    702  O4'   A    23      26.730  -0.094  -4.993  1.00  0.00           O  
ATOM    703  C1'   A    23      26.156  -1.120  -4.153  1.00  0.00           C  
ATOM    704  H1'   A    23      25.123  -1.295  -4.454  1.00  0.00           H  
ATOM    705  N9    A    23      26.842  -2.443  -4.260  1.00  0.00           N  
ATOM    706  C8    A    23      27.777  -2.928  -5.151  1.00  0.00           C  
ATOM    707  H8    A    23      28.515  -2.229  -5.515  1.00  0.00           H  
ATOM    708  N7    A    23      27.798  -4.182  -5.378  1.00  0.00           N  
ATOM    709  C5    A    23      26.794  -4.693  -4.519  1.00  0.00           C  
ATOM    710  C6    A    23      26.281  -5.988  -4.265  1.00  0.00           C  
ATOM    711  N6    A    23      26.743  -7.126  -4.762  1.00  0.00           N  
ATOM    712  H61   A    23      26.604  -7.889  -4.116  1.00  0.00           H  
ATOM    713  H62   A    23      27.539  -7.171  -5.382  1.00  0.00           H  
ATOM    714  N1    A    23      25.256  -6.121  -3.351  1.00  0.00           N  
ATOM    715  C2    A    23      24.778  -5.003  -2.782  1.00  0.00           C  
ATOM    716  H2    A    23      24.080  -5.016  -1.958  1.00  0.00           H  
ATOM    717  N3    A    23      25.147  -3.756  -3.020  1.00  0.00           N  
ATOM    718  C4    A    23      26.166  -3.626  -3.911  1.00  0.00           C  
ATOM    719  C3'   A    23      26.059   0.930  -2.924  1.00  0.00           C  
ATOM    720  H3'   A    23      26.609   1.348  -2.081  1.00  0.00           H  
ATOM    721  C2'   A    23      26.067  -0.588  -2.752  1.00  0.00           C  
ATOM    722  H2'   A    23      27.003  -0.893  -2.285  1.00  0.00           H  
ATOM    723  O2'   A    23      24.916  -1.145  -2.086  1.00  0.00           O  
ATOM    724 HO2'   A    23      25.142  -2.069  -2.209  1.00  0.00           H  
ATOM    725  O3'   A    23      24.800   1.469  -3.149  1.00  0.00           O  
ATOM    726  P     U    24      24.327   2.592  -2.111  1.00  0.00           P  
ATOM    727  OP1   U    24      24.456   2.189  -0.732  1.00  0.00           O  
ATOM    728  OP2   U    24      22.986   3.066  -2.522  1.00  0.00           O  
ATOM    729  O5'   U    24      25.430   3.785  -2.276  1.00  0.00           O  
ATOM    730  C5'   U    24      24.994   4.836  -3.058  1.00  0.00           C  
ATOM    731  H5'   U    24      24.071   5.229  -2.633  1.00  0.00           H  
ATOM    732 H5''   U    24      24.729   4.526  -4.069  1.00  0.00           H  
ATOM    733  C4'   U    24      26.015   5.881  -3.313  1.00  0.00           C  
ATOM    734  H4'   U    24      25.541   6.639  -3.936  1.00  0.00           H  
ATOM    735  O4'   U    24      26.551   6.511  -2.150  1.00  0.00           O  
ATOM    736  C1'   U    24      27.963   6.318  -2.128  1.00  0.00           C  
ATOM    737  H1'   U    24      28.449   7.247  -2.427  1.00  0.00           H  
ATOM    738  N1    U    24      28.411   6.053  -0.736  1.00  0.00           N  
ATOM    739  C6    U    24      27.762   5.128   0.009  1.00  0.00           C  
ATOM    740  H6    U    24      26.822   4.796  -0.407  1.00  0.00           H  
ATOM    741  C5    U    24      28.231   4.650   1.180  1.00  0.00           C  
ATOM    742  H5    U    24      27.643   3.926   1.724  1.00  0.00           H  
ATOM    743  C4    U    24      29.492   5.152   1.688  1.00  0.00           C  
ATOM    744  O4    U    24      30.055   4.697   2.700  1.00  0.00           O  
ATOM    745  N3    U    24      30.149   6.038   0.909  1.00  0.00           N  
ATOM    746  H3    U    24      31.039   6.375   1.247  1.00  0.00           H  
ATOM    747  C2    U    24      29.664   6.560  -0.246  1.00  0.00           C  
ATOM    748  O2    U    24      30.344   7.416  -0.828  1.00  0.00           O  
ATOM    749  C3'   U    24      27.189   5.329  -4.102  1.00  0.00           C  
ATOM    750  H3'   U    24      27.004   4.368  -4.580  1.00  0.00           H  
ATOM    751  C2'   U    24      28.287   5.160  -3.075  1.00  0.00           C  
ATOM    752  H2'   U    24      28.181   4.218  -2.537  1.00  0.00           H  
ATOM    753  O2'   U    24      29.600   5.241  -3.525  1.00  0.00           O  
ATOM    754 HO2'   U    24      29.725   4.583  -4.213  1.00  0.00           H  
ATOM    755  O3'   U    24      27.595   6.279  -5.149  1.00  0.00           O  
ATOM    756  P     G    25      26.901   6.317  -6.611  1.00  0.00           P  
ATOM    757  OP1   G    25      27.493   7.514  -7.211  1.00  0.00           O  
ATOM    758  OP2   G    25      25.481   6.089  -6.554  1.00  0.00           O  
ATOM    759  O5'   G    25      27.540   5.078  -7.326  1.00  0.00           O  
ATOM    760  C5'   G    25      28.666   5.167  -8.124  1.00  0.00           C  
ATOM    761  H5'   G    25      29.547   5.313  -7.499  1.00  0.00           H  
ATOM    762 H5''   G    25      28.525   5.988  -8.828  1.00  0.00           H  
ATOM    763  C4'   G    25      28.978   3.872  -8.927  1.00  0.00           C  
ATOM    764  H4'   G    25      29.955   4.000  -9.394  1.00  0.00           H  
ATOM    765  O4'   G    25      28.837   2.668  -8.090  1.00  0.00           O  
ATOM    766  C1'   G    25      28.188   1.599  -8.799  1.00  0.00           C  
ATOM    767  H1'   G    25      28.703   0.639  -8.839  1.00  0.00           H  
ATOM    768  N9    G    25      26.775   1.382  -8.299  1.00  0.00           N  
ATOM    769  C8    G    25      25.870   2.226  -7.685  1.00  0.00           C  
ATOM    770  H8    G    25      25.905   3.306  -7.667  1.00  0.00           H  
ATOM    771  N7    G    25      24.849   1.642  -7.126  1.00  0.00           N  
ATOM    772  C5    G    25      25.092   0.334  -7.447  1.00  0.00           C  
ATOM    773  C6    G    25      24.472  -0.900  -7.013  1.00  0.00           C  
ATOM    774  O6    G    25      23.482  -0.985  -6.305  1.00  0.00           O  
ATOM    775  N1    G    25      25.104  -2.080  -7.325  1.00  0.00           N  
ATOM    776  H1    G    25      24.678  -2.990  -7.222  1.00  0.00           H  
ATOM    777  C2    G    25      26.157  -2.088  -8.165  1.00  0.00           C  
ATOM    778  N2    G    25      26.636  -3.290  -8.524  1.00  0.00           N  
ATOM    779  H21   G    25      26.052  -4.098  -8.369  1.00  0.00           H  
ATOM    780  H22   G    25      27.546  -3.335  -8.962  1.00  0.00           H  
ATOM    781  N3    G    25      26.886  -0.967  -8.532  1.00  0.00           N  
ATOM    782  C4    G    25      26.234   0.187  -8.165  1.00  0.00           C  
ATOM    783  C3'   G    25      27.959   3.693 -10.001  1.00  0.00           C  
ATOM    784  H3'   G    25      26.945   3.833  -9.626  1.00  0.00           H  
ATOM    785  C2'   G    25      28.057   2.146 -10.250  1.00  0.00           C  
ATOM    786  H2'   G    25      27.212   1.686 -10.763  1.00  0.00           H  
ATOM    787  O2'   G    25      29.240   1.713 -10.888  1.00  0.00           O  
ATOM    788 HO2'   G    25      29.186   0.822 -11.241  1.00  0.00           H  
ATOM    789  O3'   G    25      28.249   4.430 -11.182  1.00  0.00           O  
ATOM    790  P     G    26      27.134   4.526 -12.315  1.00  0.00           P  
ATOM    791  OP1   G    26      27.681   5.439 -13.309  1.00  0.00           O  
ATOM    792  OP2   G    26      25.855   4.932 -11.679  1.00  0.00           O  
ATOM    793  O5'   G    26      26.838   3.178 -13.016  1.00  0.00           O  
ATOM    794  C5'   G    26      27.907   2.517 -13.801  1.00  0.00           C  
ATOM    795  H5'   G    26      28.830   2.392 -13.236  1.00  0.00           H  
ATOM    796 H5''   G    26      27.977   3.265 -14.591  1.00  0.00           H  
ATOM    797  C4'   G    26      27.457   1.184 -14.192  1.00  0.00           C  
ATOM    798  H4'   G    26      28.216   0.690 -14.799  1.00  0.00           H  
ATOM    799  O4'   G    26      27.177   0.420 -13.023  1.00  0.00           O  
ATOM    800  C1'   G    26      25.992  -0.251 -13.200  1.00  0.00           C  
ATOM    801  H1'   G    26      26.247  -1.311 -13.180  1.00  0.00           H  
ATOM    802  N9    G    26      25.041   0.122 -12.135  1.00  0.00           N  
ATOM    803  C8    G    26      24.657   1.407 -11.675  1.00  0.00           C  
ATOM    804  H8    G    26      25.155   2.286 -12.057  1.00  0.00           H  
ATOM    805  N7    G    26      23.759   1.411 -10.702  1.00  0.00           N  
ATOM    806  C5    G    26      23.576   0.036 -10.544  1.00  0.00           C  
ATOM    807  C6    G    26      22.655  -0.562  -9.663  1.00  0.00           C  
ATOM    808  O6    G    26      21.757  -0.039  -8.932  1.00  0.00           O  
ATOM    809  N1    G    26      22.706  -1.929  -9.718  1.00  0.00           N  
ATOM    810  H1    G    26      22.033  -2.523  -9.255  1.00  0.00           H  
ATOM    811  C2    G    26      23.490  -2.653 -10.506  1.00  0.00           C  
ATOM    812  N2    G    26      23.268  -3.937 -10.590  1.00  0.00           N  
ATOM    813  H21   G    26      22.523  -4.395 -10.085  1.00  0.00           H  
ATOM    814  H22   G    26      23.784  -4.454 -11.288  1.00  0.00           H  
ATOM    815  N3    G    26      24.352  -2.099 -11.348  1.00  0.00           N  
ATOM    816  C4    G    26      24.376  -0.768 -11.327  1.00  0.00           C  
ATOM    817  C3'   G    26      26.209   1.252 -15.042  1.00  0.00           C  
ATOM    818  H3'   G    26      25.569   2.026 -14.619  1.00  0.00           H  
ATOM    819  C2'   G    26      25.534  -0.092 -14.677  1.00  0.00           C  
ATOM    820  H2'   G    26      24.452   0.005 -14.764  1.00  0.00           H  
ATOM    821  O2'   G    26      26.021  -1.283 -15.275  1.00  0.00           O  
ATOM    822 HO2'   G    26      26.009  -1.181 -16.229  1.00  0.00           H  
ATOM    823  O3'   G    26      26.396   1.296 -16.465  1.00  0.00           O  
ATOM    824  P     U    27      25.210   1.836 -17.399  1.00  0.00           P  
ATOM    825  OP1   U    27      24.031   2.372 -16.668  1.00  0.00           O  
ATOM    826  OP2   U    27      25.062   1.085 -18.637  1.00  0.00           O  
ATOM    827  O5'   U    27      26.039   3.107 -17.967  1.00  0.00           O  
ATOM    828  C5'   U    27      26.433   4.227 -17.179  1.00  0.00           C  
ATOM    829  H5'   U    27      26.293   4.167 -16.099  1.00  0.00           H  
ATOM    830 H5''   U    27      25.985   5.173 -17.480  1.00  0.00           H  
ATOM    831  C4'   U    27      27.873   4.497 -17.475  1.00  0.00           C  
ATOM    832  H4'   U    27      28.119   5.411 -16.936  1.00  0.00           H  
ATOM    833  O4'   U    27      28.702   3.385 -17.078  1.00  0.00           O  
ATOM    834  C1'   U    27      29.919   3.445 -17.887  1.00  0.00           C  
ATOM    835  H1'   U    27      30.776   3.741 -17.281  1.00  0.00           H  
ATOM    836  N1    U    27      30.153   2.075 -18.422  1.00  0.00           N  
ATOM    837  C6    U    27      29.089   1.235 -18.665  1.00  0.00           C  
ATOM    838  H6    U    27      28.140   1.548 -18.257  1.00  0.00           H  
ATOM    839  C5    U    27      29.217   0.055 -19.342  1.00  0.00           C  
ATOM    840  H5    U    27      28.385  -0.596 -19.567  1.00  0.00           H  
ATOM    841  C4    U    27      30.572  -0.393 -19.634  1.00  0.00           C  
ATOM    842  O4    U    27      30.856  -1.477 -20.085  1.00  0.00           O  
ATOM    843  N3    U    27      31.604   0.482 -19.397  1.00  0.00           N  
ATOM    844  H3    U    27      32.492   0.201 -19.787  1.00  0.00           H  
ATOM    845  C2    U    27      31.461   1.674 -18.799  1.00  0.00           C  
ATOM    846  O2    U    27      32.439   2.453 -18.581  1.00  0.00           O  
ATOM    847  C3'   U    27      28.258   4.787 -18.922  1.00  0.00           C  
ATOM    848  H3'   U    27      27.762   4.038 -19.538  1.00  0.00           H  
ATOM    849  C2'   U    27      29.760   4.513 -18.936  1.00  0.00           C  
ATOM    850  H2'   U    27      30.110   4.204 -19.921  1.00  0.00           H  
ATOM    851  O2'   U    27      30.534   5.670 -18.431  1.00  0.00           O  
ATOM    852 HO2'   U    27      31.448   5.633 -18.724  1.00  0.00           H  
ATOM    853  O3'   U    27      27.820   6.056 -19.366  1.00  0.00           O  
ATOM    854  P     U    28      27.289   6.229 -20.821  1.00  0.00           P  
ATOM    855  OP1   U    28      26.742   7.586 -21.013  1.00  0.00           O  
ATOM    856  OP2   U    28      26.347   5.139 -21.117  1.00  0.00           O  
ATOM    857  O5'   U    28      28.507   6.132 -21.860  1.00  0.00           O  
ATOM    858  C5'   U    28      29.565   7.154 -21.890  1.00  0.00           C  
ATOM    859  H5'   U    28      29.863   7.369 -20.864  1.00  0.00           H  
ATOM    860 H5''   U    28      29.296   8.111 -22.336  1.00  0.00           H  
ATOM    861  C4'   U    28      30.808   6.513 -22.608  1.00  0.00           C  
ATOM    862  H4'   U    28      31.606   7.247 -22.493  1.00  0.00           H  
ATOM    863  O4'   U    28      31.138   5.257 -21.904  1.00  0.00           O  
ATOM    864  C1'   U    28      31.975   4.440 -22.740  1.00  0.00           C  
ATOM    865  H1'   U    28      33.005   4.346 -22.397  1.00  0.00           H  
ATOM    866  N1    U    28      31.297   3.119 -22.805  1.00  0.00           N  
ATOM    867  C6    U    28      30.029   2.917 -22.358  1.00  0.00           C  
ATOM    868  H6    U    28      29.360   3.750 -22.203  1.00  0.00           H  
ATOM    869  C5    U    28      29.458   1.660 -22.373  1.00  0.00           C  
ATOM    870  H5    U    28      28.454   1.486 -22.016  1.00  0.00           H  
ATOM    871  C4    U    28      30.199   0.529 -22.807  1.00  0.00           C  
ATOM    872  O4    U    28      29.711  -0.575 -23.050  1.00  0.00           O  
ATOM    873  N3    U    28      31.530   0.835 -23.196  1.00  0.00           N  
ATOM    874  H3    U    28      32.105   0.065 -23.506  1.00  0.00           H  
ATOM    875  C2    U    28      32.134   2.038 -23.081  1.00  0.00           C  
ATOM    876  O2    U    28      33.287   2.080 -23.423  1.00  0.00           O  
ATOM    877  C3'   U    28      30.793   5.939 -24.066  1.00  0.00           C  
ATOM    878  H3'   U    28      29.942   5.267 -24.175  1.00  0.00           H  
ATOM    879  C2'   U    28      32.172   5.187 -24.104  1.00  0.00           C  
ATOM    880  H2'   U    28      32.103   4.460 -24.914  1.00  0.00           H  
ATOM    881  O2'   U    28      33.404   5.907 -24.041  1.00  0.00           O  
ATOM    882 HO2'   U    28      33.392   6.746 -24.508  1.00  0.00           H  
ATOM    883  O3'   U    28      30.729   6.996 -24.987  1.00  0.00           O  
ATOM    884  P     U    29      30.167   6.820 -26.493  1.00  0.00           P  
ATOM    885  OP1   U    29      30.526   8.101 -27.176  1.00  0.00           O  
ATOM    886  OP2   U    29      28.739   6.396 -26.462  1.00  0.00           O  
ATOM    887  O5'   U    29      30.951   5.719 -27.302  1.00  0.00           O  
ATOM    888  C5'   U    29      32.297   5.900 -27.777  1.00  0.00           C  
ATOM    889  H5'   U    29      32.874   6.280 -26.934  1.00  0.00           H  
ATOM    890 H5''   U    29      32.180   6.582 -28.620  1.00  0.00           H  
ATOM    891  C4'   U    29      32.835   4.554 -28.302  1.00  0.00           C  
ATOM    892  H4'   U    29      33.811   4.838 -28.697  1.00  0.00           H  
ATOM    893  O4'   U    29      32.871   3.679 -27.099  1.00  0.00           O  
ATOM    894  C1'   U    29      33.120   2.374 -27.480  1.00  0.00           C  
ATOM    895  H1'   U    29      34.149   2.191 -27.172  1.00  0.00           H  
ATOM    896  N1    U    29      32.186   1.409 -26.955  1.00  0.00           N  
ATOM    897  C6    U    29      31.070   1.841 -26.372  1.00  0.00           C  
ATOM    898  H6    U    29      30.931   2.872 -26.081  1.00  0.00           H  
ATOM    899  C5    U    29      30.010   1.011 -26.241  1.00  0.00           C  
ATOM    900  H5    U    29      29.121   1.494 -25.863  1.00  0.00           H  
ATOM    901  C4    U    29      29.998  -0.377 -26.765  1.00  0.00           C  
ATOM    902  O4    U    29      29.101  -1.184 -26.719  1.00  0.00           O  
ATOM    903  N3    U    29      31.177  -0.687 -27.395  1.00  0.00           N  
ATOM    904  H3    U    29      31.209  -1.657 -27.673  1.00  0.00           H  
ATOM    905  C2    U    29      32.306   0.101 -27.479  1.00  0.00           C  
ATOM    906  O2    U    29      33.309  -0.358 -28.086  1.00  0.00           O  
ATOM    907  C3'   U    29      32.215   3.718 -29.423  1.00  0.00           C  
ATOM    908  H3'   U    29      31.178   3.407 -29.296  1.00  0.00           H  
ATOM    909  C2'   U    29      33.007   2.456 -29.053  1.00  0.00           C  
ATOM    910  H2'   U    29      32.390   1.622 -29.385  1.00  0.00           H  
ATOM    911  O2'   U    29      34.302   2.621 -29.571  1.00  0.00           O  
ATOM    912 HO2'   U    29      34.137   2.663 -30.515  1.00  0.00           H  
ATOM    913  O3'   U    29      32.466   4.181 -30.766  1.00  0.00           O  
ATOM    914  P     G    30      31.616   3.619 -31.996  1.00  0.00           P  
ATOM    915  OP1   G    30      31.694   4.543 -33.152  1.00  0.00           O  
ATOM    916  OP2   G    30      30.263   3.221 -31.594  1.00  0.00           O  
ATOM    917  O5'   G    30      32.447   2.304 -32.444  1.00  0.00           O  
ATOM    918  C5'   G    30      33.706   2.348 -33.078  1.00  0.00           C  
ATOM    919  H5'   G    30      34.380   2.918 -32.439  1.00  0.00           H  
ATOM    920 H5''   G    30      33.518   2.922 -33.985  1.00  0.00           H  
ATOM    921  C4'   G    30      34.220   0.987 -33.335  1.00  0.00           C  
ATOM    922  H4'   G    30      35.114   1.037 -33.957  1.00  0.00           H  
ATOM    923  O4'   G    30      34.493   0.215 -32.184  1.00  0.00           O  
ATOM    924  C1'   G    30      34.149  -1.152 -32.436  1.00  0.00           C  
ATOM    925  H1'   G    30      34.919  -1.910 -32.292  1.00  0.00           H  
ATOM    926  N9    G    30      33.067  -1.610 -31.558  1.00  0.00           N  
ATOM    927  C8    G    30      32.232  -0.788 -30.914  1.00  0.00           C  
ATOM    928  H8    G    30      32.469   0.265 -30.861  1.00  0.00           H  
ATOM    929  N7    G    30      31.162  -1.355 -30.418  1.00  0.00           N  
ATOM    930  C5    G    30      31.397  -2.719 -30.740  1.00  0.00           C  
ATOM    931  C6    G    30      30.675  -3.918 -30.432  1.00  0.00           C  
ATOM    932  O6    G    30      29.679  -4.110 -29.765  1.00  0.00           O  
ATOM    933  N1    G    30      31.269  -5.037 -30.992  1.00  0.00           N  
ATOM    934  H1    G    30      30.819  -5.924 -30.818  1.00  0.00           H  
ATOM    935  C2    G    30      32.336  -4.996 -31.778  1.00  0.00           C  
ATOM    936  N2    G    30      32.678  -6.172 -32.247  1.00  0.00           N  
ATOM    937  H21   G    30      32.245  -7.046 -31.984  1.00  0.00           H  
ATOM    938  H22   G    30      33.488  -6.203 -32.850  1.00  0.00           H  
ATOM    939  N3    G    30      33.094  -3.959 -32.054  1.00  0.00           N  
ATOM    940  C4    G    30      32.522  -2.828 -31.512  1.00  0.00           C  
ATOM    941  C3'   G    30      33.219   0.086 -34.078  1.00  0.00           C  
ATOM    942  H3'   G    30      32.220   0.068 -33.642  1.00  0.00           H  
ATOM    943  C2'   G    30      33.781  -1.236 -33.872  1.00  0.00           C  
ATOM    944  H2'   G    30      33.197  -2.148 -33.995  1.00  0.00           H  
ATOM    945  O2'   G    30      35.015  -1.311 -34.522  1.00  0.00           O  
ATOM    946 HO2'   G    30      35.017  -0.632 -35.201  1.00  0.00           H  
ATOM    947  O3'   G    30      33.132   0.506 -35.413  1.00  0.00           O  
ATOM    948  P     G    31      31.778   0.275 -36.261  1.00  0.00           P  
ATOM    949  OP1   G    31      31.838   0.802 -37.652  1.00  0.00           O  
ATOM    950  OP2   G    31      30.663   0.605 -35.399  1.00  0.00           O  
ATOM    951  O5'   G    31      31.714  -1.287 -36.303  1.00  0.00           O  
ATOM    952  C5'   G    31      32.582  -2.012 -37.162  1.00  0.00           C  
ATOM    953  H5'   G    31      33.615  -1.870 -36.846  1.00  0.00           H  
ATOM    954 H5''   G    31      32.392  -1.655 -38.174  1.00  0.00           H  
ATOM    955  C4'   G    31      32.313  -3.549 -37.034  1.00  0.00           C  
ATOM    956  H4'   G    31      33.005  -4.119 -37.654  1.00  0.00           H  
ATOM    957  O4'   G    31      32.327  -3.946 -35.664  1.00  0.00           O  
ATOM    958  C1'   G    31      31.166  -4.756 -35.401  1.00  0.00           C  
ATOM    959  H1'   G    31      31.593  -5.686 -35.024  1.00  0.00           H  
ATOM    960  N9    G    31      30.214  -4.166 -34.484  1.00  0.00           N  
ATOM    961  C8    G    31      30.062  -2.879 -34.012  1.00  0.00           C  
ATOM    962  H8    G    31      30.570  -1.978 -34.321  1.00  0.00           H  
ATOM    963  N7    G    31      29.102  -2.709 -33.144  1.00  0.00           N  
ATOM    964  C5    G    31      28.517  -3.989 -33.116  1.00  0.00           C  
ATOM    965  C6    G    31      27.434  -4.478 -32.323  1.00  0.00           C  
ATOM    966  O6    G    31      26.554  -3.947 -31.698  1.00  0.00           O  
ATOM    967  N1    G    31      27.279  -5.831 -32.343  1.00  0.00           N  
ATOM    968  H1    G    31      26.638  -6.217 -31.664  1.00  0.00           H  
ATOM    969  C2    G    31      28.060  -6.670 -33.103  1.00  0.00           C  
ATOM    970  N2    G    31      27.855  -7.927 -32.922  1.00  0.00           N  
ATOM    971  H21   G    31      26.979  -8.170 -32.483  1.00  0.00           H  
ATOM    972  H22   G    31      28.240  -8.643 -33.522  1.00  0.00           H  
ATOM    973  N3    G    31      29.103  -6.277 -33.911  1.00  0.00           N  
ATOM    974  C4    G    31      29.282  -4.921 -33.794  1.00  0.00           C  
ATOM    975  C3'   G    31      30.924  -3.849 -37.547  1.00  0.00           C  
ATOM    976  H3'   G    31      30.311  -3.057 -37.117  1.00  0.00           H  
ATOM    977  C2'   G    31      30.506  -5.040 -36.735  1.00  0.00           C  
ATOM    978  H2'   G    31      29.417  -5.036 -36.788  1.00  0.00           H  
ATOM    979  O2'   G    31      30.882  -6.307 -37.272  1.00  0.00           O  
ATOM    980 HO2'   G    31      30.073  -6.761 -37.520  1.00  0.00           H  
ATOM    981  O3'   G    31      30.883  -3.986 -38.947  1.00  0.00           O  
ATOM    982  P     G    32      29.452  -3.560 -39.620  1.00  0.00           P  
ATOM    983  OP1   G    32      29.663  -3.661 -41.082  1.00  0.00           O  
ATOM    984  OP2   G    32      28.956  -2.275 -38.985  1.00  0.00           O  
ATOM    985  O5'   G    32      28.461  -4.743 -39.164  1.00  0.00           O  
ATOM    986  C5'   G    32      28.645  -6.078 -39.721  1.00  0.00           C  
ATOM    987  H5'   G    32      29.644  -6.503 -39.629  1.00  0.00           H  
ATOM    988 H5''   G    32      28.392  -6.111 -40.781  1.00  0.00           H  
ATOM    989  C4'   G    32      27.753  -6.965 -38.951  1.00  0.00           C  
ATOM    990  H4'   G    32      27.759  -7.972 -39.370  1.00  0.00           H  
ATOM    991  O4'   G    32      27.927  -7.026 -37.546  1.00  0.00           O  
ATOM    992  C1'   G    32      26.703  -7.289 -36.935  1.00  0.00           C  
ATOM    993  H1'   G    32      26.816  -8.205 -36.354  1.00  0.00           H  
ATOM    994  N9    G    32      26.324  -6.210 -35.926  1.00  0.00           N  
ATOM    995  C8    G    32      26.597  -4.916 -36.001  1.00  0.00           C  
ATOM    996  H8    G    32      27.478  -4.587 -36.532  1.00  0.00           H  
ATOM    997  N7    G    32      25.962  -4.172 -35.184  1.00  0.00           N  
ATOM    998  C5    G    32      24.975  -5.042 -34.676  1.00  0.00           C  
ATOM    999  C6    G    32      23.940  -4.835 -33.782  1.00  0.00           C  
ATOM   1000  O6    G    32      23.612  -3.754 -33.251  1.00  0.00           O  
ATOM   1001  N1    G    32      23.262  -5.940 -33.359  1.00  0.00           N  
ATOM   1002  H1    G    32      22.517  -5.846 -32.684  1.00  0.00           H  
ATOM   1003  C2    G    32      23.529  -7.145 -33.855  1.00  0.00           C  
ATOM   1004  N2    G    32      22.725  -8.156 -33.465  1.00  0.00           N  
ATOM   1005  H21   G    32      21.963  -7.985 -32.825  1.00  0.00           H  
ATOM   1006  H22   G    32      22.986  -9.099 -33.713  1.00  0.00           H  
ATOM   1007  N3    G    32      24.488  -7.485 -34.718  1.00  0.00           N  
ATOM   1008  C4    G    32      25.197  -6.352 -35.086  1.00  0.00           C  
ATOM   1009  C3'   G    32      26.256  -6.552 -39.088  1.00  0.00           C  
ATOM   1010  H3'   G    32      26.093  -5.509 -38.814  1.00  0.00           H  
ATOM   1011  C2'   G    32      25.577  -7.410 -37.942  1.00  0.00           C  
ATOM   1012  H2'   G    32      24.621  -7.110 -37.513  1.00  0.00           H  
ATOM   1013  O2'   G    32      25.593  -8.740 -38.341  1.00  0.00           O  
ATOM   1014 HO2'   G    32      25.601  -8.814 -39.298  1.00  0.00           H  
ATOM   1015  O3'   G    32      25.771  -6.790 -40.363  1.00  0.00           O  
ATOM   1016  P     A    33      24.579  -5.858 -40.953  1.00  0.00           P  
ATOM   1017  OP1   A    33      24.251  -6.372 -42.327  1.00  0.00           O  
ATOM   1018  OP2   A    33      24.844  -4.430 -40.706  1.00  0.00           O  
ATOM   1019  O5'   A    33      23.273  -6.250 -39.986  1.00  0.00           O  
ATOM   1020  C5'   A    33      22.555  -7.431 -40.294  1.00  0.00           C  
ATOM   1021  H5'   A    33      23.136  -8.313 -40.562  1.00  0.00           H  
ATOM   1022 H5''   A    33      21.884  -7.226 -41.129  1.00  0.00           H  
ATOM   1023  C4'   A    33      21.720  -7.898 -39.081  1.00  0.00           C  
ATOM   1024  H4'   A    33      21.713  -8.987 -39.046  1.00  0.00           H  
ATOM   1025  O4'   A    33      22.341  -7.421 -37.924  1.00  0.00           O  
ATOM   1026  C1'   A    33      21.314  -7.131 -37.034  1.00  0.00           C  
ATOM   1027  H1'   A    33      21.466  -7.592 -36.058  1.00  0.00           H  
ATOM   1028  N9    A    33      21.486  -5.720 -36.579  1.00  0.00           N  
ATOM   1029  C8    A    33      22.394  -4.783 -36.986  1.00  0.00           C  
ATOM   1030  H8    A    33      23.079  -4.993 -37.793  1.00  0.00           H  
ATOM   1031  N7    A    33      22.346  -3.580 -36.395  1.00  0.00           N  
ATOM   1032  C5    A    33      21.231  -3.841 -35.511  1.00  0.00           C  
ATOM   1033  C6    A    33      20.590  -3.114 -34.415  1.00  0.00           C  
ATOM   1034  N6    A    33      20.821  -1.830 -34.122  1.00  0.00           N  
ATOM   1035  H61   A    33      20.387  -1.533 -33.260  1.00  0.00           H  
ATOM   1036  H62   A    33      21.496  -1.309 -34.663  1.00  0.00           H  
ATOM   1037  N1    A    33      19.692  -3.682 -33.654  1.00  0.00           N  
ATOM   1038  C2    A    33      19.416  -4.934 -33.851  1.00  0.00           C  
ATOM   1039  H2    A    33      18.695  -5.374 -33.178  1.00  0.00           H  
ATOM   1040  N3    A    33      19.924  -5.737 -34.761  1.00  0.00           N  
ATOM   1041  C4    A    33      20.826  -5.125 -35.582  1.00  0.00           C  
ATOM   1042  C3'   A    33      20.286  -7.326 -39.080  1.00  0.00           C  
ATOM   1043  H3'   A    33      20.301  -6.254 -39.273  1.00  0.00           H  
ATOM   1044  C2'   A    33      19.888  -7.467 -37.592  1.00  0.00           C  
ATOM   1045  H2'   A    33      19.162  -6.732 -37.244  1.00  0.00           H  
ATOM   1046  O2'   A    33      19.379  -8.793 -37.330  1.00  0.00           O  
ATOM   1047 HO2'   A    33      18.929  -9.001 -38.152  1.00  0.00           H  
ATOM   1048  O3'   A    33      19.419  -8.051 -39.951  1.00  0.00           O  
ATOM   1049  P     G    34      18.263  -7.388 -40.823  1.00  0.00           P  
ATOM   1050  OP1   G    34      17.522  -8.425 -41.443  1.00  0.00           O  
ATOM   1051  OP2   G    34      18.827  -6.222 -41.587  1.00  0.00           O  
ATOM   1052  O5'   G    34      17.517  -6.801 -39.578  1.00  0.00           O  
ATOM   1053  C5'   G    34      16.515  -7.554 -38.858  1.00  0.00           C  
ATOM   1054  H5'   G    34      16.982  -8.402 -38.357  1.00  0.00           H  
ATOM   1055 H5''   G    34      15.818  -8.008 -39.561  1.00  0.00           H  
ATOM   1056  C4'   G    34      15.697  -6.739 -37.823  1.00  0.00           C  
ATOM   1057  H4'   G    34      14.963  -7.290 -37.235  1.00  0.00           H  
ATOM   1058  O4'   G    34      16.572  -6.080 -36.930  1.00  0.00           O  
ATOM   1059  C1'   G    34      16.151  -4.864 -36.562  1.00  0.00           C  
ATOM   1060  H1'   G    34      15.887  -4.808 -35.506  1.00  0.00           H  
ATOM   1061  N9    G    34      17.219  -3.830 -36.883  1.00  0.00           N  
ATOM   1062  C8    G    34      18.139  -3.862 -37.867  1.00  0.00           C  
ATOM   1063  H8    G    34      18.174  -4.669 -38.584  1.00  0.00           H  
ATOM   1064  N7    G    34      18.853  -2.725 -37.947  1.00  0.00           N  
ATOM   1065  C5    G    34      18.428  -1.957 -36.889  1.00  0.00           C  
ATOM   1066  C6    G    34      18.761  -0.597 -36.618  1.00  0.00           C  
ATOM   1067  O6    G    34      19.524   0.208 -37.136  1.00  0.00           O  
ATOM   1068  N1    G    34      17.939  -0.083 -35.657  1.00  0.00           N  
ATOM   1069  H1    G    34      18.043   0.900 -35.449  1.00  0.00           H  
ATOM   1070  C2    G    34      16.943  -0.761 -35.046  1.00  0.00           C  
ATOM   1071  N2    G    34      16.301  -0.187 -34.057  1.00  0.00           N  
ATOM   1072  H21   G    34      16.566   0.642 -33.545  1.00  0.00           H  
ATOM   1073  H22   G    34      15.499  -0.712 -33.739  1.00  0.00           H  
ATOM   1074  N3    G    34      16.606  -2.030 -35.368  1.00  0.00           N  
ATOM   1075  C4    G    34      17.377  -2.606 -36.282  1.00  0.00           C  
ATOM   1076  C3'   G    34      14.959  -5.604 -38.460  1.00  0.00           C  
ATOM   1077  H3'   G    34      15.552  -5.155 -39.257  1.00  0.00           H  
ATOM   1078  C2'   G    34      14.854  -4.661 -37.329  1.00  0.00           C  
ATOM   1079  H2'   G    34      14.725  -3.632 -37.665  1.00  0.00           H  
ATOM   1080  O2'   G    34      13.797  -4.925 -36.483  1.00  0.00           O  
ATOM   1081 HO2'   G    34      12.996  -5.205 -36.930  1.00  0.00           H  
ATOM   1082  O3'   G    34      13.657  -6.095 -38.789  1.00  0.00           O  
ATOM   1083  P     U    35      13.115  -6.235 -40.353  1.00  0.00           P  
ATOM   1084  OP1   U    35      12.141  -7.338 -40.361  1.00  0.00           O  
ATOM   1085  OP2   U    35      14.225  -6.299 -41.245  1.00  0.00           O  
ATOM   1086  O5'   U    35      12.425  -4.831 -40.600  1.00  0.00           O  
ATOM   1087  C5'   U    35      11.097  -4.462 -40.192  1.00  0.00           C  
ATOM   1088  H5'   U    35      11.000  -4.617 -39.118  1.00  0.00           H  
ATOM   1089 H5''   U    35      10.365  -5.140 -40.632  1.00  0.00           H  
ATOM   1090  C4'   U    35      10.763  -3.033 -40.637  1.00  0.00           C  
ATOM   1091  H4'   U    35       9.777  -2.782 -40.246  1.00  0.00           H  
ATOM   1092  O4'   U    35      11.679  -2.274 -39.850  1.00  0.00           O  
ATOM   1093  C1'   U    35      12.300  -1.385 -40.696  1.00  0.00           C  
ATOM   1094  H1'   U    35      11.603  -0.547 -40.670  1.00  0.00           H  
ATOM   1095  N1    U    35      13.689  -1.031 -40.393  1.00  0.00           N  
ATOM   1096  C6    U    35      14.585  -2.047 -40.152  1.00  0.00           C  
ATOM   1097  H6    U    35      14.125  -3.020 -40.071  1.00  0.00           H  
ATOM   1098  C5    U    35      15.805  -1.750 -39.792  1.00  0.00           C  
ATOM   1099  H5    U    35      16.507  -2.558 -39.645  1.00  0.00           H  
ATOM   1100  C4    U    35      16.335  -0.392 -39.783  1.00  0.00           C  
ATOM   1101  O4    U    35      17.469   0.051 -39.745  1.00  0.00           O  
ATOM   1102  N3    U    35      15.383   0.573 -40.018  1.00  0.00           N  
ATOM   1103  H3    U    35      15.754   1.512 -40.025  1.00  0.00           H  
ATOM   1104  C2    U    35      14.024   0.328 -40.190  1.00  0.00           C  
ATOM   1105  O2    U    35      13.165   1.227 -40.157  1.00  0.00           O  
ATOM   1106  C3'   U    35      10.895  -2.705 -42.115  1.00  0.00           C  
ATOM   1107  H3'   U    35      10.902  -3.694 -42.574  1.00  0.00           H  
ATOM   1108  C2'   U    35      12.207  -1.990 -42.063  1.00  0.00           C  
ATOM   1109  H2'   U    35      13.025  -2.671 -42.298  1.00  0.00           H  
ATOM   1110  O2'   U    35      12.417  -1.032 -43.087  1.00  0.00           O  
ATOM   1111 HO2'   U    35      12.895  -1.412 -43.827  1.00  0.00           H  
ATOM   1112  O3'   U    35       9.858  -1.849 -42.576  1.00  0.00           O  
ATOM   1113  P     U    36       8.716  -2.449 -43.541  1.00  0.00           P  
ATOM   1114  OP1   U    36       7.681  -1.409 -43.729  1.00  0.00           O  
ATOM   1115  OP2   U    36       8.256  -3.743 -43.023  1.00  0.00           O  
ATOM   1116  O5'   U    36       9.463  -2.596 -44.937  1.00  0.00           O  
ATOM   1117  C5'   U    36      10.108  -1.530 -45.618  1.00  0.00           C  
ATOM   1118  H5'   U    36      10.470  -0.781 -44.914  1.00  0.00           H  
ATOM   1119 H5''   U    36       9.319  -1.087 -46.226  1.00  0.00           H  
ATOM   1120  C4'   U    36      11.273  -2.094 -46.464  1.00  0.00           C  
ATOM   1121  H4'   U    36      11.979  -2.780 -45.996  1.00  0.00           H  
ATOM   1122  O4'   U    36      10.738  -2.688 -47.621  1.00  0.00           O  
ATOM   1123  C1'   U    36      11.252  -2.138 -48.757  1.00  0.00           C  
ATOM   1124  H1'   U    36      12.155  -2.710 -48.967  1.00  0.00           H  
ATOM   1125  N1    U    36      10.290  -2.198 -49.912  1.00  0.00           N  
ATOM   1126  C6    U    36       8.961  -1.829 -49.694  1.00  0.00           C  
ATOM   1127  H6    U    36       8.654  -1.659 -48.673  1.00  0.00           H  
ATOM   1128  C5    U    36       8.129  -1.802 -50.732  1.00  0.00           C  
ATOM   1129  H5    U    36       7.092  -1.541 -50.579  1.00  0.00           H  
ATOM   1130  C4    U    36       8.504  -1.977 -52.100  1.00  0.00           C  
ATOM   1131  O4    U    36       7.850  -1.756 -53.134  1.00  0.00           O  
ATOM   1132  N3    U    36       9.824  -2.346 -52.292  1.00  0.00           N  
ATOM   1133  H3    U    36      10.041  -2.709 -53.209  1.00  0.00           H  
ATOM   1134  C2    U    36      10.739  -2.500 -51.206  1.00  0.00           C  
ATOM   1135  O2    U    36      11.939  -2.790 -51.398  1.00  0.00           O  
ATOM   1136  C3'   U    36      12.119  -0.903 -47.014  1.00  0.00           C  
ATOM   1137  H3'   U    36      12.049  -0.040 -46.352  1.00  0.00           H  
ATOM   1138  C2'   U    36      11.535  -0.654 -48.393  1.00  0.00           C  
ATOM   1139  H2'   U    36      10.678  -0.012 -48.194  1.00  0.00           H  
ATOM   1140  O2'   U    36      12.380  -0.032 -49.303  1.00  0.00           O  
ATOM   1141 HO2'   U    36      13.233  -0.470 -49.259  1.00  0.00           H  
ATOM   1142  O3'   U    36      13.481  -1.239 -47.185  1.00  0.00           O  
ATOM   1143  P     U    37      14.508  -1.186 -45.955  1.00  0.00           P  
ATOM   1144  OP1   U    37      15.875  -1.390 -46.439  1.00  0.00           O  
ATOM   1145  OP2   U    37      14.091  -2.134 -44.854  1.00  0.00           O  
ATOM   1146  O5'   U    37      14.362   0.324 -45.401  1.00  0.00           O  
ATOM   1147  C5'   U    37      14.703   1.460 -46.150  1.00  0.00           C  
ATOM   1148  H5'   U    37      14.256   1.487 -47.144  1.00  0.00           H  
ATOM   1149 H5''   U    37      15.770   1.548 -46.355  1.00  0.00           H  
ATOM   1150  C4'   U    37      14.291   2.670 -45.291  1.00  0.00           C  
ATOM   1151  H4'   U    37      14.668   3.492 -45.899  1.00  0.00           H  
ATOM   1152  O4'   U    37      12.930   2.839 -44.986  1.00  0.00           O  
ATOM   1153  C1'   U    37      12.786   3.348 -43.641  1.00  0.00           C  
ATOM   1154  H1'   U    37      12.932   4.428 -43.670  1.00  0.00           H  
ATOM   1155  N1    U    37      11.351   3.167 -43.199  1.00  0.00           N  
ATOM   1156  C6    U    37      10.790   1.908 -43.155  1.00  0.00           C  
ATOM   1157  H6    U    37      11.421   1.065 -43.392  1.00  0.00           H  
ATOM   1158  C5    U    37       9.449   1.764 -42.780  1.00  0.00           C  
ATOM   1159  H5    U    37       8.980   0.805 -42.619  1.00  0.00           H  
ATOM   1160  C4    U    37       8.573   2.890 -42.596  1.00  0.00           C  
ATOM   1161  O4    U    37       7.354   2.969 -42.518  1.00  0.00           O  
ATOM   1162  N3    U    37       9.272   4.066 -42.562  1.00  0.00           N  
ATOM   1163  H3    U    37       8.568   4.777 -42.420  1.00  0.00           H  
ATOM   1164  C2    U    37      10.569   4.303 -42.935  1.00  0.00           C  
ATOM   1165  O2    U    37      10.971   5.423 -42.851  1.00  0.00           O  
ATOM   1166  C3'   U    37      15.075   2.735 -43.954  1.00  0.00           C  
ATOM   1167  H3'   U    37      15.853   1.972 -43.960  1.00  0.00           H  
ATOM   1168  C2'   U    37      13.924   2.608 -42.910  1.00  0.00           C  
ATOM   1169  H2'   U    37      13.665   1.566 -42.723  1.00  0.00           H  
ATOM   1170  O2'   U    37      14.175   3.249 -41.687  1.00  0.00           O  
ATOM   1171 HO2'   U    37      13.746   2.721 -41.010  1.00  0.00           H  
ATOM   1172  O3'   U    37      15.606   4.039 -43.817  1.00  0.00           O  
ATOM   1173  P     C    38      17.072   4.355 -44.311  1.00  0.00           P  
ATOM   1174  OP1   C    38      17.153   3.914 -45.725  1.00  0.00           O  
ATOM   1175  OP2   C    38      17.920   3.676 -43.342  1.00  0.00           O  
ATOM   1176  O5'   C    38      17.425   5.926 -44.182  1.00  0.00           O  
ATOM   1177  C5'   C    38      17.782   6.699 -45.340  1.00  0.00           C  
ATOM   1178  H5'   C    38      17.396   6.331 -46.291  1.00  0.00           H  
ATOM   1179 H5''   C    38      18.864   6.571 -45.289  1.00  0.00           H  
ATOM   1180  C4'   C    38      17.621   8.156 -45.246  1.00  0.00           C  
ATOM   1181  H4'   C    38      18.209   8.548 -46.075  1.00  0.00           H  
ATOM   1182  O4'   C    38      16.253   8.504 -45.456  1.00  0.00           O  
ATOM   1183  C1'   C    38      15.801   9.507 -44.498  1.00  0.00           C  
ATOM   1184  H1'   C    38      15.213  10.252 -45.033  1.00  0.00           H  
ATOM   1185  N1    C    38      14.902   8.801 -43.483  1.00  0.00           N  
ATOM   1186  C6    C    38      14.553   7.435 -43.553  1.00  0.00           C  
ATOM   1187  H6    C    38      14.994   6.838 -44.337  1.00  0.00           H  
ATOM   1188  C5    C    38      13.727   6.904 -42.554  1.00  0.00           C  
ATOM   1189  H5    C    38      13.461   5.860 -42.489  1.00  0.00           H  
ATOM   1190  C4    C    38      13.363   7.799 -41.507  1.00  0.00           C  
ATOM   1191  N4    C    38      12.586   7.398 -40.525  1.00  0.00           N  
ATOM   1192  H41   C    38      12.263   8.146 -39.928  1.00  0.00           H  
ATOM   1193  H42   C    38      12.147   6.489 -40.553  1.00  0.00           H  
ATOM   1194  N3    C    38      13.644   9.092 -41.501  1.00  0.00           N  
ATOM   1195  C2    C    38      14.362   9.629 -42.523  1.00  0.00           C  
ATOM   1196  O2    C    38      14.543  10.824 -42.540  1.00  0.00           O  
ATOM   1197  C3'   C    38      18.011   8.883 -43.971  1.00  0.00           C  
ATOM   1198  H3'   C    38      17.799   8.194 -43.153  1.00  0.00           H  
ATOM   1199  C2'   C    38      17.055  10.039 -43.816  1.00  0.00           C  
ATOM   1200  H2'   C    38      16.831  10.226 -42.766  1.00  0.00           H  
ATOM   1201  O2'   C    38      17.486  11.164 -44.552  1.00  0.00           O  
ATOM   1202 HO2'   C    38      18.434  11.207 -44.409  1.00  0.00           H  
ATOM   1203  O3'   C    38      19.361   9.237 -43.896  1.00  0.00           O  
ATOM   1204  P     U    39      20.308   8.839 -42.580  1.00  0.00           P  
ATOM   1205  OP1   U    39      21.607   9.568 -42.604  1.00  0.00           O  
ATOM   1206  OP2   U    39      20.280   7.390 -42.375  1.00  0.00           O  
ATOM   1207  O5'   U    39      19.387   9.416 -41.486  1.00  0.00           O  
ATOM   1208  C5'   U    39      19.312  10.764 -41.206  1.00  0.00           C  
ATOM   1209  H5'   U    39      19.156  11.427 -42.056  1.00  0.00           H  
ATOM   1210 H5''   U    39      20.236  11.102 -40.738  1.00  0.00           H  
ATOM   1211  C4'   U    39      18.164  10.989 -40.176  1.00  0.00           C  
ATOM   1212  H4'   U    39      18.081  12.043 -39.910  1.00  0.00           H  
ATOM   1213  O4'   U    39      16.908  10.317 -40.462  1.00  0.00           O  
ATOM   1214  C1'   U    39      16.237  10.013 -39.275  1.00  0.00           C  
ATOM   1215  H1'   U    39      15.318  10.566 -39.082  1.00  0.00           H  
ATOM   1216  N1    U    39      16.010   8.522 -39.302  1.00  0.00           N  
ATOM   1217  C6    U    39      16.472   7.638 -40.148  1.00  0.00           C  
ATOM   1218  H6    U    39      17.181   7.921 -40.912  1.00  0.00           H  
ATOM   1219  C5    U    39      16.183   6.278 -40.105  1.00  0.00           C  
ATOM   1220  H5    U    39      16.487   5.588 -40.879  1.00  0.00           H  
ATOM   1221  C4    U    39      15.335   5.732 -39.019  1.00  0.00           C  
ATOM   1222  O4    U    39      14.986   4.581 -38.957  1.00  0.00           O  
ATOM   1223  N3    U    39      14.984   6.723 -38.083  1.00  0.00           N  
ATOM   1224  H3    U    39      14.299   6.410 -37.410  1.00  0.00           H  
ATOM   1225  C2    U    39      15.198   8.071 -38.266  1.00  0.00           C  
ATOM   1226  O2    U    39      14.612   8.834 -37.519  1.00  0.00           O  
ATOM   1227  C3'   U    39      18.475  10.349 -38.866  1.00  0.00           C  
ATOM   1228  H3'   U    39      18.707   9.291 -38.987  1.00  0.00           H  
ATOM   1229  C2'   U    39      17.173  10.357 -38.102  1.00  0.00           C  
ATOM   1230  H2'   U    39      17.307   9.621 -37.310  1.00  0.00           H  
ATOM   1231  O2'   U    39      16.822  11.631 -37.517  1.00  0.00           O  
ATOM   1232 HO2'   U    39      17.645  11.825 -37.063  1.00  0.00           H  
ATOM   1233  O3'   U    39      19.443  11.001 -38.071  1.00  0.00           O  
ATOM   1234  P     A    40      20.667  10.218 -37.266  1.00  0.00           P  
ATOM   1235  OP1   A    40      21.622  11.175 -36.679  1.00  0.00           O  
ATOM   1236  OP2   A    40      21.143   9.103 -38.186  1.00  0.00           O  
ATOM   1237  O5'   A    40      19.901   9.553 -35.928  1.00  0.00           O  
ATOM   1238  C5'   A    40      19.261  10.496 -34.981  1.00  0.00           C  
ATOM   1239  H5'   A    40      18.747  11.302 -35.505  1.00  0.00           H  
ATOM   1240 H5''   A    40      19.982  11.024 -34.357  1.00  0.00           H  
ATOM   1241  C4'   A    40      18.217   9.800 -34.043  1.00  0.00           C  
ATOM   1242  H4'   A    40      17.786  10.498 -33.325  1.00  0.00           H  
ATOM   1243  O4'   A    40      17.276   9.100 -34.798  1.00  0.00           O  
ATOM   1244  C1'   A    40      16.763   8.009 -34.047  1.00  0.00           C  
ATOM   1245  H1'   A    40      15.727   8.071 -33.714  1.00  0.00           H  
ATOM   1246  N9    A    40      16.976   6.753 -34.804  1.00  0.00           N  
ATOM   1247  C8    A    40      17.522   6.690 -36.051  1.00  0.00           C  
ATOM   1248  H8    A    40      18.110   7.509 -36.439  1.00  0.00           H  
ATOM   1249  N7    A    40      17.233   5.596 -36.663  1.00  0.00           N  
ATOM   1250  C5    A    40      16.434   4.909 -35.763  1.00  0.00           C  
ATOM   1251  C6    A    40      15.732   3.666 -35.800  1.00  0.00           C  
ATOM   1252  N6    A    40      15.633   2.833 -36.822  1.00  0.00           N  
ATOM   1253  H61   A    40      15.291   1.931 -36.521  1.00  0.00           H  
ATOM   1254  H62   A    40      15.899   3.043 -37.774  1.00  0.00           H  
ATOM   1255  N1    A    40      15.148   3.139 -34.736  1.00  0.00           N  
ATOM   1256  C2    A    40      15.279   3.865 -33.644  1.00  0.00           C  
ATOM   1257  H2    A    40      14.922   3.377 -32.749  1.00  0.00           H  
ATOM   1258  N3    A    40      15.689   5.111 -33.446  1.00  0.00           N  
ATOM   1259  C4    A    40      16.272   5.607 -34.623  1.00  0.00           C  
ATOM   1260  C3'   A    40      18.882   8.761 -33.198  1.00  0.00           C  
ATOM   1261  H3'   A    40      19.531   8.142 -33.818  1.00  0.00           H  
ATOM   1262  C2'   A    40      17.643   7.912 -32.751  1.00  0.00           C  
ATOM   1263  H2'   A    40      17.916   6.893 -32.476  1.00  0.00           H  
ATOM   1264  O2'   A    40      16.990   8.491 -31.623  1.00  0.00           O  
ATOM   1265 HO2'   A    40      16.293   7.896 -31.337  1.00  0.00           H  
ATOM   1266  O3'   A    40      19.602   9.404 -32.109  1.00  0.00           O  
ATOM   1267  P     C    41      20.922   8.681 -31.560  1.00  0.00           P  
ATOM   1268  OP1   C    41      21.301   9.468 -30.413  1.00  0.00           O  
ATOM   1269  OP2   C    41      21.824   8.526 -32.752  1.00  0.00           O  
ATOM   1270  O5'   C    41      20.495   7.284 -30.995  1.00  0.00           O  
ATOM   1271  C5'   C    41      19.701   7.163 -29.833  1.00  0.00           C  
ATOM   1272  H5'   C    41      18.898   7.882 -29.995  1.00  0.00           H  
ATOM   1273 H5''   C    41      20.284   7.415 -28.947  1.00  0.00           H  
ATOM   1274  C4'   C    41      19.032   5.827 -29.673  1.00  0.00           C  
ATOM   1275  H4'   C    41      18.414   5.775 -28.777  1.00  0.00           H  
ATOM   1276  O4'   C    41      18.219   5.493 -30.781  1.00  0.00           O  
ATOM   1277  C1'   C    41      18.266   4.150 -30.994  1.00  0.00           C  
ATOM   1278  H1'   C    41      17.269   3.709 -31.004  1.00  0.00           H  
ATOM   1279  N1    C    41      18.869   3.746 -32.319  1.00  0.00           N  
ATOM   1280  C6    C    41      19.906   4.394 -32.892  1.00  0.00           C  
ATOM   1281  H6    C    41      20.344   5.161 -32.271  1.00  0.00           H  
ATOM   1282  C5    C    41      20.269   4.228 -34.217  1.00  0.00           C  
ATOM   1283  H5    C    41      20.951   4.931 -34.672  1.00  0.00           H  
ATOM   1284  C4    C    41      19.588   3.213 -34.876  1.00  0.00           C  
ATOM   1285  N4    C    41      20.062   2.828 -36.001  1.00  0.00           N  
ATOM   1286  H41   C    41      19.573   2.055 -36.428  1.00  0.00           H  
ATOM   1287  H42   C    41      20.821   3.265 -36.504  1.00  0.00           H  
ATOM   1288  N3    C    41      18.632   2.468 -34.361  1.00  0.00           N  
ATOM   1289  C2    C    41      18.269   2.717 -33.039  1.00  0.00           C  
ATOM   1290  O2    C    41      17.353   2.088 -32.536  1.00  0.00           O  
ATOM   1291  C3'   C    41      20.055   4.661 -29.502  1.00  0.00           C  
ATOM   1292  H3'   C    41      20.875   4.722 -30.218  1.00  0.00           H  
ATOM   1293  C2'   C    41      19.114   3.493 -29.895  1.00  0.00           C  
ATOM   1294  H2'   C    41      19.685   2.633 -30.245  1.00  0.00           H  
ATOM   1295  O2'   C    41      18.375   3.134 -28.759  1.00  0.00           O  
ATOM   1296 HO2'   C    41      18.738   3.572 -27.985  1.00  0.00           H  
ATOM   1297  O3'   C    41      20.563   4.434 -28.207  1.00  0.00           O  
ATOM   1298  P     C    42      21.721   5.274 -27.499  1.00  0.00           P  
ATOM   1299  OP1   C    42      22.413   5.977 -28.576  1.00  0.00           O  
ATOM   1300  OP2   C    42      22.486   4.377 -26.619  1.00  0.00           O  
ATOM   1301  O5'   C    42      20.849   6.324 -26.682  1.00  0.00           O  
ATOM   1302  C5'   C    42      21.220   7.688 -26.543  1.00  0.00           C  
ATOM   1303  H5'   C    42      21.260   8.252 -27.475  1.00  0.00           H  
ATOM   1304 H5''   C    42      22.133   7.833 -25.965  1.00  0.00           H  
ATOM   1305  C4'   C    42      20.163   8.444 -25.780  1.00  0.00           C  
ATOM   1306  H4'   C    42      20.416   9.503 -25.729  1.00  0.00           H  
ATOM   1307  O4'   C    42      18.871   8.298 -26.370  1.00  0.00           O  
ATOM   1308  C1'   C    42      17.875   8.503 -25.375  1.00  0.00           C  
ATOM   1309  H1'   C    42      17.274   9.387 -25.587  1.00  0.00           H  
ATOM   1310  N1    C    42      16.884   7.374 -25.153  1.00  0.00           N  
ATOM   1311  C6    C    42      17.331   6.113 -25.347  1.00  0.00           C  
ATOM   1312  H6    C    42      18.329   5.928 -25.714  1.00  0.00           H  
ATOM   1313  C5    C    42      16.530   5.067 -24.993  1.00  0.00           C  
ATOM   1314  H5    C    42      16.850   4.037 -25.046  1.00  0.00           H  
ATOM   1315  C4    C    42      15.242   5.375 -24.410  1.00  0.00           C  
ATOM   1316  N4    C    42      14.435   4.386 -24.156  1.00  0.00           N  
ATOM   1317  H41   C    42      13.544   4.486 -23.692  1.00  0.00           H  
ATOM   1318  H42   C    42      14.858   3.472 -24.223  1.00  0.00           H  
ATOM   1319  N3    C    42      14.883   6.630 -24.120  1.00  0.00           N  
ATOM   1320  C2    C    42      15.686   7.627 -24.519  1.00  0.00           C  
ATOM   1321  O2    C    42      15.293   8.742 -24.290  1.00  0.00           O  
ATOM   1322  C3'   C    42      19.939   8.000 -24.331  1.00  0.00           C  
ATOM   1323  H3'   C    42      19.655   6.951 -24.249  1.00  0.00           H  
ATOM   1324  C2'   C    42      18.624   8.797 -24.046  1.00  0.00           C  
ATOM   1325  H2'   C    42      17.998   8.455 -23.222  1.00  0.00           H  
ATOM   1326  O2'   C    42      18.830  10.192 -24.042  1.00  0.00           O  
ATOM   1327 HO2'   C    42      19.418  10.329 -23.296  1.00  0.00           H  
ATOM   1328  O3'   C    42      21.008   8.385 -23.464  1.00  0.00           O  
ATOM   1329  P     A    43      21.089   7.866 -21.955  1.00  0.00           P  
ATOM   1330  OP1   A    43      22.465   8.214 -21.461  1.00  0.00           O  
ATOM   1331  OP2   A    43      20.648   6.543 -22.000  1.00  0.00           O  
ATOM   1332  O5'   A    43      20.045   8.716 -21.175  1.00  0.00           O  
ATOM   1333  C5'   A    43      20.216  10.100 -20.920  1.00  0.00           C  
ATOM   1334  H5'   A    43      20.526  10.588 -21.844  1.00  0.00           H  
ATOM   1335 H5''   A    43      20.936  10.372 -20.147  1.00  0.00           H  
ATOM   1336  C4'   A    43      18.827  10.611 -20.519  1.00  0.00           C  
ATOM   1337  H4'   A    43      18.833  11.689 -20.683  1.00  0.00           H  
ATOM   1338  O4'   A    43      17.778  10.104 -21.274  1.00  0.00           O  
ATOM   1339  C1'   A    43      16.644   9.930 -20.430  1.00  0.00           C  
ATOM   1340  H1'   A    43      15.801  10.473 -20.858  1.00  0.00           H  
ATOM   1341  N9    A    43      16.381   8.499 -20.396  1.00  0.00           N  
ATOM   1342  C8    A    43      17.136   7.438 -20.782  1.00  0.00           C  
ATOM   1343  H8    A    43      18.143   7.542 -21.159  1.00  0.00           H  
ATOM   1344  N7    A    43      16.554   6.256 -20.664  1.00  0.00           N  
ATOM   1345  C5    A    43      15.211   6.660 -20.307  1.00  0.00           C  
ATOM   1346  C6    A    43      13.997   6.005 -20.225  1.00  0.00           C  
ATOM   1347  N6    A    43      13.854   4.718 -20.587  1.00  0.00           N  
ATOM   1348  H61   A    43      12.959   4.265 -20.467  1.00  0.00           H  
ATOM   1349  H62   A    43      14.678   4.256 -20.945  1.00  0.00           H  
ATOM   1350  N1    A    43      12.830   6.587 -19.857  1.00  0.00           N  
ATOM   1351  C2    A    43      12.918   7.827 -19.415  1.00  0.00           C  
ATOM   1352  H2    A    43      11.994   8.262 -19.064  1.00  0.00           H  
ATOM   1353  N3    A    43      14.047   8.605 -19.532  1.00  0.00           N  
ATOM   1354  C4    A    43      15.157   7.974 -20.072  1.00  0.00           C  
ATOM   1355  C3'   A    43      18.529  10.351 -19.003  1.00  0.00           C  
ATOM   1356  H3'   A    43      18.831   9.327 -18.780  1.00  0.00           H  
ATOM   1357  C2'   A    43      16.999  10.521 -19.070  1.00  0.00           C  
ATOM   1358  H2'   A    43      16.556   9.886 -18.302  1.00  0.00           H  
ATOM   1359  O2'   A    43      16.559  11.826 -19.116  1.00  0.00           O  
ATOM   1360 HO2'   A    43      15.614  11.808 -18.953  1.00  0.00           H  
ATOM   1361  O3'   A    43      19.067  11.205 -18.048  1.00  0.00           O  
ATOM   1362  P     A    44      19.324  10.691 -16.563  1.00  0.00           P  
ATOM   1363  OP1   A    44      19.785  11.888 -15.841  1.00  0.00           O  
ATOM   1364  OP2   A    44      20.093   9.405 -16.548  1.00  0.00           O  
ATOM   1365  O5'   A    44      17.886  10.389 -16.087  1.00  0.00           O  
ATOM   1366  C5'   A    44      17.116  11.430 -15.416  1.00  0.00           C  
ATOM   1367  H5'   A    44      17.049  12.300 -16.069  1.00  0.00           H  
ATOM   1368 H5''   A    44      17.617  11.770 -14.510  1.00  0.00           H  
ATOM   1369  C4'   A    44      15.786  10.855 -15.031  1.00  0.00           C  
ATOM   1370  H4'   A    44      15.101  11.580 -14.592  1.00  0.00           H  
ATOM   1371  O4'   A    44      15.091  10.385 -16.230  1.00  0.00           O  
ATOM   1372  C1'   A    44      14.207   9.350 -15.849  1.00  0.00           C  
ATOM   1373  H1'   A    44      13.180   9.541 -16.157  1.00  0.00           H  
ATOM   1374  N9    A    44      14.528   7.994 -16.366  1.00  0.00           N  
ATOM   1375  C8    A    44      15.716   7.637 -16.928  1.00  0.00           C  
ATOM   1376  H8    A    44      16.447   8.416 -17.084  1.00  0.00           H  
ATOM   1377  N7    A    44      15.853   6.373 -17.266  1.00  0.00           N  
ATOM   1378  C5    A    44      14.550   5.897 -16.886  1.00  0.00           C  
ATOM   1379  C6    A    44      13.876   4.631 -17.038  1.00  0.00           C  
ATOM   1380  N6    A    44      14.434   3.497 -17.421  1.00  0.00           N  
ATOM   1381  H61   A    44      13.879   2.654 -17.405  1.00  0.00           H  
ATOM   1382  H62   A    44      15.316   3.438 -17.910  1.00  0.00           H  
ATOM   1383  N1    A    44      12.620   4.477 -16.568  1.00  0.00           N  
ATOM   1384  C2    A    44      12.057   5.531 -15.975  1.00  0.00           C  
ATOM   1385  H2    A    44      11.057   5.235 -15.694  1.00  0.00           H  
ATOM   1386  N3    A    44      12.535   6.721 -15.826  1.00  0.00           N  
ATOM   1387  C4    A    44      13.789   6.829 -16.334  1.00  0.00           C  
ATOM   1388  C3'   A    44      15.722   9.679 -14.049  1.00  0.00           C  
ATOM   1389  H3'   A    44      16.504   8.951 -14.265  1.00  0.00           H  
ATOM   1390  C2'   A    44      14.232   9.274 -14.300  1.00  0.00           C  
ATOM   1391  H2'   A    44      13.868   8.317 -13.926  1.00  0.00           H  
ATOM   1392  O2'   A    44      13.306  10.255 -13.902  1.00  0.00           O  
ATOM   1393 HO2'   A    44      12.466  10.035 -14.311  1.00  0.00           H  
ATOM   1394  O3'   A    44      15.817  10.172 -12.672  1.00  0.00           O  
ATOM   1395  P     G    45      16.225   9.284 -11.454  1.00  0.00           P  
ATOM   1396  OP1   G    45      16.648  10.133 -10.285  1.00  0.00           O  
ATOM   1397  OP2   G    45      17.154   8.263 -11.874  1.00  0.00           O  
ATOM   1398  O5'   G    45      14.909   8.432 -11.060  1.00  0.00           O  
ATOM   1399  C5'   G    45      13.747   9.116 -10.540  1.00  0.00           C  
ATOM   1400  H5'   G    45      13.410   9.914 -11.202  1.00  0.00           H  
ATOM   1401 H5''   G    45      13.837   9.521  -9.532  1.00  0.00           H  
ATOM   1402  C4'   G    45      12.664   7.964 -10.422  1.00  0.00           C  
ATOM   1403  H4'   G    45      11.874   8.526  -9.924  1.00  0.00           H  
ATOM   1404  O4'   G    45      12.183   7.546 -11.636  1.00  0.00           O  
ATOM   1405  C1'   G    45      12.019   6.148 -11.679  1.00  0.00           C  
ATOM   1406  H1'   G    45      11.113   5.910 -12.237  1.00  0.00           H  
ATOM   1407  N9    G    45      13.070   5.436 -12.481  1.00  0.00           N  
ATOM   1408  C8    G    45      14.338   5.808 -12.798  1.00  0.00           C  
ATOM   1409  H8    G    45      14.671   6.803 -12.542  1.00  0.00           H  
ATOM   1410  N7    G    45      15.099   4.986 -13.492  1.00  0.00           N  
ATOM   1411  C5    G    45      14.203   3.877 -13.548  1.00  0.00           C  
ATOM   1412  C6    G    45      14.393   2.602 -14.090  1.00  0.00           C  
ATOM   1413  O6    G    45      15.374   2.165 -14.699  1.00  0.00           O  
ATOM   1414  N1    G    45      13.369   1.788 -13.834  1.00  0.00           N  
ATOM   1415  H1    G    45      13.460   0.848 -14.192  1.00  0.00           H  
ATOM   1416  C2    G    45      12.307   2.038 -13.099  1.00  0.00           C  
ATOM   1417  N2    G    45      11.432   1.055 -13.045  1.00  0.00           N  
ATOM   1418  H21   G    45      11.791   0.212 -13.468  1.00  0.00           H  
ATOM   1419  H22   G    45      10.473   1.256 -12.800  1.00  0.00           H  
ATOM   1420  N3    G    45      12.009   3.267 -12.658  1.00  0.00           N  
ATOM   1421  C4    G    45      13.024   4.142 -12.866  1.00  0.00           C  
ATOM   1422  C3'   G    45      13.082   6.671  -9.639  1.00  0.00           C  
ATOM   1423  H3'   G    45      14.080   6.397  -9.983  1.00  0.00           H  
ATOM   1424  C2'   G    45      12.079   5.649 -10.220  1.00  0.00           C  
ATOM   1425  H2'   G    45      12.599   4.697 -10.112  1.00  0.00           H  
ATOM   1426  O2'   G    45      10.880   5.651  -9.534  1.00  0.00           O  
ATOM   1427 HO2'   G    45      10.478   4.807  -9.751  1.00  0.00           H  
ATOM   1428  O3'   G    45      12.965   6.872  -8.242  1.00  0.00           O  
ATOM   1429  P     A    46      14.083   6.326  -7.280  1.00  0.00           P  
ATOM   1430  OP1   A    46      13.701   6.653  -5.841  1.00  0.00           O  
ATOM   1431  OP2   A    46      15.408   6.732  -7.798  1.00  0.00           O  
ATOM   1432  O5'   A    46      13.891   4.759  -7.486  1.00  0.00           O  
ATOM   1433  C5'   A    46      13.072   3.983  -6.602  1.00  0.00           C  
ATOM   1434  H5'   A    46      12.142   4.522  -6.417  1.00  0.00           H  
ATOM   1435 H5''   A    46      13.553   3.792  -5.643  1.00  0.00           H  
ATOM   1436  C4'   A    46      12.552   2.620  -7.181  1.00  0.00           C  
ATOM   1437  H4'   A    46      11.656   2.423  -6.592  1.00  0.00           H  
ATOM   1438  O4'   A    46      12.290   2.740  -8.563  1.00  0.00           O  
ATOM   1439  C1'   A    46      12.599   1.606  -9.273  1.00  0.00           C  
ATOM   1440  H1'   A    46      11.832   1.262  -9.966  1.00  0.00           H  
ATOM   1441  N9    A    46      13.942   1.730  -9.862  1.00  0.00           N  
ATOM   1442  C8    A    46      14.870   2.765  -9.900  1.00  0.00           C  
ATOM   1443  H8    A    46      14.807   3.672  -9.318  1.00  0.00           H  
ATOM   1444  N7    A    46      15.908   2.608 -10.675  1.00  0.00           N  
ATOM   1445  C5    A    46      15.695   1.306 -11.191  1.00  0.00           C  
ATOM   1446  C6    A    46      16.346   0.422 -12.006  1.00  0.00           C  
ATOM   1447  N6    A    46      17.389   0.742 -12.680  1.00  0.00           N  
ATOM   1448  H61   A    46      17.590   0.180 -13.495  1.00  0.00           H  
ATOM   1449  H62   A    46      17.869   1.596 -12.433  1.00  0.00           H  
ATOM   1450  N1    A    46      15.900  -0.735 -12.285  1.00  0.00           N  
ATOM   1451  C2    A    46      14.786  -1.124 -11.721  1.00  0.00           C  
ATOM   1452  H2    A    46      14.452  -2.132 -11.917  1.00  0.00           H  
ATOM   1453  N3    A    46      14.068  -0.477 -10.843  1.00  0.00           N  
ATOM   1454  C4    A    46      14.539   0.789 -10.651  1.00  0.00           C  
ATOM   1455  C3'   A    46      13.443   1.457  -6.943  1.00  0.00           C  
ATOM   1456  H3'   A    46      14.473   1.753  -7.141  1.00  0.00           H  
ATOM   1457  C2'   A    46      12.857   0.598  -8.119  1.00  0.00           C  
ATOM   1458  H2'   A    46      13.588  -0.184  -8.323  1.00  0.00           H  
ATOM   1459  O2'   A    46      11.665  -0.114  -7.658  1.00  0.00           O  
ATOM   1460 HO2'   A    46      11.845  -0.919  -7.166  1.00  0.00           H  
ATOM   1461  O3'   A    46      13.314   0.892  -5.691  1.00  0.00           O  
ATOM   1462  P     G    47      14.539   0.348  -4.873  1.00  0.00           P  
ATOM   1463  OP1   G    47      13.995   0.127  -3.539  1.00  0.00           O  
ATOM   1464  OP2   G    47      15.713   1.231  -5.035  1.00  0.00           O  
ATOM   1465  O5'   G    47      14.776  -1.107  -5.559  1.00  0.00           O  
ATOM   1466  C5'   G    47      13.922  -2.151  -5.315  1.00  0.00           C  
ATOM   1467  H5'   G    47      12.904  -1.866  -5.051  1.00  0.00           H  
ATOM   1468 H5''   G    47      14.240  -2.779  -4.483  1.00  0.00           H  
ATOM   1469  C4'   G    47      13.603  -3.055  -6.492  1.00  0.00           C  
ATOM   1470  H4'   G    47      12.592  -3.460  -6.459  1.00  0.00           H  
ATOM   1471  O4'   G    47      13.695  -2.341  -7.680  1.00  0.00           O  
ATOM   1472  C1'   G    47      14.507  -3.022  -8.661  1.00  0.00           C  
ATOM   1473  H1'   G    47      14.015  -3.146  -9.626  1.00  0.00           H  
ATOM   1474  N9    G    47      15.813  -2.300  -8.757  1.00  0.00           N  
ATOM   1475  C8    G    47      16.249  -1.105  -8.236  1.00  0.00           C  
ATOM   1476  H8    G    47      15.935  -0.682  -7.293  1.00  0.00           H  
ATOM   1477  N7    G    47      17.345  -0.638  -8.841  1.00  0.00           N  
ATOM   1478  C5    G    47      17.686  -1.605  -9.780  1.00  0.00           C  
ATOM   1479  C6    G    47      18.772  -1.768 -10.707  1.00  0.00           C  
ATOM   1480  O6    G    47      19.569  -0.929 -11.118  1.00  0.00           O  
ATOM   1481  N1    G    47      18.919  -2.996 -11.207  1.00  0.00           N  
ATOM   1482  H1    G    47      19.592  -3.051 -11.958  1.00  0.00           H  
ATOM   1483  C2    G    47      17.982  -3.929 -11.076  1.00  0.00           C  
ATOM   1484  N2    G    47      18.322  -5.109 -11.546  1.00  0.00           N  
ATOM   1485  H21   G    47      19.240  -5.147 -11.965  1.00  0.00           H  
ATOM   1486  H22   G    47      17.706  -5.900 -11.425  1.00  0.00           H  
ATOM   1487  N3    G    47      16.893  -3.826 -10.331  1.00  0.00           N  
ATOM   1488  C4    G    47      16.798  -2.647  -9.692  1.00  0.00           C  
ATOM   1489  C3'   G    47      14.580  -4.205  -6.609  1.00  0.00           C  
ATOM   1490  H3'   G    47      15.529  -3.893  -6.172  1.00  0.00           H  
ATOM   1491  C2'   G    47      14.755  -4.457  -8.147  1.00  0.00           C  
ATOM   1492  H2'   G    47      15.749  -4.865  -8.328  1.00  0.00           H  
ATOM   1493  O2'   G    47      13.677  -5.166  -8.709  1.00  0.00           O  
ATOM   1494 HO2'   G    47      13.492  -5.929  -8.156  1.00  0.00           H  
ATOM   1495  O3'   G    47      14.027  -5.387  -6.038  1.00  0.00           O  
ATOM   1496  P     C    48      14.971  -6.305  -5.147  1.00  0.00           P  
ATOM   1497  OP1   C    48      14.191  -7.506  -4.786  1.00  0.00           O  
ATOM   1498  OP2   C    48      15.585  -5.568  -4.006  1.00  0.00           O  
ATOM   1499  O5'   C    48      16.141  -6.665  -6.139  1.00  0.00           O  
ATOM   1500  C5'   C    48      15.985  -7.766  -6.968  1.00  0.00           C  
ATOM   1501  H5'   C    48      15.133  -7.723  -7.647  1.00  0.00           H  
ATOM   1502 H5''   C    48      15.900  -8.630  -6.308  1.00  0.00           H  
ATOM   1503  C4'   C    48      17.212  -8.070  -7.914  1.00  0.00           C  
ATOM   1504  H4'   C    48      16.923  -8.841  -8.629  1.00  0.00           H  
ATOM   1505  O4'   C    48      17.598  -6.919  -8.735  1.00  0.00           O  
ATOM   1506  C1'   C    48      18.981  -6.672  -8.727  1.00  0.00           C  
ATOM   1507  H1'   C    48      19.253  -6.580  -9.778  1.00  0.00           H  
ATOM   1508  N1    C    48      19.408  -5.346  -8.079  1.00  0.00           N  
ATOM   1509  C6    C    48      18.705  -4.679  -7.082  1.00  0.00           C  
ATOM   1510  H6    C    48      17.835  -5.153  -6.653  1.00  0.00           H  
ATOM   1511  C5    C    48      19.033  -3.448  -6.687  1.00  0.00           C  
ATOM   1512  H5    C    48      18.385  -3.129  -5.884  1.00  0.00           H  
ATOM   1513  C4    C    48      20.106  -2.763  -7.374  1.00  0.00           C  
ATOM   1514  N4    C    48      20.488  -1.541  -7.040  1.00  0.00           N  
ATOM   1515  H41   C    48      21.224  -1.064  -7.540  1.00  0.00           H  
ATOM   1516  H42   C    48      19.955  -1.022  -6.357  1.00  0.00           H  
ATOM   1517  N3    C    48      20.743  -3.368  -8.374  1.00  0.00           N  
ATOM   1518  C2    C    48      20.471  -4.656  -8.711  1.00  0.00           C  
ATOM   1519  O2    C    48      21.099  -5.231  -9.600  1.00  0.00           O  
ATOM   1520  C3'   C    48      18.515  -8.581  -7.260  1.00  0.00           C  
ATOM   1521  H3'   C    48      18.657  -8.234  -6.236  1.00  0.00           H  
ATOM   1522  C2'   C    48      19.607  -7.947  -8.163  1.00  0.00           C  
ATOM   1523  H2'   C    48      20.504  -7.690  -7.600  1.00  0.00           H  
ATOM   1524  O2'   C    48      19.938  -8.872  -9.204  1.00  0.00           O  
ATOM   1525 HO2'   C    48      20.234  -9.689  -8.797  1.00  0.00           H  
ATOM   1526  O3'   C    48      18.612  -9.952  -7.226  1.00  0.00           O  
ATOM   1527  P     C    49      19.432 -10.707  -6.016  1.00  0.00           P  
ATOM   1528  OP1   C    49      19.393 -12.175  -6.182  1.00  0.00           O  
ATOM   1529  OP2   C    49      19.040 -10.313  -4.678  1.00  0.00           O  
ATOM   1530  O5'   C    49      20.899 -10.226  -6.283  1.00  0.00           O  
ATOM   1531  C5'   C    49      21.682 -10.994  -7.203  1.00  0.00           C  
ATOM   1532  H5'   C    49      21.024 -11.241  -8.037  1.00  0.00           H  
ATOM   1533 H5''   C    49      21.925 -11.913  -6.670  1.00  0.00           H  
ATOM   1534  C4'   C    49      22.986 -10.248  -7.653  1.00  0.00           C  
ATOM   1535  H4'   C    49      23.590 -10.832  -8.347  1.00  0.00           H  
ATOM   1536  O4'   C    49      22.690  -8.910  -8.055  1.00  0.00           O  
ATOM   1537  C1'   C    49      23.830  -8.140  -7.622  1.00  0.00           C  
ATOM   1538  H1'   C    49      24.285  -7.735  -8.526  1.00  0.00           H  
ATOM   1539  N1    C    49      23.506  -6.877  -6.820  1.00  0.00           N  
ATOM   1540  C6    C    49      22.538  -6.936  -5.784  1.00  0.00           C  
ATOM   1541  H6    C    49      22.102  -7.886  -5.511  1.00  0.00           H  
ATOM   1542  C5    C    49      22.296  -5.824  -5.060  1.00  0.00           C  
ATOM   1543  H5    C    49      21.609  -5.848  -4.227  1.00  0.00           H  
ATOM   1544  C4    C    49      22.835  -4.610  -5.639  1.00  0.00           C  
ATOM   1545  N4    C    49      22.419  -3.448  -5.190  1.00  0.00           N  
ATOM   1546  H41   C    49      22.587  -2.629  -5.757  1.00  0.00           H  
ATOM   1547  H42   C    49      21.874  -3.396  -4.342  1.00  0.00           H  
ATOM   1548  N3    C    49      23.636  -4.554  -6.661  1.00  0.00           N  
ATOM   1549  C2    C    49      24.157  -5.709  -7.082  1.00  0.00           C  
ATOM   1550  O2    C    49      25.186  -5.586  -7.857  1.00  0.00           O  
ATOM   1551  C3'   C    49      23.781 -10.161  -6.354  1.00  0.00           C  
ATOM   1552  H3'   C    49      23.214  -9.787  -5.502  1.00  0.00           H  
ATOM   1553  C2'   C    49      24.753  -9.089  -6.885  1.00  0.00           C  
ATOM   1554  H2'   C    49      25.170  -8.563  -6.025  1.00  0.00           H  
ATOM   1555  O2'   C    49      25.863  -9.481  -7.736  1.00  0.00           O  
ATOM   1556 HO2'   C    49      26.312  -8.648  -7.899  1.00  0.00           H  
ATOM   1557  O3'   C    49      24.437 -11.398  -6.083  1.00  0.00           O  
ATOM   1558  P     U    50      24.465 -11.981  -4.596  1.00  0.00           P  
ATOM   1559  OP1   U    50      25.271 -13.178  -4.522  1.00  0.00           O  
ATOM   1560  OP2   U    50      23.059 -12.108  -4.110  1.00  0.00           O  
ATOM   1561  O5'   U    50      25.170 -10.785  -3.775  1.00  0.00           O  
ATOM   1562  C5'   U    50      26.554 -10.487  -3.877  1.00  0.00           C  
ATOM   1563  H5'   U    50      26.759  -9.785  -4.685  1.00  0.00           H  
ATOM   1564 H5''   U    50      27.116 -11.390  -4.118  1.00  0.00           H  
ATOM   1565  C4'   U    50      27.152  -9.963  -2.578  1.00  0.00           C  
ATOM   1566  H4'   U    50      28.212  -9.780  -2.753  1.00  0.00           H  
ATOM   1567  O4'   U    50      26.600  -8.708  -2.190  1.00  0.00           O  
ATOM   1568  C1'   U    50      26.221  -8.868  -0.779  1.00  0.00           C  
ATOM   1569  H1'   U    50      26.964  -8.390  -0.140  1.00  0.00           H  
ATOM   1570  N1    U    50      24.896  -8.205  -0.572  1.00  0.00           N  
ATOM   1571  C6    U    50      23.845  -8.457  -1.449  1.00  0.00           C  
ATOM   1572  H6    U    50      23.943  -9.086  -2.321  1.00  0.00           H  
ATOM   1573  C5    U    50      22.684  -7.766  -1.291  1.00  0.00           C  
ATOM   1574  H5    U    50      21.844  -7.868  -1.962  1.00  0.00           H  
ATOM   1575  C4    U    50      22.571  -6.648  -0.341  1.00  0.00           C  
ATOM   1576  O4    U    50      21.666  -5.841  -0.062  1.00  0.00           O  
ATOM   1577  N3    U    50      23.704  -6.321   0.343  1.00  0.00           N  
ATOM   1578  H3    U    50      23.640  -5.416   0.786  1.00  0.00           H  
ATOM   1579  C2    U    50      24.886  -7.080   0.275  1.00  0.00           C  
ATOM   1580  O2    U    50      25.873  -6.581   0.863  1.00  0.00           O  
ATOM   1581  C3'   U    50      27.027 -11.044  -1.463  1.00  0.00           C  
ATOM   1582  H3'   U    50      26.666 -12.003  -1.835  1.00  0.00           H  
ATOM   1583  C2'   U    50      26.059 -10.370  -0.557  1.00  0.00           C  
ATOM   1584  H2'   U    50      25.095 -10.761  -0.881  1.00  0.00           H  
ATOM   1585  O2'   U    50      26.279 -10.703   0.816  1.00  0.00           O  
ATOM   1586 HO2'   U    50      27.174 -10.516   1.108  1.00  0.00           H  
ATOM   1587  O3'   U    50      28.268 -11.270  -0.785  1.00  0.00           O  
ATOM   1588  P     U    51      29.533 -12.041  -1.457  1.00  0.00           P  
ATOM   1589  OP1   U    51      29.016 -12.942  -2.492  1.00  0.00           O  
ATOM   1590  OP2   U    51      30.453 -12.559  -0.380  1.00  0.00           O  
ATOM   1591  O5'   U    51      30.311 -10.852  -2.112  1.00  0.00           O  
ATOM   1592  C5'   U    51      30.731 -10.994  -3.439  1.00  0.00           C  
ATOM   1593  H5'   U    51      29.908 -11.291  -4.088  1.00  0.00           H  
ATOM   1594 H5''   U    51      31.427 -11.831  -3.378  1.00  0.00           H  
ATOM   1595  C4'   U    51      31.461  -9.732  -3.865  1.00  0.00           C  
ATOM   1596  H4'   U    51      31.838  -9.857  -4.880  1.00  0.00           H  
ATOM   1597  O4'   U    51      30.707  -8.530  -3.821  1.00  0.00           O  
ATOM   1598  C1'   U    51      31.540  -7.455  -3.352  1.00  0.00           C  
ATOM   1599  H1'   U    51      32.212  -7.079  -4.123  1.00  0.00           H  
ATOM   1600  N1    U    51      30.732  -6.425  -2.847  1.00  0.00           N  
ATOM   1601  C6    U    51      29.600  -6.702  -2.063  1.00  0.00           C  
ATOM   1602  H6    U    51      29.410  -7.710  -1.724  1.00  0.00           H  
ATOM   1603  C5    U    51      28.776  -5.656  -1.706  1.00  0.00           C  
ATOM   1604  H5    U    51      27.827  -5.908  -1.256  1.00  0.00           H  
ATOM   1605  C4    U    51      29.099  -4.246  -2.046  1.00  0.00           C  
ATOM   1606  O4    U    51      28.458  -3.234  -1.678  1.00  0.00           O  
ATOM   1607  N3    U    51      30.171  -4.082  -2.871  1.00  0.00           N  
ATOM   1608  H3    U    51      30.222  -3.122  -3.182  1.00  0.00           H  
ATOM   1609  C2    U    51      31.105  -5.109  -3.218  1.00  0.00           C  
ATOM   1610  O2    U    51      32.204  -4.776  -3.705  1.00  0.00           O  
ATOM   1611  C3'   U    51      32.590  -9.521  -2.849  1.00  0.00           C  
ATOM   1612  H3'   U    51      32.528 -10.181  -1.984  1.00  0.00           H  
ATOM   1613  C2'   U    51      32.339  -8.103  -2.266  1.00  0.00           C  
ATOM   1614  H2'   U    51      31.685  -8.098  -1.394  1.00  0.00           H  
ATOM   1615  O2'   U    51      33.555  -7.356  -2.018  1.00  0.00           O  
ATOM   1616 HO2'   U    51      34.124  -7.826  -1.403  1.00  0.00           H  
ATOM   1617  O3'   U    51      33.766  -9.669  -3.563  1.00  0.00           O  
ATOM   1618  P     A    52      34.564 -11.019  -3.835  1.00  0.00           P  
ATOM   1619  OP1   A    52      34.688 -11.886  -2.644  1.00  0.00           O  
ATOM   1620  OP2   A    52      35.830 -10.583  -4.467  1.00  0.00           O  
ATOM   1621  O5'   A    52      33.674 -11.818  -4.885  1.00  0.00           O  
ATOM   1622  C5'   A    52      33.738 -11.521  -6.300  1.00  0.00           C  
ATOM   1623  H5'   A    52      34.748 -11.795  -6.605  1.00  0.00           H  
ATOM   1624 H5''   A    52      33.596 -10.480  -6.589  1.00  0.00           H  
ATOM   1625  C4'   A    52      32.737 -12.332  -7.095  1.00  0.00           C  
ATOM   1626  H4'   A    52      33.018 -13.383  -7.035  1.00  0.00           H  
ATOM   1627  O4'   A    52      31.420 -12.119  -6.598  1.00  0.00           O  
ATOM   1628  C1'   A    52      30.496 -11.618  -7.579  1.00  0.00           C  
ATOM   1629  H1'   A    52      29.580 -12.208  -7.561  1.00  0.00           H  
ATOM   1630  N9    A    52      30.116 -10.191  -7.254  1.00  0.00           N  
ATOM   1631  C8    A    52      28.862  -9.760  -7.040  1.00  0.00           C  
ATOM   1632  H8    A    52      28.023 -10.435  -6.956  1.00  0.00           H  
ATOM   1633  N7    A    52      28.800  -8.492  -6.657  1.00  0.00           N  
ATOM   1634  C5    A    52      30.061  -8.018  -6.942  1.00  0.00           C  
ATOM   1635  C6    A    52      30.706  -6.738  -6.871  1.00  0.00           C  
ATOM   1636  N6    A    52      30.121  -5.610  -6.473  1.00  0.00           N  
ATOM   1637  H61   A    52      30.719  -4.804  -6.360  1.00  0.00           H  
ATOM   1638  H62   A    52      29.152  -5.657  -6.194  1.00  0.00           H  
ATOM   1639  N1    A    52      31.987  -6.593  -7.221  1.00  0.00           N  
ATOM   1640  C2    A    52      32.596  -7.668  -7.765  1.00  0.00           C  
ATOM   1641  H2    A    52      33.584  -7.483  -8.160  1.00  0.00           H  
ATOM   1642  N3    A    52      32.117  -8.937  -7.867  1.00  0.00           N  
ATOM   1643  C4    A    52      30.828  -9.030  -7.468  1.00  0.00           C  
ATOM   1644  C3'   A    52      32.791 -11.934  -8.616  1.00  0.00           C  
ATOM   1645  H3'   A    52      33.181 -10.930  -8.780  1.00  0.00           H  
ATOM   1646  C2'   A    52      31.214 -11.911  -8.914  1.00  0.00           C  
ATOM   1647  H2'   A    52      30.979 -11.221  -9.725  1.00  0.00           H  
ATOM   1648  O2'   A    52      30.810 -13.207  -9.322  1.00  0.00           O  
ATOM   1649 HO2'   A    52      31.544 -13.813  -9.200  1.00  0.00           H  
ATOM   1650  O3'   A    52      33.425 -12.860  -9.412  1.00  0.00           O  
ATOM   1651  P     A    53      34.034 -12.382 -10.752  1.00  0.00           P  
ATOM   1652  OP1   A    53      34.750 -13.565 -11.339  1.00  0.00           O  
ATOM   1653  OP2   A    53      34.780 -11.165 -10.604  1.00  0.00           O  
ATOM   1654  O5'   A    53      32.769 -12.013 -11.625  1.00  0.00           O  
ATOM   1655  C5'   A    53      32.021 -13.033 -12.236  1.00  0.00           C  
ATOM   1656  H5'   A    53      31.520 -13.703 -11.537  1.00  0.00           H  
ATOM   1657 H5''   A    53      32.585 -13.609 -12.970  1.00  0.00           H  
ATOM   1658  C4'   A    53      30.863 -12.406 -13.023  1.00  0.00           C  
ATOM   1659  H4'   A    53      30.189 -13.199 -13.348  1.00  0.00           H  
ATOM   1660  O4'   A    53      30.068 -11.593 -12.239  1.00  0.00           O  
ATOM   1661  C1'   A    53      29.978 -10.360 -12.824  1.00  0.00           C  
ATOM   1662  H1'   A    53      29.088 -10.365 -13.453  1.00  0.00           H  
ATOM   1663  N9    A    53      29.723  -9.358 -11.692  1.00  0.00           N  
ATOM   1664  C8    A    53      30.598  -8.463 -11.096  1.00  0.00           C  
ATOM   1665  H8    A    53      31.671  -8.576 -11.146  1.00  0.00           H  
ATOM   1666  N7    A    53      30.065  -7.589 -10.323  1.00  0.00           N  
ATOM   1667  C5    A    53      28.696  -7.899 -10.368  1.00  0.00           C  
ATOM   1668  C6    A    53      27.512  -7.366  -9.803  1.00  0.00           C  
ATOM   1669  N6    A    53      27.472  -6.380  -8.919  1.00  0.00           N  
ATOM   1670  H61   A    53      26.607  -6.097  -8.480  1.00  0.00           H  
ATOM   1671  H62   A    53      28.356  -5.943  -8.704  1.00  0.00           H  
ATOM   1672  N1    A    53      26.330  -7.958 -10.024  1.00  0.00           N  
ATOM   1673  C2    A    53      26.226  -8.814 -11.031  1.00  0.00           C  
ATOM   1674  H2    A    53      25.239  -9.169 -11.293  1.00  0.00           H  
ATOM   1675  N3    A    53      27.277  -9.463 -11.645  1.00  0.00           N  
ATOM   1676  C4    A    53      28.437  -8.973 -11.265  1.00  0.00           C  
ATOM   1677  C3'   A    53      31.357 -11.544 -14.217  1.00  0.00           C  
ATOM   1678  H3'   A    53      32.392 -11.826 -14.411  1.00  0.00           H  
ATOM   1679  C2'   A    53      31.256 -10.162 -13.617  1.00  0.00           C  
ATOM   1680  H2'   A    53      32.174 -10.141 -13.030  1.00  0.00           H  
ATOM   1681  O2'   A    53      31.220  -9.178 -14.653  1.00  0.00           O  
ATOM   1682 HO2'   A    53      31.265  -9.645 -15.491  1.00  0.00           H  
ATOM   1683  O3'   A    53      30.467 -11.720 -15.329  1.00  0.00           O  
ATOM   1684  P     A    54      30.969 -11.776 -16.819  1.00  0.00           P  
ATOM   1685  OP1   A    54      31.698 -13.065 -17.055  1.00  0.00           O  
ATOM   1686  OP2   A    54      31.754 -10.496 -16.895  1.00  0.00           O  
ATOM   1687  O5'   A    54      29.724 -11.624 -17.853  1.00  0.00           O  
ATOM   1688  C5'   A    54      28.837 -10.473 -17.906  1.00  0.00           C  
ATOM   1689  H5'   A    54      28.345 -10.671 -18.858  1.00  0.00           H  
ATOM   1690 H5''   A    54      29.392  -9.538 -17.827  1.00  0.00           H  
ATOM   1691  C4'   A    54      27.655 -10.476 -16.958  1.00  0.00           C  
ATOM   1692  H4'   A    54      27.317 -11.499 -16.795  1.00  0.00           H  
ATOM   1693  O4'   A    54      28.010  -9.985 -15.614  1.00  0.00           O  
ATOM   1694  C1'   A    54      26.860  -9.413 -14.997  1.00  0.00           C  
ATOM   1695  H1'   A    54      26.526 -10.004 -14.144  1.00  0.00           H  
ATOM   1696  N9    A    54      27.125  -8.025 -14.519  1.00  0.00           N  
ATOM   1697  C8    A    54      28.260  -7.336 -14.544  1.00  0.00           C  
ATOM   1698  H8    A    54      29.127  -7.689 -15.082  1.00  0.00           H  
ATOM   1699  N7    A    54      28.300  -6.217 -13.809  1.00  0.00           N  
ATOM   1700  C5    A    54      27.008  -6.168 -13.313  1.00  0.00           C  
ATOM   1701  C6    A    54      26.247  -5.240 -12.516  1.00  0.00           C  
ATOM   1702  N6    A    54      26.651  -4.119 -12.037  1.00  0.00           N  
ATOM   1703  H61   A    54      25.932  -3.560 -11.600  1.00  0.00           H  
ATOM   1704  H62   A    54      27.635  -3.905 -12.107  1.00  0.00           H  
ATOM   1705  N1    A    54      24.963  -5.513 -12.285  1.00  0.00           N  
ATOM   1706  C2    A    54      24.403  -6.581 -12.806  1.00  0.00           C  
ATOM   1707  H2    A    54      23.345  -6.621 -12.590  1.00  0.00           H  
ATOM   1708  N3    A    54      24.983  -7.556 -13.410  1.00  0.00           N  
ATOM   1709  C4    A    54      26.231  -7.241 -13.746  1.00  0.00           C  
ATOM   1710  C3'   A    54      26.625  -9.470 -17.428  1.00  0.00           C  
ATOM   1711  H3'   A    54      27.040  -8.476 -17.598  1.00  0.00           H  
ATOM   1712  C2'   A    54      25.739  -9.453 -16.085  1.00  0.00           C  
ATOM   1713  H2'   A    54      24.998  -8.656 -16.010  1.00  0.00           H  
ATOM   1714  O2'   A    54      24.998 -10.719 -15.962  1.00  0.00           O  
ATOM   1715 HO2'   A    54      24.932 -11.154 -16.815  1.00  0.00           H  
ATOM   1716  O3'   A    54      25.928 -10.057 -18.470  1.00  0.00           O  
ATOM   1717  P     C    55      25.083  -9.235 -19.431  1.00  0.00           P  
ATOM   1718  OP1   C    55      24.535 -10.189 -20.385  1.00  0.00           O  
ATOM   1719  OP2   C    55      25.932  -8.151 -19.911  1.00  0.00           O  
ATOM   1720  O5'   C    55      23.774  -8.694 -18.699  1.00  0.00           O  
ATOM   1721  C5'   C    55      23.695  -7.435 -18.093  1.00  0.00           C  
ATOM   1722  H5'   C    55      23.497  -6.720 -18.892  1.00  0.00           H  
ATOM   1723 H5''   C    55      24.695  -7.275 -17.691  1.00  0.00           H  
ATOM   1724  C4'   C    55      22.568  -7.304 -17.021  1.00  0.00           C  
ATOM   1725  H4'   C    55      22.507  -8.175 -16.370  1.00  0.00           H  
ATOM   1726  O4'   C    55      22.900  -6.164 -16.249  1.00  0.00           O  
ATOM   1727  C1'   C    55      21.632  -5.990 -15.504  1.00  0.00           C  
ATOM   1728  H1'   C    55      21.786  -6.569 -14.594  1.00  0.00           H  
ATOM   1729  N1    C    55      21.647  -4.521 -15.043  1.00  0.00           N  
ATOM   1730  C6    C    55      22.145  -3.448 -15.782  1.00  0.00           C  
ATOM   1731  H6    C    55      22.653  -3.611 -16.721  1.00  0.00           H  
ATOM   1732  C5    C    55      22.043  -2.190 -15.294  1.00  0.00           C  
ATOM   1733  H5    C    55      22.371  -1.320 -15.842  1.00  0.00           H  
ATOM   1734  C4    C    55      21.493  -2.043 -13.994  1.00  0.00           C  
ATOM   1735  N4    C    55      21.297  -0.903 -13.407  1.00  0.00           N  
ATOM   1736  H41   C    55      20.791  -0.983 -12.537  1.00  0.00           H  
ATOM   1737  H42   C    55      21.624  -0.027 -13.789  1.00  0.00           H  
ATOM   1738  N3    C    55      21.028  -3.024 -13.233  1.00  0.00           N  
ATOM   1739  C2    C    55      21.033  -4.291 -13.774  1.00  0.00           C  
ATOM   1740  O2    C    55      20.574  -5.233 -13.088  1.00  0.00           O  
ATOM   1741  C3'   C    55      21.139  -7.155 -17.557  1.00  0.00           C  
ATOM   1742  H3'   C    55      21.304  -6.577 -18.467  1.00  0.00           H  
ATOM   1743  C2'   C    55      20.489  -6.469 -16.319  1.00  0.00           C  
ATOM   1744  H2'   C    55      19.900  -5.584 -16.556  1.00  0.00           H  
ATOM   1745  O2'   C    55      19.780  -7.394 -15.462  1.00  0.00           O  
ATOM   1746 HO2'   C    55      18.881  -7.530 -15.768  1.00  0.00           H  
ATOM   1747  O3'   C    55      20.560  -8.347 -18.000  1.00  0.00           O  
ATOM   1748  P     U    56      19.310  -8.253 -18.959  1.00  0.00           P  
ATOM   1749  OP1   U    56      19.043  -9.648 -19.347  1.00  0.00           O  
ATOM   1750  OP2   U    56      19.417  -7.219 -20.019  1.00  0.00           O  
ATOM   1751  O5'   U    56      18.081  -7.832 -17.985  1.00  0.00           O  
ATOM   1752  C5'   U    56      17.429  -8.805 -17.216  1.00  0.00           C  
ATOM   1753  H5'   U    56      18.113  -9.338 -16.556  1.00  0.00           H  
ATOM   1754 H5''   U    56      17.016  -9.510 -17.937  1.00  0.00           H  
ATOM   1755  C4'   U    56      16.301  -8.256 -16.385  1.00  0.00           C  
ATOM   1756  H4'   U    56      15.770  -9.065 -15.883  1.00  0.00           H  
ATOM   1757  O4'   U    56      16.915  -7.467 -15.348  1.00  0.00           O  
ATOM   1758  C1'   U    56      15.877  -6.548 -14.919  1.00  0.00           C  
ATOM   1759  H1'   U    56      15.592  -6.686 -13.876  1.00  0.00           H  
ATOM   1760  N1    U    56      16.416  -5.184 -15.025  1.00  0.00           N  
ATOM   1761  C6    U    56      17.239  -4.828 -16.101  1.00  0.00           C  
ATOM   1762  H6    U    56      17.541  -5.632 -16.754  1.00  0.00           H  
ATOM   1763  C5    U    56      17.760  -3.552 -16.170  1.00  0.00           C  
ATOM   1764  H5    U    56      18.341  -3.262 -17.034  1.00  0.00           H  
ATOM   1765  C4    U    56      17.417  -2.538 -15.243  1.00  0.00           C  
ATOM   1766  O4    U    56      17.800  -1.379 -15.314  1.00  0.00           O  
ATOM   1767  N3    U    56      16.495  -2.934 -14.309  1.00  0.00           N  
ATOM   1768  H3    U    56      16.226  -2.167 -13.711  1.00  0.00           H  
ATOM   1769  C2    U    56      15.873  -4.189 -14.183  1.00  0.00           C  
ATOM   1770  O2    U    56      14.857  -4.328 -13.463  1.00  0.00           O  
ATOM   1771  C3'   U    56      15.288  -7.405 -17.067  1.00  0.00           C  
ATOM   1772  H3'   U    56      15.708  -6.714 -17.798  1.00  0.00           H  
ATOM   1773  C2'   U    56      14.648  -6.730 -15.852  1.00  0.00           C  
ATOM   1774  H2'   U    56      14.288  -5.769 -16.218  1.00  0.00           H  
ATOM   1775  O2'   U    56      13.635  -7.515 -15.157  1.00  0.00           O  
ATOM   1776 HO2'   U    56      13.110  -7.853 -15.887  1.00  0.00           H  
ATOM   1777  O3'   U    56      14.252  -8.193 -17.687  1.00  0.00           O  
ATOM   1778  P     C    57      13.197  -7.575 -18.716  1.00  0.00           P  
ATOM   1779  OP1   C    57      12.258  -8.579 -19.259  1.00  0.00           O  
ATOM   1780  OP2   C    57      14.017  -6.901 -19.678  1.00  0.00           O  
ATOM   1781  O5'   C    57      12.394  -6.516 -17.940  1.00  0.00           O  
ATOM   1782  C5'   C    57      11.198  -6.927 -17.315  1.00  0.00           C  
ATOM   1783  H5'   C    57      11.275  -7.830 -16.710  1.00  0.00           H  
ATOM   1784 H5''   C    57      10.422  -7.017 -18.075  1.00  0.00           H  
ATOM   1785  C4'   C    57      10.710  -5.771 -16.434  1.00  0.00           C  
ATOM   1786  H4'   C    57      10.190  -6.113 -15.539  1.00  0.00           H  
ATOM   1787  O4'   C    57      11.840  -5.087 -15.916  1.00  0.00           O  
ATOM   1788  C1'   C    57      11.428  -3.838 -15.446  1.00  0.00           C  
ATOM   1789  H1'   C    57      11.305  -3.714 -14.370  1.00  0.00           H  
ATOM   1790  N1    C    57      12.352  -2.742 -15.894  1.00  0.00           N  
ATOM   1791  C6    C    57      13.005  -2.793 -17.114  1.00  0.00           C  
ATOM   1792  H6    C    57      12.800  -3.642 -17.749  1.00  0.00           H  
ATOM   1793  C5    C    57      14.038  -1.958 -17.411  1.00  0.00           C  
ATOM   1794  H5    C    57      14.562  -2.092 -18.346  1.00  0.00           H  
ATOM   1795  C4    C    57      14.373  -0.952 -16.487  1.00  0.00           C  
ATOM   1796  N4    C    57      15.249  -0.025 -16.786  1.00  0.00           N  
ATOM   1797  H41   C    57      15.476   0.665 -16.085  1.00  0.00           H  
ATOM   1798  H42   C    57      15.690  -0.165 -17.684  1.00  0.00           H  
ATOM   1799  N3    C    57      13.749  -0.780 -15.351  1.00  0.00           N  
ATOM   1800  C2    C    57      12.724  -1.652 -15.039  1.00  0.00           C  
ATOM   1801  O2    C    57      12.130  -1.405 -14.011  1.00  0.00           O  
ATOM   1802  C3'   C    57       9.917  -4.660 -17.198  1.00  0.00           C  
ATOM   1803  H3'   C    57      10.451  -4.526 -18.138  1.00  0.00           H  
ATOM   1804  C2'   C    57      10.080  -3.580 -16.126  1.00  0.00           C  
ATOM   1805  H2'   C    57      10.016  -2.556 -16.494  1.00  0.00           H  
ATOM   1806  O2'   C    57       9.122  -3.832 -15.091  1.00  0.00           O  
ATOM   1807 HO2'   C    57       8.712  -4.673 -15.307  1.00  0.00           H  
ATOM   1808  O3'   C    57       8.567  -5.044 -17.306  1.00  0.00           O  
ATOM   1809  P     U    58       7.580  -4.455 -18.465  1.00  0.00           P  
ATOM   1810  OP1   U    58       6.295  -5.183 -18.364  1.00  0.00           O  
ATOM   1811  OP2   U    58       8.293  -4.402 -19.780  1.00  0.00           O  
ATOM   1812  O5'   U    58       7.335  -2.950 -18.087  1.00  0.00           O  
ATOM   1813  C5'   U    58       6.222  -2.537 -17.358  1.00  0.00           C  
ATOM   1814  H5'   U    58       6.114  -3.203 -16.501  1.00  0.00           H  
ATOM   1815 H5''   U    58       5.348  -2.576 -18.008  1.00  0.00           H  
ATOM   1816  C4'   U    58       6.353  -1.120 -16.729  1.00  0.00           C  
ATOM   1817  H4'   U    58       5.556  -1.051 -15.989  1.00  0.00           H  
ATOM   1818  O4'   U    58       7.678  -1.003 -16.125  1.00  0.00           O  
ATOM   1819  C1'   U    58       8.160   0.388 -16.142  1.00  0.00           C  
ATOM   1820  H1'   U    58       7.996   0.797 -15.145  1.00  0.00           H  
ATOM   1821  N1    U    58       9.560   0.502 -16.715  1.00  0.00           N  
ATOM   1822  C6    U    58       9.947  -0.332 -17.669  1.00  0.00           C  
ATOM   1823  H6    U    58       9.323  -1.173 -17.931  1.00  0.00           H  
ATOM   1824  C5    U    58      11.104  -0.125 -18.290  1.00  0.00           C  
ATOM   1825  H5    U    58      11.319  -0.783 -19.119  1.00  0.00           H  
ATOM   1826  C4    U    58      11.967   0.981 -17.997  1.00  0.00           C  
ATOM   1827  O4    U    58      13.047   1.236 -18.634  1.00  0.00           O  
ATOM   1828  N3    U    58      11.527   1.776 -17.027  1.00  0.00           N  
ATOM   1829  H3    U    58      12.218   2.415 -16.660  1.00  0.00           H  
ATOM   1830  C2    U    58      10.325   1.630 -16.355  1.00  0.00           C  
ATOM   1831  O2    U    58       9.892   2.541 -15.592  1.00  0.00           O  
ATOM   1832  C3'   U    58       6.387  -0.023 -17.751  1.00  0.00           C  
ATOM   1833  H3'   U    58       7.000  -0.318 -18.603  1.00  0.00           H  
ATOM   1834  C2'   U    58       7.137   1.056 -17.034  1.00  0.00           C  
ATOM   1835  H2'   U    58       7.672   1.593 -17.817  1.00  0.00           H  
ATOM   1836  O2'   U    58       6.262   1.789 -16.264  1.00  0.00           O  
ATOM   1837 HO2'   U    58       5.527   2.042 -16.827  1.00  0.00           H  
ATOM   1838  O3'   U    58       5.006   0.229 -18.162  1.00  0.00           O  
ATOM   1839  P     U    59       4.705   1.004 -19.570  1.00  0.00           P  
ATOM   1840  OP1   U    59       3.339   0.841 -19.952  1.00  0.00           O  
ATOM   1841  OP2   U    59       5.729   0.549 -20.496  1.00  0.00           O  
ATOM   1842  O5'   U    59       5.097   2.500 -19.185  1.00  0.00           O  
ATOM   1843  C5'   U    59       4.211   3.492 -18.537  1.00  0.00           C  
ATOM   1844  H5'   U    59       3.899   3.029 -17.601  1.00  0.00           H  
ATOM   1845 H5''   U    59       3.410   3.615 -19.267  1.00  0.00           H  
ATOM   1846  C4'   U    59       4.941   4.834 -18.279  1.00  0.00           C  
ATOM   1847  H4'   U    59       4.309   5.490 -17.680  1.00  0.00           H  
ATOM   1848  O4'   U    59       6.153   4.666 -17.591  1.00  0.00           O  
ATOM   1849  C1'   U    59       7.114   5.550 -18.064  1.00  0.00           C  
ATOM   1850  H1'   U    59       7.441   6.290 -17.334  1.00  0.00           H  
ATOM   1851  N1    U    59       8.300   4.854 -18.673  1.00  0.00           N  
ATOM   1852  C6    U    59       8.147   3.689 -19.439  1.00  0.00           C  
ATOM   1853  H6    U    59       7.200   3.178 -19.521  1.00  0.00           H  
ATOM   1854  C5    U    59       9.162   3.171 -20.154  1.00  0.00           C  
ATOM   1855  H5    U    59       9.000   2.278 -20.740  1.00  0.00           H  
ATOM   1856  C4    U    59      10.479   3.705 -20.166  1.00  0.00           C  
ATOM   1857  O4    U    59      11.444   3.282 -20.786  1.00  0.00           O  
ATOM   1858  N3    U    59      10.599   4.888 -19.425  1.00  0.00           N  
ATOM   1859  H3    U    59      11.485   5.369 -19.492  1.00  0.00           H  
ATOM   1860  C2    U    59       9.532   5.530 -18.745  1.00  0.00           C  
ATOM   1861  O2    U    59       9.668   6.660 -18.281  1.00  0.00           O  
ATOM   1862  C3'   U    59       5.318   5.540 -19.536  1.00  0.00           C  
ATOM   1863  H3'   U    59       5.699   4.820 -20.260  1.00  0.00           H  
ATOM   1864  C2'   U    59       6.428   6.495 -19.132  1.00  0.00           C  
ATOM   1865  H2'   U    59       7.049   6.692 -20.006  1.00  0.00           H  
ATOM   1866  O2'   U    59       5.924   7.703 -18.510  1.00  0.00           O  
ATOM   1867 HO2'   U    59       5.668   8.225 -19.275  1.00  0.00           H  
ATOM   1868  O3'   U    59       4.136   6.185 -20.008  1.00  0.00           O  
ATOM   1869  P     G    60       3.744   6.283 -21.554  1.00  0.00           P  
ATOM   1870  OP1   G    60       2.345   6.639 -21.646  1.00  0.00           O  
ATOM   1871  OP2   G    60       4.202   5.064 -22.275  1.00  0.00           O  
ATOM   1872  O5'   G    60       4.598   7.472 -22.076  1.00  0.00           O  
ATOM   1873  C5'   G    60       4.375   8.856 -21.703  1.00  0.00           C  
ATOM   1874  H5'   G    60       4.419   8.856 -20.614  1.00  0.00           H  
ATOM   1875 H5''   G    60       3.409   9.175 -22.093  1.00  0.00           H  
ATOM   1876  C4'   G    60       5.597   9.737 -22.131  1.00  0.00           C  
ATOM   1877  H4'   G    60       5.569  10.752 -21.737  1.00  0.00           H  
ATOM   1878  O4'   G    60       6.820   9.245 -21.631  1.00  0.00           O  
ATOM   1879  C1'   G    60       7.863   9.470 -22.465  1.00  0.00           C  
ATOM   1880  H1'   G    60       8.628  10.074 -21.976  1.00  0.00           H  
ATOM   1881  N9    G    60       8.541   8.213 -22.802  1.00  0.00           N  
ATOM   1882  C8    G    60       7.974   6.961 -23.081  1.00  0.00           C  
ATOM   1883  H8    G    60       6.922   6.724 -23.154  1.00  0.00           H  
ATOM   1884  N7    G    60       8.830   6.016 -23.239  1.00  0.00           N  
ATOM   1885  C5    G    60      10.036   6.678 -23.075  1.00  0.00           C  
ATOM   1886  C6    G    60      11.349   6.259 -23.320  1.00  0.00           C  
ATOM   1887  O6    G    60      11.824   5.149 -23.466  1.00  0.00           O  
ATOM   1888  N1    G    60      12.301   7.207 -23.096  1.00  0.00           N  
ATOM   1889  H1    G    60      13.272   6.977 -23.253  1.00  0.00           H  
ATOM   1890  C2    G    60      12.030   8.496 -22.698  1.00  0.00           C  
ATOM   1891  N2    G    60      13.018   9.328 -22.653  1.00  0.00           N  
ATOM   1892  H21   G    60      13.908   9.024 -23.022  1.00  0.00           H  
ATOM   1893  H22   G    60      12.700  10.253 -22.401  1.00  0.00           H  
ATOM   1894  N3    G    60      10.781   8.992 -22.541  1.00  0.00           N  
ATOM   1895  C4    G    60       9.848   7.981 -22.714  1.00  0.00           C  
ATOM   1896  C3'   G    60       5.817   9.774 -23.674  1.00  0.00           C  
ATOM   1897  H3'   G    60       5.528   8.804 -24.080  1.00  0.00           H  
ATOM   1898  C2'   G    60       7.344  10.129 -23.721  1.00  0.00           C  
ATOM   1899  H2'   G    60       7.805   9.712 -24.617  1.00  0.00           H  
ATOM   1900  O2'   G    60       7.482  11.495 -23.589  1.00  0.00           O  
ATOM   1901 HO2'   G    60       6.921  11.877 -24.268  1.00  0.00           H  
ATOM   1902  O3'   G    60       4.876  10.805 -24.090  1.00  0.00           O  
ATOM   1903  P     A    61       4.696  11.138 -25.607  1.00  0.00           P  
ATOM   1904  OP1   A    61       3.611  12.097 -25.851  1.00  0.00           O  
ATOM   1905  OP2   A    61       4.657   9.902 -26.484  1.00  0.00           O  
ATOM   1906  O5'   A    61       6.113  11.811 -25.893  1.00  0.00           O  
ATOM   1907  C5'   A    61       6.633  12.322 -27.162  1.00  0.00           C  
ATOM   1908  H5'   A    61       6.103  13.231 -27.445  1.00  0.00           H  
ATOM   1909 H5''   A    61       6.387  11.515 -27.853  1.00  0.00           H  
ATOM   1910  C4'   A    61       8.150  12.542 -27.355  1.00  0.00           C  
ATOM   1911  H4'   A    61       8.498  13.297 -26.650  1.00  0.00           H  
ATOM   1912  O4'   A    61       8.978  11.343 -27.213  1.00  0.00           O  
ATOM   1913  C1'   A    61      10.021  11.352 -28.128  1.00  0.00           C  
ATOM   1914  H1'   A    61      11.020  11.329 -27.691  1.00  0.00           H  
ATOM   1915  N9    A    61       9.839  10.150 -28.953  1.00  0.00           N  
ATOM   1916  C8    A    61       8.748   9.372 -29.151  1.00  0.00           C  
ATOM   1917  H8    A    61       7.801   9.716 -28.764  1.00  0.00           H  
ATOM   1918  N7    A    61       8.945   8.281 -29.815  1.00  0.00           N  
ATOM   1919  C5    A    61      10.304   8.310 -30.002  1.00  0.00           C  
ATOM   1920  C6    A    61      11.159   7.389 -30.620  1.00  0.00           C  
ATOM   1921  N6    A    61      10.831   6.249 -31.307  1.00  0.00           N  
ATOM   1922  H61   A    61      11.545   5.624 -31.654  1.00  0.00           H  
ATOM   1923  H62   A    61       9.865   6.041 -31.514  1.00  0.00           H  
ATOM   1924  N1    A    61      12.448   7.710 -30.658  1.00  0.00           N  
ATOM   1925  C2    A    61      12.911   8.831 -30.120  1.00  0.00           C  
ATOM   1926  H2    A    61      13.967   8.987 -30.284  1.00  0.00           H  
ATOM   1927  N3    A    61      12.211   9.667 -29.409  1.00  0.00           N  
ATOM   1928  C4    A    61      10.882   9.406 -29.396  1.00  0.00           C  
ATOM   1929  C3'   A    61       8.415  13.013 -28.765  1.00  0.00           C  
ATOM   1930  H3'   A    61       7.758  12.420 -29.400  1.00  0.00           H  
ATOM   1931  C2'   A    61       9.884  12.616 -28.968  1.00  0.00           C  
ATOM   1932  H2'   A    61      10.036  12.302 -30.001  1.00  0.00           H  
ATOM   1933  O2'   A    61      10.781  13.696 -28.631  1.00  0.00           O  
ATOM   1934 HO2'   A    61      11.674  13.379 -28.787  1.00  0.00           H  
ATOM   1935  O3'   A    61       8.139  14.420 -28.913  1.00  0.00           O  
ATOM   1936  P     U    62       7.569  14.832 -30.340  1.00  0.00           P  
ATOM   1937  OP1   U    62       7.281  16.267 -30.311  1.00  0.00           O  
ATOM   1938  OP2   U    62       6.450  13.901 -30.613  1.00  0.00           O  
ATOM   1939  O5'   U    62       8.654  14.481 -31.370  1.00  0.00           O  
ATOM   1940  C5'   U    62       9.686  15.376 -31.676  1.00  0.00           C  
ATOM   1941  H5'   U    62      10.119  15.643 -30.712  1.00  0.00           H  
ATOM   1942 H5''   U    62       9.230  16.182 -32.251  1.00  0.00           H  
ATOM   1943  C4'   U    62      10.776  14.706 -32.424  1.00  0.00           C  
ATOM   1944  H4'   U    62      11.658  15.345 -32.462  1.00  0.00           H  
ATOM   1945  O4'   U    62      11.312  13.520 -31.819  1.00  0.00           O  
ATOM   1946  C1'   U    62      11.723  12.611 -32.934  1.00  0.00           C  
ATOM   1947  H1'   U    62      12.768  12.322 -32.823  1.00  0.00           H  
ATOM   1948  N1    U    62      10.800  11.458 -32.837  1.00  0.00           N  
ATOM   1949  C6    U    62       9.508  11.471 -32.421  1.00  0.00           C  
ATOM   1950  H6    U    62       8.966  12.358 -32.126  1.00  0.00           H  
ATOM   1951  C5    U    62       8.736  10.339 -32.531  1.00  0.00           C  
ATOM   1952  H5    U    62       7.723  10.335 -32.156  1.00  0.00           H  
ATOM   1953  C4    U    62       9.192   9.078 -33.148  1.00  0.00           C  
ATOM   1954  O4    U    62       8.523   8.054 -33.219  1.00  0.00           O  
ATOM   1955  N3    U    62      10.471   9.241 -33.642  1.00  0.00           N  
ATOM   1956  H3    U    62      10.884   8.419 -34.058  1.00  0.00           H  
ATOM   1957  C2    U    62      11.316  10.254 -33.448  1.00  0.00           C  
ATOM   1958  O2    U    62      12.421  10.134 -33.888  1.00  0.00           O  
ATOM   1959  C3'   U    62      10.365  14.414 -33.919  1.00  0.00           C  
ATOM   1960  H3'   U    62       9.446  13.827 -33.903  1.00  0.00           H  
ATOM   1961  C2'   U    62      11.480  13.423 -34.185  1.00  0.00           C  
ATOM   1962  H2'   U    62      11.252  12.874 -35.099  1.00  0.00           H  
ATOM   1963  O2'   U    62      12.632  14.220 -34.452  1.00  0.00           O  
ATOM   1964 HO2'   U    62      12.428  15.157 -34.478  1.00  0.00           H  
ATOM   1965  O3'   U    62      10.248  15.516 -34.844  1.00  0.00           O  
ATOM   1966  P     U    63       9.434  15.465 -36.121  1.00  0.00           P  
ATOM   1967  OP1   U    63       9.483  16.785 -36.782  1.00  0.00           O  
ATOM   1968  OP2   U    63       8.135  14.919 -35.768  1.00  0.00           O  
ATOM   1969  O5'   U    63      10.098  14.425 -37.096  1.00  0.00           O  
ATOM   1970  C5'   U    63      11.264  14.796 -37.855  1.00  0.00           C  
ATOM   1971  H5'   U    63      12.029  15.234 -37.214  1.00  0.00           H  
ATOM   1972 H5''   U    63      10.993  15.420 -38.708  1.00  0.00           H  
ATOM   1973  C4'   U    63      11.979  13.494 -38.282  1.00  0.00           C  
ATOM   1974  H4'   U    63      12.982  13.688 -38.661  1.00  0.00           H  
ATOM   1975  O4'   U    63      12.128  12.424 -37.308  1.00  0.00           O  
ATOM   1976  C1'   U    63      11.886  11.123 -37.949  1.00  0.00           C  
ATOM   1977  H1'   U    63      12.736  10.520 -37.627  1.00  0.00           H  
ATOM   1978  N1    U    63      10.627  10.491 -37.456  1.00  0.00           N  
ATOM   1979  C6    U    63       9.704  11.220 -36.744  1.00  0.00           C  
ATOM   1980  H6    U    63       9.759  12.293 -36.626  1.00  0.00           H  
ATOM   1981  C5    U    63       8.575  10.633 -36.268  1.00  0.00           C  
ATOM   1982  H5    U    63       7.851  11.240 -35.744  1.00  0.00           H  
ATOM   1983  C4    U    63       8.404   9.224 -36.535  1.00  0.00           C  
ATOM   1984  O4    U    63       7.442   8.551 -36.106  1.00  0.00           O  
ATOM   1985  N3    U    63       9.183   8.639 -37.450  1.00  0.00           N  
ATOM   1986  H3    U    63       8.946   7.719 -37.793  1.00  0.00           H  
ATOM   1987  C2    U    63      10.350   9.198 -37.900  1.00  0.00           C  
ATOM   1988  O2    U    63      11.138   8.517 -38.609  1.00  0.00           O  
ATOM   1989  C3'   U    63      11.243  12.861 -39.407  1.00  0.00           C  
ATOM   1990  H3'   U    63      10.173  12.831 -39.204  1.00  0.00           H  
ATOM   1991  C2'   U    63      11.926  11.472 -39.425  1.00  0.00           C  
ATOM   1992  H2'   U    63      11.429  10.769 -40.094  1.00  0.00           H  
ATOM   1993  O2'   U    63      13.280  11.407 -39.910  1.00  0.00           O  
ATOM   1994 HO2'   U    63      13.441  10.568 -40.347  1.00  0.00           H  
ATOM   1995  O3'   U    63      11.514  13.638 -40.619  1.00  0.00           O  
ATOM   1996  P     A    64      10.444  13.795 -41.781  1.00  0.00           P  
ATOM   1997  OP1   A    64      11.102  14.636 -42.741  1.00  0.00           O  
ATOM   1998  OP2   A    64       9.142  14.184 -41.233  1.00  0.00           O  
ATOM   1999  O5'   A    64      10.235  12.412 -42.504  1.00  0.00           O  
ATOM   2000  C5'   A    64      11.441  11.780 -42.965  1.00  0.00           C  
ATOM   2001  H5'   A    64      12.258  11.813 -42.245  1.00  0.00           H  
ATOM   2002 H5''   A    64      11.751  12.311 -43.865  1.00  0.00           H  
ATOM   2003  C4'   A    64      11.049  10.319 -43.237  1.00  0.00           C  
ATOM   2004  H4'   A    64      11.949   9.834 -43.613  1.00  0.00           H  
ATOM   2005  O4'   A    64      10.663   9.653 -41.960  1.00  0.00           O  
ATOM   2006  C1'   A    64       9.773   8.559 -42.228  1.00  0.00           C  
ATOM   2007  H1'   A    64      10.143   7.622 -41.811  1.00  0.00           H  
ATOM   2008  N9    A    64       8.510   8.697 -41.457  1.00  0.00           N  
ATOM   2009  C8    A    64       8.178   9.808 -40.836  1.00  0.00           C  
ATOM   2010  H8    A    64       8.798  10.692 -40.850  1.00  0.00           H  
ATOM   2011  N7    A    64       7.151   9.727 -40.088  1.00  0.00           N  
ATOM   2012  C5    A    64       6.688   8.446 -40.362  1.00  0.00           C  
ATOM   2013  C6    A    64       5.611   7.606 -39.889  1.00  0.00           C  
ATOM   2014  N6    A    64       4.631   8.000 -39.135  1.00  0.00           N  
ATOM   2015  H61   A    64       3.923   7.372 -38.783  1.00  0.00           H  
ATOM   2016  H62   A    64       4.567   8.961 -38.832  1.00  0.00           H  
ATOM   2017  N1    A    64       5.571   6.336 -40.251  1.00  0.00           N  
ATOM   2018  C2    A    64       6.416   5.853 -41.156  1.00  0.00           C  
ATOM   2019  H2    A    64       6.284   4.798 -41.343  1.00  0.00           H  
ATOM   2020  N3    A    64       7.423   6.516 -41.725  1.00  0.00           N  
ATOM   2021  C4    A    64       7.496   7.759 -41.178  1.00  0.00           C  
ATOM   2022  C3'   A    64       9.801  10.050 -44.216  1.00  0.00           C  
ATOM   2023  H3'   A    64       8.955  10.703 -44.002  1.00  0.00           H  
ATOM   2024  C2'   A    64       9.557   8.622 -43.716  1.00  0.00           C  
ATOM   2025  H2'   A    64       8.554   8.302 -44.001  1.00  0.00           H  
ATOM   2026  O2'   A    64      10.534   7.717 -44.337  1.00  0.00           O  
ATOM   2027 HO2'   A    64      10.577   6.842 -43.944  1.00  0.00           H  
ATOM   2028  O3'   A    64      10.085   9.933 -45.657  1.00  0.00           O  
ATOM   2029  P     U    65       9.434  10.898 -46.657  1.00  0.00           P  
ATOM   2030  OP1   U    65      10.107  10.908 -47.958  1.00  0.00           O  
ATOM   2031  OP2   U    65       9.131  12.145 -45.938  1.00  0.00           O  
ATOM   2032  O5'   U    65       8.092  10.047 -46.855  1.00  0.00           O  
ATOM   2033  C5'   U    65       8.069   8.912 -47.703  1.00  0.00           C  
ATOM   2034  H5'   U    65       9.035   8.408 -47.674  1.00  0.00           H  
ATOM   2035 H5''   U    65       7.897   9.195 -48.742  1.00  0.00           H  
ATOM   2036  C4'   U    65       6.879   7.970 -47.401  1.00  0.00           C  
ATOM   2037  H4'   U    65       7.030   7.045 -47.956  1.00  0.00           H  
ATOM   2038  O4'   U    65       6.819   7.496 -46.051  1.00  0.00           O  
ATOM   2039  C1'   U    65       5.452   7.219 -45.610  1.00  0.00           C  
ATOM   2040  H1'   U    65       5.208   6.166 -45.466  1.00  0.00           H  
ATOM   2041  N1    U    65       5.085   8.107 -44.481  1.00  0.00           N  
ATOM   2042  C6    U    65       5.866   9.173 -44.049  1.00  0.00           C  
ATOM   2043  H6    U    65       6.727   9.443 -44.643  1.00  0.00           H  
ATOM   2044  C5    U    65       5.372   9.962 -43.124  1.00  0.00           C  
ATOM   2045  H5    U    65       5.954  10.834 -42.862  1.00  0.00           H  
ATOM   2046  C4    U    65       4.186   9.641 -42.363  1.00  0.00           C  
ATOM   2047  O4    U    65       3.854  10.176 -41.307  1.00  0.00           O  
ATOM   2048  N3    U    65       3.485   8.502 -42.782  1.00  0.00           N  
ATOM   2049  H3    U    65       2.713   8.212 -42.199  1.00  0.00           H  
ATOM   2050  C2    U    65       3.845   7.677 -43.881  1.00  0.00           C  
ATOM   2051  O2    U    65       3.079   6.834 -44.332  1.00  0.00           O  
ATOM   2052  C3'   U    65       5.550   8.615 -47.616  1.00  0.00           C  
ATOM   2053  H3'   U    65       5.510   9.562 -47.078  1.00  0.00           H  
ATOM   2054  C2'   U    65       4.626   7.632 -46.819  1.00  0.00           C  
ATOM   2055  H2'   U    65       3.668   8.077 -46.549  1.00  0.00           H  
ATOM   2056  O2'   U    65       4.333   6.418 -47.638  1.00  0.00           O  
ATOM   2057 HO2'   U    65       3.391   6.238 -47.590  1.00  0.00           H  
ATOM   2058  O3'   U    65       5.222   8.843 -48.980  1.00  0.00           O  
ATOM   2059  P     G    66       3.958   9.706 -49.469  1.00  0.00           P  
ATOM   2060  OP1   G    66       3.957   9.716 -50.939  1.00  0.00           O  
ATOM   2061  OP2   G    66       4.109  11.017 -48.800  1.00  0.00           O  
ATOM   2062  O5'   G    66       2.650   9.016 -48.990  1.00  0.00           O  
ATOM   2063  C5'   G    66       2.262   7.801 -49.636  1.00  0.00           C  
ATOM   2064  H5'   G    66       3.080   7.081 -49.678  1.00  0.00           H  
ATOM   2065 H5''   G    66       2.009   8.077 -50.659  1.00  0.00           H  
ATOM   2066  C4'   G    66       1.093   7.083 -49.036  1.00  0.00           C  
ATOM   2067  H4'   G    66       1.012   6.152 -49.595  1.00  0.00           H  
ATOM   2068  O4'   G    66       1.344   6.712 -47.684  1.00  0.00           O  
ATOM   2069  C1'   G    66       0.207   6.762 -46.953  1.00  0.00           C  
ATOM   2070  H1'   G    66      -0.032   5.844 -46.417  1.00  0.00           H  
ATOM   2071  N9    G    66       0.184   7.776 -45.903  1.00  0.00           N  
ATOM   2072  C8    G    66       0.845   8.993 -45.789  1.00  0.00           C  
ATOM   2073  H8    G    66       1.569   9.249 -46.548  1.00  0.00           H  
ATOM   2074  N7    G    66       0.753   9.605 -44.629  1.00  0.00           N  
ATOM   2075  C5    G    66      -0.270   8.939 -43.952  1.00  0.00           C  
ATOM   2076  C6    G    66      -1.063   9.217 -42.764  1.00  0.00           C  
ATOM   2077  O6    G    66      -0.811  10.049 -41.869  1.00  0.00           O  
ATOM   2078  N1    G    66      -2.175   8.400 -42.688  1.00  0.00           N  
ATOM   2079  H1    G    66      -2.707   8.451 -41.830  1.00  0.00           H  
ATOM   2080  C2    G    66      -2.425   7.377 -43.497  1.00  0.00           C  
ATOM   2081  N2    G    66      -3.558   6.777 -43.271  1.00  0.00           N  
ATOM   2082  H21   G    66      -4.145   7.209 -42.572  1.00  0.00           H  
ATOM   2083  H22   G    66      -3.586   5.906 -43.782  1.00  0.00           H  
ATOM   2084  N3    G    66      -1.757   7.050 -44.597  1.00  0.00           N  
ATOM   2085  C4    G    66      -0.639   7.808 -44.757  1.00  0.00           C  
ATOM   2086  C3'   G    66      -0.210   7.845 -49.000  1.00  0.00           C  
ATOM   2087  H3'   G    66      -0.065   8.846 -48.593  1.00  0.00           H  
ATOM   2088  C2'   G    66      -0.964   6.975 -47.977  1.00  0.00           C  
ATOM   2089  H2'   G    66      -1.792   7.493 -47.493  1.00  0.00           H  
ATOM   2090  O2'   G    66      -1.361   5.685 -48.454  1.00  0.00           O  
ATOM   2091 HO2'   G    66      -2.086   5.390 -47.898  1.00  0.00           H  
ATOM   2092  O3'   G    66      -0.678   7.922 -50.363  1.00  0.00           O  
ATOM   2093  P     A    67      -1.672   9.196 -50.778  1.00  0.00           P  
ATOM   2094  OP1   A    67      -2.258   9.076 -52.119  1.00  0.00           O  
ATOM   2095  OP2   A    67      -0.987  10.423 -50.426  1.00  0.00           O  
ATOM   2096  O5'   A    67      -2.923   8.975 -49.736  1.00  0.00           O  
ATOM   2097  C5'   A    67      -3.839   7.914 -49.908  1.00  0.00           C  
ATOM   2098  H5'   A    67      -3.295   6.971 -49.975  1.00  0.00           H  
ATOM   2099 H5''   A    67      -4.250   7.898 -50.918  1.00  0.00           H  
ATOM   2100  C4'   A    67      -4.868   7.837 -48.797  1.00  0.00           C  
ATOM   2101  H4'   A    67      -5.486   6.954 -48.965  1.00  0.00           H  
ATOM   2102  O4'   A    67      -4.181   7.784 -47.521  1.00  0.00           O  
ATOM   2103  C1'   A    67      -5.017   8.352 -46.550  1.00  0.00           C  
ATOM   2104  H1'   A    67      -5.458   7.624 -45.869  1.00  0.00           H  
ATOM   2105  N9    A    67      -4.281   9.415 -45.823  1.00  0.00           N  
ATOM   2106  C8    A    67      -3.089   9.978 -46.189  1.00  0.00           C  
ATOM   2107  H8    A    67      -2.618   9.736 -47.130  1.00  0.00           H  
ATOM   2108  N7    A    67      -2.604  10.981 -45.513  1.00  0.00           N  
ATOM   2109  C5    A    67      -3.539  10.946 -44.439  1.00  0.00           C  
ATOM   2110  C6    A    67      -3.615  11.540 -43.183  1.00  0.00           C  
ATOM   2111  N6    A    67      -2.598  12.298 -42.665  1.00  0.00           N  
ATOM   2112  H61   A    67      -2.552  12.365 -41.658  1.00  0.00           H  
ATOM   2113  H62   A    67      -1.763  12.399 -43.224  1.00  0.00           H  
ATOM   2114  N1    A    67      -4.577  11.168 -42.306  1.00  0.00           N  
ATOM   2115  C2    A    67      -5.466  10.271 -42.713  1.00  0.00           C  
ATOM   2116  H2    A    67      -6.270  10.005 -42.044  1.00  0.00           H  
ATOM   2117  N3    A    67      -5.593   9.668 -43.872  1.00  0.00           N  
ATOM   2118  C4    A    67      -4.552  10.010 -44.679  1.00  0.00           C  
ATOM   2119  C3'   A    67      -5.730   9.054 -48.724  1.00  0.00           C  
ATOM   2120  H3'   A    67      -5.065   9.916 -48.673  1.00  0.00           H  
ATOM   2121  C2'   A    67      -6.275   8.866 -47.309  1.00  0.00           C  
ATOM   2122  H2'   A    67      -6.606   9.850 -46.975  1.00  0.00           H  
ATOM   2123  O2'   A    67      -7.273   7.898 -47.226  1.00  0.00           O  
ATOM   2124 HO2'   A    67      -7.726   8.021 -46.389  1.00  0.00           H  
ATOM   2125  O3'   A    67      -6.749   9.132 -49.698  1.00  0.00           O  
ATOM   2126  P     A    68      -7.557  10.481 -49.853  1.00  0.00           P  
ATOM   2127  OP1   A    68      -8.500  10.335 -50.940  1.00  0.00           O  
ATOM   2128  OP2   A    68      -6.525  11.479 -50.054  1.00  0.00           O  
ATOM   2129  O5'   A    68      -8.311  10.769 -48.506  1.00  0.00           O  
ATOM   2130  C5'   A    68      -9.508  10.068 -48.196  1.00  0.00           C  
ATOM   2131  H5'   A    68      -9.262   9.018 -48.355  1.00  0.00           H  
ATOM   2132 H5''   A    68     -10.329  10.400 -48.832  1.00  0.00           H  
ATOM   2133  C4'   A    68      -9.978  10.327 -46.690  1.00  0.00           C  
ATOM   2134  H4'   A    68     -10.779   9.615 -46.491  1.00  0.00           H  
ATOM   2135  O4'   A    68      -8.785  10.077 -45.932  1.00  0.00           O  
ATOM   2136  C1'   A    68      -8.960  10.916 -44.775  1.00  0.00           C  
ATOM   2137  H1'   A    68      -8.854  10.428 -43.807  1.00  0.00           H  
ATOM   2138  N9    A    68      -7.876  11.939 -44.809  1.00  0.00           N  
ATOM   2139  C8    A    68      -7.070  12.347 -45.854  1.00  0.00           C  
ATOM   2140  H8    A    68      -7.066  12.039 -46.889  1.00  0.00           H  
ATOM   2141  N7    A    68      -6.121  13.219 -45.491  1.00  0.00           N  
ATOM   2142  C5    A    68      -6.385  13.477 -44.111  1.00  0.00           C  
ATOM   2143  C6    A    68      -5.877  14.259 -43.011  1.00  0.00           C  
ATOM   2144  N6    A    68      -4.850  15.042 -42.990  1.00  0.00           N  
ATOM   2145  H61   A    68      -4.634  15.631 -42.199  1.00  0.00           H  
ATOM   2146  H62   A    68      -4.422  15.235 -43.884  1.00  0.00           H  
ATOM   2147  N1    A    68      -6.435  14.208 -41.805  1.00  0.00           N  
ATOM   2148  C2    A    68      -7.516  13.456 -41.672  1.00  0.00           C  
ATOM   2149  H2    A    68      -7.976  13.637 -40.711  1.00  0.00           H  
ATOM   2150  N3    A    68      -8.050  12.689 -42.557  1.00  0.00           N  
ATOM   2151  C4    A    68      -7.489  12.725 -43.761  1.00  0.00           C  
ATOM   2152  C3'   A    68     -10.540  11.744 -46.330  1.00  0.00           C  
ATOM   2153  H3'   A    68      -9.856  12.470 -46.769  1.00  0.00           H  
ATOM   2154  C2'   A    68     -10.304  11.594 -44.847  1.00  0.00           C  
ATOM   2155  H2'   A    68     -10.062  12.556 -44.396  1.00  0.00           H  
ATOM   2156  O2'   A    68     -11.140  10.788 -43.984  1.00  0.00           O  
ATOM   2157 HO2'   A    68     -11.899  10.481 -44.485  1.00  0.00           H  
ATOM   2158  O3'   A    68     -11.855  11.834 -46.777  1.00  0.00           O  
ATOM   2159  P     G    69     -12.453  13.221 -47.172  1.00  0.00           P  
ATOM   2160  OP1   G    69     -13.755  13.102 -47.891  1.00  0.00           O  
ATOM   2161  OP2   G    69     -11.396  13.973 -47.859  1.00  0.00           O  
ATOM   2162  O5'   G    69     -12.687  14.068 -45.768  1.00  0.00           O  
ATOM   2163  C5'   G    69     -13.850  13.828 -45.046  1.00  0.00           C  
ATOM   2164  H5'   G    69     -13.968  12.746 -45.085  1.00  0.00           H  
ATOM   2165 H5''   G    69     -14.697  14.346 -45.496  1.00  0.00           H  
ATOM   2166  C4'   G    69     -13.756  14.331 -43.574  1.00  0.00           C  
ATOM   2167  H4'   G    69     -14.686  14.043 -43.083  1.00  0.00           H  
ATOM   2168  O4'   G    69     -12.632  13.930 -42.847  1.00  0.00           O  
ATOM   2169  C1'   G    69     -11.954  14.998 -42.177  1.00  0.00           C  
ATOM   2170  H1'   G    69     -11.556  14.609 -41.240  1.00  0.00           H  
ATOM   2171  N9    G    69     -10.781  15.531 -42.851  1.00  0.00           N  
ATOM   2172  C8    G    69     -10.225  15.131 -44.026  1.00  0.00           C  
ATOM   2173  H8    G    69     -10.771  14.478 -44.690  1.00  0.00           H  
ATOM   2174  N7    G    69      -9.029  15.582 -44.205  1.00  0.00           N  
ATOM   2175  C5    G    69      -8.814  16.470 -43.166  1.00  0.00           C  
ATOM   2176  C6    G    69      -7.734  17.381 -42.946  1.00  0.00           C  
ATOM   2177  O6    G    69      -6.695  17.589 -43.679  1.00  0.00           O  
ATOM   2178  N1    G    69      -7.810  18.020 -41.767  1.00  0.00           N  
ATOM   2179  H1    G    69      -7.056  18.681 -41.647  1.00  0.00           H  
ATOM   2180  C2    G    69      -8.872  17.951 -40.955  1.00  0.00           C  
ATOM   2181  N2    G    69      -8.820  18.687 -39.898  1.00  0.00           N  
ATOM   2182  H21   G    69      -8.107  19.392 -39.778  1.00  0.00           H  
ATOM   2183  H22   G    69      -9.434  18.328 -39.181  1.00  0.00           H  
ATOM   2184  N3    G    69      -9.910  17.118 -41.104  1.00  0.00           N  
ATOM   2185  C4    G    69      -9.838  16.365 -42.249  1.00  0.00           C  
ATOM   2186  C3'   G    69     -13.722  15.864 -43.508  1.00  0.00           C  
ATOM   2187  H3'   G    69     -13.012  16.089 -44.304  1.00  0.00           H  
ATOM   2188  C2'   G    69     -13.064  16.116 -42.140  1.00  0.00           C  
ATOM   2189  H2'   G    69     -12.610  17.095 -41.989  1.00  0.00           H  
ATOM   2190  O2'   G    69     -14.097  15.862 -41.206  1.00  0.00           O  
ATOM   2191 HO2'   G    69     -14.915  16.145 -41.622  1.00  0.00           H  
ATOM   2192  O3'   G    69     -15.033  16.438 -43.484  1.00  0.00           O  
ATOM   2193  P     U    70     -15.348  17.667 -44.323  1.00  0.00           P  
ATOM   2194  OP1   U    70     -16.778  18.039 -44.202  1.00  0.00           O  
ATOM   2195  OP2   U    70     -14.831  17.461 -45.688  1.00  0.00           O  
ATOM   2196  O5'   U    70     -14.452  18.801 -43.548  1.00  0.00           O  
ATOM   2197  C5'   U    70     -14.778  19.197 -42.304  1.00  0.00           C  
ATOM   2198  H5'   U    70     -14.811  18.368 -41.597  1.00  0.00           H  
ATOM   2199 H5''   U    70     -15.769  19.645 -42.384  1.00  0.00           H  
ATOM   2200  C4'   U    70     -13.742  20.153 -41.737  1.00  0.00           C  
ATOM   2201  H4'   U    70     -14.117  20.497 -40.773  1.00  0.00           H  
ATOM   2202  O4'   U    70     -12.498  19.619 -41.422  1.00  0.00           O  
ATOM   2203  C1'   U    70     -11.494  20.456 -41.866  1.00  0.00           C  
ATOM   2204  H1'   U    70     -10.726  20.505 -41.093  1.00  0.00           H  
ATOM   2205  N1    U    70     -10.657  19.949 -43.080  1.00  0.00           N  
ATOM   2206  C6    U    70     -11.305  19.148 -44.024  1.00  0.00           C  
ATOM   2207  H6    U    70     -12.329  18.854 -43.852  1.00  0.00           H  
ATOM   2208  C5    U    70     -10.495  18.804 -45.113  1.00  0.00           C  
ATOM   2209  H5    U    70     -10.936  18.127 -45.831  1.00  0.00           H  
ATOM   2210  C4    U    70      -9.195  19.338 -45.372  1.00  0.00           C  
ATOM   2211  O4    U    70      -8.509  19.107 -46.355  1.00  0.00           O  
ATOM   2212  N3    U    70      -8.642  20.087 -44.372  1.00  0.00           N  
ATOM   2213  H3    U    70      -7.722  20.489 -44.480  1.00  0.00           H  
ATOM   2214  C2    U    70      -9.379  20.495 -43.279  1.00  0.00           C  
ATOM   2215  O2    U    70      -8.993  21.345 -42.468  1.00  0.00           O  
ATOM   2216  C3'   U    70     -13.588  21.324 -42.696  1.00  0.00           C  
ATOM   2217  H3'   U    70     -13.486  20.969 -43.721  1.00  0.00           H  
ATOM   2218  C2'   U    70     -12.236  21.771 -42.149  1.00  0.00           C  
ATOM   2219  H2'   U    70     -11.666  22.400 -42.833  1.00  0.00           H  
ATOM   2220  O2'   U    70     -12.289  22.543 -40.961  1.00  0.00           O  
ATOM   2221 HO2'   U    70     -13.094  23.060 -40.887  1.00  0.00           H  
ATOM   2222  O3'   U    70     -14.699  22.151 -42.506  1.00  0.00           O  
ATOM   2223  P    G3    71     -15.075  23.345 -43.529  1.00  0.00           P  
ATOM   2224  OP1  G3    71     -16.259  24.039 -42.966  1.00  0.00           O  
ATOM   2225  OP2  G3    71     -15.183  22.874 -44.938  1.00  0.00           O  
ATOM   2226  O5'  G3    71     -13.847  24.298 -43.347  1.00  0.00           O  
ATOM   2227  C5'  G3    71     -13.709  25.348 -42.409  1.00  0.00           C  
ATOM   2228  H5'  G3    71     -13.680  24.971 -41.387  1.00  0.00           H  
ATOM   2229 H5''  G3    71     -14.545  26.045 -42.467  1.00  0.00           H  
ATOM   2230  C4'  G3    71     -12.390  26.097 -42.540  1.00  0.00           C  
ATOM   2231  H4'  G3    71     -12.493  26.879 -41.788  1.00  0.00           H  
ATOM   2232  O4'  G3    71     -11.198  25.334 -42.438  1.00  0.00           O  
ATOM   2233  C1'  G3    71     -10.233  25.923 -43.229  1.00  0.00           C  
ATOM   2234  H1'  G3    71      -9.460  26.449 -42.670  1.00  0.00           H  
ATOM   2235  N9   G3    71      -9.544  24.988 -44.144  1.00  0.00           N  
ATOM   2236  C8   G3    71     -10.124  23.918 -44.751  1.00  0.00           C  
ATOM   2237  H8   G3    71     -11.155  23.623 -44.616  1.00  0.00           H  
ATOM   2238  N7   G3    71      -9.174  23.199 -45.336  1.00  0.00           N  
ATOM   2239  C5   G3    71      -8.017  24.027 -45.354  1.00  0.00           C  
ATOM   2240  C6   G3    71      -6.695  23.744 -45.880  1.00  0.00           C  
ATOM   2241  O6   G3    71      -6.270  22.829 -46.630  1.00  0.00           O  
ATOM   2242  N1   G3    71      -5.780  24.744 -45.611  1.00  0.00           N  
ATOM   2243  H1   G3    71      -4.966  24.870 -46.195  1.00  0.00           H  
ATOM   2244  C2   G3    71      -6.112  25.760 -44.781  1.00  0.00           C  
ATOM   2245  N2   G3    71      -5.193  26.718 -44.528  1.00  0.00           N  
ATOM   2246  H21  G3    71      -4.266  26.674 -44.928  1.00  0.00           H  
ATOM   2247  H22  G3    71      -5.488  27.399 -43.844  1.00  0.00           H  
ATOM   2248  N3   G3    71      -7.275  25.973 -44.142  1.00  0.00           N  
ATOM   2249  C4   G3    71      -8.203  25.092 -44.541  1.00  0.00           C  
ATOM   2250  C3'  G3    71     -12.368  26.670 -43.972  1.00  0.00           C  
ATOM   2251  H3'  G3    71     -12.603  25.965 -44.769  1.00  0.00           H  
ATOM   2252  C2'  G3    71     -10.876  27.028 -44.005  1.00  0.00           C  
ATOM   2253  H2'  G3    71     -10.442  27.116 -45.001  1.00  0.00           H  
ATOM   2254  O2'  G3    71     -10.723  28.261 -43.272  1.00  0.00           O  
ATOM   2255 HO2'  G3    71     -10.591  29.000 -43.871  1.00  0.00           H  
ATOM   2256  O3'  G3    71     -13.279  27.817 -44.055  1.00  0.00           O  
ATOM   2257 HO3'  G3    71     -12.834  28.499 -44.562  1.00  0.00           H  
TER    2258       G3    71 
ATOM   2258  N9  ADE    72      12.648   3.879 -37.307  1.00  0.00           N  
ATOM   2259  C8  ADE    72      11.610   2.937 -37.251  1.00  0.00           C  
ATOM   2260  N7  ADE    72      10.715   3.329 -36.368  1.00  0.00           N  
ATOM   2261  C5  ADE    72      11.131   4.521 -35.866  1.00  0.00           C  
ATOM   2262  C6  ADE    72      10.550   5.553 -35.074  1.00  0.00           C  
ATOM   2263  N6  ADE    72       9.330   5.662 -34.585  1.00  0.00           N  
ATOM   2264  N1  ADE    72      11.143   6.762 -34.896  1.00  0.00           N  
ATOM   2265  C2  ADE    72      12.394   6.882 -35.415  1.00  0.00           C  
ATOM   2266  N3  ADE    72      12.987   6.002 -36.207  1.00  0.00           N  
ATOM   2267  C4  ADE    72      12.431   4.821 -36.386  1.00  0.00           C  
ATOM   2268  H1  ADE    72      13.478   3.874 -37.882  1.00  0.00           H  
ATOM   2269  H2  ADE    72      11.630   2.008 -37.806  1.00  0.00           H  
ATOM   2270  H3  ADE    72       8.697   5.367 -35.317  1.00  0.00           H  
ATOM   2271  H4  ADE    72       9.330   6.624 -34.270  1.00  0.00           H  
ATOM   2272  H5  ADE    72      12.906   7.840 -35.363  1.00  0.00           H  
TER    2273      ADE    72 
ATOM   2273  K+   K+    73      33.425 -34.342 -11.599  1.00  0.00           K  
TER    2274       K+    73 
ATOM   2274  K+   K+    74      18.216  -1.047 -44.576  1.00  0.00           K  
TER    2275       K+    74 
ATOM   2275  K+   K+    75      18.480   3.879  -9.831  1.00  0.00           K  
TER    2276       K+    75 
ATOM   2276  K+   K+    76      -4.485  21.306 -11.773  1.00  0.00           K  
TER    2277       K+    76 
ATOM   2277  K+   K+    77      31.812  -9.119 -18.955  1.00  0.00           K  
TER    2278       K+    77 
ATOM   2278  K+   K+    78      22.643   8.967  39.182  1.00  0.00           K  
TER    2279       K+    78 
ATOM   2279  K+   K+    79      18.424   4.975 -17.825  1.00  0.00           K  
TER    2280       K+    79 
ATOM   2280  K+   K+    80      26.419  -4.577 -24.940  1.00  0.00           K  
TER    2281       K+    80 
ATOM   2281  K+   K+    81      20.006  15.581 -17.391  1.00  0.00           K  
TER    2282       K+    81 
ATOM   2282  K+   K+    82      43.430 -14.489  19.559  1.00  0.00           K  
TER    2283       K+    82 
ATOM   2283  K+   K+    83      22.326   2.044  -4.979  1.00  0.00           K  
TER    2284       K+    83 
ATOM   2284  K+   K+    84      -1.427  25.333  19.914  1.00  0.00           K  
TER    2285       K+    84 
ATOM   2285  K+   K+    85     -28.025 -23.319  27.323  1.00  0.00           K  
TER    2286       K+    85 
ATOM   2286  K+   K+    86      37.794  -6.565  14.149  1.00  0.00           K  
TER    2287       K+    86 
ATOM   2287  K+   K+    87      11.440  17.914   0.670  1.00  0.00           K  
TER    2288       K+    87 
ATOM   2288  K+   K+    88       3.158 -19.543  30.860  1.00  0.00           K  
TER    2289       K+    88 
ATOM   2289  K+   K+    89      37.975 -16.623 -28.452  1.00  0.00           K  
TER    2290       K+    89 
ATOM   2290  K+   K+    90      26.695   5.792 -28.167  1.00  0.00           K  
TER    2291       K+    90 
ATOM   2291  K+   K+    91      32.250   6.326  -4.202  1.00  0.00           K  
TER    2292       K+    91 
ATOM   2292  K+   K+    92     -26.677 -33.986   7.882  1.00  0.00           K  
TER    2293       K+    92 
ATOM   2293  K+   K+    93      20.122  -7.922 -22.617  1.00  0.00           K  
TER    2294       K+    93 
ATOM   2294  K+   K+    94       7.618   5.646 -29.123  1.00  0.00           K  
TER    2295       K+    94 
ATOM   2295  K+   K+    95      28.943  13.200 -32.424  1.00  0.00           K  
TER    2296       K+    95 
ATOM   2296  K+   K+    96      12.320 -11.256 -19.449  1.00  0.00           K  
TER    2297       K+    96 
ATOM   2297  K+   K+    97      14.799  -9.152  -2.759  1.00  0.00           K  
TER    2298       K+    97 
ATOM   2298  K+   K+    98      -5.534  -2.522 -44.540  1.00  0.00           K  
TER    2299       K+    98 
ATOM   2299  K+   K+    99       8.531  10.656 -10.355  1.00  0.00           K  
TER    2300       K+    99 
ATOM   2300  K+   K+   100      26.654   7.010 -31.860  1.00  0.00           K  
TER    2301       K+   100 
ATOM   2301  K+   K+   101     -34.485 -23.335  25.607  1.00  0.00           K  
TER    2302       K+   101 
ATOM   2302  K+   K+   102       9.533   4.030 -24.843  1.00  0.00           K  
TER    2303       K+   102 
ATOM   2303  K+   K+   103       7.884   0.050  11.582  1.00  0.00           K  
TER    2304       K+   103 
ATOM   2304  K+   K+   104      40.719  28.367  18.694  1.00  0.00           K  
TER    2305       K+   104 
ATOM   2305  K+   K+   105      12.585  -5.257 -21.565  1.00  0.00           K  
TER    2306       K+   105 
ATOM   2306  K+   K+   106      34.746  -5.849 -17.198  1.00  0.00           K  
TER    2307       K+   106 
ATOM   2307  K+   K+   107      37.673  -6.972 -14.283  1.00  0.00           K  
TER    2308       K+   107 
ATOM   2308  K+   K+   108      21.648  -1.228 -38.324  1.00  0.00           K  
TER    2309       K+   108 
ATOM   2309  K+   K+   109      -0.294   6.597 -35.881  1.00  0.00           K  
TER    2310       K+   109 
ATOM   2310  K+   K+   110     -14.911 -28.008  29.928  1.00  0.00           K  
TER    2311       K+   110 
ATOM   2311  K+   K+   111      16.723  14.829 -27.086  1.00  0.00           K  
TER    2312       K+   111 
ATOM   2312  K+   K+   112      17.108  13.568  11.844  1.00  0.00           K  
TER    2313       K+   112 
ATOM   2313  K+   K+   113      43.062 -20.733  -1.280  1.00  0.00           K  
TER    2314       K+   113 
ATOM   2314  K+   K+   114      28.308  -1.127 -30.739  1.00  0.00           K  
TER    2315       K+   114 
ATOM   2315  K+   K+   115      -2.326  38.676  12.747  1.00  0.00           K  
TER    2316       K+   115 
ATOM   2316  K+   K+   116      40.547  -7.947  25.858  1.00  0.00           K  
TER    2317       K+   116 
ATOM   2317  K+   K+   117       7.571   3.387 -32.805  1.00  0.00           K  
TER    2318       K+   117 
ATOM   2318  K+   K+   118      15.173 -20.796 -14.766  1.00  0.00           K  
TER    2319       K+   118 
ATOM   2319  K+   K+   119       6.486  -2.566 -23.470  1.00  0.00           K  
TER    2320       K+   119 
ATOM   2320  K+   K+   120       2.457  31.172 -28.313  1.00  0.00           K  
TER    2321       K+   120 
ATOM   2321  K+   K+   121     -15.703  35.263 -29.615  1.00  0.00           K  
TER    2322       K+   121 
ATOM   2322  K+   K+   122      23.483   0.734 -20.738  1.00  0.00           K  
TER    2323       K+   122 
ATOM   2323  K+   K+   123      23.029   5.431 -11.003  1.00  0.00           K  
TER    2324       K+   123 
ATOM   2324  K+   K+   124     -26.492  30.365 -12.693  1.00  0.00           K  
TER    2325       K+   124 
ATOM   2325  K+   K+   125      26.564  -0.221 -42.892  1.00  0.00           K  
TER    2326       K+   125 
ATOM   2326  K+   K+   126      36.811 -21.996   4.872  1.00  0.00           K  
TER    2327       K+   126 
ATOM   2327  K+   K+   127       1.402  -2.183 -32.174  1.00  0.00           K  
TER    2328       K+   127 
ATOM   2328  K+   K+   128      31.262 -18.743  34.666  1.00  0.00           K  
TER    2329       K+   128 
ATOM   2329  K+   K+   129      19.404   4.968 -38.392  1.00  0.00           K  
TER    2330       K+   129 
ATOM   2330  K+   K+   130     -32.006  27.696  24.581  1.00  0.00           K  
TER    2331       K+   130 
ATOM   2331  K+   K+   131      35.757  -6.674 -11.012  1.00  0.00           K  
TER    2332       K+   131 
ATOM   2332  K+   K+   132      24.189   6.365 -22.268  1.00  0.00           K  
TER    2333       K+   132 
ATOM   2333  K+   K+   133     -15.607 -15.019  13.507  1.00  0.00           K  
TER    2334       K+   133 
ATOM   2334  K+   K+   134     -27.905 -10.242  26.920  1.00  0.00           K  
TER    2335       K+   134 
ATOM   2335  K+   K+   135      20.663   6.918  -7.664  1.00  0.00           K  
TER    2336       K+   135 
ATOM   2336  K+   K+   136     -12.707   5.908 -38.158  1.00  0.00           K  
TER    2337       K+   136 
ATOM   2337  K+   K+   137      12.779 -11.227 -35.407  1.00  0.00           K  
TER    2338       K+   137 
ATOM   2338  K+   K+   138     -13.795 -29.570  12.323  1.00  0.00           K  
TER    2339       K+   138 
ATOM   2339  K+   K+   139     -25.335 -22.239  30.163  1.00  0.00           K  
TER    2340       K+   139 
ATOM   2340  K+   K+   140       2.178  11.515 -33.456  1.00  0.00           K  
TER    2341       K+   140 
ATOM   2341  K+   K+   141      38.859 -15.515   6.171  1.00  0.00           K  
TER    2342       K+   141 
ATOM   2342  K+   K+   142      -1.112 -43.036  14.421  1.00  0.00           K  
TER    2343       K+   142 
ATOM   2343  O   WAT   143       0.777 -18.667  25.966  1.00  0.00           O  
ATOM   2344  H1  WAT   143       0.060 -18.850  25.358  1.00  0.00           H  
ATOM   2345  H2  WAT   143       0.518 -19.100  26.779  1.00  0.00           H  
TER    2346      WAT   143 
ATOM   2346  O   WAT   144     -10.706  -8.321  -9.606  1.00  0.00           O  
ATOM   2347  H1  WAT   144     -10.279  -7.494  -9.832  1.00  0.00           H  
ATOM   2348  H2  WAT   144     -10.328  -8.959 -10.211  1.00  0.00           H  
TER    2349      WAT   144 
ATOM   2349  O   WAT   145      11.219 -27.669 -36.988  1.00  0.00           O  
ATOM   2350  H1  WAT   145      11.731 -26.883 -37.176  1.00  0.00           H  
ATOM   2351  H2  WAT   145      11.668 -28.367 -37.465  1.00  0.00           H  
TER    2352      WAT   145 
ATOM   2352  O   WAT   146     -15.771 -17.534  19.011  1.00  0.00           O  
ATOM   2353  H1  WAT   146     -16.080 -18.021  19.775  1.00  0.00           H  
ATOM   2354  H2  WAT   146     -15.327 -18.189  18.472  1.00  0.00           H  
TER    2355      WAT   146 
ATOM   2355  O   WAT   147     -13.214  27.999  41.546  1.00  0.00           O  
ATOM   2356  H1  WAT   147     -12.817  27.321  42.092  1.00  0.00           H  
ATOM   2357  H2  WAT   147     -13.057  27.706  40.648  1.00  0.00           H  
TER    2358      WAT   147 
ATOM   2358  O   WAT   148      19.418  -6.473 -48.086  1.00  0.00           O  
ATOM   2359  H1  WAT   148      19.401  -6.360 -49.037  1.00  0.00           H  
ATOM   2360  H2  WAT   148      20.316  -6.257 -47.836  1.00  0.00           H  
TER    2361      WAT   148 
ATOM   2361  O   WAT   149      41.050  19.776  16.568  1.00  0.00           O  
ATOM   2362  H1  WAT   149      40.994  20.476  15.917  1.00  0.00           H  
ATOM   2363  H2  WAT   149      41.146  18.976  16.053  1.00  0.00           H  
TER    2364      WAT   149 
ATOM   2364  O   WAT   150       4.654  41.782 -19.258  1.00  0.00           O  
ATOM   2365  H1  WAT   150       4.328  41.194 -18.576  1.00  0.00           H  
ATOM   2366  H2  WAT   150       4.320  42.644 -19.009  1.00  0.00           H  
TER    2367      WAT   150 
ATOM   2367  O   WAT   151      24.617  27.938  18.217  1.00  0.00           O  
ATOM   2368  H1  WAT   151      24.097  27.136  18.267  1.00  0.00           H  
ATOM   2369  H2  WAT   151      25.510  27.635  18.053  1.00  0.00           H  
TER    2370      WAT   151 
ATOM   2370  O   WAT   152      41.474  18.306  11.848  1.00  0.00           O  
ATOM   2371  H1  WAT   152      42.008  19.074  11.644  1.00  0.00           H  
ATOM   2372  H2  WAT   152      41.477  17.791  11.041  1.00  0.00           H  
TER    2373      WAT   152 
ATOM   2373  O   WAT   153     -21.475  16.836   9.438  1.00  0.00           O  
ATOM   2374  H1  WAT   153     -21.998  17.027  10.216  1.00  0.00           H  
ATOM   2375  H2  WAT   153     -20.571  16.987   9.714  1.00  0.00           H  
TER    2376      WAT   153 
ATOM   2376  O   WAT   154      -2.493   3.693   2.667  1.00  0.00           O  
ATOM   2377  H1  WAT   154      -3.277   4.107   3.028  1.00  0.00           H  
ATOM   2378  H2  WAT   154      -2.678   2.754   2.710  1.00  0.00           H  
TER    2379      WAT   154 
ATOM   2379  O   WAT   155      24.531 -19.351   2.997  1.00  0.00           O  
ATOM   2380  H1  WAT   155      25.196 -19.860   3.460  1.00  0.00           H  
ATOM   2381  H2  WAT   155      24.892 -19.225   2.120  1.00  0.00           H  
TER    2382      WAT   155 
ATOM   2382  O   WAT   156      -7.261  39.752  10.435  1.00  0.00           O  
ATOM   2383  H1  WAT   156      -7.555  39.761   9.524  1.00  0.00           H  
ATOM   2384  H2  WAT   156      -7.419  40.643  10.747  1.00  0.00           H  
TER    2385      WAT   156 
ATOM   2385  O   WAT   157      37.146   6.064   2.354  1.00  0.00           O  
ATOM   2386  H1  WAT   157      37.655   5.858   1.570  1.00  0.00           H  
ATOM   2387  H2  WAT   157      36.581   5.301   2.480  1.00  0.00           H  
TER    2388      WAT   157 
ATOM   2388  O   WAT   158      36.305  35.402  -9.477  1.00  0.00           O  
ATOM   2389  H1  WAT   158      35.892  35.860  -8.744  1.00  0.00           H  
ATOM   2390  H2  WAT   158      36.116  35.950 -10.239  1.00  0.00           H  
TER    2391      WAT   158 
ATOM   2391  O   WAT   159      25.021 -19.674  18.394  1.00  0.00           O  
ATOM   2392  H1  WAT   159      25.329 -20.284  19.065  1.00  0.00           H  
ATOM   2393  H2  WAT   159      24.165 -19.385  18.709  1.00  0.00           H  
TER    2394      WAT   159 
ATOM   2394  O   WAT   160      -6.623   9.749  -8.453  1.00  0.00           O  
ATOM   2395  H1  WAT   160      -6.927   8.985  -7.963  1.00  0.00           H  
ATOM   2396  H2  WAT   160      -6.190   9.382  -9.224  1.00  0.00           H  
TER    2397      WAT   160 
ATOM   2397  O   WAT   161      -7.858 -45.890 -20.483  1.00  0.00           O  
ATOM   2398  H1  WAT   161      -7.546 -46.773 -20.283  1.00  0.00           H  
ATOM   2399  H2  WAT   161      -8.775 -45.892 -20.210  1.00  0.00           H  
TER    2400      WAT   161 
ATOM   2400  O   WAT   162     -18.741 -17.790  33.584  1.00  0.00           O  
ATOM   2401  H1  WAT   162     -19.065 -18.685  33.489  1.00  0.00           H  
ATOM   2402  H2  WAT   162     -19.319 -17.266  33.030  1.00  0.00           H  
TER    2403      WAT   162 
ATOM   2403  O   WAT   163     -19.975  -8.122  38.379  1.00  0.00           O  
ATOM   2404  H1  WAT   163     -19.292  -8.100  37.709  1.00  0.00           H  
ATOM   2405  H2  WAT   163     -19.553  -8.529  39.136  1.00  0.00           H  
TER    2406      WAT   163 
ATOM   2406  O   WAT   164      28.814 -27.023 -31.120  1.00  0.00           O  
ATOM   2407  H1  WAT   164      29.064 -27.394 -31.966  1.00  0.00           H  
ATOM   2408  H2  WAT   164      29.505 -27.304 -30.521  1.00  0.00           H  
TER    2409      WAT   164 
ATOM   2409  O   WAT   165       0.096 -16.720  37.715  1.00  0.00           O  
ATOM   2410  H1  WAT   165      -0.679 -17.039  38.177  1.00  0.00           H  
ATOM   2411  H2  WAT   165       0.602 -16.260  38.385  1.00  0.00           H  
TER    2412      WAT   165 
ATOM   2412  O   WAT   166      25.433  19.606  21.837  1.00  0.00           O  
ATOM   2413  H1  WAT   166      25.956  18.810  21.928  1.00  0.00           H  
ATOM   2414  H2  WAT   166      24.702  19.483  22.442  1.00  0.00           H  
TER    2415      WAT   166 
ATOM   2415  O   WAT   167      35.556   7.109  -5.727  1.00  0.00           O  
ATOM   2416  H1  WAT   167      35.795   7.970  -6.070  1.00  0.00           H  
ATOM   2417  H2  WAT   167      34.777   6.861  -6.225  1.00  0.00           H  
TER    2418      WAT   167 
ATOM   2418  O   WAT   168      -3.959   6.143  48.154  1.00  0.00           O  
ATOM   2419  H1  WAT   168      -3.222   6.715  48.364  1.00  0.00           H  
ATOM   2420  H2  WAT   168      -4.625   6.731  47.796  1.00  0.00           H  
TER    2421      WAT   168 
ATOM   2421  O   WAT   169     -26.788   6.906 -14.578  1.00  0.00           O  
ATOM   2422  H1  WAT   169     -26.219   6.137 -14.543  1.00  0.00           H  
ATOM   2423  H2  WAT   169     -27.591   6.592 -14.992  1.00  0.00           H  
TER    2424      WAT   169 
ATOM   2424  O   WAT   170       7.708 -30.511 -35.189  1.00  0.00           O  
ATOM   2425  H1  WAT   170       8.381 -31.022 -35.639  1.00  0.00           H  
ATOM   2426  H2  WAT   170       8.175 -29.749 -34.847  1.00  0.00           H  
TER    2427      WAT   170 
ATOM   2427  O   WAT   171      -7.884  -8.636 -24.399  1.00  0.00           O  
ATOM   2428  H1  WAT   171      -8.135  -8.505 -23.484  1.00  0.00           H  
ATOM   2429  H2  WAT   171      -8.007  -7.779 -24.806  1.00  0.00           H  
TER    2430      WAT   171 
ATOM   2430  O   WAT   172     -16.314  39.533  26.778  1.00  0.00           O  
ATOM   2431  H1  WAT   172     -17.145  39.077  26.911  1.00  0.00           H  
ATOM   2432  H2  WAT   172     -16.093  39.884  27.641  1.00  0.00           H  
TER    2433      WAT   172 
ATOM   2433  O   WAT   173     -36.832   4.531 -23.493  1.00  0.00           O  
ATOM   2434  H1  WAT   173     -36.184   5.234 -23.470  1.00  0.00           H  
ATOM   2435  H2  WAT   173     -37.455   4.801 -24.167  1.00  0.00           H  
TER    2436      WAT   173 
ATOM   2436  O   WAT   174     -35.385  19.109 -25.362  1.00  0.00           O  
ATOM   2437  H1  WAT   174     -36.079  18.943 -26.000  1.00  0.00           H  
ATOM   2438  H2  WAT   174     -35.577  18.512 -24.639  1.00  0.00           H  
TER    2439      WAT   174 
ATOM   2439  O   WAT   175      33.849 -17.774  22.195  1.00  0.00           O  
ATOM   2440  H1  WAT   175      33.194 -18.473  22.184  1.00  0.00           H  
ATOM   2441  H2  WAT   175      34.581 -18.140  22.691  1.00  0.00           H  
TER    2442      WAT   175 
ATOM   2442  O   WAT   176       1.037  -9.092  29.645  1.00  0.00           O  
ATOM   2443  H1  WAT   176       0.106  -9.297  29.561  1.00  0.00           H  
ATOM   2444  H2  WAT   176       1.116  -8.681  30.505  1.00  0.00           H  
TER    2445      WAT   176 
ATOM   2445  O   WAT   177     -36.934   4.347 -33.577  1.00  0.00           O  
ATOM   2446  H1  WAT   177     -36.313   4.448 -34.298  1.00  0.00           H  
ATOM   2447  H2  WAT   177     -36.548   3.670 -33.021  1.00  0.00           H  
TER    2448      WAT   177 
ATOM   2448  O   WAT   178      17.282  30.198   3.466  1.00  0.00           O  
ATOM   2449  H1  WAT   178      18.129  30.405   3.072  1.00  0.00           H  
ATOM   2450  H2  WAT   178      16.647  30.679   2.935  1.00  0.00           H  
TER    2451      WAT   178 
ATOM   2451  O   WAT   179      35.906  26.563  20.713  1.00  0.00           O  
ATOM   2452  H1  WAT   179      35.967  26.191  21.593  1.00  0.00           H  
ATOM   2453  H2  WAT   179      36.124  27.488  20.828  1.00  0.00           H  
TER    2454      WAT   179 
ATOM   2454  O   WAT   180     -42.068 -23.642  12.897  1.00  0.00           O  
ATOM   2455  H1  WAT   180     -42.451 -23.491  12.033  1.00  0.00           H  
ATOM   2456  H2  WAT   180     -41.153 -23.860  12.719  1.00  0.00           H  
TER    2457      WAT   180 
ATOM   2457  O   WAT   181     -18.237  -6.533 -35.210  1.00  0.00           O  
ATOM   2458  H1  WAT   181     -18.468  -5.799 -34.641  1.00  0.00           H  
ATOM   2459  H2  WAT   181     -19.077  -6.881 -35.507  1.00  0.00           H  
TER    2460      WAT   181 
ATOM   2460  O   WAT   182      -4.794 -13.002 -16.087  1.00  0.00           O  
ATOM   2461  H1  WAT   182      -5.501 -12.861 -16.718  1.00  0.00           H  
ATOM   2462  H2  WAT   182      -3.999 -13.017 -16.619  1.00  0.00           H  
TER    2463      WAT   182 
ATOM   2463  O   WAT   183      12.220  29.920 -29.131  1.00  0.00           O  
ATOM   2464  H1  WAT   183      11.641  30.575 -28.743  1.00  0.00           H  
ATOM   2465  H2  WAT   183      13.064  30.061 -28.702  1.00  0.00           H  
TER    2466      WAT   183 
ATOM   2466  O   WAT   184      33.175  11.623  -6.701  1.00  0.00           O  
ATOM   2467  H1  WAT   184      32.506  10.948  -6.587  1.00  0.00           H  
ATOM   2468  H2  WAT   184      32.687  12.400  -6.974  1.00  0.00           H  
TER    2469      WAT   184 
ATOM   2469  O   WAT   185      16.373 -38.904 -20.006  1.00  0.00           O  
ATOM   2470  H1  WAT   185      15.838 -38.223 -20.414  1.00  0.00           H  
ATOM   2471  H2  WAT   185      17.263 -38.552 -20.024  1.00  0.00           H  
TER    2472      WAT   185 
ATOM   2472  O   WAT   186      41.160 -13.066 -23.714  1.00  0.00           O  
ATOM   2473  H1  WAT   186      40.613 -12.281 -23.668  1.00  0.00           H  
ATOM   2474  H2  WAT   186      41.899 -12.810 -24.266  1.00  0.00           H  
TER    2475      WAT   186 
ATOM   2475  O   WAT   187     -10.837 -16.657  -9.903  1.00  0.00           O  
ATOM   2476  H1  WAT   187     -10.092 -16.304 -10.388  1.00  0.00           H  
ATOM   2477  H2  WAT   187     -10.559 -16.636  -8.988  1.00  0.00           H  
TER    2478      WAT   187 
ATOM   2478  O   WAT   188      14.750  38.679  21.077  1.00  0.00           O  
ATOM   2479  H1  WAT   188      14.928  37.976  21.701  1.00  0.00           H  
ATOM   2480  H2  WAT   188      13.800  38.667  20.967  1.00  0.00           H  
TER    2481      WAT   188 
ATOM   2481  O   WAT   189     -25.364  -3.478 -17.850  1.00  0.00           O  
ATOM   2482  H1  WAT   189     -25.046  -3.264 -16.973  1.00  0.00           H  
ATOM   2483  H2  WAT   189     -25.716  -2.653 -18.185  1.00  0.00           H  
TER    2484      WAT   189 
ATOM   2484  O   WAT   190     -28.432  16.010 -35.090  1.00  0.00           O  
ATOM   2485  H1  WAT   190     -28.304  16.270 -36.002  1.00  0.00           H  
ATOM   2486  H2  WAT   190     -28.351  16.825 -34.594  1.00  0.00           H  
TER    2487      WAT   190 
ATOM   2487  O   WAT   191      27.057  13.612 -14.914  1.00  0.00           O  
ATOM   2488  H1  WAT   191      26.299  13.290 -15.401  1.00  0.00           H  
ATOM   2489  H2  WAT   191      27.595  14.054 -15.571  1.00  0.00           H  
TER    2490      WAT   191 
ATOM   2490  O   WAT   192       5.611 -26.902 -24.906  1.00  0.00           O  
ATOM   2491  H1  WAT   192       6.043 -27.283 -25.670  1.00  0.00           H  
ATOM   2492  H2  WAT   192       5.605 -27.606 -24.258  1.00  0.00           H  
TER    2493      WAT   192 
ATOM   2493  O   WAT   193      23.591 -29.514  21.820  1.00  0.00           O  
ATOM   2494  H1  WAT   193      24.261 -28.940  22.193  1.00  0.00           H  
ATOM   2495  H2  WAT   193      22.835 -29.405  22.396  1.00  0.00           H  
TER    2496      WAT   193 
ATOM   2496  O   WAT   194      32.847  26.742  18.112  1.00  0.00           O  
ATOM   2497  H1  WAT   194      32.873  25.820  17.857  1.00  0.00           H  
ATOM   2498  H2  WAT   194      32.810  26.725  19.069  1.00  0.00           H  
TER    2499      WAT   194 
ATOM   2499  O   WAT   195     -18.857  20.749 -38.867  1.00  0.00           O  
ATOM   2500  H1  WAT   195     -18.352  21.113 -39.595  1.00  0.00           H  
ATOM   2501  H2  WAT   195     -19.024  19.842 -39.121  1.00  0.00           H  
TER    2502      WAT   195 
ATOM   2502  O   WAT   196      16.749 -18.555   3.990  1.00  0.00           O  
ATOM   2503  H1  WAT   196      16.132 -18.233   4.646  1.00  0.00           H  
ATOM   2504  H2  WAT   196      16.927 -17.795   3.435  1.00  0.00           H  
TER    2505      WAT   196 
ATOM   2505  O   WAT   197      31.493 -11.383  18.870  1.00  0.00           O  
ATOM   2506  H1  WAT   197      32.409 -11.657  18.907  1.00  0.00           H  
ATOM   2507  H2  WAT   197      31.527 -10.476  18.564  1.00  0.00           H  
TER    2508      WAT   197 
ATOM   2508  O   WAT   198      -6.075 -30.579   5.012  1.00  0.00           O  
ATOM   2509  H1  WAT   198      -5.283 -30.125   5.301  1.00  0.00           H  
ATOM   2510  H2  WAT   198      -6.729 -30.367   5.678  1.00  0.00           H  
TER    2511      WAT   198 
ATOM   2511  O   WAT   199      28.056  29.663   9.393  1.00  0.00           O  
ATOM   2512  H1  WAT   199      28.920  29.704   9.804  1.00  0.00           H  
ATOM   2513  H2  WAT   199      28.226  29.809   8.463  1.00  0.00           H  
TER    2514      WAT   199 
ATOM   2514  O   WAT   200     -26.252  -0.329  27.939  1.00  0.00           O  
ATOM   2515  H1  WAT   200     -25.686   0.265  27.446  1.00  0.00           H  
ATOM   2516  H2  WAT   200     -26.711  -0.834  27.268  1.00  0.00           H  
TER    2517      WAT   200 
ATOM   2517  O   WAT   201     -11.974  -9.357 -15.873  1.00  0.00           O  
ATOM   2518  H1  WAT   201     -12.134 -10.203 -16.290  1.00  0.00           H  
ATOM   2519  H2  WAT   201     -12.630  -9.304 -15.178  1.00  0.00           H  
TER    2520      WAT   201 
ATOM   2520  O   WAT   202      29.497  30.169  14.958  1.00  0.00           O  
ATOM   2521  H1  WAT   202      30.121  30.891  15.043  1.00  0.00           H  
ATOM   2522  H2  WAT   202      30.035  29.380  15.020  1.00  0.00           H  
TER    2523      WAT   202 
ATOM   2523  O   WAT   203      -0.294  27.996   2.259  1.00  0.00           O  
ATOM   2524  H1  WAT   203       0.352  27.668   2.885  1.00  0.00           H  
ATOM   2525  H2  WAT   203      -0.460  28.897   2.537  1.00  0.00           H  
TER    2526      WAT   203 
ATOM   2526  O   WAT   204      36.059  12.314   9.567  1.00  0.00           O  
ATOM   2527  H1  WAT   204      35.196  12.655   9.334  1.00  0.00           H  
ATOM   2528  H2  WAT   204      35.875  11.496  10.030  1.00  0.00           H  
TER    2529      WAT   204 
ATOM   2529  O   WAT   205       5.364 -23.718 -38.554  1.00  0.00           O  
ATOM   2530  H1  WAT   205       5.068 -24.549 -38.927  1.00  0.00           H  
ATOM   2531  H2  WAT   205       5.585 -23.928 -37.647  1.00  0.00           H  
TER    2532      WAT   205 
ATOM   2532  O   WAT   206      -6.099 -34.697  30.433  1.00  0.00           O  
ATOM   2533  H1  WAT   206      -6.688 -34.741  29.679  1.00  0.00           H  
ATOM   2534  H2  WAT   206      -6.071 -33.767  30.660  1.00  0.00           H  
TER    2535      WAT   206 
ATOM   2535  O   WAT   207       5.550  20.450 -32.876  1.00  0.00           O  
ATOM   2536  H1  WAT   207       6.453  20.412 -33.189  1.00  0.00           H  
ATOM   2537  H2  WAT   207       5.054  20.797 -33.618  1.00  0.00           H  
TER    2538      WAT   207 
ATOM   2538  O   WAT   208      -1.214 -11.572 -40.133  1.00  0.00           O  
ATOM   2539  H1  WAT   208      -2.153 -11.717 -40.019  1.00  0.00           H  
ATOM   2540  H2  WAT   208      -0.813 -12.413 -39.913  1.00  0.00           H  
TER    2541      WAT   208 
ATOM   2541  O   WAT   209     -38.629  -7.315  33.001  1.00  0.00           O  
ATOM   2542  H1  WAT   209     -39.290  -7.761  32.472  1.00  0.00           H  
ATOM   2543  H2  WAT   209     -38.984  -7.330  33.890  1.00  0.00           H  
TER    2544      WAT   209 
ATOM   2544  O   WAT   210      22.781   9.990  34.225  1.00  0.00           O  
ATOM   2545  H1  WAT   210      22.374   9.369  34.829  1.00  0.00           H  
ATOM   2546  H2  WAT   210      23.244  10.607  34.792  1.00  0.00           H  
TER    2547      WAT   210 
ATOM   2547  O   WAT   211       9.685  43.378   9.189  1.00  0.00           O  
ATOM   2548  H1  WAT   211       9.024  42.833   9.616  1.00  0.00           H  
ATOM   2549  H2  WAT   211       9.498  44.266   9.495  1.00  0.00           H  
TER    2550      WAT   211 
ATOM   2550  O   WAT   212       9.926  30.769 -10.521  1.00  0.00           O  
ATOM   2551  H1  WAT   212      10.138  30.400 -11.379  1.00  0.00           H  
ATOM   2552  H2  WAT   212      10.071  30.048  -9.908  1.00  0.00           H  
TER    2553      WAT   212 
ATOM   2553  O   WAT   213      11.677  37.895 -23.960  1.00  0.00           O  
ATOM   2554  H1  WAT   213      12.570  37.570 -23.852  1.00  0.00           H  
ATOM   2555  H2  WAT   213      11.131  37.109 -23.933  1.00  0.00           H  
TER    2556      WAT   213 
ATOM   2556  O   WAT   214      -8.694   2.647  23.023  1.00  0.00           O  
ATOM   2557  H1  WAT   214      -9.236   2.244  22.345  1.00  0.00           H  
ATOM   2558  H2  WAT   214      -7.935   2.068  23.097  1.00  0.00           H  
TER    2559      WAT   214 
ATOM   2559  O   WAT   215     -27.792  19.609  -1.557  1.00  0.00           O  
ATOM   2560  H1  WAT   215     -27.025  19.231  -1.127  1.00  0.00           H  
ATOM   2561  H2  WAT   215     -28.403  18.877  -1.645  1.00  0.00           H  
TER    2562      WAT   215 
ATOM   2562  O   WAT   216      21.293   4.253  -1.018  1.00  0.00           O  
ATOM   2563  H1  WAT   216      22.032   3.940  -1.539  1.00  0.00           H  
ATOM   2564  H2  WAT   216      21.398   3.822  -0.170  1.00  0.00           H  
TER    2565      WAT   216 
ATOM   2565  O   WAT   217      29.513 -12.408  25.572  1.00  0.00           O  
ATOM   2566  H1  WAT   217      29.734 -11.904  24.789  1.00  0.00           H  
ATOM   2567  H2  WAT   217      30.358 -12.667  25.938  1.00  0.00           H  
TER    2568      WAT   217 
ATOM   2568  O   WAT   218      -0.779  11.419  -7.354  1.00  0.00           O  
ATOM   2569  H1  WAT   218      -1.178  12.276  -7.504  1.00  0.00           H  
ATOM   2570  H2  WAT   218      -0.635  11.384  -6.408  1.00  0.00           H  
TER    2571      WAT   218 
ATOM   2571  O   WAT   219      30.290  -8.418  27.824  1.00  0.00           O  
ATOM   2572  H1  WAT   219      29.566  -8.939  27.475  1.00  0.00           H  
ATOM   2573  H2  WAT   219      30.307  -7.635  27.274  1.00  0.00           H  
TER    2574      WAT   219 
ATOM   2574  O   WAT   220     -19.751  23.369  20.117  1.00  0.00           O  
ATOM   2575  H1  WAT   220     -20.045  22.761  20.796  1.00  0.00           H  
ATOM   2576  H2  WAT   220     -20.544  23.582  19.625  1.00  0.00           H  
TER    2577      WAT   220 
ATOM   2577  O   WAT   221      31.331 -24.508 -16.548  1.00  0.00           O  
ATOM   2578  H1  WAT   221      31.108 -24.349 -17.465  1.00  0.00           H  
ATOM   2579  H2  WAT   221      31.426 -25.459 -16.486  1.00  0.00           H  
TER    2580      WAT   221 
ATOM   2580  O   WAT   222      36.311 -30.827 -20.679  1.00  0.00           O  
ATOM   2581  H1  WAT   222      36.120 -31.096 -19.781  1.00  0.00           H  
ATOM   2582  H2  WAT   222      35.840 -30.001 -20.787  1.00  0.00           H  
TER    2583      WAT   222 
ATOM   2583  O   WAT   223      -0.712  15.927 -37.791  1.00  0.00           O  
ATOM   2584  H1  WAT   223      -0.044  16.539 -37.481  1.00  0.00           H  
ATOM   2585  H2  WAT   223      -0.278  15.431 -38.486  1.00  0.00           H  
TER    2586      WAT   223 
ATOM   2586  O   WAT   224     -23.319  -0.239  25.033  1.00  0.00           O  
ATOM   2587  H1  WAT   224     -23.503  -1.115  24.691  1.00  0.00           H  
ATOM   2588  H2  WAT   224     -22.607   0.087  24.483  1.00  0.00           H  
TER    2589      WAT   224 
ATOM   2589  O   WAT   225      19.502 -16.980  40.995  1.00  0.00           O  
ATOM   2590  H1  WAT   225      20.278 -17.540  40.995  1.00  0.00           H  
ATOM   2591  H2  WAT   225      19.158 -17.047  41.886  1.00  0.00           H  
TER    2592      WAT   225 
ATOM   2592  O   WAT   226     -18.917  24.742 -12.460  1.00  0.00           O  
ATOM   2593  H1  WAT   226     -18.321  24.028 -12.236  1.00  0.00           H  
ATOM   2594  H2  WAT   226     -18.972  25.268 -11.663  1.00  0.00           H  
TER    2595      WAT   226 
ATOM   2595  O   WAT   227      10.216  43.841 -14.843  1.00  0.00           O  
ATOM   2596  H1  WAT   227      10.946  43.941 -14.232  1.00  0.00           H  
ATOM   2597  H2  WAT   227      10.540  43.228 -15.504  1.00  0.00           H  
TER    2598      WAT   227 
ATOM   2598  O   WAT   228      18.644 -35.681  35.227  1.00  0.00           O  
ATOM   2599  H1  WAT   228      18.623 -36.094  36.090  1.00  0.00           H  
ATOM   2600  H2  WAT   228      17.940 -35.032  35.255  1.00  0.00           H  
TER    2601      WAT   228 
ATOM   2601  O   WAT   229     -10.601 -13.426  39.736  1.00  0.00           O  
ATOM   2602  H1  WAT   229     -11.012 -13.677  40.563  1.00  0.00           H  
ATOM   2603  H2  WAT   229     -11.321 -13.418  39.104  1.00  0.00           H  
TER    2604      WAT   229 
ATOM   2604  O   WAT   230       0.310 -37.053 -29.123  1.00  0.00           O  
ATOM   2605  H1  WAT   230       0.786 -37.762 -29.556  1.00  0.00           H  
ATOM   2606  H2  WAT   230       0.568 -36.265 -29.602  1.00  0.00           H  
TER    2607      WAT   230 
ATOM   2607  O   WAT   231      34.435  22.474  -1.899  1.00  0.00           O  
ATOM   2608  H1  WAT   231      33.898  21.697  -2.050  1.00  0.00           H  
ATOM   2609  H2  WAT   231      33.995  23.168  -2.390  1.00  0.00           H  
TER    2610      WAT   231 
ATOM   2610  O   WAT   232     -29.350  15.888 -20.999  1.00  0.00           O  
ATOM   2611  H1  WAT   232     -28.533  16.350 -21.187  1.00  0.00           H  
ATOM   2612  H2  WAT   232     -29.550  16.115 -20.091  1.00  0.00           H  
TER    2613      WAT   232 
ATOM   2613  O   WAT   233      -8.991  -1.192  19.019  1.00  0.00           O  
ATOM   2614  H1  WAT   233      -9.222  -1.790  18.307  1.00  0.00           H  
ATOM   2615  H2  WAT   233      -8.262  -0.677  18.672  1.00  0.00           H  
TER    2616      WAT   233 
ATOM   2616  O   WAT   234       3.738 -44.007  25.360  1.00  0.00           O  
ATOM   2617  H1  WAT   234       3.504 -44.650  24.691  1.00  0.00           H  
ATOM   2618  H2  WAT   234       4.365 -43.428  24.928  1.00  0.00           H  
TER    2619      WAT   234 
ATOM   2619  O   WAT   235     -24.623  26.214 -14.652  1.00  0.00           O  
ATOM   2620  H1  WAT   235     -24.358  26.320 -13.739  1.00  0.00           H  
ATOM   2621  H2  WAT   235     -23.810  26.015 -15.116  1.00  0.00           H  
TER    2622      WAT   235 
ATOM   2622  O   WAT   236      38.979 -26.143  11.745  1.00  0.00           O  
ATOM   2623  H1  WAT   236      38.604 -25.582  11.066  1.00  0.00           H  
ATOM   2624  H2  WAT   236      39.794 -26.469  11.363  1.00  0.00           H  
TER    2625      WAT   236 
ATOM   2625  O   WAT   237      -9.031 -43.834   1.622  1.00  0.00           O  
ATOM   2626  H1  WAT   237      -9.430 -44.329   0.907  1.00  0.00           H  
ATOM   2627  H2  WAT   237      -9.088 -42.920   1.341  1.00  0.00           H  
TER    2628      WAT   237 
ATOM   2628  O   WAT   238      17.844  39.575  13.604  1.00  0.00           O  
ATOM   2629  H1  WAT   238      17.893  39.996  14.462  1.00  0.00           H  
ATOM   2630  H2  WAT   238      18.489  38.868  13.647  1.00  0.00           H  
TER    2631      WAT   238 
ATOM   2631  O   WAT   239     -25.753 -34.132  15.062  1.00  0.00           O  
ATOM   2632  H1  WAT   239     -25.662 -33.421  15.697  1.00  0.00           H  
ATOM   2633  H2  WAT   239     -24.853 -34.369  14.838  1.00  0.00           H  
TER    2634      WAT   239 
ATOM   2634  O   WAT   240      43.298  10.511  15.758  1.00  0.00           O  
ATOM   2635  H1  WAT   240      44.224  10.716  15.627  1.00  0.00           H  
ATOM   2636  H2  WAT   240      42.876  11.364  15.862  1.00  0.00           H  
TER    2637      WAT   240 
ATOM   2637  O   WAT   241     -23.800  23.678   7.276  1.00  0.00           O  
ATOM   2638  H1  WAT   241     -23.378  24.216   6.607  1.00  0.00           H  
ATOM   2639  H2  WAT   241     -24.416  24.271   7.707  1.00  0.00           H  
TER    2640      WAT   241 
ATOM   2640  O   WAT   242      14.563  -3.324  10.709  1.00  0.00           O  
ATOM   2641  H1  WAT   242      14.172  -4.176  10.905  1.00  0.00           H  
ATOM   2642  H2  WAT   242      15.235  -3.209  11.382  1.00  0.00           H  
TER    2643      WAT   242 
ATOM   2643  O   WAT   243      -0.433 -42.135  23.242  1.00  0.00           O  
ATOM   2644  H1  WAT   243      -0.380 -42.738  23.983  1.00  0.00           H  
ATOM   2645  H2  WAT   243      -1.138 -41.531  23.475  1.00  0.00           H  
TER    2646      WAT   243 
ATOM   2646  O   WAT   244     -17.377  33.502  23.500  1.00  0.00           O  
ATOM   2647  H1  WAT   244     -17.719  33.618  22.613  1.00  0.00           H  
ATOM   2648  H2  WAT   244     -16.473  33.216  23.373  1.00  0.00           H  
TER    2649      WAT   244 
ATOM   2649  O   WAT   245     -19.943   6.838 -46.144  1.00  0.00           O  
ATOM   2650  H1  WAT   245     -20.777   6.722 -45.687  1.00  0.00           H  
ATOM   2651  H2  WAT   245     -19.569   7.631 -45.761  1.00  0.00           H  
TER    2652      WAT   245 
ATOM   2652  O   WAT   246      28.785  12.080 -23.901  1.00  0.00           O  
ATOM   2653  H1  WAT   246      28.019  11.522 -23.767  1.00  0.00           H  
ATOM   2654  H2  WAT   246      28.994  11.979 -24.830  1.00  0.00           H  
TER    2655      WAT   246 
ATOM   2655  O   WAT   247      16.305  40.663  22.439  1.00  0.00           O  
ATOM   2656  H1  WAT   247      16.094  39.927  21.865  1.00  0.00           H  
ATOM   2657  H2  WAT   247      16.964  41.162  21.956  1.00  0.00           H  
TER    2658      WAT   247 
ATOM   2658  O   WAT   248     -15.331 -42.509  11.607  1.00  0.00           O  
ATOM   2659  H1  WAT   248     -15.308 -42.963  12.450  1.00  0.00           H  
ATOM   2660  H2  WAT   248     -14.461 -42.121  11.520  1.00  0.00           H  
TER    2661      WAT   248 
ATOM   2661  O   WAT   249     -20.624  28.475  11.930  1.00  0.00           O  
ATOM   2662  H1  WAT   249     -20.597  28.150  11.030  1.00  0.00           H  
ATOM   2663  H2  WAT   249     -21.552  28.639  12.098  1.00  0.00           H  
TER    2664      WAT   249 
ATOM   2664  O   WAT   250     -28.513  16.331   6.974  1.00  0.00           O  
ATOM   2665  H1  WAT   250     -28.696  17.269   6.927  1.00  0.00           H  
ATOM   2666  H2  WAT   250     -28.362  16.162   7.904  1.00  0.00           H  
TER    2667      WAT   250 
ATOM   2667  O   WAT   251     -13.820 -20.133  35.464  1.00  0.00           O  
ATOM   2668  H1  WAT   251     -13.274 -19.884  36.211  1.00  0.00           H  
ATOM   2669  H2  WAT   251     -13.479 -19.615  34.735  1.00  0.00           H  
TER    2670      WAT   251 
ATOM   2670  O   WAT   252      27.508 -30.534   2.292  1.00  0.00           O  
ATOM   2671  H1  WAT   252      28.004 -29.834   2.718  1.00  0.00           H  
ATOM   2672  H2  WAT   252      26.662 -30.534   2.739  1.00  0.00           H  
TER    2673      WAT   252 
ATOM   2673  O   WAT   253      -2.287 -45.158  22.523  1.00  0.00           O  
ATOM   2674  H1  WAT   253      -1.429 -45.093  22.942  1.00  0.00           H  
ATOM   2675  H2  WAT   253      -2.844 -44.560  23.021  1.00  0.00           H  
TER    2676      WAT   253 
ATOM   2676  O   WAT   254      -9.321   1.674 -14.540  1.00  0.00           O  
ATOM   2677  H1  WAT   254      -9.798   1.216 -13.848  1.00  0.00           H  
ATOM   2678  H2  WAT   254      -9.653   1.294 -15.353  1.00  0.00           H  
TER    2679      WAT   254 
ATOM   2679  O   WAT   255      29.717  -5.142  33.128  1.00  0.00           O  
ATOM   2680  H1  WAT   255      30.663  -5.023  33.212  1.00  0.00           H  
ATOM   2681  H2  WAT   255      29.621  -5.860  32.502  1.00  0.00           H  
TER    2682      WAT   255 
ATOM   2682  O   WAT   256     -38.002  -1.555   6.335  1.00  0.00           O  
ATOM   2683  H1  WAT   256     -38.688  -1.300   5.719  1.00  0.00           H  
ATOM   2684  H2  WAT   256     -38.330  -1.273   7.189  1.00  0.00           H  
TER    2685      WAT   256 
ATOM   2685  O   WAT   257      15.267   4.936  36.193  1.00  0.00           O  
ATOM   2686  H1  WAT   257      15.388   4.101  35.740  1.00  0.00           H  
ATOM   2687  H2  WAT   257      15.321   4.714  37.122  1.00  0.00           H  
TER    2688      WAT   257 
ATOM   2688  O   WAT   258       7.350  27.339 -17.705  1.00  0.00           O  
ATOM   2689  H1  WAT   258       7.755  26.680 -18.270  1.00  0.00           H  
ATOM   2690  H2  WAT   258       6.750  26.841 -17.149  1.00  0.00           H  
TER    2691      WAT   258 
ATOM   2691  O   WAT   259     -35.092  33.839 -14.311  1.00  0.00           O  
ATOM   2692  H1  WAT   259     -35.257  32.992 -13.898  1.00  0.00           H  
ATOM   2693  H2  WAT   259     -35.621  33.824 -15.109  1.00  0.00           H  
TER    2694      WAT   259 
ATOM   2694  O   WAT   260     -26.512  33.265  -6.302  1.00  0.00           O  
ATOM   2695  H1  WAT   260     -26.482  33.578  -5.398  1.00  0.00           H  
ATOM   2696  H2  WAT   260     -25.613  33.001  -6.495  1.00  0.00           H  
TER    2697      WAT   260 
ATOM   2697  O   WAT   261      16.983 -37.397   7.305  1.00  0.00           O  
ATOM   2698  H1  WAT   261      16.957 -37.627   6.377  1.00  0.00           H  
ATOM   2699  H2  WAT   261      16.635 -38.168   7.753  1.00  0.00           H  
TER    2700      WAT   261 
ATOM   2700  O   WAT   262       7.728 -13.832 -39.764  1.00  0.00           O  
ATOM   2701  H1  WAT   262       7.637 -14.742 -40.047  1.00  0.00           H  
ATOM   2702  H2  WAT   262       6.833 -13.548 -39.578  1.00  0.00           H  
TER    2703      WAT   262 
ATOM   2703  O   WAT   263      40.772  -8.330 -22.174  1.00  0.00           O  
ATOM   2704  H1  WAT   263      40.158  -7.596 -22.133  1.00  0.00           H  
ATOM   2705  H2  WAT   263      40.870  -8.611 -21.264  1.00  0.00           H  
TER    2706      WAT   263 
ATOM   2706  O   WAT   264     -20.504   0.605 -44.145  1.00  0.00           O  
ATOM   2707  H1  WAT   264     -19.600   0.708 -44.441  1.00  0.00           H  
ATOM   2708  H2  WAT   264     -20.610   1.268 -43.463  1.00  0.00           H  
TER    2709      WAT   264 
ATOM   2709  O   WAT   265      16.062 -11.805  -8.698  1.00  0.00           O  
ATOM   2710  H1  WAT   265      16.721 -11.789  -8.005  1.00  0.00           H  
ATOM   2711  H2  WAT   265      16.566 -11.730  -9.509  1.00  0.00           H  
TER    2712      WAT   265 
ATOM   2712  O   WAT   266      -3.377 -29.319   3.386  1.00  0.00           O  
ATOM   2713  H1  WAT   266      -4.185 -29.661   3.768  1.00  0.00           H  
ATOM   2714  H2  WAT   266      -3.411 -29.592   2.469  1.00  0.00           H  
TER    2715      WAT   266 
ATOM   2715  O   WAT   267      21.224 -34.567  12.766  1.00  0.00           O  
ATOM   2716  H1  WAT   267      20.689 -33.853  12.420  1.00  0.00           H  
ATOM   2717  H2  WAT   267      20.906 -35.347  12.310  1.00  0.00           H  
TER    2718      WAT   267 
ATOM   2718  O   WAT   268      19.687 -39.373  21.298  1.00  0.00           O  
ATOM   2719  H1  WAT   268      19.522 -39.415  20.356  1.00  0.00           H  
ATOM   2720  H2  WAT   268      20.173 -38.558  21.420  1.00  0.00           H  
TER    2721      WAT   268 
ATOM   2721  O   WAT   269     -15.697 -21.412  13.907  1.00  0.00           O  
ATOM   2722  H1  WAT   269     -14.940 -20.833  14.007  1.00  0.00           H  
ATOM   2723  H2  WAT   269     -16.170 -21.333  14.735  1.00  0.00           H  
TER    2724      WAT   269 
ATOM   2724  O   WAT   270      38.891  -4.013  -7.296  1.00  0.00           O  
ATOM   2725  H1  WAT   270      38.787  -3.159  -6.877  1.00  0.00           H  
ATOM   2726  H2  WAT   270      39.103  -3.809  -8.207  1.00  0.00           H  
TER    2727      WAT   270 
ATOM   2727  O   WAT   271       5.044  -1.635  40.795  1.00  0.00           O  
ATOM   2728  H1  WAT   271       5.357  -2.537  40.734  1.00  0.00           H  
ATOM   2729  H2  WAT   271       4.929  -1.483  41.733  1.00  0.00           H  
TER    2730      WAT   271 
ATOM   2730  O   WAT   272      22.803  43.703  -1.104  1.00  0.00           O  
ATOM   2731  H1  WAT   272      22.836  43.250  -0.262  1.00  0.00           H  
ATOM   2732  H2  WAT   272      23.466  44.390  -1.032  1.00  0.00           H  
TER    2733      WAT   272 
ATOM   2733  O   WAT   273      11.792  -3.673   1.866  1.00  0.00           O  
ATOM   2734  H1  WAT   273      10.908  -3.648   1.499  1.00  0.00           H  
ATOM   2735  H2  WAT   273      11.792  -4.439   2.440  1.00  0.00           H  
TER    2736      WAT   273 
ATOM   2736  O   WAT   274      30.014 -17.090 -15.943  1.00  0.00           O  
ATOM   2737  H1  WAT   274      29.852 -16.691 -16.798  1.00  0.00           H  
ATOM   2738  H2  WAT   274      30.338 -16.372 -15.401  1.00  0.00           H  
TER    2739      WAT   274 
ATOM   2739  O   WAT   275     -23.189  11.956  29.621  1.00  0.00           O  
ATOM   2740  H1  WAT   275     -23.451  12.824  29.926  1.00  0.00           H  
ATOM   2741  H2  WAT   275     -23.567  11.885  28.745  1.00  0.00           H  
TER    2742      WAT   275 
ATOM   2742  O   WAT   276      -2.224 -44.329   5.285  1.00  0.00           O  
ATOM   2743  H1  WAT   276      -2.289 -43.568   4.707  1.00  0.00           H  
ATOM   2744  H2  WAT   276      -2.792 -44.117   6.025  1.00  0.00           H  
TER    2745      WAT   276 
ATOM   2745  O   WAT   277      36.118 -17.433  18.822  1.00  0.00           O  
ATOM   2746  H1  WAT   277      36.044 -18.083  19.520  1.00  0.00           H  
ATOM   2747  H2  WAT   277      36.597 -17.882  18.125  1.00  0.00           H  
TER    2748      WAT   277 
ATOM   2748  O   WAT   278       0.954  25.756 -36.154  1.00  0.00           O  
ATOM   2749  H1  WAT   278       0.862  25.080 -36.826  1.00  0.00           H  
ATOM   2750  H2  WAT   278       0.566  25.369 -35.370  1.00  0.00           H  
TER    2751      WAT   278 
ATOM   2751  O   WAT   279     -39.276   5.880   4.484  1.00  0.00           O  
ATOM   2752  H1  WAT   279     -40.210   5.798   4.292  1.00  0.00           H  
ATOM   2753  H2  WAT   279     -38.878   6.107   3.644  1.00  0.00           H  
TER    2754      WAT   279 
ATOM   2754  O   WAT   280     -17.314 -13.500  21.354  1.00  0.00           O  
ATOM   2755  H1  WAT   280     -17.629 -14.389  21.192  1.00  0.00           H  
ATOM   2756  H2  WAT   280     -16.369 -13.597  21.465  1.00  0.00           H  
TER    2757      WAT   280 
ATOM   2757  O   WAT   281      -1.940  -9.662  46.639  1.00  0.00           O  
ATOM   2758  H1  WAT   281      -2.700  -9.429  46.107  1.00  0.00           H  
ATOM   2759  H2  WAT   281      -1.547  -8.822  46.876  1.00  0.00           H  
TER    2760      WAT   281 
ATOM   2760  O   WAT   282     -19.201  17.392  10.982  1.00  0.00           O  
ATOM   2761  H1  WAT   282     -18.472  18.004  11.084  1.00  0.00           H  
ATOM   2762  H2  WAT   282     -19.638  17.396  11.834  1.00  0.00           H  
TER    2763      WAT   282 
ATOM   2763  O   WAT   283      42.229  -2.605  36.015  1.00  0.00           O  
ATOM   2764  H1  WAT   283      41.298  -2.794  36.132  1.00  0.00           H  
ATOM   2765  H2  WAT   283      42.335  -2.500  35.070  1.00  0.00           H  
TER    2766      WAT   283 
ATOM   2766  O   WAT   284      41.975 -21.406  19.988  1.00  0.00           O  
ATOM   2767  H1  WAT   284      42.429 -21.268  19.157  1.00  0.00           H  
ATOM   2768  H2  WAT   284      42.065 -20.574  20.453  1.00  0.00           H  
TER    2769      WAT   284 
ATOM   2769  O   WAT   285     -25.765 -29.243   2.258  1.00  0.00           O  
ATOM   2770  H1  WAT   285     -25.426 -28.416   2.602  1.00  0.00           H  
ATOM   2771  H2  WAT   285     -26.612 -29.353   2.689  1.00  0.00           H  
TER    2772      WAT   285 
ATOM   2772  O   WAT   286      37.685   7.675 -19.569  1.00  0.00           O  
ATOM   2773  H1  WAT   286      37.406   8.168 -20.340  1.00  0.00           H  
ATOM   2774  H2  WAT   286      38.551   7.339 -19.799  1.00  0.00           H  
TER    2775      WAT   286 
ATOM   2775  O   WAT   287      31.586  34.726  13.632  1.00  0.00           O  
ATOM   2776  H1  WAT   287      32.390  34.832  13.124  1.00  0.00           H  
ATOM   2777  H2  WAT   287      31.560  35.494  14.203  1.00  0.00           H  
TER    2778      WAT   287 
ATOM   2778  O   WAT   288      28.610 -30.314   5.542  1.00  0.00           O  
ATOM   2779  H1  WAT   288      28.649 -30.160   6.486  1.00  0.00           H  
ATOM   2780  H2  WAT   288      27.810 -29.871   5.260  1.00  0.00           H  
TER    2781      WAT   288 
ATOM   2781  O   WAT   289       8.785  24.049   0.945  1.00  0.00           O  
ATOM   2782  H1  WAT   289       7.862  24.271   1.063  1.00  0.00           H  
ATOM   2783  H2  WAT   289       8.829  23.108   1.116  1.00  0.00           H  
TER    2784      WAT   289 
ATOM   2784  O   WAT   290     -16.495 -27.346  19.945  1.00  0.00           O  
ATOM   2785  H1  WAT   290     -17.041 -28.031  20.329  1.00  0.00           H  
ATOM   2786  H2  WAT   290     -15.763 -27.252  20.554  1.00  0.00           H  
TER    2787      WAT   290 
ATOM   2787  O   WAT   291     -26.785  -7.674  26.110  1.00  0.00           O  
ATOM   2788  H1  WAT   291     -25.902  -7.384  25.880  1.00  0.00           H  
ATOM   2789  H2  WAT   291     -27.305  -7.501  25.325  1.00  0.00           H  
TER    2790      WAT   291 
ATOM   2790  O   WAT   292     -11.951  27.950  30.376  1.00  0.00           O  
ATOM   2791  H1  WAT   292     -11.873  28.072  31.322  1.00  0.00           H  
ATOM   2792  H2  WAT   292     -12.571  28.624  30.098  1.00  0.00           H  
TER    2793      WAT   292 
ATOM   2793  O   WAT   293      -3.532   8.108 -26.929  1.00  0.00           O  
ATOM   2794  H1  WAT   293      -2.862   8.791 -26.915  1.00  0.00           H  
ATOM   2795  H2  WAT   293      -4.325   8.556 -27.223  1.00  0.00           H  
TER    2796      WAT   293 
ATOM   2796  O   WAT   294      19.372  -1.617  23.838  1.00  0.00           O  
ATOM   2797  H1  WAT   294      18.902  -2.128  23.180  1.00  0.00           H  
ATOM   2798  H2  WAT   294      18.790  -0.883  24.033  1.00  0.00           H  
TER    2799      WAT   294 
ATOM   2799  O   WAT   295       7.509 -18.142  10.912  1.00  0.00           O  
ATOM   2800  H1  WAT   295       7.865 -18.512  11.720  1.00  0.00           H  
ATOM   2801  H2  WAT   295       8.137 -17.465  10.661  1.00  0.00           H  
TER    2802      WAT   295 
ATOM   2802  O   WAT   296      -4.401   3.557 -49.726  1.00  0.00           O  
ATOM   2803  H1  WAT   296      -4.330   3.644 -48.775  1.00  0.00           H  
ATOM   2804  H2  WAT   296      -4.873   4.342 -50.004  1.00  0.00           H  
TER    2805      WAT   296 
ATOM   2805  O   WAT   297       7.755  33.506  26.627  1.00  0.00           O  
ATOM   2806  H1  WAT   297       7.543  32.608  26.373  1.00  0.00           H  
ATOM   2807  H2  WAT   297       8.273  33.414  27.427  1.00  0.00           H  
TER    2808      WAT   297 
ATOM   2808  O   WAT   298     -14.351 -48.654   6.437  1.00  0.00           O  
ATOM   2809  H1  WAT   298     -14.825 -49.205   7.060  1.00  0.00           H  
ATOM   2810  H2  WAT   298     -14.044 -47.912   6.959  1.00  0.00           H  
TER    2811      WAT   298 
ATOM   2811  O   WAT   299      -4.447 -27.948 -29.519  1.00  0.00           O  
ATOM   2812  H1  WAT   299      -3.781 -28.138 -30.179  1.00  0.00           H  
ATOM   2813  H2  WAT   299      -3.949 -27.669 -28.750  1.00  0.00           H  
TER    2814      WAT   299 
ATOM   2814  O   WAT   300      -7.928   5.139  47.856  1.00  0.00           O  
ATOM   2815  H1  WAT   300      -7.227   5.163  47.204  1.00  0.00           H  
ATOM   2816  H2  WAT   300      -7.933   4.234  48.168  1.00  0.00           H  
TER    2817      WAT   300 
ATOM   2817  O   WAT   301     -15.310 -43.304  14.513  1.00  0.00           O  
ATOM   2818  H1  WAT   301     -15.904 -43.373  15.260  1.00  0.00           H  
ATOM   2819  H2  WAT   301     -14.608 -42.729  14.817  1.00  0.00           H  
TER    2820      WAT   301 
ATOM   2820  O   WAT   302      43.034  28.802  -7.687  1.00  0.00           O  
ATOM   2821  H1  WAT   302      42.362  28.273  -8.117  1.00  0.00           H  
ATOM   2822  H2  WAT   302      42.613  29.648  -7.536  1.00  0.00           H  
TER    2823      WAT   302 
ATOM   2823  O   WAT   303       3.191  29.264  10.541  1.00  0.00           O  
ATOM   2824  H1  WAT   303       2.841  30.128  10.324  1.00  0.00           H  
ATOM   2825  H2  WAT   303       3.667  29.397  11.361  1.00  0.00           H  
TER    2826      WAT   303 
ATOM   2826  O   WAT   304      13.539 -30.864  39.396  1.00  0.00           O  
ATOM   2827  H1  WAT   304      13.645 -30.672  40.328  1.00  0.00           H  
ATOM   2828  H2  WAT   304      13.518 -30.004  38.976  1.00  0.00           H  
TER    2829      WAT   304 
ATOM   2829  O   WAT   305      26.469  15.490  -5.854  1.00  0.00           O  
ATOM   2830  H1  WAT   305      25.827  16.199  -5.821  1.00  0.00           H  
ATOM   2831  H2  WAT   305      26.409  15.152  -6.747  1.00  0.00           H  
TER    2832      WAT   305 
ATOM   2832  O   WAT   306      -1.202  13.649  20.514  1.00  0.00           O  
ATOM   2833  H1  WAT   306      -0.551  13.936  19.874  1.00  0.00           H  
ATOM   2834  H2  WAT   306      -2.044  13.848  20.104  1.00  0.00           H  
TER    2835      WAT   306 
ATOM   2835  O   WAT   307      25.944  11.743 -22.758  1.00  0.00           O  
ATOM   2836  H1  WAT   307      25.237  12.328 -23.030  1.00  0.00           H  
ATOM   2837  H2  WAT   307      25.583  10.864 -22.868  1.00  0.00           H  
TER    2838      WAT   307 
ATOM   2838  O   WAT   308      38.515   9.961  14.925  1.00  0.00           O  
ATOM   2839  H1  WAT   308      38.174  10.617  15.534  1.00  0.00           H  
ATOM   2840  H2  WAT   308      39.244   9.555  15.393  1.00  0.00           H  
TER    2841      WAT   308 
ATOM   2841  O   WAT   309     -36.708 -26.703  -6.995  1.00  0.00           O  
ATOM   2842  H1  WAT   309     -37.624 -26.427  -7.020  1.00  0.00           H  
ATOM   2843  H2  WAT   309     -36.231 -25.924  -6.709  1.00  0.00           H  
TER    2844      WAT   309 
ATOM   2844  O   WAT   310      17.532 -10.525  42.507  1.00  0.00           O  
ATOM   2845  H1  WAT   310      17.509 -11.288  43.084  1.00  0.00           H  
ATOM   2846  H2  WAT   310      17.991  -9.855  43.013  1.00  0.00           H  
TER    2847      WAT   310 
ATOM   2847  O   WAT   311       0.636  24.846  38.412  1.00  0.00           O  
ATOM   2848  H1  WAT   311       1.196  25.297  37.780  1.00  0.00           H  
ATOM   2849  H2  WAT   311       0.443  25.507  39.076  1.00  0.00           H  
TER    2850      WAT   311 
ATOM   2850  O   WAT   312      18.731  -8.333   5.432  1.00  0.00           O  
ATOM   2851  H1  WAT   312      19.464  -7.971   5.930  1.00  0.00           H  
ATOM   2852  H2  WAT   312      18.972  -8.192   4.516  1.00  0.00           H  
TER    2853      WAT   312 
ATOM   2853  O   WAT   313     -42.672   8.559  17.165  1.00  0.00           O  
ATOM   2854  H1  WAT   313     -43.455   8.347  16.657  1.00  0.00           H  
ATOM   2855  H2  WAT   313     -41.954   8.503  16.534  1.00  0.00           H  
TER    2856      WAT   313 
ATOM   2856  O   WAT   314      22.670  32.504  23.022  1.00  0.00           O  
ATOM   2857  H1  WAT   314      23.399  33.112  23.147  1.00  0.00           H  
ATOM   2858  H2  WAT   314      22.247  32.459  23.880  1.00  0.00           H  
TER    2859      WAT   314 
ATOM   2859  O   WAT   315     -39.021  -4.739  10.903  1.00  0.00           O  
ATOM   2860  H1  WAT   315     -39.041  -5.227  11.726  1.00  0.00           H  
ATOM   2861  H2  WAT   315     -38.285  -5.114  10.419  1.00  0.00           H  
TER    2862      WAT   315 
ATOM   2862  O   WAT   316      21.585  26.298 -10.243  1.00  0.00           O  
ATOM   2863  H1  WAT   316      21.921  26.759 -11.012  1.00  0.00           H  
ATOM   2864  H2  WAT   316      21.517  26.974  -9.569  1.00  0.00           H  
TER    2865      WAT   316 
ATOM   2865  O   WAT   317       2.221 -17.663  19.051  1.00  0.00           O  
ATOM   2866  H1  WAT   317       3.174 -17.590  19.110  1.00  0.00           H  
ATOM   2867  H2  WAT   317       2.031 -18.556  19.338  1.00  0.00           H  
TER    2868      WAT   317 
ATOM   2868  O   WAT   318     -23.796 -11.830  -6.861  1.00  0.00           O  
ATOM   2869  H1  WAT   318     -23.568 -11.827  -5.931  1.00  0.00           H  
ATOM   2870  H2  WAT   318     -23.909 -12.756  -7.077  1.00  0.00           H  
TER    2871      WAT   318 
ATOM   2871  O   WAT   319     -26.916  33.974  -3.597  1.00  0.00           O  
ATOM   2872  H1  WAT   319     -26.851  34.911  -3.414  1.00  0.00           H  
ATOM   2873  H2  WAT   319     -27.299  33.601  -2.804  1.00  0.00           H  
TER    2874      WAT   319 
ATOM   2874  O   WAT   320      13.217  29.920 -23.726  1.00  0.00           O  
ATOM   2875  H1  WAT   320      13.879  30.610 -23.769  1.00  0.00           H  
ATOM   2876  H2  WAT   320      13.184  29.564 -24.613  1.00  0.00           H  
TER    2877      WAT   320 
ATOM   2877  O   WAT   321     -20.070  19.815 -25.377  1.00  0.00           O  
ATOM   2878  H1  WAT   321     -19.511  20.418 -25.866  1.00  0.00           H  
ATOM   2879  H2  WAT   321     -19.884  18.955 -25.756  1.00  0.00           H  
TER    2880      WAT   321 
ATOM   2880  O   WAT   322      18.248 -24.483 -23.605  1.00  0.00           O  
ATOM   2881  H1  WAT   322      17.428 -24.528 -24.097  1.00  0.00           H  
ATOM   2882  H2  WAT   322      18.893 -24.175 -24.241  1.00  0.00           H  
TER    2883      WAT   322 
ATOM   2883  O   WAT   323     -15.405 -13.182  29.513  1.00  0.00           O  
ATOM   2884  H1  WAT   323     -15.287 -13.958  28.965  1.00  0.00           H  
ATOM   2885  H2  WAT   323     -16.263 -12.840  29.264  1.00  0.00           H  
TER    2886      WAT   323 
ATOM   2886  O   WAT   324      39.801 -30.392   0.882  1.00  0.00           O  
ATOM   2887  H1  WAT   324      38.890 -30.241   1.135  1.00  0.00           H  
ATOM   2888  H2  WAT   324      39.779 -30.443  -0.073  1.00  0.00           H  
TER    2889      WAT   324 
ATOM   2889  O   WAT   325      -6.221 -46.449   9.651  1.00  0.00           O  
ATOM   2890  H1  WAT   325      -5.802 -46.998  10.314  1.00  0.00           H  
ATOM   2891  H2  WAT   325      -7.076 -46.234  10.024  1.00  0.00           H  
TER    2892      WAT   325 
ATOM   2892  O   WAT   326     -10.926   0.370  40.307  1.00  0.00           O  
ATOM   2893  H1  WAT   326     -11.646   0.039  39.769  1.00  0.00           H  
ATOM   2894  H2  WAT   326     -11.003   1.322  40.252  1.00  0.00           H  
TER    2895      WAT   326 
ATOM   2895  O   WAT   327       2.626 -24.129 -15.396  1.00  0.00           O  
ATOM   2896  H1  WAT   327       2.320 -23.268 -15.110  1.00  0.00           H  
ATOM   2897  H2  WAT   327       3.471 -24.240 -14.961  1.00  0.00           H  
TER    2898      WAT   327 
ATOM   2898  O   WAT   328      41.372 -12.530   0.279  1.00  0.00           O  
ATOM   2899  H1  WAT   328      42.250 -12.210   0.486  1.00  0.00           H  
ATOM   2900  H2  WAT   328      41.135 -12.073  -0.528  1.00  0.00           H  
TER    2901      WAT   328 
ATOM   2901  O   WAT   329       9.971  28.750  22.690  1.00  0.00           O  
ATOM   2902  H1  WAT   329      10.796  29.181  22.915  1.00  0.00           H  
ATOM   2903  H2  WAT   329      10.152  28.304  21.863  1.00  0.00           H  
TER    2904      WAT   329 
ATOM   2904  O   WAT   330     -24.185  11.513  43.278  1.00  0.00           O  
ATOM   2905  H1  WAT   330     -23.384  11.115  43.618  1.00  0.00           H  
ATOM   2906  H2  WAT   330     -23.918  11.926  42.457  1.00  0.00           H  
TER    2907      WAT   330 
ATOM   2907  O   WAT   331     -26.686  -5.658 -28.189  1.00  0.00           O  
ATOM   2908  H1  WAT   331     -27.635  -5.775 -28.238  1.00  0.00           H  
ATOM   2909  H2  WAT   331     -26.565  -4.934 -27.575  1.00  0.00           H  
TER    2910      WAT   331 
ATOM   2910  O   WAT   332      16.575  35.964   5.982  1.00  0.00           O  
ATOM   2911  H1  WAT   332      16.596  35.075   6.337  1.00  0.00           H  
ATOM   2912  H2  WAT   332      17.293  36.416   6.426  1.00  0.00           H  
TER    2913      WAT   332 
ATOM   2913  O   WAT   333       5.110 -25.751 -18.319  1.00  0.00           O  
ATOM   2914  H1  WAT   333       4.555 -25.866 -19.090  1.00  0.00           H  
ATOM   2915  H2  WAT   333       5.173 -24.802 -18.209  1.00  0.00           H  
TER    2916      WAT   333 
ATOM   2916  O   WAT   334      12.748   6.973  10.126  1.00  0.00           O  
ATOM   2917  H1  WAT   334      12.276   6.487   9.449  1.00  0.00           H  
ATOM   2918  H2  WAT   334      13.450   6.382  10.399  1.00  0.00           H  
TER    2919      WAT   334 
ATOM   2919  O   WAT   335     -31.124  -6.747  10.307  1.00  0.00           O  
ATOM   2920  H1  WAT   335     -31.411  -6.463   9.439  1.00  0.00           H  
ATOM   2921  H2  WAT   335     -30.421  -6.140  10.538  1.00  0.00           H  
TER    2922      WAT   335 
ATOM   2922  O   WAT   336     -11.984 -50.633  -0.103  1.00  0.00           O  
ATOM   2923  H1  WAT   336     -12.354 -49.759   0.023  1.00  0.00           H  
ATOM   2924  H2  WAT   336     -12.646 -51.226   0.252  1.00  0.00           H  
TER    2925      WAT   336 
ATOM   2925  O   WAT   337      18.457  46.230 -10.556  1.00  0.00           O  
ATOM   2926  H1  WAT   337      18.930  46.893 -10.053  1.00  0.00           H  
ATOM   2927  H2  WAT   337      18.755  45.396 -10.193  1.00  0.00           H  
TER    2928      WAT   337 
ATOM   2928  O   WAT   338     -22.841   3.318  41.171  1.00  0.00           O  
ATOM   2929  H1  WAT   338     -23.327   3.806  40.506  1.00  0.00           H  
ATOM   2930  H2  WAT   338     -23.246   3.573  41.999  1.00  0.00           H  
TER    2931      WAT   338 
ATOM   2931  O   WAT   339      28.268 -22.393   0.589  1.00  0.00           O  
ATOM   2932  H1  WAT   339      27.375 -22.413   0.245  1.00  0.00           H  
ATOM   2933  H2  WAT   339      28.181 -22.685   1.497  1.00  0.00           H  
TER    2934      WAT   339 
ATOM   2934  O   WAT   340      28.630  32.473  -6.357  1.00  0.00           O  
ATOM   2935  H1  WAT   340      28.547  31.568  -6.057  1.00  0.00           H  
ATOM   2936  H2  WAT   340      28.591  32.995  -5.555  1.00  0.00           H  
TER    2937      WAT   340 
ATOM   2937  O   WAT   341       5.050 -11.891  29.180  1.00  0.00           O  
ATOM   2938  H1  WAT   341       4.123 -12.005  29.392  1.00  0.00           H  
ATOM   2939  H2  WAT   341       5.089 -11.055  28.717  1.00  0.00           H  
TER    2940      WAT   341 
ATOM   2940  O   WAT   342      -4.210   7.159 -15.123  1.00  0.00           O  
ATOM   2941  H1  WAT   342      -4.124   6.687 -15.951  1.00  0.00           H  
ATOM   2942  H2  WAT   342      -4.005   8.068 -15.343  1.00  0.00           H  
TER    2943      WAT   342 
ATOM   2943  O   WAT   343     -25.413  20.064 -36.792  1.00  0.00           O  
ATOM   2944  H1  WAT   343     -24.954  19.579 -37.478  1.00  0.00           H  
ATOM   2945  H2  WAT   343     -25.230  19.575 -35.990  1.00  0.00           H  
TER    2946      WAT   343 
ATOM   2946  O   WAT   344       4.391  30.401  21.504  1.00  0.00           O  
ATOM   2947  H1  WAT   344       4.533  31.317  21.745  1.00  0.00           H  
ATOM   2948  H2  WAT   344       4.177  29.966  22.329  1.00  0.00           H  
TER    2949      WAT   344 
ATOM   2949  O   WAT   345      -9.978  11.105  29.758  1.00  0.00           O  
ATOM   2950  H1  WAT   345     -10.170  12.012  29.518  1.00  0.00           H  
ATOM   2951  H2  WAT   345      -9.500  11.172  30.585  1.00  0.00           H  
TER    2952      WAT   345 
ATOM   2952  O   WAT   346     -39.371 -33.448 -13.347  1.00  0.00           O  
ATOM   2953  H1  WAT   346     -40.067 -33.780 -13.914  1.00  0.00           H  
ATOM   2954  H2  WAT   346     -38.621 -33.335 -13.930  1.00  0.00           H  
TER    2955      WAT   346 
ATOM   2955  O   WAT   347     -11.100 -17.536  24.566  1.00  0.00           O  
ATOM   2956  H1  WAT   347     -10.363 -18.146  24.539  1.00  0.00           H  
ATOM   2957  H2  WAT   347     -11.344 -17.415  23.648  1.00  0.00           H  
TER    2958      WAT   347 
ATOM   2958  O   WAT   348      18.737 -36.181   3.086  1.00  0.00           O  
ATOM   2959  H1  WAT   348      18.600 -35.375   3.584  1.00  0.00           H  
ATOM   2960  H2  WAT   348      18.538 -36.883   3.706  1.00  0.00           H  
TER    2961      WAT   348 
ATOM   2961  O   WAT   349      32.645 -30.930  17.064  1.00  0.00           O  
ATOM   2962  H1  WAT   349      32.454 -30.871  16.128  1.00  0.00           H  
ATOM   2963  H2  WAT   349      33.601 -30.916  17.114  1.00  0.00           H  
TER    2964      WAT   349 
ATOM   2964  O   WAT   350      -4.291  -4.157  -7.152  1.00  0.00           O  
ATOM   2965  H1  WAT   350      -4.799  -4.347  -6.363  1.00  0.00           H  
ATOM   2966  H2  WAT   350      -4.477  -3.237  -7.341  1.00  0.00           H  
TER    2967      WAT   350 
ATOM   2967  O   WAT   351      31.665 -18.557  29.038  1.00  0.00           O  
ATOM   2968  H1  WAT   351      32.581 -18.814  28.933  1.00  0.00           H  
ATOM   2969  H2  WAT   351      31.527 -17.885  28.371  1.00  0.00           H  
TER    2970      WAT   351 
ATOM   2970  O   WAT   352     -34.597 -16.246  14.530  1.00  0.00           O  
ATOM   2971  H1  WAT   352     -34.303 -15.882  15.365  1.00  0.00           H  
ATOM   2972  H2  WAT   352     -33.789 -16.421  14.047  1.00  0.00           H  
TER    2973      WAT   352 
ATOM   2973  O   WAT   353      21.545 -10.826  27.063  1.00  0.00           O  
ATOM   2974  H1  WAT   353      21.112 -11.266  27.795  1.00  0.00           H  
ATOM   2975  H2  WAT   353      21.705 -11.522  26.427  1.00  0.00           H  
TER    2976      WAT   353 
ATOM   2976  O   WAT   354      -8.322 -33.817  14.962  1.00  0.00           O  
ATOM   2977  H1  WAT   354      -8.059 -33.002  15.389  1.00  0.00           H  
ATOM   2978  H2  WAT   354      -8.069 -33.699  14.046  1.00  0.00           H  
TER    2979      WAT   354 
ATOM   2979  O   WAT   355      10.103   5.927  14.734  1.00  0.00           O  
ATOM   2980  H1  WAT   355      11.022   6.027  14.485  1.00  0.00           H  
ATOM   2981  H2  WAT   355       9.615   6.327  14.014  1.00  0.00           H  
TER    2982      WAT   355 
ATOM   2982  O   WAT   356     -12.135 -12.587  30.012  1.00  0.00           O  
ATOM   2983  H1  WAT   356     -11.367 -12.800  30.541  1.00  0.00           H  
ATOM   2984  H2  WAT   356     -12.423 -13.428  29.658  1.00  0.00           H  
TER    2985      WAT   356 
ATOM   2985  O   WAT   357      26.889  40.983  -4.053  1.00  0.00           O  
ATOM   2986  H1  WAT   357      27.544  40.409  -3.655  1.00  0.00           H  
ATOM   2987  H2  WAT   357      26.279  41.179  -3.342  1.00  0.00           H  
TER    2988      WAT   357 
ATOM   2988  O   WAT   358     -20.288  29.150 -25.913  1.00  0.00           O  
ATOM   2989  H1  WAT   358     -19.599  29.138 -25.250  1.00  0.00           H  
ATOM   2990  H2  WAT   358     -20.957  29.732 -25.554  1.00  0.00           H  
TER    2991      WAT   358 
ATOM   2991  O   WAT   359     -21.451 -12.719 -33.424  1.00  0.00           O  
ATOM   2992  H1  WAT   359     -21.374 -11.881 -33.880  1.00  0.00           H  
ATOM   2993  H2  WAT   359     -21.417 -13.375 -34.120  1.00  0.00           H  
TER    2994      WAT   359 
ATOM   2994  O   WAT   360     -11.504  34.158   1.863  1.00  0.00           O  
ATOM   2995  H1  WAT   360     -11.330  33.373   2.383  1.00  0.00           H  
ATOM   2996  H2  WAT   360     -10.904  34.816   2.214  1.00  0.00           H  
TER    2997      WAT   360 
ATOM   2997  O   WAT   361      34.841  37.163  -1.485  1.00  0.00           O  
ATOM   2998  H1  WAT   361      34.679  37.058  -2.423  1.00  0.00           H  
ATOM   2999  H2  WAT   361      35.401  36.422  -1.255  1.00  0.00           H  
TER    3000      WAT   361 
ATOM   3000  O   WAT   362      11.487  18.024 -25.911  1.00  0.00           O  
ATOM   3001  H1  WAT   362      12.155  17.786 -25.268  1.00  0.00           H  
ATOM   3002  H2  WAT   362      10.992  17.218 -26.052  1.00  0.00           H  
TER    3003      WAT   362 
ATOM   3003  O   WAT   363      -0.642  -4.197  42.284  1.00  0.00           O  
ATOM   3004  H1  WAT   363      -1.300  -3.971  41.627  1.00  0.00           H  
ATOM   3005  H2  WAT   363      -0.680  -3.480  42.918  1.00  0.00           H  
TER    3006      WAT   363 
ATOM   3006  O   WAT   364      40.445 -10.981  -1.790  1.00  0.00           O  
ATOM   3007  H1  WAT   364      39.658 -11.346  -2.193  1.00  0.00           H  
ATOM   3008  H2  WAT   364      40.472 -10.074  -2.096  1.00  0.00           H  
TER    3009      WAT   364 
ATOM   3009  O   WAT   365     -37.885   1.628 -12.474  1.00  0.00           O  
ATOM   3010  H1  WAT   365     -37.404   1.599 -11.647  1.00  0.00           H  
ATOM   3011  H2  WAT   365     -38.430   0.841 -12.462  1.00  0.00           H  
TER    3012      WAT   365 
ATOM   3012  O   WAT   366      -7.849 -10.616   8.689  1.00  0.00           O  
ATOM   3013  H1  WAT   366      -7.356  -9.860   9.010  1.00  0.00           H  
ATOM   3014  H2  WAT   366      -7.375 -10.897   7.907  1.00  0.00           H  
TER    3015      WAT   366 
ATOM   3015  O   WAT   367      41.112  -1.618 -33.010  1.00  0.00           O  
ATOM   3016  H1  WAT   367      41.965  -1.685 -32.580  1.00  0.00           H  
ATOM   3017  H2  WAT   367      40.721  -2.485 -32.904  1.00  0.00           H  
TER    3018      WAT   367 
ATOM   3018  O   WAT   368      -8.116   5.736  -1.987  1.00  0.00           O  
ATOM   3019  H1  WAT   368      -8.168   6.620  -2.351  1.00  0.00           H  
ATOM   3020  H2  WAT   368      -7.180   5.534  -1.981  1.00  0.00           H  
TER    3021      WAT   368 
ATOM   3021  O   WAT   369     -17.357  -0.649 -15.089  1.00  0.00           O  
ATOM   3022  H1  WAT   369     -17.672  -0.045 -14.417  1.00  0.00           H  
ATOM   3023  H2  WAT   369     -16.430  -0.434 -15.188  1.00  0.00           H  
TER    3024      WAT   369 
ATOM   3024  O   WAT   370       3.041  -1.985 -44.397  1.00  0.00           O  
ATOM   3025  H1  WAT   370       2.439  -1.428 -44.890  1.00  0.00           H  
ATOM   3026  H2  WAT   370       3.455  -1.393 -43.768  1.00  0.00           H  
TER    3027      WAT   370 
ATOM   3027  O   WAT   371      -1.000  28.750  25.345  1.00  0.00           O  
ATOM   3028  H1  WAT   371      -1.956  28.720  25.375  1.00  0.00           H  
ATOM   3029  H2  WAT   371      -0.801  29.239  24.546  1.00  0.00           H  
TER    3030      WAT   371 
ATOM   3030  O   WAT   372      16.273 -31.149  39.027  1.00  0.00           O  
ATOM   3031  H1  WAT   372      15.399 -31.509  39.179  1.00  0.00           H  
ATOM   3032  H2  WAT   372      16.302 -30.979  38.086  1.00  0.00           H  
TER    3033      WAT   372 
ATOM   3033  O   WAT   373      16.380  21.805  27.150  1.00  0.00           O  
ATOM   3034  H1  WAT   373      17.100  21.450  27.672  1.00  0.00           H  
ATOM   3035  H2  WAT   373      16.776  22.008  26.302  1.00  0.00           H  
TER    3036      WAT   373 
ATOM   3036  O   WAT   374      14.953 -33.792  37.565  1.00  0.00           O  
ATOM   3037  H1  WAT   374      14.086 -33.386  37.572  1.00  0.00           H  
ATOM   3038  H2  WAT   374      15.410 -33.368  36.839  1.00  0.00           H  
TER    3039      WAT   374 
ATOM   3039  O   WAT   375      12.452  47.428  -8.717  1.00  0.00           O  
ATOM   3040  H1  WAT   375      12.578  47.713  -7.812  1.00  0.00           H  
ATOM   3041  H2  WAT   375      13.282  47.015  -8.955  1.00  0.00           H  
TER    3042      WAT   375 
ATOM   3042  O   WAT   376     -11.904  31.609 -30.551  1.00  0.00           O  
ATOM   3043  H1  WAT   376     -11.659  32.338 -29.981  1.00  0.00           H  
ATOM   3044  H2  WAT   376     -11.078  31.322 -30.942  1.00  0.00           H  
TER    3045      WAT   376 
ATOM   3045  O   WAT   377      40.465  12.457  16.182  1.00  0.00           O  
ATOM   3046  H1  WAT   377      40.374  12.965  15.376  1.00  0.00           H  
ATOM   3047  H2  WAT   377      40.071  13.009  16.858  1.00  0.00           H  
TER    3048      WAT   377 
ATOM   3048  O   WAT   378     -17.240  22.891 -10.692  1.00  0.00           O  
ATOM   3049  H1  WAT   378     -17.291  23.215  -9.792  1.00  0.00           H  
ATOM   3050  H2  WAT   378     -17.040  21.959 -10.600  1.00  0.00           H  
TER    3051      WAT   378 
ATOM   3051  O   WAT   379     -16.679  38.389  13.011  1.00  0.00           O  
ATOM   3052  H1  WAT   379     -16.289  37.533  12.837  1.00  0.00           H  
ATOM   3053  H2  WAT   379     -15.938  38.995  13.009  1.00  0.00           H  
TER    3054      WAT   379 
ATOM   3054  O   WAT   380     -14.202  10.073  13.216  1.00  0.00           O  
ATOM   3055  H1  WAT   380     -14.986  10.416  12.786  1.00  0.00           H  
ATOM   3056  H2  WAT   380     -13.803   9.498  12.563  1.00  0.00           H  
TER    3057      WAT   380 
ATOM   3057  O   WAT   381     -18.548  24.907   2.954  1.00  0.00           O  
ATOM   3058  H1  WAT   381     -17.726  24.835   2.468  1.00  0.00           H  
ATOM   3059  H2  WAT   381     -18.792  25.829   2.877  1.00  0.00           H  
TER    3060      WAT   381 
ATOM   3060  O   WAT   382      -1.562  42.389 -11.343  1.00  0.00           O  
ATOM   3061  H1  WAT   382      -0.946  42.701 -10.680  1.00  0.00           H  
ATOM   3062  H2  WAT   382      -1.371  41.454 -11.425  1.00  0.00           H  
TER    3063      WAT   382 
ATOM   3063  O   WAT   383       5.389  26.289  -4.381  1.00  0.00           O  
ATOM   3064  H1  WAT   383       5.489  26.519  -5.305  1.00  0.00           H  
ATOM   3065  H2  WAT   383       5.961  26.901  -3.918  1.00  0.00           H  
TER    3066      WAT   383 
ATOM   3066  O   WAT   384     -42.946  17.978  -8.833  1.00  0.00           O  
ATOM   3067  H1  WAT   384     -42.277  17.727  -8.195  1.00  0.00           H  
ATOM   3068  H2  WAT   384     -43.457  17.180  -8.969  1.00  0.00           H  
TER    3069      WAT   384 
ATOM   3069  O   WAT   385      41.162   1.316   0.921  1.00  0.00           O  
ATOM   3070  H1  WAT   385      41.308   1.858   0.146  1.00  0.00           H  
ATOM   3071  H2  WAT   385      40.779   0.508   0.580  1.00  0.00           H  
TER    3072      WAT   385 
ATOM   3072  O   WAT   386       7.902 -34.831 -19.022  1.00  0.00           O  
ATOM   3073  H1  WAT   386       7.269 -34.865 -18.304  1.00  0.00           H  
ATOM   3074  H2  WAT   386       8.391 -34.023 -18.871  1.00  0.00           H  
TER    3075      WAT   386 
ATOM   3075  O   WAT   387     -13.652 -30.352   5.420  1.00  0.00           O  
ATOM   3076  H1  WAT   387     -13.395 -31.240   5.671  1.00  0.00           H  
ATOM   3077  H2  WAT   387     -14.607 -30.382   5.380  1.00  0.00           H  
TER    3078      WAT   387 
ATOM   3078  O   WAT   388      32.220  -7.261  23.998  1.00  0.00           O  
ATOM   3079  H1  WAT   388      33.088  -7.602  24.214  1.00  0.00           H  
ATOM   3080  H2  WAT   388      31.811  -7.957  23.484  1.00  0.00           H  
TER    3081      WAT   388 
ATOM   3081  O   WAT   389      25.377  -5.222  45.089  1.00  0.00           O  
ATOM   3082  H1  WAT   389      24.807  -4.905  45.789  1.00  0.00           H  
ATOM   3083  H2  WAT   389      24.838  -5.849  44.607  1.00  0.00           H  
TER    3084      WAT   389 
ATOM   3084  O   WAT   390      -4.348  31.676 -12.850  1.00  0.00           O  
ATOM   3085  H1  WAT   390      -4.390  31.680 -11.893  1.00  0.00           H  
ATOM   3086  H2  WAT   390      -5.236  31.900 -13.129  1.00  0.00           H  
TER    3087      WAT   390 
ATOM   3087  O   WAT   391      -3.620 -13.874  19.718  1.00  0.00           O  
ATOM   3088  H1  WAT   391      -4.265 -13.368  20.213  1.00  0.00           H  
ATOM   3089  H2  WAT   391      -3.383 -14.595  20.301  1.00  0.00           H  
TER    3090      WAT   391 
ATOM   3090  O   WAT   392     -26.913 -10.567 -28.657  1.00  0.00           O  
ATOM   3091  H1  WAT   392     -26.723  -9.703 -28.291  1.00  0.00           H  
ATOM   3092  H2  WAT   392     -27.642 -10.894 -28.130  1.00  0.00           H  
TER    3093      WAT   392 
ATOM   3093  O   WAT   393     -24.185  24.673 -23.665  1.00  0.00           O  
ATOM   3094  H1  WAT   393     -24.522  23.900 -23.213  1.00  0.00           H  
ATOM   3095  H2  WAT   393     -24.836  24.857 -24.342  1.00  0.00           H  
TER    3096      WAT   393 
ATOM   3096  O   WAT   394      -4.026 -22.744 -29.974  1.00  0.00           O  
ATOM   3097  H1  WAT   394      -3.621 -22.564 -29.126  1.00  0.00           H  
ATOM   3098  H2  WAT   394      -3.437 -22.338 -30.611  1.00  0.00           H  
TER    3099      WAT   394 
ATOM   3099  O   WAT   395      25.311  27.519  15.006  1.00  0.00           O  
ATOM   3100  H1  WAT   395      25.680  26.757  14.560  1.00  0.00           H  
ATOM   3101  H2  WAT   395      24.466  27.216  15.338  1.00  0.00           H  
TER    3102      WAT   395 
ATOM   3102  O   WAT   396      -8.817  42.231   3.977  1.00  0.00           O  
ATOM   3103  H1  WAT   396      -8.990  41.291   3.922  1.00  0.00           H  
ATOM   3104  H2  WAT   396      -9.281  42.604   3.228  1.00  0.00           H  
TER    3105      WAT   396 
ATOM   3105  O   WAT   397      16.980 -17.896 -26.434  1.00  0.00           O  
ATOM   3106  H1  WAT   397      16.637 -17.675 -25.568  1.00  0.00           H  
ATOM   3107  H2  WAT   397      16.349 -17.515 -27.045  1.00  0.00           H  
TER    3108      WAT   397 
ATOM   3108  O   WAT   398     -26.292 -42.839  -4.308  1.00  0.00           O  
ATOM   3109  H1  WAT   398     -26.755 -42.836  -5.145  1.00  0.00           H  
ATOM   3110  H2  WAT   398     -26.682 -43.564  -3.821  1.00  0.00           H  
TER    3111      WAT   398 
ATOM   3111  O   WAT   399       1.895  17.321 -37.596  1.00  0.00           O  
ATOM   3112  H1  WAT   399       1.497  18.111 -37.961  1.00  0.00           H  
ATOM   3113  H2  WAT   399       2.312  17.615 -36.786  1.00  0.00           H  
TER    3114      WAT   399 
ATOM   3114  O   WAT   400      22.239 -34.185  22.038  1.00  0.00           O  
ATOM   3115  H1  WAT   400      22.497 -33.454  21.476  1.00  0.00           H  
ATOM   3116  H2  WAT   400      21.324 -34.010  22.255  1.00  0.00           H  
TER    3117      WAT   400 
ATOM   3117  O   WAT   401     -15.944  33.242  13.985  1.00  0.00           O  
ATOM   3118  H1  WAT   401     -15.149  33.187  13.454  1.00  0.00           H  
ATOM   3119  H2  WAT   401     -15.711  32.813  14.808  1.00  0.00           H  
TER    3120      WAT   401 
ATOM   3120  O   WAT   402      -0.270  30.648   3.456  1.00  0.00           O  
ATOM   3121  H1  WAT   402      -0.187  30.641   4.409  1.00  0.00           H  
ATOM   3122  H2  WAT   402      -0.929  31.319   3.277  1.00  0.00           H  
TER    3123      WAT   402 
ATOM   3123  O   WAT   403     -23.965  34.109 -14.428  1.00  0.00           O  
ATOM   3124  H1  WAT   403     -23.887  33.217 -14.767  1.00  0.00           H  
ATOM   3125  H2  WAT   403     -24.907  34.240 -14.312  1.00  0.00           H  
TER    3126      WAT   403 
ATOM   3126  O   WAT   404     -40.236  31.782   3.127  1.00  0.00           O  
ATOM   3127  H1  WAT   404     -39.469  31.401   3.555  1.00  0.00           H  
ATOM   3128  H2  WAT   404     -39.927  32.021   2.253  1.00  0.00           H  
TER    3129      WAT   404 
ATOM   3129  O   WAT   405      -8.900   3.076  51.431  1.00  0.00           O  
ATOM   3130  H1  WAT   405      -9.251   2.253  51.769  1.00  0.00           H  
ATOM   3131  H2  WAT   405      -8.216   2.811  50.815  1.00  0.00           H  
TER    3132      WAT   405 
ATOM   3132  O   WAT   406     -34.585 -12.787 -15.741  1.00  0.00           O  
ATOM   3133  H1  WAT   406     -34.915 -11.912 -15.944  1.00  0.00           H  
ATOM   3134  H2  WAT   406     -33.947 -12.969 -16.431  1.00  0.00           H  
TER    3135      WAT   406 
ATOM   3135  O   WAT   407      43.955  -5.522  31.201  1.00  0.00           O  
ATOM   3136  H1  WAT   407      43.214  -5.296  31.763  1.00  0.00           H  
ATOM   3137  H2  WAT   407      43.927  -6.477  31.141  1.00  0.00           H  
TER    3138      WAT   407 
ATOM   3138  O   WAT   408     -28.947   8.582   8.485  1.00  0.00           O  
ATOM   3139  H1  WAT   408     -28.928   9.419   8.021  1.00  0.00           H  
ATOM   3140  H2  WAT   408     -28.659   8.793   9.373  1.00  0.00           H  
TER    3141      WAT   408 
ATOM   3141  O   WAT   409      13.427  19.262  15.457  1.00  0.00           O  
ATOM   3142  H1  WAT   409      13.810  19.717  16.207  1.00  0.00           H  
ATOM   3143  H2  WAT   409      14.175  18.858  15.016  1.00  0.00           H  
TER    3144      WAT   409 
ATOM   3144  O   WAT   410     -17.887 -31.920 -10.025  1.00  0.00           O  
ATOM   3145  H1  WAT   410     -18.660 -31.611  -9.552  1.00  0.00           H  
ATOM   3146  H2  WAT   410     -18.233 -32.530 -10.677  1.00  0.00           H  
TER    3147      WAT   410 
ATOM   3147  O   WAT   411      40.408   2.140  17.823  1.00  0.00           O  
ATOM   3148  H1  WAT   411      41.028   2.521  17.201  1.00  0.00           H  
ATOM   3149  H2  WAT   411      40.785   2.326  18.682  1.00  0.00           H  
TER    3150      WAT   411 
ATOM   3150  O   WAT   412      29.161  -4.615 -44.683  1.00  0.00           O  
ATOM   3151  H1  WAT   412      30.021  -4.988 -44.492  1.00  0.00           H  
ATOM   3152  H2  WAT   412      28.778  -4.441 -43.823  1.00  0.00           H  
TER    3153      WAT   412 
ATOM   3153  O   WAT   413      38.861  -8.505  22.394  1.00  0.00           O  
ATOM   3154  H1  WAT   413      39.381  -7.773  22.726  1.00  0.00           H  
ATOM   3155  H2  WAT   413      37.956  -8.199  22.445  1.00  0.00           H  
TER    3156      WAT   413 
ATOM   3156  O   WAT   414     -20.335  -9.918 -31.094  1.00  0.00           O  
ATOM   3157  H1  WAT   414     -19.677  -9.395 -30.635  1.00  0.00           H  
ATOM   3158  H2  WAT   414     -19.965 -10.800 -31.120  1.00  0.00           H  
TER    3159      WAT   414 
ATOM   3159  O   WAT   415      -8.445 -12.043 -19.996  1.00  0.00           O  
ATOM   3160  H1  WAT   415      -8.271 -11.146 -20.283  1.00  0.00           H  
ATOM   3161  H2  WAT   415      -9.189 -12.324 -20.527  1.00  0.00           H  
TER    3162      WAT   415 
ATOM   3162  O   WAT   416     -31.230  22.899   8.278  1.00  0.00           O  
ATOM   3163  H1  WAT   416     -31.317  22.362   7.491  1.00  0.00           H  
ATOM   3164  H2  WAT   416     -32.001  23.466   8.267  1.00  0.00           H  
TER    3165      WAT   416 
ATOM   3165  O   WAT   417      -3.408 -14.689  -9.104  1.00  0.00           O  
ATOM   3166  H1  WAT   417      -3.739 -14.394  -8.256  1.00  0.00           H  
ATOM   3167  H2  WAT   417      -2.475 -14.477  -9.084  1.00  0.00           H  
TER    3168      WAT   417 
ATOM   3168  O   WAT   418      -5.891 -44.853 -22.430  1.00  0.00           O  
ATOM   3169  H1  WAT   418      -6.144 -43.961 -22.668  1.00  0.00           H  
ATOM   3170  H2  WAT   418      -6.482 -45.087 -21.714  1.00  0.00           H  
TER    3171      WAT   418 
ATOM   3171  O   WAT   419      32.350 -15.518  -8.088  1.00  0.00           O  
ATOM   3172  H1  WAT   419      32.308 -15.160  -7.201  1.00  0.00           H  
ATOM   3173  H2  WAT   419      31.521 -15.984  -8.197  1.00  0.00           H  
TER    3174      WAT   419 
ATOM   3174  O   WAT   420     -28.844   4.708  22.431  1.00  0.00           O  
ATOM   3175  H1  WAT   420     -28.243   3.981  22.269  1.00  0.00           H  
ATOM   3176  H2  WAT   420     -29.700   4.293  22.536  1.00  0.00           H  
TER    3177      WAT   420 
ATOM   3177  O   WAT   421     -15.765 -14.855  18.800  1.00  0.00           O  
ATOM   3178  H1  WAT   421     -15.862 -15.782  18.580  1.00  0.00           H  
ATOM   3179  H2  WAT   421     -15.610 -14.848  19.745  1.00  0.00           H  
TER    3180      WAT   421 
ATOM   3180  O   WAT   422       8.966  48.190  14.350  1.00  0.00           O  
ATOM   3181  H1  WAT   422       8.751  49.062  14.682  1.00  0.00           H  
ATOM   3182  H2  WAT   422       8.677  48.203  13.438  1.00  0.00           H  
TER    3183      WAT   422 
ATOM   3183  O   WAT   423      -4.225 -37.682  11.699  1.00  0.00           O  
ATOM   3184  H1  WAT   423      -3.550 -37.020  11.849  1.00  0.00           H  
ATOM   3185  H2  WAT   423      -4.946 -37.422  12.272  1.00  0.00           H  
TER    3186      WAT   423 
ATOM   3186  O   WAT   424     -18.279  33.158  20.880  1.00  0.00           O  
ATOM   3187  H1  WAT   424     -18.995  32.686  20.454  1.00  0.00           H  
ATOM   3188  H2  WAT   424     -17.510  32.962  20.345  1.00  0.00           H  
TER    3189      WAT   424 
ATOM   3189  O   WAT   425       7.589 -20.460  42.262  1.00  0.00           O  
ATOM   3190  H1  WAT   425       6.694 -20.752  42.090  1.00  0.00           H  
ATOM   3191  H2  WAT   425       7.529 -19.971  43.082  1.00  0.00           H  
TER    3192      WAT   425 
ATOM   3192  O   WAT   426     -23.289   1.477 -45.001  1.00  0.00           O  
ATOM   3193  H1  WAT   426     -23.953   1.097 -44.426  1.00  0.00           H  
ATOM   3194  H2  WAT   426     -22.516   0.928 -44.869  1.00  0.00           H  
TER    3195      WAT   426 
ATOM   3195  O   WAT   427      10.925   2.924 -47.103  1.00  0.00           O  
ATOM   3196  H1  WAT   427      10.309   3.651 -47.012  1.00  0.00           H  
ATOM   3197  H2  WAT   427      11.699   3.203 -46.614  1.00  0.00           H  
TER    3198      WAT   427 
ATOM   3198  O   WAT   428     -22.023  -7.374   7.097  1.00  0.00           O  
ATOM   3199  H1  WAT   428     -22.333  -7.854   7.865  1.00  0.00           H  
ATOM   3200  H2  WAT   428     -21.424  -6.717   7.452  1.00  0.00           H  
TER    3201      WAT   428 
ATOM   3201  O   WAT   429       2.011  -9.129 -49.098  1.00  0.00           O  
ATOM   3202  H1  WAT   429       1.651  -8.915 -48.238  1.00  0.00           H  
ATOM   3203  H2  WAT   429       1.765  -8.388 -49.652  1.00  0.00           H  
TER    3204      WAT   429 
ATOM   3204  O   WAT   430     -38.131  17.873 -16.295  1.00  0.00           O  
ATOM   3205  H1  WAT   430     -37.591  17.671 -15.531  1.00  0.00           H  
ATOM   3206  H2  WAT   430     -38.744  17.141 -16.356  1.00  0.00           H  
TER    3207      WAT   430 
ATOM   3207  O   WAT   431     -26.441  -3.715  38.158  1.00  0.00           O  
ATOM   3208  H1  WAT   431     -25.561  -3.867  38.503  1.00  0.00           H  
ATOM   3209  H2  WAT   431     -26.309  -3.123  37.417  1.00  0.00           H  
TER    3210      WAT   431 
ATOM   3210  O   WAT   432      19.088 -38.803  -9.483  1.00  0.00           O  
ATOM   3211  H1  WAT   432      18.881 -38.688 -10.410  1.00  0.00           H  
ATOM   3212  H2  WAT   432      19.314 -39.730  -9.401  1.00  0.00           H  
TER    3213      WAT   432 
ATOM   3213  O   WAT   433     -26.790 -30.272  -9.686  1.00  0.00           O  
ATOM   3214  H1  WAT   433     -27.693 -30.039  -9.468  1.00  0.00           H  
ATOM   3215  H2  WAT   433     -26.560 -29.689 -10.409  1.00  0.00           H  
TER    3216      WAT   433 
ATOM   3216  O   WAT   434      12.968  -2.560 -20.426  1.00  0.00           O  
ATOM   3217  H1  WAT   434      13.585  -1.869 -20.186  1.00  0.00           H  
ATOM   3218  H2  WAT   434      12.206  -2.093 -20.769  1.00  0.00           H  
TER    3219      WAT   434 
ATOM   3219  O   WAT   435      27.213 -21.374  13.303  1.00  0.00           O  
ATOM   3220  H1  WAT   435      26.500 -22.009  13.369  1.00  0.00           H  
ATOM   3221  H2  WAT   435      27.959 -21.808  13.716  1.00  0.00           H  
TER    3222      WAT   435 
ATOM   3222  O   WAT   436     -35.224  32.262   0.910  1.00  0.00           O  
ATOM   3223  H1  WAT   436     -35.213  32.433   1.852  1.00  0.00           H  
ATOM   3224  H2  WAT   436     -34.369  32.563   0.602  1.00  0.00           H  
TER    3225      WAT   436 
ATOM   3225  O   WAT   437       9.289 -17.487  -0.344  1.00  0.00           O  
ATOM   3226  H1  WAT   437       9.807 -16.860   0.160  1.00  0.00           H  
ATOM   3227  H2  WAT   437       9.933 -17.963  -0.868  1.00  0.00           H  
TER    3228      WAT   437 
ATOM   3228  O   WAT   438       0.659  19.352  30.237  1.00  0.00           O  
ATOM   3229  H1  WAT   438       1.505  19.290  29.794  1.00  0.00           H  
ATOM   3230  H2  WAT   438       0.455  20.287  30.235  1.00  0.00           H  
TER    3231      WAT   438 
ATOM   3231  O   WAT   439      11.416  11.837  18.254  1.00  0.00           O  
ATOM   3232  H1  WAT   439      10.662  11.657  18.816  1.00  0.00           H  
ATOM   3233  H2  WAT   439      11.287  11.272  17.492  1.00  0.00           H  
TER    3234      WAT   439 
ATOM   3234  O   WAT   440     -40.964  -4.565  24.030  1.00  0.00           O  
ATOM   3235  H1  WAT   440     -40.699  -3.763  24.481  1.00  0.00           H  
ATOM   3236  H2  WAT   440     -41.001  -4.318  23.106  1.00  0.00           H  
TER    3237      WAT   440 
ATOM   3237  O   WAT   441     -25.617  31.265  25.313  1.00  0.00           O  
ATOM   3238  H1  WAT   441     -25.682  31.702  24.464  1.00  0.00           H  
ATOM   3239  H2  WAT   441     -26.431  31.493  25.762  1.00  0.00           H  
TER    3240      WAT   441 
ATOM   3240  O   WAT   442      11.540 -27.460  15.554  1.00  0.00           O  
ATOM   3241  H1  WAT   442      11.501 -28.341  15.181  1.00  0.00           H  
ATOM   3242  H2  WAT   442      10.646 -27.285  15.847  1.00  0.00           H  
TER    3243      WAT   442 
ATOM   3243  O   WAT   443      14.557  21.068  30.729  1.00  0.00           O  
ATOM   3244  H1  WAT   443      13.911  21.027  30.024  1.00  0.00           H  
ATOM   3245  H2  WAT   443      14.134  21.589  31.411  1.00  0.00           H  
TER    3246      WAT   443 
ATOM   3246  O   WAT   444      -4.918  26.320 -20.434  1.00  0.00           O  
ATOM   3247  H1  WAT   444      -4.553  27.159 -20.714  1.00  0.00           H  
ATOM   3248  H2  WAT   444      -5.309  25.952 -21.226  1.00  0.00           H  
TER    3249      WAT   444 
ATOM   3249  O   WAT   445     -39.640   6.379 -24.335  1.00  0.00           O  
ATOM   3250  H1  WAT   445     -39.956   6.266 -25.231  1.00  0.00           H  
ATOM   3251  H2  WAT   445     -39.854   5.554 -23.899  1.00  0.00           H  
TER    3252      WAT   445 
ATOM   3252  O   WAT   446      40.976 -11.021 -15.274  1.00  0.00           O  
ATOM   3253  H1  WAT   446      40.613 -11.047 -14.389  1.00  0.00           H  
ATOM   3254  H2  WAT   446      41.908 -10.841 -15.146  1.00  0.00           H  
TER    3255      WAT   446 
ATOM   3255  O   WAT   447      31.124 -16.973 -34.653  1.00  0.00           O  
ATOM   3256  H1  WAT   447      31.065 -16.589 -33.779  1.00  0.00           H  
ATOM   3257  H2  WAT   447      31.045 -16.227 -35.248  1.00  0.00           H  
TER    3258      WAT   447 
ATOM   3258  O   WAT   448      32.208  -6.768  36.972  1.00  0.00           O  
ATOM   3259  H1  WAT   448      33.077  -6.410  36.789  1.00  0.00           H  
ATOM   3260  H2  WAT   448      32.096  -6.657  37.916  1.00  0.00           H  
TER    3261      WAT   448 
ATOM   3261  O   WAT   449     -42.304 -14.005  14.517  1.00  0.00           O  
ATOM   3262  H1  WAT   449     -42.893 -14.085  15.267  1.00  0.00           H  
ATOM   3263  H2  WAT   449     -41.426 -14.063  14.896  1.00  0.00           H  
TER    3264      WAT   449 
ATOM   3264  O   WAT   450       2.171  15.302 -34.024  1.00  0.00           O  
ATOM   3265  H1  WAT   450       1.476  14.788 -34.433  1.00  0.00           H  
ATOM   3266  H2  WAT   450       2.974  14.819 -34.220  1.00  0.00           H  
TER    3267      WAT   450 
ATOM   3267  O   WAT   451     -11.385 -40.975  24.537  1.00  0.00           O  
ATOM   3268  H1  WAT   451     -11.597 -40.459  23.759  1.00  0.00           H  
ATOM   3269  H2  WAT   451     -12.067 -41.646  24.573  1.00  0.00           H  
TER    3270      WAT   451 
ATOM   3270  O   WAT   452      12.440 -29.656  35.275  1.00  0.00           O  
ATOM   3271  H1  WAT   452      12.521 -29.274  36.149  1.00  0.00           H  
ATOM   3272  H2  WAT   452      11.835 -30.389  35.388  1.00  0.00           H  
TER    3273      WAT   452 
ATOM   3273  O   WAT   453     -31.209   3.767  20.195  1.00  0.00           O  
ATOM   3274  H1  WAT   453     -31.769   4.083  19.486  1.00  0.00           H  
ATOM   3275  H2  WAT   453     -31.529   2.884  20.378  1.00  0.00           H  
TER    3276      WAT   453 
ATOM   3276  O   WAT   454      20.043  -7.341   9.864  1.00  0.00           O  
ATOM   3277  H1  WAT   454      20.251  -7.015   8.988  1.00  0.00           H  
ATOM   3278  H2  WAT   454      20.895  -7.537  10.254  1.00  0.00           H  
TER    3279      WAT   454 
ATOM   3279  O   WAT   455     -21.996 -21.322  31.193  1.00  0.00           O  
ATOM   3280  H1  WAT   455     -21.398 -21.435  31.931  1.00  0.00           H  
ATOM   3281  H2  WAT   455     -21.984 -22.166  30.743  1.00  0.00           H  
TER    3282      WAT   455 
ATOM   3282  O   WAT   456       4.645 -17.028  28.454  1.00  0.00           O  
ATOM   3283  H1  WAT   456       4.805 -16.099  28.619  1.00  0.00           H  
ATOM   3284  H2  WAT   456       4.004 -17.039  27.743  1.00  0.00           H  
TER    3285      WAT   456 
ATOM   3285  O   WAT   457      -7.492  24.498  -4.706  1.00  0.00           O  
ATOM   3286  H1  WAT   457      -7.194  24.865  -5.539  1.00  0.00           H  
ATOM   3287  H2  WAT   457      -7.628  23.568  -4.889  1.00  0.00           H  
TER    3288      WAT   457 
ATOM   3288  O   WAT   458      10.016 -17.882 -12.637  1.00  0.00           O  
ATOM   3289  H1  WAT   458      10.649 -18.218 -12.002  1.00  0.00           H  
ATOM   3290  H2  WAT   458      10.509 -17.242 -13.150  1.00  0.00           H  
TER    3291      WAT   458 
ATOM   3291  O   WAT   459      30.075  -4.904  29.768  1.00  0.00           O  
ATOM   3292  H1  WAT   459      29.831  -5.628  30.345  1.00  0.00           H  
ATOM   3293  H2  WAT   459      29.746  -5.163  28.907  1.00  0.00           H  
TER    3294      WAT   459 
ATOM   3294  O   WAT   460      29.506  16.886  27.215  1.00  0.00           O  
ATOM   3295  H1  WAT   460      29.932  17.189  26.413  1.00  0.00           H  
ATOM   3296  H2  WAT   460      28.603  17.193  27.137  1.00  0.00           H  
TER    3297      WAT   460 
ATOM   3297  O   WAT   461      28.741 -16.230  14.357  1.00  0.00           O  
ATOM   3298  H1  WAT   461      28.896 -16.827  13.625  1.00  0.00           H  
ATOM   3299  H2  WAT   461      27.971 -16.588  14.799  1.00  0.00           H  
TER    3300      WAT   461 
ATOM   3300  O   WAT   462       9.535  33.756  21.923  1.00  0.00           O  
ATOM   3301  H1  WAT   462       9.891  33.280  22.673  1.00  0.00           H  
ATOM   3302  H2  WAT   462       8.935  34.395  22.307  1.00  0.00           H  
TER    3303      WAT   462 
ATOM   3303  O   WAT   463     -22.314 -11.977   5.439  1.00  0.00           O  
ATOM   3304  H1  WAT   463     -22.124 -11.667   6.324  1.00  0.00           H  
ATOM   3305  H2  WAT   463     -21.937 -12.856   5.405  1.00  0.00           H  
TER    3306      WAT   463 
ATOM   3306  O   WAT   464      -1.259  20.568  32.814  1.00  0.00           O  
ATOM   3307  H1  WAT   464      -1.038  20.405  31.897  1.00  0.00           H  
ATOM   3308  H2  WAT   464      -1.065  19.742  33.257  1.00  0.00           H  
TER    3309      WAT   464 
ATOM   3309  O   WAT   465     -41.831   7.305 -31.098  1.00  0.00           O  
ATOM   3310  H1  WAT   465     -41.898   7.700 -31.968  1.00  0.00           H  
ATOM   3311  H2  WAT   465     -42.713   7.378 -30.734  1.00  0.00           H  
TER    3312      WAT   465 
ATOM   3312  O   WAT   466      27.588  -5.003  11.514  1.00  0.00           O  
ATOM   3313  H1  WAT   466      27.647  -5.468  10.680  1.00  0.00           H  
ATOM   3314  H2  WAT   466      26.790  -5.341  11.921  1.00  0.00           H  
TER    3315      WAT   466 
ATOM   3315  O   WAT   467     -43.138 -30.282  16.119  1.00  0.00           O  
ATOM   3316  H1  WAT   467     -42.891 -29.673  15.423  1.00  0.00           H  
ATOM   3317  H2  WAT   467     -42.877 -29.840  16.927  1.00  0.00           H  
TER    3318      WAT   467 
ATOM   3318  O   WAT   468     -10.149  -9.461   7.647  1.00  0.00           O  
ATOM   3319  H1  WAT   468      -9.377  -9.751   8.132  1.00  0.00           H  
ATOM   3320  H2  WAT   468     -10.889  -9.731   8.191  1.00  0.00           H  
TER    3321      WAT   468 
ATOM   3321  O   WAT   469     -11.274  12.123 -14.554  1.00  0.00           O  
ATOM   3322  H1  WAT   469     -11.164  13.057 -14.375  1.00  0.00           H  
ATOM   3323  H2  WAT   469     -10.968  12.013 -15.454  1.00  0.00           H  
TER    3324      WAT   469 
ATOM   3324  O   WAT   470      -6.434  38.215 -23.061  1.00  0.00           O  
ATOM   3325  H1  WAT   470      -6.669  37.569 -23.727  1.00  0.00           H  
ATOM   3326  H2  WAT   470      -5.926  38.873 -23.535  1.00  0.00           H  
TER    3327      WAT   470 
ATOM   3327  O   WAT   471      -6.199  -2.793  19.884  1.00  0.00           O  
ATOM   3328  H1  WAT   471      -5.424  -2.242  19.999  1.00  0.00           H  
ATOM   3329  H2  WAT   471      -5.855  -3.627  19.563  1.00  0.00           H  
TER    3330      WAT   471 
ATOM   3330  O   WAT   472     -38.460  -3.385  19.238  1.00  0.00           O  
ATOM   3331  H1  WAT   472     -39.412  -3.290  19.212  1.00  0.00           H  
ATOM   3332  H2  WAT   472     -38.170  -3.124  18.364  1.00  0.00           H  
TER    3333      WAT   472 
ATOM   3333  O   WAT   473     -16.547 -10.135 -17.039  1.00  0.00           O  
ATOM   3334  H1  WAT   473     -17.024 -10.167 -16.209  1.00  0.00           H  
ATOM   3335  H2  WAT   473     -15.944  -9.398 -16.940  1.00  0.00           H  
TER    3336      WAT   473 
ATOM   3336  O   WAT   474       2.229  -3.526  18.642  1.00  0.00           O  
ATOM   3337  H1  WAT   474       3.031  -3.847  19.054  1.00  0.00           H  
ATOM   3338  H2  WAT   474       2.516  -2.788  18.104  1.00  0.00           H  
TER    3339      WAT   474 
ATOM   3339  O   WAT   475     -20.390 -26.307   7.770  1.00  0.00           O  
ATOM   3340  H1  WAT   475     -21.129 -26.393   7.168  1.00  0.00           H  
ATOM   3341  H2  WAT   475     -20.193 -25.370   7.773  1.00  0.00           H  
TER    3342      WAT   475 
ATOM   3342  O   WAT   476      28.446  39.192  -2.242  1.00  0.00           O  
ATOM   3343  H1  WAT   476      29.285  39.567  -2.509  1.00  0.00           H  
ATOM   3344  H2  WAT   476      28.469  39.213  -1.285  1.00  0.00           H  
TER    3345      WAT   476 
ATOM   3345  O   WAT   477      -8.135 -11.924 -38.802  1.00  0.00           O  
ATOM   3346  H1  WAT   477      -7.753 -11.047 -38.827  1.00  0.00           H  
ATOM   3347  H2  WAT   477      -8.880 -11.844 -38.206  1.00  0.00           H  
TER    3348      WAT   477 
ATOM   3348  O   WAT   478     -22.340  27.441  15.677  1.00  0.00           O  
ATOM   3349  H1  WAT   478     -21.630  27.014  15.198  1.00  0.00           H  
ATOM   3350  H2  WAT   478     -22.152  27.256  16.597  1.00  0.00           H  
TER    3351      WAT   478 
ATOM   3351  O   WAT   479      16.841 -14.567  18.007  1.00  0.00           O  
ATOM   3352  H1  WAT   479      17.126 -14.146  17.196  1.00  0.00           H  
ATOM   3353  H2  WAT   479      15.961 -14.889  17.813  1.00  0.00           H  
TER    3354      WAT   479 
ATOM   3354  O   WAT   480      -2.624  -5.872  -0.261  1.00  0.00           O  
ATOM   3355  H1  WAT   480      -1.694  -6.102  -0.281  1.00  0.00           H  
ATOM   3356  H2  WAT   480      -2.668  -5.017  -0.689  1.00  0.00           H  
TER    3357      WAT   480 
ATOM   3357  O   WAT   481     -25.449  14.763 -32.906  1.00  0.00           O  
ATOM   3358  H1  WAT   481     -26.235  14.303 -33.200  1.00  0.00           H  
ATOM   3359  H2  WAT   481     -24.809  14.068 -32.750  1.00  0.00           H  
TER    3360      WAT   481 
ATOM   3360  O   WAT   482      19.696 -29.257  -6.372  1.00  0.00           O  
ATOM   3361  H1  WAT   482      18.851 -29.031  -6.760  1.00  0.00           H  
ATOM   3362  H2  WAT   482      19.488 -29.921  -5.715  1.00  0.00           H  
TER    3363      WAT   482 
ATOM   3363  O   WAT   483     -23.468 -30.263  18.868  1.00  0.00           O  
ATOM   3364  H1  WAT   483     -24.057 -30.899  19.273  1.00  0.00           H  
ATOM   3365  H2  WAT   483     -23.286 -29.630  19.562  1.00  0.00           H  
TER    3366      WAT   483 
ATOM   3366  O   WAT   484       2.357 -42.614  27.120  1.00  0.00           O  
ATOM   3367  H1  WAT   484       3.099 -42.027  26.974  1.00  0.00           H  
ATOM   3368  H2  WAT   484       2.541 -43.374  26.568  1.00  0.00           H  
TER    3369      WAT   484 
ATOM   3369  O   WAT   485       1.930  46.489 -10.827  1.00  0.00           O  
ATOM   3370  H1  WAT   485       2.305  45.731 -11.275  1.00  0.00           H  
ATOM   3371  H2  WAT   485       1.912  46.237  -9.904  1.00  0.00           H  
TER    3372      WAT   485 
ATOM   3372  O   WAT   486      -2.012  28.577 -33.660  1.00  0.00           O  
ATOM   3373  H1  WAT   486      -1.081  28.443 -33.482  1.00  0.00           H  
ATOM   3374  H2  WAT   486      -2.253  27.853 -34.238  1.00  0.00           H  
TER    3375      WAT   486 
ATOM   3375  O   WAT   487      34.864 -11.869 -23.298  1.00  0.00           O  
ATOM   3376  H1  WAT   487      35.098 -11.038 -23.711  1.00  0.00           H  
ATOM   3377  H2  WAT   487      33.911 -11.912 -23.371  1.00  0.00           H  
TER    3378      WAT   487 
ATOM   3378  O   WAT   488      26.415   4.024  18.685  1.00  0.00           O  
ATOM   3379  H1  WAT   488      26.044   4.561  19.385  1.00  0.00           H  
ATOM   3380  H2  WAT   488      27.362   4.096  18.805  1.00  0.00           H  
TER    3381      WAT   488 
ATOM   3381  O   WAT   489     -17.774  -5.757  25.600  1.00  0.00           O  
ATOM   3382  H1  WAT   489     -17.920  -4.881  25.242  1.00  0.00           H  
ATOM   3383  H2  WAT   489     -17.553  -5.606  26.519  1.00  0.00           H  
TER    3384      WAT   489 
ATOM   3384  O   WAT   490       9.671 -32.646  11.395  1.00  0.00           O  
ATOM   3385  H1  WAT   490       9.592 -31.784  11.804  1.00  0.00           H  
ATOM   3386  H2  WAT   490       8.770 -32.898  11.193  1.00  0.00           H  
TER    3387      WAT   490 
ATOM   3387  O   WAT   491      42.399 -11.316 -19.626  1.00  0.00           O  
ATOM   3388  H1  WAT   491      42.618 -12.209 -19.892  1.00  0.00           H  
ATOM   3389  H2  WAT   491      43.062 -11.092 -18.972  1.00  0.00           H  
TER    3390      WAT   491 
ATOM   3390  O   WAT   492     -40.879  10.437 -17.698  1.00  0.00           O  
ATOM   3391  H1  WAT   492     -41.310  11.070 -17.123  1.00  0.00           H  
ATOM   3392  H2  WAT   492     -39.971  10.737 -17.746  1.00  0.00           H  
TER    3393      WAT   492 
ATOM   3393  O   WAT   493     -28.514  19.148 -35.260  1.00  0.00           O  
ATOM   3394  H1  WAT   493     -28.031  19.838 -34.804  1.00  0.00           H  
ATOM   3395  H2  WAT   493     -29.432  19.324 -35.056  1.00  0.00           H  
TER    3396      WAT   493 
ATOM   3396  O   WAT   494     -28.321 -25.197   8.639  1.00  0.00           O  
ATOM   3397  H1  WAT   494     -29.185 -24.785   8.650  1.00  0.00           H  
ATOM   3398  H2  WAT   494     -28.009 -25.121   9.541  1.00  0.00           H  
TER    3399      WAT   494 
ATOM   3399  O   WAT   495      10.057 -25.745 -29.572  1.00  0.00           O  
ATOM   3400  H1  WAT   495       9.567 -26.265 -30.209  1.00  0.00           H  
ATOM   3401  H2  WAT   495       9.809 -26.110 -28.723  1.00  0.00           H  
TER    3402      WAT   495 
ATOM   3402  O   WAT   496      37.263 -32.233   8.580  1.00  0.00           O  
ATOM   3403  H1  WAT   496      37.514 -31.531   9.180  1.00  0.00           H  
ATOM   3404  H2  WAT   496      38.028 -32.807   8.550  1.00  0.00           H  
TER    3405      WAT   496 
ATOM   3405  O   WAT   497     -35.419   7.529  20.052  1.00  0.00           O  
ATOM   3406  H1  WAT   497     -35.377   7.499  19.096  1.00  0.00           H  
ATOM   3407  H2  WAT   497     -35.915   8.324  20.246  1.00  0.00           H  
TER    3408      WAT   497 
ATOM   3408  O   WAT   498     -13.267  16.476  21.653  1.00  0.00           O  
ATOM   3409  H1  WAT   498     -12.703  16.641  20.897  1.00  0.00           H  
ATOM   3410  H2  WAT   498     -12.698  16.035  22.284  1.00  0.00           H  
TER    3411      WAT   498 
ATOM   3411  O   WAT   499      41.667   2.855  -1.192  1.00  0.00           O  
ATOM   3412  H1  WAT   499      41.345   3.483  -1.839  1.00  0.00           H  
ATOM   3413  H2  WAT   499      42.605   2.785  -1.372  1.00  0.00           H  
TER    3414      WAT   499 
ATOM   3414  O   WAT   500      32.588  22.032 -15.130  1.00  0.00           O  
ATOM   3415  H1  WAT   500      32.511  22.986 -15.126  1.00  0.00           H  
ATOM   3416  H2  WAT   500      32.738  21.807 -16.048  1.00  0.00           H  
TER    3417      WAT   500 
ATOM   3417  O   WAT   501     -29.806   0.154 -37.062  1.00  0.00           O  
ATOM   3418  H1  WAT   501     -30.612   0.475 -37.467  1.00  0.00           H  
ATOM   3419  H2  WAT   501     -29.435  -0.444 -37.711  1.00  0.00           H  
TER    3420      WAT   501 
ATOM   3420  O   WAT   502     -15.819   0.848  31.525  1.00  0.00           O  
ATOM   3421  H1  WAT   502     -15.072   0.403  31.124  1.00  0.00           H  
ATOM   3422  H2  WAT   502     -16.147   0.226  32.175  1.00  0.00           H  
TER    3423      WAT   502 
ATOM   3423  O   WAT   503     -35.833  27.512 -25.020  1.00  0.00           O  
ATOM   3424  H1  WAT   503     -35.420  27.339 -25.866  1.00  0.00           H  
ATOM   3425  H2  WAT   503     -36.280  26.695 -24.800  1.00  0.00           H  
TER    3426      WAT   503 
ATOM   3426  O   WAT   504      -2.891  23.649  -0.853  1.00  0.00           O  
ATOM   3427  H1  WAT   504      -2.351  23.459  -0.086  1.00  0.00           H  
ATOM   3428  H2  WAT   504      -2.287  23.585  -1.593  1.00  0.00           H  
TER    3429      WAT   504 
ATOM   3429  O   WAT   505     -13.843  11.840   1.206  1.00  0.00           O  
ATOM   3430  H1  WAT   505     -13.998  11.993   2.139  1.00  0.00           H  
ATOM   3431  H2  WAT   505     -14.684  12.031   0.790  1.00  0.00           H  
TER    3432      WAT   505 
ATOM   3432  O   WAT   506      34.715  18.352  26.511  1.00  0.00           O  
ATOM   3433  H1  WAT   506      34.214  18.504  27.312  1.00  0.00           H  
ATOM   3434  H2  WAT   506      34.991  17.437  26.571  1.00  0.00           H  
TER    3435      WAT   506 
ATOM   3435  O   WAT   507       2.282   2.104  -1.371  1.00  0.00           O  
ATOM   3436  H1  WAT   507       2.050   2.075  -0.443  1.00  0.00           H  
ATOM   3437  H2  WAT   507       3.234   2.005  -1.383  1.00  0.00           H  
TER    3438      WAT   507 
ATOM   3438  O   WAT   508      29.215   1.189  -0.210  1.00  0.00           O  
ATOM   3439  H1  WAT   508      29.264   0.324  -0.617  1.00  0.00           H  
ATOM   3440  H2  WAT   508      29.514   1.791  -0.891  1.00  0.00           H  
TER    3441      WAT   508 
ATOM   3441  O   WAT   509     -16.506 -15.538 -35.450  1.00  0.00           O  
ATOM   3442  H1  WAT   509     -16.364 -14.990 -34.677  1.00  0.00           H  
ATOM   3443  H2  WAT   509     -16.458 -14.929 -36.187  1.00  0.00           H  
TER    3444      WAT   509 
ATOM   3444  O   WAT   510      30.334 -19.052  -5.855  1.00  0.00           O  
ATOM   3445  H1  WAT   510      30.434 -19.989  -6.023  1.00  0.00           H  
ATOM   3446  H2  WAT   510      29.397 -18.935  -5.699  1.00  0.00           H  
TER    3447      WAT   510 
ATOM   3447  O   WAT   511      30.035 -27.310 -24.089  1.00  0.00           O  
ATOM   3448  H1  WAT   511      30.330 -27.462 -23.191  1.00  0.00           H  
ATOM   3449  H2  WAT   511      29.083 -27.404 -24.047  1.00  0.00           H  
TER    3450      WAT   511 
ATOM   3450  O   WAT   512      35.011 -22.130   0.742  1.00  0.00           O  
ATOM   3451  H1  WAT   512      35.392 -21.385   0.278  1.00  0.00           H  
ATOM   3452  H2  WAT   512      34.510 -21.737   1.457  1.00  0.00           H  
TER    3453      WAT   512 
ATOM   3453  O   WAT   513      43.727  28.755   8.558  1.00  0.00           O  
ATOM   3454  H1  WAT   513      43.156  28.169   9.055  1.00  0.00           H  
ATOM   3455  H2  WAT   513      44.433  28.973   9.167  1.00  0.00           H  
TER    3456      WAT   513 
ATOM   3456  O   WAT   514      15.552  -0.353  18.138  1.00  0.00           O  
ATOM   3457  H1  WAT   514      15.036  -0.872  17.520  1.00  0.00           H  
ATOM   3458  H2  WAT   514      16.416  -0.764  18.132  1.00  0.00           H  
TER    3459      WAT   514 
ATOM   3459  O   WAT   515      36.882  -9.015  34.611  1.00  0.00           O  
ATOM   3460  H1  WAT   515      36.227  -9.646  34.312  1.00  0.00           H  
ATOM   3461  H2  WAT   515      37.236  -9.400  35.413  1.00  0.00           H  
TER    3462      WAT   515 
ATOM   3462  O   WAT   516     -38.384  -6.024 -25.628  1.00  0.00           O  
ATOM   3463  H1  WAT   516     -38.822  -6.353 -24.844  1.00  0.00           H  
ATOM   3464  H2  WAT   516     -38.813  -5.188 -25.810  1.00  0.00           H  
TER    3465      WAT   516 
ATOM   3465  O   WAT   517      19.431  29.409  13.155  1.00  0.00           O  
ATOM   3466  H1  WAT   517      18.486  29.524  13.063  1.00  0.00           H  
ATOM   3467  H2  WAT   517      19.800  30.259  12.914  1.00  0.00           H  
TER    3468      WAT   517 
ATOM   3468  O   WAT   518       6.316   7.302  22.176  1.00  0.00           O  
ATOM   3469  H1  WAT   518       6.313   7.234  21.221  1.00  0.00           H  
ATOM   3470  H2  WAT   518       6.284   6.395  22.481  1.00  0.00           H  
TER    3471      WAT   518 
ATOM   3471  O   WAT   519      35.696   2.562   7.885  1.00  0.00           O  
ATOM   3472  H1  WAT   519      35.633   3.328   8.456  1.00  0.00           H  
ATOM   3473  H2  WAT   519      34.981   2.671   7.257  1.00  0.00           H  
TER    3474      WAT   519 
ATOM   3474  O   WAT   520      22.422 -15.257 -40.721  1.00  0.00           O  
ATOM   3475  H1  WAT   520      22.836 -15.201 -41.583  1.00  0.00           H  
ATOM   3476  H2  WAT   520      22.057 -14.384 -40.575  1.00  0.00           H  
TER    3477      WAT   520 
ATOM   3477  O   WAT   521      27.789 -34.890 -24.346  1.00  0.00           O  
ATOM   3478  H1  WAT   521      27.158 -34.178 -24.456  1.00  0.00           H  
ATOM   3479  H2  WAT   521      28.358 -34.597 -23.634  1.00  0.00           H  
TER    3480      WAT   521 
ATOM   3480  O   WAT   522     -21.046   8.951 -34.745  1.00  0.00           O  
ATOM   3481  H1  WAT   522     -21.178   8.684 -33.835  1.00  0.00           H  
ATOM   3482  H2  WAT   522     -20.979   8.128 -35.229  1.00  0.00           H  
TER    3483      WAT   522 
ATOM   3483  O   WAT   523     -10.042  28.720   9.523  1.00  0.00           O  
ATOM   3484  H1  WAT   523     -10.044  28.151   8.753  1.00  0.00           H  
ATOM   3485  H2  WAT   523     -10.411  28.180  10.221  1.00  0.00           H  
TER    3486      WAT   523 
ATOM   3486  O   WAT   524      28.736   7.957  33.466  1.00  0.00           O  
ATOM   3487  H1  WAT   524      29.639   8.152  33.720  1.00  0.00           H  
ATOM   3488  H2  WAT   524      28.212   8.619  33.917  1.00  0.00           H  
TER    3489      WAT   524 
ATOM   3489  O   WAT   525      20.704   1.358  41.740  1.00  0.00           O  
ATOM   3490  H1  WAT   525      21.176   0.804  41.118  1.00  0.00           H  
ATOM   3491  H2  WAT   525      21.370   1.629  42.372  1.00  0.00           H  
TER    3492      WAT   525 
ATOM   3492  O   WAT   526     -11.037  -9.357 -39.970  1.00  0.00           O  
ATOM   3493  H1  WAT   526     -10.571  -9.324 -40.805  1.00  0.00           H  
ATOM   3494  H2  WAT   526     -11.474  -8.507 -39.906  1.00  0.00           H  
TER    3495      WAT   526 
ATOM   3495  O   WAT   527       1.383  19.920  23.430  1.00  0.00           O  
ATOM   3496  H1  WAT   527       2.316  19.713  23.470  1.00  0.00           H  
ATOM   3497  H2  WAT   527       0.946  19.071  23.499  1.00  0.00           H  
TER    3498      WAT   527 
ATOM   3498  O   WAT   528      -4.332  29.536 -25.888  1.00  0.00           O  
ATOM   3499  H1  WAT   528      -4.470  29.343 -24.961  1.00  0.00           H  
ATOM   3500  H2  WAT   528      -3.821  30.345 -25.890  1.00  0.00           H  
TER    3501      WAT   528 
ATOM   3501  O   WAT   529      42.234  31.375   1.920  1.00  0.00           O  
ATOM   3502  H1  WAT   529      41.725  32.162   1.727  1.00  0.00           H  
ATOM   3503  H2  WAT   529      41.986  31.142   2.814  1.00  0.00           H  
TER    3504      WAT   529 
ATOM   3504  O   WAT   530      11.262 -12.024   9.663  1.00  0.00           O  
ATOM   3505  H1  WAT   530      11.503 -12.719   9.051  1.00  0.00           H  
ATOM   3506  H2  WAT   530      10.781 -12.472  10.358  1.00  0.00           H  
TER    3507      WAT   530 
ATOM   3507  O   WAT   531      16.208  40.000  19.180  1.00  0.00           O  
ATOM   3508  H1  WAT   531      16.786  39.600  19.829  1.00  0.00           H  
ATOM   3509  H2  WAT   531      15.332  39.920  19.558  1.00  0.00           H  
TER    3510      WAT   531 
ATOM   3510  O   WAT   532     -39.276  -8.522  18.436  1.00  0.00           O  
ATOM   3511  H1  WAT   532     -40.150  -8.215  18.674  1.00  0.00           H  
ATOM   3512  H2  WAT   532     -38.682  -7.988  18.963  1.00  0.00           H  
TER    3513      WAT   532 
ATOM   3513  O   WAT   533      -5.837  26.352 -40.238  1.00  0.00           O  
ATOM   3514  H1  WAT   533      -5.722  25.750 -39.503  1.00  0.00           H  
ATOM   3515  H2  WAT   533      -5.425  25.907 -40.979  1.00  0.00           H  
TER    3516      WAT   533 
ATOM   3516  O   WAT   534     -31.224 -31.693  -2.768  1.00  0.00           O  
ATOM   3517  H1  WAT   534     -31.921 -31.082  -2.525  1.00  0.00           H  
ATOM   3518  H2  WAT   534     -30.415 -31.198  -2.635  1.00  0.00           H  
TER    3519      WAT   534 
ATOM   3519  O   WAT   535      39.493  17.719   5.045  1.00  0.00           O  
ATOM   3520  H1  WAT   535      40.197  18.282   4.722  1.00  0.00           H  
ATOM   3521  H2  WAT   535      38.750  17.913   4.474  1.00  0.00           H  
TER    3522      WAT   535 
ATOM   3522  O   WAT   536      25.241 -19.248  24.807  1.00  0.00           O  
ATOM   3523  H1  WAT   536      25.805 -19.749  24.217  1.00  0.00           H  
ATOM   3524  H2  WAT   536      24.354 -19.416  24.491  1.00  0.00           H  
TER    3525      WAT   536 
ATOM   3525  O   WAT   537      -8.371  10.393  34.455  1.00  0.00           O  
ATOM   3526  H1  WAT   537      -8.900   9.753  33.980  1.00  0.00           H  
ATOM   3527  H2  WAT   537      -7.576   9.917  34.694  1.00  0.00           H  
TER    3528      WAT   537 
ATOM   3528  O   WAT   538      13.563  -9.509 -40.166  1.00  0.00           O  
ATOM   3529  H1  WAT   538      14.093  -9.399 -40.955  1.00  0.00           H  
ATOM   3530  H2  WAT   538      13.011  -8.728 -40.138  1.00  0.00           H  
TER    3531      WAT   538 
ATOM   3531  O   WAT   539     -15.711  -2.026  35.642  1.00  0.00           O  
ATOM   3532  H1  WAT   539     -15.353  -1.234  36.044  1.00  0.00           H  
ATOM   3533  H2  WAT   539     -15.009  -2.671  35.717  1.00  0.00           H  
TER    3534      WAT   539 
ATOM   3534  O   WAT   540      31.722  -0.300  15.096  1.00  0.00           O  
ATOM   3535  H1  WAT   540      32.497   0.158  15.422  1.00  0.00           H  
ATOM   3536  H2  WAT   540      31.881  -0.402  14.158  1.00  0.00           H  
TER    3537      WAT   540 
ATOM   3537  O   WAT   541      19.654   2.817  -3.772  1.00  0.00           O  
ATOM   3538  H1  WAT   541      18.766   2.722  -3.428  1.00  0.00           H  
ATOM   3539  H2  WAT   541      19.809   3.762  -3.779  1.00  0.00           H  
TER    3540      WAT   541 
ATOM   3540  O   WAT   542     -25.029 -10.818  15.734  1.00  0.00           O  
ATOM   3541  H1  WAT   542     -25.241 -11.751  15.769  1.00  0.00           H  
ATOM   3542  H2  WAT   542     -25.325 -10.538  14.868  1.00  0.00           H  
TER    3543      WAT   542 
ATOM   3543  O   WAT   543      19.093 -34.989  -2.654  1.00  0.00           O  
ATOM   3544  H1  WAT   543      19.899 -35.482  -2.499  1.00  0.00           H  
ATOM   3545  H2  WAT   543      19.313 -34.089  -2.415  1.00  0.00           H  
TER    3546      WAT   543 
ATOM   3546  O   WAT   544      30.062  -0.518  27.145  1.00  0.00           O  
ATOM   3547  H1  WAT   544      30.668  -1.181  26.814  1.00  0.00           H  
ATOM   3548  H2  WAT   544      30.345  -0.364  28.046  1.00  0.00           H  
TER    3549      WAT   544 
ATOM   3549  O   WAT   545       2.515  -7.868 -13.798  1.00  0.00           O  
ATOM   3550  H1  WAT   545       3.274  -8.019 -13.235  1.00  0.00           H  
ATOM   3551  H2  WAT   545       2.840  -7.289 -14.488  1.00  0.00           H  
TER    3552      WAT   545 
ATOM   3552  O   WAT   546      -6.592 -27.330 -19.912  1.00  0.00           O  
ATOM   3553  H1  WAT   546      -5.722 -27.619 -19.635  1.00  0.00           H  
ATOM   3554  H2  WAT   546      -6.837 -26.661 -19.274  1.00  0.00           H  
TER    3555      WAT   546 
ATOM   3555  O   WAT   547      19.234 -12.115   0.882  1.00  0.00           O  
ATOM   3556  H1  WAT   547      18.942 -11.615   1.644  1.00  0.00           H  
ATOM   3557  H2  WAT   547      19.636 -11.463   0.308  1.00  0.00           H  
TER    3558      WAT   547 
ATOM   3558  O   WAT   548     -22.452  -3.344  13.933  1.00  0.00           O  
ATOM   3559  H1  WAT   548     -22.665  -3.384  14.866  1.00  0.00           H  
ATOM   3560  H2  WAT   548     -23.250  -3.636  13.492  1.00  0.00           H  
TER    3561      WAT   548 
ATOM   3561  O   WAT   549       2.020  -1.535   7.052  1.00  0.00           O  
ATOM   3562  H1  WAT   549       1.875  -1.049   6.240  1.00  0.00           H  
ATOM   3563  H2  WAT   549       2.772  -1.104   7.458  1.00  0.00           H  
TER    3564      WAT   549 
ATOM   3564  O   WAT   550      36.103 -26.706 -23.039  1.00  0.00           O  
ATOM   3565  H1  WAT   550      36.371 -26.838 -23.949  1.00  0.00           H  
ATOM   3566  H2  WAT   550      36.923 -26.581 -22.563  1.00  0.00           H  
TER    3567      WAT   550 
ATOM   3567  O   WAT   551       1.606 -11.932  14.621  1.00  0.00           O  
ATOM   3568  H1  WAT   551       0.997 -11.314  14.217  1.00  0.00           H  
ATOM   3569  H2  WAT   551       2.088 -12.310  13.885  1.00  0.00           H  
TER    3570      WAT   551 
ATOM   3570  O   WAT   552      43.192  -1.342 -17.782  1.00  0.00           O  
ATOM   3571  H1  WAT   552      42.306  -1.051 -17.565  1.00  0.00           H  
ATOM   3572  H2  WAT   552      43.138  -1.613 -18.698  1.00  0.00           H  
TER    3573      WAT   552 
ATOM   3573  O   WAT   553     -18.756  23.739   0.308  1.00  0.00           O  
ATOM   3574  H1  WAT   553     -18.251  23.078  -0.166  1.00  0.00           H  
ATOM   3575  H2  WAT   553     -18.562  23.573   1.230  1.00  0.00           H  
TER    3576      WAT   553 
ATOM   3576  O   WAT   554     -20.048 -44.814 -15.615  1.00  0.00           O  
ATOM   3577  H1  WAT   554     -20.590 -45.563 -15.367  1.00  0.00           H  
ATOM   3578  H2  WAT   554     -20.506 -44.056 -15.250  1.00  0.00           H  
TER    3579      WAT   554 
ATOM   3579  O   WAT   555      33.551  -1.064  -1.856  1.00  0.00           O  
ATOM   3580  H1  WAT   555      33.864  -0.192  -1.617  1.00  0.00           H  
ATOM   3581  H2  WAT   555      32.608  -0.956  -1.977  1.00  0.00           H  
TER    3582      WAT   555 
ATOM   3582  O   WAT   556      41.219  18.782  21.994  1.00  0.00           O  
ATOM   3583  H1  WAT   556      40.608  19.513  21.897  1.00  0.00           H  
ATOM   3584  H2  WAT   556      41.812  18.865  21.248  1.00  0.00           H  
TER    3585      WAT   556 
ATOM   3585  O   WAT   557     -40.431  19.522  24.721  1.00  0.00           O  
ATOM   3586  H1  WAT   557     -40.390  19.946  23.864  1.00  0.00           H  
ATOM   3587  H2  WAT   557     -40.373  20.242  25.349  1.00  0.00           H  
TER    3588      WAT   557 
ATOM   3588  O   WAT   558     -18.397 -14.847 -23.177  1.00  0.00           O  
ATOM   3589  H1  WAT   558     -18.135 -15.280 -22.364  1.00  0.00           H  
ATOM   3590  H2  WAT   558     -19.226 -14.419 -22.963  1.00  0.00           H  
TER    3591      WAT   558 
ATOM   3591  O   WAT   559     -21.556 -29.720  14.148  1.00  0.00           O  
ATOM   3592  H1  WAT   559     -22.162 -30.443  13.984  1.00  0.00           H  
ATOM   3593  H2  WAT   559     -20.896 -30.089  14.735  1.00  0.00           H  
TER    3594      WAT   559 
ATOM   3594  O   WAT   560      -2.444  -0.103  14.420  1.00  0.00           O  
ATOM   3595  H1  WAT   560      -1.528  -0.246  14.657  1.00  0.00           H  
ATOM   3596  H2  WAT   560      -2.894   0.007  15.258  1.00  0.00           H  
TER    3597      WAT   560 
ATOM   3597  O   WAT   561     -30.309 -39.833   0.396  1.00  0.00           O  
ATOM   3598  H1  WAT   561     -31.218 -39.760   0.107  1.00  0.00           H  
ATOM   3599  H2  WAT   561     -29.801 -39.855  -0.415  1.00  0.00           H  
TER    3600      WAT   561 
ATOM   3600  O   WAT   562      21.632 -17.467  38.097  1.00  0.00           O  
ATOM   3601  H1  WAT   562      21.490 -18.205  38.690  1.00  0.00           H  
ATOM   3602  H2  WAT   562      20.771 -17.055  38.019  1.00  0.00           H  
TER    3603      WAT   562 
ATOM   3603  O   WAT   563       1.506   4.096  21.417  1.00  0.00           O  
ATOM   3604  H1  WAT   563       0.589   4.368  21.374  1.00  0.00           H  
ATOM   3605  H2  WAT   563       2.002   4.905  21.295  1.00  0.00           H  
TER    3606      WAT   563 
ATOM   3606  O   WAT   564       6.604 -31.479  22.113  1.00  0.00           O  
ATOM   3607  H1  WAT   564       7.511 -31.191  22.007  1.00  0.00           H  
ATOM   3608  H2  WAT   564       6.625 -32.064  22.870  1.00  0.00           H  
TER    3609      WAT   564 
ATOM   3609  O   WAT   565     -36.190  23.791  24.199  1.00  0.00           O  
ATOM   3610  H1  WAT   565     -35.822  24.635  23.940  1.00  0.00           H  
ATOM   3611  H2  WAT   565     -36.768  23.549  23.476  1.00  0.00           H  
TER    3612      WAT   565 
ATOM   3612  O   WAT   566      -3.164  12.528  35.963  1.00  0.00           O  
ATOM   3613  H1  WAT   566      -2.698  13.288  36.311  1.00  0.00           H  
ATOM   3614  H2  WAT   566      -3.737  12.250  36.677  1.00  0.00           H  
TER    3615      WAT   566 
ATOM   3615  O   WAT   567     -41.535 -20.683  14.165  1.00  0.00           O  
ATOM   3616  H1  WAT   567     -41.328 -20.414  13.270  1.00  0.00           H  
ATOM   3617  H2  WAT   567     -41.645 -21.632  14.110  1.00  0.00           H  
TER    3618      WAT   567 
ATOM   3618  O   WAT   568      -7.563  23.435 -20.487  1.00  0.00           O  
ATOM   3619  H1  WAT   568      -8.254  23.987 -20.121  1.00  0.00           H  
ATOM   3620  H2  WAT   568      -7.867  22.539 -20.337  1.00  0.00           H  
TER    3621      WAT   568 
ATOM   3621  O   WAT   569     -24.423 -27.949 -16.608  1.00  0.00           O  
ATOM   3622  H1  WAT   569     -24.321 -28.888 -16.765  1.00  0.00           H  
ATOM   3623  H2  WAT   569     -24.650 -27.586 -17.464  1.00  0.00           H  
TER    3624      WAT   569 
ATOM   3624  O   WAT   570     -14.426  24.390  38.332  1.00  0.00           O  
ATOM   3625  H1  WAT   570     -15.058  23.977  37.744  1.00  0.00           H  
ATOM   3626  H2  WAT   570     -14.838  24.349  39.195  1.00  0.00           H  
TER    3627      WAT   570 
ATOM   3627  O   WAT   571      31.086 -32.741  18.314  1.00  0.00           O  
ATOM   3628  H1  WAT   571      31.570 -32.109  17.783  1.00  0.00           H  
ATOM   3629  H2  WAT   571      31.751 -33.146  18.870  1.00  0.00           H  
TER    3630      WAT   571 
ATOM   3630  O   WAT   572      -1.884  -6.714   7.844  1.00  0.00           O  
ATOM   3631  H1  WAT   572      -2.108  -6.219   8.632  1.00  0.00           H  
ATOM   3632  H2  WAT   572      -2.120  -6.134   7.120  1.00  0.00           H  
TER    3633      WAT   572 
ATOM   3633  O   WAT   573      -0.608  40.401 -13.457  1.00  0.00           O  
ATOM   3634  H1  WAT   573      -1.468  40.114 -13.765  1.00  0.00           H  
ATOM   3635  H2  WAT   573      -0.505  39.975 -12.606  1.00  0.00           H  
TER    3636      WAT   573 
ATOM   3636  O   WAT   574     -11.187  -7.916 -35.877  1.00  0.00           O  
ATOM   3637  H1  WAT   574     -11.181  -7.618 -34.968  1.00  0.00           H  
ATOM   3638  H2  WAT   574     -11.550  -7.178 -36.368  1.00  0.00           H  
TER    3639      WAT   574 
ATOM   3639  O   WAT   575      28.661  16.364  -4.939  1.00  0.00           O  
ATOM   3640  H1  WAT   575      27.864  15.855  -5.085  1.00  0.00           H  
ATOM   3641  H2  WAT   575      29.132  16.317  -5.771  1.00  0.00           H  
TER    3642      WAT   575 
ATOM   3642  O   WAT   576      -7.598 -17.206 -23.324  1.00  0.00           O  
ATOM   3643  H1  WAT   576      -7.744 -18.090 -22.986  1.00  0.00           H  
ATOM   3644  H2  WAT   576      -7.901 -16.629 -22.624  1.00  0.00           H  
TER    3645      WAT   576 
ATOM   3645  O   WAT   577     -17.081  18.737  35.648  1.00  0.00           O  
ATOM   3646  H1  WAT   577     -16.324  18.892  36.212  1.00  0.00           H  
ATOM   3647  H2  WAT   577     -17.579  18.054  36.096  1.00  0.00           H  
TER    3648      WAT   577 
ATOM   3648  O   WAT   578      24.460  20.970  -7.745  1.00  0.00           O  
ATOM   3649  H1  WAT   578      24.134  20.904  -8.642  1.00  0.00           H  
ATOM   3650  H2  WAT   578      25.144  21.637  -7.787  1.00  0.00           H  
TER    3651      WAT   578 
ATOM   3651  O   WAT   579     -26.480   6.057  13.815  1.00  0.00           O  
ATOM   3652  H1  WAT   579     -25.538   6.212  13.746  1.00  0.00           H  
ATOM   3653  H2  WAT   579     -26.776   6.678  14.480  1.00  0.00           H  
TER    3654      WAT   579 
ATOM   3654  O   WAT   580       6.289   6.650  13.917  1.00  0.00           O  
ATOM   3655  H1  WAT   580       5.742   6.103  13.353  1.00  0.00           H  
ATOM   3656  H2  WAT   580       6.441   7.444  13.406  1.00  0.00           H  
TER    3657      WAT   580 
ATOM   3657  O   WAT   581     -24.469  21.728  27.411  1.00  0.00           O  
ATOM   3658  H1  WAT   581     -24.544  22.197  28.243  1.00  0.00           H  
ATOM   3659  H2  WAT   581     -24.399  20.807  27.661  1.00  0.00           H  
TER    3660      WAT   581 
ATOM   3660  O   WAT   582      -4.734 -42.481   1.532  1.00  0.00           O  
ATOM   3661  H1  WAT   582      -4.880 -41.779   2.166  1.00  0.00           H  
ATOM   3662  H2  WAT   582      -5.327 -43.180   1.808  1.00  0.00           H  
TER    3663      WAT   582 
ATOM   3663  O   WAT   583     -13.908 -13.400  24.787  1.00  0.00           O  
ATOM   3664  H1  WAT   583     -13.529 -13.132  23.949  1.00  0.00           H  
ATOM   3665  H2  WAT   583     -13.205 -13.267  25.422  1.00  0.00           H  
TER    3666      WAT   583 
ATOM   3666  O   WAT   584      -8.637  30.571   1.304  1.00  0.00           O  
ATOM   3667  H1  WAT   584      -7.958  30.778   0.662  1.00  0.00           H  
ATOM   3668  H2  WAT   584      -8.165  30.479   2.131  1.00  0.00           H  
TER    3669      WAT   584 
ATOM   3669  O   WAT   585     -19.144 -12.122  11.578  1.00  0.00           O  
ATOM   3670  H1  WAT   585     -18.900 -11.783  10.717  1.00  0.00           H  
ATOM   3671  H2  WAT   585     -20.090 -12.254  11.525  1.00  0.00           H  
TER    3672      WAT   585 
ATOM   3672  O   WAT   586     -32.062  -3.684  10.875  1.00  0.00           O  
ATOM   3673  H1  WAT   586     -32.109  -3.871  11.813  1.00  0.00           H  
ATOM   3674  H2  WAT   586     -32.858  -3.186  10.690  1.00  0.00           H  
TER    3675      WAT   586 
ATOM   3675  O   WAT   587      31.530 -24.393 -12.478  1.00  0.00           O  
ATOM   3676  H1  WAT   587      30.998 -25.154 -12.713  1.00  0.00           H  
ATOM   3677  H2  WAT   587      32.231 -24.380 -13.129  1.00  0.00           H  
TER    3678      WAT   587 
ATOM   3678  O   WAT   588       7.869  13.301  26.618  1.00  0.00           O  
ATOM   3679  H1  WAT   588       8.111  13.162  27.534  1.00  0.00           H  
ATOM   3680  H2  WAT   588       8.438  12.707  26.128  1.00  0.00           H  
TER    3681      WAT   588 
ATOM   3681  O   WAT   589      17.841   2.339  -6.461  1.00  0.00           O  
ATOM   3682  H1  WAT   589      17.679   3.248  -6.714  1.00  0.00           H  
ATOM   3683  H2  WAT   589      16.975   1.992  -6.246  1.00  0.00           H  
TER    3684      WAT   589 
ATOM   3684  O   WAT   590      -6.487  -7.107  17.204  1.00  0.00           O  
ATOM   3685  H1  WAT   590      -7.294  -7.366  16.759  1.00  0.00           H  
ATOM   3686  H2  WAT   590      -6.031  -7.931  17.372  1.00  0.00           H  
TER    3687      WAT   590 
ATOM   3687  O   WAT   591      23.300   1.442  21.454  1.00  0.00           O  
ATOM   3688  H1  WAT   591      23.699   1.494  20.586  1.00  0.00           H  
ATOM   3689  H2  WAT   591      24.001   1.694  22.055  1.00  0.00           H  
TER    3690      WAT   591 
ATOM   3690  O   WAT   592      -2.301  33.902  16.441  1.00  0.00           O  
ATOM   3691  H1  WAT   592      -2.831  34.629  16.115  1.00  0.00           H  
ATOM   3692  H2  WAT   592      -1.811  34.274  17.175  1.00  0.00           H  
TER    3693      WAT   592 
ATOM   3693  O   WAT   593       6.193   6.471  19.225  1.00  0.00           O  
ATOM   3694  H1  WAT   593       6.587   5.654  19.528  1.00  0.00           H  
ATOM   3695  H2  WAT   593       6.072   6.345  18.284  1.00  0.00           H  
TER    3696      WAT   593 
ATOM   3696  O   WAT   594      30.296  -0.079 -39.618  1.00  0.00           O  
ATOM   3697  H1  WAT   594      30.665   0.145 -38.764  1.00  0.00           H  
ATOM   3698  H2  WAT   594      29.663  -0.772 -39.432  1.00  0.00           H  
TER    3699      WAT   594 
ATOM   3699  O   WAT   595     -24.540 -38.219  10.860  1.00  0.00           O  
ATOM   3700  H1  WAT   595     -24.494 -38.547  11.758  1.00  0.00           H  
ATOM   3701  H2  WAT   595     -25.461 -37.991  10.734  1.00  0.00           H  
TER    3702      WAT   595 
ATOM   3702  O   WAT   596     -16.651  28.694   8.455  1.00  0.00           O  
ATOM   3703  H1  WAT   596     -16.320  27.797   8.497  1.00  0.00           H  
ATOM   3704  H2  WAT   596     -16.399  29.082   9.294  1.00  0.00           H  
TER    3705      WAT   596 
ATOM   3705  O   WAT   597     -30.802 -27.340  18.427  1.00  0.00           O  
ATOM   3706  H1  WAT   597     -29.916 -27.124  18.720  1.00  0.00           H  
ATOM   3707  H2  WAT   597     -30.921 -26.829  17.627  1.00  0.00           H  
TER    3708      WAT   597 
ATOM   3708  O   WAT   598      33.650 -23.367  11.805  1.00  0.00           O  
ATOM   3709  H1  WAT   598      33.445 -24.076  12.415  1.00  0.00           H  
ATOM   3710  H2  WAT   598      33.671 -23.789  10.946  1.00  0.00           H  
TER    3711      WAT   598 
ATOM   3711  O   WAT   599       5.927  22.591  34.849  1.00  0.00           O  
ATOM   3712  H1  WAT   599       6.308  22.616  35.726  1.00  0.00           H  
ATOM   3713  H2  WAT   599       6.164  23.433  34.461  1.00  0.00           H  
TER    3714      WAT   599 
ATOM   3714  O   WAT   600      26.594  21.183 -14.182  1.00  0.00           O  
ATOM   3715  H1  WAT   600      26.320  20.324 -13.860  1.00  0.00           H  
ATOM   3716  H2  WAT   600      27.352  21.001 -14.737  1.00  0.00           H  
TER    3717      WAT   600 
ATOM   3717  O   WAT   601      13.374  29.148  -9.225  1.00  0.00           O  
ATOM   3718  H1  WAT   601      13.602  29.023 -10.146  1.00  0.00           H  
ATOM   3719  H2  WAT   601      12.683  29.809  -9.236  1.00  0.00           H  
TER    3720      WAT   601 
ATOM   3720  O   WAT   602     -27.900 -28.464 -12.633  1.00  0.00           O  
ATOM   3721  H1  WAT   602     -27.007 -28.738 -12.842  1.00  0.00           H  
ATOM   3722  H2  WAT   602     -27.830 -27.525 -12.464  1.00  0.00           H  
TER    3723      WAT   602 
ATOM   3723  O   WAT   603       4.767  11.038  19.082  1.00  0.00           O  
ATOM   3724  H1  WAT   603       5.330  11.709  18.694  1.00  0.00           H  
ATOM   3725  H2  WAT   603       5.372  10.352  19.363  1.00  0.00           H  
TER    3726      WAT   603 
ATOM   3726  O   WAT   604     -40.952  -2.082  18.881  1.00  0.00           O  
ATOM   3727  H1  WAT   604     -40.874  -1.171  18.600  1.00  0.00           H  
ATOM   3728  H2  WAT   604     -41.335  -2.532  18.128  1.00  0.00           H  
TER    3729      WAT   604 
ATOM   3729  O   WAT   605     -20.983  -2.306  23.254  1.00  0.00           O  
ATOM   3730  H1  WAT   605     -21.590  -2.566  22.561  1.00  0.00           H  
ATOM   3731  H2  WAT   605     -20.355  -3.027  23.306  1.00  0.00           H  
TER    3732      WAT   605 
ATOM   3732  O   WAT   606     -17.134  34.887  -2.856  1.00  0.00           O  
ATOM   3733  H1  WAT   606     -17.874  34.492  -2.394  1.00  0.00           H  
ATOM   3734  H2  WAT   606     -16.394  34.778  -2.259  1.00  0.00           H  
TER    3735      WAT   606 
ATOM   3735  O   WAT   607      31.253  20.015  19.615  1.00  0.00           O  
ATOM   3736  H1  WAT   607      31.041  20.750  20.190  1.00  0.00           H  
ATOM   3737  H2  WAT   607      30.421  19.556  19.496  1.00  0.00           H  
TER    3738      WAT   607 
ATOM   3738  O   WAT   608     -25.408 -15.704  -1.491  1.00  0.00           O  
ATOM   3739  H1  WAT   608     -26.110 -15.714  -2.141  1.00  0.00           H  
ATOM   3740  H2  WAT   608     -25.022 -16.579  -1.541  1.00  0.00           H  
TER    3741      WAT   608 
ATOM   3741  O   WAT   609       8.466 -26.892   9.107  1.00  0.00           O  
ATOM   3742  H1  WAT   609       8.722 -27.478   8.395  1.00  0.00           H  
ATOM   3743  H2  WAT   609       8.773 -27.330   9.901  1.00  0.00           H  
TER    3744      WAT   609 
ATOM   3744  O   WAT   610     -19.912  13.376  -5.062  1.00  0.00           O  
ATOM   3745  H1  WAT   610     -20.287  13.951  -4.395  1.00  0.00           H  
ATOM   3746  H2  WAT   610     -20.669  12.954  -5.467  1.00  0.00           H  
TER    3747      WAT   610 
ATOM   3747  O   WAT   611     -12.367  -6.506 -29.943  1.00  0.00           O  
ATOM   3748  H1  WAT   611     -11.413  -6.428 -29.965  1.00  0.00           H  
ATOM   3749  H2  WAT   611     -12.531  -7.449 -29.956  1.00  0.00           H  
TER    3750      WAT   611 
ATOM   3750  O   WAT   612     -19.112  30.166 -37.730  1.00  0.00           O  
ATOM   3751  H1  WAT   612     -19.344  30.558 -38.572  1.00  0.00           H  
ATOM   3752  H2  WAT   612     -19.524  30.735 -37.079  1.00  0.00           H  
TER    3753      WAT   612 
ATOM   3753  O   WAT   613       4.804  -7.019   5.759  1.00  0.00           O  
ATOM   3754  H1  WAT   613       5.314  -7.474   6.430  1.00  0.00           H  
ATOM   3755  H2  WAT   613       4.579  -7.701   5.126  1.00  0.00           H  
TER    3756      WAT   613 
ATOM   3756  O   WAT   614      17.807   3.004  43.658  1.00  0.00           O  
ATOM   3757  H1  WAT   614      17.314   2.423  43.079  1.00  0.00           H  
ATOM   3758  H2  WAT   614      18.453   2.435  44.076  1.00  0.00           H  
TER    3759      WAT   614 
ATOM   3759  O   WAT   615      28.698  -7.844   6.753  1.00  0.00           O  
ATOM   3760  H1  WAT   615      29.584  -7.982   6.419  1.00  0.00           H  
ATOM   3761  H2  WAT   615      28.157  -7.758   5.968  1.00  0.00           H  
TER    3762      WAT   615 
ATOM   3762  O   WAT   616      14.216 -27.425   3.400  1.00  0.00           O  
ATOM   3763  H1  WAT   616      14.124 -27.416   2.447  1.00  0.00           H  
ATOM   3764  H2  WAT   616      15.071 -27.027   3.562  1.00  0.00           H  
TER    3765      WAT   616 
ATOM   3765  O   WAT   617     -23.886  30.202  31.582  1.00  0.00           O  
ATOM   3766  H1  WAT   617     -24.570  30.637  32.092  1.00  0.00           H  
ATOM   3767  H2  WAT   617     -24.340  29.866  30.810  1.00  0.00           H  
TER    3768      WAT   617 
ATOM   3768  O   WAT   618     -31.570   0.193 -13.966  1.00  0.00           O  
ATOM   3769  H1  WAT   618     -32.291   0.815 -13.872  1.00  0.00           H  
ATOM   3770  H2  WAT   618     -31.689  -0.182 -14.839  1.00  0.00           H  
TER    3771      WAT   618 
ATOM   3771  O   WAT   619     -34.041  28.888  -9.127  1.00  0.00           O  
ATOM   3772  H1  WAT   619     -34.877  29.197  -8.778  1.00  0.00           H  
ATOM   3773  H2  WAT   619     -33.382  29.397  -8.656  1.00  0.00           H  
TER    3774      WAT   619 
ATOM   3774  O   WAT   620      35.400  32.849  11.972  1.00  0.00           O  
ATOM   3775  H1  WAT   620      36.213  32.441  11.675  1.00  0.00           H  
ATOM   3776  H2  WAT   620      34.709  32.272  11.646  1.00  0.00           H  
TER    3777      WAT   620 
ATOM   3777  O   WAT   621     -34.631 -25.609   9.729  1.00  0.00           O  
ATOM   3778  H1  WAT   621     -33.981 -25.347   9.077  1.00  0.00           H  
ATOM   3779  H2  WAT   621     -34.120 -26.029  10.421  1.00  0.00           H  
TER    3780      WAT   621 
ATOM   3780  O   WAT   622     -32.400  -8.715   7.397  1.00  0.00           O  
ATOM   3781  H1  WAT   622     -33.179  -8.566   6.861  1.00  0.00           H  
ATOM   3782  H2  WAT   622     -31.883  -7.916   7.295  1.00  0.00           H  
TER    3783      WAT   622 
ATOM   3783  O   WAT   623      32.232 -27.486 -15.682  1.00  0.00           O  
ATOM   3784  H1  WAT   623      33.141 -27.184 -15.687  1.00  0.00           H  
ATOM   3785  H2  WAT   623      32.250 -28.307 -16.174  1.00  0.00           H  
TER    3786      WAT   623 
ATOM   3786  O   WAT   624     -36.194 -19.814  -9.019  1.00  0.00           O  
ATOM   3787  H1  WAT   624     -35.606 -20.416  -8.564  1.00  0.00           H  
ATOM   3788  H2  WAT   624     -36.148 -19.004  -8.510  1.00  0.00           H  
TER    3789      WAT   624 
ATOM   3789  O   WAT   625      23.559 -28.128 -29.160  1.00  0.00           O  
ATOM   3790  H1  WAT   625      23.616 -27.311 -29.656  1.00  0.00           H  
ATOM   3791  H2  WAT   625      24.202 -28.027 -28.458  1.00  0.00           H  
TER    3792      WAT   625 
ATOM   3792  O   WAT   626      20.814  28.624  15.531  1.00  0.00           O  
ATOM   3793  H1  WAT   626      20.139  28.745  16.199  1.00  0.00           H  
ATOM   3794  H2  WAT   626      20.332  28.604  14.705  1.00  0.00           H  
TER    3795      WAT   626 
ATOM   3795  O   WAT   627     -39.248  12.314  25.313  1.00  0.00           O  
ATOM   3796  H1  WAT   627     -38.779  13.147  25.347  1.00  0.00           H  
ATOM   3797  H2  WAT   627     -38.611  11.667  25.616  1.00  0.00           H  
TER    3798      WAT   627 
ATOM   3798  O   WAT   628     -13.329  -7.659  15.996  1.00  0.00           O  
ATOM   3799  H1  WAT   628     -12.573  -8.246  16.004  1.00  0.00           H  
ATOM   3800  H2  WAT   628     -12.975  -6.809  16.260  1.00  0.00           H  
TER    3801      WAT   628 
ATOM   3801  O   WAT   629      32.624  -7.184 -20.607  1.00  0.00           O  
ATOM   3802  H1  WAT   629      32.903  -6.271 -20.541  1.00  0.00           H  
ATOM   3803  H2  WAT   629      32.994  -7.489 -21.436  1.00  0.00           H  
TER    3804      WAT   629 
ATOM   3804  O   WAT   630      13.463  36.206 -19.042  1.00  0.00           O  
ATOM   3805  H1  WAT   630      13.372  36.488 -18.132  1.00  0.00           H  
ATOM   3806  H2  WAT   630      12.845  36.755 -19.526  1.00  0.00           H  
TER    3807      WAT   630 
ATOM   3807  O   WAT   631     -42.623  30.655   1.994  1.00  0.00           O  
ATOM   3808  H1  WAT   631     -42.214  30.966   2.801  1.00  0.00           H  
ATOM   3809  H2  WAT   631     -43.500  31.039   2.006  1.00  0.00           H  
TER    3810      WAT   631 
ATOM   3810  O   WAT   632     -29.537  14.253  28.160  1.00  0.00           O  
ATOM   3811  H1  WAT   632     -29.638  14.367  27.215  1.00  0.00           H  
ATOM   3812  H2  WAT   632     -30.318  14.660  28.536  1.00  0.00           H  
TER    3813      WAT   632 
ATOM   3813  O   WAT   633      36.323  -8.683  29.117  1.00  0.00           O  
ATOM   3814  H1  WAT   633      36.499  -9.422  28.534  1.00  0.00           H  
ATOM   3815  H2  WAT   633      37.120  -8.155  29.083  1.00  0.00           H  
TER    3816      WAT   633 
ATOM   3816  O   WAT   634     -27.833  13.838   1.609  1.00  0.00           O  
ATOM   3817  H1  WAT   634     -28.370  14.129   0.873  1.00  0.00           H  
ATOM   3818  H2  WAT   634     -28.376  13.997   2.381  1.00  0.00           H  
TER    3819      WAT   634 
ATOM   3819  O   WAT   635     -24.437  24.129  23.178  1.00  0.00           O  
ATOM   3820  H1  WAT   635     -23.554  23.807  22.999  1.00  0.00           H  
ATOM   3821  H2  WAT   635     -24.328  25.073  23.297  1.00  0.00           H  
TER    3822      WAT   635 
ATOM   3822  O   WAT   636      40.483  22.088 -20.762  1.00  0.00           O  
ATOM   3823  H1  WAT   636      39.878  22.822 -20.866  1.00  0.00           H  
ATOM   3824  H2  WAT   636      39.993  21.445 -20.249  1.00  0.00           H  
TER    3825      WAT   636 
ATOM   3825  O   WAT   637      -9.026   8.094   4.715  1.00  0.00           O  
ATOM   3826  H1  WAT   637      -9.451   8.306   5.546  1.00  0.00           H  
ATOM   3827  H2  WAT   637      -9.714   7.680   4.193  1.00  0.00           H  
TER    3828      WAT   637 
ATOM   3828  O   WAT   638     -12.810   9.938  48.846  1.00  0.00           O  
ATOM   3829  H1  WAT   638     -13.257  10.767  49.021  1.00  0.00           H  
ATOM   3830  H2  WAT   638     -11.946  10.195  48.523  1.00  0.00           H  
TER    3831      WAT   638 
ATOM   3831  O   WAT   639      -8.430 -46.435  18.586  1.00  0.00           O  
ATOM   3832  H1  WAT   639      -8.712 -46.261  19.484  1.00  0.00           H  
ATOM   3833  H2  WAT   639      -9.220 -46.315  18.059  1.00  0.00           H  
TER    3834      WAT   639 
ATOM   3834  O   WAT   640       2.718 -11.160  -5.599  1.00  0.00           O  
ATOM   3835  H1  WAT   640       1.970 -10.563  -5.571  1.00  0.00           H  
ATOM   3836  H2  WAT   640       2.328 -12.034  -5.576  1.00  0.00           H  
TER    3837      WAT   640 
ATOM   3837  O   WAT   641     -18.004 -40.150  18.259  1.00  0.00           O  
ATOM   3838  H1  WAT   641     -17.281 -40.616  18.678  1.00  0.00           H  
ATOM   3839  H2  WAT   641     -18.617 -39.969  18.971  1.00  0.00           H  
TER    3840      WAT   641 
ATOM   3840  O   WAT   642     -32.708 -24.660   8.095  1.00  0.00           O  
ATOM   3841  H1  WAT   642     -31.874 -24.237   8.299  1.00  0.00           H  
ATOM   3842  H2  WAT   642     -33.083 -24.125   7.395  1.00  0.00           H  
TER    3843      WAT   642 
ATOM   3843  O   WAT   643     -24.815  -4.426  12.678  1.00  0.00           O  
ATOM   3844  H1  WAT   643     -25.520  -4.196  12.073  1.00  0.00           H  
ATOM   3845  H2  WAT   643     -24.084  -4.674  12.111  1.00  0.00           H  
TER    3846      WAT   643 
ATOM   3846  O   WAT   644      20.384  -4.974 -21.519  1.00  0.00           O  
ATOM   3847  H1  WAT   644      19.924  -4.288 -22.002  1.00  0.00           H  
ATOM   3848  H2  WAT   644      19.742  -5.292 -20.884  1.00  0.00           H  
TER    3849      WAT   644 
ATOM   3849  O   WAT   645     -17.285 -31.107   0.370  1.00  0.00           O  
ATOM   3850  H1  WAT   645     -17.319 -30.897  -0.563  1.00  0.00           H  
ATOM   3851  H2  WAT   645     -16.570 -31.739   0.447  1.00  0.00           H  
TER    3852      WAT   645 
ATOM   3852  O   WAT   646     -29.683  -9.397  33.860  1.00  0.00           O  
ATOM   3853  H1  WAT   646     -30.448  -9.023  34.297  1.00  0.00           H  
ATOM   3854  H2  WAT   646     -29.956 -10.282  33.616  1.00  0.00           H  
TER    3855      WAT   646 
ATOM   3855  O   WAT   647     -11.913   5.050  14.694  1.00  0.00           O  
ATOM   3856  H1  WAT   647     -11.073   5.468  14.503  1.00  0.00           H  
ATOM   3857  H2  WAT   647     -12.033   4.418  13.985  1.00  0.00           H  
TER    3858      WAT   647 
ATOM   3858  O   WAT   648     -22.466  -5.241  41.290  1.00  0.00           O  
ATOM   3859  H1  WAT   648     -22.103  -5.295  42.174  1.00  0.00           H  
ATOM   3860  H2  WAT   648     -21.751  -4.893  40.758  1.00  0.00           H  
TER    3861      WAT   648 
ATOM   3861  O   WAT   649     -21.989  31.278  21.408  1.00  0.00           O  
ATOM   3862  H1  WAT   649     -21.623  30.400  21.296  1.00  0.00           H  
ATOM   3863  H2  WAT   649     -21.812  31.496  22.324  1.00  0.00           H  
TER    3864      WAT   649 
ATOM   3864  O   WAT   650      31.370  13.505  -7.010  1.00  0.00           O  
ATOM   3865  H1  WAT   650      30.524  13.084  -6.858  1.00  0.00           H  
ATOM   3866  H2  WAT   650      31.158  14.428  -7.147  1.00  0.00           H  
TER    3867      WAT   650 
ATOM   3867  O   WAT   651      11.827  34.486 -10.729  1.00  0.00           O  
ATOM   3868  H1  WAT   651      12.211  34.893 -11.506  1.00  0.00           H  
ATOM   3869  H2  WAT   651      10.886  34.474 -10.905  1.00  0.00           H  
TER    3870      WAT   651 
ATOM   3870  O   WAT   652       3.761  18.757 -31.075  1.00  0.00           O  
ATOM   3871  H1  WAT   652       4.139  19.472 -31.587  1.00  0.00           H  
ATOM   3872  H2  WAT   652       4.420  18.064 -31.108  1.00  0.00           H  
TER    3873      WAT   652 
ATOM   3873  O   WAT   653      -1.559   3.529  27.592  1.00  0.00           O  
ATOM   3874  H1  WAT   653      -1.095   3.120  26.861  1.00  0.00           H  
ATOM   3875  H2  WAT   653      -0.865   3.820  28.183  1.00  0.00           H  
TER    3876      WAT   653 
ATOM   3876  O   WAT   654     -10.592 -32.016   7.520  1.00  0.00           O  
ATOM   3877  H1  WAT   654     -10.868 -32.401   8.352  1.00  0.00           H  
ATOM   3878  H2  WAT   654      -9.719 -31.666   7.695  1.00  0.00           H  
TER    3879      WAT   654 
ATOM   3879  O   WAT   655      35.036 -29.516   4.022  1.00  0.00           O  
ATOM   3880  H1  WAT   655      34.255 -28.962   4.019  1.00  0.00           H  
ATOM   3881  H2  WAT   655      34.734 -30.357   3.678  1.00  0.00           H  
TER    3882      WAT   655 
ATOM   3882  O   WAT   656     -34.187 -37.466  10.934  1.00  0.00           O  
ATOM   3883  H1  WAT   656     -33.939 -36.549  11.048  1.00  0.00           H  
ATOM   3884  H2  WAT   656     -33.598 -37.790  10.252  1.00  0.00           H  
TER    3885      WAT   656 
ATOM   3885  O   WAT   657     -34.198   7.591 -28.264  1.00  0.00           O  
ATOM   3886  H1  WAT   657     -33.974   8.468 -27.952  1.00  0.00           H  
ATOM   3887  H2  WAT   657     -33.689   7.002 -27.708  1.00  0.00           H  
TER    3888      WAT   657 
ATOM   3888  O   WAT   658     -20.455  12.995  19.024  1.00  0.00           O  
ATOM   3889  H1  WAT   658     -20.995  12.228  19.216  1.00  0.00           H  
ATOM   3890  H2  WAT   658     -19.569  12.645  18.924  1.00  0.00           H  
TER    3891      WAT   658 
ATOM   3891  O   WAT   659     -39.601 -14.963  15.202  1.00  0.00           O  
ATOM   3892  H1  WAT   659     -39.915 -15.719  14.707  1.00  0.00           H  
ATOM   3893  H2  WAT   659     -38.709 -14.822  14.885  1.00  0.00           H  
TER    3894      WAT   659 
ATOM   3894  O   WAT   660     -36.785  29.679   1.658  1.00  0.00           O  
ATOM   3895  H1  WAT   660     -36.952  30.622   1.641  1.00  0.00           H  
ATOM   3896  H2  WAT   660     -37.656  29.282   1.676  1.00  0.00           H  
TER    3897      WAT   660 
ATOM   3897  O   WAT   661     -12.382  31.296  -8.534  1.00  0.00           O  
ATOM   3898  H1  WAT   661     -13.199  30.960  -8.167  1.00  0.00           H  
ATOM   3899  H2  WAT   661     -12.525  31.293  -9.480  1.00  0.00           H  
TER    3900      WAT   661 
ATOM   3900  O   WAT   662      18.794  -5.319  11.544  1.00  0.00           O  
ATOM   3901  H1  WAT   662      19.327  -5.601  10.800  1.00  0.00           H  
ATOM   3902  H2  WAT   662      19.397  -5.329  12.287  1.00  0.00           H  
TER    3903      WAT   662 
ATOM   3903  O   WAT   663      -3.742  32.095  12.419  1.00  0.00           O  
ATOM   3904  H1  WAT   663      -4.197  32.865  12.762  1.00  0.00           H  
ATOM   3905  H2  WAT   663      -3.559  31.562  13.193  1.00  0.00           H  
TER    3906      WAT   663 
ATOM   3906  O   WAT   664      15.589  17.507   8.010  1.00  0.00           O  
ATOM   3907  H1  WAT   664      15.032  17.923   8.668  1.00  0.00           H  
ATOM   3908  H2  WAT   664      16.468  17.839   8.195  1.00  0.00           H  
TER    3909      WAT   664 
ATOM   3909  O   WAT   665      18.683  -2.674 -41.396  1.00  0.00           O  
ATOM   3910  H1  WAT   665      18.250  -1.866 -41.121  1.00  0.00           H  
ATOM   3911  H2  WAT   665      17.969  -3.241 -41.688  1.00  0.00           H  
TER    3912      WAT   665 
ATOM   3912  O   WAT   666     -11.993  -1.102  33.597  1.00  0.00           O  
ATOM   3913  H1  WAT   666     -12.903  -0.977  33.328  1.00  0.00           H  
ATOM   3914  H2  WAT   666     -12.022  -1.841  34.205  1.00  0.00           H  
TER    3915      WAT   666 
ATOM   3915  O   WAT   667       0.459 -31.916  11.538  1.00  0.00           O  
ATOM   3916  H1  WAT   667       0.699 -32.654  10.978  1.00  0.00           H  
ATOM   3917  H2  WAT   667       0.702 -32.196  12.421  1.00  0.00           H  
TER    3918      WAT   667 
ATOM   3918  O   WAT   668      29.282  11.141 -17.863  1.00  0.00           O  
ATOM   3919  H1  WAT   668      29.528  11.470 -16.998  1.00  0.00           H  
ATOM   3920  H2  WAT   668      29.573  10.229 -17.864  1.00  0.00           H  
TER    3921      WAT   668 
ATOM   3921  O   WAT   669      10.120  45.019  -6.921  1.00  0.00           O  
ATOM   3922  H1  WAT   669      10.954  44.947  -7.385  1.00  0.00           H  
ATOM   3923  H2  WAT   669       9.664  45.739  -7.356  1.00  0.00           H  
TER    3924      WAT   669 
ATOM   3924  O   WAT   670      34.516 -33.985  -8.988  1.00  0.00           O  
ATOM   3925  H1  WAT   670      35.446 -34.162  -8.849  1.00  0.00           H  
ATOM   3926  H2  WAT   670      34.145 -33.948  -8.106  1.00  0.00           H  
TER    3927      WAT   670 
ATOM   3927  O   WAT   671      19.105 -39.015  15.592  1.00  0.00           O  
ATOM   3928  H1  WAT   671      19.894 -39.519  15.792  1.00  0.00           H  
ATOM   3929  H2  WAT   671      19.365 -38.436  14.877  1.00  0.00           H  
TER    3930      WAT   671 
ATOM   3930  O   WAT   672     -14.799  31.018  23.725  1.00  0.00           O  
ATOM   3931  H1  WAT   672     -14.357  31.312  24.522  1.00  0.00           H  
ATOM   3932  H2  WAT   672     -14.219  31.293  23.015  1.00  0.00           H  
TER    3933      WAT   672 
ATOM   3933  O   WAT   673      16.756 -27.039  12.306  1.00  0.00           O  
ATOM   3934  H1  WAT   673      16.300 -27.861  12.125  1.00  0.00           H  
ATOM   3935  H2  WAT   673      17.457 -27.283  12.911  1.00  0.00           H  
TER    3936      WAT   673 
ATOM   3936  O   WAT   674      13.437 -24.998  21.489  1.00  0.00           O  
ATOM   3937  H1  WAT   674      14.275 -25.455  21.414  1.00  0.00           H  
ATOM   3938  H2  WAT   674      12.796 -25.696  21.626  1.00  0.00           H  
TER    3939      WAT   674 
ATOM   3939  O   WAT   675       2.167  37.370 -27.785  1.00  0.00           O  
ATOM   3940  H1  WAT   675       3.124  37.345 -27.783  1.00  0.00           H  
ATOM   3941  H2  WAT   675       1.939  37.727 -28.643  1.00  0.00           H  
TER    3942      WAT   675 
ATOM   3942  O   WAT   676      -5.599 -24.658  31.622  1.00  0.00           O  
ATOM   3943  H1  WAT   676      -5.182 -25.413  32.038  1.00  0.00           H  
ATOM   3944  H2  WAT   676      -6.528 -24.751  31.834  1.00  0.00           H  
TER    3945      WAT   676 
ATOM   3945  O   WAT   677     -20.415  29.822 -14.827  1.00  0.00           O  
ATOM   3946  H1  WAT   677     -20.316  29.237 -14.075  1.00  0.00           H  
ATOM   3947  H2  WAT   677     -19.602  29.718 -15.321  1.00  0.00           H  
TER    3948      WAT   677 
ATOM   3948  O   WAT   678     -30.377  -5.848  28.397  1.00  0.00           O  
ATOM   3949  H1  WAT   678     -29.449  -6.038  28.531  1.00  0.00           H  
ATOM   3950  H2  WAT   678     -30.393  -5.237  27.660  1.00  0.00           H  
TER    3951      WAT   678 
ATOM   3951  O   WAT   679      36.631 -20.743 -10.507  1.00  0.00           O  
ATOM   3952  H1  WAT   679      36.470 -20.296  -9.676  1.00  0.00           H  
ATOM   3953  H2  WAT   679      37.340 -20.243 -10.913  1.00  0.00           H  
TER    3954      WAT   679 
ATOM   3954  O   WAT   680      -5.975  42.427   4.529  1.00  0.00           O  
ATOM   3955  H1  WAT   680      -6.896  42.345   4.280  1.00  0.00           H  
ATOM   3956  H2  WAT   680      -5.568  41.622   4.209  1.00  0.00           H  
TER    3957      WAT   680 
ATOM   3957  O   WAT   681      21.594 -24.151  17.234  1.00  0.00           O  
ATOM   3958  H1  WAT   681      20.775 -23.659  17.294  1.00  0.00           H  
ATOM   3959  H2  WAT   681      22.273 -23.478  17.183  1.00  0.00           H  
TER    3960      WAT   681 
ATOM   3960  O   WAT   682      18.658  39.665   8.577  1.00  0.00           O  
ATOM   3961  H1  WAT   682      19.549  39.849   8.874  1.00  0.00           H  
ATOM   3962  H2  WAT   682      18.580  40.137   7.747  1.00  0.00           H  
TER    3963      WAT   682 
ATOM   3963  O   WAT   683     -21.466  23.498 -23.816  1.00  0.00           O  
ATOM   3964  H1  WAT   683     -22.210  24.036 -24.086  1.00  0.00           H  
ATOM   3965  H2  WAT   683     -21.740  23.111 -22.984  1.00  0.00           H  
TER    3966      WAT   683 
ATOM   3966  O   WAT   684       4.938 -37.706   9.483  1.00  0.00           O  
ATOM   3967  H1  WAT   684       4.900 -38.481  10.043  1.00  0.00           H  
ATOM   3968  H2  WAT   684       5.859 -37.635   9.234  1.00  0.00           H  
TER    3969      WAT   684 
ATOM   3969  O   WAT   685       9.055  -9.605 -46.408  1.00  0.00           O  
ATOM   3970  H1  WAT   685       8.712  -9.286 -45.573  1.00  0.00           H  
ATOM   3971  H2  WAT   685       8.328  -9.502 -47.022  1.00  0.00           H  
TER    3972      WAT   685 
ATOM   3972  O   WAT   686       4.620 -22.412 -42.469  1.00  0.00           O  
ATOM   3973  H1  WAT   686       4.448 -21.536 -42.124  1.00  0.00           H  
ATOM   3974  H2  WAT   686       3.875 -22.936 -42.176  1.00  0.00           H  
TER    3975      WAT   686 
ATOM   3975  O   WAT   687      30.371 -13.786  14.961  1.00  0.00           O  
ATOM   3976  H1  WAT   687      29.573 -14.309  14.889  1.00  0.00           H  
ATOM   3977  H2  WAT   687      30.735 -13.781  14.075  1.00  0.00           H  
TER    3978      WAT   687 
ATOM   3978  O   WAT   688     -23.767 -19.044  -2.290  1.00  0.00           O  
ATOM   3979  H1  WAT   688     -23.281 -19.247  -1.491  1.00  0.00           H  
ATOM   3980  H2  WAT   688     -24.620 -19.458  -2.163  1.00  0.00           H  
TER    3981      WAT   688 
ATOM   3981  O   WAT   689      10.353  33.179 -19.873  1.00  0.00           O  
ATOM   3982  H1  WAT   689      10.551  32.288 -19.582  1.00  0.00           H  
ATOM   3983  H2  WAT   689       9.398  33.203 -19.935  1.00  0.00           H  
TER    3984      WAT   689 
ATOM   3984  O   WAT   690      31.756 -16.800  20.389  1.00  0.00           O  
ATOM   3985  H1  WAT   690      32.516 -17.155  20.850  1.00  0.00           H  
ATOM   3986  H2  WAT   690      31.452 -17.522  19.838  1.00  0.00           H  
TER    3987      WAT   690 
ATOM   3987  O   WAT   691      -2.659 -22.651  28.671  1.00  0.00           O  
ATOM   3988  H1  WAT   691      -2.496 -23.558  28.413  1.00  0.00           H  
ATOM   3989  H2  WAT   691      -2.254 -22.128  27.979  1.00  0.00           H  
TER    3990      WAT   691 
ATOM   3990  O   WAT   692       4.031   1.026 -28.588  1.00  0.00           O  
ATOM   3991  H1  WAT   692       4.636   1.131 -29.323  1.00  0.00           H  
ATOM   3992  H2  WAT   692       3.170   1.224 -28.957  1.00  0.00           H  
TER    3993      WAT   692 
ATOM   3993  O   WAT   693     -13.567  -8.113 -42.208  1.00  0.00           O  
ATOM   3994  H1  WAT   693     -13.150  -8.581 -42.931  1.00  0.00           H  
ATOM   3995  H2  WAT   693     -13.652  -8.770 -41.516  1.00  0.00           H  
TER    3996      WAT   693 
ATOM   3996  O   WAT   694     -41.486 -30.177  12.079  1.00  0.00           O  
ATOM   3997  H1  WAT   694     -40.825 -30.555  11.499  1.00  0.00           H  
ATOM   3998  H2  WAT   694     -42.040 -30.918  12.324  1.00  0.00           H  
TER    3999      WAT   694 
ATOM   3999  O   WAT   695     -26.872   8.920 -12.783  1.00  0.00           O  
ATOM   4000  H1  WAT   695     -27.047   9.655 -13.371  1.00  0.00           H  
ATOM   4001  H2  WAT   695     -26.905   8.149 -13.348  1.00  0.00           H  
TER    4002      WAT   695 
ATOM   4002  O   WAT   696      11.652 -27.100  21.411  1.00  0.00           O  
ATOM   4003  H1  WAT   696      12.374 -27.727  21.378  1.00  0.00           H  
ATOM   4004  H2  WAT   696      11.475 -26.989  22.345  1.00  0.00           H  
TER    4005      WAT   696 
ATOM   4005  O   WAT   697      21.611 -15.408 -24.525  1.00  0.00           O  
ATOM   4006  H1  WAT   697      20.919 -15.837 -25.028  1.00  0.00           H  
ATOM   4007  H2  WAT   697      21.222 -14.581 -24.240  1.00  0.00           H  
TER    4008      WAT   697 
ATOM   4008  O   WAT   698     -17.906   4.199  37.176  1.00  0.00           O  
ATOM   4009  H1  WAT   698     -17.781   5.000  37.686  1.00  0.00           H  
ATOM   4010  H2  WAT   698     -18.639   3.755  37.603  1.00  0.00           H  
TER    4011      WAT   698 
ATOM   4011  O   WAT   699     -42.907 -15.721 -23.359  1.00  0.00           O  
ATOM   4012  H1  WAT   699     -43.386 -14.996 -22.956  1.00  0.00           H  
ATOM   4013  H2  WAT   699     -43.009 -16.447 -22.743  1.00  0.00           H  
TER    4014      WAT   699 
ATOM   4014  O   WAT   700     -28.723  -0.826 -27.706  1.00  0.00           O  
ATOM   4015  H1  WAT   700     -29.251  -0.250 -28.259  1.00  0.00           H  
ATOM   4016  H2  WAT   700     -29.275  -0.996 -26.943  1.00  0.00           H  
TER    4017      WAT   700 
ATOM   4017  O   WAT   701      10.102   0.888 -22.312  1.00  0.00           O  
ATOM   4018  H1  WAT   701      10.856   0.508 -22.764  1.00  0.00           H  
ATOM   4019  H2  WAT   701      10.476   1.572 -21.756  1.00  0.00           H  
TER    4020      WAT   701 
ATOM   4020  O   WAT   702      43.711 -23.532  -1.806  1.00  0.00           O  
ATOM   4021  H1  WAT   702      43.611 -24.126  -1.061  1.00  0.00           H  
ATOM   4022  H2  WAT   702      43.085 -23.854  -2.455  1.00  0.00           H  
TER    4023      WAT   702 
ATOM   4023  O   WAT   703     -25.492  18.336  -0.910  1.00  0.00           O  
ATOM   4024  H1  WAT   703     -25.506  17.379  -0.918  1.00  0.00           H  
ATOM   4025  H2  WAT   703     -25.632  18.570   0.007  1.00  0.00           H  
TER    4026      WAT   703 
ATOM   4026  O   WAT   704     -15.304  -8.060   7.861  1.00  0.00           O  
ATOM   4027  H1  WAT   704     -14.683  -7.946   7.141  1.00  0.00           H  
ATOM   4028  H2  WAT   704     -15.144  -7.311   8.436  1.00  0.00           H  
TER    4029      WAT   704 
ATOM   4029  O   WAT   705      30.857   4.737 -12.566  1.00  0.00           O  
ATOM   4030  H1  WAT   705      30.969   4.871 -13.507  1.00  0.00           H  
ATOM   4031  H2  WAT   705      29.920   4.863 -12.416  1.00  0.00           H  
TER    4032      WAT   705 
ATOM   4032  O   WAT   706      30.368  -6.151  14.062  1.00  0.00           O  
ATOM   4033  H1  WAT   706      31.144  -5.655  13.801  1.00  0.00           H  
ATOM   4034  H2  WAT   706      29.774  -5.494  14.424  1.00  0.00           H  
TER    4035      WAT   706 
ATOM   4035  O   WAT   707     -14.726 -23.498   6.127  1.00  0.00           O  
ATOM   4036  H1  WAT   707     -13.825 -23.184   6.050  1.00  0.00           H  
ATOM   4037  H2  WAT   707     -15.014 -23.192   6.987  1.00  0.00           H  
TER    4038      WAT   707 
ATOM   4038  O   WAT   708     -16.702   2.467  19.731  1.00  0.00           O  
ATOM   4039  H1  WAT   708     -17.507   2.023  19.464  1.00  0.00           H  
ATOM   4040  H2  WAT   708     -16.184   1.786  20.160  1.00  0.00           H  
TER    4041      WAT   708 
ATOM   4041  O   WAT   709     -19.802 -29.265  18.139  1.00  0.00           O  
ATOM   4042  H1  WAT   709     -19.030 -29.017  17.630  1.00  0.00           H  
ATOM   4043  H2  WAT   709     -19.858 -28.601  18.826  1.00  0.00           H  
TER    4044      WAT   709 
ATOM   4044  O   WAT   710     -37.421 -24.311   9.963  1.00  0.00           O  
ATOM   4045  H1  WAT   710     -36.523 -24.390  10.286  1.00  0.00           H  
ATOM   4046  H2  WAT   710     -37.877 -25.065  10.336  1.00  0.00           H  
TER    4047      WAT   710 
ATOM   4047  O   WAT   711      28.413   9.458  26.431  1.00  0.00           O  
ATOM   4048  H1  WAT   711      28.234  10.294  26.000  1.00  0.00           H  
ATOM   4049  H2  WAT   711      27.775   9.414  27.144  1.00  0.00           H  
TER    4050      WAT   711 
ATOM   4050  O   WAT   712      42.808  22.900  -6.438  1.00  0.00           O  
ATOM   4051  H1  WAT   712      42.865  23.341  -7.286  1.00  0.00           H  
ATOM   4052  H2  WAT   712      42.231  22.153  -6.594  1.00  0.00           H  
TER    4053      WAT   712 
ATOM   4053  O   WAT   713      -4.935 -22.965 -26.408  1.00  0.00           O  
ATOM   4054  H1  WAT   713      -5.488 -23.726 -26.232  1.00  0.00           H  
ATOM   4055  H2  WAT   713      -5.552 -22.267 -26.630  1.00  0.00           H  
TER    4056      WAT   713 
ATOM   4056  O   WAT   714      26.992 -36.897  22.416  1.00  0.00           O  
ATOM   4057  H1  WAT   714      26.267 -36.322  22.171  1.00  0.00           H  
ATOM   4058  H2  WAT   714      27.580 -36.875  21.661  1.00  0.00           H  
TER    4059      WAT   714 
ATOM   4059  O   WAT   715      -0.457  24.188 -13.098  1.00  0.00           O  
ATOM   4060  H1  WAT   715      -0.386  23.389 -13.620  1.00  0.00           H  
ATOM   4061  H2  WAT   715       0.449  24.444 -12.928  1.00  0.00           H  
TER    4062      WAT   715 
ATOM   4062  O   WAT   716      -9.747  -5.707  22.035  1.00  0.00           O  
ATOM   4063  H1  WAT   716      -9.034  -6.023  21.479  1.00  0.00           H  
ATOM   4064  H2  WAT   716     -10.460  -6.328  21.887  1.00  0.00           H  
TER    4065      WAT   716 
ATOM   4065  O   WAT   717       0.365 -10.849  -0.244  1.00  0.00           O  
ATOM   4066  H1  WAT   717       1.125 -10.733  -0.815  1.00  0.00           H  
ATOM   4067  H2  WAT   717       0.254 -11.798  -0.183  1.00  0.00           H  
TER    4068      WAT   717 
ATOM   4068  O   WAT   718       5.118 -35.113  28.694  1.00  0.00           O  
ATOM   4069  H1  WAT   718       6.017 -34.882  28.928  1.00  0.00           H  
ATOM   4070  H2  WAT   718       5.112 -36.070  28.675  1.00  0.00           H  
TER    4071      WAT   718 
ATOM   4071  O   WAT   719      19.982 -12.447   5.408  1.00  0.00           O  
ATOM   4072  H1  WAT   719      20.761 -12.661   4.894  1.00  0.00           H  
ATOM   4073  H2  WAT   719      19.451 -13.243   5.381  1.00  0.00           H  
TER    4074      WAT   719 
ATOM   4074  O   WAT   720      19.863  35.039  -0.141  1.00  0.00           O  
ATOM   4075  H1  WAT   720      19.762  35.975  -0.311  1.00  0.00           H  
ATOM   4076  H2  WAT   720      19.060  34.645  -0.484  1.00  0.00           H  
TER    4077      WAT   720 
ATOM   4077  O   WAT   721     -32.205 -31.324  -6.719  1.00  0.00           O  
ATOM   4078  H1  WAT   721     -31.806 -31.015  -7.532  1.00  0.00           H  
ATOM   4079  H2  WAT   721     -32.599 -32.166  -6.950  1.00  0.00           H  
TER    4080      WAT   721 
ATOM   4080  O   WAT   722     -16.326  28.018 -10.815  1.00  0.00           O  
ATOM   4081  H1  WAT   722     -15.426  28.100 -10.499  1.00  0.00           H  
ATOM   4082  H2  WAT   722     -16.251  28.078 -11.768  1.00  0.00           H  
TER    4083      WAT   722 
ATOM   4083  O   WAT   723     -20.135  14.072  43.468  1.00  0.00           O  
ATOM   4084  H1  WAT   723     -19.192  14.132  43.315  1.00  0.00           H  
ATOM   4085  H2  WAT   723     -20.513  14.746  42.901  1.00  0.00           H  
TER    4086      WAT   723 
ATOM   4086  O   WAT   724     -29.524  33.283   4.525  1.00  0.00           O  
ATOM   4087  H1  WAT   724     -29.144  33.498   5.377  1.00  0.00           H  
ATOM   4088  H2  WAT   724     -28.848  33.526   3.893  1.00  0.00           H  
TER    4089      WAT   724 
ATOM   4089  O   WAT   725      36.953  33.578 -11.596  1.00  0.00           O  
ATOM   4090  H1  WAT   725      36.487  33.713 -10.771  1.00  0.00           H  
ATOM   4091  H2  WAT   725      36.319  33.819 -12.271  1.00  0.00           H  
TER    4092      WAT   725 
ATOM   4092  O   WAT   726      12.069 -19.635 -34.075  1.00  0.00           O  
ATOM   4093  H1  WAT   726      11.596 -19.585 -34.906  1.00  0.00           H  
ATOM   4094  H2  WAT   726      12.369 -20.542 -34.024  1.00  0.00           H  
TER    4095      WAT   726 
ATOM   4095  O   WAT   727      19.016   6.977 -16.342  1.00  0.00           O  
ATOM   4096  H1  WAT   727      18.419   7.043 -15.597  1.00  0.00           H  
ATOM   4097  H2  WAT   727      19.373   7.859 -16.442  1.00  0.00           H  
TER    4098      WAT   727 
ATOM   4098  O   WAT   728     -24.660   2.865 -32.317  1.00  0.00           O  
ATOM   4099  H1  WAT   728     -24.430   3.187 -33.188  1.00  0.00           H  
ATOM   4100  H2  WAT   728     -23.828   2.582 -31.939  1.00  0.00           H  
TER    4101      WAT   728 
ATOM   4101  O   WAT   729      18.698  21.384  -8.521  1.00  0.00           O  
ATOM   4102  H1  WAT   729      18.350  20.975  -7.729  1.00  0.00           H  
ATOM   4103  H2  WAT   729      18.810  22.305  -8.286  1.00  0.00           H  
TER    4104      WAT   729 
ATOM   4104  O   WAT   730      16.908 -29.337  17.572  1.00  0.00           O  
ATOM   4105  H1  WAT   730      16.156 -29.021  17.070  1.00  0.00           H  
ATOM   4106  H2  WAT   730      17.205 -28.572  18.064  1.00  0.00           H  
TER    4107      WAT   730 
ATOM   4107  O   WAT   731      -7.955 -48.498   2.611  1.00  0.00           O  
ATOM   4108  H1  WAT   731      -7.227 -49.061   2.875  1.00  0.00           H  
ATOM   4109  H2  WAT   731      -7.934 -47.772   3.234  1.00  0.00           H  
TER    4110      WAT   731 
ATOM   4110  O   WAT   732      29.631 -30.272  15.046  1.00  0.00           O  
ATOM   4111  H1  WAT   732      29.981 -31.158  14.957  1.00  0.00           H  
ATOM   4112  H2  WAT   732      29.410 -30.011  14.152  1.00  0.00           H  
TER    4113      WAT   732 
ATOM   4113  O   WAT   733      11.563  39.175 -14.833  1.00  0.00           O  
ATOM   4114  H1  WAT   733      10.984  38.629 -15.366  1.00  0.00           H  
ATOM   4115  H2  WAT   733      11.705  39.960 -15.362  1.00  0.00           H  
TER    4116      WAT   733 
ATOM   4116  O   WAT   734     -26.037  -3.477  27.521  1.00  0.00           O  
ATOM   4117  H1  WAT   734     -26.088  -2.705  26.957  1.00  0.00           H  
ATOM   4118  H2  WAT   734     -25.307  -3.984  27.166  1.00  0.00           H  
TER    4119      WAT   734 
ATOM   4119  O   WAT   735      11.452 -16.592  47.940  1.00  0.00           O  
ATOM   4120  H1  WAT   735      11.123 -16.602  48.839  1.00  0.00           H  
ATOM   4121  H2  WAT   735      10.687 -16.799  47.403  1.00  0.00           H  
TER    4122      WAT   735 
ATOM   4122  O   WAT   736      -5.668 -14.372  40.104  1.00  0.00           O  
ATOM   4123  H1  WAT   736      -6.456 -14.900  39.976  1.00  0.00           H  
ATOM   4124  H2  WAT   736      -5.739 -13.673  39.454  1.00  0.00           H  
TER    4125      WAT   736 
ATOM   4125  O   WAT   737      34.788  32.723  -8.978  1.00  0.00           O  
ATOM   4126  H1  WAT   737      34.026  32.167  -9.143  1.00  0.00           H  
ATOM   4127  H2  WAT   737      34.460  33.616  -9.087  1.00  0.00           H  
TER    4128      WAT   737 
ATOM   4128  O   WAT   738     -14.032 -16.186 -17.105  1.00  0.00           O  
ATOM   4129  H1  WAT   738     -14.341 -16.668 -16.338  1.00  0.00           H  
ATOM   4130  H2  WAT   738     -13.929 -16.854 -17.782  1.00  0.00           H  
TER    4131      WAT   738 
ATOM   4131  O   WAT   739      30.959  24.919 -24.370  1.00  0.00           O  
ATOM   4132  H1  WAT   739      30.428  25.681 -24.138  1.00  0.00           H  
ATOM   4133  H2  WAT   739      30.331  24.199 -24.430  1.00  0.00           H  
TER    4134      WAT   739 
ATOM   4134  O   WAT   740     -29.707   8.064  16.379  1.00  0.00           O  
ATOM   4135  H1  WAT   740     -30.025   8.238  15.493  1.00  0.00           H  
ATOM   4136  H2  WAT   740     -30.374   7.497  16.766  1.00  0.00           H  
TER    4137      WAT   740 
ATOM   4137  O   WAT   741     -23.525   3.812  43.814  1.00  0.00           O  
ATOM   4138  H1  WAT   741     -23.008   4.615  43.876  1.00  0.00           H  
ATOM   4139  H2  WAT   741     -23.069   3.190  44.381  1.00  0.00           H  
TER    4140      WAT   741 
ATOM   4140  O   WAT   742      -7.301  -9.864  33.607  1.00  0.00           O  
ATOM   4141  H1  WAT   742      -6.583 -10.174  34.159  1.00  0.00           H  
ATOM   4142  H2  WAT   742      -6.943  -9.100  33.155  1.00  0.00           H  
TER    4143      WAT   742 
ATOM   4143  O   WAT   743      34.361  33.155  17.456  1.00  0.00           O  
ATOM   4144  H1  WAT   743      34.393  32.349  17.971  1.00  0.00           H  
ATOM   4145  H2  WAT   743      33.427  33.319  17.325  1.00  0.00           H  
TER    4146      WAT   743 
ATOM   4146  O   WAT   744     -20.268 -21.546 -20.476  1.00  0.00           O  
ATOM   4147  H1  WAT   744     -20.667 -21.000 -19.798  1.00  0.00           H  
ATOM   4148  H2  WAT   744     -20.416 -22.443 -20.178  1.00  0.00           H  
TER    4149      WAT   744 
ATOM   4149  O   WAT   745      41.844   5.084  19.111  1.00  0.00           O  
ATOM   4150  H1  WAT   745      42.010   5.805  19.719  1.00  0.00           H  
ATOM   4151  H2  WAT   745      40.890   5.039  19.049  1.00  0.00           H  
TER    4152      WAT   745 
ATOM   4152  O   WAT   746     -25.257   8.002  -8.787  1.00  0.00           O  
ATOM   4153  H1  WAT   746     -25.185   8.942  -8.617  1.00  0.00           H  
ATOM   4154  H2  WAT   746     -24.469   7.627  -8.394  1.00  0.00           H  
TER    4155      WAT   746 
ATOM   4155  O   WAT   747     -42.508   9.261 -13.723  1.00  0.00           O  
ATOM   4156  H1  WAT   747     -41.827   8.954 -14.322  1.00  0.00           H  
ATOM   4157  H2  WAT   747     -42.559   8.583 -13.050  1.00  0.00           H  
TER    4158      WAT   747 
ATOM   4158  O   WAT   748       8.366 -15.656  -5.496  1.00  0.00           O  
ATOM   4159  H1  WAT   748       8.503 -16.051  -4.635  1.00  0.00           H  
ATOM   4160  H2  WAT   748       9.195 -15.221  -5.694  1.00  0.00           H  
TER    4161      WAT   748 
ATOM   4161  O   WAT   749     -33.268   6.455  -5.704  1.00  0.00           O  
ATOM   4162  H1  WAT   749     -32.654   5.797  -6.030  1.00  0.00           H  
ATOM   4163  H2  WAT   749     -34.114   6.193  -6.066  1.00  0.00           H  
TER    4164      WAT   749 
ATOM   4164  O   WAT   750     -42.586  -2.525  32.118  1.00  0.00           O  
ATOM   4165  H1  WAT   750     -42.148  -2.375  32.956  1.00  0.00           H  
ATOM   4166  H2  WAT   750     -42.513  -3.468  31.974  1.00  0.00           H  
TER    4167      WAT   750 
ATOM   4167  O   WAT   751      41.116 -23.784 -14.214  1.00  0.00           O  
ATOM   4168  H1  WAT   751      41.605 -24.429 -14.725  1.00  0.00           H  
ATOM   4169  H2  WAT   751      40.275 -23.711 -14.664  1.00  0.00           H  
TER    4170      WAT   751 
ATOM   4170  O   WAT   752      -1.125 -21.080 -16.513  1.00  0.00           O  
ATOM   4171  H1  WAT   752      -0.661 -20.862 -15.705  1.00  0.00           H  
ATOM   4172  H2  WAT   752      -1.149 -20.258 -17.004  1.00  0.00           H  
TER    4173      WAT   752 
ATOM   4173  O   WAT   753      21.657  21.702  -9.171  1.00  0.00           O  
ATOM   4174  H1  WAT   753      21.390  22.152  -9.972  1.00  0.00           H  
ATOM   4175  H2  WAT   753      20.837  21.529  -8.709  1.00  0.00           H  
TER    4176      WAT   753 
ATOM   4176  O   WAT   754      -8.314 -21.309  29.681  1.00  0.00           O  
ATOM   4177  H1  WAT   754      -7.614 -21.953  29.787  1.00  0.00           H  
ATOM   4178  H2  WAT   754      -9.061 -21.817  29.364  1.00  0.00           H  
TER    4179      WAT   754 
ATOM   4179  O   WAT   755      17.223 -20.068  26.429  1.00  0.00           O  
ATOM   4180  H1  WAT   755      16.957 -20.300  27.319  1.00  0.00           H  
ATOM   4181  H2  WAT   755      17.008 -20.841  25.906  1.00  0.00           H  
TER    4182      WAT   755 
ATOM   4182  O   WAT   756     -35.690 -32.144   5.259  1.00  0.00           O  
ATOM   4183  H1  WAT   756     -35.988 -32.620   4.483  1.00  0.00           H  
ATOM   4184  H2  WAT   756     -34.818 -32.497   5.437  1.00  0.00           H  
TER    4185      WAT   756 
ATOM   4185  O   WAT   757       9.103  45.829 -12.293  1.00  0.00           O  
ATOM   4186  H1  WAT   757       8.805  46.419 -11.601  1.00  0.00           H  
ATOM   4187  H2  WAT   757       8.969  44.952 -11.936  1.00  0.00           H  
TER    4188      WAT   757 
ATOM   4188  O   WAT   758     -11.805 -14.111 -33.912  1.00  0.00           O  
ATOM   4189  H1  WAT   758     -12.310 -14.895 -34.126  1.00  0.00           H  
ATOM   4190  H2  WAT   758     -11.861 -14.043 -32.958  1.00  0.00           H  
TER    4191      WAT   758 
ATOM   4191  O   WAT   759      -9.215  -0.900 -23.673  1.00  0.00           O  
ATOM   4192  H1  WAT   759      -8.455  -0.791 -23.100  1.00  0.00           H  
ATOM   4193  H2  WAT   759      -8.957  -0.479 -24.494  1.00  0.00           H  
TER    4194      WAT   759 
ATOM   4194  O   WAT   760     -43.331  -9.140 -10.094  1.00  0.00           O  
ATOM   4195  H1  WAT   760     -42.412  -9.217  -9.838  1.00  0.00           H  
ATOM   4196  H2  WAT   760     -43.708  -8.535  -9.455  1.00  0.00           H  
TER    4197      WAT   760 
ATOM   4197  O   WAT   761       6.819  17.583  20.902  1.00  0.00           O  
ATOM   4198  H1  WAT   761       7.309  16.773  21.044  1.00  0.00           H  
ATOM   4199  H2  WAT   761       6.961  17.790  19.978  1.00  0.00           H  
TER    4200      WAT   761 
ATOM   4200  O   WAT   762      -7.694 -47.496  14.225  1.00  0.00           O  
ATOM   4201  H1  WAT   762      -6.909 -47.927  14.563  1.00  0.00           H  
ATOM   4202  H2  WAT   762      -8.275 -48.216  13.979  1.00  0.00           H  
TER    4203      WAT   762 
ATOM   4203  O   WAT   763     -29.203 -15.235 -17.677  1.00  0.00           O  
ATOM   4204  H1  WAT   763     -28.924 -15.577 -18.527  1.00  0.00           H  
ATOM   4205  H2  WAT   763     -30.132 -15.457 -17.623  1.00  0.00           H  
TER    4206      WAT   763 
ATOM   4206  O   WAT   764     -33.779 -18.049   5.142  1.00  0.00           O  
ATOM   4207  H1  WAT   764     -34.300 -17.247   5.108  1.00  0.00           H  
ATOM   4208  H2  WAT   764     -34.278 -18.635   5.711  1.00  0.00           H  
TER    4209      WAT   764 
ATOM   4209  O   WAT   765     -18.208  14.272 -28.643  1.00  0.00           O  
ATOM   4210  H1  WAT   765     -18.277  14.888 -29.372  1.00  0.00           H  
ATOM   4211  H2  WAT   765     -18.923  14.515 -28.055  1.00  0.00           H  
TER    4212      WAT   765 
ATOM   4212  O   WAT   766     -22.641  -6.480  -1.467  1.00  0.00           O  
ATOM   4213  H1  WAT   766     -23.480  -6.031  -1.368  1.00  0.00           H  
ATOM   4214  H2  WAT   766     -22.871  -7.407  -1.521  1.00  0.00           H  
TER    4215      WAT   766 
ATOM   4215  O   WAT   767      36.519 -14.504  -9.413  1.00  0.00           O  
ATOM   4216  H1  WAT   767      35.948 -14.113  -8.751  1.00  0.00           H  
ATOM   4217  H2  WAT   767      36.111 -14.273 -10.248  1.00  0.00           H  
TER    4218      WAT   767 
ATOM   4218  O   WAT   768      12.637  17.156  36.453  1.00  0.00           O  
ATOM   4219  H1  WAT   768      11.847  17.696  36.473  1.00  0.00           H  
ATOM   4220  H2  WAT   768      12.858  17.089  35.524  1.00  0.00           H  
TER    4221      WAT   768 
ATOM   4221  O   WAT   769       4.924   1.994  37.982  1.00  0.00           O  
ATOM   4222  H1  WAT   769       4.657   1.179  38.407  1.00  0.00           H  
ATOM   4223  H2  WAT   769       4.845   1.813  37.046  1.00  0.00           H  
TER    4224      WAT   769 
ATOM   4224  O   WAT   770       9.152  48.453   5.886  1.00  0.00           O  
ATOM   4225  H1  WAT   770       9.555  48.609   5.031  1.00  0.00           H  
ATOM   4226  H2  WAT   770       9.806  47.950   6.371  1.00  0.00           H  
TER    4227      WAT   770 
ATOM   4227  O   WAT   771     -12.472  -2.862   8.015  1.00  0.00           O  
ATOM   4228  H1  WAT   771     -12.115  -3.464   7.362  1.00  0.00           H  
ATOM   4229  H2  WAT   771     -11.743  -2.699   8.614  1.00  0.00           H  
TER    4230      WAT   771 
ATOM   4230  O   WAT   772       8.676 -17.584 -34.068  1.00  0.00           O  
ATOM   4231  H1  WAT   772       9.260 -18.262 -34.407  1.00  0.00           H  
ATOM   4232  H2  WAT   772       8.913 -16.796 -34.558  1.00  0.00           H  
TER    4233      WAT   772 
ATOM   4233  O   WAT   773     -19.515 -13.774   1.836  1.00  0.00           O  
ATOM   4234  H1  WAT   773     -19.798 -13.096   1.222  1.00  0.00           H  
ATOM   4235  H2  WAT   773     -20.325 -14.210   2.101  1.00  0.00           H  
TER    4236      WAT   773 
ATOM   4236  O   WAT   774      -0.338  -1.689 -44.422  1.00  0.00           O  
ATOM   4237  H1  WAT   774      -0.278  -2.415 -43.801  1.00  0.00           H  
ATOM   4238  H2  WAT   774      -0.128  -2.081 -45.270  1.00  0.00           H  
TER    4239      WAT   774 
ATOM   4239  O   WAT   775     -10.782 -27.823  12.832  1.00  0.00           O  
ATOM   4240  H1  WAT   775     -10.796 -28.774  12.946  1.00  0.00           H  
ATOM   4241  H2  WAT   775     -11.111 -27.683  11.945  1.00  0.00           H  
TER    4242      WAT   775 
ATOM   4242  O   WAT   776     -31.368  -0.054 -28.151  1.00  0.00           O  
ATOM   4243  H1  WAT   776     -31.363   0.885 -28.339  1.00  0.00           H  
ATOM   4244  H2  WAT   776     -31.737  -0.120 -27.271  1.00  0.00           H  
TER    4245      WAT   776 
ATOM   4245  O   WAT   777      -5.814  -6.516 -15.931  1.00  0.00           O  
ATOM   4246  H1  WAT   777      -5.862  -6.901 -16.806  1.00  0.00           H  
ATOM   4247  H2  WAT   777      -5.634  -7.257 -15.353  1.00  0.00           H  
TER    4248      WAT   777 
ATOM   4248  O   WAT   778     -24.263 -12.689 -20.870  1.00  0.00           O  
ATOM   4249  H1  WAT   778     -24.231 -13.127 -21.721  1.00  0.00           H  
ATOM   4250  H2  WAT   778     -23.354 -12.679 -20.572  1.00  0.00           H  
TER    4251      WAT   778 
ATOM   4251  O   WAT   779     -13.780 -28.726  -6.819  1.00  0.00           O  
ATOM   4252  H1  WAT   779     -14.113 -28.219  -6.079  1.00  0.00           H  
ATOM   4253  H2  WAT   779     -13.794 -28.114  -7.555  1.00  0.00           H  
TER    4254      WAT   779 
ATOM   4254  O   WAT   780       2.044 -26.160  34.504  1.00  0.00           O  
ATOM   4255  H1  WAT   780       2.673 -25.514  34.183  1.00  0.00           H  
ATOM   4256  H2  WAT   780       2.470 -27.004  34.355  1.00  0.00           H  
TER    4257      WAT   780 
ATOM   4257  O   WAT   781     -35.444  27.373   5.613  1.00  0.00           O  
ATOM   4258  H1  WAT   781     -36.286  27.338   5.160  1.00  0.00           H  
ATOM   4259  H2  WAT   781     -34.816  27.025   4.980  1.00  0.00           H  
TER    4260      WAT   781 
ATOM   4260  O   WAT   782       5.407 -36.592 -27.049  1.00  0.00           O  
ATOM   4261  H1  WAT   782       5.361 -35.771 -27.540  1.00  0.00           H  
ATOM   4262  H2  WAT   782       6.055 -37.116 -27.520  1.00  0.00           H  
TER    4263      WAT   782 
ATOM   4263  O   WAT   783      42.368 -28.622  -5.912  1.00  0.00           O  
ATOM   4264  H1  WAT   783      41.628 -28.820  -6.486  1.00  0.00           H  
ATOM   4265  H2  WAT   783      42.302 -27.680  -5.754  1.00  0.00           H  
TER    4266      WAT   783 
ATOM   4266  O   WAT   784     -18.698  -9.514 -10.290  1.00  0.00           O  
ATOM   4267  H1  WAT   784     -18.109 -10.159  -9.898  1.00  0.00           H  
ATOM   4268  H2  WAT   784     -19.521  -9.620  -9.814  1.00  0.00           H  
TER    4269      WAT   784 
ATOM   4269  O   WAT   785     -10.905  18.675  -5.971  1.00  0.00           O  
ATOM   4270  H1  WAT   785     -10.618  18.087  -6.670  1.00  0.00           H  
ATOM   4271  H2  WAT   785     -10.963  18.115  -5.197  1.00  0.00           H  
TER    4272      WAT   785 
ATOM   4272  O   WAT   786      -4.289  40.293  20.321  1.00  0.00           O  
ATOM   4273  H1  WAT   786      -3.829  40.975  19.831  1.00  0.00           H  
ATOM   4274  H2  WAT   786      -3.689  39.547  20.315  1.00  0.00           H  
TER    4275      WAT   786 
ATOM   4275  O   WAT   787      -7.151  37.178  -9.061  1.00  0.00           O  
ATOM   4276  H1  WAT   787      -6.986  37.389  -9.980  1.00  0.00           H  
ATOM   4277  H2  WAT   787      -6.905  36.256  -8.979  1.00  0.00           H  
TER    4278      WAT   787 
ATOM   4278  O   WAT   788      25.511  32.788 -21.772  1.00  0.00           O  
ATOM   4279  H1  WAT   788      25.843  33.084 -20.924  1.00  0.00           H  
ATOM   4280  H2  WAT   788      26.141  33.130 -22.407  1.00  0.00           H  
TER    4281      WAT   788 
ATOM   4281  O   WAT   789     -16.876 -20.027  -9.880  1.00  0.00           O  
ATOM   4282  H1  WAT   789     -17.301 -20.781  -9.472  1.00  0.00           H  
ATOM   4283  H2  WAT   789     -16.331 -20.404 -10.571  1.00  0.00           H  
TER    4284      WAT   789 
ATOM   4284  O   WAT   790      -5.224 -18.490  -1.065  1.00  0.00           O  
ATOM   4285  H1  WAT   790      -5.649 -18.574  -0.212  1.00  0.00           H  
ATOM   4286  H2  WAT   790      -4.718 -17.680  -1.002  1.00  0.00           H  
TER    4287      WAT   790 
ATOM   4287  O   WAT   791      -1.643 -36.708 -22.747  1.00  0.00           O  
ATOM   4288  H1  WAT   791      -0.991 -36.458 -22.092  1.00  0.00           H  
ATOM   4289  H2  WAT   791      -2.089 -37.464 -22.365  1.00  0.00           H  
TER    4290      WAT   791 
ATOM   4290  O   WAT   792      42.761  -0.897  21.039  1.00  0.00           O  
ATOM   4291  H1  WAT   792      41.893  -0.563  21.265  1.00  0.00           H  
ATOM   4292  H2  WAT   792      42.798  -0.840  20.084  1.00  0.00           H  
TER    4293      WAT   792 
ATOM   4293  O   WAT   793       0.508  -6.255  49.955  1.00  0.00           O  
ATOM   4294  H1  WAT   793       1.209  -6.408  49.321  1.00  0.00           H  
ATOM   4295  H2  WAT   793       0.289  -7.126  50.285  1.00  0.00           H  
TER    4296      WAT   793 
ATOM   4296  O   WAT   794     -43.137  -8.137  30.625  1.00  0.00           O  
ATOM   4297  H1  WAT   794     -42.297  -8.375  31.018  1.00  0.00           H  
ATOM   4298  H2  WAT   794     -43.693  -8.904  30.765  1.00  0.00           H  
TER    4299      WAT   794 
ATOM   4299  O   WAT   795     -10.956   3.260  42.965  1.00  0.00           O  
ATOM   4300  H1  WAT   795     -11.446   2.445  43.075  1.00  0.00           H  
ATOM   4301  H2  WAT   795     -10.315   3.064  42.282  1.00  0.00           H  
TER    4302      WAT   795 
ATOM   4302  O   WAT   796      10.541   0.628  39.326  1.00  0.00           O  
ATOM   4303  H1  WAT   796      11.363   0.348  38.923  1.00  0.00           H  
ATOM   4304  H2  WAT   796      10.543   1.581  39.237  1.00  0.00           H  
TER    4305      WAT   796 
ATOM   4305  O   WAT   797      -1.801  27.333 -13.885  1.00  0.00           O  
ATOM   4306  H1  WAT   797      -1.771  27.337 -12.929  1.00  0.00           H  
ATOM   4307  H2  WAT   797      -2.522  27.923 -14.105  1.00  0.00           H  
TER    4308      WAT   797 
ATOM   4308  O   WAT   798     -38.375 -11.214  -1.952  1.00  0.00           O  
ATOM   4309  H1  WAT   798     -38.077 -10.572  -2.596  1.00  0.00           H  
ATOM   4310  H2  WAT   798     -38.771 -11.911  -2.475  1.00  0.00           H  
TER    4311      WAT   798 
ATOM   4311  O   WAT   799      23.495   8.199  10.067  1.00  0.00           O  
ATOM   4312  H1  WAT   799      22.881   8.898   9.843  1.00  0.00           H  
ATOM   4313  H2  WAT   799      24.328   8.482   9.692  1.00  0.00           H  
TER    4314      WAT   799 
ATOM   4314  O   WAT   800      -3.213  -5.556  19.084  1.00  0.00           O  
ATOM   4315  H1  WAT   800      -4.162  -5.457  19.006  1.00  0.00           H  
ATOM   4316  H2  WAT   800      -3.091  -6.093  19.866  1.00  0.00           H  
TER    4317      WAT   800 
ATOM   4317  O   WAT   801      14.558 -12.359 -24.361  1.00  0.00           O  
ATOM   4318  H1  WAT   801      15.310 -11.880 -24.012  1.00  0.00           H  
ATOM   4319  H2  WAT   801      13.950 -11.677 -24.643  1.00  0.00           H  
TER    4320      WAT   801 
ATOM   4320  O   WAT   802       7.925  39.845  -2.928  1.00  0.00           O  
ATOM   4321  H1  WAT   802       8.786  39.717  -2.530  1.00  0.00           H  
ATOM   4322  H2  WAT   802       7.377  39.165  -2.537  1.00  0.00           H  
TER    4323      WAT   802 
ATOM   4323  O   WAT   803     -32.824   5.317 -19.634  1.00  0.00           O  
ATOM   4324  H1  WAT   803     -32.182   5.000 -18.999  1.00  0.00           H  
ATOM   4325  H2  WAT   803     -33.356   5.944 -19.145  1.00  0.00           H  
TER    4326      WAT   803 
ATOM   4326  O   WAT   804       0.660 -41.689  -7.699  1.00  0.00           O  
ATOM   4327  H1  WAT   804       0.497 -41.226  -6.877  1.00  0.00           H  
ATOM   4328  H2  WAT   804       0.938 -41.005  -8.308  1.00  0.00           H  
TER    4329      WAT   804 
ATOM   4329  O   WAT   805      22.711  31.786 -17.406  1.00  0.00           O  
ATOM   4330  H1  WAT   805      22.415  30.946 -17.054  1.00  0.00           H  
ATOM   4331  H2  WAT   805      21.958  32.118 -17.895  1.00  0.00           H  
TER    4332      WAT   805 
ATOM   4332  O   WAT   806      -7.939 -34.233 -10.886  1.00  0.00           O  
ATOM   4333  H1  WAT   806      -8.109 -34.239 -11.828  1.00  0.00           H  
ATOM   4334  H2  WAT   806      -8.105 -33.329 -10.618  1.00  0.00           H  
TER    4335      WAT   806 
ATOM   4335  O   WAT   807     -24.287  24.902  26.316  1.00  0.00           O  
ATOM   4336  H1  WAT   807     -23.383  24.870  26.002  1.00  0.00           H  
ATOM   4337  H2  WAT   807     -24.489  23.997  26.553  1.00  0.00           H  
TER    4338      WAT   807 
ATOM   4338  O   WAT   808     -28.891  26.767 -17.467  1.00  0.00           O  
ATOM   4339  H1  WAT   808     -28.259  26.649 -18.176  1.00  0.00           H  
ATOM   4340  H2  WAT   808     -29.023  27.714 -17.419  1.00  0.00           H  
TER    4341      WAT   808 
ATOM   4341  O   WAT   809       0.032  -2.889  20.043  1.00  0.00           O  
ATOM   4342  H1  WAT   809      -0.352  -3.333  20.799  1.00  0.00           H  
ATOM   4343  H2  WAT   809       0.875  -3.322  19.914  1.00  0.00           H  
TER    4344      WAT   809 
ATOM   4344  O   WAT   810     -35.662  -2.362  12.550  1.00  0.00           O  
ATOM   4345  H1  WAT   810     -35.216  -2.776  13.289  1.00  0.00           H  
ATOM   4346  H2  WAT   810     -35.629  -3.017  11.853  1.00  0.00           H  
TER    4347      WAT   810 
ATOM   4347  O   WAT   811      37.596 -20.045 -16.924  1.00  0.00           O  
ATOM   4348  H1  WAT   811      37.302 -19.294 -16.408  1.00  0.00           H  
ATOM   4349  H2  WAT   811      38.036 -19.658 -17.681  1.00  0.00           H  
TER    4350      WAT   811 
ATOM   4350  O   WAT   812     -21.405 -30.981 -19.894  1.00  0.00           O  
ATOM   4351  H1  WAT   812     -21.654 -30.553 -20.713  1.00  0.00           H  
ATOM   4352  H2  WAT   812     -20.570 -30.576 -19.657  1.00  0.00           H  
TER    4353      WAT   812 
ATOM   4353  O   WAT   813     -17.497  -7.392   4.359  1.00  0.00           O  
ATOM   4354  H1  WAT   813     -17.457  -6.870   5.161  1.00  0.00           H  
ATOM   4355  H2  WAT   813     -18.065  -8.129   4.581  1.00  0.00           H  
TER    4356      WAT   813 
ATOM   4356  O   WAT   814       8.661  12.726  15.837  1.00  0.00           O  
ATOM   4357  H1  WAT   814       9.095  12.259  15.123  1.00  0.00           H  
ATOM   4358  H2  WAT   814       9.355  13.250  16.237  1.00  0.00           H  
TER    4359      WAT   814 
ATOM   4359  O   WAT   815       4.166   2.133  -4.331  1.00  0.00           O  
ATOM   4360  H1  WAT   815       4.474   1.318  -3.936  1.00  0.00           H  
ATOM   4361  H2  WAT   815       3.608   1.852  -5.057  1.00  0.00           H  
TER    4362      WAT   815 
ATOM   4362  O   WAT   816     -11.854 -21.885  12.162  1.00  0.00           O  
ATOM   4363  H1  WAT   816     -12.535 -21.764  11.500  1.00  0.00           H  
ATOM   4364  H2  WAT   816     -11.572 -22.793  12.052  1.00  0.00           H  
TER    4365      WAT   816 
ATOM   4365  O   WAT   817      -0.954 -21.172 -34.068  1.00  0.00           O  
ATOM   4366  H1  WAT   817      -1.414 -21.877 -33.613  1.00  0.00           H  
ATOM   4367  H2  WAT   817      -1.593 -20.460 -34.111  1.00  0.00           H  
TER    4368      WAT   817 
ATOM   4368  O   WAT   818      14.715 -18.858 -40.912  1.00  0.00           O  
ATOM   4369  H1  WAT   818      14.889 -18.259 -41.637  1.00  0.00           H  
ATOM   4370  H2  WAT   818      14.037 -18.420 -40.397  1.00  0.00           H  
TER    4371      WAT   818 
ATOM   4371  O   WAT   819      -4.909  40.047  27.095  1.00  0.00           O  
ATOM   4372  H1  WAT   819      -5.219  39.403  26.457  1.00  0.00           H  
ATOM   4373  H2  WAT   819      -4.868  39.565  27.921  1.00  0.00           H  
TER    4374      WAT   819 
ATOM   4374  O   WAT   820     -32.328  19.295  -6.058  1.00  0.00           O  
ATOM   4375  H1  WAT   820     -31.906  19.326  -6.917  1.00  0.00           H  
ATOM   4376  H2  WAT   820     -32.593  20.199  -5.888  1.00  0.00           H  
TER    4377      WAT   820 
ATOM   4377  O   WAT   821     -27.410  -9.110  17.636  1.00  0.00           O  
ATOM   4378  H1  WAT   821     -27.803  -8.302  17.306  1.00  0.00           H  
ATOM   4379  H2  WAT   821     -26.613  -9.218  17.116  1.00  0.00           H  
TER    4380      WAT   821 
ATOM   4380  O   WAT   822     -38.326  20.098 -20.019  1.00  0.00           O  
ATOM   4381  H1  WAT   822     -37.872  19.394 -19.554  1.00  0.00           H  
ATOM   4382  H2  WAT   822     -37.912  20.121 -20.881  1.00  0.00           H  
TER    4383      WAT   822 
ATOM   4383  O   WAT   823      32.533  -5.649   5.855  1.00  0.00           O  
ATOM   4384  H1  WAT   823      31.951  -5.859   5.125  1.00  0.00           H  
ATOM   4385  H2  WAT   823      31.944  -5.499   6.595  1.00  0.00           H  
TER    4386      WAT   823 
ATOM   4386  O   WAT   824       0.758  -7.987  10.444  1.00  0.00           O  
ATOM   4387  H1  WAT   824       0.273  -7.475  11.091  1.00  0.00           H  
ATOM   4388  H2  WAT   824       1.335  -8.546  10.964  1.00  0.00           H  
TER    4389      WAT   824 
ATOM   4389  O   WAT   825       1.860 -15.649 -33.308  1.00  0.00           O  
ATOM   4390  H1  WAT   825       1.459 -16.164 -32.607  1.00  0.00           H  
ATOM   4391  H2  WAT   825       1.306 -14.871 -33.380  1.00  0.00           H  
TER    4392      WAT   825 
ATOM   4392  O   WAT   826      -8.386   0.146 -31.027  1.00  0.00           O  
ATOM   4393  H1  WAT   826      -9.059  -0.353 -30.564  1.00  0.00           H  
ATOM   4394  H2  WAT   826      -8.851   0.555 -31.757  1.00  0.00           H  
TER    4395      WAT   826 
ATOM   4395  O   WAT   827      -6.014 -28.971  -8.866  1.00  0.00           O  
ATOM   4396  H1  WAT   827      -5.793 -29.511  -8.107  1.00  0.00           H  
ATOM   4397  H2  WAT   827      -5.332 -28.301  -8.890  1.00  0.00           H  
TER    4398      WAT   827 
ATOM   4398  O   WAT   828     -21.758   1.061  15.124  1.00  0.00           O  
ATOM   4399  H1  WAT   828     -22.078   1.957  15.020  1.00  0.00           H  
ATOM   4400  H2  WAT   828     -20.898   1.063  14.703  1.00  0.00           H  
TER    4401      WAT   828 
ATOM   4401  O   WAT   829     -28.181 -21.244 -26.477  1.00  0.00           O  
ATOM   4402  H1  WAT   829     -28.298 -20.405 -26.922  1.00  0.00           H  
ATOM   4403  H2  WAT   829     -27.239 -21.305 -26.322  1.00  0.00           H  
TER    4404      WAT   829 
ATOM   4404  O   WAT   830      22.979 -21.264 -36.724  1.00  0.00           O  
ATOM   4405  H1  WAT   830      23.158 -20.355 -36.962  1.00  0.00           H  
ATOM   4406  H2  WAT   830      22.039 -21.370 -36.871  1.00  0.00           H  
TER    4407      WAT   830 
ATOM   4407  O   WAT   831      22.027  12.322  21.370  1.00  0.00           O  
ATOM   4408  H1  WAT   831      22.796  11.840  21.672  1.00  0.00           H  
ATOM   4409  H2  WAT   831      22.378  13.146  21.031  1.00  0.00           H  
TER    4410      WAT   831 
ATOM   4410  O   WAT   832      11.290  15.871  32.359  1.00  0.00           O  
ATOM   4411  H1  WAT   832      10.976  16.584  31.803  1.00  0.00           H  
ATOM   4412  H2  WAT   832      10.507  15.558  32.812  1.00  0.00           H  
TER    4413      WAT   832 
ATOM   4413  O   WAT   833      13.945 -24.477   2.503  1.00  0.00           O  
ATOM   4414  H1  WAT   833      14.626 -24.100   3.060  1.00  0.00           H  
ATOM   4415  H2  WAT   833      13.505 -23.720   2.116  1.00  0.00           H  
TER    4416      WAT   833 
ATOM   4416  O   WAT   834     -13.058 -25.417   9.311  1.00  0.00           O  
ATOM   4417  H1  WAT   834     -12.177 -25.729   9.102  1.00  0.00           H  
ATOM   4418  H2  WAT   834     -13.554 -25.539   8.502  1.00  0.00           H  
TER    4419      WAT   834 
ATOM   4419  O   WAT   835     -14.952  27.714 -27.636  1.00  0.00           O  
ATOM   4420  H1  WAT   835     -15.329  27.595 -28.508  1.00  0.00           H  
ATOM   4421  H2  WAT   835     -15.707  27.713 -27.047  1.00  0.00           H  
TER    4422      WAT   835 
ATOM   4422  O   WAT   836      -3.923 -16.830 -17.762  1.00  0.00           O  
ATOM   4423  H1  WAT   836      -4.381 -16.031 -17.501  1.00  0.00           H  
ATOM   4424  H2  WAT   836      -4.485 -17.540 -17.452  1.00  0.00           H  
TER    4425      WAT   836 
ATOM   4425  O   WAT   837     -17.469   3.212 -11.570  1.00  0.00           O  
ATOM   4426  H1  WAT   837     -17.359   3.442 -10.647  1.00  0.00           H  
ATOM   4427  H2  WAT   837     -17.591   4.052 -12.013  1.00  0.00           H  
TER    4428      WAT   837 
ATOM   4428  O   WAT   838       0.453 -20.248 -22.278  1.00  0.00           O  
ATOM   4429  H1  WAT   838       0.916 -19.572 -21.783  1.00  0.00           H  
ATOM   4430  H2  WAT   838       0.720 -21.071 -21.867  1.00  0.00           H  
TER    4431      WAT   838 
ATOM   4431  O   WAT   839      19.027 -12.628  21.077  1.00  0.00           O  
ATOM   4432  H1  WAT   839      19.274 -13.334  21.675  1.00  0.00           H  
ATOM   4433  H2  WAT   839      18.718 -11.926  21.650  1.00  0.00           H  
TER    4434      WAT   839 
ATOM   4434  O   WAT   840      34.174  -3.018   0.346  1.00  0.00           O  
ATOM   4435  H1  WAT   840      34.575  -2.619   1.119  1.00  0.00           H  
ATOM   4436  H2  WAT   840      34.093  -2.298  -0.280  1.00  0.00           H  
TER    4437      WAT   840 
ATOM   4437  O   WAT   841       0.258 -24.158 -34.967  1.00  0.00           O  
ATOM   4438  H1  WAT   841       0.431 -24.540 -34.107  1.00  0.00           H  
ATOM   4439  H2  WAT   841       0.964 -24.488 -35.522  1.00  0.00           H  
TER    4440      WAT   841 
ATOM   4440  O   WAT   842      -0.794 -18.184   3.436  1.00  0.00           O  
ATOM   4441  H1  WAT   842       0.149 -18.223   3.279  1.00  0.00           H  
ATOM   4442  H2  WAT   842      -1.185 -18.227   2.563  1.00  0.00           H  
TER    4443      WAT   842 
ATOM   4443  O   WAT   843     -27.789  32.500 -23.187  1.00  0.00           O  
ATOM   4444  H1  WAT   843     -27.616  31.682 -22.721  1.00  0.00           H  
ATOM   4445  H2  WAT   843     -27.268  33.155 -22.724  1.00  0.00           H  
TER    4446      WAT   843 
ATOM   4446  O   WAT   844     -34.999 -10.571  23.121  1.00  0.00           O  
ATOM   4447  H1  WAT   844     -35.286  -9.658  23.090  1.00  0.00           H  
ATOM   4448  H2  WAT   844     -35.560 -10.976  23.782  1.00  0.00           H  
TER    4449      WAT   844 
ATOM   4449  O   WAT   845       3.279  -8.181 -17.306  1.00  0.00           O  
ATOM   4450  H1  WAT   845       2.347  -7.991 -17.193  1.00  0.00           H  
ATOM   4451  H2  WAT   845       3.723  -7.391 -16.996  1.00  0.00           H  
TER    4452      WAT   845 
ATOM   4452  O   WAT   846     -31.934  -1.860   5.762  1.00  0.00           O  
ATOM   4453  H1  WAT   846     -32.656  -2.456   5.963  1.00  0.00           H  
ATOM   4454  H2  WAT   846     -31.383  -2.349   5.151  1.00  0.00           H  
TER    4455      WAT   846 
ATOM   4455  O   WAT   847      11.637  50.632   6.656  1.00  0.00           O  
ATOM   4456  H1  WAT   847      12.449  51.111   6.489  1.00  0.00           H  
ATOM   4457  H2  WAT   847      11.919  49.828   7.092  1.00  0.00           H  
TER    4458      WAT   847 
ATOM   4458  O   WAT   848      34.785  13.146 -25.288  1.00  0.00           O  
ATOM   4459  H1  WAT   848      34.420  12.409 -25.778  1.00  0.00           H  
ATOM   4460  H2  WAT   848      34.210  13.882 -25.498  1.00  0.00           H  
TER    4461      WAT   848 
ATOM   4461  O   WAT   849      22.395 -32.190  -0.890  1.00  0.00           O  
ATOM   4462  H1  WAT   849      23.263 -32.058  -1.271  1.00  0.00           H  
ATOM   4463  H2  WAT   849      22.288 -31.463  -0.277  1.00  0.00           H  
TER    4464      WAT   849 
ATOM   4464  O   WAT   850     -36.197  22.632  16.973  1.00  0.00           O  
ATOM   4465  H1  WAT   850     -36.228  22.892  17.894  1.00  0.00           H  
ATOM   4466  H2  WAT   850     -36.552  21.743  16.963  1.00  0.00           H  
TER    4467      WAT   850 
ATOM   4467  O   WAT   851     -31.959  22.105  28.666  1.00  0.00           O  
ATOM   4468  H1  WAT   851     -31.066  22.301  28.947  1.00  0.00           H  
ATOM   4469  H2  WAT   851     -31.878  21.900  27.735  1.00  0.00           H  
TER    4470      WAT   851 
ATOM   4470  O   WAT   852     -39.137   6.563  -5.360  1.00  0.00           O  
ATOM   4471  H1  WAT   852     -40.011   6.191  -5.236  1.00  0.00           H  
ATOM   4472  H2  WAT   852     -39.067   7.239  -4.687  1.00  0.00           H  
TER    4473      WAT   852 
ATOM   4473  O   WAT   853      23.876   6.471 -36.983  1.00  0.00           O  
ATOM   4474  H1  WAT   853      23.423   6.889 -36.250  1.00  0.00           H  
ATOM   4475  H2  WAT   853      23.986   7.171 -37.627  1.00  0.00           H  
TER    4476      WAT   853 
ATOM   4476  O   WAT   854      -5.425 -11.387 -30.425  1.00  0.00           O  
ATOM   4477  H1  WAT   854      -5.302 -11.187 -31.353  1.00  0.00           H  
ATOM   4478  H2  WAT   854      -4.579 -11.732 -30.140  1.00  0.00           H  
TER    4479      WAT   854 
ATOM   4479  O   WAT   855      41.587  17.635  26.665  1.00  0.00           O  
ATOM   4480  H1  WAT   855      41.113  17.244  25.930  1.00  0.00           H  
ATOM   4481  H2  WAT   855      41.184  18.496  26.778  1.00  0.00           H  
TER    4482      WAT   855 
ATOM   4482  O   WAT   856       6.777 -38.244  -8.332  1.00  0.00           O  
ATOM   4483  H1  WAT   856       6.140 -37.989  -7.664  1.00  0.00           H  
ATOM   4484  H2  WAT   856       6.795 -37.505  -8.940  1.00  0.00           H  
TER    4485      WAT   856 
ATOM   4485  O   WAT   857     -17.933   9.153 -38.250  1.00  0.00           O  
ATOM   4486  H1  WAT   857     -17.638  10.063 -38.224  1.00  0.00           H  
ATOM   4487  H2  WAT   857     -18.768   9.159 -37.781  1.00  0.00           H  
TER    4488      WAT   857 
ATOM   4488  O   WAT   858      36.641 -26.918   3.666  1.00  0.00           O  
ATOM   4489  H1  WAT   858      36.450 -27.804   3.974  1.00  0.00           H  
ATOM   4490  H2  WAT   858      36.248 -26.878   2.794  1.00  0.00           H  
TER    4491      WAT   858 
ATOM   4491  O   WAT   859      39.002  11.601  20.301  1.00  0.00           O  
ATOM   4492  H1  WAT   859      38.083  11.445  20.519  1.00  0.00           H  
ATOM   4493  H2  WAT   859      39.420  11.785  21.143  1.00  0.00           H  
TER    4494      WAT   859 
ATOM   4494  O   WAT   860       7.993  14.990   9.305  1.00  0.00           O  
ATOM   4495  H1  WAT   860       7.612  15.525   8.608  1.00  0.00           H  
ATOM   4496  H2  WAT   860       7.247  14.744   9.852  1.00  0.00           H  
TER    4497      WAT   860 
ATOM   4497  O   WAT   861      37.140  14.586   6.874  1.00  0.00           O  
ATOM   4498  H1  WAT   861      36.296  14.660   6.428  1.00  0.00           H  
ATOM   4499  H2  WAT   861      37.696  14.112   6.256  1.00  0.00           H  
TER    4500      WAT   861 
ATOM   4500  O   WAT   862     -19.715 -27.814   9.998  1.00  0.00           O  
ATOM   4501  H1  WAT   862     -19.017 -27.274  10.368  1.00  0.00           H  
ATOM   4502  H2  WAT   862     -19.866 -27.446   9.128  1.00  0.00           H  
TER    4503      WAT   862 
ATOM   4503  O   WAT   863     -25.181 -29.561 -25.810  1.00  0.00           O  
ATOM   4504  H1  WAT   863     -25.775 -30.135 -26.295  1.00  0.00           H  
ATOM   4505  H2  WAT   863     -24.311 -29.783 -26.141  1.00  0.00           H  
TER    4506      WAT   863 
ATOM   4506  O   WAT   864      -6.415 -15.833 -12.336  1.00  0.00           O  
ATOM   4507  H1  WAT   864      -5.783 -15.835 -13.054  1.00  0.00           H  
ATOM   4508  H2  WAT   864      -6.658 -16.752 -12.228  1.00  0.00           H  
TER    4509      WAT   864 
ATOM   4509  O   WAT   865      -7.759  -9.806  18.102  1.00  0.00           O  
ATOM   4510  H1  WAT   865      -7.635 -10.649  18.537  1.00  0.00           H  
ATOM   4511  H2  WAT   865      -7.002  -9.723  17.521  1.00  0.00           H  
TER    4512      WAT   865 
ATOM   4512  O   WAT   866     -18.029  28.068 -39.502  1.00  0.00           O  
ATOM   4513  H1  WAT   866     -18.179  28.841 -38.958  1.00  0.00           H  
ATOM   4514  H2  WAT   866     -17.193  27.717 -39.195  1.00  0.00           H  
TER    4515      WAT   866 
ATOM   4515  O   WAT   867      -6.845 -13.846  36.188  1.00  0.00           O  
ATOM   4516  H1  WAT   867      -6.173 -14.487  35.953  1.00  0.00           H  
ATOM   4517  H2  WAT   867      -7.589 -14.063  35.626  1.00  0.00           H  
TER    4518      WAT   867 
ATOM   4518  O   WAT   868     -12.049 -29.024  -3.207  1.00  0.00           O  
ATOM   4519  H1  WAT   868     -12.346 -29.217  -2.317  1.00  0.00           H  
ATOM   4520  H2  WAT   868     -12.170 -29.845  -3.683  1.00  0.00           H  
TER    4521      WAT   868 
ATOM   4521  O   WAT   869      31.757 -12.987  10.050  1.00  0.00           O  
ATOM   4522  H1  WAT   869      32.254 -13.357   9.320  1.00  0.00           H  
ATOM   4523  H2  WAT   869      31.118 -12.408   9.635  1.00  0.00           H  
TER    4524      WAT   869 
ATOM   4524  O   WAT   870       1.326 -12.938   6.668  1.00  0.00           O  
ATOM   4525  H1  WAT   870       0.604 -13.067   6.053  1.00  0.00           H  
ATOM   4526  H2  WAT   870       1.322 -13.726   7.212  1.00  0.00           H  
TER    4527      WAT   870 
ATOM   4527  O   WAT   871     -31.152  18.185  17.582  1.00  0.00           O  
ATOM   4528  H1  WAT   871     -30.744  17.320  17.627  1.00  0.00           H  
ATOM   4529  H2  WAT   871     -30.892  18.529  16.727  1.00  0.00           H  
TER    4530      WAT   871 
ATOM   4530  O   WAT   872      11.907  28.663  -6.394  1.00  0.00           O  
ATOM   4531  H1  WAT   872      12.858  28.623  -6.286  1.00  0.00           H  
ATOM   4532  H2  WAT   872      11.615  27.759  -6.283  1.00  0.00           H  
TER    4533      WAT   872 
ATOM   4533  O   WAT   873      34.624 -28.273   7.242  1.00  0.00           O  
ATOM   4534  H1  WAT   873      35.447 -28.324   7.729  1.00  0.00           H  
ATOM   4535  H2  WAT   873      34.416 -29.182   7.029  1.00  0.00           H  
TER    4536      WAT   873 
ATOM   4536  O   WAT   874     -14.601  11.576  10.262  1.00  0.00           O  
ATOM   4537  H1  WAT   874     -13.879  11.388  10.862  1.00  0.00           H  
ATOM   4538  H2  WAT   874     -14.179  11.714   9.415  1.00  0.00           H  
TER    4539      WAT   874 
ATOM   4539  O   WAT   875       6.594  24.403  29.278  1.00  0.00           O  
ATOM   4540  H1  WAT   875       6.477  25.207  28.772  1.00  0.00           H  
ATOM   4541  H2  WAT   875       7.396  24.014  28.928  1.00  0.00           H  
TER    4542      WAT   875 
ATOM   4542  O   WAT   876     -33.243  12.827  -8.914  1.00  0.00           O  
ATOM   4543  H1  WAT   876     -32.965  13.737  -8.806  1.00  0.00           H  
ATOM   4544  H2  WAT   876     -32.446  12.316  -8.779  1.00  0.00           H  
TER    4545      WAT   876 
ATOM   4545  O   WAT   877      12.093  13.718   5.182  1.00  0.00           O  
ATOM   4546  H1  WAT   877      12.346  12.804   5.310  1.00  0.00           H  
ATOM   4547  H2  WAT   877      11.229  13.786   5.590  1.00  0.00           H  
TER    4548      WAT   877 
ATOM   4548  O   WAT   878      18.111   4.218  15.728  1.00  0.00           O  
ATOM   4549  H1  WAT   878      18.936   3.815  15.996  1.00  0.00           H  
ATOM   4550  H2  WAT   878      18.265   4.502  14.827  1.00  0.00           H  
TER    4551      WAT   878 
ATOM   4551  O   WAT   879      19.512  -1.030  42.041  1.00  0.00           O  
ATOM   4552  H1  WAT   879      19.794  -0.119  41.960  1.00  0.00           H  
ATOM   4553  H2  WAT   879      19.852  -1.456  41.254  1.00  0.00           H  
TER    4554      WAT   879 
ATOM   4554  O   WAT   880      -5.036  44.936  19.017  1.00  0.00           O  
ATOM   4555  H1  WAT   880      -5.293  44.020  18.913  1.00  0.00           H  
ATOM   4556  H2  WAT   880      -4.655  45.176  18.173  1.00  0.00           H  
TER    4557      WAT   880 
ATOM   4557  O   WAT   881      -2.381 -46.353   1.274  1.00  0.00           O  
ATOM   4558  H1  WAT   881      -1.702 -46.098   1.899  1.00  0.00           H  
ATOM   4559  H2  WAT   881      -2.592 -45.545   0.807  1.00  0.00           H  
TER    4560      WAT   881 
ATOM   4560  O   WAT   882     -21.430  -5.506 -37.635  1.00  0.00           O  
ATOM   4561  H1  WAT   882     -20.849  -6.218 -37.368  1.00  0.00           H  
ATOM   4562  H2  WAT   882     -21.632  -5.044 -36.821  1.00  0.00           H  
TER    4563      WAT   882 
ATOM   4563  O   WAT   883      19.171   2.777  23.541  1.00  0.00           O  
ATOM   4564  H1  WAT   883      18.569   2.203  24.014  1.00  0.00           H  
ATOM   4565  H2  WAT   883      19.736   2.180  23.051  1.00  0.00           H  
TER    4566      WAT   883 
ATOM   4566  O   WAT   884      23.056  12.718   5.512  1.00  0.00           O  
ATOM   4567  H1  WAT   884      22.566  13.178   4.830  1.00  0.00           H  
ATOM   4568  H2  WAT   884      23.815  13.277   5.679  1.00  0.00           H  
TER    4569      WAT   884 
ATOM   4569  O   WAT   885      -0.099 -38.463  15.427  1.00  0.00           O  
ATOM   4570  H1  WAT   885      -0.869 -38.194  14.927  1.00  0.00           H  
ATOM   4571  H2  WAT   885       0.641 -38.087  14.949  1.00  0.00           H  
TER    4572      WAT   885 
ATOM   4572  O   WAT   886     -39.369   2.230 -30.623  1.00  0.00           O  
ATOM   4573  H1  WAT   886     -39.692   3.101 -30.389  1.00  0.00           H  
ATOM   4574  H2  WAT   886     -38.569   2.125 -30.109  1.00  0.00           H  
TER    4575      WAT   886 
ATOM   4575  O   WAT   887     -22.736 -42.105  16.250  1.00  0.00           O  
ATOM   4576  H1  WAT   887     -22.420 -42.007  17.148  1.00  0.00           H  
ATOM   4577  H2  WAT   887     -22.878 -43.046  16.146  1.00  0.00           H  
TER    4578      WAT   887 
ATOM   4578  O   WAT   888     -28.092  29.999   7.546  1.00  0.00           O  
ATOM   4579  H1  WAT   888     -28.186  30.842   7.988  1.00  0.00           H  
ATOM   4580  H2  WAT   888     -28.810  29.467   7.889  1.00  0.00           H  
TER    4581      WAT   888 
ATOM   4581  O   WAT   889       1.974  22.770  22.391  1.00  0.00           O  
ATOM   4582  H1  WAT   889       2.652  23.409  22.613  1.00  0.00           H  
ATOM   4583  H2  WAT   889       2.323  21.934  22.700  1.00  0.00           H  
TER    4584      WAT   889 
ATOM   4584  O   WAT   890     -35.153  12.693 -29.807  1.00  0.00           O  
ATOM   4585  H1  WAT   890     -35.782  13.243 -29.339  1.00  0.00           H  
ATOM   4586  H2  WAT   890     -34.328  12.822 -29.339  1.00  0.00           H  
TER    4587      WAT   890 
ATOM   4587  O   WAT   891     -16.841  34.837 -14.556  1.00  0.00           O  
ATOM   4588  H1  WAT   891     -16.515  35.737 -14.543  1.00  0.00           H  
ATOM   4589  H2  WAT   891     -17.693  34.885 -14.122  1.00  0.00           H  
TER    4590      WAT   891 
ATOM   4590  O   WAT   892      30.965 -16.536  23.528  1.00  0.00           O  
ATOM   4591  H1  WAT   892      31.027 -16.500  22.574  1.00  0.00           H  
ATOM   4592  H2  WAT   892      31.871 -16.619  23.825  1.00  0.00           H  
TER    4593      WAT   892 
ATOM   4593  O   WAT   893      30.951 -29.273 -10.916  1.00  0.00           O  
ATOM   4594  H1  WAT   893      31.495 -28.806 -11.550  1.00  0.00           H  
ATOM   4595  H2  WAT   893      31.117 -28.828 -10.085  1.00  0.00           H  
TER    4596      WAT   893 
ATOM   4596  O   WAT   894      37.399 -13.287   4.303  1.00  0.00           O  
ATOM   4597  H1  WAT   894      36.452 -13.308   4.442  1.00  0.00           H  
ATOM   4598  H2  WAT   894      37.549 -13.903   3.586  1.00  0.00           H  
TER    4599      WAT   894 
ATOM   4599  O   WAT   895      28.454  25.841 -26.225  1.00  0.00           O  
ATOM   4600  H1  WAT   895      28.690  26.223 -25.379  1.00  0.00           H  
ATOM   4601  H2  WAT   895      28.762  26.478 -26.870  1.00  0.00           H  
TER    4602      WAT   895 
ATOM   4602  O   WAT   896       3.841 -15.897   4.054  1.00  0.00           O  
ATOM   4603  H1  WAT   896       4.645 -16.062   4.546  1.00  0.00           H  
ATOM   4604  H2  WAT   896       3.670 -16.718   3.593  1.00  0.00           H  
TER    4605      WAT   896 
ATOM   4605  O   WAT   897     -21.351 -28.473  -0.193  1.00  0.00           O  
ATOM   4606  H1  WAT   897     -22.173 -28.952  -0.301  1.00  0.00           H  
ATOM   4607  H2  WAT   897     -21.224 -28.023  -1.029  1.00  0.00           H  
TER    4608      WAT   897 
ATOM   4608  O   WAT   898      28.751  16.560  32.110  1.00  0.00           O  
ATOM   4609  H1  WAT   898      28.866  15.633  31.902  1.00  0.00           H  
ATOM   4610  H2  WAT   898      28.122  16.568  32.831  1.00  0.00           H  
TER    4611      WAT   898 
ATOM   4611  O   WAT   899     -34.818   3.666 -21.668  1.00  0.00           O  
ATOM   4612  H1  WAT   899     -34.886   4.605 -21.842  1.00  0.00           H  
ATOM   4613  H2  WAT   899     -35.477   3.268 -22.236  1.00  0.00           H  
TER    4614      WAT   899 
ATOM   4614  O   WAT   900      11.941  -9.230  -3.070  1.00  0.00           O  
ATOM   4615  H1  WAT   900      11.518  -8.398  -3.284  1.00  0.00           H  
ATOM   4616  H2  WAT   900      12.293  -9.540  -3.905  1.00  0.00           H  
TER    4617      WAT   900 
ATOM   4617  O   WAT   901       9.317  18.402  29.356  1.00  0.00           O  
ATOM   4618  H1  WAT   901       9.241  18.726  28.459  1.00  0.00           H  
ATOM   4619  H2  WAT   901       8.790  19.010  29.875  1.00  0.00           H  
TER    4620      WAT   901 
ATOM   4620  O   WAT   902      -0.984 -13.189   0.712  1.00  0.00           O  
ATOM   4621  H1  WAT   902      -1.903 -12.940   0.812  1.00  0.00           H  
ATOM   4622  H2  WAT   902      -1.002 -14.142   0.621  1.00  0.00           H  
TER    4623      WAT   902 
ATOM   4623  O   WAT   903     -40.392  -5.689   1.527  1.00  0.00           O  
ATOM   4624  H1  WAT   903     -40.301  -4.738   1.466  1.00  0.00           H  
ATOM   4625  H2  WAT   903     -41.084  -5.904   0.902  1.00  0.00           H  
TER    4626      WAT   903 
ATOM   4626  O   WAT   904       5.370 -21.433 -14.025  1.00  0.00           O  
ATOM   4627  H1  WAT   904       5.791 -20.582 -13.907  1.00  0.00           H  
ATOM   4628  H2  WAT   904       6.092 -22.061 -14.017  1.00  0.00           H  
TER    4629      WAT   904 
ATOM   4629  O   WAT   905      28.916  27.853 -16.117  1.00  0.00           O  
ATOM   4630  H1  WAT   905      28.158  27.466 -16.554  1.00  0.00           H  
ATOM   4631  H2  WAT   905      28.789  27.649 -15.190  1.00  0.00           H  
TER    4632      WAT   905 
ATOM   4632  O   WAT   906     -27.386   5.899   1.285  1.00  0.00           O  
ATOM   4633  H1  WAT   906     -28.274   6.049   0.960  1.00  0.00           H  
ATOM   4634  H2  WAT   906     -26.907   6.692   1.048  1.00  0.00           H  
TER    4635      WAT   906 
ATOM   4635  O   WAT   907     -16.251   3.038  16.225  1.00  0.00           O  
ATOM   4636  H1  WAT   907     -16.865   3.619  16.673  1.00  0.00           H  
ATOM   4637  H2  WAT   907     -15.424   3.156  16.692  1.00  0.00           H  
TER    4638      WAT   907 
ATOM   4638  O   WAT   908     -16.036 -43.068 -22.443  1.00  0.00           O  
ATOM   4639  H1  WAT   908     -15.502 -42.426 -21.975  1.00  0.00           H  
ATOM   4640  H2  WAT   908     -16.735 -42.552 -22.843  1.00  0.00           H  
TER    4641      WAT   908 
ATOM   4641  O   WAT   909      11.723 -18.093 -43.838  1.00  0.00           O  
ATOM   4642  H1  WAT   909      11.753 -18.676 -43.079  1.00  0.00           H  
ATOM   4643  H2  WAT   909      11.182 -17.357 -43.552  1.00  0.00           H  
TER    4644      WAT   909 
ATOM   4644  O   WAT   910       2.573  -6.041   0.166  1.00  0.00           O  
ATOM   4645  H1  WAT   910       2.622  -6.605  -0.606  1.00  0.00           H  
ATOM   4646  H2  WAT   910       3.453  -6.074   0.543  1.00  0.00           H  
TER    4647      WAT   910 
ATOM   4647  O   WAT   911      -8.247  11.902 -17.349  1.00  0.00           O
[truncated: 4,243,245 more chars]
