# Supplementary material for: Potential effects of metal ion induced two-state allostery on the regulatory mechanism of add adenine riboswitch
Source: Commun Biol. 2022 Oct 22;5:1120. doi: 10.1038/s42003-022-04096-z (PMC9588036; doi:10.1038/s42003-022-04096-z)
Supplement: Supplementary file 4 — Supplementary Data 1 [file 42003_2022_4096_MOESM4_ESM.zip › Supplementary Data 1/initial_kf0.3_1.pdb]

CRYST1   87.504   87.504   87.504 109.47 109.47 109.47               1
ATOM      1 HO5'  C5     1       6.109  22.933 -49.394  1.00  0.00           H  
ATOM      2  O5'  C5     1       6.654  22.387 -48.824  1.00  0.00           O  
ATOM      3  C5'  C5     1       5.705  21.996 -47.819  1.00  0.00           C  
ATOM      4  H5'  C5     1       6.156  21.532 -46.941  1.00  0.00           H  
ATOM      5 H5''  C5     1       5.046  21.183 -48.125  1.00  0.00           H  
ATOM      6  C4'  C5     1       4.879  23.191 -47.261  1.00  0.00           C  
ATOM      7  H4'  C5     1       5.550  23.997 -46.963  1.00  0.00           H  
ATOM      8  O4'  C5     1       3.886  23.638 -48.192  1.00  0.00           O  
ATOM      9  C1'  C5     1       2.838  24.276 -47.423  1.00  0.00           C  
ATOM     10  H1'  C5     1       3.073  25.341 -47.431  1.00  0.00           H  
ATOM     11  N1   C5     1       1.449  24.071 -47.975  1.00  0.00           N  
ATOM     12  C6   C5     1       1.197  23.287 -49.081  1.00  0.00           C  
ATOM     13  H6   C5     1       2.060  22.900 -49.602  1.00  0.00           H  
ATOM     14  C5   C5     1      -0.032  22.912 -49.418  1.00  0.00           C  
ATOM     15  H5   C5     1      -0.259  22.367 -50.322  1.00  0.00           H  
ATOM     16  C4   C5     1      -1.116  23.386 -48.673  1.00  0.00           C  
ATOM     17  N4   C5     1      -2.356  23.106 -48.996  1.00  0.00           N  
ATOM     18  H41  C5     1      -3.041  23.611 -48.451  1.00  0.00           H  
ATOM     19  H42  C5     1      -2.562  22.485 -49.765  1.00  0.00           H  
ATOM     20  N3   C5     1      -0.917  24.212 -47.644  1.00  0.00           N  
ATOM     21  C2   C5     1       0.339  24.637 -47.359  1.00  0.00           C  
ATOM     22  O2   C5     1       0.376  25.480 -46.448  1.00  0.00           O  
ATOM     23  C3'  C5     1       4.136  22.699 -46.056  1.00  0.00           C  
ATOM     24  H3'  C5     1       3.752  21.708 -46.296  1.00  0.00           H  
ATOM     25  C2'  C5     1       3.029  23.772 -46.025  1.00  0.00           C  
ATOM     26  H2'  C5     1       2.131  23.382 -45.546  1.00  0.00           H  
ATOM     27  O2'  C5     1       3.458  24.899 -45.187  1.00  0.00           O  
ATOM     28 HO2'  C5     1       3.172  24.812 -44.275  1.00  0.00           H  
ATOM     29  O3'  C5     1       4.923  22.666 -44.903  1.00  0.00           O  
ATOM     30  P     G     2       4.377  22.154 -43.493  1.00  0.00           P  
ATOM     31  OP1   G     2       5.568  21.680 -42.741  1.00  0.00           O  
ATOM     32  OP2   G     2       3.374  21.130 -43.809  1.00  0.00           O  
ATOM     33  O5'   G     2       3.546  23.311 -42.773  1.00  0.00           O  
ATOM     34  C5'   G     2       4.110  24.491 -42.168  1.00  0.00           C  
ATOM     35  H5'   G     2       4.613  25.129 -42.895  1.00  0.00           H  
ATOM     36 H5''   G     2       4.838  24.226 -41.402  1.00  0.00           H  
ATOM     37  C4'   G     2       2.969  25.224 -41.525  1.00  0.00           C  
ATOM     38  H4'   G     2       3.414  26.034 -40.947  1.00  0.00           H  
ATOM     39  O4'   G     2       1.978  25.730 -42.417  1.00  0.00           O  
ATOM     40  C1'   G     2       0.730  25.588 -41.743  1.00  0.00           C  
ATOM     41  H1'   G     2       0.289  26.584 -41.718  1.00  0.00           H  
ATOM     42  N9    G     2      -0.133  24.650 -42.437  1.00  0.00           N  
ATOM     43  C8    G     2       0.088  23.979 -43.623  1.00  0.00           C  
ATOM     44  H8    G     2       1.062  24.074 -44.081  1.00  0.00           H  
ATOM     45  N7    G     2      -0.947  23.323 -44.056  1.00  0.00           N  
ATOM     46  C5    G     2      -1.938  23.575 -43.087  1.00  0.00           C  
ATOM     47  C6    G     2      -3.337  23.161 -43.047  1.00  0.00           C  
ATOM     48  O6    G     2      -3.977  22.443 -43.771  1.00  0.00           O  
ATOM     49  N1    G     2      -4.031  23.833 -42.033  1.00  0.00           N  
ATOM     50  H1    G     2      -5.021  23.641 -41.977  1.00  0.00           H  
ATOM     51  C2    G     2      -3.507  24.682 -41.125  1.00  0.00           C  
ATOM     52  N2    G     2      -4.297  25.440 -40.418  1.00  0.00           N  
ATOM     53  H21   G     2      -5.255  25.223 -40.182  1.00  0.00           H  
ATOM     54  H22   G     2      -3.814  26.175 -39.921  1.00  0.00           H  
ATOM     55  N3    G     2      -2.190  25.063 -41.238  1.00  0.00           N  
ATOM     56  C4    G     2      -1.420  24.423 -42.135  1.00  0.00           C  
ATOM     57  C3'   G     2       2.211  24.409 -40.518  1.00  0.00           C  
ATOM     58  H3'   G     2       1.919  23.413 -40.850  1.00  0.00           H  
ATOM     59  C2'   G     2       0.956  25.248 -40.323  1.00  0.00           C  
ATOM     60  H2'   G     2       0.168  24.633 -39.890  1.00  0.00           H  
ATOM     61  O2'   G     2       1.265  26.367 -39.517  1.00  0.00           O  
ATOM     62 HO2'   G     2       0.450  26.870 -39.457  1.00  0.00           H  
ATOM     63  O3'   G     2       3.027  24.166 -39.365  1.00  0.00           O  
ATOM     64  P     C     3       2.723  22.893 -38.463  1.00  0.00           P  
ATOM     65  OP1   C     3       3.536  23.006 -37.228  1.00  0.00           O  
ATOM     66  OP2   C     3       2.903  21.703 -39.283  1.00  0.00           O  
ATOM     67  O5'   C     3       1.202  22.953 -37.998  1.00  0.00           O  
ATOM     68  C5'   C     3       0.797  24.046 -37.074  1.00  0.00           C  
ATOM     69  H5'   C     3       1.147  25.019 -37.418  1.00  0.00           H  
ATOM     70 H5''   C     3       1.269  23.880 -36.106  1.00  0.00           H  
ATOM     71  C4'   C     3      -0.703  24.079 -36.899  1.00  0.00           C  
ATOM     72  H4'   C     3      -0.905  24.880 -36.187  1.00  0.00           H  
ATOM     73  O4'   C     3      -1.547  24.371 -38.066  1.00  0.00           O  
ATOM     74  C1'   C     3      -2.779  23.697 -37.896  1.00  0.00           C  
ATOM     75  H1'   C     3      -3.584  24.407 -38.090  1.00  0.00           H  
ATOM     76  N1    C     3      -2.784  22.609 -38.967  1.00  0.00           N  
ATOM     77  C6    C     3      -1.621  22.274 -39.697  1.00  0.00           C  
ATOM     78  H6    C     3      -0.680  22.792 -39.584  1.00  0.00           H  
ATOM     79  C5    C     3      -1.698  21.329 -40.710  1.00  0.00           C  
ATOM     80  H5    C     3      -0.823  21.128 -41.311  1.00  0.00           H  
ATOM     81  C4    C     3      -2.925  20.714 -40.945  1.00  0.00           C  
ATOM     82  N4    C     3      -3.042  19.851 -41.972  1.00  0.00           N  
ATOM     83  H41   C     3      -3.955  19.438 -42.099  1.00  0.00           H  
ATOM     84  H42   C     3      -2.255  19.770 -42.599  1.00  0.00           H  
ATOM     85  N3    C     3      -4.042  20.991 -40.266  1.00  0.00           N  
ATOM     86  C2    C     3      -3.932  21.862 -39.291  1.00  0.00           C  
ATOM     87  O2    C     3      -4.931  22.129 -38.658  1.00  0.00           O  
ATOM     88  C3'   C     3      -1.311  22.818 -36.262  1.00  0.00           C  
ATOM     89  H3'   C     3      -0.975  21.890 -36.725  1.00  0.00           H  
ATOM     90  C2'   C     3      -2.776  23.103 -36.507  1.00  0.00           C  
ATOM     91  H2'   C     3      -3.353  22.178 -36.506  1.00  0.00           H  
ATOM     92  O2'   C     3      -3.337  24.047 -35.593  1.00  0.00           O  
ATOM     93 HO2'   C     3      -3.814  23.641 -34.865  1.00  0.00           H  
ATOM     94  O3'   C     3      -1.075  22.903 -34.897  1.00  0.00           O  
ATOM     95  P     U     4      -0.773  21.612 -33.990  1.00  0.00           P  
ATOM     96  OP1   U     4      -0.686  22.001 -32.555  1.00  0.00           O  
ATOM     97  OP2   U     4       0.356  20.954 -34.703  1.00  0.00           O  
ATOM     98  O5'   U     4      -2.072  20.635 -34.036  1.00  0.00           O  
ATOM     99  C5'   U     4      -3.290  20.880 -33.364  1.00  0.00           C  
ATOM    100  H5'   U     4      -3.458  21.937 -33.571  1.00  0.00           H  
ATOM    101 H5''   U     4      -3.243  20.656 -32.298  1.00  0.00           H  
ATOM    102  C4'   U     4      -4.465  20.144 -33.988  1.00  0.00           C  
ATOM    103  H4'   U     4      -5.346  20.451 -33.424  1.00  0.00           H  
ATOM    104  O4'   U     4      -4.711  20.329 -35.391  1.00  0.00           O  
ATOM    105  C1'   U     4      -5.276  19.148 -35.972  1.00  0.00           C  
ATOM    106  H1'   U     4      -6.262  19.426 -36.345  1.00  0.00           H  
ATOM    107  N1    U     4      -4.444  18.743 -37.154  1.00  0.00           N  
ATOM    108  C6    U     4      -3.133  19.255 -37.248  1.00  0.00           C  
ATOM    109  H6    U     4      -2.633  19.946 -36.585  1.00  0.00           H  
ATOM    110  C5    U     4      -2.324  18.822 -38.254  1.00  0.00           C  
ATOM    111  H5    U     4      -1.407  19.365 -38.428  1.00  0.00           H  
ATOM    112  C4    U     4      -2.794  17.795 -39.172  1.00  0.00           C  
ATOM    113  O4    U     4      -2.153  17.274 -40.102  1.00  0.00           O  
ATOM    114  N3    U     4      -4.116  17.398 -39.022  1.00  0.00           N  
ATOM    115  H3    U     4      -4.417  16.735 -39.722  1.00  0.00           H  
ATOM    116  C2    U     4      -4.918  17.724 -38.002  1.00  0.00           C  
ATOM    117  O2    U     4      -5.997  17.080 -37.845  1.00  0.00           O  
ATOM    118  C3'   U     4      -4.317  18.607 -33.700  1.00  0.00           C  
ATOM    119  H3'   U     4      -3.335  18.182 -33.906  1.00  0.00           H  
ATOM    120  C2'   U     4      -5.334  18.188 -34.792  1.00  0.00           C  
ATOM    121  H2'   U     4      -5.010  17.221 -35.179  1.00  0.00           H  
ATOM    122  O2'   U     4      -6.653  18.056 -34.157  1.00  0.00           O  
ATOM    123 HO2'   U     4      -6.602  17.270 -33.608  1.00  0.00           H  
ATOM    124  O3'   U     4      -4.621  18.157 -32.343  1.00  0.00           O  
ATOM    125  P     U     5      -4.365  16.700 -31.824  1.00  0.00           P  
ATOM    126  OP1   U     5      -4.750  16.754 -30.425  1.00  0.00           O  
ATOM    127  OP2   U     5      -3.041  16.150 -32.284  1.00  0.00           O  
ATOM    128  O5'   U     5      -5.523  15.963 -32.525  1.00  0.00           O  
ATOM    129  C5'   U     5      -5.396  14.574 -32.723  1.00  0.00           C  
ATOM    130  H5'   U     5      -5.590  14.014 -31.808  1.00  0.00           H  
ATOM    131 H5''   U     5      -4.347  14.392 -32.954  1.00  0.00           H  
ATOM    132  C4'   U     5      -6.208  14.077 -33.937  1.00  0.00           C  
ATOM    133  H4'   U     5      -7.246  14.281 -33.675  1.00  0.00           H  
ATOM    134  O4'   U     5      -5.825  14.648 -35.198  1.00  0.00           O  
ATOM    135  C1'   U     5      -5.872  13.763 -36.345  1.00  0.00           C  
ATOM    136  H1'   U     5      -6.607  14.104 -37.073  1.00  0.00           H  
ATOM    137  N1    U     5      -4.568  13.710 -37.051  1.00  0.00           N  
ATOM    138  C6    U     5      -3.559  14.557 -36.782  1.00  0.00           C  
ATOM    139  H6    U     5      -3.563  15.086 -35.841  1.00  0.00           H  
ATOM    140  C5    U     5      -2.514  14.759 -37.595  1.00  0.00           C  
ATOM    141  H5    U     5      -1.796  15.532 -37.366  1.00  0.00           H  
ATOM    142  C4    U     5      -2.431  13.965 -38.822  1.00  0.00           C  
ATOM    143  O4    U     5      -1.513  14.029 -39.637  1.00  0.00           O  
ATOM    144  N3    U     5      -3.423  13.017 -38.939  1.00  0.00           N  
ATOM    145  H3    U     5      -3.565  12.456 -39.767  1.00  0.00           H  
ATOM    146  C2    U     5      -4.567  12.918 -38.145  1.00  0.00           C  
ATOM    147  O2    U     5      -5.483  12.170 -38.494  1.00  0.00           O  
ATOM    148  C3'   U     5      -6.029  12.573 -34.192  1.00  0.00           C  
ATOM    149  H3'   U     5      -4.981  12.322 -34.028  1.00  0.00           H  
ATOM    150  C2'   U     5      -6.382  12.387 -35.726  1.00  0.00           C  
ATOM    151  H2'   U     5      -5.821  11.507 -36.039  1.00  0.00           H  
ATOM    152  O2'   U     5      -7.792  12.121 -35.734  1.00  0.00           O  
ATOM    153 HO2'   U     5      -8.056  11.778 -36.591  1.00  0.00           H  
ATOM    154  O3'   U     5      -6.719  11.744 -33.235  1.00  0.00           O  
ATOM    155  P     C     6      -6.032  10.291 -32.758  1.00  0.00           P  
ATOM    156  OP1   C     6      -7.092   9.607 -31.992  1.00  0.00           O  
ATOM    157  OP2   C     6      -4.641  10.446 -32.204  1.00  0.00           O  
ATOM    158  O5'   C     6      -5.806   9.544 -34.152  1.00  0.00           O  
ATOM    159  C5'   C     6      -6.799   8.786 -34.787  1.00  0.00           C  
ATOM    160  H5'   C     6      -7.639   9.481 -34.803  1.00  0.00           H  
ATOM    161 H5''   C     6      -7.069   7.903 -34.208  1.00  0.00           H  
ATOM    162  C4'   C     6      -6.465   8.240 -36.155  1.00  0.00           C  
ATOM    163  H4'   C     6      -7.383   7.741 -36.467  1.00  0.00           H  
ATOM    164  O4'   C     6      -6.096   9.213 -37.052  1.00  0.00           O  
ATOM    165  C1'   C     6      -5.244   8.679 -38.099  1.00  0.00           C  
ATOM    166  H1'   C     6      -5.760   8.635 -39.058  1.00  0.00           H  
ATOM    167  N1    C     6      -3.948   9.510 -38.216  1.00  0.00           N  
ATOM    168  C6    C     6      -3.296   9.778 -37.033  1.00  0.00           C  
ATOM    169  H6    C     6      -3.705   9.582 -36.053  1.00  0.00           H  
ATOM    170  C5    C     6      -2.010  10.191 -37.092  1.00  0.00           C  
ATOM    171  H5    C     6      -1.497  10.338 -36.153  1.00  0.00           H  
ATOM    172  C4    C     6      -1.451  10.276 -38.366  1.00  0.00           C  
ATOM    173  N4    C     6      -0.169  10.612 -38.519  1.00  0.00           N  
ATOM    174  H41   C     6       0.079  10.140 -39.377  1.00  0.00           H  
ATOM    175  H42   C     6       0.388  10.473 -37.688  1.00  0.00           H  
ATOM    176  N3    C     6      -2.055   9.926 -39.505  1.00  0.00           N  
ATOM    177  C2    C     6      -3.307   9.461 -39.449  1.00  0.00           C  
ATOM    178  O2    C     6      -3.808   8.998 -40.446  1.00  0.00           O  
ATOM    179  C3'   C     6      -5.306   7.166 -36.199  1.00  0.00           C  
ATOM    180  H3'   C     6      -4.503   7.474 -35.529  1.00  0.00           H  
ATOM    181  C2'   C     6      -4.921   7.232 -37.713  1.00  0.00           C  
ATOM    182  H2'   C     6      -3.895   6.926 -37.915  1.00  0.00           H  
ATOM    183  O2'   C     6      -5.806   6.449 -38.414  1.00  0.00           O  
ATOM    184 HO2'   C     6      -5.637   5.536 -38.173  1.00  0.00           H  
ATOM    185  O3'   C     6      -5.783   5.890 -35.852  1.00  0.00           O  
ATOM    186  P     A     7      -4.806   4.653 -35.577  1.00  0.00           P  
ATOM    187  OP1   A     7      -5.687   3.611 -34.965  1.00  0.00           O  
ATOM    188  OP2   A     7      -3.591   5.159 -34.871  1.00  0.00           O  
ATOM    189  O5'   A     7      -4.410   4.204 -37.039  1.00  0.00           O  
ATOM    190  C5'   A     7      -5.231   3.320 -37.885  1.00  0.00           C  
ATOM    191  H5'   A     7      -6.238   3.676 -38.103  1.00  0.00           H  
ATOM    192 H5''   A     7      -5.294   2.358 -37.378  1.00  0.00           H  
ATOM    193  C4'   A     7      -4.595   3.009 -39.226  1.00  0.00           C  
ATOM    194  H4'   A     7      -5.277   2.456 -39.872  1.00  0.00           H  
ATOM    195  O4'   A     7      -4.371   4.168 -39.933  1.00  0.00           O  
ATOM    196  C1'   A     7      -3.179   4.038 -40.704  1.00  0.00           C  
ATOM    197  H1'   A     7      -3.386   4.329 -41.734  1.00  0.00           H  
ATOM    198  N9    A     7      -2.082   4.945 -40.164  1.00  0.00           N  
ATOM    199  C8    A     7      -1.867   5.532 -38.926  1.00  0.00           C  
ATOM    200  H8    A     7      -2.591   5.415 -38.133  1.00  0.00           H  
ATOM    201  N7    A     7      -0.904   6.410 -38.716  1.00  0.00           N  
ATOM    202  C5    A     7      -0.354   6.438 -40.018  1.00  0.00           C  
ATOM    203  C6    A     7       0.672   7.136 -40.705  1.00  0.00           C  
ATOM    204  N6    A     7       1.366   8.105 -40.134  1.00  0.00           N  
ATOM    205  H61   A     7       2.078   8.558 -40.689  1.00  0.00           H  
ATOM    206  H62   A     7       1.360   8.257 -39.136  1.00  0.00           H  
ATOM    207  N1    A     7       0.953   6.919 -41.960  1.00  0.00           N  
ATOM    208  C2    A     7       0.132   6.103 -42.659  1.00  0.00           C  
ATOM    209  H2    A     7       0.372   5.867 -43.685  1.00  0.00           H  
ATOM    210  N3    A     7      -0.899   5.407 -42.214  1.00  0.00           N  
ATOM    211  C4    A     7      -1.085   5.552 -40.861  1.00  0.00           C  
ATOM    212  C3'   A     7      -3.296   2.191 -39.188  1.00  0.00           C  
ATOM    213  H3'   A     7      -2.706   2.649 -38.394  1.00  0.00           H  
ATOM    214  C2'   A     7      -2.801   2.515 -40.573  1.00  0.00           C  
ATOM    215  H2'   A     7      -1.719   2.413 -40.658  1.00  0.00           H  
ATOM    216  O2'   A     7      -3.405   1.725 -41.654  1.00  0.00           O  
ATOM    217 HO2'   A     7      -2.791   1.452 -42.339  1.00  0.00           H  
ATOM    218  O3'   A     7      -3.408   0.730 -38.928  1.00  0.00           O  
ATOM    219  P     U     8      -2.142   0.043 -38.163  1.00  0.00           P  
ATOM    220  OP1   U     8      -2.390  -1.396 -38.073  1.00  0.00           O  
ATOM    221  OP2   U     8      -1.924   0.766 -36.909  1.00  0.00           O  
ATOM    222  O5'   U     8      -1.035   0.299 -39.207  1.00  0.00           O  
ATOM    223  C5'   U     8      -0.917  -0.541 -40.391  1.00  0.00           C  
ATOM    224  H5'   U     8      -1.790  -0.541 -41.043  1.00  0.00           H  
ATOM    225 H5''   U     8      -0.895  -1.599 -40.130  1.00  0.00           H  
ATOM    226  C4'   U     8       0.325  -0.257 -41.160  1.00  0.00           C  
ATOM    227  H4'   U     8       0.278  -0.728 -42.142  1.00  0.00           H  
ATOM    228  O4'   U     8       0.312   1.148 -41.522  1.00  0.00           O  
ATOM    229  C1'   U     8       1.632   1.593 -41.672  1.00  0.00           C  
ATOM    230  H1'   U     8       1.755   1.973 -42.686  1.00  0.00           H  
ATOM    231  N1    U     8       1.916   2.723 -40.681  1.00  0.00           N  
ATOM    232  C6    U     8       1.164   2.961 -39.605  1.00  0.00           C  
ATOM    233  H6    U     8       0.280   2.340 -39.575  1.00  0.00           H  
ATOM    234  C5    U     8       1.397   4.000 -38.728  1.00  0.00           C  
ATOM    235  H5    U     8       0.743   4.251 -37.906  1.00  0.00           H  
ATOM    236  C4    U     8       2.531   4.851 -38.955  1.00  0.00           C  
ATOM    237  O4    U     8       2.841   5.826 -38.287  1.00  0.00           O  
ATOM    238  N3    U     8       3.283   4.492 -40.051  1.00  0.00           N  
ATOM    239  H3    U     8       3.973   5.182 -40.312  1.00  0.00           H  
ATOM    240  C2    U     8       3.125   3.439 -40.833  1.00  0.00           C  
ATOM    241  O2    U     8       3.945   3.214 -41.655  1.00  0.00           O  
ATOM    242  C3'   U     8       1.658  -0.531 -40.486  1.00  0.00           C  
ATOM    243  H3'   U     8       1.661  -0.167 -39.459  1.00  0.00           H  
ATOM    244  C2'   U     8       2.545   0.355 -41.370  1.00  0.00           C  
ATOM    245  H2'   U     8       3.433   0.714 -40.850  1.00  0.00           H  
ATOM    246  O2'   U     8       2.820  -0.319 -42.584  1.00  0.00           O  
ATOM    247 HO2'   U     8       2.346  -1.124 -42.359  1.00  0.00           H  
ATOM    248  O3'   U     8       1.952  -1.925 -40.528  1.00  0.00           O  
ATOM    249  P     A     9       2.832  -2.559 -39.325  1.00  0.00           P  
ATOM    250  OP1   A     9       2.883  -4.018 -39.582  1.00  0.00           O  
ATOM    251  OP2   A     9       2.252  -1.987 -38.112  1.00  0.00           O  
ATOM    252  O5'   A     9       4.250  -1.908 -39.616  1.00  0.00           O  
ATOM    253  C5'   A     9       5.169  -2.396 -40.639  1.00  0.00           C  
ATOM    254  H5'   A     9       4.878  -2.199 -41.671  1.00  0.00           H  
ATOM    255 H5''   A     9       5.425  -3.429 -40.404  1.00  0.00           H  
ATOM    256  C4'   A     9       6.518  -1.697 -40.428  1.00  0.00           C  
ATOM    257  H4'   A     9       7.273  -2.007 -41.150  1.00  0.00           H  
ATOM    258  O4'   A     9       6.310  -0.307 -40.663  1.00  0.00           O  
ATOM    259  C1'   A     9       7.331   0.331 -39.887  1.00  0.00           C  
ATOM    260  H1'   A     9       8.134   0.791 -40.463  1.00  0.00           H  
ATOM    261  N9    A     9       6.600   1.371 -39.123  1.00  0.00           N  
ATOM    262  C8    A     9       5.334   1.318 -38.602  1.00  0.00           C  
ATOM    263  H8    A     9       4.724   0.437 -38.467  1.00  0.00           H  
ATOM    264  N7    A     9       4.942   2.446 -38.115  1.00  0.00           N  
ATOM    265  C5    A     9       6.053   3.263 -38.324  1.00  0.00           C  
ATOM    266  C6    A     9       6.402   4.633 -38.073  1.00  0.00           C  
ATOM    267  N6    A     9       5.647   5.490 -37.533  1.00  0.00           N  
ATOM    268  H61   A     9       5.995   6.437 -37.482  1.00  0.00           H  
ATOM    269  H62   A     9       4.669   5.277 -37.399  1.00  0.00           H  
ATOM    270  N1    A     9       7.579   5.206 -38.321  1.00  0.00           N  
ATOM    271  C2    A     9       8.483   4.393 -38.871  1.00  0.00           C  
ATOM    272  H2    A     9       9.450   4.846 -39.031  1.00  0.00           H  
ATOM    273  N3    A     9       8.272   3.085 -39.233  1.00  0.00           N  
ATOM    274  C4    A     9       7.027   2.619 -38.928  1.00  0.00           C  
ATOM    275  C3'   A     9       7.137  -1.894 -39.032  1.00  0.00           C  
ATOM    276  H3'   A     9       6.369  -1.922 -38.260  1.00  0.00           H  
ATOM    277  C2'   A     9       7.998  -0.683 -38.954  1.00  0.00           C  
ATOM    278  H2'   A     9       7.958  -0.365 -37.913  1.00  0.00           H  
ATOM    279  O2'   A     9       9.358  -0.907 -39.422  1.00  0.00           O  
ATOM    280 HO2'   A     9       9.610  -1.804 -39.190  1.00  0.00           H  
ATOM    281  O3'   A     9       7.955  -3.055 -38.992  1.00  0.00           O  
ATOM    282  P     U    10       7.559  -4.267 -38.131  1.00  0.00           P  
ATOM    283  OP1   U    10       8.480  -5.373 -38.357  1.00  0.00           O  
ATOM    284  OP2   U    10       6.106  -4.501 -38.228  1.00  0.00           O  
ATOM    285  O5'   U    10       7.875  -3.574 -36.723  1.00  0.00           O  
ATOM    286  C5'   U    10       7.811  -4.222 -35.539  1.00  0.00           C  
ATOM    287  H5'   U    10       8.395  -5.142 -35.584  1.00  0.00           H  
ATOM    288 H5''   U    10       6.804  -4.576 -35.320  1.00  0.00           H  
ATOM    289  C4'   U    10       8.156  -3.277 -34.396  1.00  0.00           C  
ATOM    290  H4'   U    10       8.055  -3.798 -33.445  1.00  0.00           H  
ATOM    291  O4'   U    10       9.556  -2.929 -34.508  1.00  0.00           O  
ATOM    292  C1'   U    10       9.643  -1.556 -34.710  1.00  0.00           C  
ATOM    293  H1'   U    10       9.864  -1.109 -33.740  1.00  0.00           H  
ATOM    294  N1    U    10      10.666  -1.236 -35.737  1.00  0.00           N  
ATOM    295  C6    U    10      10.813  -1.994 -36.876  1.00  0.00           C  
ATOM    296  H6    U    10      10.228  -2.901 -36.906  1.00  0.00           H  
ATOM    297  C5    U    10      11.831  -1.816 -37.757  1.00  0.00           C  
ATOM    298  H5    U    10      11.945  -2.507 -38.579  1.00  0.00           H  
ATOM    299  C4    U    10      12.774  -0.740 -37.519  1.00  0.00           C  
ATOM    300  O4    U    10      13.669  -0.468 -38.305  1.00  0.00           O  
ATOM    301  N3    U    10      12.634  -0.020 -36.356  1.00  0.00           N  
ATOM    302  H3    U    10      13.262   0.770 -36.311  1.00  0.00           H  
ATOM    303  C2    U    10      11.535  -0.168 -35.482  1.00  0.00           C  
ATOM    304  O2    U    10      11.551   0.509 -34.422  1.00  0.00           O  
ATOM    305  C3'   U    10       7.341  -1.983 -34.457  1.00  0.00           C  
ATOM    306  H3'   U    10       6.366  -2.148 -34.916  1.00  0.00           H  
ATOM    307  C2'   U    10       8.298  -1.068 -35.193  1.00  0.00           C  
ATOM    308  H2'   U    10       8.286  -1.292 -36.260  1.00  0.00           H  
ATOM    309  O2'   U    10       8.224   0.360 -34.963  1.00  0.00           O  
ATOM    310 HO2'   U    10       8.018   0.508 -34.037  1.00  0.00           H  
ATOM    311  O3'   U    10       7.039  -1.395 -33.223  1.00  0.00           O  
ATOM    312  P     A    11       6.043  -2.048 -32.228  1.00  0.00           P  
ATOM    313  OP1   A    11       5.473  -3.299 -32.728  1.00  0.00           O  
ATOM    314  OP2   A    11       5.079  -1.013 -31.742  1.00  0.00           O  
ATOM    315  O5'   A    11       6.970  -2.385 -30.991  1.00  0.00           O  
ATOM    316  C5'   A    11       6.463  -2.354 -29.603  1.00  0.00           C  
ATOM    317  H5'   A    11       5.619  -3.029 -29.460  1.00  0.00           H  
ATOM    318 H5''   A    11       6.136  -1.378 -29.245  1.00  0.00           H  
ATOM    319  C4'   A    11       7.547  -2.941 -28.732  1.00  0.00           C  
ATOM    320  H4'   A    11       7.202  -3.155 -27.720  1.00  0.00           H  
ATOM    321  O4'   A    11       8.168  -4.110 -29.259  1.00  0.00           O  
ATOM    322  C1'   A    11       9.536  -4.168 -28.819  1.00  0.00           C  
ATOM    323  H1'   A    11       9.634  -4.994 -28.115  1.00  0.00           H  
ATOM    324  N9    A    11      10.440  -4.532 -29.928  1.00  0.00           N  
ATOM    325  C8    A    11      11.027  -5.740 -30.319  1.00  0.00           C  
ATOM    326  H8    A    11      10.769  -6.654 -29.804  1.00  0.00           H  
ATOM    327  N7    A    11      11.724  -5.683 -31.405  1.00  0.00           N  
ATOM    328  C5    A    11      11.796  -4.330 -31.614  1.00  0.00           C  
ATOM    329  C6    A    11      12.494  -3.554 -32.551  1.00  0.00           C  
ATOM    330  N6    A    11      13.272  -4.175 -33.453  1.00  0.00           N  
ATOM    331  H61   A    11      13.740  -3.673 -34.194  1.00  0.00           H  
ATOM    332  H62   A    11      13.244  -5.184 -33.442  1.00  0.00           H  
ATOM    333  N1    A    11      12.418  -2.231 -32.595  1.00  0.00           N  
ATOM    334  C2    A    11      11.622  -1.651 -31.691  1.00  0.00           C  
ATOM    335  H2    A    11      11.509  -0.581 -31.785  1.00  0.00           H  
ATOM    336  N3    A    11      10.897  -2.255 -30.720  1.00  0.00           N  
ATOM    337  C4    A    11      11.024  -3.621 -30.718  1.00  0.00           C  
ATOM    338  C3'   A    11       8.661  -1.969 -28.534  1.00  0.00           C  
ATOM    339  H3'   A    11       8.774  -1.406 -29.461  1.00  0.00           H  
ATOM    340  C2'   A    11       9.787  -2.864 -28.041  1.00  0.00           C  
ATOM    341  H2'   A    11      10.772  -2.440 -28.235  1.00  0.00           H  
ATOM    342  O2'   A    11       9.591  -3.255 -26.749  1.00  0.00           O  
ATOM    343 HO2'   A    11       9.339  -2.447 -26.295  1.00  0.00           H  
ATOM    344  O3'   A    11       8.421  -1.056 -27.516  1.00  0.00           O  
ATOM    345  P     A    12       8.213   0.546 -27.749  1.00  0.00           P  
ATOM    346  OP1   A    12       7.492   0.997 -26.504  1.00  0.00           O  
ATOM    347  OP2   A    12       7.619   0.823 -29.069  1.00  0.00           O  
ATOM    348  O5'   A    12       9.614   1.333 -27.748  1.00  0.00           O  
ATOM    349  C5'   A    12      10.564   0.886 -28.628  1.00  0.00           C  
ATOM    350  H5'   A    12      10.039   0.377 -29.436  1.00  0.00           H  
ATOM    351 H5''   A    12      11.169   0.128 -28.131  1.00  0.00           H  
ATOM    352  C4'   A    12      11.613   1.964 -28.956  1.00  0.00           C  
ATOM    353  H4'   A    12      12.228   1.699 -29.817  1.00  0.00           H  
ATOM    354  O4'   A    12      10.947   3.164 -29.355  1.00  0.00           O  
ATOM    355  C1'   A    12      11.698   4.274 -28.917  1.00  0.00           C  
ATOM    356  H1'   A    12      11.863   5.003 -29.711  1.00  0.00           H  
ATOM    357  N9    A    12      10.945   5.115 -27.991  1.00  0.00           N  
ATOM    358  C8    A    12       9.622   4.961 -27.515  1.00  0.00           C  
ATOM    359  H8    A    12       8.982   4.119 -27.737  1.00  0.00           H  
ATOM    360  N7    A    12       9.282   5.936 -26.685  1.00  0.00           N  
ATOM    361  C5    A    12      10.360   6.826 -26.694  1.00  0.00           C  
ATOM    362  C6    A    12      10.657   8.073 -26.083  1.00  0.00           C  
ATOM    363  N6    A    12       9.696   8.827 -25.518  1.00  0.00           N  
ATOM    364  H61   A    12      10.048   9.706 -25.167  1.00  0.00           H  
ATOM    365  H62   A    12       8.729   8.539 -25.477  1.00  0.00           H  
ATOM    366  N1    A    12      11.807   8.728 -26.309  1.00  0.00           N  
ATOM    367  C2    A    12      12.689   8.124 -27.102  1.00  0.00           C  
ATOM    368  H2    A    12      13.575   8.731 -27.222  1.00  0.00           H  
ATOM    369  N3    A    12      12.564   6.963 -27.693  1.00  0.00           N  
ATOM    370  C4    A    12      11.396   6.296 -27.445  1.00  0.00           C  
ATOM    371  C3'   A    12      12.520   2.360 -27.767  1.00  0.00           C  
ATOM    372  H3'   A    12      11.892   2.451 -26.880  1.00  0.00           H  
ATOM    373  C2'   A    12      12.974   3.811 -28.196  1.00  0.00           C  
ATOM    374  H2'   A    12      13.277   4.445 -27.362  1.00  0.00           H  
ATOM    375  O2'   A    12      13.930   3.907 -29.265  1.00  0.00           O  
ATOM    376 HO2'   A    12      14.723   3.504 -28.903  1.00  0.00           H  
ATOM    377  O3'   A    12      13.695   1.575 -27.524  1.00  0.00           O  
ATOM    378  P     U    13      14.495   1.597 -26.123  1.00  0.00           P  
ATOM    379  OP1   U    13      13.736   2.430 -25.187  1.00  0.00           O  
ATOM    380  OP2   U    13      15.952   1.777 -26.382  1.00  0.00           O  
ATOM    381  O5'   U    13      14.359   0.089 -25.638  1.00  0.00           O  
ATOM    382  C5'   U    13      13.126  -0.667 -25.490  1.00  0.00           C  
ATOM    383  H5'   U    13      12.228  -0.050 -25.450  1.00  0.00           H  
ATOM    384 H5''   U    13      13.073  -1.095 -24.489  1.00  0.00           H  
ATOM    385  C4'   U    13      12.985  -1.828 -26.494  1.00  0.00           C  
ATOM    386  H4'   U    13      11.989  -2.265 -26.425  1.00  0.00           H  
ATOM    387  O4'   U    13      13.008  -1.444 -27.867  1.00  0.00           O  
ATOM    388  C1'   U    13      13.654  -2.493 -28.650  1.00  0.00           C  
ATOM    389  H1'   U    13      12.983  -2.833 -29.439  1.00  0.00           H  
ATOM    390  N1    U    13      14.947  -2.037 -29.114  1.00  0.00           N  
ATOM    391  C6    U    13      15.715  -1.078 -28.427  1.00  0.00           C  
ATOM    392  H6    U    13      15.438  -0.683 -27.460  1.00  0.00           H  
ATOM    393  C5    U    13      16.880  -0.597 -29.055  1.00  0.00           C  
ATOM    394  H5    U    13      17.556   0.084 -28.559  1.00  0.00           H  
ATOM    395  C4    U    13      17.363  -1.201 -30.321  1.00  0.00           C  
ATOM    396  O4    U    13      18.301  -0.810 -31.001  1.00  0.00           O  
ATOM    397  N3    U    13      16.615  -2.222 -30.786  1.00  0.00           N  
ATOM    398  H3    U    13      17.013  -2.708 -31.576  1.00  0.00           H  
ATOM    399  C2    U    13      15.438  -2.701 -30.271  1.00  0.00           C  
ATOM    400  O2    U    13      14.897  -3.695 -30.790  1.00  0.00           O  
ATOM    401  C3'   U    13      13.993  -2.918 -26.337  1.00  0.00           C  
ATOM    402  H3'   U    13      14.983  -2.494 -26.169  1.00  0.00           H  
ATOM    403  C2'   U    13      13.849  -3.646 -27.688  1.00  0.00           C  
ATOM    404  H2'   U    13      14.715  -4.294 -27.819  1.00  0.00           H  
ATOM    405  O2'   U    13      12.748  -4.487 -27.781  1.00  0.00           O  
ATOM    406 HO2'   U    13      12.749  -5.037 -26.994  1.00  0.00           H  
ATOM    407  O3'   U    13      13.658  -3.788 -25.308  1.00  0.00           O  
ATOM    408  P     C    14      14.655  -4.432 -24.299  1.00  0.00           P  
ATOM    409  OP1   C    14      13.816  -4.841 -23.154  1.00  0.00           O  
ATOM    410  OP2   C    14      15.813  -3.541 -24.096  1.00  0.00           O  
ATOM    411  O5'   C    14      15.157  -5.755 -24.980  1.00  0.00           O  
ATOM    412  C5'   C    14      14.496  -7.026 -24.894  1.00  0.00           C  
ATOM    413  H5'   C    14      13.414  -6.927 -24.981  1.00  0.00           H  
ATOM    414 H5''   C    14      14.739  -7.525 -23.955  1.00  0.00           H  
ATOM    415  C4'   C    14      14.897  -7.998 -26.082  1.00  0.00           C  
ATOM    416  H4'   C    14      14.111  -8.748 -26.169  1.00  0.00           H  
ATOM    417  O4'   C    14      14.974  -7.283 -27.266  1.00  0.00           O  
ATOM    418  C1'   C    14      15.962  -7.835 -28.173  1.00  0.00           C  
ATOM    419  H1'   C    14      15.540  -8.239 -29.094  1.00  0.00           H  
ATOM    420  N1    C    14      16.999  -6.739 -28.535  1.00  0.00           N  
ATOM    421  C6    C    14      17.169  -5.591 -27.807  1.00  0.00           C  
ATOM    422  H6    C    14      16.568  -5.440 -26.923  1.00  0.00           H  
ATOM    423  C5    C    14      17.958  -4.596 -28.196  1.00  0.00           C  
ATOM    424  H5    C    14      17.995  -3.648 -27.678  1.00  0.00           H  
ATOM    425  C4    C    14      18.859  -4.859 -29.318  1.00  0.00           C  
ATOM    426  N4    C    14      19.653  -3.941 -29.798  1.00  0.00           N  
ATOM    427  H41   C    14      20.220  -4.188 -30.596  1.00  0.00           H  
ATOM    428  H42   C    14      19.736  -3.140 -29.188  1.00  0.00           H  
ATOM    429  N3    C    14      18.728  -5.974 -30.032  1.00  0.00           N  
ATOM    430  C2    C    14      17.798  -6.901 -29.647  1.00  0.00           C  
ATOM    431  O2    C    14      17.737  -7.913 -30.293  1.00  0.00           O  
ATOM    432  C3'   C    14      16.220  -8.745 -25.951  1.00  0.00           C  
ATOM    433  H3'   C    14      16.928  -8.038 -25.517  1.00  0.00           H  
ATOM    434  C2'   C    14      16.609  -9.054 -27.409  1.00  0.00           C  
ATOM    435  H2'   C    14      17.675  -8.935 -27.601  1.00  0.00           H  
ATOM    436  O2'   C    14      15.954 -10.203 -27.928  1.00  0.00           O  
ATOM    437 HO2'   C    14      15.443 -10.653 -27.252  1.00  0.00           H  
ATOM    438  O3'   C    14      16.065  -9.955 -25.156  1.00  0.00           O  
ATOM    439  P     C    15      17.404 -10.586 -24.533  1.00  0.00           P  
ATOM    440  OP1   C    15      17.067 -11.818 -23.799  1.00  0.00           O  
ATOM    441  OP2   C    15      18.104  -9.614 -23.712  1.00  0.00           O  
ATOM    442  O5'   C    15      18.423 -10.998 -25.767  1.00  0.00           O  
ATOM    443  C5'   C    15      18.156 -12.152 -26.542  1.00  0.00           C  
ATOM    444  H5'   C    15      17.104 -12.020 -26.796  1.00  0.00           H  
ATOM    445 H5''   C    15      18.342 -13.034 -25.929  1.00  0.00           H  
ATOM    446  C4'   C    15      19.064 -12.127 -27.839  1.00  0.00           C  
ATOM    447  H4'   C    15      18.839 -12.983 -28.476  1.00  0.00           H  
ATOM    448  O4'   C    15      19.063 -10.899 -28.515  1.00  0.00           O  
ATOM    449  C1'   C    15      20.285 -10.674 -29.178  1.00  0.00           C  
ATOM    450  H1'   C    15      20.077 -10.745 -30.246  1.00  0.00           H  
ATOM    451  N1    C    15      20.796  -9.283 -28.926  1.00  0.00           N  
ATOM    452  C6    C    15      20.332  -8.418 -27.931  1.00  0.00           C  
ATOM    453  H6    C    15      19.649  -8.776 -27.174  1.00  0.00           H  
ATOM    454  C5    C    15      20.770  -7.113 -27.734  1.00  0.00           C  
ATOM    455  H5    C    15      20.319  -6.520 -26.953  1.00  0.00           H  
ATOM    456  C4    C    15      21.776  -6.702 -28.697  1.00  0.00           C  
ATOM    457  N4    C    15      22.108  -5.463 -28.729  1.00  0.00           N  
ATOM    458  H41   C    15      22.800  -5.142 -29.390  1.00  0.00           H  
ATOM    459  H42   C    15      21.688  -4.879 -28.020  1.00  0.00           H  
ATOM    460  N3    C    15      22.337  -7.500 -29.570  1.00  0.00           N  
ATOM    461  C2    C    15      21.937  -8.821 -29.625  1.00  0.00           C  
ATOM    462  O2    C    15      22.382  -9.578 -30.514  1.00  0.00           O  
ATOM    463  C3'   C    15      20.564 -12.290 -27.464  1.00  0.00           C  
ATOM    464  H3'   C    15      20.874 -11.614 -26.667  1.00  0.00           H  
ATOM    465  C2'   C    15      21.203 -11.862 -28.782  1.00  0.00           C  
ATOM    466  H2'   C    15      22.177 -11.390 -28.654  1.00  0.00           H  
ATOM    467  O2'   C    15      21.130 -12.846 -29.830  1.00  0.00           O  
ATOM    468 HO2'   C    15      21.153 -13.710 -29.412  1.00  0.00           H  
ATOM    469  O3'   C    15      20.952 -13.562 -27.195  1.00  0.00           O  
ATOM    470  P     U    16      22.052 -13.842 -26.074  1.00  0.00           P  
ATOM    471  OP1   U    16      22.287 -15.300 -25.993  1.00  0.00           O  
ATOM    472  OP2   U    16      21.627 -13.166 -24.850  1.00  0.00           O  
ATOM    473  O5'   U    16      23.429 -13.142 -26.618  1.00  0.00           O  
ATOM    474  C5'   U    16      24.141 -13.728 -27.623  1.00  0.00           C  
ATOM    475  H5'   U    16      23.531 -13.985 -28.490  1.00  0.00           H  
ATOM    476 H5''   U    16      24.690 -14.624 -27.332  1.00  0.00           H  
ATOM    477  C4'   U    16      25.046 -12.704 -28.336  1.00  0.00           C  
ATOM    478  H4'   U    16      25.469 -13.135 -29.243  1.00  0.00           H  
ATOM    479  O4'   U    16      24.413 -11.497 -28.652  1.00  0.00           O  
ATOM    480  C1'   U    16      25.406 -10.419 -28.598  1.00  0.00           C  
ATOM    481  H1'   U    16      25.521 -10.224 -29.664  1.00  0.00           H  
ATOM    482  N1    U    16      24.802  -9.236 -27.880  1.00  0.00           N  
ATOM    483  C6    U    16      23.812  -9.410 -26.948  1.00  0.00           C  
ATOM    484  H6    U    16      23.242 -10.325 -27.014  1.00  0.00           H  
ATOM    485  C5    U    16      23.351  -8.398 -26.171  1.00  0.00           C  
ATOM    486  H5    U    16      22.493  -8.460 -25.518  1.00  0.00           H  
ATOM    487  C4    U    16      23.901  -7.062 -26.343  1.00  0.00           C  
ATOM    488  O4    U    16      23.419  -6.079 -25.751  1.00  0.00           O  
ATOM    489  N3    U    16      24.886  -6.932 -27.335  1.00  0.00           N  
ATOM    490  H3    U    16      25.189  -5.990 -27.539  1.00  0.00           H  
ATOM    491  C2    U    16      25.444  -7.989 -28.020  1.00  0.00           C  
ATOM    492  O2    U    16      26.394  -7.772 -28.770  1.00  0.00           O  
ATOM    493  C3'   U    16      26.197 -12.245 -27.413  1.00  0.00           C  
ATOM    494  H3'   U    16      25.803 -12.109 -26.405  1.00  0.00           H  
ATOM    495  C2'   U    16      26.658 -10.856 -27.966  1.00  0.00           C  
ATOM    496  H2'   U    16      26.830 -10.247 -27.078  1.00  0.00           H  
ATOM    497  O2'   U    16      27.729 -10.881 -28.883  1.00  0.00           O  
ATOM    498 HO2'   U    16      28.424 -11.443 -28.533  1.00  0.00           H  
ATOM    499  O3'   U    16      27.222 -13.196 -27.644  1.00  0.00           O  
ATOM    500  P     A    17      28.362 -13.450 -26.590  1.00  0.00           P  
ATOM    501  OP1   A    17      28.985 -14.750 -26.920  1.00  0.00           O  
ATOM    502  OP2   A    17      27.856 -13.177 -25.232  1.00  0.00           O  
ATOM    503  O5'   A    17      29.313 -12.367 -27.016  1.00  0.00           O  
ATOM    504  C5'   A    17      30.405 -12.474 -27.988  1.00  0.00           C  
ATOM    505  H5'   A    17      30.014 -12.840 -28.938  1.00  0.00           H  
ATOM    506 H5''   A    17      31.150 -13.145 -27.560  1.00  0.00           H  
ATOM    507  C4'   A    17      31.131 -11.104 -28.063  1.00  0.00           C  
ATOM    508  H4'   A    17      31.838 -11.052 -28.891  1.00  0.00           H  
ATOM    509  O4'   A    17      30.231 -10.000 -28.179  1.00  0.00           O  
ATOM    510  C1'   A    17      30.840  -8.872 -27.588  1.00  0.00           C  
ATOM    511  H1'   A    17      31.229  -8.241 -28.387  1.00  0.00           H  
ATOM    512  N9    A    17      29.838  -8.063 -26.849  1.00  0.00           N  
ATOM    513  C8    A    17      28.760  -8.538 -26.166  1.00  0.00           C  
ATOM    514  H8    A    17      28.592  -9.592 -25.995  1.00  0.00           H  
ATOM    515  N7    A    17      28.098  -7.627 -25.446  1.00  0.00           N  
ATOM    516  C5    A    17      28.675  -6.431 -25.814  1.00  0.00           C  
ATOM    517  C6    A    17      28.487  -5.034 -25.524  1.00  0.00           C  
ATOM    518  N6    A    17      27.427  -4.634 -24.896  1.00  0.00           N  
ATOM    519  H61   A    17      27.187  -3.654 -24.867  1.00  0.00           H  
ATOM    520  H62   A    17      26.779  -5.339 -24.576  1.00  0.00           H  
ATOM    521  N1    A    17      29.233  -4.128 -26.120  1.00  0.00           N  
ATOM    522  C2    A    17      30.320  -4.559 -26.777  1.00  0.00           C  
ATOM    523  H2    A    17      30.834  -3.815 -27.366  1.00  0.00           H  
ATOM    524  N3    A    17      30.729  -5.794 -27.056  1.00  0.00           N  
ATOM    525  C4    A    17      29.817  -6.693 -26.561  1.00  0.00           C  
ATOM    526  C3'   A    17      31.988 -10.909 -26.830  1.00  0.00           C  
ATOM    527  H3'   A    17      31.456 -11.225 -25.932  1.00  0.00           H  
ATOM    528  C2'   A    17      32.059  -9.367 -26.833  1.00  0.00           C  
ATOM    529  H2'   A    17      32.032  -9.026 -25.798  1.00  0.00           H  
ATOM    530  O2'   A    17      33.227  -8.950 -27.563  1.00  0.00           O  
ATOM    531 HO2'   A    17      33.929  -9.201 -26.959  1.00  0.00           H  
ATOM    532  O3'   A    17      33.322 -11.422 -26.768  1.00  0.00           O  
ATOM    533  P     A    18      34.178 -11.425 -25.379  1.00  0.00           P  
ATOM    534  OP1   A    18      35.243 -12.443 -25.544  1.00  0.00           O  
ATOM    535  OP2   A    18      33.189 -11.462 -24.271  1.00  0.00           O  
ATOM    536  O5'   A    18      34.901  -9.979 -25.485  1.00  0.00           O  
ATOM    537  C5'   A    18      34.865  -9.122 -24.415  1.00  0.00           C  
ATOM    538  H5'   A    18      35.541  -9.480 -23.639  1.00  0.00           H  
ATOM    539 H5''   A    18      33.895  -9.091 -23.917  1.00  0.00           H  
ATOM    540  C4'   A    18      35.293  -7.670 -24.853  1.00  0.00           C  
ATOM    541  H4'   A    18      36.251  -7.828 -25.348  1.00  0.00           H  
ATOM    542  O4'   A    18      34.319  -7.112 -25.769  1.00  0.00           O  
ATOM    543  C1'   A    18      33.956  -5.837 -25.321  1.00  0.00           C  
ATOM    544  H1'   A    18      33.679  -5.156 -26.126  1.00  0.00           H  
ATOM    545  N9    A    18      32.762  -5.812 -24.373  1.00  0.00           N  
ATOM    546  C8    A    18      31.829  -6.758 -23.926  1.00  0.00           C  
ATOM    547  H8    A    18      31.963  -7.829 -23.964  1.00  0.00           H  
ATOM    548  N7    A    18      30.795  -6.310 -23.204  1.00  0.00           N  
ATOM    549  C5    A    18      30.983  -4.992 -23.266  1.00  0.00           C  
ATOM    550  C6    A    18      30.240  -3.901 -22.786  1.00  0.00           C  
ATOM    551  N6    A    18      29.164  -4.052 -22.065  1.00  0.00           N  
ATOM    552  H61   A    18      28.632  -3.246 -21.772  1.00  0.00           H  
ATOM    553  H62   A    18      28.674  -4.934 -22.016  1.00  0.00           H  
ATOM    554  N1    A    18      30.664  -2.693 -22.901  1.00  0.00           N  
ATOM    555  C2    A    18      31.813  -2.514 -23.619  1.00  0.00           C  
ATOM    556  H2    A    18      32.090  -1.495 -23.842  1.00  0.00           H  
ATOM    557  N3    A    18      32.579  -3.391 -24.234  1.00  0.00           N  
ATOM    558  C4    A    18      32.113  -4.640 -24.004  1.00  0.00           C  
ATOM    559  C3'   A    18      35.488  -6.715 -23.679  1.00  0.00           C  
ATOM    560  H3'   A    18      34.724  -6.827 -22.910  1.00  0.00           H  
ATOM    561  C2'   A    18      35.197  -5.381 -24.446  1.00  0.00           C  
ATOM    562  H2'   A    18      34.833  -4.547 -23.846  1.00  0.00           H  
ATOM    563  O2'   A    18      36.246  -5.002 -25.427  1.00  0.00           O  
ATOM    564 HO2'   A    18      36.740  -4.265 -25.062  1.00  0.00           H  
ATOM    565  O3'   A    18      36.829  -6.763 -23.143  1.00  0.00           O  
ATOM    566  P     U    19      37.074  -6.854 -21.598  1.00  0.00           P  
ATOM    567  OP1   U    19      38.477  -6.628 -21.265  1.00  0.00           O  
ATOM    568  OP2   U    19      36.322  -8.059 -21.106  1.00  0.00           O  
ATOM    569  O5'   U    19      36.258  -5.561 -21.082  1.00  0.00           O  
ATOM    570  C5'   U    19      36.642  -4.274 -21.464  1.00  0.00           C  
ATOM    571  H5'   U    19      36.612  -4.129 -22.544  1.00  0.00           H  
ATOM    572 H5''   U    19      37.638  -4.144 -21.041  1.00  0.00           H  
ATOM    573  C4'   U    19      35.706  -3.194 -20.828  1.00  0.00           C  
ATOM    574  H4'   U    19      36.206  -2.231 -20.932  1.00  0.00           H  
ATOM    575  O4'   U    19      34.379  -3.116 -21.305  1.00  0.00           O  
ATOM    576  C1'   U    19      33.458  -2.694 -20.333  1.00  0.00           C  
ATOM    577  H1'   U    19      32.973  -1.777 -20.667  1.00  0.00           H  
ATOM    578  N1    U    19      32.402  -3.729 -19.935  1.00  0.00           N  
ATOM    579  C6    U    19      32.533  -5.013 -20.379  1.00  0.00           C  
ATOM    580  H6    U    19      33.403  -5.234 -20.979  1.00  0.00           H  
ATOM    581  C5    U    19      31.625  -5.984 -20.090  1.00  0.00           C  
ATOM    582  H5    U    19      31.737  -6.925 -20.608  1.00  0.00           H  
ATOM    583  C4    U    19      30.436  -5.655 -19.324  1.00  0.00           C  
ATOM    584  O4    U    19      29.472  -6.361 -18.966  1.00  0.00           O  
ATOM    585  N3    U    19      30.370  -4.320 -18.932  1.00  0.00           N  
ATOM    586  H3    U    19      29.623  -3.966 -18.352  1.00  0.00           H  
ATOM    587  C2    U    19      31.265  -3.340 -19.235  1.00  0.00           C  
ATOM    588  O2    U    19      31.086  -2.164 -18.902  1.00  0.00           O  
ATOM    589  C3'   U    19      35.514  -3.264 -19.264  1.00  0.00           C  
ATOM    590  H3'   U    19      35.225  -4.284 -19.009  1.00  0.00           H  
ATOM    591  C2'   U    19      34.297  -2.336 -19.130  1.00  0.00           C  
ATOM    592  H2'   U    19      33.830  -2.463 -18.154  1.00  0.00           H  
ATOM    593  O2'   U    19      34.664  -1.022 -19.268  1.00  0.00           O  
ATOM    594 HO2'   U    19      35.563  -0.824 -18.996  1.00  0.00           H  
ATOM    595  O3'   U    19      36.740  -2.757 -18.592  1.00  0.00           O  
ATOM    596  P     G    20      37.081  -3.194 -17.066  1.00  0.00           P  
ATOM    597  OP1   G    20      38.361  -2.529 -16.789  1.00  0.00           O  
ATOM    598  OP2   G    20      36.966  -4.648 -16.996  1.00  0.00           O  
ATOM    599  O5'   G    20      35.978  -2.582 -16.153  1.00  0.00           O  
ATOM    600  C5'   G    20      36.021  -1.142 -16.067  1.00  0.00           C  
ATOM    601  H5'   G    20      36.360  -0.679 -16.994  1.00  0.00           H  
ATOM    602 H5''   G    20      36.780  -0.933 -15.313  1.00  0.00           H  
ATOM    603  C4'   G    20      34.749  -0.528 -15.536  1.00  0.00           C  
ATOM    604  H4'   G    20      34.775   0.549 -15.707  1.00  0.00           H  
ATOM    605  O4'   G    20      33.612  -1.047 -16.237  1.00  0.00           O  
ATOM    606  C1'   G    20      32.462  -1.148 -15.312  1.00  0.00           C  
ATOM    607  H1'   G    20      31.672  -0.460 -15.612  1.00  0.00           H  
ATOM    608  N9    G    20      31.910  -2.539 -15.342  1.00  0.00           N  
ATOM    609  C8    G    20      32.397  -3.706 -15.956  1.00  0.00           C  
ATOM    610  H8    G    20      33.405  -3.920 -16.281  1.00  0.00           H  
ATOM    611  N7    G    20      31.569  -4.652 -15.851  1.00  0.00           N  
ATOM    612  C5    G    20      30.425  -4.142 -15.222  1.00  0.00           C  
ATOM    613  C6    G    20      29.160  -4.718 -14.844  1.00  0.00           C  
ATOM    614  O6    G    20      28.802  -5.890 -14.913  1.00  0.00           O  
ATOM    615  N1    G    20      28.223  -3.771 -14.449  1.00  0.00           N  
ATOM    616  H1    G    20      27.231  -3.936 -14.352  1.00  0.00           H  
ATOM    617  C2    G    20      28.626  -2.508 -14.120  1.00  0.00           C  
ATOM    618  N2    G    20      27.722  -1.682 -13.636  1.00  0.00           N  
ATOM    619  H21   G    20      26.778  -1.976 -13.429  1.00  0.00           H  
ATOM    620  H22   G    20      28.199  -0.816 -13.432  1.00  0.00           H  
ATOM    621  N3    G    20      29.824  -1.942 -14.296  1.00  0.00           N  
ATOM    622  C4    G    20      30.654  -2.804 -14.957  1.00  0.00           C  
ATOM    623  C3'   G    20      34.532  -0.908 -14.083  1.00  0.00           C  
ATOM    624  H3'   G    20      34.840  -1.913 -13.795  1.00  0.00           H  
ATOM    625  C2'   G    20      32.956  -0.886 -13.912  1.00  0.00           C  
ATOM    626  H2'   G    20      32.667  -1.713 -13.263  1.00  0.00           H  
ATOM    627  O2'   G    20      32.431   0.393 -13.513  1.00  0.00           O  
ATOM    628 HO2'   G    20      32.896   0.656 -12.716  1.00  0.00           H  
ATOM    629  O3'   G    20      35.205   0.054 -13.227  1.00  0.00           O  
ATOM    630  P     A    21      35.337  -0.171 -11.652  1.00  0.00           P  
ATOM    631  OP1   A    21      36.460   0.703 -11.223  1.00  0.00           O  
ATOM    632  OP2   A    21      35.483  -1.631 -11.564  1.00  0.00           O  
ATOM    633  O5'   A    21      33.940   0.176 -10.945  1.00  0.00           O  
ATOM    634  C5'   A    21      33.530  -0.435  -9.697  1.00  0.00           C  
ATOM    635  H5'   A    21      33.966   0.243  -8.963  1.00  0.00           H  
ATOM    636 H5''   A    21      33.955  -1.436  -9.626  1.00  0.00           H  
ATOM    637  C4'   A    21      32.013  -0.271  -9.638  1.00  0.00           C  
ATOM    638  H4'   A    21      31.793   0.797  -9.662  1.00  0.00           H  
ATOM    639  O4'   A    21      31.352  -0.933 -10.692  1.00  0.00           O  
ATOM    640  C1'   A    21      29.979  -1.183 -10.407  1.00  0.00           C  
ATOM    641  H1'   A    21      29.393  -0.488 -11.008  1.00  0.00           H  
ATOM    642  N9    A    21      29.600  -2.670 -10.597  1.00  0.00           N  
ATOM    643  C8    A    21      30.252  -3.707 -11.185  1.00  0.00           C  
ATOM    644  H8    A    21      31.322  -3.836 -11.261  1.00  0.00           H  
ATOM    645  N7    A    21      29.482  -4.705 -11.590  1.00  0.00           N  
ATOM    646  C5    A    21      28.215  -4.310 -11.141  1.00  0.00           C  
ATOM    647  C6    A    21      26.906  -4.909 -11.079  1.00  0.00           C  
ATOM    648  N6    A    21      26.659  -6.081 -11.654  1.00  0.00           N  
ATOM    649  H61   A    21      25.728  -6.449 -11.514  1.00  0.00           H  
ATOM    650  H62   A    21      27.353  -6.660 -12.105  1.00  0.00           H  
ATOM    651  N1    A    21      25.847  -4.276 -10.578  1.00  0.00           N  
ATOM    652  C2    A    21      26.068  -3.069 -10.122  1.00  0.00           C  
ATOM    653  H2    A    21      25.202  -2.651  -9.631  1.00  0.00           H  
ATOM    654  N3    A    21      27.223  -2.411 -10.008  1.00  0.00           N  
ATOM    655  C4    A    21      28.272  -3.058 -10.615  1.00  0.00           C  
ATOM    656  C3'   A    21      31.261  -0.760  -8.328  1.00  0.00           C  
ATOM    657  H3'   A    21      31.480  -1.797  -8.077  1.00  0.00           H  
ATOM    658  C2'   A    21      29.826  -0.702  -8.918  1.00  0.00           C  
ATOM    659  H2'   A    21      29.290  -1.383  -8.256  1.00  0.00           H  
ATOM    660  O2'   A    21      29.323   0.610  -8.884  1.00  0.00           O  
ATOM    661 HO2'   A    21      28.364   0.635  -8.892  1.00  0.00           H  
ATOM    662  O3'   A    21      31.350   0.090  -7.180  1.00  0.00           O  
ATOM    663  P     U    22      31.513  -0.615  -5.773  1.00  0.00           P  
ATOM    664  OP1   U    22      31.737   0.404  -4.783  1.00  0.00           O  
ATOM    665  OP2   U    22      32.490  -1.753  -5.856  1.00  0.00           O  
ATOM    666  O5'   U    22      30.036  -1.240  -5.520  1.00  0.00           O  
ATOM    667  C5'   U    22      28.895  -0.453  -5.357  1.00  0.00           C  
ATOM    668  H5'   U    22      28.667   0.002  -6.321  1.00  0.00           H  
ATOM    669 H5''   U    22      29.046   0.265  -4.552  1.00  0.00           H  
ATOM    670  C4'   U    22      27.697  -1.303  -4.947  1.00  0.00           C  
ATOM    671  H4'   U    22      26.842  -0.662  -4.733  1.00  0.00           H  
ATOM    672  O4'   U    22      27.415  -2.109  -6.092  1.00  0.00           O  
ATOM    673  C1'   U    22      27.261  -3.447  -5.624  1.00  0.00           C  
ATOM    674  H1'   U    22      26.235  -3.525  -5.263  1.00  0.00           H  
ATOM    675  N1    U    22      27.554  -4.398  -6.747  1.00  0.00           N  
ATOM    676  C6    U    22      28.754  -4.430  -7.407  1.00  0.00           C  
ATOM    677  H6    U    22      29.507  -3.700  -7.149  1.00  0.00           H  
ATOM    678  C5    U    22      29.038  -5.352  -8.349  1.00  0.00           C  
ATOM    679  H5    U    22      30.026  -5.327  -8.783  1.00  0.00           H  
ATOM    680  C4    U    22      28.108  -6.455  -8.619  1.00  0.00           C  
ATOM    681  O4    U    22      28.262  -7.432  -9.306  1.00  0.00           O  
ATOM    682  N3    U    22      26.908  -6.250  -8.060  1.00  0.00           N  
ATOM    683  H3    U    22      26.381  -7.107  -7.964  1.00  0.00           H  
ATOM    684  C2    U    22      26.544  -5.270  -7.181  1.00  0.00           C  
ATOM    685  O2    U    22      25.381  -5.057  -6.830  1.00  0.00           O  
ATOM    686  C3'   U    22      28.091  -2.226  -3.703  1.00  0.00           C  
ATOM    687  H3'   U    22      29.049  -2.103  -3.199  1.00  0.00           H  
ATOM    688  C2'   U    22      28.153  -3.600  -4.403  1.00  0.00           C  
ATOM    689  H2'   U    22      29.153  -3.835  -4.765  1.00  0.00           H  
ATOM    690  O2'   U    22      27.663  -4.743  -3.721  1.00  0.00           O  
ATOM    691 HO2'   U    22      27.398  -4.403  -2.863  1.00  0.00           H  
ATOM    692  O3'   U    22      27.139  -2.128  -2.681  1.00  0.00           O  
ATOM    693  P     A    23      27.378  -1.174  -1.422  1.00  0.00           P  
ATOM    694  OP1   A    23      28.546  -0.268  -1.674  1.00  0.00           O  
ATOM    695  OP2   A    23      27.435  -2.024  -0.248  1.00  0.00           O  
ATOM    696  O5'   A    23      26.138  -0.218  -1.177  1.00  0.00           O  
ATOM    697  C5'   A    23      25.774   0.899  -1.977  1.00  0.00           C  
ATOM    698  H5'   A    23      26.240   0.962  -2.961  1.00  0.00           H  
ATOM    699 H5''   A    23      26.099   1.802  -1.461  1.00  0.00           H  
ATOM    700  C4'   A    23      24.279   0.900  -2.240  1.00  0.00           C  
ATOM    701  H4'   A    23      23.965   1.635  -2.981  1.00  0.00           H  
ATOM    702  O4'   A    23      23.962  -0.279  -2.953  1.00  0.00           O  
ATOM    703  C1'   A    23      22.829  -0.956  -2.417  1.00  0.00           C  
ATOM    704  H1'   A    23      21.893  -0.600  -2.848  1.00  0.00           H  
ATOM    705  N9    A    23      22.943  -2.413  -2.612  1.00  0.00           N  
ATOM    706  C8    A    23      23.926  -3.138  -3.233  1.00  0.00           C  
ATOM    707  H8    A    23      24.834  -2.756  -3.675  1.00  0.00           H  
ATOM    708  N7    A    23      23.862  -4.418  -3.081  1.00  0.00           N  
ATOM    709  C5    A    23      22.609  -4.529  -2.436  1.00  0.00           C  
ATOM    710  C6    A    23      21.791  -5.638  -2.119  1.00  0.00           C  
ATOM    711  N6    A    23      22.040  -6.932  -2.354  1.00  0.00           N  
ATOM    712  H61   A    23      21.506  -7.573  -1.784  1.00  0.00           H  
ATOM    713  H62   A    23      22.838  -7.376  -2.785  1.00  0.00           H  
ATOM    714  N1    A    23      20.652  -5.428  -1.377  1.00  0.00           N  
ATOM    715  C2    A    23      20.296  -4.159  -1.149  1.00  0.00           C  
ATOM    716  H2    A    23      19.399  -3.995  -0.571  1.00  0.00           H  
ATOM    717  N3    A    23      20.996  -3.079  -1.405  1.00  0.00           N  
ATOM    718  C4    A    23      22.122  -3.333  -2.088  1.00  0.00           C  
ATOM    719  C3'   A    23      23.288   0.955  -1.048  1.00  0.00           C  
ATOM    720  H3'   A    23      23.884   1.049  -0.141  1.00  0.00           H  
ATOM    721  C2'   A    23      22.844  -0.478  -0.972  1.00  0.00           C  
ATOM    722  H2'   A    23      23.578  -1.016  -0.372  1.00  0.00           H  
ATOM    723  O2'   A    23      21.622  -0.686  -0.310  1.00  0.00           O  
ATOM    724 HO2'   A    23      21.391  -1.594  -0.516  1.00  0.00           H  
ATOM    725  O3'   A    23      22.195   1.834  -1.324  1.00  0.00           O  
ATOM    726  P     U    24      21.985   3.087  -0.381  1.00  0.00           P  
ATOM    727  OP1   U    24      22.127   2.706   1.075  1.00  0.00           O  
ATOM    728  OP2   U    24      20.617   3.607  -0.734  1.00  0.00           O  
ATOM    729  O5'   U    24      23.062   4.234  -0.677  1.00  0.00           O  
ATOM    730  C5'   U    24      22.888   5.212  -1.619  1.00  0.00           C  
ATOM    731  H5'   U    24      22.223   5.994  -1.251  1.00  0.00           H  
ATOM    732 H5''   U    24      22.423   4.740  -2.485  1.00  0.00           H  
ATOM    733  C4'   U    24      24.187   5.922  -2.009  1.00  0.00           C  
ATOM    734  H4'   U    24      23.939   6.816  -2.581  1.00  0.00           H  
ATOM    735  O4'   U    24      24.939   6.245  -0.857  1.00  0.00           O  
ATOM    736  C1'   U    24      26.231   5.655  -0.888  1.00  0.00           C  
ATOM    737  H1'   U    24      26.906   6.357  -1.379  1.00  0.00           H  
ATOM    738  N1    U    24      26.653   5.464   0.505  1.00  0.00           N  
ATOM    739  C6    U    24      25.847   4.774   1.412  1.00  0.00           C  
ATOM    740  H6    U    24      24.820   4.542   1.169  1.00  0.00           H  
ATOM    741  C5    U    24      26.330   4.496   2.663  1.00  0.00           C  
ATOM    742  H5    U    24      25.813   3.855   3.363  1.00  0.00           H  
ATOM    743  C4    U    24      27.636   5.071   3.076  1.00  0.00           C  
ATOM    744  O4    U    24      28.081   4.927   4.202  1.00  0.00           O  
ATOM    745  N3    U    24      28.341   5.789   2.134  1.00  0.00           N  
ATOM    746  H3    U    24      29.277   6.087   2.368  1.00  0.00           H  
ATOM    747  C2    U    24      27.925   6.028   0.854  1.00  0.00           C  
ATOM    748  O2    U    24      28.620   6.676   0.062  1.00  0.00           O  
ATOM    749  C3'   U    24      25.145   5.062  -2.888  1.00  0.00           C  
ATOM    750  H3'   U    24      24.530   4.307  -3.378  1.00  0.00           H  
ATOM    751  C2'   U    24      26.037   4.435  -1.787  1.00  0.00           C  
ATOM    752  H2'   U    24      25.414   3.696  -1.283  1.00  0.00           H  
ATOM    753  O2'   U    24      27.217   3.941  -2.235  1.00  0.00           O  
ATOM    754 HO2'   U    24      27.650   4.723  -2.585  1.00  0.00           H  
ATOM    755  O3'   U    24      26.006   5.758  -3.816  1.00  0.00           O  
ATOM    756  P     G    25      25.592   5.766  -5.380  1.00  0.00           P  
ATOM    757  OP1   G    25      26.504   6.738  -6.096  1.00  0.00           O  
ATOM    758  OP2   G    25      24.170   6.089  -5.425  1.00  0.00           O  
ATOM    759  O5'   G    25      25.742   4.285  -5.831  1.00  0.00           O  
ATOM    760  C5'   G    25      27.078   3.724  -6.005  1.00  0.00           C  
ATOM    761  H5'   G    25      27.367   3.649  -4.957  1.00  0.00           H  
ATOM    762 H5''   G    25      27.664   4.391  -6.638  1.00  0.00           H  
ATOM    763  C4'   G    25      26.870   2.391  -6.805  1.00  0.00           C  
ATOM    764  H4'   G    25      27.909   2.088  -6.932  1.00  0.00           H  
ATOM    765  O4'   G    25      26.149   1.458  -6.044  1.00  0.00           O  
ATOM    766  C1'   G    25      25.427   0.505  -6.918  1.00  0.00           C  
ATOM    767  H1'   G    25      25.790  -0.523  -6.931  1.00  0.00           H  
ATOM    768  N9    G    25      24.031   0.603  -6.435  1.00  0.00           N  
ATOM    769  C8    G    25      23.341   1.739  -6.097  1.00  0.00           C  
ATOM    770  H8    G    25      23.711   2.753  -6.115  1.00  0.00           H  
ATOM    771  N7    G    25      22.143   1.468  -5.551  1.00  0.00           N  
ATOM    772  C5    G    25      22.046   0.076  -5.645  1.00  0.00           C  
ATOM    773  C6    G    25      21.008  -0.853  -5.367  1.00  0.00           C  
ATOM    774  O6    G    25      19.908  -0.617  -4.871  1.00  0.00           O  
ATOM    775  N1    G    25      21.322  -2.150  -5.613  1.00  0.00           N  
ATOM    776  H1    G    25      20.677  -2.834  -5.242  1.00  0.00           H  
ATOM    777  C2    G    25      22.493  -2.597  -6.154  1.00  0.00           C  
ATOM    778  N2    G    25      22.595  -3.854  -6.325  1.00  0.00           N  
ATOM    779  H21   G    25      21.792  -4.440  -6.148  1.00  0.00           H  
ATOM    780  H22   G    25      23.553  -4.165  -6.405  1.00  0.00           H  
ATOM    781  N3    G    25      23.463  -1.769  -6.500  1.00  0.00           N  
ATOM    782  C4    G    25      23.194  -0.455  -6.256  1.00  0.00           C  
ATOM    783  C3'   G    25      26.129   2.484  -8.110  1.00  0.00           C  
ATOM    784  H3'   G    25      25.205   3.027  -7.914  1.00  0.00           H  
ATOM    785  C2'   G    25      25.674   1.064  -8.321  1.00  0.00           C  
ATOM    786  H2'   G    25      24.777   1.129  -8.936  1.00  0.00           H  
ATOM    787  O2'   G    25      26.726   0.204  -8.839  1.00  0.00           O  
ATOM    788 HO2'   G    25      26.336  -0.578  -9.238  1.00  0.00           H  
ATOM    789  O3'   G    25      26.780   3.046  -9.288  1.00  0.00           O  
ATOM    790  P     G    26      25.830   3.584 -10.395  1.00  0.00           P  
ATOM    791  OP1   G    26      26.557   4.203 -11.507  1.00  0.00           O  
ATOM    792  OP2   G    26      24.819   4.435  -9.768  1.00  0.00           O  
ATOM    793  O5'   G    26      25.105   2.290 -10.961  1.00  0.00           O  
ATOM    794  C5'   G    26      25.824   1.277 -11.683  1.00  0.00           C  
ATOM    795  H5'   G    26      26.654   0.956 -11.054  1.00  0.00           H  
ATOM    796 H5''   G    26      26.185   1.653 -12.640  1.00  0.00           H  
ATOM    797  C4'   G    26      24.965   0.082 -11.965  1.00  0.00           C  
ATOM    798  H4'   G    26      25.446  -0.793 -12.402  1.00  0.00           H  
ATOM    799  O4'   G    26      24.447  -0.488 -10.756  1.00  0.00           O  
ATOM    800  C1'   G    26      23.136  -0.982 -10.968  1.00  0.00           C  
ATOM    801  H1'   G    26      22.949  -2.035 -10.757  1.00  0.00           H  
ATOM    802  N9    G    26      22.188  -0.216 -10.129  1.00  0.00           N  
ATOM    803  C8    G    26      22.036   1.159  -9.877  1.00  0.00           C  
ATOM    804  H8    G    26      22.764   1.808 -10.340  1.00  0.00           H  
ATOM    805  N7    G    26      21.100   1.458  -8.987  1.00  0.00           N  
ATOM    806  C5    G    26      20.436   0.257  -8.845  1.00  0.00           C  
ATOM    807  C6    G    26      19.298  -0.090  -7.985  1.00  0.00           C  
ATOM    808  O6    G    26      18.571   0.750  -7.350  1.00  0.00           O  
ATOM    809  N1    G    26      18.963  -1.416  -8.006  1.00  0.00           N  
ATOM    810  H1    G    26      18.135  -1.753  -7.536  1.00  0.00           H  
ATOM    811  C2    G    26      19.768  -2.364  -8.527  1.00  0.00           C  
ATOM    812  N2    G    26      19.446  -3.582  -8.311  1.00  0.00           N  
ATOM    813  H21   G    26      18.592  -3.798  -7.816  1.00  0.00           H  
ATOM    814  H22   G    26      20.130  -4.216  -8.697  1.00  0.00           H  
ATOM    815  N3    G    26      20.797  -2.083  -9.334  1.00  0.00           N  
ATOM    816  C4    G    26      21.113  -0.744  -9.439  1.00  0.00           C  
ATOM    817  C3'   G    26      23.704   0.422 -12.710  1.00  0.00           C  
ATOM    818  H3'   G    26      23.275   1.270 -12.178  1.00  0.00           H  
ATOM    819  C2'   G    26      22.714  -0.694 -12.393  1.00  0.00           C  
ATOM    820  H2'   G    26      21.705  -0.293 -12.500  1.00  0.00           H  
ATOM    821  O2'   G    26      22.997  -1.864 -13.211  1.00  0.00           O  
ATOM    822 HO2'   G    26      23.157  -1.481 -14.076  1.00  0.00           H  
ATOM    823  O3'   G    26      23.819   0.756 -14.118  1.00  0.00           O  
ATOM    824  P     U    27      23.008   1.940 -14.834  1.00  0.00           P  
ATOM    825  OP1   U    27      22.292   2.767 -13.790  1.00  0.00           O  
ATOM    826  OP2   U    27      22.277   1.442 -16.056  1.00  0.00           O  
ATOM    827  O5'   U    27      24.216   2.751 -15.410  1.00  0.00           O  
ATOM    828  C5'   U    27      25.067   3.526 -14.521  1.00  0.00           C  
ATOM    829  H5'   U    27      24.963   3.199 -13.486  1.00  0.00           H  
ATOM    830 H5''   U    27      24.788   4.568 -14.673  1.00  0.00           H  
ATOM    831  C4'   U    27      26.489   3.498 -14.958  1.00  0.00           C  
ATOM    832  H4'   U    27      27.128   4.237 -14.473  1.00  0.00           H  
ATOM    833  O4'   U    27      27.017   2.239 -14.741  1.00  0.00           O  
ATOM    834  C1'   U    27      28.057   1.999 -15.712  1.00  0.00           C  
ATOM    835  H1'   U    27      28.949   1.937 -15.088  1.00  0.00           H  
ATOM    836  N1    U    27      27.832   0.715 -16.453  1.00  0.00           N  
ATOM    837  C6    U    27      26.675   0.057 -16.423  1.00  0.00           C  
ATOM    838  H6    U    27      25.814   0.542 -15.988  1.00  0.00           H  
ATOM    839  C5    U    27      26.550  -1.167 -16.997  1.00  0.00           C  
ATOM    840  H5    U    27      25.548  -1.570 -17.022  1.00  0.00           H  
ATOM    841  C4    U    27      27.661  -1.852 -17.584  1.00  0.00           C  
ATOM    842  O4    U    27      27.673  -3.035 -17.987  1.00  0.00           O  
ATOM    843  N3    U    27      28.800  -1.145 -17.582  1.00  0.00           N  
ATOM    844  H3    U    27      29.612  -1.511 -18.058  1.00  0.00           H  
ATOM    845  C2    U    27      28.961   0.134 -17.058  1.00  0.00           C  
ATOM    846  O2    U    27      30.112   0.661 -16.972  1.00  0.00           O  
ATOM    847  C3'   U    27      26.871   3.829 -16.453  1.00  0.00           C  
ATOM    848  H3'   U    27      26.104   3.348 -17.060  1.00  0.00           H  
ATOM    849  C2'   U    27      28.311   3.214 -16.655  1.00  0.00           C  
ATOM    850  H2'   U    27      28.311   2.910 -17.702  1.00  0.00           H  
ATOM    851  O2'   U    27      29.353   4.013 -16.216  1.00  0.00           O  
ATOM    852 HO2'   U    27      30.146   3.472 -16.202  1.00  0.00           H  
ATOM    853  O3'   U    27      26.890   5.197 -16.790  1.00  0.00           O  
ATOM    854  P     U    28      26.692   5.758 -18.248  1.00  0.00           P  
ATOM    855  OP1   U    28      26.850   7.282 -18.140  1.00  0.00           O  
ATOM    856  OP2   U    28      25.401   5.163 -18.616  1.00  0.00           O  
ATOM    857  O5'   U    28      27.733   5.147 -19.185  1.00  0.00           O  
ATOM    858  C5'   U    28      29.050   5.792 -19.239  1.00  0.00           C  
ATOM    859  H5'   U    28      29.432   5.965 -18.232  1.00  0.00           H  
ATOM    860 H5''   U    28      28.937   6.750 -19.747  1.00  0.00           H  
ATOM    861  C4'   U    28      30.067   4.988 -20.088  1.00  0.00           C  
ATOM    862  H4'   U    28      31.022   5.505 -19.994  1.00  0.00           H  
ATOM    863  O4'   U    28      30.244   3.662 -19.607  1.00  0.00           O  
ATOM    864  C1'   U    28      30.647   2.812 -20.636  1.00  0.00           C  
ATOM    865  H1'   U    28      31.676   2.468 -20.524  1.00  0.00           H  
ATOM    866  N1    U    28      29.697   1.568 -20.625  1.00  0.00           N  
ATOM    867  C6    U    28      28.388   1.670 -20.391  1.00  0.00           C  
ATOM    868  H6    U    28      28.065   2.613 -19.977  1.00  0.00           H  
ATOM    869  C5    U    28      27.599   0.524 -20.435  1.00  0.00           C  
ATOM    870  H5    U    28      26.565   0.580 -20.127  1.00  0.00           H  
ATOM    871  C4    U    28      28.111  -0.738 -20.940  1.00  0.00           C  
ATOM    872  O4    U    28      27.421  -1.770 -21.171  1.00  0.00           O  
ATOM    873  N3    U    28      29.414  -0.716 -21.299  1.00  0.00           N  
ATOM    874  H3    U    28      29.733  -1.622 -21.611  1.00  0.00           H  
ATOM    875  C2    U    28      30.295   0.378 -21.053  1.00  0.00           C  
ATOM    876  O2    U    28      31.513   0.266 -21.330  1.00  0.00           O  
ATOM    877  C3'   U    28      29.678   4.795 -21.556  1.00  0.00           C  
ATOM    878  H3'   U    28      28.637   4.480 -21.491  1.00  0.00           H  
ATOM    879  C2'   U    28      30.552   3.591 -21.937  1.00  0.00           C  
ATOM    880  H2'   U    28      30.026   3.111 -22.763  1.00  0.00           H  
ATOM    881  O2'   U    28      31.761   3.971 -22.355  1.00  0.00           O  
ATOM    882 HO2'   U    28      31.613   4.564 -23.095  1.00  0.00           H  
ATOM    883  O3'   U    28      29.840   5.928 -22.405  1.00  0.00           O  
ATOM    884  P     U    29      29.215   5.897 -23.948  1.00  0.00           P  
ATOM    885  OP1   U    29      29.402   7.185 -24.677  1.00  0.00           O  
ATOM    886  OP2   U    29      27.856   5.374 -23.892  1.00  0.00           O  
ATOM    887  O5'   U    29      30.196   4.779 -24.614  1.00  0.00           O  
ATOM    888  C5'   U    29      30.080   4.519 -25.971  1.00  0.00           C  
ATOM    889  H5'   U    29      30.055   5.414 -26.591  1.00  0.00           H  
ATOM    890 H5''   U    29      29.113   4.022 -26.053  1.00  0.00           H  
ATOM    891  C4'   U    29      31.184   3.604 -26.443  1.00  0.00           C  
ATOM    892  H4'   U    29      32.109   4.106 -26.729  1.00  0.00           H  
ATOM    893  O4'   U    29      31.510   2.612 -25.519  1.00  0.00           O  
ATOM    894  C1'   U    29      31.471   1.269 -26.025  1.00  0.00           C  
ATOM    895  H1'   U    29      32.259   0.575 -25.732  1.00  0.00           H  
ATOM    896  N1    U    29      30.188   0.560 -25.677  1.00  0.00           N  
ATOM    897  C6    U    29      29.309   0.984 -24.756  1.00  0.00           C  
ATOM    898  H6    U    29      29.478   1.960 -24.325  1.00  0.00           H  
ATOM    899  C5    U    29      28.162   0.228 -24.431  1.00  0.00           C  
ATOM    900  H5    U    29      27.397   0.596 -23.764  1.00  0.00           H  
ATOM    901  C4    U    29      28.011  -1.132 -24.916  1.00  0.00           C  
ATOM    902  O4    U    29      27.081  -1.887 -24.770  1.00  0.00           O  
ATOM    903  N3    U    29      28.966  -1.485 -25.816  1.00  0.00           N  
ATOM    904  H3    U    29      28.932  -2.416 -26.206  1.00  0.00           H  
ATOM    905  C2    U    29      30.075  -0.755 -26.156  1.00  0.00           C  
ATOM    906  O2    U    29      30.982  -1.289 -26.836  1.00  0.00           O  
ATOM    907  C3'   U    29      30.799   2.787 -27.769  1.00  0.00           C  
ATOM    908  H3'   U    29      29.774   2.420 -27.710  1.00  0.00           H  
ATOM    909  C2'   U    29      31.724   1.587 -27.535  1.00  0.00           C  
ATOM    910  H2'   U    29      31.215   0.785 -28.069  1.00  0.00           H  
ATOM    911  O2'   U    29      33.131   1.716 -27.699  1.00  0.00           O  
ATOM    912 HO2'   U    29      33.414   1.377 -28.552  1.00  0.00           H  
ATOM    913  O3'   U    29      30.968   3.361 -29.063  1.00  0.00           O  
ATOM    914  P     G    30      30.055   3.191 -30.249  1.00  0.00           P  
ATOM    915  OP1   G    30      30.378   4.174 -31.319  1.00  0.00           O  
ATOM    916  OP2   G    30      28.700   3.247 -29.712  1.00  0.00           O  
ATOM    917  O5'   G    30      30.330   1.767 -30.766  1.00  0.00           O  
ATOM    918  C5'   G    30      31.558   1.521 -31.363  1.00  0.00           C  
ATOM    919  H5'   G    30      32.289   1.990 -30.703  1.00  0.00           H  
ATOM    920 H5''   G    30      31.602   1.948 -32.365  1.00  0.00           H  
ATOM    921  C4'   G    30      31.893   0.018 -31.530  1.00  0.00           C  
ATOM    922  H4'   G    30      32.909  -0.000 -31.924  1.00  0.00           H  
ATOM    923  O4'   G    30      31.793  -0.623 -30.251  1.00  0.00           O  
ATOM    924  C1'   G    30      31.329  -1.952 -30.508  1.00  0.00           C  
ATOM    925  H1'   G    30      31.941  -2.734 -30.057  1.00  0.00           H  
ATOM    926  N9    G    30      30.031  -2.185 -29.888  1.00  0.00           N  
ATOM    927  C8    G    30      29.109  -1.385 -29.278  1.00  0.00           C  
ATOM    928  H8    G    30      29.273  -0.356 -28.992  1.00  0.00           H  
ATOM    929  N7    G    30      28.013  -1.936 -28.807  1.00  0.00           N  
ATOM    930  C5    G    30      28.238  -3.306 -29.122  1.00  0.00           C  
ATOM    931  C6    G    30      27.483  -4.470 -28.799  1.00  0.00           C  
ATOM    932  O6    G    30      26.404  -4.518 -28.207  1.00  0.00           O  
ATOM    933  N1    G    30      28.027  -5.660 -29.293  1.00  0.00           N  
ATOM    934  H1    G    30      27.346  -6.404 -29.328  1.00  0.00           H  
ATOM    935  C2    G    30      29.279  -5.777 -29.813  1.00  0.00           C  
ATOM    936  N2    G    30      29.711  -6.917 -30.235  1.00  0.00           N  
ATOM    937  H21   G    30      29.114  -7.723 -30.116  1.00  0.00           H  
ATOM    938  H22   G    30      30.661  -6.917 -30.577  1.00  0.00           H  
ATOM    939  N3    G    30      30.054  -4.712 -30.065  1.00  0.00           N  
ATOM    940  C4    G    30      29.461  -3.493 -29.718  1.00  0.00           C  
ATOM    941  C3'   G    30      31.006  -0.789 -32.443  1.00  0.00           C  
ATOM    942  H3'   G    30      29.997  -0.423 -32.252  1.00  0.00           H  
ATOM    943  C2'   G    30      31.297  -2.208 -32.023  1.00  0.00           C  
ATOM    944  H2'   G    30      30.544  -2.952 -32.283  1.00  0.00           H  
ATOM    945  O2'   G    30      32.641  -2.636 -32.438  1.00  0.00           O  
ATOM    946 HO2'   G    30      33.080  -2.963 -31.650  1.00  0.00           H  
ATOM    947  O3'   G    30      31.196  -0.653 -33.852  1.00  0.00           O  
ATOM    948  P     G    31      29.974  -1.069 -34.829  1.00  0.00           P  
ATOM    949  OP1   G    31      30.417  -0.814 -36.188  1.00  0.00           O  
ATOM    950  OP2   G    31      28.752  -0.450 -34.281  1.00  0.00           O  
ATOM    951  O5'   G    31      29.905  -2.672 -34.729  1.00  0.00           O  
ATOM    952  C5'   G    31      30.756  -3.567 -35.432  1.00  0.00           C  
ATOM    953  H5'   G    31      31.699  -3.463 -34.894  1.00  0.00           H  
ATOM    954 H5''   G    31      30.852  -3.255 -36.472  1.00  0.00           H  
ATOM    955  C4'   G    31      30.281  -4.974 -35.262  1.00  0.00           C  
ATOM    956  H4'   G    31      30.978  -5.637 -35.774  1.00  0.00           H  
ATOM    957  O4'   G    31      30.184  -5.398 -33.885  1.00  0.00           O  
ATOM    958  C1'   G    31      28.996  -6.170 -33.653  1.00  0.00           C  
ATOM    959  H1'   G    31      29.362  -6.997 -33.044  1.00  0.00           H  
ATOM    960  N9    G    31      27.977  -5.321 -32.945  1.00  0.00           N  
ATOM    961  C8    G    31      27.926  -3.965 -32.657  1.00  0.00           C  
ATOM    962  H8    G    31      28.537  -3.140 -32.992  1.00  0.00           H  
ATOM    963  N7    G    31      26.886  -3.680 -31.897  1.00  0.00           N  
ATOM    964  C5    G    31      26.151  -4.873 -31.656  1.00  0.00           C  
ATOM    965  C6    G    31      24.945  -5.226 -31.037  1.00  0.00           C  
ATOM    966  O6    G    31      24.273  -4.595 -30.262  1.00  0.00           O  
ATOM    967  N1    G    31      24.620  -6.574 -31.113  1.00  0.00           N  
ATOM    968  H1    G    31      23.884  -6.853 -30.480  1.00  0.00           H  
ATOM    969  C2    G    31      25.295  -7.483 -31.859  1.00  0.00           C  
ATOM    970  N2    G    31      24.677  -8.689 -31.928  1.00  0.00           N  
ATOM    971  H21   G    31      23.861  -9.010 -31.427  1.00  0.00           H  
ATOM    972  H22   G    31      25.228  -9.475 -32.243  1.00  0.00           H  
ATOM    973  N3    G    31      26.433  -7.187 -32.501  1.00  0.00           N  
ATOM    974  C4    G    31      26.836  -5.854 -32.367  1.00  0.00           C  
ATOM    975  C3'   G    31      28.880  -5.282 -35.859  1.00  0.00           C  
ATOM    976  H3'   G    31      28.159  -4.490 -35.655  1.00  0.00           H  
ATOM    977  C2'   G    31      28.508  -6.477 -35.010  1.00  0.00           C  
ATOM    978  H2'   G    31      27.434  -6.612 -35.138  1.00  0.00           H  
ATOM    979  O2'   G    31      29.070  -7.661 -35.413  1.00  0.00           O  
ATOM    980 HO2'   G    31      29.354  -7.508 -36.317  1.00  0.00           H  
ATOM    981  O3'   G    31      28.837  -5.433 -37.250  1.00  0.00           O  
ATOM    982  P     G    32      27.582  -4.857 -37.968  1.00  0.00           P  
ATOM    983  OP1   G    32      27.791  -5.137 -39.427  1.00  0.00           O  
ATOM    984  OP2   G    32      27.264  -3.465 -37.521  1.00  0.00           O  
ATOM    985  O5'   G    32      26.439  -5.855 -37.424  1.00  0.00           O  
ATOM    986  C5'   G    32      26.473  -7.193 -37.803  1.00  0.00           C  
ATOM    987  H5'   G    32      27.470  -7.628 -37.734  1.00  0.00           H  
ATOM    988 H5''   G    32      26.244  -7.223 -38.868  1.00  0.00           H  
ATOM    989  C4'   G    32      25.625  -8.242 -37.126  1.00  0.00           C  
ATOM    990  H4'   G    32      25.860  -9.281 -37.356  1.00  0.00           H  
ATOM    991  O4'   G    32      25.562  -8.087 -35.717  1.00  0.00           O  
ATOM    992  C1'   G    32      24.216  -8.256 -35.228  1.00  0.00           C  
ATOM    993  H1'   G    32      24.265  -9.069 -34.504  1.00  0.00           H  
ATOM    994  N9    G    32      23.723  -6.995 -34.668  1.00  0.00           N  
ATOM    995  C8    G    32      24.191  -5.759 -34.843  1.00  0.00           C  
ATOM    996  H8    G    32      25.124  -5.606 -35.366  1.00  0.00           H  
ATOM    997  N7    G    32      23.613  -4.859 -34.112  1.00  0.00           N  
ATOM    998  C5    G    32      22.601  -5.530 -33.460  1.00  0.00           C  
ATOM    999  C6    G    32      21.670  -5.199 -32.425  1.00  0.00           C  
ATOM   1000  O6    G    32      21.496  -4.089 -31.844  1.00  0.00           O  
ATOM   1001  N1    G    32      20.800  -6.209 -32.027  1.00  0.00           N  
ATOM   1002  H1    G    32      19.994  -5.888 -31.510  1.00  0.00           H  
ATOM   1003  C2    G    32      20.824  -7.423 -32.583  1.00  0.00           C  
ATOM   1004  N2    G    32      19.821  -8.215 -32.398  1.00  0.00           N  
ATOM   1005  H21   G    32      19.080  -7.994 -31.748  1.00  0.00           H  
ATOM   1006  H22   G    32      19.883  -9.138 -32.803  1.00  0.00           H  
ATOM   1007  N3    G    32      21.666  -7.837 -33.549  1.00  0.00           N  
ATOM   1008  C4    G    32      22.606  -6.856 -33.830  1.00  0.00           C  
ATOM   1009  C3'   G    32      24.179  -8.000 -37.553  1.00  0.00           C  
ATOM   1010  H3'   G    32      23.934  -6.943 -37.662  1.00  0.00           H  
ATOM   1011  C2'   G    32      23.355  -8.677 -36.395  1.00  0.00           C  
ATOM   1012  H2'   G    32      22.344  -8.270 -36.368  1.00  0.00           H  
ATOM   1013  O2'   G    32      23.420 -10.131 -36.414  1.00  0.00           O  
ATOM   1014 HO2'   G    32      24.317 -10.420 -36.231  1.00  0.00           H  
ATOM   1015  O3'   G    32      23.727  -8.607 -38.749  1.00  0.00           O  
ATOM   1016  P     A    33      22.342  -8.167 -39.482  1.00  0.00           P  
ATOM   1017  OP1   A    33      22.210  -9.039 -40.703  1.00  0.00           O  
ATOM   1018  OP2   A    33      22.427  -6.767 -39.865  1.00  0.00           O  
ATOM   1019  O5'   A    33      21.002  -8.370 -38.604  1.00  0.00           O  
ATOM   1020  C5'   A    33      20.506  -9.654 -38.198  1.00  0.00           C  
ATOM   1021  H5'   A    33      21.159 -10.271 -37.581  1.00  0.00           H  
ATOM   1022 H5''   A    33      20.158 -10.207 -39.070  1.00  0.00           H  
ATOM   1023  C4'   A    33      19.293  -9.483 -37.346  1.00  0.00           C  
ATOM   1024  H4'   A    33      18.838 -10.471 -37.278  1.00  0.00           H  
ATOM   1025  O4'   A    33      19.562  -8.996 -36.076  1.00  0.00           O  
ATOM   1026  C1'   A    33      18.428  -8.286 -35.688  1.00  0.00           C  
ATOM   1027  H1'   A    33      18.002  -8.687 -34.767  1.00  0.00           H  
ATOM   1028  N9    A    33      18.855  -6.928 -35.446  1.00  0.00           N  
ATOM   1029  C8    A    33      19.735  -6.176 -36.155  1.00  0.00           C  
ATOM   1030  H8    A    33      20.272  -6.413 -37.062  1.00  0.00           H  
ATOM   1031  N7    A    33      19.988  -4.992 -35.721  1.00  0.00           N  
ATOM   1032  C5    A    33      18.941  -4.824 -34.730  1.00  0.00           C  
ATOM   1033  C6    A    33      18.474  -3.795 -33.850  1.00  0.00           C  
ATOM   1034  N6    A    33      19.022  -2.592 -33.916  1.00  0.00           N  
ATOM   1035  H61   A    33      18.578  -1.962 -33.263  1.00  0.00           H  
ATOM   1036  H62   A    33      19.781  -2.354 -34.538  1.00  0.00           H  
ATOM   1037  N1    A    33      17.526  -4.003 -32.990  1.00  0.00           N  
ATOM   1038  C2    A    33      16.997  -5.242 -32.909  1.00  0.00           C  
ATOM   1039  H2    A    33      16.298  -5.381 -32.097  1.00  0.00           H  
ATOM   1040  N3    A    33      17.312  -6.285 -33.662  1.00  0.00           N  
ATOM   1041  C4    A    33      18.301  -6.020 -34.514  1.00  0.00           C  
ATOM   1042  C3'   A    33      18.230  -8.676 -38.010  1.00  0.00           C  
ATOM   1043  H3'   A    33      18.615  -7.728 -38.384  1.00  0.00           H  
ATOM   1044  C2'   A    33      17.357  -8.401 -36.781  1.00  0.00           C  
ATOM   1045  H2'   A    33      16.751  -7.498 -36.851  1.00  0.00           H  
ATOM   1046  O2'   A    33      16.462  -9.491 -36.585  1.00  0.00           O  
ATOM   1047 HO2'   A    33      16.376  -9.903 -37.448  1.00  0.00           H  
ATOM   1048  O3'   A    33      17.620  -9.394 -39.045  1.00  0.00           O  
ATOM   1049  P     G    34      16.769  -8.737 -40.127  1.00  0.00           P  
ATOM   1050  OP1   G    34      16.182  -9.865 -40.847  1.00  0.00           O  
ATOM   1051  OP2   G    34      17.659  -7.851 -40.935  1.00  0.00           O  
ATOM   1052  O5'   G    34      15.664  -7.917 -39.356  1.00  0.00           O  
ATOM   1053  C5'   G    34      14.401  -8.487 -38.887  1.00  0.00           C  
ATOM   1054  H5'   G    34      14.637  -9.369 -38.292  1.00  0.00           H  
ATOM   1055 H5''   G    34      13.794  -8.855 -39.714  1.00  0.00           H  
ATOM   1056  C4'   G    34      13.659  -7.403 -38.060  1.00  0.00           C  
ATOM   1057  H4'   G    34      12.726  -7.874 -37.748  1.00  0.00           H  
ATOM   1058  O4'   G    34      14.404  -6.936 -36.974  1.00  0.00           O  
ATOM   1059  C1'   G    34      14.230  -5.525 -36.861  1.00  0.00           C  
ATOM   1060  H1'   G    34      13.911  -5.245 -35.857  1.00  0.00           H  
ATOM   1061  N9    G    34      15.444  -4.681 -37.036  1.00  0.00           N  
ATOM   1062  C8    G    34      16.471  -4.881 -37.948  1.00  0.00           C  
ATOM   1063  H8    G    34      16.637  -5.751 -38.567  1.00  0.00           H  
ATOM   1064  N7    G    34      17.338  -3.892 -37.898  1.00  0.00           N  
ATOM   1065  C5    G    34      16.731  -2.923 -37.072  1.00  0.00           C  
ATOM   1066  C6    G    34      17.302  -1.725 -36.561  1.00  0.00           C  
ATOM   1067  O6    G    34      18.380  -1.227 -36.921  1.00  0.00           O  
ATOM   1068  N1    G    34      16.559  -1.167 -35.500  1.00  0.00           N  
ATOM   1069  H1    G    34      16.964  -0.407 -34.973  1.00  0.00           H  
ATOM   1070  C2    G    34      15.435  -1.672 -35.033  1.00  0.00           C  
ATOM   1071  N2    G    34      14.991  -1.094 -33.961  1.00  0.00           N  
ATOM   1072  H21   G    34      15.578  -0.314 -33.702  1.00  0.00           H  
ATOM   1073  H22   G    34      14.188  -1.442 -33.457  1.00  0.00           H  
ATOM   1074  N3    G    34      14.875  -2.823 -35.478  1.00  0.00           N  
ATOM   1075  C4    G    34      15.586  -3.409 -36.485  1.00  0.00           C  
ATOM   1076  C3'   G    34      13.304  -6.152 -38.889  1.00  0.00           C  
ATOM   1077  H3'   G    34      14.230  -6.061 -39.457  1.00  0.00           H  
ATOM   1078  C2'   G    34      13.140  -5.078 -37.791  1.00  0.00           C  
ATOM   1079  H2'   G    34      13.387  -4.100 -38.203  1.00  0.00           H  
ATOM   1080  O2'   G    34      11.852  -5.178 -37.179  1.00  0.00           O  
ATOM   1081 HO2'   G    34      11.248  -5.479 -37.862  1.00  0.00           H  
ATOM   1082  O3'   G    34      12.132  -6.415 -39.675  1.00  0.00           O  
ATOM   1083  P     U    35      12.156  -6.740 -41.267  1.00  0.00           P  
ATOM   1084  OP1   U    35      11.316  -7.940 -41.566  1.00  0.00           O  
ATOM   1085  OP2   U    35      13.537  -6.732 -41.801  1.00  0.00           O  
ATOM   1086  O5'   U    35      11.524  -5.505 -41.925  1.00  0.00           O  
ATOM   1087  C5'   U    35      10.153  -5.314 -41.779  1.00  0.00           C  
ATOM   1088  H5'   U    35       9.856  -5.632 -40.780  1.00  0.00           H  
ATOM   1089 H5''   U    35       9.612  -6.030 -42.398  1.00  0.00           H  
ATOM   1090  C4'   U    35       9.804  -3.837 -41.988  1.00  0.00           C  
ATOM   1091  H4'   U    35       8.783  -3.721 -41.623  1.00  0.00           H  
ATOM   1092  O4'   U    35      10.731  -3.119 -41.128  1.00  0.00           O  
ATOM   1093  C1'   U    35      11.452  -2.130 -41.939  1.00  0.00           C  
ATOM   1094  H1'   U    35      10.787  -1.284 -42.111  1.00  0.00           H  
ATOM   1095  N1    U    35      12.827  -1.678 -41.425  1.00  0.00           N  
ATOM   1096  C6    U    35      13.769  -2.669 -41.109  1.00  0.00           C  
ATOM   1097  H6    U    35      13.463  -3.704 -41.084  1.00  0.00           H  
ATOM   1098  C5    U    35      15.025  -2.271 -40.679  1.00  0.00           C  
ATOM   1099  H5    U    35      15.840  -2.943 -40.454  1.00  0.00           H  
ATOM   1100  C4    U    35      15.429  -0.923 -40.625  1.00  0.00           C  
ATOM   1101  O4    U    35      16.477  -0.421 -40.150  1.00  0.00           O  
ATOM   1102  N3    U    35      14.474  -0.092 -41.136  1.00  0.00           N  
ATOM   1103  H3    U    35      14.716   0.864 -40.922  1.00  0.00           H  
ATOM   1104  C2    U    35      13.158  -0.348 -41.409  1.00  0.00           C  
ATOM   1105  O2    U    35      12.335   0.570 -41.652  1.00  0.00           O  
ATOM   1106  C3'   U    35      10.056  -3.175 -43.366  1.00  0.00           C  
ATOM   1107  H3'   U    35       9.996  -3.930 -44.150  1.00  0.00           H  
ATOM   1108  C2'   U    35      11.567  -2.678 -43.286  1.00  0.00           C  
ATOM   1109  H2'   U    35      12.188  -3.574 -43.267  1.00  0.00           H  
ATOM   1110  O2'   U    35      11.983  -1.689 -44.286  1.00  0.00           O  
ATOM   1111 HO2'   U    35      11.943  -2.076 -45.164  1.00  0.00           H  
ATOM   1112  O3'   U    35       9.110  -2.161 -43.551  1.00  0.00           O  
ATOM   1113  P     U    36       7.685  -2.468 -44.110  1.00  0.00           P  
ATOM   1114  OP1   U    36       6.933  -1.216 -44.104  1.00  0.00           O  
ATOM   1115  OP2   U    36       7.075  -3.696 -43.451  1.00  0.00           O  
ATOM   1116  O5'   U    36       8.042  -2.776 -45.616  1.00  0.00           O  
ATOM   1117  C5'   U    36       8.777  -1.860 -46.436  1.00  0.00           C  
ATOM   1118  H5'   U    36       9.635  -1.456 -45.899  1.00  0.00           H  
ATOM   1119 H5''   U    36       8.169  -1.013 -46.755  1.00  0.00           H  
ATOM   1120  C4'   U    36       9.313  -2.541 -47.676  1.00  0.00           C  
ATOM   1121  H4'   U    36      10.008  -3.328 -47.381  1.00  0.00           H  
ATOM   1122  O4'   U    36       8.312  -3.198 -48.417  1.00  0.00           O  
ATOM   1123  C1'   U    36       8.521  -3.006 -49.790  1.00  0.00           C  
ATOM   1124  H1'   U    36       9.242  -3.749 -50.130  1.00  0.00           H  
ATOM   1125  N1    U    36       7.215  -3.231 -50.437  1.00  0.00           N  
ATOM   1126  C6    U    36       6.065  -2.662 -49.891  1.00  0.00           C  
ATOM   1127  H6    U    36       6.092  -2.064 -48.992  1.00  0.00           H  
ATOM   1128  C5    U    36       4.848  -2.878 -50.507  1.00  0.00           C  
ATOM   1129  H5    U    36       3.971  -2.553 -49.966  1.00  0.00           H  
ATOM   1130  C4    U    36       4.759  -3.512 -51.750  1.00  0.00           C  
ATOM   1131  O4    U    36       3.658  -3.810 -52.265  1.00  0.00           O  
ATOM   1132  N3    U    36       5.899  -3.859 -52.330  1.00  0.00           N  
ATOM   1133  H3    U    36       5.826  -4.415 -53.170  1.00  0.00           H  
ATOM   1134  C2    U    36       7.166  -3.764 -51.741  1.00  0.00           C  
ATOM   1135  O2    U    36       8.114  -4.297 -52.296  1.00  0.00           O  
ATOM   1136  C3'   U    36       9.988  -1.615 -48.620  1.00  0.00           C  
ATOM   1137  H3'   U    36       9.964  -0.639 -48.134  1.00  0.00           H  
ATOM   1138  C2'   U    36       9.192  -1.620 -49.854  1.00  0.00           C  
ATOM   1139  H2'   U    36       8.480  -0.795 -49.830  1.00  0.00           H  
ATOM   1140  O2'   U    36      10.069  -1.497 -50.948  1.00  0.00           O  
ATOM   1141 HO2'   U    36      10.873  -1.044 -50.683  1.00  0.00           H  
ATOM   1142  O3'   U    36      11.328  -2.072 -48.875  1.00  0.00           O  
ATOM   1143  P     U    37      12.425  -1.903 -47.752  1.00  0.00           P  
ATOM   1144  OP1   U    37      13.717  -2.075 -48.418  1.00  0.00           O  
ATOM   1145  OP2   U    37      12.183  -2.822 -46.657  1.00  0.00           O  
ATOM   1146  O5'   U    37      12.435  -0.491 -47.128  1.00  0.00           O  
ATOM   1147  C5'   U    37      13.058   0.577 -47.787  1.00  0.00           C  
ATOM   1148  H5'   U    37      12.529   0.653 -48.737  1.00  0.00           H  
ATOM   1149 H5''   U    37      14.115   0.348 -47.924  1.00  0.00           H  
ATOM   1150  C4'   U    37      12.953   1.921 -47.037  1.00  0.00           C  
ATOM   1151  H4'   U    37      13.285   2.724 -47.695  1.00  0.00           H  
ATOM   1152  O4'   U    37      11.665   2.310 -46.636  1.00  0.00           O  
ATOM   1153  C1'   U    37      11.719   2.614 -45.259  1.00  0.00           C  
ATOM   1154  H1'   U    37      12.060   3.648 -45.193  1.00  0.00           H  
ATOM   1155  N1    U    37      10.442   2.524 -44.451  1.00  0.00           N  
ATOM   1156  C6    U    37       9.930   1.350 -43.864  1.00  0.00           C  
ATOM   1157  H6    U    37      10.446   0.407 -43.971  1.00  0.00           H  
ATOM   1158  C5    U    37       8.786   1.338 -43.136  1.00  0.00           C  
ATOM   1159  H5    U    37       8.399   0.403 -42.759  1.00  0.00           H  
ATOM   1160  C4    U    37       7.973   2.574 -42.955  1.00  0.00           C  
ATOM   1161  O4    U    37       6.959   2.594 -42.278  1.00  0.00           O  
ATOM   1162  N3    U    37       8.516   3.713 -43.471  1.00  0.00           N  
ATOM   1163  H3    U    37       8.027   4.580 -43.302  1.00  0.00           H  
ATOM   1164  C2    U    37       9.722   3.748 -44.191  1.00  0.00           C  
ATOM   1165  O2    U    37      10.116   4.878 -44.546  1.00  0.00           O  
ATOM   1166  C3'   U    37      13.926   1.873 -45.839  1.00  0.00           C  
ATOM   1167  H3'   U    37      14.546   0.980 -45.914  1.00  0.00           H  
ATOM   1168  C2'   U    37      12.883   1.859 -44.659  1.00  0.00           C  
ATOM   1169  H2'   U    37      12.618   0.802 -44.681  1.00  0.00           H  
ATOM   1170  O2'   U    37      13.390   2.377 -43.417  1.00  0.00           O  
ATOM   1171 HO2'   U    37      13.267   1.705 -42.742  1.00  0.00           H  
ATOM   1172  O3'   U    37      14.572   3.124 -45.840  1.00  0.00           O  
ATOM   1173  P     C    38      15.956   3.370 -46.494  1.00  0.00           P  
ATOM   1174  OP1   C    38      15.689   3.283 -47.963  1.00  0.00           O  
ATOM   1175  OP2   C    38      17.045   2.616 -45.801  1.00  0.00           O  
ATOM   1176  O5'   C    38      16.350   4.864 -46.250  1.00  0.00           O  
ATOM   1177  C5'   C    38      17.272   5.591 -47.048  1.00  0.00           C  
ATOM   1178  H5'   C    38      17.197   5.387 -48.116  1.00  0.00           H  
ATOM   1179 H5''   C    38      18.247   5.214 -46.740  1.00  0.00           H  
ATOM   1180  C4'   C    38      17.224   7.068 -46.729  1.00  0.00           C  
ATOM   1181  H4'   C    38      17.748   7.611 -47.515  1.00  0.00           H  
ATOM   1182  O4'   C    38      15.912   7.420 -46.761  1.00  0.00           O  
ATOM   1183  C1'   C    38      15.672   8.397 -45.813  1.00  0.00           C  
ATOM   1184  H1'   C    38      15.221   9.276 -46.273  1.00  0.00           H  
ATOM   1185  N1    C    38      14.759   7.877 -44.671  1.00  0.00           N  
ATOM   1186  C6    C    38      14.268   6.568 -44.651  1.00  0.00           C  
ATOM   1187  H6    C    38      14.389   5.922 -45.508  1.00  0.00           H  
ATOM   1188  C5    C    38      13.555   6.121 -43.616  1.00  0.00           C  
ATOM   1189  H5    C    38      13.108   5.138 -43.630  1.00  0.00           H  
ATOM   1190  C4    C    38      13.248   7.016 -42.572  1.00  0.00           C  
ATOM   1191  N4    C    38      12.446   6.677 -41.634  1.00  0.00           N  
ATOM   1192  H41   C    38      12.111   7.362 -40.972  1.00  0.00           H  
ATOM   1193  H42   C    38      11.922   5.823 -41.762  1.00  0.00           H  
ATOM   1194  N3    C    38      13.633   8.298 -42.589  1.00  0.00           N  
ATOM   1195  C2    C    38      14.428   8.726 -43.594  1.00  0.00           C  
ATOM   1196  O2    C    38      14.715   9.910 -43.663  1.00  0.00           O  
ATOM   1197  C3'   C    38      17.807   7.349 -45.401  1.00  0.00           C  
ATOM   1198  H3'   C    38      17.416   6.635 -44.677  1.00  0.00           H  
ATOM   1199  C2'   C    38      17.124   8.703 -45.222  1.00  0.00           C  
ATOM   1200  H2'   C    38      17.175   8.917 -44.154  1.00  0.00           H  
ATOM   1201  O2'   C    38      17.816   9.671 -46.090  1.00  0.00           O  
ATOM   1202 HO2'   C    38      18.737   9.406 -46.043  1.00  0.00           H  
ATOM   1203  O3'   C    38      19.244   7.471 -45.280  1.00  0.00           O  
ATOM   1204  P     U    39      20.104   6.649 -44.235  1.00  0.00           P  
ATOM   1205  OP1   U    39      21.454   7.251 -44.328  1.00  0.00           O  
ATOM   1206  OP2   U    39      19.970   5.200 -44.552  1.00  0.00           O  
ATOM   1207  O5'   U    39      19.480   7.037 -42.839  1.00  0.00           O  
ATOM   1208  C5'   U    39      19.514   8.357 -42.323  1.00  0.00           C  
ATOM   1209  H5'   U    39      19.375   9.122 -43.087  1.00  0.00           H  
ATOM   1210 H5''   U    39      20.497   8.542 -41.891  1.00  0.00           H  
ATOM   1211  C4'   U    39      18.545   8.758 -41.222  1.00  0.00           C  
ATOM   1212  H4'   U    39      18.630   9.831 -41.053  1.00  0.00           H  
ATOM   1213  O4'   U    39      17.194   8.544 -41.523  1.00  0.00           O  
ATOM   1214  C1'   U    39      16.524   7.954 -40.362  1.00  0.00           C  
ATOM   1215  H1'   U    39      15.579   8.495 -40.307  1.00  0.00           H  
ATOM   1216  N1    U    39      16.251   6.510 -40.600  1.00  0.00           N  
ATOM   1217  C6    U    39      16.750   5.787 -41.643  1.00  0.00           C  
ATOM   1218  H6    U    39      17.378   6.318 -42.344  1.00  0.00           H  
ATOM   1219  C5    U    39      16.530   4.421 -41.742  1.00  0.00           C  
ATOM   1220  H5    U    39      17.012   3.817 -42.497  1.00  0.00           H  
ATOM   1221  C4    U    39      15.547   3.747 -40.869  1.00  0.00           C  
ATOM   1222  O4    U    39      15.253   2.551 -40.882  1.00  0.00           O  
ATOM   1223  N3    U    39      15.026   4.565 -39.828  1.00  0.00           N  
ATOM   1224  H3    U    39      14.280   4.231 -39.235  1.00  0.00           H  
ATOM   1225  C2    U    39      15.355   5.902 -39.663  1.00  0.00           C  
ATOM   1226  O2    U    39      14.785   6.534 -38.727  1.00  0.00           O  
ATOM   1227  C3'   U    39      18.837   8.053 -39.930  1.00  0.00           C  
ATOM   1228  H3'   U    39      18.934   7.001 -40.197  1.00  0.00           H  
ATOM   1229  C2'   U    39      17.507   8.318 -39.248  1.00  0.00           C  
ATOM   1230  H2'   U    39      17.511   7.567 -38.457  1.00  0.00           H  
ATOM   1231  O2'   U    39      17.313   9.630 -38.804  1.00  0.00           O  
ATOM   1232 HO2'   U    39      18.193   9.945 -38.586  1.00  0.00           H  
ATOM   1233  O3'   U    39      19.911   8.641 -39.266  1.00  0.00           O  
ATOM   1234  P     A    40      20.662   7.923 -38.053  1.00  0.00           P  
ATOM   1235  OP1   A    40      21.759   8.818 -37.651  1.00  0.00           O  
ATOM   1236  OP2   A    40      21.005   6.535 -38.390  1.00  0.00           O  
ATOM   1237  O5'   A    40      19.686   7.843 -36.748  1.00  0.00           O  
ATOM   1238  C5'   A    40      19.273   8.978 -36.007  1.00  0.00           C  
ATOM   1239  H5'   A    40      19.108   9.786 -36.720  1.00  0.00           H  
ATOM   1240 H5''   A    40      20.024   9.390 -35.333  1.00  0.00           H  
ATOM   1241  C4'   A    40      17.956   8.655 -35.184  1.00  0.00           C  
ATOM   1242  H4'   A    40      17.519   9.633 -34.983  1.00  0.00           H  
ATOM   1243  O4'   A    40      17.146   7.859 -36.039  1.00  0.00           O  
ATOM   1244  C1'   A    40      16.361   6.978 -35.222  1.00  0.00           C  
ATOM   1245  H1'   A    40      15.291   7.165 -35.311  1.00  0.00           H  
ATOM   1246  N9    A    40      16.569   5.611 -35.789  1.00  0.00           N  
ATOM   1247  C8    A    40      17.712   5.092 -36.454  1.00  0.00           C  
ATOM   1248  H8    A    40      18.564   5.724 -36.657  1.00  0.00           H  
ATOM   1249  N7    A    40      17.604   3.871 -36.963  1.00  0.00           N  
ATOM   1250  C5    A    40      16.315   3.513 -36.462  1.00  0.00           C  
ATOM   1251  C6    A    40      15.478   2.351 -36.655  1.00  0.00           C  
ATOM   1252  N6    A    40      15.825   1.380 -37.520  1.00  0.00           N  
ATOM   1253  H61   A    40      15.096   0.743 -37.807  1.00  0.00           H  
ATOM   1254  H62   A    40      16.729   1.486 -37.960  1.00  0.00           H  
ATOM   1255  N1    A    40      14.296   2.252 -36.057  1.00  0.00           N  
ATOM   1256  C2    A    40      13.919   3.273 -35.243  1.00  0.00           C  
ATOM   1257  H2    A    40      12.884   3.215 -34.941  1.00  0.00           H  
ATOM   1258  N3    A    40      14.535   4.445 -35.059  1.00  0.00           N  
ATOM   1259  C4    A    40      15.738   4.521 -35.712  1.00  0.00           C  
ATOM   1260  C3'   A    40      18.186   7.753 -33.924  1.00  0.00           C  
ATOM   1261  H3'   A    40      18.820   6.938 -34.273  1.00  0.00           H  
ATOM   1262  C2'   A    40      16.776   7.244 -33.735  1.00  0.00           C  
ATOM   1263  H2'   A    40      16.756   6.375 -33.078  1.00  0.00           H  
ATOM   1264  O2'   A    40      15.973   8.428 -33.229  1.00  0.00           O  
ATOM   1265 HO2'   A    40      15.105   8.097 -32.988  1.00  0.00           H  
ATOM   1266  O3'   A    40      18.757   8.471 -32.821  1.00  0.00           O  
ATOM   1267  P     C    41      19.546   7.629 -31.716  1.00  0.00           P  
ATOM   1268  OP1   C    41      19.652   8.604 -30.579  1.00  0.00           O  
ATOM   1269  OP2   C    41      20.864   7.159 -32.330  1.00  0.00           O  
ATOM   1270  O5'   C    41      18.723   6.460 -31.261  1.00  0.00           O  
ATOM   1271  C5'   C    41      17.856   6.526 -30.120  1.00  0.00           C  
ATOM   1272  H5'   C    41      17.069   7.280 -30.110  1.00  0.00           H  
ATOM   1273 H5''   C    41      18.505   6.777 -29.281  1.00  0.00           H  
ATOM   1274  C4'   C    41      17.310   5.191 -29.832  1.00  0.00           C  
ATOM   1275  H4'   C    41      16.696   5.293 -28.937  1.00  0.00           H  
ATOM   1276  O4'   C    41      16.580   4.816 -31.013  1.00  0.00           O  
ATOM   1277  C1'   C    41      16.537   3.404 -31.124  1.00  0.00           C  
ATOM   1278  H1'   C    41      15.497   3.084 -31.190  1.00  0.00           H  
ATOM   1279  N1    C    41      17.140   3.018 -32.510  1.00  0.00           N  
ATOM   1280  C6    C    41      18.232   3.622 -33.080  1.00  0.00           C  
ATOM   1281  H6    C    41      18.659   4.513 -32.644  1.00  0.00           H  
ATOM   1282  C5    C    41      18.830   3.159 -34.179  1.00  0.00           C  
ATOM   1283  H5    C    41      19.614   3.703 -34.685  1.00  0.00           H  
ATOM   1284  C4    C    41      18.446   1.888 -34.653  1.00  0.00           C  
ATOM   1285  N4    C    41      19.126   1.238 -35.573  1.00  0.00           N  
ATOM   1286  H41   C    41      18.794   0.321 -35.839  1.00  0.00           H  
ATOM   1287  H42   C    41      19.956   1.662 -35.963  1.00  0.00           H  
ATOM   1288  N3    C    41      17.422   1.227 -34.153  1.00  0.00           N  
ATOM   1289  C2    C    41      16.691   1.831 -33.137  1.00  0.00           C  
ATOM   1290  O2    C    41      15.777   1.187 -32.570  1.00  0.00           O  
ATOM   1291  C3'   C    41      18.268   4.020 -29.601  1.00  0.00           C  
ATOM   1292  H3'   C    41      19.063   3.880 -30.334  1.00  0.00           H  
ATOM   1293  C2'   C    41      17.298   2.907 -29.865  1.00  0.00           C  
ATOM   1294  H2'   C    41      17.825   1.981 -30.093  1.00  0.00           H  
ATOM   1295  O2'   C    41      16.278   2.809 -28.858  1.00  0.00           O  
ATOM   1296 HO2'   C    41      16.538   2.127 -28.234  1.00  0.00           H  
ATOM   1297  O3'   C    41      18.785   3.939 -28.237  1.00  0.00           O  
ATOM   1298  P     C    42      20.251   4.355 -27.823  1.00  0.00           P  
ATOM   1299  OP1   C    42      21.202   4.403 -29.007  1.00  0.00           O  
ATOM   1300  OP2   C    42      20.681   3.600 -26.638  1.00  0.00           O  
ATOM   1301  O5'   C    42      19.983   5.869 -27.413  1.00  0.00           O  
ATOM   1302  C5'   C    42      19.831   6.267 -26.046  1.00  0.00           C  
ATOM   1303  H5'   C    42      20.776   5.968 -25.594  1.00  0.00           H  
ATOM   1304 H5''   C    42      19.095   5.641 -25.540  1.00  0.00           H  
ATOM   1305  C4'   C    42      19.565   7.759 -25.985  1.00  0.00           C  
ATOM   1306  H4'   C    42      20.349   8.354 -26.453  1.00  0.00           H  
ATOM   1307  O4'   C    42      18.443   8.100 -26.789  1.00  0.00           O  
ATOM   1308  C1'   C    42      17.418   8.576 -25.897  1.00  0.00           C  
ATOM   1309  H1'   C    42      16.912   9.434 -26.340  1.00  0.00           H  
ATOM   1310  N1    C    42      16.430   7.573 -25.462  1.00  0.00           N  
ATOM   1311  C6    C    42      16.427   6.330 -26.031  1.00  0.00           C  
ATOM   1312  H6    C    42      17.183   6.040 -26.746  1.00  0.00           H  
ATOM   1313  C5    C    42      15.440   5.477 -25.690  1.00  0.00           C  
ATOM   1314  H5    C    42      15.347   4.464 -26.052  1.00  0.00           H  
ATOM   1315  C4    C    42      14.492   5.927 -24.811  1.00  0.00           C  
ATOM   1316  N4    C    42      13.570   5.120 -24.442  1.00  0.00           N  
ATOM   1317  H41   C    42      12.716   5.445 -24.010  1.00  0.00           H  
ATOM   1318  H42   C    42      13.631   4.152 -24.725  1.00  0.00           H  
ATOM   1319  N3    C    42      14.437   7.107 -24.277  1.00  0.00           N  
ATOM   1320  C2    C    42      15.331   8.041 -24.643  1.00  0.00           C  
ATOM   1321  O2    C    42      15.094   9.161 -24.297  1.00  0.00           O  
ATOM   1322  C3'   C    42      19.299   8.289 -24.508  1.00  0.00           C  
ATOM   1323  H3'   C    42      18.974   7.524 -23.803  1.00  0.00           H  
ATOM   1324  C2'   C    42      18.087   9.289 -24.690  1.00  0.00           C  
ATOM   1325  H2'   C    42      17.488   9.270 -23.780  1.00  0.00           H  
ATOM   1326  O2'   C    42      18.445  10.621 -24.957  1.00  0.00           O  
ATOM   1327 HO2'   C    42      19.218  10.602 -25.526  1.00  0.00           H  
ATOM   1328  O3'   C    42      20.318   9.031 -23.874  1.00  0.00           O  
ATOM   1329  P     A    43      20.600   8.855 -22.255  1.00  0.00           P  
ATOM   1330  OP1   A    43      21.742   9.763 -21.962  1.00  0.00           O  
ATOM   1331  OP2   A    43      20.613   7.424 -21.933  1.00  0.00           O  
ATOM   1332  O5'   A    43      19.254   9.492 -21.604  1.00  0.00           O  
ATOM   1333  C5'   A    43      19.146  10.967 -21.425  1.00  0.00           C  
ATOM   1334  H5'   A    43      19.380  11.418 -22.389  1.00  0.00           H  
ATOM   1335 H5''   A    43      19.847  11.387 -20.704  1.00  0.00           H  
ATOM   1336  C4'   A    43      17.732  11.336 -20.954  1.00  0.00           C  
ATOM   1337  H4'   A    43      17.611  12.418 -20.918  1.00  0.00           H  
ATOM   1338  O4'   A    43      16.664  10.735 -21.649  1.00  0.00           O  
ATOM   1339  C1'   A    43      15.567  10.541 -20.735  1.00  0.00           C  
ATOM   1340  H1'   A    43      14.702  11.080 -21.122  1.00  0.00           H  
ATOM   1341  N9    A    43      15.204   9.132 -20.644  1.00  0.00           N  
ATOM   1342  C8    A    43      16.041   8.083 -20.813  1.00  0.00           C  
ATOM   1343  H8    A    43      17.055   8.115 -21.182  1.00  0.00           H  
ATOM   1344  N7    A    43      15.462   6.910 -20.810  1.00  0.00           N  
ATOM   1345  C5    A    43      14.177   7.255 -20.467  1.00  0.00           C  
ATOM   1346  C6    A    43      12.951   6.566 -20.257  1.00  0.00           C  
ATOM   1347  N6    A    43      12.902   5.271 -20.314  1.00  0.00           N  
ATOM   1348  H61   A    43      12.009   4.802 -20.271  1.00  0.00           H  
ATOM   1349  H62   A    43      13.755   4.788 -20.554  1.00  0.00           H  
ATOM   1350  N1    A    43      11.859   7.146 -19.806  1.00  0.00           N  
ATOM   1351  C2    A    43      11.856   8.449 -19.718  1.00  0.00           C  
ATOM   1352  H2    A    43      11.050   8.918 -19.172  1.00  0.00           H  
ATOM   1353  N3    A    43      12.908   9.238 -19.936  1.00  0.00           N  
ATOM   1354  C4    A    43      14.018   8.587 -20.237  1.00  0.00           C  
ATOM   1355  C3'   A    43      17.520  10.829 -19.527  1.00  0.00           C  
ATOM   1356  H3'   A    43      17.851   9.792 -19.581  1.00  0.00           H  
ATOM   1357  C2'   A    43      16.036  11.001 -19.338  1.00  0.00           C  
ATOM   1358  H2'   A    43      15.631  10.296 -18.612  1.00  0.00           H  
ATOM   1359  O2'   A    43      15.675  12.367 -19.147  1.00  0.00           O  
ATOM   1360 HO2'   A    43      14.781  12.278 -18.808  1.00  0.00           H  
ATOM   1361  O3'   A    43      18.276  11.559 -18.554  1.00  0.00           O  
ATOM   1362  P     A    44      18.632  10.858 -17.151  1.00  0.00           P  
ATOM   1363  OP1   A    44      19.468  11.802 -16.370  1.00  0.00           O  
ATOM   1364  OP2   A    44      19.221   9.577 -17.541  1.00  0.00           O  
ATOM   1365  O5'   A    44      17.264  10.609 -16.334  1.00  0.00           O  
ATOM   1366  C5'   A    44      16.576  11.677 -15.756  1.00  0.00           C  
ATOM   1367  H5'   A    44      16.687  12.472 -16.492  1.00  0.00           H  
ATOM   1368 H5''   A    44      17.050  11.998 -14.828  1.00  0.00           H  
ATOM   1369  C4'   A    44      15.096  11.397 -15.487  1.00  0.00           C  
ATOM   1370  H4'   A    44      14.560  12.322 -15.277  1.00  0.00           H  
ATOM   1371  O4'   A    44      14.426  10.718 -16.552  1.00  0.00           O  
ATOM   1372  C1'   A    44      13.463   9.831 -16.087  1.00  0.00           C  
ATOM   1373  H1'   A    44      12.498  10.196 -16.439  1.00  0.00           H  
ATOM   1374  N9    A    44      13.812   8.452 -16.542  1.00  0.00           N  
ATOM   1375  C8    A    44      15.047   7.980 -16.976  1.00  0.00           C  
ATOM   1376  H8    A    44      15.895   8.635 -17.110  1.00  0.00           H  
ATOM   1377  N7    A    44      15.026   6.737 -17.367  1.00  0.00           N  
ATOM   1378  C5    A    44      13.673   6.344 -17.044  1.00  0.00           C  
ATOM   1379  C6    A    44      12.972   5.084 -17.064  1.00  0.00           C  
ATOM   1380  N6    A    44      13.387   3.948 -17.656  1.00  0.00           N  
ATOM   1381  H61   A    44      12.690   3.258 -17.897  1.00  0.00           H  
ATOM   1382  H62   A    44      14.217   4.052 -18.222  1.00  0.00           H  
ATOM   1383  N1    A    44      11.686   5.013 -16.650  1.00  0.00           N  
ATOM   1384  C2    A    44      11.133   6.134 -16.183  1.00  0.00           C  
ATOM   1385  H2    A    44      10.082   6.159 -15.936  1.00  0.00           H  
ATOM   1386  N3    A    44      11.680   7.302 -16.024  1.00  0.00           N  
ATOM   1387  C4    A    44      12.957   7.334 -16.511  1.00  0.00           C  
ATOM   1388  C3'   A    44      14.940  10.457 -14.326  1.00  0.00           C  
ATOM   1389  H3'   A    44      15.693   9.668 -14.350  1.00  0.00           H  
ATOM   1390  C2'   A    44      13.593   9.884 -14.561  1.00  0.00           C  
ATOM   1391  H2'   A    44      13.553   8.886 -14.125  1.00  0.00           H  
ATOM   1392  O2'   A    44      12.616  10.725 -14.025  1.00  0.00           O  
ATOM   1393 HO2'   A    44      12.723  10.772 -13.072  1.00  0.00           H  
ATOM   1394  O3'   A    44      14.974  11.271 -13.075  1.00  0.00           O  
ATOM   1395  P     G    45      15.389  10.596 -11.690  1.00  0.00           P  
ATOM   1396  OP1   G    45      15.859  11.634 -10.780  1.00  0.00           O  
ATOM   1397  OP2   G    45      16.395   9.550 -12.004  1.00  0.00           O  
ATOM   1398  O5'   G    45      14.081   9.861 -11.116  1.00  0.00           O  
ATOM   1399  C5'   G    45      12.958  10.569 -10.616  1.00  0.00           C  
ATOM   1400  H5'   G    45      12.657  11.240 -11.421  1.00  0.00           H  
ATOM   1401 H5''   G    45      13.147  11.055  -9.659  1.00  0.00           H  
ATOM   1402  C4'   G    45      11.725   9.611 -10.489  1.00  0.00           C  
ATOM   1403  H4'   G    45      10.848  10.190 -10.200  1.00  0.00           H  
ATOM   1404  O4'   G    45      11.430   9.142 -11.805  1.00  0.00           O  
ATOM   1405  C1'   G    45      10.839   7.873 -11.653  1.00  0.00           C  
ATOM   1406  H1'   G    45       9.932   7.796 -12.253  1.00  0.00           H  
ATOM   1407  N9    G    45      11.786   6.826 -12.234  1.00  0.00           N  
ATOM   1408  C8    G    45      13.125   6.903 -12.393  1.00  0.00           C  
ATOM   1409  H8    G    45      13.757   7.635 -11.911  1.00  0.00           H  
ATOM   1410  N7    G    45      13.720   5.932 -12.994  1.00  0.00           N  
ATOM   1411  C5    G    45      12.708   5.078 -13.210  1.00  0.00           C  
ATOM   1412  C6    G    45      12.697   3.738 -13.762  1.00  0.00           C  
ATOM   1413  O6    G    45      13.625   3.085 -14.204  1.00  0.00           O  
ATOM   1414  N1    G    45      11.404   3.163 -13.739  1.00  0.00           N  
ATOM   1415  H1    G    45      11.287   2.254 -14.163  1.00  0.00           H  
ATOM   1416  C2    G    45      10.348   3.739 -13.167  1.00  0.00           C  
ATOM   1417  N2    G    45       9.344   2.974 -13.043  1.00  0.00           N  
ATOM   1418  H21   G    45       9.302   1.988 -13.258  1.00  0.00           H  
ATOM   1419  H22   G    45       8.540   3.329 -12.546  1.00  0.00           H  
ATOM   1420  N3    G    45      10.314   4.980 -12.814  1.00  0.00           N  
ATOM   1421  C4    G    45      11.528   5.607 -12.796  1.00  0.00           C  
ATOM   1422  C3'   G    45      11.821   8.352  -9.584  1.00  0.00           C  
ATOM   1423  H3'   G    45      12.777   7.889  -9.828  1.00  0.00           H  
ATOM   1424  C2'   G    45      10.614   7.561 -10.189  1.00  0.00           C  
ATOM   1425  H2'   G    45      10.795   6.501 -10.012  1.00  0.00           H  
ATOM   1426  O2'   G    45       9.309   8.034  -9.840  1.00  0.00           O  
ATOM   1427 HO2'   G    45       8.709   7.316 -10.055  1.00  0.00           H  
ATOM   1428  O3'   G    45      11.694   8.611  -8.177  1.00  0.00           O  
ATOM   1429  P     A    46      12.234   7.646  -7.044  1.00  0.00           P  
ATOM   1430  OP1   A    46      11.723   8.165  -5.759  1.00  0.00           O  
ATOM   1431  OP2   A    46      13.665   7.529  -7.236  1.00  0.00           O  
ATOM   1432  O5'   A    46      11.512   6.180  -7.357  1.00  0.00           O  
ATOM   1433  C5'   A    46      10.151   6.065  -7.039  1.00  0.00           C  
ATOM   1434  H5'   A    46       9.572   6.914  -7.402  1.00  0.00           H  
ATOM   1435 H5''   A    46      10.007   6.110  -5.959  1.00  0.00           H  
ATOM   1436  C4'   A    46       9.468   4.869  -7.512  1.00  0.00           C  
ATOM   1437  H4'   A    46       8.422   5.009  -7.240  1.00  0.00           H  
ATOM   1438  O4'   A    46       9.547   4.775  -8.954  1.00  0.00           O  
ATOM   1439  C1'   A    46       9.716   3.420  -9.310  1.00  0.00           C  
ATOM   1440  H1'   A    46       9.000   3.071 -10.053  1.00  0.00           H  
ATOM   1441  N9    A    46      11.065   3.160  -9.810  1.00  0.00           N  
ATOM   1442  C8    A    46      12.208   3.942  -9.760  1.00  0.00           C  
ATOM   1443  H8    A    46      12.272   4.866  -9.204  1.00  0.00           H  
ATOM   1444  N7    A    46      13.251   3.420 -10.430  1.00  0.00           N  
ATOM   1445  C5    A    46      12.777   2.184 -10.798  1.00  0.00           C  
ATOM   1446  C6    A    46      13.316   1.045 -11.491  1.00  0.00           C  
ATOM   1447  N6    A    46      14.544   0.989 -12.087  1.00  0.00           N  
ATOM   1448  H61   A    46      14.807   0.194 -12.653  1.00  0.00           H  
ATOM   1449  H62   A    46      15.139   1.804 -12.084  1.00  0.00           H  
ATOM   1450  N1    A    46      12.571  -0.040 -11.745  1.00  0.00           N  
ATOM   1451  C2    A    46      11.269  -0.019 -11.413  1.00  0.00           C  
ATOM   1452  H2    A    46      10.688  -0.886 -11.691  1.00  0.00           H  
ATOM   1453  N3    A    46      10.661   0.938 -10.701  1.00  0.00           N  
ATOM   1454  C4    A    46      11.498   2.005 -10.444  1.00  0.00           C  
ATOM   1455  C3'   A    46       9.950   3.548  -6.931  1.00  0.00           C  
ATOM   1456  H3'   A    46      11.034   3.512  -6.818  1.00  0.00           H  
ATOM   1457  C2'   A    46       9.360   2.628  -8.014  1.00  0.00           C  
ATOM   1458  H2'   A    46       9.898   1.680  -8.014  1.00  0.00           H  
ATOM   1459  O2'   A    46       7.993   2.338  -7.903  1.00  0.00           O  
ATOM   1460 HO2'   A    46       7.473   3.135  -8.034  1.00  0.00           H  
ATOM   1461  O3'   A    46       9.442   3.403  -5.591  1.00  0.00           O  
ATOM   1462  P     G    47      10.267   2.585  -4.480  1.00  0.00           P  
ATOM   1463  OP1   G    47       9.570   2.537  -3.227  1.00  0.00           O  
ATOM   1464  OP2   G    47      11.673   3.055  -4.586  1.00  0.00           O  
ATOM   1465  O5'   G    47      10.149   1.079  -5.080  1.00  0.00           O  
ATOM   1466  C5'   G    47       8.907   0.402  -5.167  1.00  0.00           C  
ATOM   1467  H5'   G    47       8.200   1.057  -5.675  1.00  0.00           H  
ATOM   1468 H5''   G    47       8.410   0.177  -4.223  1.00  0.00           H  
ATOM   1469  C4'   G    47       9.122  -0.889  -5.987  1.00  0.00           C  
ATOM   1470  H4'   G    47       8.155  -1.324  -6.242  1.00  0.00           H  
ATOM   1471  O4'   G    47       9.597  -0.532  -7.244  1.00  0.00           O  
ATOM   1472  C1'   G    47      10.442  -1.532  -7.817  1.00  0.00           C  
ATOM   1473  H1'   G    47       9.906  -1.900  -8.692  1.00  0.00           H  
ATOM   1474  N9    G    47      11.819  -1.031  -8.097  1.00  0.00           N  
ATOM   1475  C8    G    47      12.376   0.174  -7.761  1.00  0.00           C  
ATOM   1476  H8    G    47      11.781   0.913  -7.245  1.00  0.00           H  
ATOM   1477  N7    G    47      13.587   0.420  -8.185  1.00  0.00           N  
ATOM   1478  C5    G    47      13.915  -0.840  -8.738  1.00  0.00           C  
ATOM   1479  C6    G    47      15.053  -1.335  -9.377  1.00  0.00           C  
ATOM   1480  O6    G    47      16.183  -0.751  -9.446  1.00  0.00           O  
ATOM   1481  N1    G    47      14.940  -2.598  -9.870  1.00  0.00           N  
ATOM   1482  H1    G    47      15.822  -2.900 -10.258  1.00  0.00           H  
ATOM   1483  C2    G    47      13.815  -3.319  -9.871  1.00  0.00           C  
ATOM   1484  N2    G    47      13.924  -4.535 -10.309  1.00  0.00           N  
ATOM   1485  H21   G    47      14.814  -4.808 -10.702  1.00  0.00           H  
ATOM   1486  H22   G    47      13.119  -5.127 -10.159  1.00  0.00           H  
ATOM   1487  N3    G    47      12.705  -2.885  -9.257  1.00  0.00           N  
ATOM   1488  C4    G    47      12.810  -1.635  -8.778  1.00  0.00           C  
ATOM   1489  C3'   G    47      10.091  -1.960  -5.443  1.00  0.00           C  
ATOM   1490  H3'   G    47      10.955  -1.428  -5.045  1.00  0.00           H  
ATOM   1491  C2'   G    47      10.432  -2.663  -6.773  1.00  0.00           C  
ATOM   1492  H2'   G    47      11.446  -3.055  -6.687  1.00  0.00           H  
ATOM   1493  O2'   G    47       9.538  -3.643  -7.112  1.00  0.00           O  
ATOM   1494 HO2'   G    47       9.063  -4.040  -6.378  1.00  0.00           H  
ATOM   1495  O3'   G    47       9.455  -2.854  -4.520  1.00  0.00           O  
ATOM   1496  P     C    48      10.336  -3.628  -3.446  1.00  0.00           P  
ATOM   1497  OP1   C    48       9.496  -4.643  -2.782  1.00  0.00           O  
ATOM   1498  OP2   C    48      11.014  -2.676  -2.578  1.00  0.00           O  
ATOM   1499  O5'   C    48      11.341  -4.442  -4.426  1.00  0.00           O  
ATOM   1500  C5'   C    48      11.034  -5.631  -5.118  1.00  0.00           C  
ATOM   1501  H5'   C    48      10.167  -5.503  -5.767  1.00  0.00           H  
ATOM   1502 H5''   C    48      10.764  -6.430  -4.428  1.00  0.00           H  
ATOM   1503  C4'   C    48      12.211  -6.117  -5.975  1.00  0.00           C  
ATOM   1504  H4'   C    48      11.944  -6.923  -6.658  1.00  0.00           H  
ATOM   1505  O4'   C    48      12.816  -5.101  -6.750  1.00  0.00           O  
ATOM   1506  C1'   C    48      14.222  -5.011  -6.683  1.00  0.00           C  
ATOM   1507  H1'   C    48      14.618  -5.366  -7.634  1.00  0.00           H  
ATOM   1508  N1    C    48      14.826  -3.694  -6.399  1.00  0.00           N  
ATOM   1509  C6    C    48      14.192  -2.728  -5.617  1.00  0.00           C  
ATOM   1510  H6    C    48      13.220  -2.948  -5.202  1.00  0.00           H  
ATOM   1511  C5    C    48      14.932  -1.606  -5.274  1.00  0.00           C  
ATOM   1512  H5    C    48      14.448  -0.837  -4.690  1.00  0.00           H  
ATOM   1513  C4    C    48      16.260  -1.406  -5.664  1.00  0.00           C  
ATOM   1514  N4    C    48      16.942  -0.378  -5.356  1.00  0.00           N  
ATOM   1515  H41   C    48      17.904  -0.252  -5.637  1.00  0.00           H  
ATOM   1516  H42   C    48      16.510   0.251  -4.695  1.00  0.00           H  
ATOM   1517  N3    C    48      16.846  -2.349  -6.403  1.00  0.00           N  
ATOM   1518  C2    C    48      16.184  -3.496  -6.779  1.00  0.00           C  
ATOM   1519  O2    C    48      16.857  -4.281  -7.431  1.00  0.00           O  
ATOM   1520  C3'   C    48      13.299  -6.693  -5.101  1.00  0.00           C  
ATOM   1521  H3'   C    48      13.057  -6.334  -4.101  1.00  0.00           H  
ATOM   1522  C2'   C    48      14.613  -6.034  -5.596  1.00  0.00           C  
ATOM   1523  H2'   C    48      15.178  -5.609  -4.766  1.00  0.00           H  
ATOM   1524  O2'   C    48      15.389  -7.027  -6.189  1.00  0.00           O  
ATOM   1525 HO2'   C    48      15.721  -7.580  -5.478  1.00  0.00           H  
ATOM   1526  O3'   C    48      13.273  -8.159  -5.084  1.00  0.00           O  
ATOM   1527  P     C    49      13.821  -9.055  -3.864  1.00  0.00           P  
ATOM   1528  OP1   C    49      13.381 -10.412  -4.164  1.00  0.00           O  
ATOM   1529  OP2   C    49      13.456  -8.353  -2.611  1.00  0.00           O  
ATOM   1530  O5'   C    49      15.344  -8.915  -4.004  1.00  0.00           O  
ATOM   1531  C5'   C    49      16.039 -10.035  -4.730  1.00  0.00           C  
ATOM   1532  H5'   C    49      15.638 -10.046  -5.744  1.00  0.00           H  
ATOM   1533 H5''   C    49      15.946 -10.953  -4.150  1.00  0.00           H  
ATOM   1534  C4'   C    49      17.475  -9.729  -4.807  1.00  0.00           C  
ATOM   1535  H4'   C    49      17.952 -10.456  -5.465  1.00  0.00           H  
ATOM   1536  O4'   C    49      17.711  -8.415  -5.288  1.00  0.00           O  
ATOM   1537  C1'   C    49      18.938  -7.888  -4.811  1.00  0.00           C  
ATOM   1538  H1'   C    49      19.722  -7.843  -5.566  1.00  0.00           H  
ATOM   1539  N1    C    49      18.657  -6.450  -4.319  1.00  0.00           N  
ATOM   1540  C6    C    49      17.574  -6.180  -3.552  1.00  0.00           C  
ATOM   1541  H6    C    49      16.867  -6.958  -3.306  1.00  0.00           H  
ATOM   1542  C5    C    49      17.401  -4.885  -3.278  1.00  0.00           C  
ATOM   1543  H5    C    49      16.565  -4.562  -2.675  1.00  0.00           H  
ATOM   1544  C4    C    49      18.342  -3.945  -3.729  1.00  0.00           C  
ATOM   1545  N4    C    49      18.360  -2.778  -3.178  1.00  0.00           N  
ATOM   1546  H41   C    49      18.867  -2.013  -3.600  1.00  0.00           H  
ATOM   1547  H42   C    49      17.499  -2.497  -2.729  1.00  0.00           H  
ATOM   1548  N3    C    49      19.392  -4.178  -4.518  1.00  0.00           N  
ATOM   1549  C2    C    49      19.484  -5.456  -4.922  1.00  0.00           C  
ATOM   1550  O2    C    49      20.391  -5.735  -5.746  1.00  0.00           O  
ATOM   1551  C3'   C    49      18.187  -9.745  -3.432  1.00  0.00           C  
ATOM   1552  H3'   C    49      17.556  -9.143  -2.779  1.00  0.00           H  
ATOM   1553  C2'   C    49      19.451  -8.844  -3.660  1.00  0.00           C  
ATOM   1554  H2'   C    49      19.640  -8.381  -2.692  1.00  0.00           H  
ATOM   1555  O2'   C    49      20.596  -9.573  -4.106  1.00  0.00           O  
ATOM   1556 HO2'   C    49      20.865  -9.228  -4.961  1.00  0.00           H  
ATOM   1557  O3'   C    49      18.509 -10.996  -2.880  1.00  0.00           O  
ATOM   1558  P     U    50      18.703 -11.161  -1.303  1.00  0.00           P  
ATOM   1559  OP1   U    50      18.886 -12.589  -0.999  1.00  0.00           O  
ATOM   1560  OP2   U    50      17.551 -10.472  -0.695  1.00  0.00           O  
ATOM   1561  O5'   U    50      20.139 -10.473  -0.773  1.00  0.00           O  
ATOM   1562  C5'   U    50      20.426 -10.496   0.614  1.00  0.00           C  
ATOM   1563  H5'   U    50      20.483 -11.483   1.072  1.00  0.00           H  
ATOM   1564 H5''   U    50      19.621  -9.922   1.073  1.00  0.00           H  
ATOM   1565  C4'   U    50      21.661  -9.671   0.898  1.00  0.00           C  
ATOM   1566  H4'   U    50      22.556 -10.035   0.393  1.00  0.00           H  
ATOM   1567  O4'   U    50      21.431  -8.376   0.447  1.00  0.00           O  
ATOM   1568  C1'   U    50      20.959  -7.541   1.532  1.00  0.00           C  
ATOM   1569  H1'   U    50      21.661  -6.745   1.782  1.00  0.00           H  
ATOM   1570  N1    U    50      19.615  -6.919   1.272  1.00  0.00           N  
ATOM   1571  C6    U    50      18.732  -7.324   0.287  1.00  0.00           C  
ATOM   1572  H6    U    50      18.925  -8.200  -0.315  1.00  0.00           H  
ATOM   1573  C5    U    50      17.568  -6.682   0.032  1.00  0.00           C  
ATOM   1574  H5    U    50      17.026  -7.144  -0.779  1.00  0.00           H  
ATOM   1575  C4    U    50      17.162  -5.570   0.834  1.00  0.00           C  
ATOM   1576  O4    U    50      16.073  -4.987   0.825  1.00  0.00           O  
ATOM   1577  N3    U    50      18.111  -5.087   1.701  1.00  0.00           N  
ATOM   1578  H3    U    50      17.906  -4.266   2.253  1.00  0.00           H  
ATOM   1579  C2    U    50      19.342  -5.681   1.941  1.00  0.00           C  
ATOM   1580  O2    U    50      20.082  -5.181   2.800  1.00  0.00           O  
ATOM   1581  C3'   U    50      21.824  -9.641   2.437  1.00  0.00           C  
ATOM   1582  H3'   U    50      21.351 -10.510   2.894  1.00  0.00           H  
ATOM   1583  C2'   U    50      20.926  -8.446   2.753  1.00  0.00           C  
ATOM   1584  H2'   U    50      19.953  -8.881   2.979  1.00  0.00           H  
ATOM   1585  O2'   U    50      21.393  -7.746   3.872  1.00  0.00           O  
ATOM   1586 HO2'   U    50      22.268  -8.138   3.936  1.00  0.00           H  
ATOM   1587  O3'   U    50      23.189  -9.385   2.950  1.00  0.00           O  
ATOM   1588  P     U    51      24.274 -10.584   2.958  1.00  0.00           P  
ATOM   1589  OP1   U    51      23.576 -11.810   2.733  1.00  0.00           O  
ATOM   1590  OP2   U    51      25.113 -10.433   4.185  1.00  0.00           O  
ATOM   1591  O5'   U    51      25.198 -10.157   1.743  1.00  0.00           O  
ATOM   1592  C5'   U    51      25.298 -10.910   0.513  1.00  0.00           C  
ATOM   1593  H5'   U    51      24.307 -11.102   0.104  1.00  0.00           H  
ATOM   1594 H5''   U    51      25.677 -11.923   0.649  1.00  0.00           H  
ATOM   1595  C4'   U    51      26.189 -10.268  -0.502  1.00  0.00           C  
ATOM   1596  H4'   U    51      26.305 -10.935  -1.356  1.00  0.00           H  
ATOM   1597  O4'   U    51      25.712  -9.015  -0.949  1.00  0.00           O  
ATOM   1598  C1'   U    51      26.636  -8.014  -0.698  1.00  0.00           C  
ATOM   1599  H1'   U    51      27.071  -7.688  -1.643  1.00  0.00           H  
ATOM   1600  N1    U    51      26.031  -6.785  -0.112  1.00  0.00           N  
ATOM   1601  C6    U    51      24.980  -6.918   0.740  1.00  0.00           C  
ATOM   1602  H6    U    51      24.564  -7.886   0.978  1.00  0.00           H  
ATOM   1603  C5    U    51      24.417  -5.809   1.272  1.00  0.00           C  
ATOM   1604  H5    U    51      23.600  -5.930   1.967  1.00  0.00           H  
ATOM   1605  C4    U    51      24.829  -4.468   0.884  1.00  0.00           C  
ATOM   1606  O4    U    51      24.415  -3.416   1.282  1.00  0.00           O  
ATOM   1607  N3    U    51      25.765  -4.471  -0.144  1.00  0.00           N  
ATOM   1608  H3    U    51      26.264  -3.613  -0.332  1.00  0.00           H  
ATOM   1609  C2    U    51      26.520  -5.495  -0.491  1.00  0.00           C  
ATOM   1610  O2    U    51      27.525  -5.273  -1.161  1.00  0.00           O  
ATOM   1611  C3'   U    51      27.619 -10.081   0.065  1.00  0.00           C  
ATOM   1612  H3'   U    51      27.721 -10.553   1.043  1.00  0.00           H  
ATOM   1613  C2'   U    51      27.647  -8.595   0.295  1.00  0.00           C  
ATOM   1614  H2'   U    51      27.283  -8.354   1.294  1.00  0.00           H  
ATOM   1615  O2'   U    51      28.966  -8.146   0.084  1.00  0.00           O  
ATOM   1616 HO2'   U    51      29.539  -8.916   0.117  1.00  0.00           H  
ATOM   1617  O3'   U    51      28.623 -10.482  -0.861  1.00  0.00           O  
ATOM   1618  P     A    52      28.973 -12.042  -0.981  1.00  0.00           P  
ATOM   1619  OP1   A    52      28.852 -12.620   0.360  1.00  0.00           O  
ATOM   1620  OP2   A    52      30.257 -12.128  -1.610  1.00  0.00           O  
ATOM   1621  O5'   A    52      27.909 -12.895  -1.857  1.00  0.00           O  
ATOM   1622  C5'   A    52      27.848 -13.003  -3.278  1.00  0.00           C  
ATOM   1623  H5'   A    52      28.731 -13.512  -3.665  1.00  0.00           H  
ATOM   1624 H5''   A    52      27.983 -12.004  -3.694  1.00  0.00           H  
ATOM   1625  C4'   A    52      26.631 -13.774  -3.826  1.00  0.00           C  
ATOM   1626  H4'   A    52      26.844 -14.793  -3.502  1.00  0.00           H  
ATOM   1627  O4'   A    52      25.436 -13.249  -3.173  1.00  0.00           O  
ATOM   1628  C1'   A    52      24.617 -12.643  -4.140  1.00  0.00           C  
ATOM   1629  H1'   A    52      23.582 -12.898  -3.913  1.00  0.00           H  
ATOM   1630  N9    A    52      24.739 -11.169  -4.041  1.00  0.00           N  
ATOM   1631  C8    A    52      23.837 -10.392  -3.332  1.00  0.00           C  
ATOM   1632  H8    A    52      23.017 -10.906  -2.852  1.00  0.00           H  
ATOM   1633  N7    A    52      24.021  -9.172  -3.330  1.00  0.00           N  
ATOM   1634  C5    A    52      25.251  -9.052  -4.012  1.00  0.00           C  
ATOM   1635  C6    A    52      26.106  -7.959  -4.273  1.00  0.00           C  
ATOM   1636  N6    A    52      25.762  -6.688  -3.946  1.00  0.00           N  
ATOM   1637  H61   A    52      26.387  -5.968  -4.280  1.00  0.00           H  
ATOM   1638  H62   A    52      24.972  -6.553  -3.331  1.00  0.00           H  
ATOM   1639  N1    A    52      27.257  -8.102  -4.950  1.00  0.00           N  
ATOM   1640  C2    A    52      27.476  -9.341  -5.418  1.00  0.00           C  
ATOM   1641  H2    A    52      28.380  -9.418  -6.004  1.00  0.00           H  
ATOM   1642  N3    A    52      26.763 -10.464  -5.255  1.00  0.00           N  
ATOM   1643  C4    A    52      25.669 -10.237  -4.500  1.00  0.00           C  
ATOM   1644  C3'   A    52      26.407 -13.671  -5.332  1.00  0.00           C  
ATOM   1645  H3'   A    52      26.936 -12.774  -5.652  1.00  0.00           H  
ATOM   1646  C2'   A    52      24.976 -13.222  -5.543  1.00  0.00           C  
ATOM   1647  H2'   A    52      24.885 -12.517  -6.369  1.00  0.00           H  
ATOM   1648  O2'   A    52      24.150 -14.379  -5.642  1.00  0.00           O  
ATOM   1649 HO2'   A    52      24.184 -14.900  -4.837  1.00  0.00           H  
ATOM   1650  O3'   A    52      26.732 -14.921  -5.895  1.00  0.00           O  
ATOM   1651  P     A    53      27.864 -15.031  -6.905  1.00  0.00           P  
ATOM   1652  OP1   A    53      28.141 -16.445  -7.206  1.00  0.00           O  
ATOM   1653  OP2   A    53      28.904 -14.200  -6.396  1.00  0.00           O  
ATOM   1654  O5'   A    53      27.193 -14.299  -8.173  1.00  0.00           O  
ATOM   1655  C5'   A    53      26.142 -15.041  -8.954  1.00  0.00           C  
ATOM   1656  H5'   A    53      25.563 -15.747  -8.359  1.00  0.00           H  
ATOM   1657 H5''   A    53      26.662 -15.647  -9.696  1.00  0.00           H  
ATOM   1658  C4'   A    53      25.246 -14.130  -9.740  1.00  0.00           C  
ATOM   1659  H4'   A    53      24.413 -14.678 -10.180  1.00  0.00           H  
ATOM   1660  O4'   A    53      24.764 -13.080  -8.852  1.00  0.00           O  
ATOM   1661  C1'   A    53      24.864 -11.883  -9.514  1.00  0.00           C  
ATOM   1662  H1'   A    53      24.043 -11.823 -10.229  1.00  0.00           H  
ATOM   1663  N9    A    53      24.677 -10.629  -8.689  1.00  0.00           N  
ATOM   1664  C8    A    53      25.508  -9.576  -8.507  1.00  0.00           C  
ATOM   1665  H8    A    53      26.552  -9.479  -8.767  1.00  0.00           H  
ATOM   1666  N7    A    53      25.045  -8.540  -7.871  1.00  0.00           N  
ATOM   1667  C5    A    53      23.745  -8.901  -7.566  1.00  0.00           C  
ATOM   1668  C6    A    53      22.688  -8.298  -6.947  1.00  0.00           C  
ATOM   1669  N6    A    53      22.759  -7.180  -6.272  1.00  0.00           N  
ATOM   1670  H61   A    53      21.902  -6.672  -6.109  1.00  0.00           H  
ATOM   1671  H62   A    53      23.671  -6.764  -6.149  1.00  0.00           H  
ATOM   1672  N1    A    53      21.499  -8.870  -6.819  1.00  0.00           N  
ATOM   1673  C2    A    53      21.367 -10.094  -7.377  1.00  0.00           C  
ATOM   1674  H2    A    53      20.400 -10.552  -7.231  1.00  0.00           H  
ATOM   1675  N3    A    53      22.274 -10.826  -8.017  1.00  0.00           N  
ATOM   1676  C4    A    53      23.492 -10.178  -8.096  1.00  0.00           C  
ATOM   1677  C3'   A    53      26.084 -13.392 -10.845  1.00  0.00           C  
ATOM   1678  H3'   A    53      27.055 -13.727 -11.209  1.00  0.00           H  
ATOM   1679  C2'   A    53      26.145 -12.011 -10.290  1.00  0.00           C  
ATOM   1680  H2'   A    53      26.959 -12.044  -9.566  1.00  0.00           H  
ATOM   1681  O2'   A    53      26.332 -10.951 -11.236  1.00  0.00           O  
ATOM   1682 HO2'   A    53      26.091 -11.248 -12.117  1.00  0.00           H  
ATOM   1683  O3'   A    53      25.216 -13.354 -11.981  1.00  0.00           O  
ATOM   1684  P     A    54      25.626 -13.173 -13.510  1.00  0.00           P  
ATOM   1685  OP1   A    54      26.113 -14.459 -14.020  1.00  0.00           O  
ATOM   1686  OP2   A    54      26.478 -11.985 -13.590  1.00  0.00           O  
ATOM   1687  O5'   A    54      24.233 -12.882 -14.351  1.00  0.00           O  
ATOM   1688  C5'   A    54      23.676 -11.611 -14.399  1.00  0.00           C  
ATOM   1689  H5'   A    54      23.271 -11.494 -15.404  1.00  0.00           H  
ATOM   1690 H5''   A    54      24.424 -10.823 -14.316  1.00  0.00           H  
ATOM   1691  C4'   A    54      22.492 -11.505 -13.449  1.00  0.00           C  
ATOM   1692  H4'   A    54      21.969 -12.460 -13.391  1.00  0.00           H  
ATOM   1693  O4'   A    54      22.909 -11.220 -12.106  1.00  0.00           O  
ATOM   1694  C1'   A    54      21.889 -10.398 -11.526  1.00  0.00           C  
ATOM   1695  H1'   A    54      21.584 -10.735 -10.536  1.00  0.00           H  
ATOM   1696  N9    A    54      22.492  -9.083 -11.216  1.00  0.00           N  
ATOM   1697  C8    A    54      23.754  -8.585 -11.580  1.00  0.00           C  
ATOM   1698  H8    A    54      24.523  -9.143 -12.093  1.00  0.00           H  
ATOM   1699  N7    A    54      24.016  -7.386 -11.115  1.00  0.00           N  
ATOM   1700  C5    A    54      22.779  -7.049 -10.491  1.00  0.00           C  
ATOM   1701  C6    A    54      22.334  -5.862  -9.764  1.00  0.00           C  
ATOM   1702  N6    A    54      23.072  -4.844  -9.318  1.00  0.00           N  
ATOM   1703  H61   A    54      22.635  -4.176  -8.699  1.00  0.00           H  
ATOM   1704  H62   A    54      24.070  -4.960  -9.421  1.00  0.00           H  
ATOM   1705  N1    A    54      21.061  -5.899  -9.213  1.00  0.00           N  
ATOM   1706  C2    A    54      20.281  -6.982  -9.526  1.00  0.00           C  
ATOM   1707  H2    A    54      19.261  -7.010  -9.172  1.00  0.00           H  
ATOM   1708  N3    A    54      20.595  -8.091 -10.107  1.00  0.00           N  
ATOM   1709  C4    A    54      21.859  -8.057 -10.563  1.00  0.00           C  
ATOM   1710  C3'   A    54      21.469 -10.496 -13.862  1.00  0.00           C  
ATOM   1711  H3'   A    54      21.991  -9.542 -13.939  1.00  0.00           H  
ATOM   1712  C2'   A    54      20.756 -10.357 -12.489  1.00  0.00           C  
ATOM   1713  H2'   A    54      20.172  -9.437 -12.458  1.00  0.00           H  
ATOM   1714  O2'   A    54      19.743 -11.374 -12.231  1.00  0.00           O  
ATOM   1715 HO2'   A    54      18.984 -11.221 -12.798  1.00  0.00           H  
ATOM   1716  O3'   A    54      20.546 -10.733 -14.985  1.00  0.00           O  
ATOM   1717  P     C    55      20.829 -10.198 -16.460  1.00  0.00           P  
ATOM   1718  OP1   C    55      20.312 -11.125 -17.451  1.00  0.00           O  
ATOM   1719  OP2   C    55      22.256  -9.726 -16.658  1.00  0.00           O  
ATOM   1720  O5'   C    55      19.928  -8.979 -16.511  1.00  0.00           O  
ATOM   1721  C5'   C    55      20.089  -7.847 -15.649  1.00  0.00           C  
ATOM   1722  H5'   C    55      19.957  -6.971 -16.284  1.00  0.00           H  
ATOM   1723 H5''   C    55      21.100  -7.837 -15.242  1.00  0.00           H  
ATOM   1724  C4'   C    55      19.129  -7.835 -14.426  1.00  0.00           C  
ATOM   1725  H4'   C    55      19.110  -8.835 -13.993  1.00  0.00           H  
ATOM   1726  O4'   C    55      19.550  -6.920 -13.440  1.00  0.00           O  
ATOM   1727  C1'   C    55      18.394  -6.507 -12.662  1.00  0.00           C  
ATOM   1728  H1'   C    55      18.453  -6.981 -11.682  1.00  0.00           H  
ATOM   1729  N1    C    55      18.345  -4.997 -12.496  1.00  0.00           N  
ATOM   1730  C6    C    55      19.074  -4.165 -13.332  1.00  0.00           C  
ATOM   1731  H6    C    55      19.671  -4.624 -14.107  1.00  0.00           H  
ATOM   1732  C5    C    55      18.979  -2.838 -13.108  1.00  0.00           C  
ATOM   1733  H5    C    55      19.607  -2.202 -13.714  1.00  0.00           H  
ATOM   1734  C4    C    55      18.095  -2.346 -12.118  1.00  0.00           C  
ATOM   1735  N4    C    55      18.035  -1.090 -11.868  1.00  0.00           N  
ATOM   1736  H41   C    55      17.198  -0.795 -11.387  1.00  0.00           H  
ATOM   1737  H42   C    55      18.516  -0.434 -12.467  1.00  0.00           H  
ATOM   1738  N3    C    55      17.273  -3.201 -11.444  1.00  0.00           N  
ATOM   1739  C2    C    55      17.412  -4.483 -11.651  1.00  0.00           C  
ATOM   1740  O2    C    55      16.747  -5.275 -10.944  1.00  0.00           O  
ATOM   1741  C3'   C    55      17.663  -7.464 -14.766  1.00  0.00           C  
ATOM   1742  H3'   C    55      17.705  -6.614 -15.447  1.00  0.00           H  
ATOM   1743  C2'   C    55      17.134  -7.029 -13.396  1.00  0.00           C  
ATOM   1744  H2'   C    55      16.247  -6.396 -13.379  1.00  0.00           H  
ATOM   1745  O2'   C    55      16.803  -8.156 -12.727  1.00  0.00           O  
ATOM   1746 HO2'   C    55      16.451  -7.957 -11.856  1.00  0.00           H  
ATOM   1747  O3'   C    55      17.057  -8.590 -15.346  1.00  0.00           O  
ATOM   1748  P     U    56      16.245  -8.505 -16.715  1.00  0.00           P  
ATOM   1749  OP1   U    56      15.971  -9.897 -17.084  1.00  0.00           O  
ATOM   1750  OP2   U    56      16.868  -7.595 -17.726  1.00  0.00           O  
ATOM   1751  O5'   U    56      14.868  -7.896 -16.364  1.00  0.00           O  
ATOM   1752  C5'   U    56      14.003  -8.671 -15.676  1.00  0.00           C  
ATOM   1753  H5'   U    56      14.546  -9.478 -15.185  1.00  0.00           H  
ATOM   1754 H5''   U    56      13.284  -9.153 -16.339  1.00  0.00           H  
ATOM   1755  C4'   U    56      13.106  -7.936 -14.675  1.00  0.00           C  
ATOM   1756  H4'   U    56      12.429  -8.485 -14.020  1.00  0.00           H  
ATOM   1757  O4'   U    56      13.907  -7.043 -13.904  1.00  0.00           O  
ATOM   1758  C1'   U    56      13.012  -5.916 -13.543  1.00  0.00           C  
ATOM   1759  H1'   U    56      12.770  -5.975 -12.482  1.00  0.00           H  
ATOM   1760  N1    U    56      13.730  -4.607 -13.731  1.00  0.00           N  
ATOM   1761  C6    U    56      14.819  -4.411 -14.570  1.00  0.00           C  
ATOM   1762  H6    U    56      15.232  -5.325 -14.970  1.00  0.00           H  
ATOM   1763  C5    U    56      15.391  -3.163 -14.646  1.00  0.00           C  
ATOM   1764  H5    U    56      16.288  -3.026 -15.232  1.00  0.00           H  
ATOM   1765  C4    U    56      14.842  -2.071 -13.927  1.00  0.00           C  
ATOM   1766  O4    U    56      15.338  -0.939 -13.949  1.00  0.00           O  
ATOM   1767  N3    U    56      13.737  -2.302 -13.199  1.00  0.00           N  
ATOM   1768  H3    U    56      13.253  -1.481 -12.863  1.00  0.00           H  
ATOM   1769  C2    U    56      13.098  -3.518 -13.108  1.00  0.00           C  
ATOM   1770  O2    U    56      11.986  -3.561 -12.579  1.00  0.00           O  
ATOM   1771  C3'   U    56      12.058  -7.084 -15.392  1.00  0.00           C  
ATOM   1772  H3'   U    56      12.572  -6.703 -16.275  1.00  0.00           H  
ATOM   1773  C2'   U    56      11.718  -6.016 -14.343  1.00  0.00           C  
ATOM   1774  H2'   U    56      11.586  -5.087 -14.897  1.00  0.00           H  
ATOM   1775  O2'   U    56      10.590  -6.232 -13.560  1.00  0.00           O  
ATOM   1776 HO2'   U    56       9.843  -6.257 -14.163  1.00  0.00           H  
ATOM   1777  O3'   U    56      10.895  -7.764 -15.666  1.00  0.00           O  
ATOM   1778  P     C    57      10.019  -7.316 -16.892  1.00  0.00           P  
ATOM   1779  OP1   C    57       8.880  -8.228 -17.174  1.00  0.00           O  
ATOM   1780  OP2   C    57      10.791  -6.877 -18.037  1.00  0.00           O  
ATOM   1781  O5'   C    57       9.406  -5.958 -16.421  1.00  0.00           O  
ATOM   1782  C5'   C    57       8.254  -5.894 -15.629  1.00  0.00           C  
ATOM   1783  H5'   C    57       8.366  -6.629 -14.832  1.00  0.00           H  
ATOM   1784 H5''   C    57       7.360  -6.215 -16.164  1.00  0.00           H  
ATOM   1785  C4'   C    57       8.047  -4.508 -14.979  1.00  0.00           C  
ATOM   1786  H4'   C    57       7.200  -4.610 -14.300  1.00  0.00           H  
ATOM   1787  O4'   C    57       9.250  -4.011 -14.479  1.00  0.00           O  
ATOM   1788  C1'   C    57       9.064  -2.610 -14.351  1.00  0.00           C  
ATOM   1789  H1'   C    57       8.886  -2.411 -13.294  1.00  0.00           H  
ATOM   1790  N1    C    57      10.150  -1.756 -14.847  1.00  0.00           N  
ATOM   1791  C6    C    57      11.092  -2.311 -15.743  1.00  0.00           C  
ATOM   1792  H6    C    57      11.012  -3.346 -16.043  1.00  0.00           H  
ATOM   1793  C5    C    57      12.128  -1.530 -16.058  1.00  0.00           C  
ATOM   1794  H5    C    57      12.851  -1.980 -16.721  1.00  0.00           H  
ATOM   1795  C4    C    57      12.242  -0.200 -15.512  1.00  0.00           C  
ATOM   1796  N4    C    57      13.196   0.646 -15.845  1.00  0.00           N  
ATOM   1797  H41   C    57      13.146   1.566 -15.432  1.00  0.00           H  
ATOM   1798  H42   C    57      13.689   0.453 -16.705  1.00  0.00           H  
ATOM   1799  N3    C    57      11.416   0.348 -14.743  1.00  0.00           N  
ATOM   1800  C2    C    57      10.306  -0.432 -14.377  1.00  0.00           C  
ATOM   1801  O2    C    57       9.452   0.081 -13.701  1.00  0.00           O  
ATOM   1802  C3'   C    57       7.456  -3.558 -15.989  1.00  0.00           C  
ATOM   1803  H3'   C    57       8.047  -3.675 -16.897  1.00  0.00           H  
ATOM   1804  C2'   C    57       7.805  -2.263 -15.197  1.00  0.00           C  
ATOM   1805  H2'   C    57       7.945  -1.324 -15.733  1.00  0.00           H  
ATOM   1806  O2'   C    57       6.826  -1.984 -14.108  1.00  0.00           O  
ATOM   1807 HO2'   C    57       6.547  -1.089 -14.313  1.00  0.00           H  
ATOM   1808  O3'   C    57       6.074  -3.802 -16.164  1.00  0.00           O  
ATOM   1809  P     U    58       5.381  -3.092 -17.434  1.00  0.00           P  
ATOM   1810  OP1   U    58       3.979  -3.498 -17.490  1.00  0.00           O  
ATOM   1811  OP2   U    58       6.290  -3.294 -18.533  1.00  0.00           O  
ATOM   1812  O5'   U    58       5.342  -1.651 -16.932  1.00  0.00           O  
ATOM   1813  C5'   U    58       4.394  -1.185 -15.977  1.00  0.00           C  
ATOM   1814  H5'   U    58       4.291  -1.794 -15.079  1.00  0.00           H  
ATOM   1815 H5''   U    58       3.370  -1.151 -16.348  1.00  0.00           H  
ATOM   1816  C4'   U    58       4.683   0.316 -15.609  1.00  0.00           C  
ATOM   1817  H4'   U    58       4.030   0.640 -14.798  1.00  0.00           H  
ATOM   1818  O4'   U    58       6.028   0.531 -15.124  1.00  0.00           O  
ATOM   1819  C1'   U    58       6.451   1.886 -15.396  1.00  0.00           C  
ATOM   1820  H1'   U    58       6.723   2.346 -14.447  1.00  0.00           H  
ATOM   1821  N1    U    58       7.603   1.856 -16.371  1.00  0.00           N  
ATOM   1822  C6    U    58       7.870   0.864 -17.286  1.00  0.00           C  
ATOM   1823  H6    U    58       7.152   0.077 -17.462  1.00  0.00           H  
ATOM   1824  C5    U    58       9.026   0.793 -17.885  1.00  0.00           C  
ATOM   1825  H5    U    58       9.209  -0.003 -18.591  1.00  0.00           H  
ATOM   1826  C4    U    58      10.050   1.829 -17.726  1.00  0.00           C  
ATOM   1827  O4    U    58      11.081   1.862 -18.389  1.00  0.00           O  
ATOM   1828  N3    U    58       9.599   2.898 -16.983  1.00  0.00           N  
ATOM   1829  H3    U    58      10.196   3.713 -16.993  1.00  0.00           H  
ATOM   1830  C2    U    58       8.456   2.986 -16.314  1.00  0.00           C  
ATOM   1831  O2    U    58       8.152   4.078 -15.898  1.00  0.00           O  
ATOM   1832  C3'   U    58       4.550   1.284 -16.730  1.00  0.00           C  
ATOM   1833  H3'   U    58       5.250   0.973 -17.506  1.00  0.00           H  
ATOM   1834  C2'   U    58       5.191   2.515 -16.037  1.00  0.00           C  
ATOM   1835  H2'   U    58       5.550   3.201 -16.804  1.00  0.00           H  
ATOM   1836  O2'   U    58       4.288   3.049 -15.048  1.00  0.00           O  
ATOM   1837 HO2'   U    58       4.344   4.005 -15.113  1.00  0.00           H  
ATOM   1838  O3'   U    58       3.291   1.456 -17.271  1.00  0.00           O  
ATOM   1839  P     U    59       3.007   1.849 -18.747  1.00  0.00           P  
ATOM   1840  OP1   U    59       1.555   1.841 -18.859  1.00  0.00           O  
ATOM   1841  OP2   U    59       3.897   1.015 -19.595  1.00  0.00           O  
ATOM   1842  O5'   U    59       3.578   3.333 -18.863  1.00  0.00           O  
ATOM   1843  C5'   U    59       2.953   4.415 -18.239  1.00  0.00           C  
ATOM   1844  H5'   U    59       2.647   4.141 -17.230  1.00  0.00           H  
ATOM   1845 H5''   U    59       1.995   4.495 -18.752  1.00  0.00           H  
ATOM   1846  C4'   U    59       3.707   5.729 -18.347  1.00  0.00           C  
ATOM   1847  H4'   U    59       3.224   6.566 -17.844  1.00  0.00           H  
ATOM   1848  O4'   U    59       4.899   5.494 -17.572  1.00  0.00           O  
ATOM   1849  C1'   U    59       5.903   6.403 -18.139  1.00  0.00           C  
ATOM   1850  H1'   U    59       6.086   7.202 -17.421  1.00  0.00           H  
ATOM   1851  N1    U    59       7.150   5.565 -18.514  1.00  0.00           N  
ATOM   1852  C6    U    59       7.007   4.284 -18.994  1.00  0.00           C  
ATOM   1853  H6    U    59       6.040   3.833 -18.824  1.00  0.00           H  
ATOM   1854  C5    U    59       8.021   3.707 -19.713  1.00  0.00           C  
ATOM   1855  H5    U    59       7.782   2.677 -19.933  1.00  0.00           H  
ATOM   1856  C4    U    59       9.280   4.318 -19.885  1.00  0.00           C  
ATOM   1857  O4    U    59      10.191   3.815 -20.522  1.00  0.00           O  
ATOM   1858  N3    U    59       9.346   5.544 -19.205  1.00  0.00           N  
ATOM   1859  H3    U    59      10.199   6.084 -19.244  1.00  0.00           H  
ATOM   1860  C2    U    59       8.333   6.265 -18.615  1.00  0.00           C  
ATOM   1861  O2    U    59       8.449   7.452 -18.354  1.00  0.00           O  
ATOM   1862  C3'   U    59       4.114   6.223 -19.742  1.00  0.00           C  
ATOM   1863  H3'   U    59       4.441   5.370 -20.337  1.00  0.00           H  
ATOM   1864  C2'   U    59       5.323   7.060 -19.380  1.00  0.00           C  
ATOM   1865  H2'   U    59       6.133   6.830 -20.073  1.00  0.00           H  
ATOM   1866  O2'   U    59       5.084   8.456 -19.050  1.00  0.00           O  
ATOM   1867 HO2'   U    59       4.751   8.892 -19.838  1.00  0.00           H  
ATOM   1868  O3'   U    59       3.105   7.008 -20.311  1.00  0.00           O  
ATOM   1869  P     G    60       3.136   7.283 -21.886  1.00  0.00           P  
ATOM   1870  OP1   G    60       1.884   7.947 -22.329  1.00  0.00           O  
ATOM   1871  OP2   G    60       3.571   6.035 -22.546  1.00  0.00           O  
ATOM   1872  O5'   G    60       4.226   8.355 -22.137  1.00  0.00           O  
ATOM   1873  C5'   G    60       4.012   9.690 -21.844  1.00  0.00           C  
ATOM   1874  H5'   G    60       3.747   9.807 -20.793  1.00  0.00           H  
ATOM   1875 H5''   G    60       3.149  10.057 -22.399  1.00  0.00           H  
ATOM   1876  C4'   G    60       5.188  10.624 -22.021  1.00  0.00           C  
ATOM   1877  H4'   G    60       4.964  11.681 -21.882  1.00  0.00           H  
ATOM   1878  O4'   G    60       6.247  10.193 -21.265  1.00  0.00           O  
ATOM   1879  C1'   G    60       7.535  10.417 -21.980  1.00  0.00           C  
ATOM   1880  H1'   G    60       8.310  11.096 -21.624  1.00  0.00           H  
ATOM   1881  N9    G    60       8.154   9.162 -22.256  1.00  0.00           N  
ATOM   1882  C8    G    60       7.525   7.942 -22.436  1.00  0.00           C  
ATOM   1883  H8    G    60       6.466   7.795 -22.280  1.00  0.00           H  
ATOM   1884  N7    G    60       8.295   6.961 -22.735  1.00  0.00           N  
ATOM   1885  C5    G    60       9.584   7.515 -22.828  1.00  0.00           C  
ATOM   1886  C6    G    60      10.880   6.966 -23.149  1.00  0.00           C  
ATOM   1887  O6    G    60      11.051   5.804 -23.493  1.00  0.00           O  
ATOM   1888  N1    G    60      11.927   7.849 -23.149  1.00  0.00           N  
ATOM   1889  H1    G    60      12.848   7.503 -23.376  1.00  0.00           H  
ATOM   1890  C2    G    60      11.666   9.220 -22.972  1.00  0.00           C  
ATOM   1891  N2    G    60      12.688   9.951 -23.164  1.00  0.00           N  
ATOM   1892  H21   G    60      13.636   9.657 -23.348  1.00  0.00           H  
ATOM   1893  H22   G    60      12.543  10.929 -22.956  1.00  0.00           H  
ATOM   1894  N3    G    60      10.442   9.761 -22.584  1.00  0.00           N  
ATOM   1895  C4    G    60       9.486   8.853 -22.510  1.00  0.00           C  
ATOM   1896  C3'   G    60       5.677  10.654 -23.480  1.00  0.00           C  
ATOM   1897  H3'   G    60       5.669   9.665 -23.938  1.00  0.00           H  
ATOM   1898  C2'   G    60       7.149  11.103 -23.299  1.00  0.00           C  
ATOM   1899  H2'   G    60       7.746  10.655 -24.093  1.00  0.00           H  
ATOM   1900  O2'   G    60       7.400  12.482 -23.123  1.00  0.00           O  
ATOM   1901 HO2'   G    60       7.146  12.887 -23.956  1.00  0.00           H  
ATOM   1902  O3'   G    60       4.903  11.517 -24.242  1.00  0.00           O  
ATOM   1903  P     A    61       4.964  11.605 -25.826  1.00  0.00           P  
ATOM   1904  OP1   A    61       4.082  12.691 -26.295  1.00  0.00           O  
ATOM   1905  OP2   A    61       4.982  10.253 -26.474  1.00  0.00           O  
ATOM   1906  O5'   A    61       6.390  12.239 -25.944  1.00  0.00           O  
ATOM   1907  C5'   A    61       6.750  12.938 -27.182  1.00  0.00           C  
ATOM   1908  H5'   A    61       6.297  13.929 -27.129  1.00  0.00           H  
ATOM   1909 H5''   A    61       6.339  12.419 -28.048  1.00  0.00           H  
ATOM   1910  C4'   A    61       8.287  13.093 -27.298  1.00  0.00           C  
ATOM   1911  H4'   A    61       8.556  13.958 -26.691  1.00  0.00           H  
ATOM   1912  O4'   A    61       8.958  11.938 -26.854  1.00  0.00           O  
ATOM   1913  C1'   A    61       9.944  11.440 -27.737  1.00  0.00           C  
ATOM   1914  H1'   A    61      10.946  11.186 -27.391  1.00  0.00           H  
ATOM   1915  N9    A    61       9.395  10.275 -28.394  1.00  0.00           N  
ATOM   1916  C8    A    61       8.150   9.750 -28.352  1.00  0.00           C  
ATOM   1917  H8    A    61       7.374  10.206 -27.755  1.00  0.00           H  
ATOM   1918  N7    A    61       8.011   8.628 -28.923  1.00  0.00           N  
ATOM   1919  C5    A    61       9.241   8.417 -29.529  1.00  0.00           C  
ATOM   1920  C6    A    61       9.729   7.354 -30.376  1.00  0.00           C  
ATOM   1921  N6    A    61       8.987   6.287 -30.700  1.00  0.00           N  
ATOM   1922  H61   A    61       9.445   5.635 -31.321  1.00  0.00           H  
ATOM   1923  H62   A    61       8.014   6.176 -30.453  1.00  0.00           H  
ATOM   1924  N1    A    61      10.933   7.406 -30.883  1.00  0.00           N  
ATOM   1925  C2    A    61      11.718   8.414 -30.453  1.00  0.00           C  
ATOM   1926  H2    A    61      12.700   8.386 -30.901  1.00  0.00           H  
ATOM   1927  N3    A    61      11.362   9.472 -29.650  1.00  0.00           N  
ATOM   1928  C4    A    61      10.100   9.403 -29.206  1.00  0.00           C  
ATOM   1929  C3'   A    61       8.767  13.283 -28.740  1.00  0.00           C  
ATOM   1930  H3'   A    61       8.067  12.845 -29.452  1.00  0.00           H  
ATOM   1931  C2'   A    61      10.177  12.647 -28.671  1.00  0.00           C  
ATOM   1932  H2'   A    61      10.519  12.318 -29.652  1.00  0.00           H  
ATOM   1933  O2'   A    61      11.214  13.436 -28.211  1.00  0.00           O  
ATOM   1934 HO2'   A    61      11.078  14.351 -28.465  1.00  0.00           H  
ATOM   1935  O3'   A    61       8.924  14.632 -29.132  1.00  0.00           O  
ATOM   1936  P     U    62       8.452  14.991 -30.581  1.00  0.00           P  
ATOM   1937  OP1   U    62       8.817  16.440 -30.680  1.00  0.00           O  
ATOM   1938  OP2   U    62       7.037  14.609 -30.700  1.00  0.00           O  
ATOM   1939  O5'   U    62       9.311  14.115 -31.515  1.00  0.00           O  
ATOM   1940  C5'   U    62      10.642  14.481 -31.777  1.00  0.00           C  
ATOM   1941  H5'   U    62      11.214  14.583 -30.855  1.00  0.00           H  
ATOM   1942 H5''   U    62      10.698  15.473 -32.225  1.00  0.00           H  
ATOM   1943  C4'   U    62      11.189  13.430 -32.769  1.00  0.00           C  
ATOM   1944  H4'   U    62      12.243  13.636 -32.953  1.00  0.00           H  
ATOM   1945  O4'   U    62      11.114  12.145 -32.207  1.00  0.00           O  
ATOM   1946  C1'   U    62      10.767  11.218 -33.242  1.00  0.00           C  
ATOM   1947  H1'   U    62      11.573  10.494 -33.363  1.00  0.00           H  
ATOM   1948  N1    U    62       9.511  10.432 -32.997  1.00  0.00           N  
ATOM   1949  C6    U    62       8.523  10.863 -32.147  1.00  0.00           C  
ATOM   1950  H6    U    62       8.762  11.703 -31.512  1.00  0.00           H  
ATOM   1951  C5    U    62       7.386  10.149 -32.033  1.00  0.00           C  
ATOM   1952  H5    U    62       6.678  10.565 -31.331  1.00  0.00           H  
ATOM   1953  C4    U    62       7.140   8.923 -32.708  1.00  0.00           C  
ATOM   1954  O4    U    62       6.169   8.197 -32.556  1.00  0.00           O  
ATOM   1955  N3    U    62       8.136   8.584 -33.589  1.00  0.00           N  
ATOM   1956  H3    U    62       8.089   7.722 -34.114  1.00  0.00           H  
ATOM   1957  C2    U    62       9.355   9.237 -33.749  1.00  0.00           C  
ATOM   1958  O2    U    62      10.192   8.742 -34.537  1.00  0.00           O  
ATOM   1959  C3'   U    62      10.442  13.413 -34.094  1.00  0.00           C  
ATOM   1960  H3'   U    62       9.379  13.596 -33.938  1.00  0.00           H  
ATOM   1961  C2'   U    62      10.592  11.948 -34.596  1.00  0.00           C  
ATOM   1962  H2'   U    62       9.746  11.724 -35.244  1.00  0.00           H  
ATOM   1963  O2'   U    62      11.805  11.780 -35.292  1.00  0.00           O  
ATOM   1964 HO2'   U    62      11.738  12.239 -36.133  1.00  0.00           H  
ATOM   1965  O3'   U    62      10.844  14.529 -34.886  1.00  0.00           O  
ATOM   1966  P     U    63      10.167  14.755 -36.337  1.00  0.00           P  
ATOM   1967  OP1   U    63      10.723  16.046 -36.879  1.00  0.00           O  
ATOM   1968  OP2   U    63       8.716  14.560 -36.146  1.00  0.00           O  
ATOM   1969  O5'   U    63      10.667  13.623 -37.285  1.00  0.00           O  
ATOM   1970  C5'   U    63      11.998  13.632 -37.832  1.00  0.00           C  
ATOM   1971  H5'   U    63      12.690  13.735 -36.996  1.00  0.00           H  
ATOM   1972 H5''   U    63      12.139  14.469 -38.516  1.00  0.00           H  
ATOM   1973  C4'   U    63      12.330  12.374 -38.587  1.00  0.00           C  
ATOM   1974  H4'   U    63      13.391  12.510 -38.801  1.00  0.00           H  
ATOM   1975  O4'   U    63      11.955  11.208 -37.848  1.00  0.00           O  
ATOM   1976  C1'   U    63      11.551  10.228 -38.713  1.00  0.00           C  
ATOM   1977  H1'   U    63      12.262   9.408 -38.611  1.00  0.00           H  
ATOM   1978  N1    U    63      10.170   9.775 -38.394  1.00  0.00           N  
ATOM   1979  C6    U    63       9.183  10.599 -37.893  1.00  0.00           C  
ATOM   1980  H6    U    63       9.288  11.673 -37.930  1.00  0.00           H  
ATOM   1981  C5    U    63       8.005  10.080 -37.453  1.00  0.00           C  
ATOM   1982  H5    U    63       7.218  10.735 -37.109  1.00  0.00           H  
ATOM   1983  C4    U    63       7.840   8.628 -37.515  1.00  0.00           C  
ATOM   1984  O4    U    63       6.845   8.017 -37.150  1.00  0.00           O  
ATOM   1985  N3    U    63       8.897   7.870 -37.940  1.00  0.00           N  
ATOM   1986  H3    U    63       8.722   6.877 -37.992  1.00  0.00           H  
ATOM   1987  C2    U    63       9.987   8.417 -38.474  1.00  0.00           C  
ATOM   1988  O2    U    63      10.733   7.615 -39.089  1.00  0.00           O  
ATOM   1989  C3'   U    63      11.597  12.176 -39.893  1.00  0.00           C  
ATOM   1990  H3'   U    63      10.539  12.389 -39.740  1.00  0.00           H  
ATOM   1991  C2'   U    63      11.701  10.750 -40.193  1.00  0.00           C  
ATOM   1992  H2'   U    63      10.974  10.334 -40.890  1.00  0.00           H  
ATOM   1993  O2'   U    63      13.001  10.331 -40.496  1.00  0.00           O  
ATOM   1994 HO2'   U    63      12.841   9.639 -41.142  1.00  0.00           H  
ATOM   1995  O3'   U    63      12.147  12.906 -40.927  1.00  0.00           O  
ATOM   1996  P     A    64      11.188  13.437 -42.076  1.00  0.00           P  
ATOM   1997  OP1   A    64      11.923  14.263 -43.076  1.00  0.00           O  
ATOM   1998  OP2   A    64      10.019  14.041 -41.375  1.00  0.00           O  
ATOM   1999  O5'   A    64      10.705  12.094 -42.814  1.00  0.00           O  
ATOM   2000  C5'   A    64      11.557  11.326 -43.647  1.00  0.00           C  
ATOM   2001  H5'   A    64      12.464  11.320 -43.043  1.00  0.00           H  
ATOM   2002 H5''   A    64      11.677  11.875 -44.581  1.00  0.00           H  
ATOM   2003  C4'   A    64      11.025   9.958 -43.951  1.00  0.00           C  
ATOM   2004  H4'   A    64      11.720   9.562 -44.691  1.00  0.00           H  
ATOM   2005  O4'   A    64      10.782   9.036 -42.822  1.00  0.00           O  
ATOM   2006  C1'   A    64       9.676   8.175 -43.159  1.00  0.00           C  
ATOM   2007  H1'   A    64       9.936   7.134 -42.970  1.00  0.00           H  
ATOM   2008  N9    A    64       8.529   8.455 -42.304  1.00  0.00           N  
ATOM   2009  C8    A    64       8.168   9.661 -41.852  1.00  0.00           C  
ATOM   2010  H8    A    64       8.682  10.601 -41.991  1.00  0.00           H  
ATOM   2011  N7    A    64       7.131   9.604 -41.034  1.00  0.00           N  
ATOM   2012  C5    A    64       6.745   8.268 -40.999  1.00  0.00           C  
ATOM   2013  C6    A    64       5.638   7.559 -40.493  1.00  0.00           C  
ATOM   2014  N6    A    64       4.641   8.063 -39.715  1.00  0.00           N  
ATOM   2015  H61   A    64       3.989   7.407 -39.310  1.00  0.00           H  
ATOM   2016  H62   A    64       4.510   9.062 -39.641  1.00  0.00           H  
ATOM   2017  N1    A    64       5.350   6.319 -40.942  1.00  0.00           N  
ATOM   2018  C2    A    64       6.199   5.783 -41.790  1.00  0.00           C  
ATOM   2019  H2    A    64       5.977   4.815 -42.214  1.00  0.00           H  
ATOM   2020  N3    A    64       7.372   6.226 -42.314  1.00  0.00           N  
ATOM   2021  C4    A    64       7.563   7.571 -41.885  1.00  0.00           C  
ATOM   2022  C3'   A    64       9.838   9.856 -44.877  1.00  0.00           C  
ATOM   2023  H3'   A    64       9.194  10.615 -44.434  1.00  0.00           H  
ATOM   2024  C2'   A    64       9.406   8.392 -44.651  1.00  0.00           C  
ATOM   2025  H2'   A    64       8.385   8.208 -44.982  1.00  0.00           H  
ATOM   2026  O2'   A    64      10.338   7.475 -45.305  1.00  0.00           O  
ATOM   2027 HO2'   A    64      10.138   6.550 -45.145  1.00  0.00           H  
ATOM   2028  O3'   A    64      10.231  10.171 -46.231  1.00  0.00           O  
ATOM   2029  P     U    65       9.184  10.870 -47.216  1.00  0.00           P  
ATOM   2030  OP1   U    65       9.762  11.058 -48.559  1.00  0.00           O  
ATOM   2031  OP2   U    65       8.555  12.011 -46.544  1.00  0.00           O  
ATOM   2032  O5'   U    65       7.958   9.852 -47.357  1.00  0.00           O  
ATOM   2033  C5'   U    65       8.154   8.694 -48.080  1.00  0.00           C  
ATOM   2034  H5'   U    65       9.085   8.197 -47.808  1.00  0.00           H  
ATOM   2035 H5''   U    65       8.158   9.026 -49.119  1.00  0.00           H  
ATOM   2036  C4'   U    65       6.972   7.733 -47.882  1.00  0.00           C  
ATOM   2037  H4'   U    65       7.221   6.955 -48.604  1.00  0.00           H  
ATOM   2038  O4'   U    65       6.881   7.154 -46.553  1.00  0.00           O  
ATOM   2039  C1'   U    65       5.509   6.962 -46.306  1.00  0.00           C  
ATOM   2040  H1'   U    65       5.346   5.900 -46.126  1.00  0.00           H  
ATOM   2041  N1    U    65       5.001   7.657 -45.094  1.00  0.00           N  
ATOM   2042  C6    U    65       5.502   8.938 -44.662  1.00  0.00           C  
ATOM   2043  H6    U    65       6.463   9.235 -45.055  1.00  0.00           H  
ATOM   2044  C5    U    65       4.873   9.644 -43.687  1.00  0.00           C  
ATOM   2045  H5    U    65       5.293  10.531 -43.237  1.00  0.00           H  
ATOM   2046  C4    U    65       3.757   9.031 -42.951  1.00  0.00           C  
ATOM   2047  O4    U    65       3.196   9.486 -41.919  1.00  0.00           O  
ATOM   2048  N3    U    65       3.426   7.707 -43.348  1.00  0.00           N  
ATOM   2049  H3    U    65       2.683   7.279 -42.814  1.00  0.00           H  
ATOM   2050  C2    U    65       3.961   7.044 -44.355  1.00  0.00           C  
ATOM   2051  O2    U    65       3.465   5.950 -44.613  1.00  0.00           O  
ATOM   2052  C3'   U    65       5.608   8.367 -48.185  1.00  0.00           C  
ATOM   2053  H3'   U    65       5.590   9.308 -47.634  1.00  0.00           H  
ATOM   2054  C2'   U    65       4.670   7.320 -47.536  1.00  0.00           C  
ATOM   2055  H2'   U    65       3.746   7.823 -47.249  1.00  0.00           H  
ATOM   2056  O2'   U    65       4.333   6.194 -48.343  1.00  0.00           O  
ATOM   2057 HO2'   U    65       4.718   6.251 -49.220  1.00  0.00           H  
ATOM   2058  O3'   U    65       5.352   8.514 -49.568  1.00  0.00           O  
ATOM   2059  P     G    66       4.341   9.610 -50.070  1.00  0.00           P  
ATOM   2060  OP1   G    66       4.375   9.522 -51.517  1.00  0.00           O  
ATOM   2061  OP2   G    66       4.797  10.824 -49.435  1.00  0.00           O  
ATOM   2062  O5'   G    66       2.962   9.136 -49.535  1.00  0.00           O  
ATOM   2063  C5'   G    66       2.190   8.044 -50.082  1.00  0.00           C  
ATOM   2064  H5'   G    66       2.797   7.139 -50.095  1.00  0.00           H  
ATOM   2065 H5''   G    66       1.837   8.291 -51.083  1.00  0.00           H  
ATOM   2066  C4'   G    66       0.988   7.654 -49.232  1.00  0.00           C  
ATOM   2067  H4'   G    66       0.533   6.770 -49.678  1.00  0.00           H  
ATOM   2068  O4'   G    66       1.261   7.243 -47.862  1.00  0.00           O  
ATOM   2069  C1'   G    66       0.077   7.612 -47.097  1.00  0.00           C  
ATOM   2070  H1'   G    66      -0.332   6.696 -46.669  1.00  0.00           H  
ATOM   2071  N9    G    66       0.376   8.494 -46.012  1.00  0.00           N  
ATOM   2072  C8    G    66       1.438   9.390 -45.832  1.00  0.00           C  
ATOM   2073  H8    G    66       2.282   9.394 -46.506  1.00  0.00           H  
ATOM   2074  N7    G    66       1.417   9.982 -44.655  1.00  0.00           N  
ATOM   2075  C5    G    66       0.256   9.516 -44.050  1.00  0.00           C  
ATOM   2076  C6    G    66      -0.328   9.827 -42.757  1.00  0.00           C  
ATOM   2077  O6    G    66       0.194  10.516 -41.851  1.00  0.00           O  
ATOM   2078  N1    G    66      -1.406   9.104 -42.429  1.00  0.00           N  
ATOM   2079  H1    G    66      -1.824   9.149 -41.511  1.00  0.00           H  
ATOM   2080  C2    G    66      -2.000   8.334 -43.355  1.00  0.00           C  
ATOM   2081  N2    G    66      -3.088   7.691 -43.030  1.00  0.00           N  
ATOM   2082  H21   G    66      -3.458   7.623 -42.093  1.00  0.00           H  
ATOM   2083  H22   G    66      -3.386   6.960 -43.660  1.00  0.00           H  
ATOM   2084  N3    G    66      -1.554   8.024 -44.584  1.00  0.00           N  
ATOM   2085  C4    G    66      -0.354   8.619 -44.884  1.00  0.00           C  
ATOM   2086  C3'   G    66      -0.039   8.691 -49.200  1.00  0.00           C  
ATOM   2087  H3'   G    66       0.424   9.615 -48.853  1.00  0.00           H  
ATOM   2088  C2'   G    66      -0.993   8.151 -48.083  1.00  0.00           C  
ATOM   2089  H2'   G    66      -1.638   8.922 -47.662  1.00  0.00           H  
ATOM   2090  O2'   G    66      -1.748   7.031 -48.529  1.00  0.00           O  
ATOM   2091 HO2'   G    66      -2.111   7.375 -49.348  1.00  0.00           H  
ATOM   2092  O3'   G    66      -1.057   8.915 -50.162  1.00  0.00           O  
ATOM   2093  P     A    67      -1.871  10.297 -50.307  1.00  0.00           P  
ATOM   2094  OP1   A    67      -2.541  10.225 -51.632  1.00  0.00           O  
ATOM   2095  OP2   A    67      -0.937  11.468 -50.005  1.00  0.00           O  
ATOM   2096  O5'   A    67      -3.041  10.380 -49.254  1.00  0.00           O  
ATOM   2097  C5'   A    67      -4.187   9.548 -49.487  1.00  0.00           C  
ATOM   2098  H5'   A    67      -3.860   8.530 -49.697  1.00  0.00           H  
ATOM   2099 H5''   A    67      -4.843   9.868 -50.297  1.00  0.00           H  
ATOM   2100  C4'   A    67      -5.029   9.318 -48.280  1.00  0.00           C  
ATOM   2101  H4'   A    67      -5.796   8.571 -48.487  1.00  0.00           H  
ATOM   2102  O4'   A    67      -4.255   8.868 -47.186  1.00  0.00           O  
ATOM   2103  C1'   A    67      -4.715   9.232 -45.941  1.00  0.00           C  
ATOM   2104  H1'   A    67      -4.792   8.501 -45.136  1.00  0.00           H  
ATOM   2105  N9    A    67      -3.881  10.347 -45.396  1.00  0.00           N  
ATOM   2106  C8    A    67      -2.813  10.977 -45.970  1.00  0.00           C  
ATOM   2107  H8    A    67      -2.463  10.855 -46.984  1.00  0.00           H  
ATOM   2108  N7    A    67      -2.257  11.883 -45.200  1.00  0.00           N  
ATOM   2109  C5    A    67      -3.019  11.849 -44.015  1.00  0.00           C  
ATOM   2110  C6    A    67      -2.975  12.536 -42.794  1.00  0.00           C  
ATOM   2111  N6    A    67      -2.081  13.513 -42.470  1.00  0.00           N  
ATOM   2112  H61   A    67      -2.112  13.965 -41.568  1.00  0.00           H  
ATOM   2113  H62   A    67      -1.373  13.785 -43.137  1.00  0.00           H  
ATOM   2114  N1    A    67      -3.897  12.298 -41.794  1.00  0.00           N  
ATOM   2115  C2    A    67      -4.801  11.335 -42.016  1.00  0.00           C  
ATOM   2116  H2    A    67      -5.515  11.226 -41.213  1.00  0.00           H  
ATOM   2117  N3    A    67      -4.991  10.597 -43.127  1.00  0.00           N  
ATOM   2118  C4    A    67      -4.028  10.898 -44.078  1.00  0.00           C  
ATOM   2119  C3'   A    67      -5.892  10.466 -47.594  1.00  0.00           C  
ATOM   2120  H3'   A    67      -5.259  11.353 -47.558  1.00  0.00           H  
ATOM   2121  C2'   A    67      -6.095   9.878 -46.190  1.00  0.00           C  
ATOM   2122  H2'   A    67      -6.317  10.627 -45.430  1.00  0.00           H  
ATOM   2123  O2'   A    67      -6.966   8.696 -46.152  1.00  0.00           O  
ATOM   2124 HO2'   A    67      -7.099   8.442 -45.236  1.00  0.00           H  
ATOM   2125  O3'   A    67      -7.030  10.691 -48.406  1.00  0.00           O  
ATOM   2126  P     A    68      -7.742  12.059 -48.345  1.00  0.00           P  
ATOM   2127  OP1   A    68      -8.968  11.958 -49.193  1.00  0.00           O  
ATOM   2128  OP2   A    68      -6.792  13.155 -48.604  1.00  0.00           O  
ATOM   2129  O5'   A    68      -8.332  12.159 -46.876  1.00  0.00           O  
ATOM   2130  C5'   A    68      -9.354  11.363 -46.450  1.00  0.00           C  
ATOM   2131  H5'   A    68      -9.141  10.296 -46.513  1.00  0.00           H  
ATOM   2132 H5''   A    68     -10.222  11.545 -47.083  1.00  0.00           H  
ATOM   2133  C4'   A    68      -9.714  11.563 -44.973  1.00  0.00           C  
ATOM   2134  H4'   A    68     -10.512  10.855 -44.754  1.00  0.00           H  
ATOM   2135  O4'   A    68      -8.538  11.320 -44.142  1.00  0.00           O  
ATOM   2136  C1'   A    68      -8.544  12.248 -43.077  1.00  0.00           C  
ATOM   2137  H1'   A    68      -8.468  11.773 -42.099  1.00  0.00           H  
ATOM   2138  N9    A    68      -7.422  13.214 -43.301  1.00  0.00           N  
ATOM   2139  C8    A    68      -6.547  13.298 -44.365  1.00  0.00           C  
ATOM   2140  H8    A    68      -6.764  12.774 -45.284  1.00  0.00           H  
ATOM   2141  N7    A    68      -5.552  14.114 -44.193  1.00  0.00           N  
ATOM   2142  C5    A    68      -5.712  14.516 -42.840  1.00  0.00           C  
ATOM   2143  C6    A    68      -5.044  15.392 -41.983  1.00  0.00           C  
ATOM   2144  N6    A    68      -3.953  16.020 -42.276  1.00  0.00           N  
ATOM   2145  H61   A    68      -3.590  16.495 -41.462  1.00  0.00           H  
ATOM   2146  H62   A    68      -3.545  15.983 -43.199  1.00  0.00           H  
ATOM   2147  N1    A    68      -5.475  15.552 -40.684  1.00  0.00           N  
ATOM   2148  C2    A    68      -6.671  15.009 -40.348  1.00  0.00           C  
ATOM   2149  H2    A    68      -7.072  15.306 -39.390  1.00  0.00           H  
ATOM   2150  N3    A    68      -7.411  14.221 -41.043  1.00  0.00           N  
ATOM   2151  C4    A    68      -6.900  14.024 -42.332  1.00  0.00           C  
ATOM   2152  C3'   A    68     -10.114  13.033 -44.606  1.00  0.00           C  
ATOM   2153  H3'   A    68      -9.341  13.706 -44.977  1.00  0.00           H  
ATOM   2154  C2'   A    68      -9.931  12.982 -43.096  1.00  0.00           C  
ATOM   2155  H2'   A    68     -10.050  13.905 -42.529  1.00  0.00           H  
ATOM   2156  O2'   A    68     -10.896  12.160 -42.604  1.00  0.00           O  
ATOM   2157 HO2'   A    68     -11.821  12.349 -42.777  1.00  0.00           H  
ATOM   2158  O3'   A    68     -11.468  13.310 -45.037  1.00  0.00           O  
ATOM   2159  P     G    69     -12.004  14.782 -45.386  1.00  0.00           P  
ATOM   2160  OP1   G    69     -13.382  14.501 -45.905  1.00  0.00           O  
ATOM   2161  OP2   G    69     -10.997  15.466 -46.234  1.00  0.00           O  
ATOM   2162  O5'   G    69     -11.993  15.616 -43.999  1.00  0.00           O  
ATOM   2163  C5'   G    69     -13.010  15.294 -42.982  1.00  0.00           C  
ATOM   2164  H5'   G    69     -13.063  14.212 -42.869  1.00  0.00           H  
ATOM   2165 H5''   G    69     -13.933  15.747 -43.344  1.00  0.00           H  
ATOM   2166  C4'   G    69     -12.717  16.028 -41.607  1.00  0.00           C  
ATOM   2167  H4'   G    69     -13.565  15.826 -40.953  1.00  0.00           H  
ATOM   2168  O4'   G    69     -11.568  15.562 -40.947  1.00  0.00           O  
ATOM   2169  C1'   G    69     -10.820  16.753 -40.473  1.00  0.00           C  
ATOM   2170  H1'   G    69     -10.504  16.697 -39.432  1.00  0.00           H  
ATOM   2171  N9    G    69      -9.558  16.968 -41.104  1.00  0.00           N  
ATOM   2172  C8    G    69      -9.328  16.653 -42.444  1.00  0.00           C  
ATOM   2173  H8    G    69     -10.075  16.117 -43.011  1.00  0.00           H  
ATOM   2174  N7    G    69      -8.154  17.050 -42.887  1.00  0.00           N  
ATOM   2175  C5    G    69      -7.625  17.807 -41.830  1.00  0.00           C  
ATOM   2176  C6    G    69      -6.387  18.479 -41.667  1.00  0.00           C  
ATOM   2177  O6    G    69      -5.467  18.616 -42.459  1.00  0.00           O  
ATOM   2178  N1    G    69      -6.371  19.339 -40.608  1.00  0.00           N  
ATOM   2179  H1    G    69      -5.637  20.032 -40.597  1.00  0.00           H  
ATOM   2180  C2    G    69      -7.334  19.406 -39.674  1.00  0.00           C  
ATOM   2181  N2    G    69      -7.229  20.488 -38.974  1.00  0.00           N  
ATOM   2182  H21   G    69      -6.378  21.032 -39.008  1.00  0.00           H  
ATOM   2183  H22   G    69      -7.926  20.660 -38.264  1.00  0.00           H  
ATOM   2184  N3    G    69      -8.463  18.637 -39.723  1.00  0.00           N  
ATOM   2185  C4    G    69      -8.597  17.944 -40.874  1.00  0.00           C  
ATOM   2186  C3'   G    69     -12.536  17.548 -41.837  1.00  0.00           C  
ATOM   2187  H3'   G    69     -11.878  17.694 -42.694  1.00  0.00           H  
ATOM   2188  C2'   G    69     -11.791  17.933 -40.554  1.00  0.00           C  
ATOM   2189  H2'   G    69     -11.292  18.892 -40.691  1.00  0.00           H  
ATOM   2190  O2'   G    69     -12.708  17.941 -39.453  1.00  0.00           O  
ATOM   2191 HO2'   G    69     -12.154  18.370 -38.797  1.00  0.00           H  
ATOM   2192  O3'   G    69     -13.795  18.131 -42.020  1.00  0.00           O  
ATOM   2193  P     U    70     -13.844  19.419 -42.908  1.00  0.00           P  
ATOM   2194  OP1   U    70     -15.184  20.036 -42.721  1.00  0.00           O  
ATOM   2195  OP2   U    70     -13.421  19.095 -44.267  1.00  0.00           O  
ATOM   2196  O5'   U    70     -12.760  20.459 -42.420  1.00  0.00           O  
ATOM   2197  C5'   U    70     -13.021  21.331 -41.343  1.00  0.00           C  
ATOM   2198  H5'   U    70     -13.355  20.783 -40.462  1.00  0.00           H  
ATOM   2199 H5''   U    70     -13.866  21.967 -41.608  1.00  0.00           H  
ATOM   2200  C4'   U    70     -11.772  22.168 -40.948  1.00  0.00           C  
ATOM   2201  H4'   U    70     -11.960  22.708 -40.020  1.00  0.00           H  
ATOM   2202  O4'   U    70     -10.623  21.482 -40.789  1.00  0.00           O  
ATOM   2203  C1'   U    70      -9.470  22.146 -41.283  1.00  0.00           C  
ATOM   2204  H1'   U    70      -8.837  22.327 -40.413  1.00  0.00           H  
ATOM   2205  N1    U    70      -8.735  21.561 -42.399  1.00  0.00           N  
ATOM   2206  C6    U    70      -9.369  20.960 -43.467  1.00  0.00           C  
ATOM   2207  H6    U    70     -10.419  20.733 -43.351  1.00  0.00           H  
ATOM   2208  C5    U    70      -8.748  20.587 -44.629  1.00  0.00           C  
ATOM   2209  H5    U    70      -9.214  20.154 -45.502  1.00  0.00           H  
ATOM   2210  C4    U    70      -7.346  20.738 -44.710  1.00  0.00           C  
ATOM   2211  O4    U    70      -6.680  20.421 -45.649  1.00  0.00           O  
ATOM   2212  N3    U    70      -6.738  21.476 -43.719  1.00  0.00           N  
ATOM   2213  H3    U    70      -5.800  21.750 -43.976  1.00  0.00           H  
ATOM   2214  C2    U    70      -7.370  21.920 -42.591  1.00  0.00           C  
ATOM   2215  O2    U    70      -6.816  22.757 -41.866  1.00  0.00           O  
ATOM   2216  C3'   U    70     -11.481  23.280 -41.970  1.00  0.00           C  
ATOM   2217  H3'   U    70     -11.714  22.820 -42.930  1.00  0.00           H  
ATOM   2218  C2'   U    70     -10.002  23.527 -41.694  1.00  0.00           C  
ATOM   2219  H2'   U    70      -9.511  23.740 -42.643  1.00  0.00           H  
ATOM   2220  O2'   U    70      -9.590  24.382 -40.578  1.00  0.00           O  
ATOM   2221 HO2'   U    70      -9.092  25.102 -40.972  1.00  0.00           H  
ATOM   2222  O3'   U    70     -12.360  24.404 -41.924  1.00  0.00           O  
ATOM   2223  P    G3    71     -12.225  25.719 -42.899  1.00  0.00           P  
ATOM   2224  OP1  G3    71     -13.151  26.803 -42.425  1.00  0.00           O  
ATOM   2225  OP2  G3    71     -12.394  25.247 -44.305  1.00  0.00           O  
ATOM   2226  O5'  G3    71     -10.768  26.310 -42.808  1.00  0.00           O  
ATOM   2227  C5'  G3    71     -10.393  27.266 -41.831  1.00  0.00           C  
ATOM   2228  H5'  G3    71     -10.471  26.901 -40.807  1.00  0.00           H  
ATOM   2229 H5''  G3    71     -10.978  28.184 -41.894  1.00  0.00           H  
ATOM   2230  C4'  G3    71      -8.894  27.636 -42.060  1.00  0.00           C  
ATOM   2231  H4'  G3    71      -8.650  28.259 -41.199  1.00  0.00           H  
ATOM   2232  O4'  G3    71      -8.027  26.558 -42.126  1.00  0.00           O  
ATOM   2233  C1'  G3    71      -6.957  26.859 -42.986  1.00  0.00           C  
ATOM   2234  H1'  G3    71      -6.111  26.813 -42.300  1.00  0.00           H  
ATOM   2235  N9   G3    71      -6.731  25.872 -44.099  1.00  0.00           N  
ATOM   2236  C8   G3    71      -7.611  24.983 -44.688  1.00  0.00           C  
ATOM   2237  H8   G3    71      -8.663  25.015 -44.446  1.00  0.00           H  
ATOM   2238  N7   G3    71      -7.117  24.160 -45.573  1.00  0.00           N  
ATOM   2239  C5   G3    71      -5.758  24.436 -45.564  1.00  0.00           C  
ATOM   2240  C6   G3    71      -4.623  23.983 -46.345  1.00  0.00           C  
ATOM   2241  O6   G3    71      -4.591  23.190 -47.283  1.00  0.00           O  
ATOM   2242  N1   G3    71      -3.407  24.605 -46.011  1.00  0.00           N  
ATOM   2243  H1   G3    71      -2.511  24.279 -46.344  1.00  0.00           H  
ATOM   2244  C2   G3    71      -3.328  25.703 -45.206  1.00  0.00           C  
ATOM   2245  N2   G3    71      -2.159  26.295 -45.022  1.00  0.00           N  
ATOM   2246  H21  G3    71      -1.335  25.946 -45.490  1.00  0.00           H  
ATOM   2247  H22  G3    71      -2.133  27.143 -44.474  1.00  0.00           H  
ATOM   2248  N3   G3    71      -4.394  26.255 -44.601  1.00  0.00           N  
ATOM   2249  C4   G3    71      -5.563  25.558 -44.732  1.00  0.00           C  
ATOM   2250  C3'  G3    71      -8.601  28.381 -43.348  1.00  0.00           C  
ATOM   2251  H3'  G3    71      -9.276  27.976 -44.102  1.00  0.00           H  
ATOM   2252  C2'  G3    71      -7.074  28.268 -43.512  1.00  0.00           C  
ATOM   2253  H2'  G3    71      -6.767  28.293 -44.557  1.00  0.00           H  
ATOM   2254  O2'  G3    71      -6.263  29.165 -42.694  1.00  0.00           O  
ATOM   2255 HO2'  G3    71      -6.322  30.056 -43.047  1.00  0.00           H  
ATOM   2256  O3'  G3    71      -9.098  29.689 -43.055  1.00  0.00           O  
ATOM   2257 HO3'  G3    71      -8.438  30.261 -43.454  1.00  0.00           H  
TER    2258       G3    71 
ATOM   2258  K+   K+    72     -22.111 -23.324  21.173  1.00  0.00           K  
TER    2259       K+    72 
ATOM   2259  K+   K+    73       0.556  12.628 -40.465  1.00  0.00           K  
TER    2260       K+    73 
ATOM   2260  K+   K+    74     -18.910 -41.145 -16.751  1.00  0.00           K  
TER    2261       K+    74 
ATOM   2261  K+   K+    75     -33.656  15.087 -16.664  1.00  0.00           K  
TER    2262       K+    75 
ATOM   2262  K+   K+    76       8.777   4.458 -24.068  1.00  0.00           K  
TER    2263       K+    76 
ATOM   2263  K+   K+    77      -0.946  15.392 -23.672  1.00  0.00           K  
TER    2264       K+    77 
ATOM   2264  K+   K+    78     -26.505  17.131  32.000  1.00  0.00           K  
TER    2265       K+    78 
ATOM   2265  K+   K+    79     -16.958  -4.276 -16.159  1.00  0.00           K  
TER    2266       K+    79 
ATOM   2266  K+   K+    80     -29.877 -27.425  20.414  1.00  0.00           K  
TER    2267       K+    80 
ATOM   2267  K+   K+    81     -10.862  20.564 -18.018  1.00  0.00           K  
TER    2268       K+    81 
ATOM   2268  K+   K+    82     -31.167  18.386   3.777  1.00  0.00           K  
TER    2269       K+    82 
ATOM   2269  K+   K+    83     -28.737 -11.739 -17.067  1.00  0.00           K  
TER    2270       K+    83 
ATOM   2270  K+   K+    84     -40.956  23.384  -1.738  1.00  0.00           K  
TER    2271       K+    84 
ATOM   2271  K+   K+    85     -22.078 -12.993 -30.166  1.00  0.00           K  
TER    2272       K+    85 
ATOM   2272  K+   K+    86      19.529   1.150  -0.044  1.00  0.00           K  
TER    2273       K+    86 
ATOM   2273  K+   K+    87      12.545  -7.120 -21.231  1.00  0.00           K  
TER    2274       K+    87 
ATOM   2274  K+   K+    88     -24.155  31.700 -29.210  1.00  0.00           K  
TER    2275       K+    88 
ATOM   2275  K+   K+    89      11.230  19.556  -1.375  1.00  0.00           K  
TER    2276       K+    89 
ATOM   2276  K+   K+    90       3.130  -2.266 -21.808  1.00  0.00           K  
TER    2277       K+    90 
ATOM   2277  K+   K+    91      -7.594  41.458 -28.999  1.00  0.00           K  
TER    2278       K+    91 
ATOM   2278  K+   K+    92     -29.827   4.327 -33.583  1.00  0.00           K  
TER    2279       K+    92 
ATOM   2279  K+   K+    93     -16.361 -32.126  11.765  1.00  0.00           K  
TER    2280       K+    93 
ATOM   2280  K+   K+    94      -8.356 -38.486  27.508  1.00  0.00           K  
TER    2281       K+    94 
ATOM   2281  K+   K+    95      28.625  27.510   9.424  1.00  0.00           K  
TER    2282       K+    95 
ATOM   2282  K+   K+    96     -22.084 -31.634  10.573  1.00  0.00           K  
TER    2283       K+    96 
ATOM   2283  K+   K+    97       5.130   1.640 -35.276  1.00  0.00           K  
TER    2284       K+    97 
ATOM   2284  K+   K+    98     -40.056  22.947   8.987  1.00  0.00           K  
TER    2285       K+    98 
ATOM   2285  K+   K+    99      19.089 -22.035  26.046  1.00  0.00           K  
TER    2286       K+    99 
ATOM   2286  K+   K+   100     -18.788 -17.797 -35.308  1.00  0.00           K  
TER    2287       K+   100 
ATOM   2287  K+   K+   101      39.842 -29.362  21.148  1.00  0.00           K  
TER    2288       K+   101 
ATOM   2288  K+   K+   102     -15.076  29.485  26.244  1.00  0.00           K  
TER    2289       K+   102 
ATOM   2289  K+   K+   103      43.417  19.839  14.999  1.00  0.00           K  
TER    2290       K+   103 
ATOM   2290  K+   K+   104      14.941 -11.405 -30.532  1.00  0.00           K  
TER    2291       K+   104 
ATOM   2291  K+   K+   105     -27.441   4.406  35.997  1.00  0.00           K  
TER    2292       K+   105 
ATOM   2292  K+   K+   106      17.158 -13.805  47.764  1.00  0.00           K  
TER    2293       K+   106 
ATOM   2293  K+   K+   107      27.356   2.674   5.659  1.00  0.00           K  
TER    2294       K+   107 
ATOM   2294  K+   K+   108       5.115   0.993 -43.276  1.00  0.00           K  
TER    2295       K+   108 
ATOM   2295  K+   K+   109      27.109 -14.636  -0.216  1.00  0.00           K  
TER    2296       K+   109 
ATOM   2296  K+   K+   110       9.748 -23.736  -6.920  1.00  0.00           K  
TER    2297       K+   110 
ATOM   2297  K+   K+   111      16.265   1.522  -8.267  1.00  0.00           K  
TER    2298       K+   111 
ATOM   2298  K+   K+   112     -17.207  37.407 -27.735  1.00  0.00           K  
TER    2299       K+   112 
ATOM   2299  K+   K+   113      14.664  19.015 -27.398  1.00  0.00           K  
TER    2300       K+   113 
ATOM   2300  K+   K+   114     -11.145   8.108  45.860  1.00  0.00           K  
TER    2301       K+   114 
ATOM   2301  K+   K+   115      32.974   3.682  -8.999  1.00  0.00           K  
TER    2302       K+   115 
ATOM   2302  K+   K+   116     -20.388 -31.959 -17.554  1.00  0.00           K  
TER    2303       K+   116 
ATOM   2303  K+   K+   117     -21.018  10.645  15.169  1.00  0.00           K  
TER    2304       K+   117 
ATOM   2304  K+   K+   118     -14.641  17.050   0.961  1.00  0.00           K  
TER    2305       K+   118 
ATOM   2305  K+   K+   119     -24.703  18.931 -28.047  1.00  0.00           K  
TER    2306       K+   119 
ATOM   2306  K+   K+   120      -7.933  33.259 -24.612  1.00  0.00           K  
TER    2307       K+   120 
ATOM   2307  K+   K+   121      38.818  34.203   5.782  1.00  0.00           K  
TER    2308       K+   121 
ATOM   2308  K+   K+   122      32.599 -25.780  -0.719  1.00  0.00           K  
TER    2309       K+   122 
ATOM   2309  K+   K+   123      -0.350   7.538  26.686  1.00  0.00           K  
TER    2310       K+   123 
ATOM   2310  K+   K+   124       5.740  15.493 -39.651  1.00  0.00           K  
TER    2311       K+   124 
ATOM   2311  K+   K+   125     -20.434   2.884   2.936  1.00  0.00           K  
TER    2312       K+   125 
ATOM   2312  K+   K+   126     -10.649 -20.189   7.009  1.00  0.00           K  
TER    2313       K+   126 
ATOM   2313  K+   K+   127     -13.074   2.757  26.478  1.00  0.00           K  
TER    2314       K+   127 
ATOM   2314  K+   K+   128     -14.159 -28.427  24.155  1.00  0.00           K  
TER    2315       K+   128 
ATOM   2315  K+   K+   129       7.225 -36.964  -1.498  1.00  0.00           K  
TER    2316       K+   129 
ATOM   2316  K+   K+   130      -8.427   0.404  34.011  1.00  0.00           K  
TER    2317       K+   130 
ATOM   2317  K+   K+   131      14.392  21.899   0.917  1.00  0.00           K  
TER    2318       K+   131 
ATOM   2318  K+   K+   132      26.360 -22.807 -21.250  1.00  0.00           K  
TER    2319       K+   132 
ATOM   2319  K+   K+   133      18.555 -21.845  20.881  1.00  0.00           K  
TER    2320       K+   133 
ATOM   2320  K+   K+   134     -32.245  31.520  20.116  1.00  0.00           K  
TER    2321       K+   134 
ATOM   2321  K+   K+   135     -20.782 -22.232  30.556  1.00  0.00           K  
TER    2322       K+   135 
ATOM   2322  K+   K+   136       0.324  14.851 -11.323  1.00  0.00           K  
TER    2323       K+   136 
ATOM   2323  K+   K+   137      -5.752 -31.620  -4.028  1.00  0.00           K  
TER    2324       K+   137 
ATOM   2324  K+   K+   138      25.440  -1.367 -26.758  1.00  0.00           K  
TER    2325       K+   138 
ATOM   2325  K+   K+   139       5.847  -3.540   1.001  1.00  0.00           K  
TER    2326       K+   139 
ATOM   2326  K+   K+   140      23.620   8.642 -10.548  1.00  0.00           K  
TER    2327       K+   140 
ATOM   2327  K+   K+   141      -7.534  -0.294 -29.875  1.00  0.00           K  
TER    2328       K+   141 
ATOM   2328  K+   K+   142      40.181  -1.026 -12.037  1.00  0.00           K  
TER    2329       K+   142 
ATOM   2329  K+   K+   143      31.665  -8.686  18.259  1.00  0.00           K  
TER    2330       K+   143 
ATOM   2330  K+   K+   144      20.287  -3.382 -37.821  1.00  0.00           K  
TER    2331       K+   144 
ATOM   2331  K+   K+   145     -31.100  10.146  -1.611  1.00  0.00           K  
TER    2332       K+   145 
ATOM   2332  K+   K+   146     -39.531  -0.641  -9.720  1.00  0.00           K  
TER    2333       K+   146 
ATOM   2333  K+   K+   147       1.102  17.006 -34.328  1.00  0.00           K  
TER    2334       K+   147 
ATOM   2334  K+   K+   148     -10.008  21.403   2.444  1.00  0.00           K  
TER    2335       K+   148 
ATOM   2335  K+   K+   149      29.464 -12.120 -17.940  1.00  0.00           K  
TER    2336       K+   149 
ATOM   2336  K+   K+   150       1.394  15.595  39.718  1.00  0.00           K  
TER    2337       K+   150 
ATOM   2337  K+   K+   151      41.164 -12.720  20.359  1.00  0.00           K  
TER    2338       K+   151 
ATOM   2338  K+   K+   152      40.574 -12.684  12.915  1.00  0.00           K  
TER    2339       K+   152 
ATOM   2339  K+   K+   153      10.426   8.393  -3.529  1.00  0.00           K  
TER    2340       K+   153 
ATOM   2340  K+   K+   154      18.390  -6.142 -20.239  1.00  0.00           K  
TER    2341       K+   154 
ATOM   2341  K+   K+   155      22.259 -14.102  -7.755  1.00  0.00           K  
TER    2342       K+   155 
ATOM   2342  K+   K+   156      41.431 -25.642 -10.185  1.00  0.00           K  
TER    2343       K+   156 
ATOM   2343  K+   K+   157      13.926  -8.444   6.481  1.00  0.00           K  
TER    2344       K+   157 
ATOM   2344  K+   K+   158     -27.570 -11.073 -27.389  1.00  0.00           K  
TER    2345       K+   158 
ATOM   2345  K+   K+   159      -4.935  -0.747 -40.848  1.00  0.00           K  
TER    2346       K+   159 
ATOM   2346  K+   K+   160      17.026   5.317 -18.705  1.00  0.00           K  
TER    2347       K+   160 
ATOM   2347  K+   K+   161      40.057  -7.602 -17.162  1.00  0.00           K  
TER    2348       K+   161 
ATOM   2348  K+   K+   162      16.157 -20.127  -1.472  1.00  0.00           K  
TER    2349       K+   162 
ATOM   2349  K+   K+   163      18.275 -10.495 -21.323  1.00  0.00           K  
TER    2350       K+   163 
ATOM   2350  K+   K+   164      41.889 -10.796 -28.634  1.00  0.00           K  
TER    2351       K+   164 
ATOM   2351  K+   K+   165       2.607  -2.535 -31.637  1.00  0.00           K  
TER    2352       K+   165 
ATOM   2352  K+   K+   166      20.263 -36.608 -26.344  1.00  0.00           K  
TER    2353       K+   166 
ATOM   2353  K+   K+   167      26.650 -12.177  28.563  1.00  0.00           K  
TER    2354       K+   167 
ATOM   2354  K+   K+   168     -31.257 -23.764   6.310  1.00  0.00           K  
TER    2355       K+   168 
ATOM   2355  K+   K+   169      12.617  50.194  11.311  1.00  0.00           K  
TER    2356       K+   169 
ATOM   2356  K+   K+   170     -24.068  25.019 -11.575  1.00  0.00           K  
TER    2357       K+   170 
ATOM   2357  K+   K+   171      30.564  33.634  15.395  1.00  0.00           K  
TER    2358       K+   171 
ATOM   2358  K+   K+   172      20.810  34.819  -4.051  1.00  0.00           K  
TER    2359       K+   172 
ATOM   2359  K+   K+   173       2.016  32.190  21.376  1.00  0.00           K  
TER    2360       K+   173 
ATOM   2360  K+   K+   174      17.873  -3.646 -42.410  1.00  0.00           K  
TER    2361       K+   174 
ATOM   2361  K+   K+   175      -3.446 -20.450  32.158  1.00  0.00           K  
TER    2362       K+   175 
ATOM   2362  K+   K+   176      25.155   8.298 -33.329  1.00  0.00           K  
TER    2363       K+   176 
ATOM   2363  K+   K+   177      14.654 -19.537 -26.386  1.00  0.00           K  
TER    2364       K+   177 
ATOM   2364  K+   K+   178      42.650  -2.968   1.851  1.00  0.00           K  
TER    2365       K+   178 
ATOM   2365  K+   K+   179     -31.084 -20.021  25.982  1.00  0.00           K  
TER    2366       K+   179 
ATOM   2366  K+   K+   180      20.256   4.168  -7.499  1.00  0.00           K  
TER    2367       K+   180 
ATOM   2367  K+   K+   181       4.670   4.707 -29.341  1.00  0.00           K  
TER    2368       K+   181 
ATOM   2368  K+   K+   182      -5.957  40.575  32.347  1.00  0.00           K  
TER    2369       K+   182 
ATOM   2369  K+   K+   183     -43.393   2.487   6.519  1.00  0.00           K  
TER    2370       K+   183 
ATOM   2370  K+   K+   184      19.611   1.690   8.836  1.00  0.00           K  
TER    2371       K+   184 
ATOM   2371  K+   K+   185     -10.197 -43.714  22.951  1.00  0.00           K  
TER    2372       K+   185 
ATOM   2372  K+   K+   186      27.728  11.132  17.060  1.00  0.00           K  
TER    2373       K+   186 
ATOM   2373  K+   K+   187      14.764  13.943  24.074  1.00  0.00           K  
TER    2374       K+   187 
ATOM   2374  K+   K+   188       7.778  39.036  20.664  1.00  0.00           K  
TER    2375       K+   188 
ATOM   2375  K+   K+   189      28.215  -3.533  27.175  1.00  0.00           K  
TER    2376       K+   189 
ATOM   2376  K+   K+   190       7.827  -4.562  -9.187  1.00  0.00           K  
TER    2377       K+   190 
ATOM   2377  K+   K+   191      29.921 -16.446 -16.029  1.00  0.00           K  
TER    2378       K+   191 
ATOM   2378  K+   K+   192      -8.311 -47.239 -16.524  1.00  0.00           K  
TER    2379       K+   192 
ATOM   2379  K+   K+   193       1.984  -1.504 -35.607  1.00  0.00           K  
TER    2380       K+   193 
ATOM   2380  K+   K+   194      20.371   3.503  34.383  1.00  0.00           K  
TER    2381       K+   194 
ATOM   2381  K+   K+   195      39.709  21.271  16.873  1.00  0.00           K  
TER    2382       K+   195 
ATOM   2382  K+   K+   196      26.902  37.966 -19.618  1.00  0.00           K  
TER    2383       K+   196 
ATOM   2383  K+   K+   197      32.503  -8.325 -12.482  1.00  0.00           K  
TER    2384       K+   197 
ATOM   2384  K+   K+   198       1.111  34.117   8.819  1.00  0.00           K  
TER    2385       K+   198 
ATOM   2385  K+   K+   199      -1.514  23.132 -20.128  1.00  0.00           K  
TER    2386       K+   199 
ATOM   2386  K+   K+   200      21.041 -33.793 -19.101  1.00  0.00           K  
TER    2387       K+   200 
ATOM   2387  K+   K+   201      -2.090 -38.188  26.300  1.00  0.00           K  
TER    2388       K+   201 
ATOM   2388  K+   K+   202     -33.439 -15.991 -25.326  1.00  0.00           K  
TER    2389       K+   202 
ATOM   2389  K+   K+   203     -30.693 -20.554 -27.788  1.00  0.00           K  
TER    2390       K+   203 
ATOM   2390  K+   K+   204       0.057  -3.103  -5.765  1.00  0.00           K  
TER    2391       K+   204 
ATOM   2391  K+   K+   205     -17.506 -38.433   0.196  1.00  0.00           K  
TER    2392       K+   205 
ATOM   2392  K+   K+   206     -12.111 -16.975 -23.225  1.00  0.00           K  
TER    2393       K+   206 
ATOM   2393  K+   K+   207      19.183 -23.431 -36.861  1.00  0.00           K  
TER    2394       K+   207 
ATOM   2394  K+   K+   208      22.374  -9.623 -45.397  1.00  0.00           K  
TER    2395       K+   208 
ATOM   2395  K+   K+   209     -23.543  -3.418 -24.282  1.00  0.00           K  
TER    2396       K+   209 
ATOM   2396  K+   K+   210     -26.930 -23.524  -8.646  1.00  0.00           K  
TER    2397       K+   210 
ATOM   2397  K+   K+   211      28.127  -7.661 -16.942  1.00  0.00           K  
TER    2398       K+   211 
ATOM   2398  K+   K+   212     -42.316  25.024  -6.659  1.00  0.00           K  
TER    2399       K+   212 
ATOM   2399  K+   K+   213      17.086   9.955 -31.233  1.00  0.00           K  
TER    2400       K+   213 
ATOM   2400  K+   K+   214     -11.766  20.935 -21.954  1.00  0.00           K  
TER    2401       K+   214 
ATOM   2401  K+   K+   215     -22.860  34.835  16.109  1.00  0.00           K  
TER    2402       K+   215 
ATOM   2402  K+   K+   216     -36.351 -24.840  19.068  1.00  0.00           K  
TER    2403       K+   216 
ATOM   2403  K+   K+   217      24.144 -11.807   6.087  1.00  0.00           K  
TER    2404       K+   217 
ATOM   2404  K+   K+   218      28.886   9.936  -6.032  1.00  0.00           K  
TER    2405       K+   218 
ATOM   2405  K+   K+   219      -1.657   2.437  34.286  1.00  0.00           K  
TER    2406       K+   219 
ATOM   2406  K+   K+   220      28.518   6.152 -32.643  1.00  0.00           K  
TER    2407       K+   220 
ATOM   2407  K+   K+   221      20.129 -14.428 -20.328  1.00  0.00           K  
TER    2408       K+   221 
ATOM   2408  K+   K+   222       0.629  -6.280   9.867  1.00  0.00           K  
TER    2409       K+   222 
ATOM   2409  K+   K+   223     -20.450  28.835 -21.080  1.00  0.00           K  
TER    2410       K+   223 
ATOM   2410  K+   K+   224       0.265 -33.160  12.611  1.00  0.00           K  
TER    2411       K+   224 
ATOM   2411  K+   K+   225      11.809  13.870 -25.441  1.00  0.00           K  
TER    2412       K+   225 
ATOM   2412  K+   K+   226     -12.371   5.813  11.548  1.00  0.00           K  
TER    2413       K+   226 
ATOM   2413  K+   K+   227     -10.449  34.727  19.214  1.00  0.00           K  
TER    2414       K+   227 
ATOM   2414  K+   K+   228      14.194 -22.936 -45.207  1.00  0.00           K  
TER    2415       K+   228 
ATOM   2415  K+   K+   229      22.614  -0.658 -29.472  1.00  0.00           K  
TER    2416       K+   229 
ATOM   2416  K+   K+   230     -37.913  18.710 -19.334  1.00  0.00           K  
TER    2417       K+   230 
ATOM   2417  K+   K+   231      29.110 -29.984  15.606  1.00  0.00           K  
TER    2418       K+   231 
ATOM   2418  K+   K+   232      13.969  49.766 -10.104  1.00  0.00           K  
TER    2419       K+   232 
ATOM   2419  K+   K+   233     -17.257   8.810  -0.383  1.00  0.00           K  
TER    2420       K+   233 
ATOM   2420  K+   K+   234     -37.898  15.201  -7.590  1.00  0.00           K  
TER    2421       K+   234 
ATOM   2421  K+   K+   235     -23.138  -0.174  10.138  1.00  0.00           K  
TER    2422       K+   235 
ATOM   2422  K+   K+   236       5.484  -4.580  24.848  1.00  0.00           K  
TER    2423       K+   236 
ATOM   2423  K+   K+   237      19.094  24.070 -18.150  1.00  0.00           K  
TER    2424       K+   237 
ATOM   2424  K+   K+   238     -15.467  -3.523 -36.316  1.00  0.00           K  
TER    2425       K+   238 
ATOM   2425  K+   K+   239      -5.775   8.485 -29.793  1.00  0.00           K  
TER    2426       K+   239 
ATOM   2426  K+   K+   240      30.460 -18.044 -31.077  1.00  0.00           K  
TER    2427       K+   240 
ATOM   2427  K+   K+   241      20.641   6.335 -17.635  1.00  0.00           K  
TER    2428       K+   241 
ATOM   2428  K+   K+   242      -4.470  10.425   1.599  1.00  0.00           K  
TER    2429       K+   242 
ATOM   2429  K+   K+   243     -15.939 -24.714  28.432  1.00  0.00           K  
TER    2430       K+   243 
ATOM   2430  K+   K+   244     -12.106  35.964 -14.786  1.00  0.00           K  
TER    2431       K+   244 
ATOM   2431  K+   K+   245      -9.702  13.681  26.871  1.00  0.00           K  
TER    2432       K+   245 
ATOM   2432 Cl-  Cl-   246     -13.401  13.199  23.121  1.00  0.00          CL  
TER    2433      Cl-   246 
ATOM   2433 Cl-  Cl-   247      -5.520  -8.927 -44.564  1.00  0.00          CL  
TER    2434      Cl-   247 
ATOM   2434 Cl-  Cl-   248     -23.596 -38.425  18.479  1.00  0.00          CL  
TER    2435      Cl-   248 
ATOM   2435 Cl-  Cl-   249     -36.515  13.776  31.909  1.00  0.00          CL  
TER    2436      Cl-   249 
ATOM   2436 Cl-  Cl-   250      -3.159  18.454 -11.822  1.00  0.00          CL  
TER    2437      Cl-   250 
ATOM   2437 Cl-  Cl-   251       9.967 -13.268 -31.066  1.00  0.00          CL  
TER    2438      Cl-   251 
ATOM   2438 Cl-  Cl-   252      13.109  -4.339  50.573  1.00  0.00          CL  
TER    2439      Cl-   252 
ATOM   2439 Cl-  Cl-   253     -10.775   7.452   9.006  1.00  0.00          CL  
TER    2440      Cl-   253 
ATOM   2440 Cl-  Cl-   254      -1.050  -7.298  46.701  1.00  0.00          CL  
TER    2441      Cl-   254 
ATOM   2441 Cl-  Cl-   255     -15.430  31.926 -23.890  1.00  0.00          CL  
TER    2442      Cl-   255 
ATOM   2442 Cl-  Cl-   256      36.554  -8.724 -15.924  1.00  0.00          CL  
TER    2443      Cl-   256 
ATOM   2443 Cl-  Cl-   257      28.894  41.264 -12.205  1.00  0.00          CL  
TER    2444      Cl-   257 
ATOM   2444 Cl-  Cl-   258     -30.344   8.824 -32.754  1.00  0.00          CL  
TER    2445      Cl-   258 
ATOM   2445 Cl-  Cl-   259      39.157  20.018   5.692  1.00  0.00          CL  
TER    2446      Cl-   259 
ATOM   2446 Cl-  Cl-   260     -20.672  -6.733   2.025  1.00  0.00          CL  
TER    2447      Cl-   260 
ATOM   2447 Cl-  Cl-   261      33.219  38.237   6.841  1.00  0.00          CL  
TER    2448      Cl-   261 
ATOM   2448 Cl-  Cl-   262      41.078   3.174   3.115  1.00  0.00          CL  
TER    2449      Cl-   262 
ATOM   2449 Cl-  Cl-   263      18.219  -6.238  48.952  1.00  0.00          CL  
TER    2450      Cl-   263 
ATOM   2450 Cl-  Cl-   264      -8.677   2.197  24.076  1.00  0.00          CL  
TER    2451      Cl-   264 
ATOM   2451 Cl-  Cl-   265      -3.844  19.323  38.670  1.00  0.00          CL  
TER    2452      Cl-   265 
ATOM   2452 Cl-  Cl-   266      41.200  26.506 -20.340  1.00  0.00          CL  
TER    2453      Cl-   266 
ATOM   2453 Cl-  Cl-   267      -0.558  38.926  27.152  1.00  0.00          CL  
TER    2454      Cl-   267 
ATOM   2454 Cl-  Cl-   268      -0.279  45.414   2.419  1.00  0.00          CL  
TER    2455      Cl-   268 
ATOM   2455 Cl-  Cl-   269       3.127  34.308 -19.824  1.00  0.00          CL  
TER    2456      Cl-   269 
ATOM   2456 Cl-  Cl-   270       5.807 -30.424 -22.686  1.00  0.00          CL  
TER    2457      Cl-   270 
ATOM   2457 Cl-  Cl-   271     -33.312 -24.999 -20.765  1.00  0.00          CL  
TER    2458      Cl-   271 
ATOM   2458 Cl-  Cl-   272      22.378 -19.958  -8.252  1.00  0.00          CL  
TER    2459      Cl-   272 
ATOM   2459 Cl-  Cl-   273     -28.561  23.150 -22.937  1.00  0.00          CL  
TER    2460      Cl-   273 
ATOM   2460 Cl-  Cl-   274      21.647  24.470   9.354  1.00  0.00          CL  
TER    2461      Cl-   274 
ATOM   2461 Cl-  Cl-   275     -12.685  33.003 -30.047  1.00  0.00          CL  
TER    2462      Cl-   275 
ATOM   2462 Cl-  Cl-   276      39.018  13.196  -9.992  1.00  0.00          CL  
TER    2463      Cl-   276 
ATOM   2463 Cl-  Cl-   277      16.765 -14.699  30.108  1.00  0.00          CL  
TER    2464      Cl-   277 
ATOM   2464 Cl-  Cl-   278     -10.333  26.824 -22.135  1.00  0.00          CL  
TER    2465      Cl-   278 
ATOM   2465 Cl-  Cl-   279      18.776 -33.139  11.408  1.00  0.00          CL  
TER    2466      Cl-   279 
ATOM   2466 Cl-  Cl-   280      21.401 -18.967 -32.234  1.00  0.00          CL  
TER    2467      Cl-   280 
ATOM   2467 Cl-  Cl-   281      32.187  10.282  14.367  1.00  0.00          CL  
TER    2468      Cl-   281 
ATOM   2468 Cl-  Cl-   282      12.777  48.008  13.469  1.00  0.00          CL  
TER    2469      Cl-   282 
ATOM   2469 Cl-  Cl-   283     -39.221   5.316  28.987  1.00  0.00          CL  
TER    2470      Cl-   283 
ATOM   2470 Cl-  Cl-   284      -8.924   2.888   4.274  1.00  0.00          CL  
TER    2471      Cl-   284 
ATOM   2471 Cl-  Cl-   285       9.180 -39.537   6.662  1.00  0.00          CL  
TER    2472      Cl-   285 
ATOM   2472 Cl-  Cl-   286      19.842  40.499  14.414  1.00  0.00          CL  
TER    2473      Cl-   286 
ATOM   2473 Cl-  Cl-   287      21.511 -24.807 -24.646  1.00  0.00          CL  
TER    2474      Cl-   287 
ATOM   2474 Cl-  Cl-   288      -4.350 -30.075   7.093  1.00  0.00          CL  
TER    2475      Cl-   288 
ATOM   2475 Cl-  Cl-   289     -31.278  19.795 -14.089  1.00  0.00          CL  
TER    2476      Cl-   289 
ATOM   2476 Cl-  Cl-   290      27.923 -20.320  28.261  1.00  0.00          CL  
TER    2477      Cl-   290 
ATOM   2477 Cl-  Cl-   291      23.433 -30.967 -29.368  1.00  0.00          CL  
TER    2478      Cl-   291 
ATOM   2478 Cl-  Cl-   292      19.779 -16.121  -9.963  1.00  0.00          CL  
TER    2479      Cl-   292 
ATOM   2479 Cl-  Cl-   293      27.480  -2.823   9.783  1.00  0.00          CL  
TER    2480      Cl-   293 
ATOM   2480 Cl-  Cl-   294      -8.840   1.591 -17.284  1.00  0.00          CL  
TER    2481      Cl-   294 
ATOM   2481 Cl-  Cl-   295     -19.756  26.154  -8.696  1.00  0.00          CL  
TER    2482      Cl-   295 
ATOM   2482 Cl-  Cl-   296      -7.097  36.369 -21.340  1.00  0.00          CL  
TER    2483      Cl-   296 
ATOM   2483 Cl-  Cl-   297      19.065  47.853 -15.238  1.00  0.00          CL  
TER    2484      Cl-   297 
ATOM   2484 Cl-  Cl-   298     -18.733 -38.524 -11.247  1.00  0.00          CL  
TER    2485      Cl-   298 
ATOM   2485 Cl-  Cl-   299     -16.168   5.197   4.152  1.00  0.00          CL  
TER    2486      Cl-   299 
ATOM   2486 Cl-  Cl-   300      -7.360  27.784 -10.649  1.00  0.00          CL  
TER    2487      Cl-   300 
ATOM   2487 Cl-  Cl-   301     -23.258 -12.093 -35.134  1.00  0.00          CL  
TER    2488      Cl-   301 
ATOM   2488 Cl-  Cl-   302      14.290 -16.023  11.563  1.00  0.00          CL  
TER    2489      Cl-   302 
ATOM   2489 Cl-  Cl-   303       9.371  10.767   4.102  1.00  0.00          CL  
TER    2490      Cl-   303 
ATOM   2490 Cl-  Cl-   304     -23.270  13.439  -1.181  1.00  0.00          CL  
TER    2491      Cl-   304 
ATOM   2491 Cl-  Cl-   305     -22.574  30.631 -16.366  1.00  0.00          CL  
TER    2492      Cl-   305 
ATOM   2492 Cl-  Cl-   306     -13.044   5.467 -27.758  1.00  0.00          CL  
TER    2493      Cl-   306 
ATOM   2493 Cl-  Cl-   307      10.940  19.621  23.776  1.00  0.00          CL  
TER    2494      Cl-   307 
ATOM   2494 Cl-  Cl-   308      33.852  21.453   9.274  1.00  0.00          CL  
TER    2495      Cl-   308 
ATOM   2495 Cl-  Cl-   309     -39.116  32.277 -12.944  1.00  0.00          CL  
TER    2496      Cl-   309 
ATOM   2496 Cl-  Cl-   310     -11.057   6.984 -11.535  1.00  0.00          CL  
TER    2497      Cl-   310 
ATOM   2497 Cl-  Cl-   311     -30.669   7.347  34.803  1.00  0.00          CL  
TER    2498      Cl-   311 
ATOM   2498 Cl-  Cl-   312     -25.247  -8.935 -20.738  1.00  0.00          CL  
TER    2499      Cl-   312 
ATOM   2499 Cl-  Cl-   313      14.494  34.418  22.677  1.00  0.00          CL  
TER    2500      Cl-   313 
ATOM   2500 Cl-  Cl-   314      -7.717 -27.318 -27.797  1.00  0.00          CL  
TER    2501      Cl-   314 
ATOM   2501 Cl-  Cl-   315      41.634 -28.945  -6.098  1.00  0.00          CL  
TER    2502      Cl-   315 
ATOM   2502 Cl-  Cl-   316      23.129  16.240  25.843  1.00  0.00          CL  
TER    2503      Cl-   316 
ATOM   2503 Cl-  Cl-   317     -33.521  -2.201 -28.928  1.00  0.00          CL  
TER    2504      Cl-   317 
ATOM   2504 Cl-  Cl-   318     -10.587 -31.692  20.996  1.00  0.00          CL  
TER    2505      Cl-   318 
ATOM   2505 Cl-  Cl-   319      16.975  30.552 -27.370  1.00  0.00          CL  
TER    2506      Cl-   319 
ATOM   2506 Cl-  Cl-   320       2.231   2.161  21.538  1.00  0.00          CL  
TER    2507      Cl-   320 
ATOM   2507 Cl-  Cl-   321      28.765  -7.719  40.822  1.00  0.00          CL  
TER    2508      Cl-   321 
ATOM   2508 Cl-  Cl-   322     -32.166  26.148   1.572  1.00  0.00          CL  
TER    2509      Cl-   322 
ATOM   2509 Cl-  Cl-   323       6.052 -19.884   1.951  1.00  0.00          CL  
TER    2510      Cl-   323 
ATOM   2510 Cl-  Cl-   324      41.300  -9.814  15.041  1.00  0.00          CL  
TER    2511      Cl-   324 
ATOM   2511 Cl-  Cl-   325     -40.705  22.982 -19.258  1.00  0.00          CL  
TER    2512      Cl-   325 
ATOM   2512 Cl-  Cl-   326       9.172 -25.152  11.116  1.00  0.00          CL  
TER    2513      Cl-   326 
ATOM   2513 Cl-  Cl-   327     -16.813  -7.598  17.694  1.00  0.00          CL  
TER    2514      Cl-   327 
ATOM   2514 Cl-  Cl-   328     -25.051   3.081  37.945  1.00  0.00          CL  
TER    2515      Cl-   328 
ATOM   2515 Cl-  Cl-   329      20.442  42.646 -19.096  1.00  0.00          CL  
TER    2516      Cl-   329 
ATOM   2516 Cl-  Cl-   330     -27.372 -13.805 -20.634  1.00  0.00          CL  
TER    2517      Cl-   330 
ATOM   2517 Cl-  Cl-   331      38.669  21.011  19.700  1.00  0.00          CL  
TER    2518      Cl-   331 
ATOM   2518 Cl-  Cl-   332     -11.883  37.388 -21.625  1.00  0.00          CL  
TER    2519      Cl-   332 
ATOM   2519 Cl-  Cl-   333       5.047  18.638  33.535  1.00  0.00          CL  
TER    2520      Cl-   333 
ATOM   2520 Cl-  Cl-   334      -0.046  17.079   9.695  1.00  0.00          CL  
TER    2521      Cl-   334 
ATOM   2521 Cl-  Cl-   335     -37.892  18.724 -28.370  1.00  0.00          CL  
TER    2522      Cl-   335 
ATOM   2522 Cl-  Cl-   336     -16.882  -2.769  16.076  1.00  0.00          CL  
TER    2523      Cl-   336 
ATOM   2523 Cl-  Cl-   337     -40.990  -1.890  -5.186  1.00  0.00          CL  
TER    2524      Cl-   337 
ATOM   2524 Cl-  Cl-   338     -14.118 -15.514 -15.027  1.00  0.00          CL  
TER    2525      Cl-   338 
ATOM   2525 Cl-  Cl-   339     -39.897 -13.060 -18.920  1.00  0.00          CL  
TER    2526      Cl-   339 
ATOM   2526 Cl-  Cl-   340     -15.438  30.515  37.198  1.00  0.00          CL  
TER    2527      Cl-   340 
ATOM   2527 Cl-  Cl-   341      -1.498  -7.735  25.215  1.00  0.00          CL  
TER    2528      Cl-   341 
ATOM   2528 Cl-  Cl-   342     -36.229 -15.257 -24.398  1.00  0.00          CL  
TER    2529      Cl-   342 
ATOM   2529 Cl-  Cl-   343      -7.646 -43.180  21.680  1.00  0.00          CL  
TER    2530      Cl-   343 
ATOM   2530 Cl-  Cl-   344     -22.749   1.582  -9.243  1.00  0.00          CL  
TER    2531      Cl-   344 
ATOM   2531 Cl-  Cl-   345     -14.614 -38.658  -0.034  1.00  0.00          CL  
TER    2532      Cl-   345 
ATOM   2532 Cl-  Cl-   346     -34.040  32.180  15.267  1.00  0.00          CL  
TER    2533      Cl-   346 
ATOM   2533 Cl-  Cl-   347     -37.954 -27.604  -3.328  1.00  0.00          CL  
TER    2534      Cl-   347 
ATOM   2534 Cl-  Cl-   348     -10.436  -7.318  -6.460  1.00  0.00          CL  
TER    2535      Cl-   348 
ATOM   2535 Cl-  Cl-   349      33.274 -28.396 -12.363  1.00  0.00          CL  
TER    2536      Cl-   349 
ATOM   2536  O   WAT   350      -8.848  16.347  21.531  1.00  0.00           O  
ATOM   2537  H1  WAT   350      -8.338  16.950  20.991  1.00  0.00           H  
ATOM   2538  H2  WAT   350      -9.679  16.799  21.675  1.00  0.00           H  
TER    2539      WAT   350 
ATOM   2539  O   WAT   351      -5.686  19.906  21.564  1.00  0.00           O  
ATOM   2540  H1  WAT   351      -5.775  18.964  21.419  1.00  0.00           H  
ATOM   2541  H2  WAT   351      -5.682  20.002  22.517  1.00  0.00           H  
TER    2542      WAT   351 
ATOM   2542  O   WAT   352      15.744  -4.756  31.580  1.00  0.00           O  
ATOM   2543  H1  WAT   352      15.700  -3.818  31.762  1.00  0.00           H  
ATOM   2544  H2  WAT   352      16.181  -4.815  30.730  1.00  0.00           H  
TER    2545      WAT   352 
ATOM   2545  O   WAT   353     -42.768   4.716  12.003  1.00  0.00           O  
ATOM   2546  H1  WAT   353     -42.642   5.319  12.736  1.00  0.00           H  
ATOM   2547  H2  WAT   353     -43.076   3.906  12.410  1.00  0.00           H  
TER    2548      WAT   353 
ATOM   2548  O   WAT   354       6.130 -15.859   2.509  1.00  0.00           O  
ATOM   2549  H1  WAT   354       5.952 -16.339   3.318  1.00  0.00           H  
ATOM   2550  H2  WAT   354       5.266 -15.705   2.127  1.00  0.00           H  
TER    2551      WAT   354 
ATOM   2551  O   WAT   355      -0.254 -31.547  10.500  1.00  0.00           O  
ATOM   2552  H1  WAT   355       0.023 -31.445   9.590  1.00  0.00           H  
ATOM   2553  H2  WAT   355      -1.193 -31.722  10.447  1.00  0.00           H  
TER    2554      WAT   355 
ATOM   2554  O   WAT   356     -13.055  35.175 -19.758  1.00  0.00           O  
ATOM   2555  H1  WAT   356     -13.549  34.601 -20.344  1.00  0.00           H  
ATOM   2556  H2  WAT   356     -12.708  35.860 -20.329  1.00  0.00           H  
TER    2557      WAT   356 
ATOM   2557  O   WAT   357       4.677  25.690  35.056  1.00  0.00           O  
ATOM   2558  H1  WAT   357       4.563  24.873  34.569  1.00  0.00           H  
ATOM   2559  H2  WAT   357       5.389  26.141  34.603  1.00  0.00           H  
TER    2560      WAT   357 
ATOM   2560  O   WAT   358      -2.891  -8.507  21.003  1.00  0.00           O  
ATOM   2561  H1  WAT   358      -3.182  -8.366  21.904  1.00  0.00           H  
ATOM   2562  H2  WAT   358      -1.963  -8.274  21.012  1.00  0.00           H  
TER    2563      WAT   358 
ATOM   2563  O   WAT   359     -32.656 -38.721   0.931  1.00  0.00           O  
ATOM   2564  H1  WAT   359     -32.074 -38.401   1.621  1.00  0.00           H  
ATOM   2565  H2  WAT   359     -33.452 -38.985   1.393  1.00  0.00           H  
TER    2566      WAT   359 
ATOM   2566  O   WAT   360       1.959  27.462  -5.048  1.00  0.00           O  
ATOM   2567  H1  WAT   360       1.439  27.617  -5.837  1.00  0.00           H  
ATOM   2568  H2  WAT   360       2.028  26.509  -4.990  1.00  0.00           H  
TER    2569      WAT   360 
ATOM   2569  O   WAT   361      16.124  24.976 -23.288  1.00  0.00           O  
ATOM   2570  H1  WAT   361      15.323  25.489 -23.397  1.00  0.00           H  
ATOM   2571  H2  WAT   361      16.504  25.296 -22.470  1.00  0.00           H  
TER    2572      WAT   361 
ATOM   2572  O   WAT   362      35.184  26.034  14.063  1.00  0.00           O  
ATOM   2573  H1  WAT   362      34.498  26.181  14.714  1.00  0.00           H  
ATOM   2574  H2  WAT   362      35.646  25.256  14.373  1.00  0.00           H  
TER    2575      WAT   362 
ATOM   2575  O   WAT   363      -8.100  20.150  -3.148  1.00  0.00           O  
ATOM   2576  H1  WAT   363      -7.342  20.565  -3.559  1.00  0.00           H  
ATOM   2577  H2  WAT   363      -8.836  20.718  -3.375  1.00  0.00           H  
TER    2578      WAT   363 
ATOM   2578  O   WAT   364      25.800 -21.615  -1.315  1.00  0.00           O  
ATOM   2579  H1  WAT   364      26.219 -20.962  -1.875  1.00  0.00           H  
ATOM   2580  H2  WAT   364      24.895 -21.314  -1.232  1.00  0.00           H  
TER    2581      WAT   364 
ATOM   2581  O   WAT   365      37.939  14.130 -21.607  1.00  0.00           O  
ATOM   2582  H1  WAT   365      38.413  14.959 -21.668  1.00  0.00           H  
ATOM   2583  H2  WAT   365      37.722  14.046 -20.678  1.00  0.00           H  
TER    2584      WAT   365 
ATOM   2584  O   WAT   366      19.278 -17.270   3.620  1.00  0.00           O  
ATOM   2585  H1  WAT   366      19.449 -16.786   2.811  1.00  0.00           H  
ATOM   2586  H2  WAT   366      19.826 -18.052   3.551  1.00  0.00           H  
TER    2587      WAT   366 
ATOM   2587  O   WAT   367      -0.114  42.925  26.909  1.00  0.00           O  
ATOM   2588  H1  WAT   367      -0.995  42.744  27.237  1.00  0.00           H  
ATOM   2589  H2  WAT   367       0.460  42.397  27.463  1.00  0.00           H  
TER    2590      WAT   367 
ATOM   2590  O   WAT   368       4.832 -11.540  40.833  1.00  0.00           O  
ATOM   2591  H1  WAT   368       4.830 -11.802  39.913  1.00  0.00           H  
ATOM   2592  H2  WAT   368       4.811 -12.366  41.317  1.00  0.00           H  
TER    2593      WAT   368 
ATOM   2593  O   WAT   369      24.757  -4.613  15.940  1.00  0.00           O  
ATOM   2594  H1  WAT   369      24.488  -3.962  16.587  1.00  0.00           H  
ATOM   2595  H2  WAT   369      23.936  -4.969  15.601  1.00  0.00           H  
TER    2596      WAT   369 
ATOM   2596  O   WAT   370       2.801  37.831 -15.387  1.00  0.00           O  
ATOM   2597  H1  WAT   370       2.981  38.699 -15.750  1.00  0.00           H  
ATOM   2598  H2  WAT   370       3.581  37.620 -14.874  1.00  0.00           H  
TER    2599      WAT   370 
ATOM   2599  O   WAT   371     -25.907  16.687  -2.804  1.00  0.00           O  
ATOM   2600  H1  WAT   371     -24.957  16.795  -2.834  1.00  0.00           H  
ATOM   2601  H2  WAT   371     -26.092  16.447  -1.896  1.00  0.00           H  
TER    2602      WAT   371 
ATOM   2602  O   WAT   372      16.399  11.146  30.953  1.00  0.00           O  
ATOM   2603  H1  WAT   372      16.815  10.739  31.713  1.00  0.00           H  
ATOM   2604  H2  WAT   372      17.019  11.005  30.237  1.00  0.00           H  
TER    2605      WAT   372 
ATOM   2605  O   WAT   373      27.287 -29.629  24.943  1.00  0.00           O  
ATOM   2606  H1  WAT   373      27.479 -30.370  24.368  1.00  0.00           H  
ATOM   2607  H2  WAT   373      26.934 -30.028  25.738  1.00  0.00           H  
TER    2608      WAT   373 
ATOM   2608  O   WAT   374       2.084  21.774  -0.815  1.00  0.00           O  
ATOM   2609  H1  WAT   374       1.486  22.304  -0.288  1.00  0.00           H  
ATOM   2610  H2  WAT   374       2.833  21.616  -0.240  1.00  0.00           H  
TER    2611      WAT   374 
ATOM   2611  O   WAT   375      20.216   8.067   0.333  1.00  0.00           O  
ATOM   2612  H1  WAT   375      19.911   8.392   1.180  1.00  0.00           H  
ATOM   2613  H2  WAT   375      20.033   8.781  -0.277  1.00  0.00           H  
TER    2614      WAT   375 
ATOM   2614  O   WAT   376       7.868  21.484  -1.204  1.00  0.00           O  
ATOM   2615  H1  WAT   376       7.538  20.591  -1.308  1.00  0.00           H  
ATOM   2616  H2  WAT   376       8.518  21.581  -1.900  1.00  0.00           H  
TER    2617      WAT   376 
ATOM   2617  O   WAT   377     -14.156   0.571  13.343  1.00  0.00           O  
ATOM   2618  H1  WAT   377     -13.857  -0.094  13.964  1.00  0.00           H  
ATOM   2619  H2  WAT   377     -15.106   0.457  13.309  1.00  0.00           H  
TER    2620      WAT   377 
ATOM   2620  O   WAT   378      21.981  40.837   6.195  1.00  0.00           O  
ATOM   2621  H1  WAT   378      22.608  41.421   6.622  1.00  0.00           H  
ATOM   2622  H2  WAT   378      22.067  40.008   6.666  1.00  0.00           H  
TER    2623      WAT   378 
ATOM   2623  O   WAT   379      -5.892 -14.229 -16.841  1.00  0.00           O  
ATOM   2624  H1  WAT   379      -5.304 -13.890 -16.166  1.00  0.00           H  
ATOM   2625  H2  WAT   379      -6.655 -13.652 -16.806  1.00  0.00           H  
TER    2626      WAT   379 
ATOM   2626  O   WAT   380     -22.462  28.021  31.651  1.00  0.00           O  
ATOM   2627  H1  WAT   380     -22.865  27.812  32.494  1.00  0.00           H  
ATOM   2628  H2  WAT   380     -22.905  28.820  31.365  1.00  0.00           H  
TER    2629      WAT   380 
ATOM   2629  O   WAT   381     -34.817   1.386  13.918  1.00  0.00           O  
ATOM   2630  H1  WAT   381     -34.324   1.813  13.217  1.00  0.00           H  
ATOM   2631  H2  WAT   381     -35.731   1.596  13.731  1.00  0.00           H  
TER    2632      WAT   381 
ATOM   2632  O   WAT   382     -30.730  13.237 -29.981  1.00  0.00           O  
ATOM   2633  H1  WAT   382     -29.863  13.086 -30.358  1.00  0.00           H  
ATOM   2634  H2  WAT   382     -30.872  14.178 -30.079  1.00  0.00           H  
TER    2635      WAT   382 
ATOM   2635  O   WAT   383      25.603   6.722 -11.407  1.00  0.00           O  
ATOM   2636  H1  WAT   383      25.544   6.897 -10.467  1.00  0.00           H  
ATOM   2637  H2  WAT   383      25.943   5.829 -11.463  1.00  0.00           H  
TER    2638      WAT   383 
ATOM   2638  O   WAT   384     -13.654 -43.561 -22.426  1.00  0.00           O  
ATOM   2639  H1  WAT   384     -13.829 -43.389 -21.501  1.00  0.00           H  
ATOM   2640  H2  WAT   384     -14.290 -44.234 -22.669  1.00  0.00           H  
TER    2641      WAT   384 
ATOM   2641  O   WAT   385      35.751   4.352  -6.327  1.00  0.00           O  
ATOM   2642  H1  WAT   385      35.575   3.419  -6.448  1.00  0.00           H  
ATOM   2643  H2  WAT   385      34.909   4.723  -6.064  1.00  0.00           H  
TER    2644      WAT   385 
ATOM   2644  O   WAT   386     -10.192  18.659 -32.270  1.00  0.00           O  
ATOM   2645  H1  WAT   386     -10.664  19.411 -32.627  1.00  0.00           H  
ATOM   2646  H2  WAT   386     -10.707  18.392 -31.509  1.00  0.00           H  
TER    2647      WAT   386 
ATOM   2647  O   WAT   387       1.496 -16.861 -12.763  1.00  0.00           O  
ATOM   2648  H1  WAT   387       0.631 -16.918 -13.169  1.00  0.00           H  
ATOM   2649  H2  WAT   387       2.013 -16.336 -13.374  1.00  0.00           H  
TER    2650      WAT   387 
ATOM   2650  O   WAT   388       3.404 -23.357  -0.028  1.00  0.00           O  
ATOM   2651  H1  WAT   388       3.776 -23.258   0.848  1.00  0.00           H  
ATOM   2652  H2  WAT   388       4.111 -23.098  -0.619  1.00  0.00           H  
TER    2653      WAT   388 
ATOM   2653  O   WAT   389      -2.793  -6.133 -29.168  1.00  0.00           O  
ATOM   2654  H1  WAT   389      -2.547  -6.965 -29.571  1.00  0.00           H  
ATOM   2655  H2  WAT   389      -3.662  -5.944 -29.521  1.00  0.00           H  
TER    2656      WAT   389 
ATOM   2656  O   WAT   390      15.067   9.768  17.107  1.00  0.00           O  
ATOM   2657  H1  WAT   390      14.493   9.081  16.770  1.00  0.00           H  
ATOM   2658  H2  WAT   390      15.309   9.469  17.984  1.00  0.00           H  
TER    2659      WAT   390 
ATOM   2659  O   WAT   391       3.658 -38.684  -3.376  1.00  0.00           O  
ATOM   2660  H1  WAT   391       3.479 -38.043  -2.688  1.00  0.00           H  
ATOM   2661  H2  WAT   391       2.819 -38.800  -3.820  1.00  0.00           H  
TER    2662      WAT   391 
ATOM   2662  O   WAT   392      17.446   2.019  14.064  1.00  0.00           O  
ATOM   2663  H1  WAT   392      18.075   1.567  13.501  1.00  0.00           H  
ATOM   2664  H2  WAT   392      17.979   2.623  14.581  1.00  0.00           H  
TER    2665      WAT   392 
ATOM   2665  O   WAT   393      29.724 -31.387 -15.953  1.00  0.00           O  
ATOM   2666  H1  WAT   393      29.922 -31.695 -15.068  1.00  0.00           H  
ATOM   2667  H2  WAT   393      30.120 -30.517 -15.997  1.00  0.00           H  
TER    2668      WAT   393 
ATOM   2668  O   WAT   394      17.455  19.007 -19.370  1.00  0.00           O  
ATOM   2669  H1  WAT   394      16.518  19.136 -19.222  1.00  0.00           H  
ATOM   2670  H2  WAT   394      17.733  18.433 -18.656  1.00  0.00           H  
TER    2671      WAT   394 
ATOM   2671  O   WAT   395     -32.901  30.352  12.726  1.00  0.00           O  
ATOM   2672  H1  WAT   395     -33.269  30.623  13.567  1.00  0.00           H  
ATOM   2673  H2  WAT   395     -32.445  31.129  12.402  1.00  0.00           H  
TER    2674      WAT   395 
ATOM   2674  O   WAT   396      -1.842  43.550  18.386  1.00  0.00           O  
ATOM   2675  H1  WAT   396      -2.696  43.124  18.313  1.00  0.00           H  
ATOM   2676  H2  WAT   396      -1.406  43.356  17.556  1.00  0.00           H  
TER    2677      WAT   396 
ATOM   2677  O   WAT   397     -17.858 -10.406 -12.639  1.00  0.00           O  
ATOM   2678  H1  WAT   397     -18.393 -10.606 -11.870  1.00  0.00           H  
ATOM   2679  H2  WAT   397     -17.190 -11.091 -12.651  1.00  0.00           H  
TER    2680      WAT   397 
ATOM   2680  O   WAT   398      10.239  14.904  36.593  1.00  0.00           O  
ATOM   2681  H1  WAT   398      10.668  15.605  36.102  1.00  0.00           H  
ATOM   2682  H2  WAT   398       9.336  14.908  36.276  1.00  0.00           H  
TER    2683      WAT   398 
ATOM   2683  O   WAT   399      13.523   2.179  17.170  1.00  0.00           O  
ATOM   2684  H1  WAT   399      13.591   1.378  17.690  1.00  0.00           H  
ATOM   2685  H2  WAT   399      13.145   1.894  16.338  1.00  0.00           H  
TER    2686      WAT   399 
ATOM   2686  O   WAT   400      17.300 -22.820  12.031  1.00  0.00           O  
ATOM   2687  H1  WAT   400      16.535 -23.175  11.579  1.00  0.00           H  
ATOM   2688  H2  WAT   400      17.728 -23.585  12.416  1.00  0.00           H  
TER    2689      WAT   400 
ATOM   2689  O   WAT   401      41.748  18.058  10.143  1.00  0.00           O  
ATOM   2690  H1  WAT   401      40.818  18.203  10.318  1.00  0.00           H  
ATOM   2691  H2  WAT   401      41.949  18.643   9.413  1.00  0.00           H  
TER    2692      WAT   401 
ATOM   2692  O   WAT   402      16.167 -23.585 -39.457  1.00  0.00           O  
ATOM   2693  H1  WAT   402      16.431 -24.130 -40.198  1.00  0.00           H  
ATOM   2694  H2  WAT   402      15.679 -24.178 -38.886  1.00  0.00           H  
TER    2695      WAT   402 
ATOM   2695  O   WAT   403      21.638 -11.852   6.872  1.00  0.00           O  
ATOM   2696  H1  WAT   403      20.979 -12.401   7.296  1.00  0.00           H  
ATOM   2697  H2  WAT   403      21.929 -11.253   7.560  1.00  0.00           H  
TER    2698      WAT   403 
ATOM   2698  O   WAT   404      -4.760 -19.584  17.833  1.00  0.00           O  
ATOM   2699  H1  WAT   404      -4.393 -20.467  17.790  1.00  0.00           H  
ATOM   2700  H2  WAT   404      -3.997 -19.012  17.927  1.00  0.00           H  
TER    2701      WAT   404 
ATOM   2701  O   WAT   405     -22.289  27.396 -22.381  1.00  0.00           O  
ATOM   2702  H1  WAT   405     -22.738  27.999 -22.973  1.00  0.00           H  
ATOM   2703  H2  WAT   405     -21.654  26.943 -22.936  1.00  0.00           H  
TER    2704      WAT   405 
ATOM   2704  O   WAT   406      17.428 -12.018  -7.804  1.00  0.00           O  
ATOM   2705  H1  WAT   406      18.089 -12.678  -7.595  1.00  0.00           H  
ATOM   2706  H2  WAT   406      17.879 -11.400  -8.378  1.00  0.00           H  
TER    2707      WAT   406 
ATOM   2707  O   WAT   407      34.101 -18.199  -6.593  1.00  0.00           O  
ATOM   2708  H1  WAT   407      33.797 -18.208  -5.685  1.00  0.00           H  
ATOM   2709  H2  WAT   407      33.934 -17.306  -6.893  1.00  0.00           H  
TER    2710      WAT   407 
ATOM   2710  O   WAT   408      -0.297 -20.313  38.704  1.00  0.00           O  
ATOM   2711  H1  WAT   408      -0.773 -20.958  38.182  1.00  0.00           H  
ATOM   2712  H2  WAT   408       0.234 -20.836  39.305  1.00  0.00           H  
TER    2713      WAT   408 
ATOM   2713  O   WAT   409     -27.111 -41.279   5.758  1.00  0.00           O  
ATOM   2714  H1  WAT   409     -26.202 -41.296   5.459  1.00  0.00           H  
ATOM   2715  H2  WAT   409     -27.275 -42.167   6.075  1.00  0.00           H  
TER    2716      WAT   409 
ATOM   2716  O   WAT   410       6.160  -5.601  30.039  1.00  0.00           O  
ATOM   2717  H1  WAT   410       6.792  -6.244  30.362  1.00  0.00           H  
ATOM   2718  H2  WAT   410       5.307  -6.007  30.190  1.00  0.00           H  
TER    2719      WAT   410 
ATOM   2719  O   WAT   411      15.998  27.055  15.039  1.00  0.00           O  
ATOM   2720  H1  WAT   411      16.575  26.657  15.690  1.00  0.00           H  
ATOM   2721  H2  WAT   411      16.254  27.977  15.023  1.00  0.00           H  
TER    2722      WAT   411 
ATOM   2722  O   WAT   412      20.729 -14.646   4.689  1.00  0.00           O  
ATOM   2723  H1  WAT   412      19.952 -15.160   4.910  1.00  0.00           H  
ATOM   2724  H2  WAT   412      21.419 -15.002   5.249  1.00  0.00           H  
TER    2725      WAT   412 
ATOM   2725  O   WAT   413      -9.546 -17.226 -27.047  1.00  0.00           O  
ATOM   2726  H1  WAT   413      -9.772 -17.962 -27.615  1.00  0.00           H  
ATOM   2727  H2  WAT   413      -8.811 -17.544 -26.523  1.00  0.00           H  
TER    2728      WAT   413 
ATOM   2728  O   WAT   414       3.568  32.564  32.829  1.00  0.00           O  
ATOM   2729  H1  WAT   414       4.079  32.000  33.409  1.00  0.00           H  
ATOM   2730  H2  WAT   414       4.118  33.338  32.702  1.00  0.00           H  
TER    2731      WAT   414 
ATOM   2731  O   WAT   415     -16.386  -6.678 -37.190  1.00  0.00           O  
ATOM   2732  H1  WAT   415     -15.531  -6.294 -37.387  1.00  0.00           H  
ATOM   2733  H2  WAT   415     -16.433  -7.455 -37.748  1.00  0.00           H  
TER    2734      WAT   415 
ATOM   2734  O   WAT   416      22.832  26.462 -26.418  1.00  0.00           O  
ATOM   2735  H1  WAT   416      22.673  26.877 -25.571  1.00  0.00           H  
ATOM   2736  H2  WAT   416      22.496  25.571 -26.316  1.00  0.00           H  
TER    2737      WAT   416 
ATOM   2737  O   WAT   417      40.015  16.077  -0.762  1.00  0.00           O  
ATOM   2738  H1  WAT   417      39.704  15.362  -0.207  1.00  0.00           H  
ATOM   2739  H2  WAT   417      40.317  15.646  -1.561  1.00  0.00           H  
TER    2740      WAT   417 
ATOM   2740  O   WAT   418       8.501  39.285 -18.394  1.00  0.00           O  
ATOM   2741  H1  WAT   418       7.742  38.884 -18.817  1.00  0.00           H  
ATOM   2742  H2  WAT   418       8.575  40.147 -18.804  1.00  0.00           H  
TER    2743      WAT   418 
ATOM   2743  O   WAT   419       9.985 -18.104  10.436  1.00  0.00           O  
ATOM   2744  H1  WAT   419       9.598 -18.409  11.257  1.00  0.00           H  
ATOM   2745  H2  WAT   419      10.480 -17.322  10.681  1.00  0.00           H  
TER    2746      WAT   419 
ATOM   2746  O   WAT   420      38.136  15.023  -5.766  1.00  0.00           O  
ATOM   2747  H1  WAT   420      38.863  15.600  -6.001  1.00  0.00           H  
ATOM   2748  H2  WAT   420      37.626  14.939  -6.572  1.00  0.00           H  
TER    2749      WAT   420 
ATOM   2749  O   WAT   421      36.034  13.807  20.710  1.00  0.00           O  
ATOM   2750  H1  WAT   421      36.128  13.088  20.085  1.00  0.00           H  
ATOM   2751  H2  WAT   421      36.729  13.660  21.352  1.00  0.00           H  
TER    2752      WAT   421 
ATOM   2752  O   WAT   422     -24.864  21.929  11.491  1.00  0.00           O  
ATOM   2753  H1  WAT   422     -24.839  22.875  11.345  1.00  0.00           H  
ATOM   2754  H2  WAT   422     -24.495  21.553  10.692  1.00  0.00           H  
TER    2755      WAT   422 
ATOM   2755  O   WAT   423     -10.051   9.404  38.217  1.00  0.00           O  
ATOM   2756  H1  WAT   423      -9.900   8.810  38.952  1.00  0.00           H  
ATOM   2757  H2  WAT   423     -10.449   8.855  37.542  1.00  0.00           H  
TER    2758      WAT   423 
ATOM   2758  O   WAT   424      26.585  25.915 -11.514  1.00  0.00           O  
ATOM   2759  H1  WAT   424      27.285  25.991 -12.163  1.00  0.00           H  
ATOM   2760  H2  WAT   424      26.035  26.685 -11.664  1.00  0.00           H  
TER    2761      WAT   424 
ATOM   2761  O   WAT   425      -2.339   8.523 -22.239  1.00  0.00           O  
ATOM   2762  H1  WAT   425      -2.699   8.950 -23.017  1.00  0.00           H  
ATOM   2763  H2  WAT   425      -2.461   7.587 -22.402  1.00  0.00           H  
TER    2764      WAT   425 
ATOM   2764  O   WAT   426     -11.120   2.071  11.618  1.00  0.00           O  
ATOM   2765  H1  WAT   426     -11.933   2.441  11.275  1.00  0.00           H  
ATOM   2766  H2  WAT   426     -10.440   2.681  11.332  1.00  0.00           H  
TER    2767      WAT   426 
ATOM   2767  O   WAT   427     -23.885  12.603 -12.456  1.00  0.00           O  
ATOM   2768  H1  WAT   427     -24.519  12.949 -13.084  1.00  0.00           H  
ATOM   2769  H2  WAT   427     -24.364  11.924 -11.981  1.00  0.00           H  
TER    2770      WAT   427 
ATOM   2770  O   WAT   428      33.832  16.632   8.637  1.00  0.00           O  
ATOM   2771  H1  WAT   428      33.557  17.207   7.923  1.00  0.00           H  
ATOM   2772  H2  WAT   428      33.304  15.841   8.524  1.00  0.00           H  
TER    2773      WAT   428 
ATOM   2773  O   WAT   429      36.956 -29.744  21.505  1.00  0.00           O  
ATOM   2774  H1  WAT   429      36.564 -30.617  21.477  1.00  0.00           H  
ATOM   2775  H2  WAT   429      36.352 -29.194  21.006  1.00  0.00           H  
TER    2776      WAT   429 
ATOM   2776  O   WAT   430     -17.585 -35.201  15.855  1.00  0.00           O  
ATOM   2777  H1  WAT   430     -17.731 -34.262  15.973  1.00  0.00           H  
ATOM   2778  H2  WAT   430     -17.631 -35.563  16.740  1.00  0.00           H  
TER    2779      WAT   430 
ATOM   2779  O   WAT   431     -13.490  12.289 -47.387  1.00  0.00           O  
ATOM   2780  H1  WAT   431     -13.754  13.093 -46.939  1.00  0.00           H  
ATOM   2781  H2  WAT   431     -12.759  12.554 -47.944  1.00  0.00           H  
TER    2782      WAT   431 
ATOM   2782  O   WAT   432       5.036 -19.282 -32.735  1.00  0.00           O  
ATOM   2783  H1  WAT   432       4.465 -19.489 -33.474  1.00  0.00           H  
ATOM   2784  H2  WAT   432       5.885 -19.092 -33.134  1.00  0.00           H  
TER    2785      WAT   432 
ATOM   2785  O   WAT   433      14.457 -10.342  41.066  1.00  0.00           O  
ATOM   2786  H1  WAT   433      14.083  -9.462  41.031  1.00  0.00           H  
ATOM   2787  H2  WAT   433      14.616 -10.499  41.997  1.00  0.00           H  
TER    2788      WAT   433 
ATOM   2788  O   WAT   434      33.778 -30.654  20.957  1.00  0.00           O  
ATOM   2789  H1  WAT   434      34.297 -30.220  20.280  1.00  0.00           H  
ATOM   2790  H2  WAT   434      33.870 -30.091  21.727  1.00  0.00           H  
TER    2791      WAT   434 
ATOM   2791  O   WAT   435      -4.700   6.001  -6.043  1.00  0.00           O  
ATOM   2792  H1  WAT   435      -5.413   5.876  -5.417  1.00  0.00           H  
ATOM   2793  H2  WAT   435      -4.871   5.360  -6.733  1.00  0.00           H  
TER    2794      WAT   435 
ATOM   2794  O   WAT   436      14.643   8.785  19.777  1.00  0.00           O  
ATOM   2795  H1  WAT   436      15.095   8.001  20.088  1.00  0.00           H  
ATOM   2796  H2  WAT   436      13.713   8.578  19.866  1.00  0.00           H  
TER    2797      WAT   436 
ATOM   2797  O   WAT   437     -29.344 -25.628  -3.633  1.00  0.00           O  
ATOM   2798  H1  WAT   437     -30.018 -26.255  -3.894  1.00  0.00           H  
ATOM   2799  H2  WAT   437     -29.218 -25.788  -2.698  1.00  0.00           H  
TER    2800      WAT   437 
ATOM   2800  O   WAT   438       4.137  45.550 -18.805  1.00  0.00           O  
ATOM   2801  H1  WAT   438       3.589  44.996 -18.249  1.00  0.00           H  
ATOM   2802  H2  WAT   438       4.697  44.934 -19.278  1.00  0.00           H  
TER    2803      WAT   438 
ATOM   2803  O   WAT   439      41.788 -16.559  26.856  1.00  0.00           O  
ATOM   2804  H1  WAT   439      42.439 -17.253  26.964  1.00  0.00           H  
ATOM   2805  H2  WAT   439      42.023 -15.906  27.515  1.00  0.00           H  
TER    2806      WAT   439 
ATOM   2806  O   WAT   440       7.913 -30.879   3.249  1.00  0.00           O  
ATOM   2807  H1  WAT   440       8.108 -29.953   3.394  1.00  0.00           H  
ATOM   2808  H2  WAT   440       7.944 -31.269   4.122  1.00  0.00           H  
TER    2809      WAT   440 
ATOM   2809  O   WAT   441     -43.189 -14.627   2.136  1.00  0.00           O  
ATOM   2810  H1  WAT   441     -43.825 -14.080   2.596  1.00  0.00           H  
ATOM   2811  H2  WAT   441     -43.680 -15.413   1.895  1.00  0.00           H  
TER    2812      WAT   441 
ATOM   2812  O   WAT   442      14.862 -40.830 -33.245  1.00  0.00           O  
ATOM   2813  H1  WAT   442      15.445 -40.713 -32.494  1.00  0.00           H  
ATOM   2814  H2  WAT   442      15.166 -40.189 -33.887  1.00  0.00           H  
TER    2815      WAT   442 
ATOM   2815  O   WAT   443     -32.456   8.124  21.273  1.00  0.00           O  
ATOM   2816  H1  WAT   443     -31.718   7.537  21.109  1.00  0.00           H  
ATOM   2817  H2  WAT   443     -33.121   7.854  20.640  1.00  0.00           H  
TER    2818      WAT   443 
ATOM   2818  O   WAT   444      21.112  -8.113  34.140  1.00  0.00           O  
ATOM   2819  H1  WAT   444      21.766  -8.319  34.808  1.00  0.00           H  
ATOM   2820  H2  WAT   444      21.571  -7.545  33.522  1.00  0.00           H  
TER    2821      WAT   444 
ATOM   2821  O   WAT   445      16.262 -24.848  44.244  1.00  0.00           O  
ATOM   2822  H1  WAT   445      15.464 -25.034  43.750  1.00  0.00           H  
ATOM   2823  H2  WAT   445      16.451 -23.928  44.057  1.00  0.00           H  
TER    2824      WAT   445 
ATOM   2824  O   WAT   446      40.922  27.408  20.214  1.00  0.00           O  
ATOM   2825  H1  WAT   446      40.242  26.894  19.778  1.00  0.00           H  
ATOM   2826  H2  WAT   446      40.532  28.275  20.325  1.00  0.00           H  
TER    2827      WAT   446 
ATOM   2827  O   WAT   447       0.394 -24.812 -36.075  1.00  0.00           O  
ATOM   2828  H1  WAT   447       1.304 -25.049 -36.253  1.00  0.00           H  
ATOM   2829  H2  WAT   447      -0.121 -25.463 -36.553  1.00  0.00           H  
TER    2830      WAT   447 
ATOM   2830  O   WAT   448      27.380 -25.565  29.388  1.00  0.00           O  
ATOM   2831  H1  WAT   448      28.019 -24.919  29.086  1.00  0.00           H  
ATOM   2832  H2  WAT   448      27.745 -26.407  29.117  1.00  0.00           H  
TER    2833      WAT   448 
ATOM   2833  O   WAT   449      15.113  49.511  14.548  1.00  0.00           O  
ATOM   2834  H1  WAT   449      14.317  49.203  14.115  1.00  0.00           H  
ATOM   2835  H2  WAT   449      14.952  49.361  15.479  1.00  0.00           H  
TER    2836      WAT   449 
ATOM   2836  O   WAT   450      -2.657  33.814  10.161  1.00  0.00           O  
ATOM   2837  H1  WAT   450      -3.466  34.314  10.051  1.00  0.00           H  
ATOM   2838  H2  WAT   450      -2.233  33.852   9.304  1.00  0.00           H  
TER    2839      WAT   450 
ATOM   2839  O   WAT   451      15.393  49.542  -0.819  1.00  0.00           O  
ATOM   2840  H1  WAT   451      15.934  48.875  -1.242  1.00  0.00           H  
ATOM   2841  H2  WAT   451      15.189  49.174   0.041  1.00  0.00           H  
TER    2842      WAT   451 
ATOM   2842  O   WAT   452      13.475 -37.755 -22.760  1.00  0.00           O  
ATOM   2843  H1  WAT   452      12.642 -38.152 -23.013  1.00  0.00           H  
ATOM   2844  H2  WAT   452      14.130 -38.420 -22.968  1.00  0.00           H  
TER    2845      WAT   452 
ATOM   2845  O   WAT   453      14.114 -11.118  18.079  1.00  0.00           O  
ATOM   2846  H1  WAT   453      14.429 -11.364  17.209  1.00  0.00           H  
ATOM   2847  H2  WAT   453      14.260 -11.897  18.615  1.00  0.00           H  
TER    2848      WAT   453 
ATOM   2848  O   WAT   454     -18.948  10.049 -27.171  1.00  0.00           O  
ATOM   2849  H1  WAT   454     -18.410   9.394 -27.616  1.00  0.00           H  
ATOM   2850  H2  WAT   454     -18.592  10.889 -27.462  1.00  0.00           H  
TER    2851      WAT   454 
ATOM   2851  O   WAT   455      21.643  11.075  18.989  1.00  0.00           O  
ATOM   2852  H1  WAT   455      21.346  10.223  19.309  1.00  0.00           H  
ATOM   2853  H2  WAT   455      21.543  11.660  19.740  1.00  0.00           H  
TER    2854      WAT   455 
ATOM   2854  O   WAT   456      34.014  33.678 -15.552  1.00  0.00           O  
ATOM   2855  H1  WAT   456      33.298  33.113 -15.261  1.00  0.00           H  
ATOM   2856  H2  WAT   456      34.455  33.940 -14.744  1.00  0.00           H  
TER    2857      WAT   456 
ATOM   2857  O   WAT   457      17.342 -12.321 -40.772  1.00  0.00           O  
ATOM   2858  H1  WAT   457      18.076 -11.851 -40.375  1.00  0.00           H  
ATOM   2859  H2  WAT   457      16.716 -11.636 -41.004  1.00  0.00           H  
TER    2860      WAT   457 
ATOM   2860  O   WAT   458      24.213  14.270  -1.357  1.00  0.00           O  
ATOM   2861  H1  WAT   458      23.356  14.689  -1.434  1.00  0.00           H  
ATOM   2862  H2  WAT   458      24.257  13.676  -2.106  1.00  0.00           H  
TER    2863      WAT   458 
ATOM   2863  O   WAT   459      28.850 -17.109  33.668  1.00  0.00           O  
ATOM   2864  H1  WAT   459      29.371 -17.265  32.880  1.00  0.00           H  
ATOM   2865  H2  WAT   459      28.786 -16.156  33.728  1.00  0.00           H  
TER    2866      WAT   459 
ATOM   2866  O   WAT   460      35.323  -7.294 -37.646  1.00  0.00           O  
ATOM   2867  H1  WAT   460      35.274  -6.853 -38.494  1.00  0.00           H  
ATOM   2868  H2  WAT   460      35.994  -6.812 -37.162  1.00  0.00           H  
TER    2869      WAT   460 
ATOM   2869  O   WAT   461     -18.370   4.501   2.264  1.00  0.00           O  
ATOM   2870  H1  WAT   461     -18.761   5.197   1.736  1.00  0.00           H  
ATOM   2871  H2  WAT   461     -17.812   4.960   2.891  1.00  0.00           H  
TER    2872      WAT   461 
ATOM   2872  O   WAT   462      -4.987 -24.412  -3.121  1.00  0.00           O  
ATOM   2873  H1  WAT   462      -4.413 -23.719  -3.449  1.00  0.00           H  
ATOM   2874  H2  WAT   462      -5.870 -24.115  -3.340  1.00  0.00           H  
TER    2875      WAT   462 
ATOM   2875  O   WAT   463       8.946 -22.010  22.812  1.00  0.00           O  
ATOM   2876  H1  WAT   463       9.338 -21.238  23.221  1.00  0.00           H  
ATOM   2877  H2  WAT   463       8.290 -21.656  22.212  1.00  0.00           H  
TER    2878      WAT   463 
ATOM   2878  O   WAT   464      10.329   1.597  18.321  1.00  0.00           O  
ATOM   2879  H1  WAT   464      10.786   2.182  17.717  1.00  0.00           H  
ATOM   2880  H2  WAT   464      10.908   1.538  19.082  1.00  0.00           H  
TER    2881      WAT   464 
ATOM   2881  O   WAT   465      18.729  11.839  -8.971  1.00  0.00           O  
ATOM   2882  H1  WAT   465      18.654  11.439  -8.104  1.00  0.00           H  
ATOM   2883  H2  WAT   465      18.580  11.117  -9.581  1.00  0.00           H  
TER    2884      WAT   465 
ATOM   2884  O   WAT   466      22.161  40.517  11.933  1.00  0.00           O  
ATOM   2885  H1  WAT   466      23.046  40.491  12.296  1.00  0.00           H  
ATOM   2886  H2  WAT   466      21.587  40.457  12.697  1.00  0.00           H  
TER    2887      WAT   466 
ATOM   2887  O   WAT   467     -23.114  15.454  40.149  1.00  0.00           O  
ATOM   2888  H1  WAT   467     -23.523  15.813  39.362  1.00  0.00           H  
ATOM   2889  H2  WAT   467     -22.311  15.963  40.256  1.00  0.00           H  
TER    2890      WAT   467 
ATOM   2890  O   WAT   468      -1.089  -5.420  -5.630  1.00  0.00           O  
ATOM   2891  H1  WAT   468      -1.580  -5.750  -4.877  1.00  0.00           H  
ATOM   2892  H2  WAT   468      -0.652  -6.193  -5.987  1.00  0.00           H  
TER    2893      WAT   468 
ATOM   2893  O   WAT   469      13.155 -31.544  -5.544  1.00  0.00           O  
ATOM   2894  H1  WAT   469      12.897 -32.327  -6.031  1.00  0.00           H  
ATOM   2895  H2  WAT   469      12.365 -31.289  -5.067  1.00  0.00           H  
TER    2896      WAT   469 
ATOM   2896  O   WAT   470      16.886   2.073   0.399  1.00  0.00           O  
ATOM   2897  H1  WAT   470      16.924   2.600  -0.399  1.00  0.00           H  
ATOM   2898  H2  WAT   470      16.011   1.685   0.387  1.00  0.00           H  
TER    2899      WAT   470 
ATOM   2899  O   WAT   471      12.234 -12.451 -13.095  1.00  0.00           O  
ATOM   2900  H1  WAT   471      12.865 -11.737 -13.179  1.00  0.00           H  
ATOM   2901  H2  WAT   471      12.652 -13.193 -13.531  1.00  0.00           H  
TER    2902      WAT   471 
ATOM   2902  O   WAT   472      20.061 -30.216  26.711  1.00  0.00           O  
ATOM   2903  H1  WAT   472      19.273 -29.820  26.339  1.00  0.00           H  
ATOM   2904  H2  WAT   472      20.327 -30.872  26.067  1.00  0.00           H  
TER    2905      WAT   472 
ATOM   2905  O   WAT   473     -20.742  38.478 -24.431  1.00  0.00           O  
ATOM   2906  H1  WAT   473     -20.297  39.306 -24.252  1.00  0.00           H  
ATOM   2907  H2  WAT   473     -20.065  37.812 -24.311  1.00  0.00           H  
TER    2908      WAT   473 
ATOM   2908  O   WAT   474     -40.607 -15.535   0.739  1.00  0.00           O  
ATOM   2909  H1  WAT   474     -41.053 -15.842  -0.050  1.00  0.00           H  
ATOM   2910  H2  WAT   474     -41.220 -14.915   1.134  1.00  0.00           H  
TER    2911      WAT   474 
ATOM   2911  O   WAT   475      25.339 -25.429   4.447  1.00  0.00           O  
ATOM   2912  H1  WAT   475      24.845 -25.746   5.203  1.00  0.00           H  
ATOM   2913  H2  WAT   475      24.780 -25.628   3.696  1.00  0.00           H  
TER    2914      WAT   475 
ATOM   2914  O   WAT   476      32.195 -10.829   8.255  1.00  0.00           O  
ATOM   2915  H1  WAT   476      32.730 -10.047   8.115  1.00  0.00           H  
ATOM   2916  H2  WAT   476      31.295 -10.527   8.135  1.00  0.00           H  
TER    2917      WAT   476 
ATOM   2917  O   WAT   477      25.322  22.542  21.840  1.00  0.00           O  
ATOM   2918  H1  WAT   477      25.544  22.856  22.717  1.00  0.00           H  
ATOM   2919  H2  WAT   477      24.920  21.686  21.987  1.00  0.00           H  
TER    2920      WAT   477 
ATOM   2920  O   WAT   478      29.440   6.834 -36.548  1.00  0.00           O  
ATOM   2921  H1  WAT   478      29.289   6.629 -37.471  1.00  0.00           H  
ATOM   2922  H2  WAT   478      29.043   6.105 -36.073  1.00  0.00           H  
TER    2923      WAT   478 
ATOM   2923  O   WAT   479      41.882 -24.235 -16.799  1.00  0.00           O  
ATOM   2924  H1  WAT   479      41.904 -23.280 -16.741  1.00  0.00           H  
ATOM   2925  H2  WAT   479      41.304 -24.416 -17.540  1.00  0.00           H  
TER    2926      WAT   479 
ATOM   2926  O   WAT   480      19.675 -30.481  15.059  1.00  0.00           O  
ATOM   2927  H1  WAT   480      20.010 -31.302  14.697  1.00  0.00           H  
ATOM   2928  H2  WAT   480      19.774 -29.848  14.348  1.00  0.00           H  
TER    2929      WAT   480 
ATOM   2929  O   WAT   481       6.976 -23.329   5.410  1.00  0.00           O  
ATOM   2930  H1  WAT   481       6.653 -23.791   4.637  1.00  0.00           H  
ATOM   2931  H2  WAT   481       7.021 -22.412   5.140  1.00  0.00           H  
TER    2932      WAT   481 
ATOM   2932  O   WAT   482      16.743  45.537   8.493  1.00  0.00           O  
ATOM   2933  H1  WAT   482      17.376  45.660   9.200  1.00  0.00           H  
ATOM   2934  H2  WAT   482      15.934  45.283   8.937  1.00  0.00           H  
TER    2935      WAT   482 
ATOM   2935  O   WAT   483       0.039  42.613 -22.319  1.00  0.00           O  
ATOM   2936  H1  WAT   483       0.674  42.436 -23.013  1.00  0.00           H  
ATOM   2937  H2  WAT   483       0.574  42.855 -21.562  1.00  0.00           H  
TER    2938      WAT   483 
ATOM   2938  O   WAT   484      18.912 -39.879  32.259  1.00  0.00           O  
ATOM   2939  H1  WAT   484      18.076 -40.308  32.439  1.00  0.00           H  
ATOM   2940  H2  WAT   484      18.971 -39.184  32.915  1.00  0.00           H  
TER    2941      WAT   484 
ATOM   2941  O   WAT   485     -30.303   6.254  20.773  1.00  0.00           O  
ATOM   2942  H1  WAT   485     -29.381   6.270  21.026  1.00  0.00           H  
ATOM   2943  H2  WAT   485     -30.292   6.041  19.839  1.00  0.00           H  
TER    2944      WAT   485 
ATOM   2944  O   WAT   486      16.819  30.168 -21.586  1.00  0.00           O  
ATOM   2945  H1  WAT   486      16.374  30.951 -21.911  1.00  0.00           H  
ATOM   2946  H2  WAT   486      16.286  29.440 -21.904  1.00  0.00           H  
TER    2947      WAT   486 
ATOM   2947  O   WAT   487      30.714   2.799  -7.885  1.00  0.00           O  
ATOM   2948  H1  WAT   487      30.139   2.071  -8.123  1.00  0.00           H  
ATOM   2949  H2  WAT   487      30.871   2.685  -6.948  1.00  0.00           H  
TER    2950      WAT   487 
ATOM   2950  O   WAT   488      11.448  -6.268   8.889  1.00  0.00           O  
ATOM   2951  H1  WAT   488      11.086  -6.424   8.017  1.00  0.00           H  
ATOM   2952  H2  WAT   488      10.704  -5.957   9.405  1.00  0.00           H  
TER    2953      WAT   488 
ATOM   2953  O   WAT   489     -42.903 -11.912  22.938  1.00  0.00           O  
ATOM   2954  H1  WAT   489     -42.111 -11.799  23.464  1.00  0.00           H  
ATOM   2955  H2  WAT   489     -43.593 -12.082  23.579  1.00  0.00           H  
TER    2956      WAT   489 
ATOM   2956  O   WAT   490      43.535  27.543 -18.000  1.00  0.00           O  
ATOM   2957  H1  WAT   490      42.855  27.282 -18.620  1.00  0.00           H  
ATOM   2958  H2  WAT   490      43.613  26.799 -17.402  1.00  0.00           H  
TER    2959      WAT   490 
ATOM   2959  O   WAT   491     -10.432  25.484  29.832  1.00  0.00           O  
ATOM   2960  H1  WAT   491     -10.104  25.048  30.618  1.00  0.00           H  
ATOM   2961  H2  WAT   491     -10.914  26.242  30.163  1.00  0.00           H  
TER    2962      WAT   491 
ATOM   2962  O   WAT   492      43.342   0.622 -29.286  1.00  0.00           O  
ATOM   2963  H1  WAT   492      43.561   0.823 -28.376  1.00  0.00           H  
ATOM   2964  H2  WAT   492      43.448  -0.327 -29.354  1.00  0.00           H  
TER    2965      WAT   492 
ATOM   2965  O   WAT   493       6.403 -29.257  16.812  1.00  0.00           O  
ATOM   2966  H1  WAT   493       7.151 -29.585  17.312  1.00  0.00           H  
ATOM   2967  H2  WAT   493       5.935 -30.045  16.536  1.00  0.00           H  
TER    2968      WAT   493 
ATOM   2968  O   WAT   494      37.080 -22.550  28.054  1.00  0.00           O  
ATOM   2969  H1  WAT   494      36.796 -21.967  27.349  1.00  0.00           H  
ATOM   2970  H2  WAT   494      37.922 -22.893  27.757  1.00  0.00           H  
TER    2971      WAT   494 
ATOM   2971  O   WAT   495      22.396 -22.124  13.715  1.00  0.00           O  
ATOM   2972  H1  WAT   495      22.441 -21.217  13.411  1.00  0.00           H  
ATOM   2973  H2  WAT   495      23.234 -22.273  14.152  1.00  0.00           H  
TER    2974      WAT   495 
ATOM   2974  O   WAT   496      41.469  -6.782  -1.416  1.00  0.00           O  
ATOM   2975  H1  WAT   496      40.843  -6.136  -1.744  1.00  0.00           H  
ATOM   2976  H2  WAT   496      41.040  -7.625  -1.560  1.00  0.00           H  
TER    2977      WAT   496 
ATOM   2977  O   WAT   497     -32.116 -22.384  -9.394  1.00  0.00           O  
ATOM   2978  H1  WAT   497     -32.466 -23.001  -8.750  1.00  0.00           H  
ATOM   2979  H2  WAT   497     -32.888 -22.052  -9.852  1.00  0.00           H  
TER    2980      WAT   497 
ATOM   2980  O   WAT   498     -10.560 -25.260   3.764  1.00  0.00           O  
ATOM   2981  H1  WAT   498     -10.084 -25.966   3.327  1.00  0.00           H  
ATOM   2982  H2  WAT   498     -10.687 -25.575   4.659  1.00  0.00           H  
TER    2983      WAT   498 
ATOM   2983  O   WAT   499       4.211  12.917  25.856  1.00  0.00           O  
ATOM   2984  H1  WAT   499       5.060  13.354  25.918  1.00  0.00           H  
ATOM   2985  H2  WAT   499       3.614  13.595  25.540  1.00  0.00           H  
TER    2986      WAT   499 
ATOM   2986  O   WAT   500      21.563  37.385   2.148  1.00  0.00           O  
ATOM   2987  H1  WAT   500      21.147  36.923   2.876  1.00  0.00           H  
ATOM   2988  H2  WAT   500      22.489  37.420   2.385  1.00  0.00           H  
TER    2989      WAT   500 
ATOM   2989  O   WAT   501      21.729 -33.355 -29.771  1.00  0.00           O  
ATOM   2990  H1  WAT   501      20.892 -32.999 -30.069  1.00  0.00           H  
ATOM   2991  H2  WAT   501      22.300 -32.591 -29.694  1.00  0.00           H  
TER    2992      WAT   501 
ATOM   2992  O   WAT   502       6.253 -23.926 -17.531  1.00  0.00           O  
ATOM   2993  H1  WAT   502       5.822 -23.445 -16.825  1.00  0.00           H  
ATOM   2994  H2  WAT   502       6.078 -24.847 -17.335  1.00  0.00           H  
TER    2995      WAT   502 
ATOM   2995  O   WAT   503     -23.904  -5.738   8.972  1.00  0.00           O  
ATOM   2996  H1  WAT   503     -23.399  -6.551   8.931  1.00  0.00           H  
ATOM   2997  H2  WAT   503     -23.325  -5.119   9.416  1.00  0.00           H  
TER    2998      WAT   503 
ATOM   2998  O   WAT   504      28.807  26.389  14.083  1.00  0.00           O  
ATOM   2999  H1  WAT   504      28.728  26.829  14.929  1.00  0.00           H  
ATOM   3000  H2  WAT   504      29.568  25.816  14.181  1.00  0.00           H  
TER    3001      WAT   504 
ATOM   3001  O   WAT   505       8.179 -31.401  36.752  1.00  0.00           O  
ATOM   3002  H1  WAT   505       7.257 -31.634  36.861  1.00  0.00           H  
ATOM   3003  H2  WAT   505       8.192 -30.445  36.804  1.00  0.00           H  
TER    3004      WAT   505 
ATOM   3004  O   WAT   506       3.799  37.589   5.744  1.00  0.00           O  
ATOM   3005  H1  WAT   506       3.346  38.398   5.506  1.00  0.00           H  
ATOM   3006  H2  WAT   506       4.468  37.864   6.371  1.00  0.00           H  
TER    3007      WAT   506 
ATOM   3007  O   WAT   507      -0.250 -40.500  28.935  1.00  0.00           O  
ATOM   3008  H1  WAT   507      -0.313 -40.854  29.822  1.00  0.00           H  
ATOM   3009  H2  WAT   507      -1.066 -40.769  28.512  1.00  0.00           H  
TER    3010      WAT   507 
ATOM   3010  O   WAT   508      -8.472 -37.911 -13.348  1.00  0.00           O  
ATOM   3011  H1  WAT   508      -8.593 -38.235 -12.456  1.00  0.00           H  
ATOM   3012  H2  WAT   508      -8.798 -38.618 -13.906  1.00  0.00           H  
TER    3013      WAT   508 
ATOM   3013  O   WAT   509     -13.449  -7.066  27.209  1.00  0.00           O  
ATOM   3014  H1  WAT   509     -12.524  -7.129  26.973  1.00  0.00           H  
ATOM   3015  H2  WAT   509     -13.862  -6.651  26.452  1.00  0.00           H  
TER    3016      WAT   509 
ATOM   3016  O   WAT   510      42.102  -0.344   1.177  1.00  0.00           O  
ATOM   3017  H1  WAT   510      41.167  -0.180   1.301  1.00  0.00           H  
ATOM   3018  H2  WAT   510      42.249  -0.197   0.243  1.00  0.00           H  
TER    3019      WAT   510 
ATOM   3019  O   WAT   511      11.201  37.895  -8.938  1.00  0.00           O  
ATOM   3020  H1  WAT   511      11.673  38.725  -9.010  1.00  0.00           H  
ATOM   3021  H2  WAT   511      10.982  37.824  -8.009  1.00  0.00           H  
TER    3022      WAT   511 
ATOM   3022  O   WAT   512      22.493 -19.894 -22.059  1.00  0.00           O  
ATOM   3023  H1  WAT   512      23.048 -19.927 -22.838  1.00  0.00           H  
ATOM   3024  H2  WAT   512      21.619 -19.695 -22.396  1.00  0.00           H  
TER    3025      WAT   512 
ATOM   3025  O   WAT   513      20.709  17.001  -1.527  1.00  0.00           O  
ATOM   3026  H1  WAT   513      20.840  17.491  -0.715  1.00  0.00           H  
ATOM   3027  H2  WAT   513      20.794  17.657  -2.219  1.00  0.00           H  
TER    3028      WAT   513 
ATOM   3028  O   WAT   514      -0.597  12.923  -6.043  1.00  0.00           O  
ATOM   3029  H1  WAT   514      -1.295  12.336  -6.335  1.00  0.00           H  
ATOM   3030  H2  WAT   514      -0.037  13.029  -6.812  1.00  0.00           H  
TER    3031      WAT   514 
ATOM   3031  O   WAT   515       1.034 -37.967   3.143  1.00  0.00           O  
ATOM   3032  H1  WAT   515       0.617 -38.183   3.976  1.00  0.00           H  
ATOM   3033  H2  WAT   515       1.651 -37.267   3.358  1.00  0.00           H  
TER    3034      WAT   515 
ATOM   3034  O   WAT   516      -3.088   8.816  40.896  1.00  0.00           O  
ATOM   3035  H1  WAT   516      -3.805   8.285  41.245  1.00  0.00           H  
ATOM   3036  H2  WAT   516      -2.591   9.084  41.668  1.00  0.00           H  
TER    3037      WAT   516 
ATOM   3037  O   WAT   517      21.218 -11.709  31.285  1.00  0.00           O  
ATOM   3038  H1  WAT   517      20.737 -11.170  31.914  1.00  0.00           H  
ATOM   3039  H2  WAT   517      20.537 -12.186  30.809  1.00  0.00           H  
TER    3040      WAT   517 
ATOM   3040  O   WAT   518      -6.575 -11.500  12.400  1.00  0.00           O  
ATOM   3041  H1  WAT   518      -6.296 -12.067  13.119  1.00  0.00           H  
ATOM   3042  H2  WAT   518      -5.780 -11.038  12.136  1.00  0.00           H  
TER    3043      WAT   518 
ATOM   3043  O   WAT   519     -33.890 -21.741  16.331  1.00  0.00           O  
ATOM   3044  H1  WAT   519     -34.745 -21.517  15.963  1.00  0.00           H  
ATOM   3045  H2  WAT   519     -34.007 -22.623  16.686  1.00  0.00           H  
TER    3046      WAT   519 
ATOM   3046  O   WAT   520     -35.976   9.047 -34.948  1.00  0.00           O  
ATOM   3047  H1  WAT   520     -36.087   9.518 -34.122  1.00  0.00           H  
ATOM   3048  H2  WAT   520     -36.853   9.024 -35.330  1.00  0.00           H  
TER    3049      WAT   520 
ATOM   3049  O   WAT   521     -12.835 -25.811 -27.847  1.00  0.00           O  
ATOM   3050  H1  WAT   521     -12.397 -25.156 -28.390  1.00  0.00           H  
ATOM   3051  H2  WAT   521     -12.269 -26.581 -27.896  1.00  0.00           H  
TER    3052      WAT   521 
ATOM   3052  O   WAT   522      -4.333  16.636  15.955  1.00  0.00           O  
ATOM   3053  H1  WAT   522      -4.163  16.228  16.804  1.00  0.00           H  
ATOM   3054  H2  WAT   522      -3.470  16.704  15.545  1.00  0.00           H  
TER    3055      WAT   522 
ATOM   3055  O   WAT   523     -36.223 -18.771   1.660  1.00  0.00           O  
ATOM   3056  H1  WAT   523     -37.166 -18.703   1.809  1.00  0.00           H  
ATOM   3057  H2  WAT   523     -36.145 -19.074   0.755  1.00  0.00           H  
TER    3058      WAT   523 
ATOM   3058  O   WAT   524     -15.971   3.908  20.819  1.00  0.00           O  
ATOM   3059  H1  WAT   524     -16.236   3.037  20.521  1.00  0.00           H  
ATOM   3060  H2  WAT   524     -16.215   3.929  21.744  1.00  0.00           H  
TER    3061      WAT   524 
ATOM   3061  O   WAT   525       0.802  35.472  -2.478  1.00  0.00           O  
ATOM   3062  H1  WAT   525       0.015  35.008  -2.763  1.00  0.00           H  
ATOM   3063  H2  WAT   525       1.506  34.830  -2.569  1.00  0.00           H  
TER    3064      WAT   525 
ATOM   3064  O   WAT   526      -7.295 -48.102  15.394  1.00  0.00           O  
ATOM   3065  H1  WAT   526      -6.425 -48.473  15.246  1.00  0.00           H  
ATOM   3066  H2  WAT   526      -7.836 -48.474  14.698  1.00  0.00           H  
TER    3067      WAT   526 
ATOM   3067  O   WAT   527     -18.772 -24.314  11.331  1.00  0.00           O  
ATOM   3068  H1  WAT   527     -17.988 -24.847  11.201  1.00  0.00           H  
ATOM   3069  H2  WAT   527     -19.409 -24.915  11.717  1.00  0.00           H  
TER    3070      WAT   527 
ATOM   3070  O   WAT   528     -21.094 -20.643 -28.578  1.00  0.00           O  
ATOM   3071  H1  WAT   528     -20.833 -21.342 -29.177  1.00  0.00           H  
ATOM   3072  H2  WAT   528     -20.288 -20.410 -28.116  1.00  0.00           H  
TER    3073      WAT   528 
ATOM   3073  O   WAT   529      34.073   2.643  34.704  1.00  0.00           O  
ATOM   3074  H1  WAT   529      33.826   3.041  35.538  1.00  0.00           H  
ATOM   3075  H2  WAT   529      34.521   1.833  34.948  1.00  0.00           H  
TER    3076      WAT   529 
ATOM   3076  O   WAT   530     -27.073 -29.217   0.793  1.00  0.00           O  
ATOM   3077  H1  WAT   530     -27.445 -30.019   0.427  1.00  0.00           H  
ATOM   3078  H2  WAT   530     -26.925 -28.653   0.033  1.00  0.00           H  
TER    3079      WAT   530 
ATOM   3079  O   WAT   531     -27.558  18.449 -21.416  1.00  0.00           O  
ATOM   3080  H1  WAT   531     -26.886  17.768 -21.432  1.00  0.00           H  
ATOM   3081  H2  WAT   531     -28.368  17.991 -21.642  1.00  0.00           H  
TER    3082      WAT   531 
ATOM   3082  O   WAT   532     -40.509 -22.958   0.464  1.00  0.00           O  
ATOM   3083  H1  WAT   532     -41.047 -22.720  -0.291  1.00  0.00           H  
ATOM   3084  H2  WAT   532     -39.858 -22.258   0.524  1.00  0.00           H  
TER    3085      WAT   532 
ATOM   3085  O   WAT   533      30.408 -20.995  30.013  1.00  0.00           O  
ATOM   3086  H1  WAT   533      29.685 -20.715  29.452  1.00  0.00           H  
ATOM   3087  H2  WAT   533      31.169 -21.009  29.433  1.00  0.00           H  
TER    3088      WAT   533 
ATOM   3088  O   WAT   534      36.507  -7.871   3.112  1.00  0.00           O  
ATOM   3089  H1  WAT   534      37.212  -7.517   2.571  1.00  0.00           H  
ATOM   3090  H2  WAT   534      35.759  -7.300   2.935  1.00  0.00           H  
TER    3091      WAT   534 
ATOM   3091  O   WAT   535     -39.234  -6.996  17.711  1.00  0.00           O  
ATOM   3092  H1  WAT   535     -39.594  -7.883  17.724  1.00  0.00           H  
ATOM   3093  H2  WAT   535     -39.360  -6.699  16.810  1.00  0.00           H  
TER    3094      WAT   535 
ATOM   3094  O   WAT   536      15.510 -31.014   2.249  1.00  0.00           O  
ATOM   3095  H1  WAT   536      15.194 -30.308   1.685  1.00  0.00           H  
ATOM   3096  H2  WAT   536      16.170 -31.464   1.721  1.00  0.00           H  
TER    3097      WAT   536 
ATOM   3097  O   WAT   537     -13.833  14.085  37.160  1.00  0.00           O  
ATOM   3098  H1  WAT   537     -13.950  14.949  37.555  1.00  0.00           H  
ATOM   3099  H2  WAT   537     -14.331  13.494  37.725  1.00  0.00           H  
TER    3100      WAT   537 
ATOM   3100  O   WAT   538      -0.221  -3.035 -37.762  1.00  0.00           O  
ATOM   3101  H1  WAT   538       0.574  -2.794 -38.237  1.00  0.00           H  
ATOM   3102  H2  WAT   538      -0.890  -2.437 -38.095  1.00  0.00           H  
TER    3103      WAT   538 
ATOM   3103  O   WAT   539     -18.076  31.687 -35.754  1.00  0.00           O  
ATOM   3104  H1  WAT   539     -17.408  32.352 -35.921  1.00  0.00           H  
ATOM   3105  H2  WAT   539     -18.575  32.030 -35.012  1.00  0.00           H  
TER    3106      WAT   539 
ATOM   3106  O   WAT   540     -23.009  25.791  16.838  1.00  0.00           O  
ATOM   3107  H1  WAT   540     -23.600  25.401  16.195  1.00  0.00           H  
ATOM   3108  H2  WAT   540     -23.528  26.479  17.255  1.00  0.00           H  
TER    3109      WAT   540 
ATOM   3109  O   WAT   541     -23.892   3.086   7.044  1.00  0.00           O  
ATOM   3110  H1  WAT   541     -23.119   2.554   7.233  1.00  0.00           H  
ATOM   3111  H2  WAT   541     -23.618   3.983   7.232  1.00  0.00           H  
TER    3112      WAT   541 
ATOM   3112  O   WAT   542       1.801  -2.845 -46.385  1.00  0.00           O  
ATOM   3113  H1  WAT   542       2.287  -3.635 -46.624  1.00  0.00           H  
ATOM   3114  H2  WAT   542       2.342  -2.125 -46.709  1.00  0.00           H  
TER    3115      WAT   542 
ATOM   3115  O   WAT   543      25.252 -14.780  15.340  1.00  0.00           O  
ATOM   3116  H1  WAT   543      24.657 -14.945  16.072  1.00  0.00           H  
ATOM   3117  H2  WAT   543      25.991 -15.369  15.495  1.00  0.00           H  
TER    3118      WAT   543 
ATOM   3118  O   WAT   544     -22.921  26.174   4.029  1.00  0.00           O  
ATOM   3119  H1  WAT   544     -22.994  25.574   3.287  1.00  0.00           H  
ATOM   3120  H2  WAT   544     -21.980  26.304   4.141  1.00  0.00           H  
TER    3121      WAT   544 
ATOM   3121  O   WAT   545      20.775 -12.861  10.445  1.00  0.00           O  
ATOM   3122  H1  WAT   545      21.690 -12.777  10.175  1.00  0.00           H  
ATOM   3123  H2  WAT   545      20.371 -13.394   9.761  1.00  0.00           H  
TER    3124      WAT   545 
ATOM   3124  O   WAT   546      27.694 -20.001  17.803  1.00  0.00           O  
ATOM   3125  H1  WAT   546      27.967 -19.534  18.593  1.00  0.00           H  
ATOM   3126  H2  WAT   546      27.888 -19.395  17.087  1.00  0.00           H  
TER    3127      WAT   546 
ATOM   3127  O   WAT   547     -27.913 -32.532 -21.897  1.00  0.00           O  
ATOM   3128  H1  WAT   547     -27.756 -33.135 -22.623  1.00  0.00           H  
ATOM   3129  H2  WAT   547     -28.620 -32.939 -21.396  1.00  0.00           H  
TER    3130      WAT   547 
ATOM   3130  O   WAT   548      30.689 -21.803   5.857  1.00  0.00           O  
ATOM   3131  H1  WAT   548      30.136 -21.022   5.857  1.00  0.00           H  
ATOM   3132  H2  WAT   548      31.573 -21.471   5.698  1.00  0.00           H  
TER    3133      WAT   548 
ATOM   3133  O   WAT   549      13.428   1.465  43.723  1.00  0.00           O  
ATOM   3134  H1  WAT   549      13.966   0.777  44.114  1.00  0.00           H  
ATOM   3135  H2  WAT   549      14.047   2.166  43.519  1.00  0.00           H  
TER    3136      WAT   549 
ATOM   3136  O   WAT   550      34.482  -6.769  -0.983  1.00  0.00           O  
ATOM   3137  H1  WAT   550      33.677  -7.142  -1.341  1.00  0.00           H  
ATOM   3138  H2  WAT   550      34.308  -6.678  -0.046  1.00  0.00           H  
TER    3139      WAT   550 
ATOM   3139  O   WAT   551      -8.496 -19.416  -3.860  1.00  0.00           O  
ATOM   3140  H1  WAT   551      -8.461 -18.693  -4.487  1.00  0.00           H  
ATOM   3141  H2  WAT   551      -7.658 -19.867  -3.968  1.00  0.00           H  
TER    3142      WAT   551 
ATOM   3142  O   WAT   552     -19.409   0.695 -35.477  1.00  0.00           O  
ATOM   3143  H1  WAT   552     -18.737   1.163 -35.972  1.00  0.00           H  
ATOM   3144  H2  WAT   552     -19.612  -0.071 -36.014  1.00  0.00           H  
TER    3145      WAT   552 
ATOM   3145  O   WAT   553      19.837 -13.683   7.741  1.00  0.00           O  
ATOM   3146  H1  WAT   553      20.290 -14.524   7.802  1.00  0.00           H  
ATOM   3147  H2  WAT   553      19.026 -13.881   7.273  1.00  0.00           H  
TER    3148      WAT   553 
ATOM   3148  O   WAT   554     -43.062 -29.531  -7.870  1.00  0.00           O  
ATOM   3149  H1  WAT   554     -43.045 -30.468  -7.677  1.00  0.00           H  
ATOM   3150  H2  WAT   554     -43.702 -29.171  -7.255  1.00  0.00           H  
TER    3151      WAT   554 
ATOM   3151  O   WAT   555      38.687  -9.028  32.037  1.00  0.00           O  
ATOM   3152  H1  WAT   555      37.857  -8.566  31.913  1.00  0.00           H  
ATOM   3153  H2  WAT   555      39.347  -8.335  32.046  1.00  0.00           H  
TER    3154      WAT   555 
ATOM   3154  O   WAT   556      36.211  10.938 -19.610  1.00  0.00           O  
ATOM   3155  H1  WAT   556      35.909  11.842 -19.530  1.00  0.00           H  
ATOM   3156  H2  WAT   556      37.148  11.013 -19.794  1.00  0.00           H  
TER    3157      WAT   556 
ATOM   3157  O   WAT   557      21.304 -16.020  14.852  1.00  0.00           O  
ATOM   3158  H1  WAT   557      20.454 -16.408  15.059  1.00  0.00           H  
ATOM   3159  H2  WAT   557      21.395 -15.297  15.473  1.00  0.00           H  
TER    3160      WAT   557 
ATOM   3160  O   WAT   558      -9.771   1.899  -6.338  1.00  0.00           O  
ATOM   3161  H1  WAT   558     -10.384   1.220  -6.056  1.00  0.00           H  
ATOM   3162  H2  WAT   558     -10.329   2.602  -6.670  1.00  0.00           H  
TER    3163      WAT   558 
ATOM   3163  O   WAT   559      10.567   9.022  33.762  1.00  0.00           O  
ATOM   3164  H1  WAT   559      10.446   9.577  34.533  1.00  0.00           H  
ATOM   3165  H2  WAT   559      10.649   8.136  34.115  1.00  0.00           H  
TER    3166      WAT   559 
ATOM   3166  O   WAT   560      13.375 -28.546  37.403  1.00  0.00           O  
ATOM   3167  H1  WAT   560      13.609 -28.576  38.330  1.00  0.00           H  
ATOM   3168  H2  WAT   560      14.199 -28.703  36.942  1.00  0.00           H  
TER    3169      WAT   560 
ATOM   3169  O   WAT   561     -42.787  -7.708  18.933  1.00  0.00           O  
ATOM   3170  H1  WAT   561     -42.794  -7.141  18.161  1.00  0.00           H  
ATOM   3171  H2  WAT   561     -43.221  -8.511  18.644  1.00  0.00           H  
TER    3172      WAT   561 
ATOM   3172  O   WAT   562     -10.957  20.017  29.706  1.00  0.00           O  
ATOM   3173  H1  WAT   562     -10.078  20.146  30.062  1.00  0.00           H  
ATOM   3174  H2  WAT   562     -10.817  19.539  28.889  1.00  0.00           H  
TER    3175      WAT   562 
ATOM   3175  O   WAT   563      36.595  -0.314  17.485  1.00  0.00           O  
ATOM   3176  H1  WAT   563      37.437  -0.454  17.917  1.00  0.00           H  
ATOM   3177  H2  WAT   563      35.948  -0.404  18.185  1.00  0.00           H  
TER    3178      WAT   563 
ATOM   3178  O   WAT   564       9.061 -13.135  16.684  1.00  0.00           O  
ATOM   3179  H1  WAT   564       9.659 -13.004  15.948  1.00  0.00           H  
ATOM   3180  H2  WAT   564       9.449 -13.854  17.183  1.00  0.00           H  
TER    3181      WAT   564 
ATOM   3181  O   WAT   565      36.613  -4.984  22.623  1.00  0.00           O  
ATOM   3182  H1  WAT   565      36.613  -5.483  21.806  1.00  0.00           H  
ATOM   3183  H2  WAT   565      35.918  -4.336  22.508  1.00  0.00           H  
TER    3184      WAT   565 
ATOM   3184  O   WAT   566      29.147 -29.258 -10.079  1.00  0.00           O  
ATOM   3185  H1  WAT   566      30.070 -29.117  -9.868  1.00  0.00           H  
ATOM   3186  H2  WAT   566      29.132 -29.363 -11.030  1.00  0.00           H  
TER    3187      WAT   566 
ATOM   3187  O   WAT   567      26.531 -33.177  -0.195  1.00  0.00           O  
ATOM   3188  H1  WAT   567      25.968 -33.892  -0.491  1.00  0.00           H  
ATOM   3189  H2  WAT   567      27.212 -33.116  -0.864  1.00  0.00           H  
TER    3190      WAT   567 
ATOM   3190  O   WAT   568     -20.891 -13.921 -36.012  1.00  0.00           O  
ATOM   3191  H1  WAT   568     -20.305 -13.193 -36.220  1.00  0.00           H  
ATOM   3192  H2  WAT   568     -21.677 -13.503 -35.660  1.00  0.00           H  
TER    3193      WAT   568 
ATOM   3193  O   WAT   569      35.060 -26.036  -1.832  1.00  0.00           O  
ATOM   3194  H1  WAT   569      34.944 -26.337  -2.733  1.00  0.00           H  
ATOM   3195  H2  WAT   569      35.610 -26.705  -1.424  1.00  0.00           H  
TER    3196      WAT   569 
ATOM   3196  O   WAT   570      16.287 -14.456 -23.585  1.00  0.00           O  
ATOM   3197  H1  WAT   570      16.517 -13.569 -23.861  1.00  0.00           H  
ATOM   3198  H2  WAT   570      16.540 -15.010 -24.324  1.00  0.00           H  
TER    3199      WAT   570 
ATOM   3199  O   WAT   571     -21.261  -5.923  40.614  1.00  0.00           O  
ATOM   3200  H1  WAT   571     -21.060  -6.858  40.648  1.00  0.00           H  
ATOM   3201  H2  WAT   571     -21.501  -5.697  41.513  1.00  0.00           H  
TER    3202      WAT   571 
ATOM   3202  O   WAT   572      33.352 -10.327  27.886  1.00  0.00           O  
ATOM   3203  H1  WAT   572      34.041 -10.930  28.165  1.00  0.00           H  
ATOM   3204  H2  WAT   572      33.797  -9.702  27.314  1.00  0.00           H  
TER    3205      WAT   572 
ATOM   3205  O   WAT   573      34.895  32.710  -5.537  1.00  0.00           O  
ATOM   3206  H1  WAT   573      35.628  33.325  -5.550  1.00  0.00           H  
ATOM   3207  H2  WAT   573      35.181  32.008  -4.953  1.00  0.00           H  
TER    3208      WAT   573 
ATOM   3208  O   WAT   574     -12.007  38.697 -25.114  1.00  0.00           O  
ATOM   3209  H1  WAT   574     -11.824  37.865 -25.550  1.00  0.00           H  
ATOM   3210  H2  WAT   574     -11.572  38.624 -24.265  1.00  0.00           H  
TER    3211      WAT   574 
ATOM   3211  O   WAT   575      17.328 -39.296  12.803  1.00  0.00           O  
ATOM   3212  H1  WAT   575      17.019 -38.996  11.948  1.00  0.00           H  
ATOM   3213  H2  WAT   575      16.654 -39.004  13.417  1.00  0.00           H  
TER    3214      WAT   575 
ATOM   3214  O   WAT   576      14.294  13.640 -27.234  1.00  0.00           O  
ATOM   3215  H1  WAT   576      14.045  12.726 -27.096  1.00  0.00           H  
ATOM   3216  H2  WAT   576      14.018  13.831 -28.130  1.00  0.00           H  
TER    3217      WAT   576 
ATOM   3217  O   WAT   577      -8.391 -23.489   3.357  1.00  0.00           O  
ATOM   3218  H1  WAT   577      -9.173 -24.015   3.524  1.00  0.00           H  
ATOM   3219  H2  WAT   577      -7.931 -23.471   4.196  1.00  0.00           H  
TER    3220      WAT   577 
ATOM   3220  O   WAT   578      21.244 -31.069 -20.268  1.00  0.00           O  
ATOM   3221  H1  WAT   578      21.173 -30.254 -19.771  1.00  0.00           H  
ATOM   3222  H2  WAT   578      20.714 -30.919 -21.051  1.00  0.00           H  
TER    3223      WAT   578 
ATOM   3223  O   WAT   579      39.543  -6.639  -9.779  1.00  0.00           O  
ATOM   3224  H1  WAT   579      40.079  -7.419  -9.641  1.00  0.00           H  
ATOM   3225  H2  WAT   579      39.226  -6.408  -8.906  1.00  0.00           H  
TER    3226      WAT   579 
ATOM   3226  O   WAT   580      19.367 -13.153  21.199  1.00  0.00           O  
ATOM   3227  H1  WAT   580      19.062 -14.029  21.435  1.00  0.00           H  
ATOM   3228  H2  WAT   580      18.587 -12.710  20.864  1.00  0.00           H  
TER    3229      WAT   580 
ATOM   3229  O   WAT   581     -35.090 -28.589 -10.532  1.00  0.00           O  
ATOM   3230  H1  WAT   581     -35.151 -29.471 -10.901  1.00  0.00           H  
ATOM   3231  H2  WAT   581     -35.307 -28.010 -11.263  1.00  0.00           H  
TER    3232      WAT   581 
ATOM   3232  O   WAT   582     -13.755 -42.593  -9.162  1.00  0.00           O  
ATOM   3233  H1  WAT   582     -13.027 -42.884  -8.612  1.00  0.00           H  
ATOM   3234  H2  WAT   582     -13.413 -41.828  -9.626  1.00  0.00           H  
TER    3235      WAT   582 
ATOM   3235  O   WAT   583      17.127 -17.971  38.674  1.00  0.00           O  
ATOM   3236  H1  WAT   583      16.588 -17.200  38.500  1.00  0.00           H  
ATOM   3237  H2  WAT   583      17.796 -17.663  39.285  1.00  0.00           H  
TER    3238      WAT   583 
ATOM   3238  O   WAT   584      19.165   5.507   0.515  1.00  0.00           O  
ATOM   3239  H1  WAT   584      19.561   6.378   0.504  1.00  0.00           H  
ATOM   3240  H2  WAT   584      19.724   4.983  -0.058  1.00  0.00           H  
TER    3241      WAT   584 
ATOM   3241  O   WAT   585     -23.954   8.034  44.249  1.00  0.00           O  
ATOM   3242  H1  WAT   585     -24.904   8.019  44.361  1.00  0.00           H  
ATOM   3243  H2  WAT   585     -23.817   7.819  43.327  1.00  0.00           H  
TER    3244      WAT   585 
ATOM   3244  O   WAT   586       1.778 -21.934  -4.546  1.00  0.00           O  
ATOM   3245  H1  WAT   586       2.667 -21.606  -4.406  1.00  0.00           H  
ATOM   3246  H2  WAT   586       1.213 -21.267  -4.157  1.00  0.00           H  
TER    3247      WAT   586 
ATOM   3247  O   WAT   587       3.469  13.666 -36.160  1.00  0.00           O  
ATOM   3248  H1  WAT   587       4.055  14.213 -35.638  1.00  0.00           H  
ATOM   3249  H2  WAT   587       3.636  13.932 -37.065  1.00  0.00           H  
TER    3250      WAT   587 
ATOM   3250  O   WAT   588      34.679  31.301  17.993  1.00  0.00           O  
ATOM   3251  H1  WAT   588      35.487  31.238  18.502  1.00  0.00           H  
ATOM   3252  H2  WAT   588      34.807  30.692  17.265  1.00  0.00           H  
TER    3253      WAT   588 
ATOM   3253  O   WAT   589       3.620 -23.330  10.652  1.00  0.00           O  
ATOM   3254  H1  WAT   589       4.487 -23.732  10.704  1.00  0.00           H  
ATOM   3255  H2  WAT   589       3.714 -22.643   9.991  1.00  0.00           H  
TER    3256      WAT   589 
ATOM   3256  O   WAT   590     -28.314  11.357 -23.679  1.00  0.00           O  
ATOM   3257  H1  WAT   590     -29.179  11.467 -24.074  1.00  0.00           H  
ATOM   3258  H2  WAT   590     -28.110  12.214 -23.305  1.00  0.00           H  
TER    3259      WAT   590 
ATOM   3259  O   WAT   591     -32.126  18.882 -32.294  1.00  0.00           O  
ATOM   3260  H1  WAT   591     -31.783  18.370 -33.026  1.00  0.00           H  
ATOM   3261  H2  WAT   591     -31.395  19.440 -32.029  1.00  0.00           H  
TER    3262      WAT   591 
ATOM   3262  O   WAT   592       1.474 -15.055  15.420  1.00  0.00           O  
ATOM   3263  H1  WAT   592       2.155 -14.396  15.292  1.00  0.00           H  
ATOM   3264  H2  WAT   592       1.887 -15.880  15.165  1.00  0.00           H  
TER    3265      WAT   592 
ATOM   3265  O   WAT   593      16.748  40.234  18.112  1.00  0.00           O  
ATOM   3266  H1  WAT   593      15.800  40.366  18.115  1.00  0.00           H  
ATOM   3267  H2  WAT   593      17.037  40.593  17.273  1.00  0.00           H  
TER    3268      WAT   593 
ATOM   3268  O   WAT   594       5.806   0.403 -48.141  1.00  0.00           O  
ATOM   3269  H1  WAT   594       6.243   1.033 -48.713  1.00  0.00           H  
ATOM   3270  H2  WAT   594       6.220   0.526 -47.287  1.00  0.00           H  
TER    3271      WAT   594 
ATOM   3271  O   WAT   595     -12.452  32.440  12.254  1.00  0.00           O  
ATOM   3272  H1  WAT   595     -13.155  32.301  11.620  1.00  0.00           H  
ATOM   3273  H2  WAT   595     -11.750  31.856  11.965  1.00  0.00           H  
TER    3274      WAT   595 
ATOM   3274  O   WAT   596      -1.723  15.197  20.369  1.00  0.00           O  
ATOM   3275  H1  WAT   596      -2.053  15.672  21.132  1.00  0.00           H  
ATOM   3276  H2  WAT   596      -0.771  15.233  20.458  1.00  0.00           H  
TER    3277      WAT   596 
ATOM   3277  O   WAT   597     -29.336  -7.074  21.260  1.00  0.00           O  
ATOM   3278  H1  WAT   597     -29.204  -7.351  20.354  1.00  0.00           H  
ATOM   3279  H2  WAT   597     -30.146  -7.508  21.528  1.00  0.00           H  
TER    3280      WAT   597 
ATOM   3280  O   WAT   598      -3.479 -30.257 -24.070  1.00  0.00           O  
ATOM   3281  H1  WAT   598      -2.786 -29.704 -23.710  1.00  0.00           H  
ATOM   3282  H2  WAT   598      -3.024 -31.040 -24.380  1.00  0.00           H  
TER    3283      WAT   598 
ATOM   3283  O   WAT   599      15.286 -18.858  12.143  1.00  0.00           O  
ATOM   3284  H1  WAT   599      14.445 -19.112  12.524  1.00  0.00           H  
ATOM   3285  H2  WAT   599      15.107 -18.031  11.696  1.00  0.00           H  
TER    3286      WAT   599 
ATOM   3286  O   WAT   600      14.291 -16.620  19.536  1.00  0.00           O  
ATOM   3287  H1  WAT   600      14.345 -17.019  20.404  1.00  0.00           H  
ATOM   3288  H2  WAT   600      13.437 -16.890  19.200  1.00  0.00           H  
TER    3289      WAT   600 
ATOM   3289  O   WAT   601     -21.010  30.515  -6.519  1.00  0.00           O  
ATOM   3290  H1  WAT   601     -21.367  29.710  -6.893  1.00  0.00           H  
ATOM   3291  H2  WAT   601     -20.781  30.281  -5.620  1.00  0.00           H  
TER    3292      WAT   601 
ATOM   3292  O   WAT   602     -10.078  30.518  -5.231  1.00  0.00           O  
ATOM   3293  H1  WAT   602     -10.447  29.983  -5.934  1.00  0.00           H  
ATOM   3294  H2  WAT   602      -9.486  29.928  -4.766  1.00  0.00           H  
TER    3295      WAT   602 
ATOM   3295  O   WAT   603      32.149  -5.542   9.381  1.00  0.00           O  
ATOM   3296  H1  WAT   603      31.546  -4.812   9.517  1.00  0.00           H  
ATOM   3297  H2  WAT   603      32.948  -5.135   9.045  1.00  0.00           H  
TER    3298      WAT   603 
ATOM   3298  O   WAT   604     -17.845 -22.252   2.734  1.00  0.00           O  
ATOM   3299  H1  WAT   604     -18.228 -21.497   3.181  1.00  0.00           H  
ATOM   3300  H2  WAT   604     -18.592 -22.818   2.538  1.00  0.00           H  
TER    3301      WAT   604 
ATOM   3301  O   WAT   605      17.079 -12.471   6.053  1.00  0.00           O  
ATOM   3302  H1  WAT   605      17.747 -12.300   6.717  1.00  0.00           H  
ATOM   3303  H2  WAT   605      17.535 -12.353   5.220  1.00  0.00           H  
TER    3304      WAT   605 
ATOM   3304  O   WAT   606      22.904 -25.998  26.972  1.00  0.00           O  
ATOM   3305  H1  WAT   606      22.738 -26.819  27.436  1.00  0.00           H  
ATOM   3306  H2  WAT   606      23.840 -26.020  26.774  1.00  0.00           H  
TER    3307      WAT   606 
ATOM   3307  O   WAT   607       7.679 -27.370  20.792  1.00  0.00           O  
ATOM   3308  H1  WAT   607       7.986 -26.798  21.495  1.00  0.00           H  
ATOM   3309  H2  WAT   607       8.456 -27.529  20.256  1.00  0.00           H  
TER    3310      WAT   607 
ATOM   3310  O   WAT   608      11.085 -29.045  14.398  1.00  0.00           O  
ATOM   3311  H1  WAT   608      11.338 -29.967  14.356  1.00  0.00           H  
ATOM   3312  H2  WAT   608      11.079 -28.841  15.333  1.00  0.00           H  
TER    3313      WAT   608 
ATOM   3313  O   WAT   609       7.105  -1.687  24.686  1.00  0.00           O  
ATOM   3314  H1  WAT   609       6.278  -1.205  24.668  1.00  0.00           H  
ATOM   3315  H2  WAT   609       7.700  -1.123  25.181  1.00  0.00           H  
TER    3316      WAT   609 
ATOM   3316  O   WAT   610       5.139  29.750  32.424  1.00  0.00           O  
ATOM   3317  H1  WAT   610       5.619  29.956  33.226  1.00  0.00           H  
ATOM   3318  H2  WAT   610       5.250  30.524  31.872  1.00  0.00           H  
TER    3319      WAT   610 
ATOM   3319  O   WAT   611      41.224  -6.325   5.545  1.00  0.00           O  
ATOM   3320  H1  WAT   611      40.435  -6.834   5.357  1.00  0.00           H  
ATOM   3321  H2  WAT   611      41.285  -6.321   6.500  1.00  0.00           H  
TER    3322      WAT   611 
ATOM   3322  O   WAT   612      31.769   3.935  22.642  1.00  0.00           O  
ATOM   3323  H1  WAT   612      32.660   3.773  22.330  1.00  0.00           H  
ATOM   3324  H2  WAT   612      31.520   4.763  22.232  1.00  0.00           H  
TER    3325      WAT   612 
ATOM   3325  O   WAT   613      30.553 -16.140  22.631  1.00  0.00           O  
ATOM   3326  H1  WAT   613      30.947 -17.012  22.598  1.00  0.00           H  
ATOM   3327  H2  WAT   613      31.146 -15.590  22.119  1.00  0.00           H  
TER    3328      WAT   613 
ATOM   3328  O   WAT   614      15.443 -14.276  16.443  1.00  0.00           O  
ATOM   3329  H1  WAT   614      15.530 -15.153  16.818  1.00  0.00           H  
ATOM   3330  H2  WAT   614      16.341 -14.009  16.248  1.00  0.00           H  
TER    3331      WAT   614 
ATOM   3331  O   WAT   615      29.213 -15.028 -10.985  1.00  0.00           O  
ATOM   3332  H1  WAT   615      29.086 -14.261 -10.427  1.00  0.00           H  
ATOM   3333  H2  WAT   615      30.052 -15.393 -10.703  1.00  0.00           H  
TER    3334      WAT   615 
ATOM   3334  O   WAT   616      -0.147 -13.766   6.928  1.00  0.00           O  
ATOM   3335  H1  WAT   616      -0.801 -14.443   7.103  1.00  0.00           H  
ATOM   3336  H2  WAT   616      -0.138 -13.231   7.721  1.00  0.00           H  
TER    3337      WAT   616 
ATOM   3337  O   WAT   617       4.395 -20.276  24.188  1.00  0.00           O  
ATOM   3338  H1  WAT   617       4.350 -20.383  23.238  1.00  0.00           H  
ATOM   3339  H2  WAT   617       3.885 -21.008  24.536  1.00  0.00           H  
TER    3340      WAT   617 
ATOM   3340  O   WAT   618      25.526  29.514 -19.348  1.00  0.00           O  
ATOM   3341  H1  WAT   618      25.678  29.343 -18.418  1.00  0.00           H  
ATOM   3342  H2  WAT   618      25.340  30.452 -19.392  1.00  0.00           H  
TER    3343      WAT   618 
ATOM   3343  O   WAT   619     -24.846  35.475 -11.891  1.00  0.00           O  
ATOM   3344  H1  WAT   619     -25.563  36.107 -11.838  1.00  0.00           H  
ATOM   3345  H2  WAT   619     -25.237  34.646 -11.615  1.00  0.00           H  
TER    3346      WAT   619 
ATOM   3346  O   WAT   620      17.994  44.827 -16.683  1.00  0.00           O  
ATOM   3347  H1  WAT   620      18.472  44.061 -16.366  1.00  0.00           H  
ATOM   3348  H2  WAT   620      18.464  45.574 -16.313  1.00  0.00           H  
TER    3349      WAT   620 
ATOM   3349  O   WAT   621      32.392 -25.649  25.514  1.00  0.00           O  
ATOM   3350  H1  WAT   621      32.849 -25.726  26.352  1.00  0.00           H  
ATOM   3351  H2  WAT   621      33.050 -25.885  24.860  1.00  0.00           H  
TER    3352      WAT   621 
ATOM   3352  O   WAT   622     -11.681  40.699  -4.743  1.00  0.00           O  
ATOM   3353  H1  WAT   622     -11.151  40.799  -3.953  1.00  0.00           H  
ATOM   3354  H2  WAT   622     -11.058  40.796  -5.463  1.00  0.00           H  
TER    3355      WAT   622 
ATOM   3355  O   WAT   623      -6.394 -40.190   2.405  1.00  0.00           O  
ATOM   3356  H1  WAT   623      -5.878 -40.991   2.313  1.00  0.00           H  
ATOM   3357  H2  WAT   623      -7.100 -40.429   3.005  1.00  0.00           H  
TER    3358      WAT   623 
ATOM   3358  O   WAT   624     -10.271 -13.783  27.273  1.00  0.00           O  
ATOM   3359  H1  WAT   624     -10.438 -14.661  26.931  1.00  0.00           H  
ATOM   3360  H2  WAT   624      -9.624 -13.915  27.967  1.00  0.00           H  
TER    3361      WAT   624 
ATOM   3361  O   WAT   625      10.834 -18.370  -3.580  1.00  0.00           O  
ATOM   3362  H1  WAT   625      11.650 -18.260  -4.067  1.00  0.00           H  
ATOM   3363  H2  WAT   625      10.628 -17.494  -3.254  1.00  0.00           H  
TER    3364      WAT   625 
ATOM   3364  O   WAT   626       4.022 -27.724  17.534  1.00  0.00           O  
ATOM   3365  H1  WAT   626       4.162 -27.237  18.346  1.00  0.00           H  
ATOM   3366  H2  WAT   626       4.759 -28.334  17.490  1.00  0.00           H  
TER    3367      WAT   626 
ATOM   3367  O   WAT   627      15.975 -21.755   0.958  1.00  0.00           O  
ATOM   3368  H1  WAT   627      16.325 -21.576   1.831  1.00  0.00           H  
ATOM   3369  H2  WAT   627      15.029 -21.825   1.089  1.00  0.00           H  
TER    3370      WAT   627 
ATOM   3370  O   WAT   628     -19.561   5.022 -46.780  1.00  0.00           O  
ATOM   3371  H1  WAT   628     -18.721   5.021 -46.321  1.00  0.00           H  
ATOM   3372  H2  WAT   628     -19.465   4.352 -47.457  1.00  0.00           H  
TER    3373      WAT   628 
ATOM   3373  O   WAT   629      31.268 -11.617  -4.051  1.00  0.00           O  
ATOM   3374  H1  WAT   629      30.504 -11.594  -4.627  1.00  0.00           H  
ATOM   3375  H2  WAT   629      30.946 -12.020  -3.244  1.00  0.00           H  
TER    3376      WAT   629 
ATOM   3376  O   WAT   630      28.055  14.235  10.735  1.00  0.00           O  
ATOM   3377  H1  WAT   630      28.573  13.876  11.456  1.00  0.00           H  
ATOM   3378  H2  WAT   630      28.704  14.584  10.124  1.00  0.00           H  
TER    3379      WAT   630 
ATOM   3379  O   WAT   631      33.721  -4.156   7.560  1.00  0.00           O  
ATOM   3380  H1  WAT   631      34.389  -4.469   6.949  1.00  0.00           H  
ATOM   3381  H2  WAT   631      32.910  -4.164   7.053  1.00  0.00           H  
TER    3382      WAT   631 
ATOM   3382  O   WAT   632      16.438   1.599  20.523  1.00  0.00           O  
ATOM   3383  H1  WAT   632      15.556   1.474  20.872  1.00  0.00           H  
ATOM   3384  H2  WAT   632      16.677   0.745  20.164  1.00  0.00           H  
TER    3385      WAT   632 
ATOM   3385  O   WAT   633      11.710 -24.064 -39.141  1.00  0.00           O  
ATOM   3386  H1  WAT   633      12.034 -23.647 -38.343  1.00  0.00           H  
ATOM   3387  H2  WAT   633      11.831 -23.403 -39.823  1.00  0.00           H  
TER    3388      WAT   633 
ATOM   3388  O   WAT   634       1.590  -6.905  40.632  1.00  0.00           O  
ATOM   3389  H1  WAT   634       1.939  -7.455  39.930  1.00  0.00           H  
ATOM   3390  H2  WAT   634       0.746  -6.601  40.300  1.00  0.00           H  
TER    3391      WAT   634 
ATOM   3391  O   WAT   635      36.208  -2.891  -9.144  1.00  0.00           O  
ATOM   3392  H1  WAT   635      36.044  -2.597 -10.040  1.00  0.00           H  
ATOM   3393  H2  WAT   635      35.669  -2.316  -8.601  1.00  0.00           H  
TER    3394      WAT   635 
ATOM   3394  O   WAT   636     -25.747  11.318   5.407  1.00  0.00           O  
ATOM   3395  H1  WAT   636     -25.948  10.727   6.133  1.00  0.00           H  
ATOM   3396  H2  WAT   636     -25.553  12.156   5.827  1.00  0.00           H  
TER    3397      WAT   636 
ATOM   3397  O   WAT   637      43.129 -21.242   0.166  1.00  0.00           O  
ATOM   3398  H1  WAT   637      43.524 -21.314   1.035  1.00  0.00           H  
ATOM   3399  H2  WAT   637      43.660 -21.815  -0.387  1.00  0.00           H  
TER    3400      WAT   637 
ATOM   3400  O   WAT   638     -19.816 -11.176  35.593  1.00  0.00           O  
ATOM   3401  H1  WAT   638     -20.616 -11.641  35.350  1.00  0.00           H  
ATOM   3402  H2  WAT   638     -19.121 -11.629  35.117  1.00  0.00           H  
TER    3403      WAT   638 
ATOM   3403  O   WAT   639     -10.012 -35.149 -27.870  1.00  0.00           O  
ATOM   3404  H1  WAT   639      -9.864 -34.394 -27.300  1.00  0.00           H  
ATOM   3405  H2  WAT   639      -9.754 -34.845 -28.741  1.00  0.00           H  
TER    3406      WAT   639 
ATOM   3406  O   WAT   640      22.384  12.294  -8.949  1.00  0.00           O  
ATOM   3407  H1  WAT   640      22.208  11.360  -8.833  1.00  0.00           H  
ATOM   3408  H2  WAT   640      22.038  12.496  -9.819  1.00  0.00           H  
TER    3409      WAT   640 
ATOM   3409  O   WAT   641      26.915  23.709   4.078  1.00  0.00           O  
ATOM   3410  H1  WAT   641      27.431  23.311   4.779  1.00  0.00           H  
ATOM   3411  H2  WAT   641      26.128  24.035   4.517  1.00  0.00           H  
TER    3412      WAT   641 
ATOM   3412  O   WAT   642     -12.445  31.879 -25.346  1.00  0.00           O  
ATOM   3413  H1  WAT   642     -11.693  31.685 -24.786  1.00  0.00           H  
ATOM   3414  H2  WAT   642     -13.206  31.645 -24.815  1.00  0.00           H  
TER    3415      WAT   642 
ATOM   3415  O   WAT   643      14.659  34.346   4.875  1.00  0.00           O  
ATOM   3416  H1  WAT   643      15.595  34.467   5.031  1.00  0.00           H  
ATOM   3417  H2  WAT   643      14.306  34.087   5.727  1.00  0.00           H  
TER    3418      WAT   643 
ATOM   3418  O   WAT   644      38.859  19.021  13.521  1.00  0.00           O  
ATOM   3419  H1  WAT   644      39.335  19.010  12.691  1.00  0.00           H  
ATOM   3420  H2  WAT   644      38.091  18.470  13.365  1.00  0.00           H  
TER    3421      WAT   644 
ATOM   3421  O   WAT   645      20.120  -7.203  11.920  1.00  0.00           O  
ATOM   3422  H1  WAT   645      19.655  -7.198  12.757  1.00  0.00           H  
ATOM   3423  H2  WAT   645      19.541  -6.732  11.321  1.00  0.00           H  
TER    3424      WAT   645 
ATOM   3424  O   WAT   646      14.211  -9.518  46.384  1.00  0.00           O  
ATOM   3425  H1  WAT   646      14.915  -9.378  45.751  1.00  0.00           H  
ATOM   3426  H2  WAT   646      13.407  -9.422  45.873  1.00  0.00           H  
TER    3427      WAT   646 
ATOM   3427  O   WAT   647      42.444 -18.787  17.447  1.00  0.00           O  
ATOM   3428  H1  WAT   647      42.048 -19.651  17.336  1.00  0.00           H  
ATOM   3429  H2  WAT   647      43.170 -18.774  16.822  1.00  0.00           H  
TER    3430      WAT   647 
ATOM   3430  O   WAT   648     -14.301  18.001 -46.430  1.00  0.00           O  
ATOM   3431  H1  WAT   648     -13.768  17.236 -46.644  1.00  0.00           H  
ATOM   3432  H2  WAT   648     -14.020  18.251 -45.550  1.00  0.00           H  
TER    3433      WAT   648 
ATOM   3433  O   WAT   649     -19.398 -20.631   4.495  1.00  0.00           O  
ATOM   3434  H1  WAT   649     -18.865 -20.040   3.963  1.00  0.00           H  
ATOM   3435  H2  WAT   649     -20.270 -20.235   4.492  1.00  0.00           H  
TER    3436      WAT   649 
ATOM   3436  O   WAT   650      26.457   0.354   6.756  1.00  0.00           O  
ATOM   3437  H1  WAT   650      25.634   0.073   7.157  1.00  0.00           H  
ATOM   3438  H2  WAT   650      26.988  -0.442   6.715  1.00  0.00           H  
TER    3439      WAT   650 
ATOM   3439  O   WAT   651      29.829 -12.485  -9.573  1.00  0.00           O  
ATOM   3440  H1  WAT   651      30.268 -12.717  -8.755  1.00  0.00           H  
ATOM   3441  H2  WAT   651      30.296 -11.709  -9.884  1.00  0.00           H  
TER    3442      WAT   651 
ATOM   3442  O   WAT   652      21.849  42.919  14.305  1.00  0.00           O  
ATOM   3443  H1  WAT   652      21.195  42.220  14.269  1.00  0.00           H  
ATOM   3444  H2  WAT   652      22.522  42.587  14.898  1.00  0.00           H  
TER    3445      WAT   652 
ATOM   3445  O   WAT   653     -40.944  17.491  -3.257  1.00  0.00           O  
ATOM   3446  H1  WAT   653     -40.082  17.377  -2.855  1.00  0.00           H  
ATOM   3447  H2  WAT   653     -41.560  17.413  -2.528  1.00  0.00           H  
TER    3448      WAT   653 
ATOM   3448  O   WAT   654      14.624 -10.057 -45.678  1.00  0.00           O  
ATOM   3449  H1  WAT   654      15.365  -9.887 -46.259  1.00  0.00           H  
ATOM   3450  H2  WAT   654      14.893  -9.694 -44.834  1.00  0.00           H  
TER    3451      WAT   654 
ATOM   3451  O   WAT   655      31.690 -21.729  -9.573  1.00  0.00           O  
ATOM   3452  H1  WAT   655      32.606 -21.670  -9.303  1.00  0.00           H  
ATOM   3453  H2  WAT   655      31.687 -21.425 -10.481  1.00  0.00           H  
TER    3454      WAT   655 
ATOM   3454  O   WAT   656       8.945  33.736  -9.734  1.00  0.00           O  
ATOM   3455  H1  WAT   656       9.785  33.282  -9.676  1.00  0.00           H  
ATOM   3456  H2  WAT   656       9.106  34.591  -9.335  1.00  0.00           H  
TER    3457      WAT   656 
ATOM   3457  O   WAT   657      38.836   4.043  19.527  1.00  0.00           O  
ATOM   3458  H1  WAT   657      38.819   4.022  18.570  1.00  0.00           H  
ATOM   3459  H2  WAT   657      38.749   3.126  19.788  1.00  0.00           H  
TER    3460      WAT   657 
ATOM   3460  O   WAT   658     -36.498 -33.707   8.812  1.00  0.00           O  
ATOM   3461  H1  WAT   658     -36.498 -34.384   8.134  1.00  0.00           H  
ATOM   3462  H2  WAT   658     -37.202 -33.112   8.555  1.00  0.00           H  
TER    3463      WAT   658 
ATOM   3463  O   WAT   659      19.365  18.301  15.550  1.00  0.00           O  
ATOM   3464  H1  WAT   659      20.160  18.603  15.110  1.00  0.00           H  
ATOM   3465  H2  WAT   659      19.678  17.685  16.213  1.00  0.00           H  
TER    3466      WAT   659 
ATOM   3466  O   WAT   660      -8.910  18.639  37.888  1.00  0.00           O  
ATOM   3467  H1  WAT   660      -8.758  18.481  38.820  1.00  0.00           H  
ATOM   3468  H2  WAT   660      -9.850  18.497  37.772  1.00  0.00           H  
TER    3469      WAT   660 
ATOM   3469  O   WAT   661     -41.747  -0.960   1.182  1.00  0.00           O  
ATOM   3470  H1  WAT   661     -41.912  -0.539   2.026  1.00  0.00           H  
ATOM   3471  H2  WAT   661     -40.996  -0.488   0.822  1.00  0.00           H  
TER    3472      WAT   661 
ATOM   3472  O   WAT   662      16.159 -15.514  24.156  1.00  0.00           O  
ATOM   3473  H1  WAT   662      16.763 -16.253  24.230  1.00  0.00           H  
ATOM   3474  H2  WAT   662      15.370 -15.804  24.615  1.00  0.00           H  
TER    3475      WAT   662 
ATOM   3475  O   WAT   663      25.401 -20.472  25.455  1.00  0.00           O  
ATOM   3476  H1  WAT   663      24.930 -20.167  26.230  1.00  0.00           H  
ATOM   3477  H2  WAT   663      25.024 -19.969  24.733  1.00  0.00           H  
TER    3478      WAT   663 
ATOM   3478  O   WAT   664     -13.960  38.168 -14.169  1.00  0.00           O  
ATOM   3479  H1  WAT   664     -14.425  38.907 -13.775  1.00  0.00           H  
ATOM   3480  H2  WAT   664     -13.098  38.519 -14.392  1.00  0.00           H  
TER    3481      WAT   664 
ATOM   3481  O   WAT   665     -15.979  -6.179  14.943  1.00  0.00           O  
ATOM   3482  H1  WAT   665     -16.222  -6.743  15.677  1.00  0.00           H  
ATOM   3483  H2  WAT   665     -16.278  -5.307  15.202  1.00  0.00           H  
TER    3484      WAT   665 
ATOM   3484  O   WAT   666      17.265 -22.818  42.432  1.00  0.00           O  
ATOM   3485  H1  WAT   666      18.183 -22.681  42.666  1.00  0.00           H  
ATOM   3486  H2  WAT   666      17.258 -23.657  41.972  1.00  0.00           H  
TER    3487      WAT   666 
ATOM   3487  O   WAT   667      -8.182   1.269 -20.312  1.00  0.00           O  
ATOM   3488  H1  WAT   667      -8.263   1.362 -19.363  1.00  0.00           H  
ATOM   3489  H2  WAT   667      -7.731   2.066 -20.592  1.00  0.00           H  
TER    3490      WAT   667 
ATOM   3490  O   WAT   668       3.041 -17.589  27.414  1.00  0.00           O  
ATOM   3491  H1  WAT   668       2.872 -18.427  27.844  1.00  0.00           H  
ATOM   3492  H2  WAT   668       2.793 -16.932  28.064  1.00  0.00           H  
TER    3493      WAT   668 
ATOM   3493  O   WAT   669      35.832 -22.427   4.378  1.00  0.00           O  
ATOM   3494  H1  WAT   669      35.683 -22.775   3.499  1.00  0.00           H  
ATOM   3495  H2  WAT   669      34.955 -22.262   4.722  1.00  0.00           H  
TER    3496      WAT   669 
ATOM   3496  O   WAT   670     -22.284  19.370 -26.563  1.00  0.00           O  
ATOM   3497  H1  WAT   670     -21.663  19.877 -27.086  1.00  0.00           H  
ATOM   3498  H2  WAT   670     -22.316  19.826 -25.722  1.00  0.00           H  
TER    3499      WAT   670 
ATOM   3499  O   WAT   671       6.302 -31.873 -25.532  1.00  0.00           O  
ATOM   3500  H1  WAT   671       6.298 -32.718 -25.082  1.00  0.00           H  
ATOM   3501  H2  WAT   671       6.240 -31.227 -24.829  1.00  0.00           H  
TER    3502      WAT   671 
ATOM   3502  O   WAT   672      -2.453  39.438 -27.874  1.00  0.00           O  
ATOM   3503  H1  WAT   672      -3.129  38.811 -27.614  1.00  0.00           H  
ATOM   3504  H2  WAT   672      -1.633  38.949 -27.801  1.00  0.00           H  
TER    3505      WAT   672 
ATOM   3505  O   WAT   673       3.938   6.637  37.047  1.00  0.00           O  
ATOM   3506  H1  WAT   673       3.832   6.982  36.161  1.00  0.00           H  
ATOM   3507  H2  WAT   673       3.836   5.690  36.950  1.00  0.00           H  
TER    3508      WAT   673 
ATOM   3508  O   WAT   674      36.776 -12.958   9.067  1.00  0.00           O  
ATOM   3509  H1  WAT   674      36.197 -13.714   9.164  1.00  0.00           H  
ATOM   3510  H2  WAT   674      36.294 -12.235   9.468  1.00  0.00           H  
TER    3511      WAT   674 
ATOM   3511  O   WAT   675      22.251  -6.032  42.774  1.00  0.00           O  
ATOM   3512  H1  WAT   675      21.682  -6.076  43.543  1.00  0.00           H  
ATOM   3513  H2  WAT   675      22.852  -5.311  42.962  1.00  0.00           H  
TER    3514      WAT   675 
ATOM   3514  O   WAT   676      39.952  -7.306  16.295  1.00  0.00           O  
ATOM   3515  H1  WAT   676      40.415  -8.142  16.359  1.00  0.00           H  
ATOM   3516  H2  WAT   676      39.270  -7.459  15.642  1.00  0.00           H  
TER    3517      WAT   676 
ATOM   3517  O   WAT   677      30.619   2.131  16.907  1.00  0.00           O  
ATOM   3518  H1  WAT   677      31.324   2.757  16.742  1.00  0.00           H  
ATOM   3519  H2  WAT   677      31.068   1.301  17.064  1.00  0.00           H  
TER    3520      WAT   677 
ATOM   3520  O   WAT   678     -24.870  14.807  22.274  1.00  0.00           O  
ATOM   3521  H1  WAT   678     -25.244  13.974  22.561  1.00  0.00           H  
ATOM   3522  H2  WAT   678     -25.279  14.973  21.425  1.00  0.00           H  
TER    3523      WAT   678 
ATOM   3523  O   WAT   679      12.071  27.010 -26.108  1.00  0.00           O  
ATOM   3524  H1  WAT   679      12.284  27.201 -27.021  1.00  0.00           H  
ATOM   3525  H2  WAT   679      11.919  26.065 -26.090  1.00  0.00           H  
TER    3526      WAT   679 
ATOM   3526  O   WAT   680      17.947 -10.273  17.925  1.00  0.00           O  
ATOM   3527  H1  WAT   680      17.840 -11.032  18.498  1.00  0.00           H  
ATOM   3528  H2  WAT   680      17.997 -10.643  17.044  1.00  0.00           H  
TER    3529      WAT   680 
ATOM   3529  O   WAT   681     -14.071 -19.063   4.063  1.00  0.00           O  
ATOM   3530  H1  WAT   681     -13.319 -18.523   3.819  1.00  0.00           H  
ATOM   3531  H2  WAT   681     -14.778 -18.436   4.215  1.00  0.00           H  
TER    3532      WAT   681 
ATOM   3532  O   WAT   682      -9.148 -40.320   3.155  1.00  0.00           O  
ATOM   3533  H1  WAT   682      -9.254 -40.039   2.246  1.00  0.00           H  
ATOM   3534  H2  WAT   682      -9.204 -39.511   3.664  1.00  0.00           H  
TER    3535      WAT   682 
ATOM   3535  O   WAT   683      33.563 -32.013   9.202  1.00  0.00           O  
ATOM   3536  H1  WAT   683      33.371 -32.820   8.723  1.00  0.00           H  
ATOM   3537  H2  WAT   683      32.727 -31.765   9.596  1.00  0.00           H  
TER    3538      WAT   683 
ATOM   3538  O   WAT   684     -17.361 -17.364 -26.429  1.00  0.00           O  
ATOM   3539  H1  WAT   684     -16.672 -16.748 -26.679  1.00  0.00           H  
ATOM   3540  H2  WAT   684     -17.012 -18.223 -26.667  1.00  0.00           H  
TER    3541      WAT   684 
ATOM   3541  O   WAT   685     -15.431  11.035 -31.278  1.00  0.00           O  
ATOM   3542  H1  WAT   685     -14.478  11.088 -31.212  1.00  0.00           H  
ATOM   3543  H2  WAT   685     -15.597  10.175 -31.665  1.00  0.00           H  
TER    3544      WAT   685 
ATOM   3544  O   WAT   686      -9.336 -13.909  19.723  1.00  0.00           O  
ATOM   3545  H1  WAT   686      -9.750 -13.706  18.884  1.00  0.00           H  
ATOM   3546  H2  WAT   686      -9.760 -13.321  20.348  1.00  0.00           H  
TER    3547      WAT   686 
ATOM   3547  O   WAT   687      16.465  -1.150  12.113  1.00  0.00           O  
ATOM   3548  H1  WAT   687      16.280  -1.400  13.018  1.00  0.00           H  
ATOM   3549  H2  WAT   687      15.620  -1.217  11.669  1.00  0.00           H  
TER    3550      WAT   687 
ATOM   3550  O   WAT   688      37.652  32.769  -9.053  1.00  0.00           O  
ATOM   3551  H1  WAT   688      38.383  32.948  -8.462  1.00  0.00           H  
ATOM   3552  H2  WAT   688      37.038  33.487  -8.900  1.00  0.00           H  
TER    3553      WAT   688 
ATOM   3553  O   WAT   689      -3.117  -4.686 -17.900  1.00  0.00           O  
ATOM   3554  H1  WAT   689      -2.328  -5.224 -17.954  1.00  0.00           H  
ATOM   3555  H2  WAT   689      -2.815  -3.853 -17.539  1.00  0.00           H  
TER    3556      WAT   689 
ATOM   3556  O   WAT   690      37.009 -16.974  11.791  1.00  0.00           O  
ATOM   3557  H1  WAT   690      36.673 -17.342  12.608  1.00  0.00           H  
ATOM   3558  H2  WAT   690      37.492 -17.693  11.384  1.00  0.00           H  
TER    3559      WAT   690 
ATOM   3559  O   WAT   691     -29.818  16.664  34.557  1.00  0.00           O  
ATOM   3560  H1  WAT   691     -30.639  16.558  34.076  1.00  0.00           H  
ATOM   3561  H2  WAT   691     -29.435  15.787  34.573  1.00  0.00           H  
TER    3562      WAT   691 
ATOM   3562  O   WAT   692     -16.392 -21.462 -23.603  1.00  0.00           O  
ATOM   3563  H1  WAT   692     -15.500 -21.558 -23.267  1.00  0.00           H  
ATOM   3564  H2  WAT   692     -16.891 -21.120 -22.862  1.00  0.00           H  
TER    3565      WAT   692 
ATOM   3565  O   WAT   693      34.519  -9.233  10.869  1.00  0.00           O  
ATOM   3566  H1  WAT   693      34.858  -8.840  10.064  1.00  0.00           H  
ATOM   3567  H2  WAT   693      33.768  -8.688  11.104  1.00  0.00           H  
TER    3568      WAT   693 
ATOM   3568  O   WAT   694     -38.121 -12.036   2.460  1.00  0.00           O  
ATOM   3569  H1  WAT   694     -38.197 -11.769   1.544  1.00  0.00           H  
ATOM   3570  H2  WAT   694     -38.992 -12.359   2.689  1.00  0.00           H  
TER    3571      WAT   694 
ATOM   3571  O   WAT   695      19.913   0.306  22.399  1.00  0.00           O  
ATOM   3572  H1  WAT   695      20.868   0.258  22.361  1.00  0.00           H  
ATOM   3573  H2  WAT   695      19.728   1.216  22.628  1.00  0.00           H  
TER    3574      WAT   695 
ATOM   3574  O   WAT   696     -14.499 -13.780  34.441  1.00  0.00           O  
ATOM   3575  H1  WAT   696     -13.721 -13.405  34.028  1.00  0.00           H  
ATOM   3576  H2  WAT   696     -14.380 -13.610  35.375  1.00  0.00           H  
TER    3577      WAT   696 
ATOM   3577  O   WAT   697      18.742  47.009  13.739  1.00  0.00           O  
ATOM   3578  H1  WAT   697      17.831  46.804  13.951  1.00  0.00           H  
ATOM   3579  H2  WAT   697      19.073  47.460  14.516  1.00  0.00           H  
TER    3580      WAT   697 
ATOM   3580  O   WAT   698     -28.417  19.298 -35.736  1.00  0.00           O  
ATOM   3581  H1  WAT   698     -28.415  19.298 -36.693  1.00  0.00           H  
ATOM   3582  H2  WAT   698     -28.226  20.204 -35.496  1.00  0.00           H  
TER    3583      WAT   698 
ATOM   3583  O   WAT   699      39.974 -29.299 -20.913  1.00  0.00           O  
ATOM   3584  H1  WAT   699      40.141 -29.720 -21.756  1.00  0.00           H  
ATOM   3585  H2  WAT   699      39.646 -28.429 -21.141  1.00  0.00           H  
TER    3586      WAT   699 
ATOM   3586  O   WAT   700     -37.384 -17.371   9.265  1.00  0.00           O  
ATOM   3587  H1  WAT   700     -36.487 -17.489   9.578  1.00  0.00           H  
ATOM   3588  H2  WAT   700     -37.615 -18.215   8.877  1.00  0.00           H  
TER    3589      WAT   700 
ATOM   3589  O   WAT   701       9.083  25.082 -34.408  1.00  0.00           O  
ATOM   3590  H1  WAT   701       9.892  25.593 -34.420  1.00  0.00           H  
ATOM   3591  H2  WAT   701       8.546  25.500 -33.735  1.00  0.00           H  
TER    3592      WAT   701 
ATOM   3592  O   WAT   702     -42.427   4.501 -26.056  1.00  0.00           O  
ATOM   3593  H1  WAT   702     -41.578   4.093 -26.224  1.00  0.00           H  
ATOM   3594  H2  WAT   702     -42.634   4.261 -25.153  1.00  0.00           H  
TER    3595      WAT   702 
ATOM   3595  O   WAT   703       1.992  16.144 -20.810  1.00  0.00           O  
ATOM   3596  H1  WAT   703       1.323  16.433 -20.189  1.00  0.00           H  
ATOM   3597  H2  WAT   703       2.423  16.951 -21.091  1.00  0.00           H  
TER    3598      WAT   703 
ATOM   3598  O   WAT   704       6.987 -39.413   3.374  1.00  0.00           O  
ATOM   3599  H1  WAT   704       6.298 -39.784   3.925  1.00  0.00           H  
ATOM   3600  H2  WAT   704       7.421 -38.769   3.935  1.00  0.00           H  
TER    3601      WAT   704 
ATOM   3601  O   WAT   705     -20.816  33.299 -32.073  1.00  0.00           O  
ATOM   3602  H1  WAT   705     -21.000  32.709 -32.804  1.00  0.00           H  
ATOM   3603  H2  WAT   705     -19.861  33.304 -32.004  1.00  0.00           H  
TER    3604      WAT   705 
ATOM   3604  O   WAT   706      -7.877 -18.141  28.124  1.00  0.00           O  
ATOM   3605  H1  WAT   706      -8.403 -17.353  27.985  1.00  0.00           H  
ATOM   3606  H2  WAT   706      -7.075 -17.824  28.539  1.00  0.00           H  
TER    3607      WAT   706 
ATOM   3607  O   WAT   707      39.761  13.444   0.368  1.00  0.00           O  
ATOM   3608  H1  WAT   707      39.569  12.975   1.180  1.00  0.00           H  
ATOM   3609  H2  WAT   707      39.011  13.260  -0.198  1.00  0.00           H  
TER    3610      WAT   707 
ATOM   3610  O   WAT   708      42.031  10.062 -23.348  1.00  0.00           O  
ATOM   3611  H1  WAT   708      41.802  10.030 -22.420  1.00  0.00           H  
ATOM   3612  H2  WAT   708      42.448   9.218 -23.522  1.00  0.00           H  
TER    3613      WAT   708 
ATOM   3613  O   WAT   709     -22.381  19.563  12.582  1.00  0.00           O  
ATOM   3614  H1  WAT   709     -23.007  19.927  13.208  1.00  0.00           H  
ATOM   3615  H2  WAT   709     -22.145  18.710  12.947  1.00  0.00           H  
TER    3616      WAT   709 
ATOM   3616  O   WAT   710       8.193 -13.545  44.677  1.00  0.00           O  
ATOM   3617  H1  WAT   710       8.740 -14.238  45.047  1.00  0.00           H  
ATOM   3618  H2  WAT   710       7.343 -13.962  44.532  1.00  0.00           H  
TER    3619      WAT   710 
ATOM   3619  O   WAT   711      30.951 -15.684  16.818  1.00  0.00           O  
ATOM   3620  H1  WAT   711      31.336 -16.558  16.883  1.00  0.00           H  
ATOM   3621  H2  WAT   711      30.135 -15.744  17.316  1.00  0.00           H  
TER    3622      WAT   711 
ATOM   3622  O   WAT   712     -39.006  -8.742  25.434  1.00  0.00           O  
ATOM   3623  H1  WAT   712     -38.890  -7.913  25.897  1.00  0.00           H  
ATOM   3624  H2  WAT   712     -39.586  -9.253  25.998  1.00  0.00           H  
TER    3625      WAT   712 
ATOM   3625  O   WAT   713      22.348  18.167 -25.034  1.00  0.00           O  
ATOM   3626  H1  WAT   713      22.360  17.321 -25.482  1.00  0.00           H  
ATOM   3627  H2  WAT   713      23.148  18.604 -25.327  1.00  0.00           H  
TER    3628      WAT   713 
ATOM   3628  O   WAT   714      -4.203 -19.698  13.073  1.00  0.00           O  
ATOM   3629  H1  WAT   714      -4.400 -18.763  13.126  1.00  0.00           H  
ATOM   3630  H2  WAT   714      -3.916 -19.832  12.169  1.00  0.00           H  
TER    3631      WAT   714 
ATOM   3631  O   WAT   715      12.835 -11.750  34.570  1.00  0.00           O  
ATOM   3632  H1  WAT   715      12.454 -12.586  34.842  1.00  0.00           H  
ATOM   3633  H2  WAT   715      13.763 -11.827  34.791  1.00  0.00           H  
TER    3634      WAT   715 
ATOM   3634  O   WAT   716     -20.117  35.404  31.809  1.00  0.00           O  
ATOM   3635  H1  WAT   716     -19.517  34.974  32.418  1.00  0.00           H  
ATOM   3636  H2  WAT   716     -20.097  36.326  32.064  1.00  0.00           H  
TER    3637      WAT   716 
ATOM   3637  O   WAT   717     -36.252  -9.446 -22.497  1.00  0.00           O  
ATOM   3638  H1  WAT   717     -35.960  -9.079 -23.332  1.00  0.00           H  
ATOM   3639  H2  WAT   717     -36.139  -8.733 -21.869  1.00  0.00           H  
TER    3640      WAT   717 
ATOM   3640  O   WAT   718     -34.204   7.317 -33.804  1.00  0.00           O  
ATOM   3641  H1  WAT   718     -34.988   7.656 -34.237  1.00  0.00           H  
ATOM   3642  H2  WAT   718     -33.945   8.013 -33.201  1.00  0.00           H  
TER    3643      WAT   718 
ATOM   3643  O   WAT   719       5.553  45.826  -4.025  1.00  0.00           O  
ATOM   3644  H1  WAT   719       6.348  45.818  -3.492  1.00  0.00           H  
ATOM   3645  H2  WAT   719       5.134  46.660  -3.816  1.00  0.00           H  
TER    3646      WAT   719 
ATOM   3646  O   WAT   720       0.172 -28.573  19.924  1.00  0.00           O  
ATOM   3647  H1  WAT   720       0.684 -28.705  19.125  1.00  0.00           H  
ATOM   3648  H2  WAT   720       0.823 -28.356  20.592  1.00  0.00           H  
TER    3649      WAT   720 
ATOM   3649  O   WAT   721      15.781  10.326   9.301  1.00  0.00           O  
ATOM   3650  H1  WAT   721      16.592  10.547   8.842  1.00  0.00           H  
ATOM   3651  H2  WAT   721      15.839  10.797  10.132  1.00  0.00           H  
TER    3652      WAT   721 
ATOM   3652  O   WAT   722       9.266 -21.870  30.488  1.00  0.00           O  
ATOM   3653  H1  WAT   722       9.865 -21.516  31.145  1.00  0.00           H  
ATOM   3654  H2  WAT   722       9.633 -21.586  29.651  1.00  0.00           H  
TER    3655      WAT   722 
ATOM   3655  O   WAT   723      36.324 -31.287  -3.430  1.00  0.00           O  
ATOM   3656  H1  WAT   723      36.911 -32.009  -3.206  1.00  0.00           H  
ATOM   3657  H2  WAT   723      35.930 -31.548  -4.263  1.00  0.00           H  
TER    3658      WAT   723 
ATOM   3658  O   WAT   724      -8.075 -45.679  13.943  1.00  0.00           O  
ATOM   3659  H1  WAT   724      -7.216 -45.568  13.536  1.00  0.00           H  
ATOM   3660  H2  WAT   724      -7.923 -46.293  14.661  1.00  0.00           H  
TER    3661      WAT   724 
ATOM   3661  O   WAT   725     -27.028   9.304 -27.393  1.00  0.00           O  
ATOM   3662  H1  WAT   725     -26.168   9.083 -27.749  1.00  0.00           H  
ATOM   3663  H2  WAT   725     -26.990   9.018 -26.480  1.00  0.00           H  
TER    3664      WAT   725 
ATOM   3664  O   WAT   726      21.444  23.935 -28.646  1.00  0.00           O  
ATOM   3665  H1  WAT   726      21.612  23.872 -27.706  1.00  0.00           H  
ATOM   3666  H2  WAT   726      21.872  24.748 -28.913  1.00  0.00           H  
TER    3667      WAT   726 
ATOM   3667  O   WAT   727      21.434   8.622  -3.678  1.00  0.00           O  
ATOM   3668  H1  WAT   727      21.572   8.925  -2.781  1.00  0.00           H  
ATOM   3669  H2  WAT   727      20.491   8.709  -3.819  1.00  0.00           H  
TER    3670      WAT   727 
ATOM   3670  O   WAT   728     -12.312  36.540  27.915  1.00  0.00           O  
ATOM   3671  H1  WAT   728     -12.295  37.489  28.036  1.00  0.00           H  
ATOM   3672  H2  WAT   728     -11.454  36.330  27.548  1.00  0.00           H  
TER    3673      WAT   728 
ATOM   3673  O   WAT   729       1.941  29.348  -2.815  1.00  0.00           O  
ATOM   3674  H1  WAT   729       1.913  28.691  -2.119  1.00  0.00           H  
ATOM   3675  H2  WAT   729       1.938  28.839  -3.625  1.00  0.00           H  
TER    3676      WAT   729 
ATOM   3676  O   WAT   730     -27.536  21.045   9.978  1.00  0.00           O  
ATOM   3677  H1  WAT   730     -26.998  21.250  10.742  1.00  0.00           H  
ATOM   3678  H2  WAT   730     -28.180  20.414  10.300  1.00  0.00           H  
TER    3679      WAT   730 
ATOM   3679  O   WAT   731     -25.400 -10.734  -3.787  1.00  0.00           O  
ATOM   3680  H1  WAT   731     -26.192 -10.634  -3.258  1.00  0.00           H  
ATOM   3681  H2  WAT   731     -25.021 -11.564  -3.495  1.00  0.00           H  
TER    3682      WAT   731 
ATOM   3682  O   WAT   732      38.352   0.127  11.256  1.00  0.00           O  
ATOM   3683  H1  WAT   732      37.403   0.176  11.371  1.00  0.00           H  
ATOM   3684  H2  WAT   732      38.710   0.499  12.062  1.00  0.00           H  
TER    3685      WAT   732 
ATOM   3685  O   WAT   733     -28.293  26.371  -6.148  1.00  0.00           O  
ATOM   3686  H1  WAT   733     -29.011  26.014  -5.626  1.00  0.00           H  
ATOM   3687  H2  WAT   733     -27.502  26.007  -5.748  1.00  0.00           H  
TER    3688      WAT   733 
ATOM   3688  O   WAT   734      23.262  10.559   6.861  1.00  0.00           O  
ATOM   3689  H1  WAT   734      23.976  10.192   6.341  1.00  0.00           H  
ATOM   3690  H2  WAT   734      23.153  11.449   6.525  1.00  0.00           H  
TER    3691      WAT   734 
ATOM   3691  O   WAT   735      15.699  -8.668 -10.409  1.00  0.00           O  
ATOM   3692  H1  WAT   735      14.830  -8.786 -10.024  1.00  0.00           H  
ATOM   3693  H2  WAT   735      16.162  -8.108  -9.786  1.00  0.00           H  
TER    3694      WAT   735 
ATOM   3694  O   WAT   736     -23.439 -27.449   8.621  1.00  0.00           O  
ATOM   3695  H1  WAT   736     -24.181 -27.844   8.164  1.00  0.00           H  
ATOM   3696  H2  WAT   736     -23.507 -27.778   9.517  1.00  0.00           H  
TER    3697      WAT   736 
ATOM   3697  O   WAT   737      -9.035 -22.703 -12.241  1.00  0.00           O  
ATOM   3698  H1  WAT   737      -8.147 -23.048 -12.155  1.00  0.00           H  
ATOM   3699  H2  WAT   737      -9.538 -23.166 -11.570  1.00  0.00           H  
TER    3700      WAT   737 
ATOM   3700  O   WAT   738     -10.104 -31.294  -4.652  1.00  0.00           O  
ATOM   3701  H1  WAT   738     -10.092 -30.495  -5.179  1.00  0.00           H  
ATOM   3702  H2  WAT   738     -10.611 -31.917  -5.172  1.00  0.00           H  
TER    3703      WAT   738 
ATOM   3703  O   WAT   739       5.719  47.630   9.459  1.00  0.00           O  
ATOM   3704  H1  WAT   739       5.032  47.004   9.685  1.00  0.00           H  
ATOM   3705  H2  WAT   739       6.417  47.459  10.092  1.00  0.00           H  
TER    3706      WAT   739 
ATOM   3706  O   WAT   740      43.323  12.154  -4.350  1.00  0.00           O  
ATOM   3707  H1  WAT   740      42.400  12.304  -4.145  1.00  0.00           H  
ATOM   3708  H2  WAT   740      43.749  12.081  -3.495  1.00  0.00           H  
TER    3709      WAT   740 
ATOM   3709  O   WAT   741     -14.158  11.339 -16.927  1.00  0.00           O  
ATOM   3710  H1  WAT   741     -14.479  12.056 -16.380  1.00  0.00           H  
ATOM   3711  H2  WAT   741     -14.066  10.601 -16.324  1.00  0.00           H  
TER    3712      WAT   741 
ATOM   3712  O   WAT   742     -10.490 -12.434  -7.900  1.00  0.00           O  
ATOM   3713  H1  WAT   742     -11.276 -12.818  -7.512  1.00  0.00           H  
ATOM   3714  H2  WAT   742     -10.083 -11.948  -7.184  1.00  0.00           H  
TER    3715      WAT   742 
ATOM   3715  O   WAT   743      27.182  23.083 -17.185  1.00  0.00           O  
ATOM   3716  H1  WAT   743      26.725  22.884 -16.368  1.00  0.00           H  
ATOM   3717  H2  WAT   743      26.513  22.990 -17.863  1.00  0.00           H  
TER    3718      WAT   743 
ATOM   3718  O   WAT   744      37.971   5.514  11.059  1.00  0.00           O  
ATOM   3719  H1  WAT   744      37.862   5.376  10.118  1.00  0.00           H  
ATOM   3720  H2  WAT   744      37.281   6.135  11.292  1.00  0.00           H  
TER    3721      WAT   744 
ATOM   3721  O   WAT   745     -39.994   6.363 -28.656  1.00  0.00           O  
ATOM   3722  H1  WAT   745     -39.316   6.178 -29.306  1.00  0.00           H  
ATOM   3723  H2  WAT   745     -39.546   6.291 -27.814  1.00  0.00           H  
TER    3724      WAT   745 
ATOM   3724  O   WAT   746      -1.054  19.875  12.635  1.00  0.00           O  
ATOM   3725  H1  WAT   746      -0.222  19.514  12.329  1.00  0.00           H  
ATOM   3726  H2  WAT   746      -1.002  19.820  13.590  1.00  0.00           H  
TER    3727      WAT   746 
ATOM   3727  O   WAT   747      23.777 -36.734   4.209  1.00  0.00           O  
ATOM   3728  H1  WAT   747      24.423 -36.785   3.504  1.00  0.00           H  
ATOM   3729  H2  WAT   747      23.263 -35.952   4.007  1.00  0.00           H  
TER    3730      WAT   747 
ATOM   3730  O   WAT   748     -33.758   6.791 -20.472  1.00  0.00           O  
ATOM   3731  H1  WAT   748     -33.840   6.063 -21.087  1.00  0.00           H  
ATOM   3732  H2  WAT   748     -33.820   6.383 -19.608  1.00  0.00           H  
TER    3733      WAT   748 
ATOM   3733  O   WAT   749       0.201 -28.872 -31.102  1.00  0.00           O  
ATOM   3734  H1  WAT   749      -0.596 -28.495 -30.729  1.00  0.00           H  
ATOM   3735  H2  WAT   749       0.720 -28.115 -31.374  1.00  0.00           H  
TER    3736      WAT   749 
ATOM   3736  O   WAT   750     -38.379 -17.801  19.097  1.00  0.00           O  
ATOM   3737  H1  WAT   750     -37.939 -18.589  18.777  1.00  0.00           H  
ATOM   3738  H2  WAT   750     -37.727 -17.370  19.649  1.00  0.00           H  
TER    3739      WAT   750 
ATOM   3739  O   WAT   751       7.367 -37.498  32.510  1.00  0.00           O  
ATOM   3740  H1  WAT   751       6.950 -38.188  31.993  1.00  0.00           H  
ATOM   3741  H2  WAT   751       6.668 -36.864  32.671  1.00  0.00           H  
TER    3742      WAT   751 
ATOM   3742  O   WAT   752     -37.691  13.892   6.390  1.00  0.00           O  
ATOM   3743  H1  WAT   752     -38.051  14.410   5.671  1.00  0.00           H  
ATOM   3744  H2  WAT   752     -36.856  13.566   6.056  1.00  0.00           H  
TER    3745      WAT   752 
ATOM   3745  O   WAT   753     -42.942 -10.515 -27.381  1.00  0.00           O  
ATOM   3746  H1  WAT   753     -42.570 -11.333 -27.049  1.00  0.00           H  
ATOM   3747  H2  WAT   753     -43.010  -9.952 -26.610  1.00  0.00           H  
TER    3748      WAT   753 
ATOM   3748  O   WAT   754     -35.443  14.707  16.527  1.00  0.00           O  
ATOM   3749  H1  WAT   754     -35.284  14.183  17.312  1.00  0.00           H  
ATOM   3750  H2  WAT   754     -36.360  14.538  16.308  1.00  0.00           H  
TER    3751      WAT   754 
ATOM   3751  O   WAT   755      33.500   8.383  -8.560  1.00  0.00           O  
ATOM   3752  H1  WAT   755      33.942   8.890  -9.242  1.00  0.00           H  
ATOM   3753  H2  WAT   755      33.925   7.525  -8.587  1.00  0.00           H  
TER    3754      WAT   755 
ATOM   3754  O   WAT   756      -6.962   1.387 -48.724  1.00  0.00           O  
ATOM   3755  H1  WAT   756      -6.716   2.306 -48.614  1.00  0.00           H  
ATOM   3756  H2  WAT   756      -7.068   1.059 -47.832  1.00  0.00           H  
TER    3757      WAT   756 
ATOM   3757  O   WAT   757      15.221 -20.657  16.231  1.00  0.00           O  
ATOM   3758  H1  WAT   757      14.363 -20.636  16.654  1.00  0.00           H  
ATOM   3759  H2  WAT   757      15.033 -20.888  15.321  1.00  0.00           H  
TER    3760      WAT   757 
ATOM   3760  O   WAT   758      -8.782  26.476 -38.358  1.00  0.00           O  
ATOM   3761  H1  WAT   758      -9.725  26.403 -38.507  1.00  0.00           H  
ATOM   3762  H2  WAT   758      -8.423  25.652 -38.688  1.00  0.00           H  
TER    3763      WAT   758 
ATOM   3763  O   WAT   759      18.778  19.669   2.506  1.00  0.00           O  
ATOM   3764  H1  WAT   759      19.085  20.215   1.782  1.00  0.00           H  
ATOM   3765  H2  WAT   759      18.466  20.294   3.162  1.00  0.00           H  
TER    3766      WAT   759 
ATOM   3766  O   WAT   760      30.539  26.727  18.717  1.00  0.00           O  
ATOM   3767  H1  WAT   760      30.799  25.957  19.223  1.00  0.00           H  
ATOM   3768  H2  WAT   760      30.115  26.369  17.937  1.00  0.00           H  
TER    3769      WAT   760 
ATOM   3769  O   WAT   761     -16.744  38.877 -15.721  1.00  0.00           O  
ATOM   3770  H1  WAT   761     -17.019  38.075 -15.277  1.00  0.00           H  
ATOM   3771  H2  WAT   761     -15.806  38.940 -15.542  1.00  0.00           H  
TER    3772      WAT   761 
ATOM   3772  O   WAT   762     -16.858   9.876  51.598  1.00  0.00           O  
ATOM   3773  H1  WAT   762     -17.517  10.542  51.400  1.00  0.00           H  
ATOM   3774  H2  WAT   762     -16.053  10.373  51.747  1.00  0.00           H  
TER    3775      WAT   762 
ATOM   3775  O   WAT   763      30.106  19.901   6.065  1.00  0.00           O  
ATOM   3776  H1  WAT   763      30.046  19.132   5.499  1.00  0.00           H  
ATOM   3777  H2  WAT   763      29.674  20.597   5.570  1.00  0.00           H  
TER    3778      WAT   763 
ATOM   3778  O   WAT   764       4.595 -27.827 -26.669  1.00  0.00           O  
ATOM   3779  H1  WAT   764       4.598 -28.665 -27.132  1.00  0.00           H  
ATOM   3780  H2  WAT   764       5.520 -27.638 -26.510  1.00  0.00           H  
TER    3781      WAT   764 
ATOM   3781  O   WAT   765      -1.320  -9.961  38.714  1.00  0.00           O  
ATOM   3782  H1  WAT   765      -0.458 -10.296  38.958  1.00  0.00           H  
ATOM   3783  H2  WAT   765      -1.561  -9.375  39.432  1.00  0.00           H  
TER    3784      WAT   765 
ATOM   3784  O   WAT   766     -33.721  26.025 -22.888  1.00  0.00           O  
ATOM   3785  H1  WAT   766     -33.113  26.747 -23.049  1.00  0.00           H  
ATOM   3786  H2  WAT   766     -33.456  25.346 -23.509  1.00  0.00           H  
TER    3787      WAT   766 
ATOM   3787  O   WAT   767      11.770  19.233  18.807  1.00  0.00           O  
ATOM   3788  H1  WAT   767      11.277  19.613  19.535  1.00  0.00           H  
ATOM   3789  H2  WAT   767      11.831  19.939  18.165  1.00  0.00           H  
TER    3790      WAT   767 
ATOM   3790  O   WAT   768     -15.793  16.459  32.163  1.00  0.00           O  
ATOM   3791  H1  WAT   768     -15.297  16.268  32.959  1.00  0.00           H  
ATOM   3792  H2  WAT   768     -16.704  16.503  32.453  1.00  0.00           H  
TER    3793      WAT   768 
ATOM   3793  O   WAT   769      21.214 -12.082  40.684  1.00  0.00           O  
ATOM   3794  H1  WAT   769      21.096 -11.426  41.371  1.00  0.00           H  
ATOM   3795  H2  WAT   769      22.101 -11.930  40.359  1.00  0.00           H  
TER    3796      WAT   769 
ATOM   3796  O   WAT   770      21.158 -26.052   7.560  1.00  0.00           O  
ATOM   3797  H1  WAT   770      20.876 -26.120   8.472  1.00  0.00           H  
ATOM   3798  H2  WAT   770      20.408 -26.365   7.054  1.00  0.00           H  
TER    3799      WAT   770 
ATOM   3799  O   WAT   771      -4.250 -11.331  38.154  1.00  0.00           O  
ATOM   3800  H1  WAT   771      -4.141 -11.299  37.204  1.00  0.00           H  
ATOM   3801  H2  WAT   771      -3.500 -11.841  38.463  1.00  0.00           H  
TER    3802      WAT   771 
ATOM   3802  O   WAT   772       6.166 -28.915 -19.384  1.00  0.00           O  
ATOM   3803  H1  WAT   772       5.993 -29.049 -20.316  1.00  0.00           H  
ATOM   3804  H2  WAT   772       7.083 -29.165 -19.272  1.00  0.00           H  
TER    3805      WAT   772 
ATOM   3805  O   WAT   773     -30.973   3.617   7.739  1.00  0.00           O  
ATOM   3806  H1  WAT   773     -30.351   3.004   7.349  1.00  0.00           H  
ATOM   3807  H2  WAT   773     -31.069   4.310   7.085  1.00  0.00           H  
TER    3808      WAT   773 
ATOM   3808  O   WAT   774      17.131 -31.508 -10.868  1.00  0.00           O  
ATOM   3809  H1  WAT   774      16.803 -32.323 -11.248  1.00  0.00           H  
ATOM   3810  H2  WAT   774      17.076 -30.872 -11.582  1.00  0.00           H  
TER    3811      WAT   774 
ATOM   3811  O   WAT   775      39.767  -9.781  10.758  1.00  0.00           O  
ATOM   3812  H1  WAT   775      39.526 -10.682  10.544  1.00  0.00           H  
ATOM   3813  H2  WAT   775      40.603  -9.859  11.217  1.00  0.00           H  
TER    3814      WAT   775 
ATOM   3814  O   WAT   776      16.349  37.767  10.365  1.00  0.00           O  
ATOM   3815  H1  WAT   776      16.366  38.230  11.203  1.00  0.00           H  
ATOM   3816  H2  WAT   776      15.889  38.362   9.773  1.00  0.00           H  
TER    3817      WAT   776 
ATOM   3817  O   WAT   777     -15.103 -28.265 -29.865  1.00  0.00           O  
ATOM   3818  H1  WAT   777     -15.571 -27.891 -30.612  1.00  0.00           H  
ATOM   3819  H2  WAT   777     -15.403 -27.752 -29.114  1.00  0.00           H  
TER    3820      WAT   777 
ATOM   3820  O   WAT   778      22.219  24.139  -4.161  1.00  0.00           O  
ATOM   3821  H1  WAT   778      23.016  24.341  -4.652  1.00  0.00           H  
ATOM   3822  H2  WAT   778      21.508  24.448  -4.723  1.00  0.00           H  
TER    3823      WAT   778 
ATOM   3823  O   WAT   779     -40.237  25.383 -22.218  1.00  0.00           O  
ATOM   3824  H1  WAT   779     -40.525  24.857 -21.472  1.00  0.00           H  
ATOM   3825  H2  WAT   779     -39.712  24.782 -22.746  1.00  0.00           H  
TER    3826      WAT   779 
ATOM   3826  O   WAT   780      15.921   3.565  16.449  1.00  0.00           O  
ATOM   3827  H1  WAT   780      15.427   2.807  16.763  1.00  0.00           H  
ATOM   3828  H2  WAT   780      16.828   3.261  16.414  1.00  0.00           H  
TER    3829      WAT   780 
ATOM   3829  O   WAT   781      15.938 -25.099 -33.544  1.00  0.00           O  
ATOM   3830  H1  WAT   781      16.442 -25.429 -32.800  1.00  0.00           H  
ATOM   3831  H2  WAT   781      16.159 -25.691 -34.263  1.00  0.00           H  
TER    3832      WAT   781 
ATOM   3832  O   WAT   782       7.067  25.679   8.882  1.00  0.00           O  
ATOM   3833  H1  WAT   782       6.771  26.158   8.108  1.00  0.00           H  
ATOM   3834  H2  WAT   782       7.853  26.145   9.167  1.00  0.00           H  
TER    3835      WAT   782 
ATOM   3835  O   WAT   783     -20.211 -27.913   1.436  1.00  0.00           O  
ATOM   3836  H1  WAT   783     -21.029 -27.441   1.276  1.00  0.00           H  
ATOM   3837  H2  WAT   783     -19.711 -27.806   0.626  1.00  0.00           H  
TER    3838      WAT   783 
ATOM   3838  O   WAT   784     -11.709  -2.059  16.294  1.00  0.00           O  
ATOM   3839  H1  WAT   784     -12.569  -2.108  15.878  1.00  0.00           H  
ATOM   3840  H2  WAT   784     -11.703  -2.782  16.920  1.00  0.00           H  
TER    3841      WAT   784 
ATOM   3841  O   WAT   785      11.684  43.308  19.728  1.00  0.00           O  
ATOM   3842  H1  WAT   785      11.241  44.154  19.664  1.00  0.00           H  
ATOM   3843  H2  WAT   785      12.301  43.414  20.452  1.00  0.00           H  
TER    3844      WAT   785 
ATOM   3844  O   WAT   786     -32.623  14.212  -3.337  1.00  0.00           O  
ATOM   3845  H1  WAT   786     -32.620  14.925  -3.976  1.00  0.00           H  
ATOM   3846  H2  WAT   786     -33.104  13.506  -3.769  1.00  0.00           H  
TER    3847      WAT   786 
ATOM   3847  O   WAT   787      -2.750 -25.980   5.293  1.00  0.00           O  
ATOM   3848  H1  WAT   787      -2.207 -25.204   5.154  1.00  0.00           H  
ATOM   3849  H2  WAT   787      -2.561 -26.246   6.192  1.00  0.00           H  
TER    3850      WAT   787 
ATOM   3850  O   WAT   788      25.779  10.695   2.290  1.00  0.00           O  
ATOM   3851  H1  WAT   788      25.815  11.650   2.248  1.00  0.00           H  
ATOM   3852  H2  WAT   788      26.634  10.438   2.636  1.00  0.00           H  
TER    3853      WAT   788 
ATOM   3853  O   WAT   789      23.382  21.683 -26.819  1.00  0.00           O  
ATOM   3854  H1  WAT   789      22.603  21.435 -27.317  1.00  0.00           H  
ATOM   3855  H2  WAT   789      23.957  20.920 -26.878  1.00  0.00           H  
TER    3856      WAT   789 
ATOM   3856  O   WAT   790     -17.355   7.542 -47.623  1.00  0.00           O  
ATOM   3857  H1  WAT   790     -16.517   7.118 -47.439  1.00  0.00           H  
ATOM   3858  H2  WAT   790     -17.853   7.451 -46.811  1.00  0.00           H  
TER    3859      WAT   790 
ATOM   3859  O   WAT   791     -36.003  22.118  -2.275  1.00  0.00           O  
ATOM   3860  H1  WAT   791     -35.069  22.266  -2.124  1.00  0.00           H  
ATOM   3861  H2  WAT   791     -36.146  22.392  -3.181  1.00  0.00           H  
TER    3862      WAT   791 
ATOM   3862  O   WAT   792       7.568  -9.954 -15.232  1.00  0.00           O  
ATOM   3863  H1  WAT   792       7.746  -9.255 -15.862  1.00  0.00           H  
ATOM   3864  H2  WAT   792       8.186  -9.796 -14.519  1.00  0.00           H  
TER    3865      WAT   792 
ATOM   3865  O   WAT   793       7.730 -42.682  26.109  1.00  0.00           O  
ATOM   3866  H1  WAT   793       8.184 -42.340  26.879  1.00  0.00           H  
ATOM   3867  H2  WAT   793       6.801 -42.625  26.333  1.00  0.00           H  
TER    3868      WAT   793 
ATOM   3868  O   WAT   794       6.744 -42.772  -8.036  1.00  0.00           O  
ATOM   3869  H1  WAT   794       7.429 -43.171  -7.499  1.00  0.00           H  
ATOM   3870  H2  WAT   794       6.110 -43.475  -8.177  1.00  0.00           H  
TER    3871      WAT   794 
ATOM   3871  O   WAT   795      41.685  19.711  -5.524  1.00  0.00           O  
ATOM   3872  H1  WAT   795      42.446  19.502  -4.982  1.00  0.00           H  
ATOM   3873  H2  WAT   795      40.933  19.454  -4.991  1.00  0.00           H  
TER    3874      WAT   795 
ATOM   3874  O   WAT   796       6.103  26.841 -25.194  1.00  0.00           O  
ATOM   3875  H1  WAT   796       6.951  26.510 -24.898  1.00  0.00           H  
ATOM   3876  H2  WAT   796       5.881  26.294 -25.947  1.00  0.00           H  
TER    3877      WAT   796 
ATOM   3877  O   WAT   797     -14.600 -29.656  -6.241  1.00  0.00           O  
ATOM   3878  H1  WAT   797     -13.998 -29.317  -6.904  1.00  0.00           H  
ATOM   3879  H2  WAT   797     -14.130 -30.390  -5.845  1.00  0.00           H  
TER    3880      WAT   797 
ATOM   3880  O   WAT   798     -40.204 -10.105  12.156  1.00  0.00           O  
ATOM   3881  H1  WAT   798     -39.737  -9.490  12.722  1.00  0.00           H  
ATOM   3882  H2  WAT   798     -40.454  -9.584  11.393  1.00  0.00           H  
TER    3883      WAT   798 
ATOM   3883  O   WAT   799     -16.462  17.358 -29.005  1.00  0.00           O  
ATOM   3884  H1  WAT   799     -16.302  17.269 -28.065  1.00  0.00           H  
ATOM   3885  H2  WAT   799     -16.661  18.287 -29.126  1.00  0.00           H  
TER    3886      WAT   799 
ATOM   3886  O   WAT   800       5.885  -7.443  39.189  1.00  0.00           O  
ATOM   3887  H1  WAT   800       5.445  -6.662  38.854  1.00  0.00           H  
ATOM   3888  H2  WAT   800       5.350  -7.719  39.933  1.00  0.00           H  
TER    3889      WAT   800 
ATOM   3889  O   WAT   801       3.020 -43.196   2.585  1.00  0.00           O  
ATOM   3890  H1  WAT   801       2.987 -43.116   1.632  1.00  0.00           H  
ATOM   3891  H2  WAT   801       3.440 -42.387   2.879  1.00  0.00           H  
TER    3892      WAT   801 
ATOM   3892  O   WAT   802     -21.425 -11.522 -23.321  1.00  0.00           O  
ATOM   3893  H1  WAT   802     -21.808 -11.250 -22.487  1.00  0.00           H  
ATOM   3894  H2  WAT   802     -21.398 -12.478 -23.272  1.00  0.00           H  
TER    3895      WAT   802 
ATOM   3895  O   WAT   803       8.078  28.974  16.273  1.00  0.00           O  
ATOM   3896  H1  WAT   803       9.010  28.777  16.179  1.00  0.00           H  
ATOM   3897  H2  WAT   803       7.814  28.511  17.068  1.00  0.00           H  
TER    3898      WAT   803 
ATOM   3898  O   WAT   804      40.524 -29.018 -15.897  1.00  0.00           O  
ATOM   3899  H1  WAT   804      39.642 -28.695 -15.710  1.00  0.00           H  
ATOM   3900  H2  WAT   804      40.876 -28.396 -16.534  1.00  0.00           H  
TER    3901      WAT   804 
ATOM   3901  O   WAT   805     -43.723 -23.948 -13.258  1.00  0.00           O  
ATOM   3902  H1  WAT   805     -43.662 -22.992 -13.246  1.00  0.00           H  
ATOM   3903  H2  WAT   805     -43.255 -24.208 -14.050  1.00  0.00           H  
TER    3904      WAT   805 
ATOM   3904  O   WAT   806      35.178  -3.603  -0.169  1.00  0.00           O  
ATOM   3905  H1  WAT   806      35.803  -3.282  -0.819  1.00  0.00           H  
ATOM   3906  H2  WAT   806      35.561  -3.357   0.673  1.00  0.00           H  
TER    3907      WAT   806 
ATOM   3907  O   WAT   807      -4.288 -46.206 -15.421  1.00  0.00           O  
ATOM   3908  H1  WAT   807      -3.865 -45.511 -14.916  1.00  0.00           H  
ATOM   3909  H2  WAT   807      -4.685 -46.773 -14.760  1.00  0.00           H  
TER    3910      WAT   807 
ATOM   3910  O   WAT   808      -8.915 -40.041  25.496  1.00  0.00           O  
ATOM   3911  H1  WAT   808      -9.649 -40.596  25.233  1.00  0.00           H  
ATOM   3912  H2  WAT   808      -8.145 -40.600  25.397  1.00  0.00           H  
TER    3913      WAT   808 
ATOM   3913  O   WAT   809     -35.376  17.402   6.233  1.00  0.00           O  
ATOM   3914  H1  WAT   809     -36.331  17.457   6.188  1.00  0.00           H  
ATOM   3915  H2  WAT   809     -35.205  16.825   6.978  1.00  0.00           H  
TER    3916      WAT   809 
ATOM   3916  O   WAT   810     -11.634   3.499  -7.245  1.00  0.00           O  
ATOM   3917  H1  WAT   810     -12.208   3.634  -7.999  1.00  0.00           H  
ATOM   3918  H2  WAT   810     -12.102   3.901  -6.513  1.00  0.00           H  
TER    3919      WAT   810 
ATOM   3919  O   WAT   811      -5.503  21.151  15.879  1.00  0.00           O  
ATOM   3920  H1  WAT   811      -5.878  20.462  15.330  1.00  0.00           H  
ATOM   3921  H2  WAT   811      -5.568  20.810  16.770  1.00  0.00           H  
TER    3922      WAT   811 
ATOM   3922  O   WAT   812     -38.283 -21.690   1.352  1.00  0.00           O  
ATOM   3923  H1  WAT   812     -37.459 -22.107   1.100  1.00  0.00           H  
ATOM   3924  H2  WAT   812     -38.076 -21.218   2.159  1.00  0.00           H  
TER    3925      WAT   812 
ATOM   3925  O   WAT   813      17.523 -32.059   0.259  1.00  0.00           O  
ATOM   3926  H1  WAT   813      17.588 -31.552  -0.551  1.00  0.00           H  
ATOM   3927  H2  WAT   813      18.391 -31.989   0.656  1.00  0.00           H  
TER    3928      WAT   813 
ATOM   3928  O   WAT   814      24.311   2.310   8.723  1.00  0.00           O  
ATOM   3929  H1  WAT   814      24.686   2.786   7.983  1.00  0.00           H  
ATOM   3930  H2  WAT   814      23.771   1.629   8.322  1.00  0.00           H  
TER    3931      WAT   814 
ATOM   3931  O   WAT   815     -40.397   2.695  28.402  1.00  0.00           O  
ATOM   3932  H1  WAT   815     -39.776   3.420  28.476  1.00  0.00           H  
ATOM   3933  H2  WAT   815     -40.916   2.904  27.625  1.00  0.00           H  
TER    3934      WAT   815 
ATOM   3934  O   WAT   816     -27.115  31.937  11.752  1.00  0.00           O  
ATOM   3935  H1  WAT   816     -27.258  32.872  11.602  1.00  0.00           H  
ATOM   3936  H2  WAT   816     -26.256  31.890  12.170  1.00  0.00           H  
TER    3937      WAT   816 
ATOM   3937  O   WAT   817       4.239  -8.413  24.032  1.00  0.00           O  
ATOM   3938  H1  WAT   817       4.740  -8.044  24.759  1.00  0.00           H  
ATOM   3939  H2  WAT   817       4.862  -8.452  23.307  1.00  0.00           H  
TER    3940      WAT   817 
ATOM   3940  O   WAT   818       6.497 -10.199  36.449  1.00  0.00           O  
ATOM   3941  H1  WAT   818       7.219  -9.926  37.016  1.00  0.00           H  
ATOM   3942  H2  WAT   818       6.509  -9.570  35.727  1.00  0.00           H  
TER    3943      WAT   818 
ATOM   3943  O   WAT   819      40.382  17.333  -3.848  1.00  0.00           O  
ATOM   3944  H1  WAT   819      40.169  17.359  -4.780  1.00  0.00           H  
ATOM   3945  H2  WAT   819      40.937  16.559  -3.750  1.00  0.00           H  
TER    3946      WAT   819 
ATOM   3946  O   WAT   820      42.416   9.058 -20.641  1.00  0.00           O  
ATOM   3947  H1  WAT   820      42.985   8.392 -21.027  1.00  0.00           H  
ATOM   3948  H2  WAT   820      41.596   8.598 -20.463  1.00  0.00           H  
TER    3949      WAT   820 
ATOM   3949  O   WAT   821      25.313  13.974  15.495  1.00  0.00           O  
ATOM   3950  H1  WAT   821      25.418  13.689  14.588  1.00  0.00           H  
ATOM   3951  H2  WAT   821      24.787  13.286  15.903  1.00  0.00           H  
TER    3952      WAT   821 
ATOM   3952  O   WAT   822      17.319   5.423  30.633  1.00  0.00           O  
ATOM   3953  H1  WAT   822      16.826   5.807  31.358  1.00  0.00           H  
ATOM   3954  H2  WAT   822      17.165   6.016  29.898  1.00  0.00           H  
TER    3955      WAT   822 
ATOM   3955  O   WAT   823      19.731  22.364  25.979  1.00  0.00           O  
ATOM   3956  H1  WAT   823      20.106  21.772  26.630  1.00  0.00           H  
ATOM   3957  H2  WAT   823      20.399  22.422  25.295  1.00  0.00           H  
TER    3958      WAT   823 
ATOM   3958  O   WAT   824     -37.398  14.409  14.056  1.00  0.00           O  
ATOM   3959  H1  WAT   824     -38.019  15.129  13.945  1.00  0.00           H  
ATOM   3960  H2  WAT   824     -37.919  13.700  14.435  1.00  0.00           H  
TER    3961      WAT   824 
ATOM   3961  O   WAT   825      38.801  22.689  10.213  1.00  0.00           O  
ATOM   3962  H1  WAT   825      39.208  22.801   9.354  1.00  0.00           H  
ATOM   3963  H2  WAT   825      39.263  23.307  10.780  1.00  0.00           H  
TER    3964      WAT   825 
ATOM   3964  O   WAT   826      -7.935  39.437   0.599  1.00  0.00           O  
ATOM   3965  H1  WAT   826      -8.487  40.194   0.404  1.00  0.00           H  
ATOM   3966  H2  WAT   826      -8.544  38.773   0.922  1.00  0.00           H  
TER    3967      WAT   826 
ATOM   3967  O   WAT   827      22.824  12.910  23.698  1.00  0.00           O  
ATOM   3968  H1  WAT   827      22.183  13.273  24.310  1.00  0.00           H  
ATOM   3969  H2  WAT   827      23.638  13.369  23.905  1.00  0.00           H  
TER    3970      WAT   827 
ATOM   3970  O   WAT   828     -25.193  12.215  22.833  1.00  0.00           O  
ATOM   3971  H1  WAT   828     -26.091  11.888  22.780  1.00  0.00           H  
ATOM   3972  H2  WAT   828     -24.844  12.101  21.949  1.00  0.00           H  
TER    3973      WAT   828 
ATOM   3973  O   WAT   829      -2.201  11.472  13.526  1.00  0.00           O  
ATOM   3974  H1  WAT   829      -2.503  11.094  12.700  1.00  0.00           H  
ATOM   3975  H2  WAT   829      -2.044  12.394  13.324  1.00  0.00           H  
TER    3976      WAT   829 
ATOM   3976  O   WAT   830      40.044  -5.758  -5.273  1.00  0.00           O  
ATOM   3977  H1  WAT   830      40.403  -6.114  -6.086  1.00  0.00           H  
ATOM   3978  H2  WAT   830      39.793  -6.529  -4.764  1.00  0.00           H  
TER    3979      WAT   830 
ATOM   3979  O   WAT   831      -2.346   7.330 -34.326  1.00  0.00           O  
ATOM   3980  H1  WAT   831      -1.547   7.370 -34.853  1.00  0.00           H  
ATOM   3981  H2  WAT   831      -2.700   6.456 -34.494  1.00  0.00           H  
TER    3982      WAT   831 
ATOM   3982  O   WAT   832      12.952  20.066 -14.014  1.00  0.00           O  
ATOM   3983  H1  WAT   832      12.225  20.284 -14.597  1.00  0.00           H  
ATOM   3984  H2  WAT   832      12.745  20.517 -13.195  1.00  0.00           H  
TER    3985      WAT   832 
ATOM   3985  O   WAT   833      25.650  14.825 -32.740  1.00  0.00           O  
ATOM   3986  H1  WAT   833      25.214  15.632 -32.467  1.00  0.00           H  
ATOM   3987  H2  WAT   833      25.912  14.405 -31.920  1.00  0.00           H  
TER    3988      WAT   833 
ATOM   3988  O   WAT   834     -37.770  20.034  21.561  1.00  0.00           O  
ATOM   3989  H1  WAT   834     -38.180  19.610  20.807  1.00  0.00           H  
ATOM   3990  H2  WAT   834     -37.365  20.823  21.201  1.00  0.00           H  
TER    3991      WAT   834 
ATOM   3991  O   WAT   835     -34.587 -13.152 -13.651  1.00  0.00           O  
ATOM   3992  H1  WAT   835     -34.137 -12.695 -12.940  1.00  0.00           H  
ATOM   3993  H2  WAT   835     -35.123 -13.812 -13.211  1.00  0.00           H  
TER    3994      WAT   835 
ATOM   3994  O   WAT   836     -33.778 -36.167   0.248  1.00  0.00           O  
ATOM   3995  H1  WAT   836     -33.684 -37.116   0.332  1.00  0.00           H  
ATOM   3996  H2  WAT   836     -34.426 -35.931   0.911  1.00  0.00           H  
TER    3997      WAT   836 
ATOM   3997  O   WAT   837     -32.984 -27.571  -9.109  1.00  0.00           O  
ATOM   3998  H1  WAT   837     -33.297 -27.613  -8.206  1.00  0.00           H  
ATOM   3999  H2  WAT   837     -33.703 -27.932  -9.628  1.00  0.00           H  
TER    4000      WAT   837 
ATOM   4000  O   WAT   838       1.030  13.139 -16.978  1.00  0.00           O  
ATOM   4001  H1  WAT   838       1.335  12.727 -17.787  1.00  0.00           H  
ATOM   4002  H2  WAT   838       1.641  13.861 -16.832  1.00  0.00           H  
TER    4003      WAT   838 
ATOM   4003  O   WAT   839     -19.357 -38.549  11.616  1.00  0.00           O  
ATOM   4004  H1  WAT   839     -19.241 -37.993  10.846  1.00  0.00           H  
ATOM   4005  H2  WAT   839     -18.600 -39.135  11.605  1.00  0.00           H  
TER    4006      WAT   839 
ATOM   4006  O   WAT   840      20.953   0.149  10.868  1.00  0.00           O  
ATOM   4007  H1  WAT   840      20.638  -0.684  11.219  1.00  0.00           H  
ATOM   4008  H2  WAT   840      21.758  -0.077  10.401  1.00  0.00           H  
TER    4009      WAT   840 
ATOM   4009  O   WAT   841      42.863  31.094   3.472  1.00  0.00           O  
ATOM   4010  H1  WAT   841      42.208  30.489   3.124  1.00  0.00           H  
ATOM   4011  H2  WAT   841      42.832  31.846   2.881  1.00  0.00           H  
TER    4012      WAT   841 
ATOM   4012  O   WAT   842      18.582 -37.952  -1.265  1.00  0.00           O  
ATOM   4013  H1  WAT   842      19.477 -38.161  -0.997  1.00  0.00           H  
ATOM   4014  H2  WAT   842      18.092 -37.897  -0.445  1.00  0.00           H  
TER    4015      WAT   842 
ATOM   4015  O   WAT   843      31.541  -1.077   6.468  1.00  0.00           O  
ATOM   4016  H1  WAT   843      31.089  -0.233   6.450  1.00  0.00           H  
ATOM   4017  H2  WAT   843      32.470  -0.850   6.501  1.00  0.00           H  
TER    4018      WAT   843 
ATOM   4018  O   WAT   844      -5.396  25.707 -19.762  1.00  0.00           O  
ATOM   4019  H1  WAT   844      -4.701  25.426 -20.357  1.00  0.00           H  
ATOM   4020  H2  WAT   844      -4.933  26.022 -18.985  1.00  0.00           H  
TER    4021      WAT   844 
ATOM   4021  O   WAT   845      22.477  10.003 -28.700  1.00  0.00           O  
ATOM   4022  H1  WAT   845      22.260   9.092 -28.500  1.00  0.00           H  
ATOM   4023  H2  WAT   845      23.433  10.037 -28.654  1.00  0.00           H  
TER    4024      WAT   845 
ATOM   4024  O   WAT   846      19.878 -17.150   0.988  1.00  0.00           O  
ATOM   4025  H1  WAT   846      19.063 -17.354   0.530  1.00  0.00           H  
ATOM   4026  H2  WAT   846      20.099 -16.264   0.702  1.00  0.00           H  
TER    4027      WAT   846 
ATOM   4027  O   WAT   847     -14.053  -8.011  38.741  1.00  0.00           O  
ATOM   4028  H1  WAT   847     -13.905  -8.924  38.989  1.00  0.00           H  
ATOM   4029  H2  WAT   847     -14.676  -7.684  39.391  1.00  0.00           H  
TER    4030      WAT   847 
ATOM   4030  O   WAT   848      -3.305  22.245 -27.271  1.00  0.00           O  
ATOM   4031  H1  WAT   848      -3.516  22.545 -28.155  1.00  0.00           H  
ATOM   4032  H2  WAT   848      -3.156  23.050 -26.774  1.00  0.00           H  
TER    4033      WAT   848 
ATOM   4033  O   WAT   849     -20.337  26.895   3.397  1.00  0.00           O  
ATOM   4034  H1  WAT   849     -20.007  26.815   2.502  1.00  0.00           H  
ATOM   4035  H2  WAT   849     -19.562  27.099   3.921  1.00  0.00           H  
TER    4036      WAT   849 
ATOM   4036  O   WAT   850      -5.626 -35.220   0.948  1.00  0.00           O  
ATOM   4037  H1  WAT   850      -5.284 -34.945   0.098  1.00  0.00           H  
ATOM   4038  H2  WAT   850      -5.415 -36.152   1.002  1.00  0.00           H  
TER    4039      WAT   850 
ATOM   4039  O   WAT   851      -4.732  -2.889  13.871  1.00  0.00           O  
ATOM   4040  H1  WAT   851      -3.987  -2.851  14.471  1.00  0.00           H  
ATOM   4041  H2  WAT   851      -5.340  -2.229  14.203  1.00  0.00           H  
TER    4042      WAT   851 
ATOM   4042  O   WAT   852      13.877   1.391  40.425  1.00  0.00           O  
ATOM   4043  H1  WAT   852      14.068   2.167  40.952  1.00  0.00           H  
ATOM   4044  H2  WAT   852      14.609   0.798  40.596  1.00  0.00           H  
TER    4045      WAT   852 
ATOM   4045  O   WAT   853       7.651  45.131  -2.310  1.00  0.00           O  
ATOM   4046  H1  WAT   853       7.525  44.976  -1.374  1.00  0.00           H  
ATOM   4047  H2  WAT   853       7.691  44.255  -2.695  1.00  0.00           H  
TER    4048      WAT   853 
ATOM   4048  O   WAT   854      11.685 -37.909 -28.703  1.00  0.00           O  
ATOM   4049  H1  WAT   854      12.302 -37.750 -27.989  1.00  0.00           H  
ATOM   4050  H2  WAT   854      11.256 -37.065 -28.842  1.00  0.00           H  
TER    4051      WAT   854 
ATOM   4051  O   WAT   855       0.200 -43.333 -20.410  1.00  0.00           O  
ATOM   4052  H1  WAT   855       0.980 -43.176 -20.942  1.00  0.00           H  
ATOM   4053  H2  WAT   855       0.428 -44.090 -19.869  1.00  0.00           H  
TER    4054      WAT   855 
ATOM   4054  O   WAT   856     -10.977  26.807  -6.475  1.00  0.00           O  
ATOM   4055  H1  WAT   856     -11.664  27.191  -5.930  1.00  0.00           H  
ATOM   4056  H2  WAT   856     -10.497  26.228  -5.883  1.00  0.00           H  
TER    4057      WAT   856 
ATOM   4057  O   WAT   857      18.410 -29.816  -5.747  1.00  0.00           O  
ATOM   4058  H1  WAT   857      19.162 -29.231  -5.656  1.00  0.00           H  
ATOM   4059  H2  WAT   857      18.792 -30.667  -5.960  1.00  0.00           H  
TER    4060      WAT   857 
ATOM   4060  O   WAT   858      -4.560  43.816  -9.761  1.00  0.00           O  
ATOM   4061  H1  WAT   858      -4.264  44.678 -10.052  1.00  0.00           H  
ATOM   4062  H2  WAT   858      -4.061  43.649  -8.961  1.00  0.00           H  
TER    4063      WAT   858 
ATOM   4063  O   WAT   859     -12.462 -39.297  16.794  1.00  0.00           O  
ATOM   4064  H1  WAT   859     -12.079 -39.345  17.670  1.00  0.00           H  
ATOM   4065  H2  WAT   859     -11.794 -38.863  16.264  1.00  0.00           H  
TER    4066      WAT   859 
ATOM   4066  O   WAT   860     -36.682 -14.038  18.541  1.00  0.00           O  
ATOM   4067  H1  WAT   860     -35.767 -13.914  18.794  1.00  0.00           H  
ATOM   4068  H2  WAT   860     -37.062 -14.545  19.258  1.00  0.00           H  
TER    4069      WAT   860 
ATOM   4069  O   WAT   861      33.006  23.404  17.372  1.00  0.00           O  
ATOM   4070  H1  WAT   861      33.432  23.138  16.557  1.00  0.00           H  
ATOM   4071  H2  WAT   861      33.296  24.306  17.511  1.00  0.00           H  
TER    4072      WAT   861 
ATOM   4072  O   WAT   862     -19.341  -8.836 -33.267  1.00  0.00           O  
ATOM   4073  H1  WAT   862     -20.058  -8.376 -33.704  1.00  0.00           H  
ATOM   4074  H2  WAT   862     -18.601  -8.752 -33.868  1.00  0.00           H  
TER    4075      WAT   862 
ATOM   4075  O   WAT   863      11.661   0.555  25.742  1.00  0.00           O  
ATOM   4076  H1  WAT   863      12.149   1.370  25.862  1.00  0.00           H  
ATOM   4077  H2  WAT   863      12.177  -0.104  26.207  1.00  0.00           H  
TER    4078      WAT   863 
ATOM   4078  O   WAT   864     -23.320  23.203   9.400  1.00  0.00           O  
ATOM   4079  H1  WAT   864     -24.229  23.489   9.308  1.00  0.00           H  
ATOM   4080  H2  WAT   864     -23.012  23.091   8.500  1.00  0.00           H  
TER    4081      WAT   864 
ATOM   4081  O   WAT   865      -1.684  -3.156  -3.275  1.00  0.00           O  
ATOM   4082  H1  WAT   865      -1.747  -2.202  -3.226  1.00  0.00           H  
ATOM   4083  H2  WAT   865      -2.577  -3.446  -3.460  1.00  0.00           H  
TER    4084      WAT   865 
ATOM   4084  O   WAT   866     -17.909  28.454   3.177  1.00  0.00           O  
ATOM   4085  H1  WAT   866     -18.004  29.347   3.508  1.00  0.00           H  
ATOM   4086  H2  WAT   866     -17.555  28.562   2.294  1.00  0.00           H  
TER    4087      WAT   866 
ATOM   4087  O   WAT   867      28.546   2.411  15.222  1.00  0.00           O  
ATOM   4088  H1  WAT   867      29.149   2.495  15.961  1.00  0.00           H  
ATOM   4089  H2  WAT   867      28.091   3.252  15.187  1.00  0.00           H  
TER    4090      WAT   867 
ATOM   4090  O   WAT   868      11.046   7.317  36.304  1.00  0.00           O  
ATOM   4091  H1  WAT   868      11.211   6.691  37.009  1.00  0.00           H  
ATOM   4092  H2  WAT   868      11.857   7.819  36.235  1.00  0.00           H  
TER    4093      WAT   868 
ATOM   4093  O   WAT   869      33.910  27.299  19.675  1.00  0.00           O  
ATOM   4094  H1  WAT   869      34.497  27.867  20.174  1.00  0.00           H  
ATOM   4095  H2  WAT   869      33.047  27.447  20.063  1.00  0.00           H  
TER    4096      WAT   869 
ATOM   4096  O   WAT   870       3.079 -25.265  23.238  1.00  0.00           O  
ATOM   4097  H1  WAT   870       3.983 -25.363  22.938  1.00  0.00           H  
ATOM   4098  H2  WAT   870       2.906 -26.061  23.741  1.00  0.00           H  
TER    4099      WAT   870 
ATOM   4099  O   WAT   871     -21.379 -20.806  20.849  1.00  0.00           O  
ATOM   4100  H1  WAT   871     -21.424 -20.378  21.704  1.00  0.00           H  
ATOM   4101  H2  WAT   871     -20.598 -20.437  20.436  1.00  0.00           H  
TER    4102      WAT   871 
ATOM   4102  O   WAT   872      12.751 -28.922 -17.709  1.00  0.00           O  
ATOM   4103  H1  WAT   872      12.225 -28.320 -17.183  1.00  0.00           H  
ATOM   4104  H2  WAT   872      13.215 -29.459 -17.067  1.00  0.00           H  
TER    4105      WAT   872 
ATOM   4105  O   WAT   873      17.141 -24.988  41.122  1.00  0.00           O  
ATOM   4106  H1  WAT   873      17.812 -25.554  40.739  1.00  0.00           H  
ATOM   4107  H2  WAT   873      16.382 -25.096  40.548  1.00  0.00           H  
TER    4108      WAT   873 
ATOM   4108  O   WAT   874       8.769 -23.104 -35.124  1.00  0.00           O  
ATOM   4109  H1  WAT   874       8.924 -23.799 -35.763  1.00  0.00           H  
ATOM   4110  H2  WAT   874       9.162 -23.431 -34.315  1.00  0.00           H  
TER    4111      WAT   874 
ATOM   4111  O   WAT   875     -15.125 -22.299  -5.143  1.00  0.00           O  
ATOM   4112  H1  WAT   875     -14.320 -21.916  -4.794  1.00  0.00           H  
ATOM   4113  H2  WAT   875     -15.542 -21.583  -5.622  1.00  0.00           H  
TER    4114      WAT   875 
ATOM   4114  O   WAT   876      43.049 -10.931 -14.129  1.00  0.00           O  
ATOM   4115  H1  WAT   876      43.557 -11.509 -14.698  1.00  0.00           H  
ATOM   4116  H2  WAT   876      43.599 -10.155 -14.023  1.00  0.00           H  
TER    4117      WAT   876 
ATOM   4117  O   WAT   877      29.219 -16.404   0.913  1.00  0.00           O  
ATOM   4118  H1  WAT   877      29.993 -16.151   0.410  1.00  0.00           H  
ATOM   4119  H2  WAT   877      29.524 -17.112   1.481  1.00  0.00           H  
TER    4120      WAT   877 
ATOM   4120  O   WAT   878       3.503  -8.006  48.218  1.00  0.00           O  
ATOM   4121  H1  WAT   878       4.294  -7.867  47.697  1.00  0.00           H  
ATOM   4122  H2  WAT   878       2.833  -8.245  47.578  1.00  0.00           H  
TER    4123      WAT   878 
ATOM   4123  O   WAT   879       9.338  12.830 -10.772  1.00  0.00           O  
ATOM   4124  H1  WAT   879       9.331  11.928 -11.093  1.00  0.00           H  
ATOM   4125  H2  WAT   879       9.696  13.339 -11.499  1.00  0.00           H  
TER    4126      WAT   879 
ATOM   4126  O   WAT   880      28.487 -26.807 -10.770  1.00  0.00           O  
ATOM   4127  H1  WAT   880      28.071 -26.305 -10.070  1.00  0.00           H  
ATOM   4128  H2  WAT   880      28.331 -27.722 -10.534  1.00  0.00           H  
TER    4129      WAT   880 
ATOM   4129  O   WAT   881     -10.756 -22.750   6.043  1.00  0.00           O  
ATOM   4130  H1  WAT   881     -11.182 -23.606   6.087  1.00  0.00           H  
ATOM   4131  H2  WAT   881     -10.750 -22.533   5.110  1.00  0.00           H  
TER    4132      WAT   881 
ATOM   4132  O   WAT   882      40.624  -3.376 -16.119  1.00  0.00           O  
ATOM   4133  H1  WAT   882      39.687  -3.227 -16.246  1.00  0.00           H  
ATOM   4134  H2  WAT   882      40.983  -3.418 -17.006  1.00  0.00           H  
TER    4135      WAT   882 
ATOM   4135  O   WAT   883     -22.087  -8.871   0.275  1.00  0.00           O  
ATOM   4136  H1  WAT   883     -21.658  -8.141   0.723  1.00  0.00           H  
ATOM   4137  H2  WAT   883     -22.242  -9.517   0.965  1.00  0.00           H  
TER    4138      WAT   883 
ATOM   4138  O   WAT   884       0.141 -45.927   6.617  1.00  0.00           O  
ATOM   4139  H1  WAT   884      -0.641 -45.961   7.168  1.00  0.00           H  
ATOM   4140  H2  WAT   884      -0.059 -46.505   5.881  1.00  0.00           H  
TER    4141      WAT   884 
ATOM   4141  O   WAT   885     -18.051 -27.400   3.372  1.00  0.00           O  
ATOM   4142  H1  WAT   885     -18.887 -27.242   2.934  1.00  0.00           H  
ATOM   4143  H2  WAT   885     -17.393 -27.235   2.697  1.00  0.00           H  
TER    4144      WAT   885 
ATOM   4144  O   WAT   886      -2.517 -15.730 -38.319  1.00  0.00           O  
ATOM   4145  H1  WAT   886      -3.009 -14.933 -38.518  1.00  0.00           H  
ATOM   4146  H2  WAT   886      -1.599 -15.467 -38.385  1.00  0.00           H  
TER    4147      WAT   886 
ATOM   4147  O   WAT   887      38.035  28.495   6.610  1.00  0.00           O  
ATOM   4148  H1  WAT   887      38.877  28.075   6.436  1.00  0.00           H  
ATOM   4149  H2  WAT   887      37.384  27.862   6.308  1.00  0.00           H  
TER    4150      WAT   887 
ATOM   4150  O   WAT   888      16.324  38.164  -6.995  1.00  0.00           O  
ATOM   4151  H1  WAT   888      15.499  37.843  -7.358  1.00  0.00           H  
ATOM   4152  H2  WAT   888      16.211  38.096  -6.047  1.00  0.00           H  
TER    4153      WAT   888 
ATOM   4153  O   WAT   889     -17.338   9.774 -35.182  1.00  0.00           O  
ATOM   4154  H1  WAT   889     -16.870   9.185 -35.774  1.00  0.00           H  
ATOM   4155  H2  WAT   889     -16.752  10.524 -35.077  1.00  0.00           H  
TER    4156      WAT   889 
ATOM   4156  O   WAT   890     -41.497 -18.330 -20.800  1.00  0.00           O  
ATOM   4157  H1  WAT   890     -41.290 -17.429 -20.551  1.00  0.00           H  
ATOM   4158  H2  WAT   890     -42.408 -18.295 -21.092  1.00  0.00           H  
TER    4159      WAT   890 
ATOM   4159  O   WAT   891     -22.462  33.869  21.040  1.00  0.00           O  
ATOM   4160  H1  WAT   891     -22.471  34.022  21.985  1.00  0.00           H  
ATOM   4161  H2  WAT   891     -21.735  33.262  20.903  1.00  0.00           H  
TER    4162      WAT   891 
ATOM   4162  O   WAT   892      40.711 -20.078   1.097  1.00  0.00           O  
ATOM   4163  H1  WAT   892      41.191 -20.516   0.393  1.00  0.00           H  
ATOM   4164  H2  WAT   892      41.387 -19.623   1.600  1.00  0.00           H  
TER    4165      WAT   892 
ATOM   4165  O   WAT   893     -31.000 -22.219  15.472  1.00  0.00           O  
ATOM   4166  H1  WAT   893     -31.856 -21.918  15.778  1.00  0.00           H  
ATOM   4167  H2  WAT   893     -30.865 -23.054  15.919  1.00  0.00           H  
TER    4168      WAT   893 
ATOM   4168  O   WAT   894     -15.040   2.247  42.727  1.00  0.00           O  
ATOM   4169  H1  WAT   894     -15.385   1.569  42.146  1.00  0.00           H  
ATOM   4170  H2  WAT   894     -14.143   1.971  42.911  1.00  0.00           H  
TER    4171      WAT   894 
ATOM   4171  O   WAT   895      34.501 -18.198   2.915  1.00  0.00           O  
ATOM   4172  H1  WAT   895      34.101 -18.172   3.784  1.00  0.00           H  
ATOM   4173  H2  WAT   895      35.149 -18.900   2.970  1.00  0.00           H  
TER    4174      WAT   895 
ATOM   4174  O   WAT   896      17.723   6.633  39.852  1.00  0.00           O  
ATOM   4175  H1  WAT   896      18.537   6.861  40.301  1.00  0.00           H  
ATOM   4176  H2  WAT   896      17.585   5.709  40.060  1.00  0.00           H  
TER    4177      WAT   896 
ATOM   4177  O   WAT   897     -18.090 -25.606   0.843  1.00  0.00           O  
ATOM   4178  H1  WAT   897     -17.484 -25.742   0.114  1.00  0.00           H  
ATOM   4179  H2  WAT   897     -18.869 -25.225   0.439  1.00  0.00           H  
TER    4180      WAT   897 
ATOM   4180  O   WAT   898     -21.343  16.898 -32.024  1.00  0.00           O  
ATOM   4181  H1  WAT   898     -20.473  16.919 -31.625  1.00  0.00           H  
ATOM   4182  H2  WAT   898     -21.917  17.290 -31.365  1.00  0.00           H  
TER    4183      WAT   898 
ATOM   4183  O   WAT   899     -14.801  14.749 -49.367  1.00  0.00           O  
ATOM   4184  H1  WAT   899     -15.333  14.668 -48.576  1.00  0.00           H  
ATOM   4185  H2  WAT   899     -13.975  14.319 -49.145  1.00  0.00           H  
TER    4186      WAT   899 
ATOM   4186  O   WAT   900     -30.674  11.119 -14.463  1.00  0.00           O  
ATOM   4187  H1  WAT   900     -30.217  11.043 -15.300  1.00  0.00           H  
ATOM   4188  H2  WAT   900     -30.379  11.955 -14.103  1.00  0.00           H  
TER    4189      WAT   900 
ATOM   4189  O   WAT   901      41.614  -2.841 -18.671  1.00  0.00           O  
ATOM   4190  H1  WAT   901      42.475  -2.425 -18.648  1.00  0.00           H  
ATOM   4191  H2  WAT   901      41.777  -3.710 -19.039  1.00  0.00           H  
TER    4192      WAT   901 
ATOM   4192  O   WAT   902      -1.573   5.907  24.857  1.00  0.00           O  
ATOM   4193  H1  WAT   902      -1.116   5.079  24.713  1.00  0.00           H  
ATOM   4194  H2  WAT   902      -2.502   5.676  24.832  1.00  0.00           H  
TER    4195      WAT   902 
ATOM   4195  O   WAT   903     -17.193 -39.431  -4.703  1.00  0.00           O  
ATOM   4196  H1  WAT   903     -17.642 -39.762  -5.480  1.00  0.00           H  
ATOM   4197  H2  WAT   903     -16.971 -38.526  -4.921  1.00  0.00           H  
TER    4198      WAT   903 
ATOM   4198  O   WAT   904      24.694  -4.036  10.913  1.00  0.00           O  
ATOM   4199  H1  WAT   904      24.191  -3.295  11.251  1.00  0.00           H  
ATOM   4200  H2  WAT   904      25.494  -3.644  10.563  1.00  0.00           H  
TER    4201      WAT   904 
ATOM   4201  O   WAT   905     -33.288 -34.492  -9.396  1.00  0.00           O  
ATOM   4202  H1  WAT   905     -32.760 -35.272  -9.228  1.00  0.00           H  
ATOM   4203  H2  WAT   905     -32.792 -33.776  -8.999  1.00  0.00           H  
TER    4204      WAT   905 
ATOM   4204  O   WAT   906      -8.865  19.451 -25.881  1.00  0.00           O  
ATOM   4205  H1  WAT   906      -8.658  18.568 -25.574  1.00  0.00           H  
ATOM   4206  H2  WAT   906      -9.691  19.667 -25.449  1.00  0.00           H  
TER    4207      WAT   906 
ATOM   4207  O   WAT   907     -26.840  18.118  16.134  1.00  0.00           O  
ATOM   4208  H1  WAT   907     -26.347  17.312  16.286  1.00  0.00           H  
ATOM   4209  H2  WAT   907     -27.092  18.413  17.009  1.00  0.00           H  
TER    4210      WAT   907 
ATOM   4210  O   WAT   908      12.552  18.188 -25.192  1.00  0.00           O  
ATOM   4211  H1  WAT   908      12.868  17.508 -24.596  1.00  0.00           H  
ATOM   4212  H2  WAT   908      13.014  18.980 -24.917  1.00  0.00           H  
TER    4213      WAT   908 
ATOM   4213  O   WAT   909      10.233 -31.899  35.124  1.00  0.00           O  
ATOM   4214  H1  WAT   909      10.638 -31.038  35.022  1.00  0.00           H  
ATOM   4215  H2  WAT   909       9.433 -31.730  35.623  1.00  0.00           H  
TER    4216      WAT   909 
ATOM   4216  O   WAT   910      -6.304 -15.140  41.859  1.00  0.00           O  
ATOM   4217  H1  WAT   910      -5.831 -14.545  42.440  1.00  0.00           H  
ATOM   4218  H2  WAT   910      -5.641 -15.447  41.240  1.00  0.00           H  
TER    4219      WAT   910 
ATOM   4219  O   WAT   911      36.856  13.688   0.825  1.00  0.00           O  
ATOM   4220  H1  WAT   911      36.647  14.500   0.364  1.00  0.00           H  
ATOM   4221  H2  WAT   911      36.037  13.192   0.821  1.00  0.00           H  
TER    4222      WAT   911 
ATOM   4222  O   WAT   912       8.102  -4.554 -20.035  1.00  0.00           O  
ATOM   4223  H1  WAT   912       7.700  -3.890 -19.473  1.00  0.00           H  
ATOM   4224  H2  WAT   912       7.572  -4.545 -20.832  1.00  0.00           H  
TER    4225      WAT   912 
ATOM   4225  O   WAT   913      -9.874  11.144  42.372  1.00  0.00           O  
ATOM   4226  H1  WAT   913      -9.068  10.867  42.809  1.00  0.00           H  
ATOM   4227  H2  WAT   913      -9.575  11.584  41.576  1.00  0.00           H  
TER    4228      WAT   913 
ATOM   4228  O   WAT   914      34.391  -6.258   3.405  1.00  0.00           O  
ATOM   4229  H1  WAT   914      34.084  -5.777   2.637  1.00  0.00           H  
ATOM   4230  H2  WAT   914      33.636  -6.779   3.678  1.00  0.00           H  
TER    4231      WAT   914 
ATOM   4231  O   WAT   915      16.661  26.968  23.781  1.00  0.00           O  
ATOM   4232  H1  WAT   915      16.174  27.781  23.644  1.00  0.00           H  
ATOM   4233  H2  WAT   915      15.988  26.288  23.811  1.00  0.00           H  
TER    4234      WAT   915 
ATOM   4234  O   WAT   916     -42.921 -25.899   4.083  1.00  0.00           O  
ATOM   4235  H1  WAT   916     -43.063 -25.461   4.922  1.00  0.00           H  
ATOM   4236  H2  WAT   916     -42.554 -25.220   3.517  1.00  0.00           H  
TER    4237      WAT   916 
ATOM   4237  O   WAT   917     -21.772 -34.739  -6.947  1.00  0.00           O  
ATOM   4238  H1  WAT   917     -22.364 -34.712  -6.196  1.00  0.00           H  
ATOM   4239  H2  WAT   917     -22.316 -35.052  -7.670  1.00  0.00           H  
TER    4240      WAT   917 
ATOM   4240  O   WAT   918     -42.663 -22.445  -8.423  1.00  0.00           O  
ATOM   4241  H1  WAT   918     -41.772 -22.501  -8.769  1.00  0.00           H  
ATOM   4242  H2  WAT   918     -42.626 -21.733  -7.784  1.00  0.00           H  
TER    4243      WAT   918 
ATOM   4243  O   WAT   919      27.348  12.844 -14.102  1.00  0.00           O  
ATOM   4244  H1  WAT   919      27.075  12.605 -14.987  1.00  0.00           H  
ATOM   4245  H2  WAT   919      27.709  13.726 -14.192  1.00  0.00           H  
TER    4246      WAT   919 
ATOM   4246  O   WAT   920     -12.027  36.752  18.363  1.00  0.00           O  
ATOM   4247  H1  WAT   920     -12.911  37.039  18.590  1.00  0.00           H  
ATOM   4248  H2  WAT   920     -11.597  37.541  18.031  1.00  0.00           H  
TER    4249      WAT   920 
ATOM   4249  O   WAT   921     -39.604 -25.202  16.440  1.00  0.00           O  
ATOM   4250  H1  WAT   921     -39.870 -25.807  15.746  1.00  0.00           H  
ATOM   4251  H2  WAT   921     -39.050 -25.728  17.016  1.00  0.00           H  
TER    4252      WAT   921 
ATOM   4252  O   WAT   922     -43.104  -0.795 -13.512  1.00  0.00           O  
ATOM   4253  H1  WAT   922     -43.453  -1.105 -14.348  1.00  0.00           H  
ATOM   4254  H2  WAT   922     -43.407  -1.439 -12.872  1.00  0.00           H  
TER    4255      WAT   922 
ATOM   4255  O   WAT   923      11.662 -18.929   4.582  1.00  0.00           O  
ATOM   4256  H1  WAT   923      10.786 -18.729   4.252  1.00  0.00           H  
ATOM   4257  H2  WAT   923      11.525 -19.629   5.220  1.00  0.00           H  
TER    4258      WAT   923 
ATOM   4258  O   WAT   924      19.388  -9.628  32.777  1.00  0.00           O  
ATOM   4259  H1  WAT   924      19.956  -9.092  33.330  1.00  0.00           H  
ATOM   4260  H2  WAT   924      18.600  -9.098  32.658  1.00  0.00           H  
TER    4261      WAT   924 
ATOM   4261  O   WAT   925     -25.890  20.631  22.875  1.00  0.00           O  
ATOM   4262  H1  WAT   925     -26.707  20.605  23.374  1.00  0.00           H  
ATOM   4263  H2  WAT   925     -26.021  21.332  22.237  1.00  0.00           H  
TER    4264      WAT   925 
ATOM   4264  O   WAT   926     -24.561   9.567   3.497  1.00  0.00           O  
ATOM   4265  H1  WAT   926     -24.804  10.283   4.085  1.00  0.00           H  
ATOM   4266  H2  WAT   926     -24.152   8.917   4.068  1.00  0.00           H  
TER    4267      WAT   926 
ATOM   4267  O   WAT   927      28.785  -4.368  22.464  1.00  0.00           O  
ATOM   4268  H1  WAT   927      28.695  -4.644  21.552  1.00  0.00           H  
ATOM   4269  H2  WAT   927      28.854  -3.414  22.419  1.00  0.00           H  
TER    4270      WAT   927 
ATOM   4270  O   WAT   928      39.903   7.733   9.510  1.00  0.00           O  
ATOM   4271  H1  WAT   928      40.489   8.118   8.858  1.00  0.00           H  
ATOM   4272  H2  WAT   928      40.445   7.639  10.293  1.00  0.00           H  
TER    4273      WAT   928 
ATOM   4273  O   WAT   929     -19.228 -33.966  -8.117  1.00  0.00           O  
ATOM   4274  H1  WAT   929     -19.209 -34.519  -8.898  1.00  0.00           H  
ATOM   4275  H2  WAT   929     -19.993 -34.268  -7.628  1.00  0.00           H  
TER    4276      WAT   929 
ATOM   4276  O   WAT   930      10.456  42.161  16.448  1.00  0.00           O  
ATOM   4277  H1  WAT   930       9.678  42.315  15.911  1.00  0.00           H  
ATOM   4278  H2  WAT   930      10.394  42.808  17.151  1.00  0.00           H  
TER    4279      WAT   930 
ATOM   4279  O   WAT   931     -10.525  23.185 -38.128  1.00  0.00           O  
ATOM   4280  H1  WAT   931     -10.643  23.746 -37.361  1.00  0.00           H  
ATOM   4281  H2  WAT   931     -10.168  23.768 -38.797  1.00  0.00           H  
TER    4282      WAT   931 
ATOM   4282  O   WAT   932     -28.474 -31.000  -5.686  1.00  0.00           O  
ATOM   4283  H1  WAT   932     -27.982 -31.813  -5.797  1.00  0.00           H  
ATOM   4284  H2  WAT   932     -29.387 -31.279  -5.621  1.00  0.00           H  
TER    4285      WAT   932 
ATOM   4285  O   WAT   933     -17.777  19.427  33.087  1.00  0.00           O  
ATOM   4286  H1  WAT   933     -17.235  19.424  32.298  1.00  0.00           H  
ATOM   4287  H2  WAT   933     -17.812  18.510  33.358  1.00  0.00           H  
TER    4288      WAT   933 
ATOM   4288  O   WAT   934      14.968  47.124  -9.133  1.00  0.00           O  
ATOM   4289  H1  WAT   934      15.146  46.468  -9.806  1.00  0.00           H  
ATOM   4290  H2  WAT   934      15.823  47.307  -8.744  1.00  0.00           H  
TER    4291      WAT   934 
ATOM   4291  O   WAT   935       1.166   3.852  19.159  1.00  0.00           O  
ATOM   4292  H1  WAT   935       1.382   3.346  19.942  1.00  0.00           H  
ATOM   4293  H2  WAT   935       2.014   4.074  18.775  1.00  0.00           H  
TER    4294      WAT   935 
ATOM   4294  O   WAT   936      29.619 -33.169 -20.565  1.00  0.00           O  
ATOM   4295  H1  WAT   936      29.397 -33.200 -19.634  1.00  0.00           H  
ATOM   4296  H2  WAT   936      28.846 -33.521 -21.007  1.00  0.00           H  
TER    4297      WAT   936 
ATOM   4297  O   WAT   937     -21.740  10.737  23.641  1.00  0.00           O  
ATOM   4298  H1  WAT   937     -22.449  10.132  23.425  1.00  0.00           H  
ATOM   4299  H2  WAT   937     -20.944  10.212  23.557  1.00  0.00           H  
TER    4300      WAT   937 
ATOM   4300  O   WAT   938      39.675  33.653  11.399  1.00  0.00           O  
ATOM   4301  H1  WAT   938      38.862  34.093  11.650  1.00  0.00           H  
ATOM   4302  H2  WAT   938      39.394  32.938  10.828  1.00  0.00           H  
TER    4303      WAT   938 
ATOM   4303  O   WAT   939      24.192 -26.153  17.266  1.00  0.00           O  
ATOM   4304  H1  WAT   939      23.710 -26.127  16.440  1.00  0.00           H  
ATOM   4305  H2  WAT   939      23.801 -25.455  17.793  1.00  0.00           H  
TER    4306      WAT   939 
ATOM   4306  O   WAT   940      30.023 -19.797  -8.575  1.00  0.00           O  
ATOM   4307  H1  WAT   940      30.754 -20.385  -8.765  1.00  0.00           H  
ATOM   4308  H2  WAT   940      29.495 -20.271  -7.933  1.00  0.00           H  
TER    4309      WAT   940 
ATOM   4309  O   WAT   941     -42.914  -3.700 -23.723  1.00  0.00           O  
ATOM   4310  H1  WAT   941     -43.570  -3.046 -23.965  1.00  0.00           H  
ATOM   4311  H2  WAT   941     -43.408  -4.372 -23.252  1.00  0.00           H  
TER    4312      WAT   941 
ATOM   4312  O   WAT   942     -33.577  23.350 -21.425  1.00  0.00           O  
ATOM   4313  H1  WAT   942     -32.859  23.154 -20.823  1.00  0.00           H  
ATOM   4314  H2  WAT   942     -33.853  24.235 -21.188  1.00  0.00           H  
TER    4315      WAT   942 
ATOM   4315  O   WAT   943      19.611  32.400  -4.202  1.00  0.00           O  
ATOM   4316  H1  WAT   943      19.676  31.594  -3.690  1.00  0.00           H  
ATOM   4317  H2  WAT   943      18.684  32.462  -4.434  1.00  0.00           H  
TER    4318      WAT   943 
ATOM   4318  O   WAT   944     -29.133  -8.209  16.993  1.00  0.00           O  
ATOM   4319  H1  WAT   944     -29.418  -9.102  16.801  1.00  0.00           H  
ATOM   4320  H2  WAT   944     -29.413  -7.699  16.233  1.00  0.00           H  
TER    4321      WAT   944 
ATOM   4321  O   WAT   945      -9.869   3.000  50.046  1.00  0.00           O  
ATOM   4322  H1  WAT   945      -9.940   2.499  49.234  1.00  0.00           H  
ATOM   4323  H2  WAT   945      -9.474   2.391  50.670  1.00  0.00           H  
TER    4324      WAT   945 
ATOM   4324  O   WAT   946      31.248 -18.636  -4.518  1.00  0.00           O  
ATOM   4325  H1  WAT   946      31.580 -18.413  -3.649  1.00  0.00           H  
ATOM   4326  H2  WAT   946      31.555 -19.530  -4.669  1.00  0.00           H  
TER    4327      WAT   946 
ATOM   4327  O   WAT   947     -30.784 -15.016  -1.874  1.00  0.00           O  
ATOM   4328  H1  WAT   947     -30.671 -15.737  -1.254  1.00  0.00           H  
ATOM   4329  H2  WAT   947     -29.941 -14.562  -1.869  1.00  0.00           H  
TER    4330      WAT   947 
ATOM   4330  O   WAT   948     -18.982 -24.149  -6.824  1.00  0.00           O  
ATOM   4331  H1  WAT   948     -19.924 -24.022  -6.934  1.00  0.00           H  
ATOM   4332  H2  WAT   948     -18.740 -23.547  -6.120  1.00  0.00           H  
TER    4333      WAT   948 
ATOM   4333  O   WAT   949      -9.940 -15.377 -22.832  1.00  0.00           O  
ATOM   4334  H1  WAT   949      -9.810 -14.973 -23.690  1.00  0.00           H  
ATOM   4335  H2  WAT   949      -9.056 -15.593 -22.533  1.00  0.00           H  
TER    4336      WAT   949 
ATOM   4336  O   WAT   950     -36.609  -2.775  13.613  1.00  0.00           O  
ATOM   4337  H1  WAT   950     -37.154  -3.549  13.750  1.00  0.00           H  
ATOM   4338  H2  WAT   950     -35.879  -2.885  14.222  1.00  0.00           H  
TER    4339      WAT   950 
ATOM   4339  O   WAT   951      -2.844 -28.171  -7.228  1.00  0.00           O  
ATOM   4340  H1  WAT   951      -2.596 -27.464  -6.633  1.00  0.00           H  
ATOM   4341  H2  WAT   951      -2.038 -28.672  -7.354  1.00  0.00           H  
TER    4342      WAT   951 
ATOM   4342  O   WAT   952     -29.902  -4.345  -0.787  1.00  0.00           O  
ATOM   4343  H1  WAT   952     -30.015  -5.207  -0.385  1.00  0.00           H  
ATOM   4344  H2  WAT   952     -29.586  -4.533  -1.671  1.00  0.00           H  
TER    4345      WAT   952 
ATOM   4345  O   WAT   953      30.650 -23.675  -8.033  1.00  0.00           O  
ATOM   4346  H1  WAT   953      30.951 -23.039  -8.682  1.00  0.00           H  
ATOM   4347  H2  WAT   953      31.177 -24.456  -8.201  1.00  0.00           H  
TER    4348      WAT   953 
ATOM   4348  O   WAT   954     -23.521  -1.072 -22.626  1.00  0.00           O  
ATOM   4349  H1  WAT   954     -22.718  -0.690 -22.980  1.00  0.00           H  
ATOM   4350  H2  WAT   954     -23.929  -0.360 -22.133  1.00  0.00           H  
TER    4351      WAT   954 
ATOM   4351  O   WAT   955     -17.938   0.288  -6.338  1.00  0.00           O  
ATOM   4352  H1  WAT   955     -18.524   0.818  -5.797  1.00  0.00           H  
ATOM   4353  H2  WAT   955     -17.618   0.892  -7.008  1.00  0.00           H  
TER    4354      WAT   955 
ATOM   4354  O   WAT   956     -38.709 -32.921   7.753  1.00  0.00           O  
ATOM   4355  H1  WAT   956     -38.665 -33.791   7.355  1.00  0.00           H  
ATOM   4356  H2  WAT   956     -39.635 -32.801   7.965  1.00  0.00           H  
TER    4357      WAT   956 
ATOM   4357  O   WAT   957      10.282  20.866  36.840  1.00  0.00           O  
ATOM   4358  H1  WAT   957       9.803  20.050  36.695  1.00  0.00           H  
ATOM   4359  H2  WAT   957      10.881  20.667  37.560  1.00  0.00           H  
TER    4360      WAT   957 
ATOM   4360  O   WAT   958     -38.958  -1.533  18.797  1.00  0.00           O  
ATOM   4361  H1  WAT   958     -38.427  -1.514  19.593  1.00  0.00           H  
ATOM   4362  H2  WAT   958     -39.311  -2.422  18.765  1.00  0.00           H  
TER    4363      WAT   958 
ATOM   4363  O   WAT   959      -0.162 -28.594   4.315  1.00  0.00           O  
ATOM   4364  H1  WAT   959      -0.430 -28.947   5.164  1.00  0.00           H  
ATOM   4365  H2  WAT   959       0.621 -29.094   4.084  1.00  0.00           H  
TER    4366      WAT   959 
ATOM   4366  O   WAT   960       0.936  37.853  -3.827  1.00  0.00           O  
ATOM   4367  H1  WAT   960       1.452  38.442  -3.276  1.00  0.00           H  
ATOM   4368  H2  WAT   960       0.778  37.087  -3.275  1.00  0.00           H  
TER    4369      WAT   960 
ATOM   4369  O   WAT   961      20.400  32.076 -23.424  1.00  0.00           O  
ATOM   4370  H1  WAT   961      20.853  31.339 -23.014  1.00  0.00           H  
ATOM   4371  H2  WAT   961      20.144  32.637 -22.692  1.00  0.00           H  
TER    4372      WAT   961 
ATOM   4372  O   WAT   962      22.312   1.335   5.543  1.00  0.00           O  
ATOM   4373  H1  WAT   962      22.804   1.417   4.726  1.00  0.00           H  
ATOM   4374  H2  WAT   962      21.436   1.065   5.269  1.00  0.00           H  
TER    4375      WAT   962 
ATOM   4375  O   WAT   963      -1.249 -29.470   7.158  1.00  0.00           O  
ATOM   4376  H1  WAT   963      -2.193 -29.440   7.317  1.00  0.00           H  
ATOM   4377  H2  WAT   963      -0.879 -28.859   7.795  1.00  0.00           H  
TER    4378      WAT   963 
ATOM   4378  O   WAT   964       4.405 -23.138 -19.859  1.00  0.00           O  
ATOM   4379  H1  WAT   964       5.178 -23.657 -19.636  1.00  0.00           H  
ATOM   4380  H2  WAT   964       4.352 -23.186 -20.814  1.00  0.00           H  
TER    4381      WAT   964 
ATOM   4381  O   WAT   965      -4.228  39.165   6.076  1.00  0.00           O  
ATOM   4382  H1  WAT   965      -4.970  38.569   6.175  1.00  0.00           H  
ATOM   4383  H2  WAT   965      -4.306  39.499   5.183  1.00  0.00           H  
TER    4384      WAT   965 
ATOM   4384  O   WAT   966      -6.115 -19.994 -32.321  1.00  0.00           O  
ATOM   4385  H1  WAT   966      -6.231 -19.633 -33.200  1.00  0.00           H  
ATOM   4386  H2  WAT   966      -5.396 -20.619 -32.411  1.00  0.00           H  
TER    4387      WAT   966 
ATOM   4387  O   WAT   967     -37.185 -33.547  -6.140  1.00  0.00           O  
ATOM   4388  H1  WAT   967     -36.352 -33.889  -6.463  1.00  0.00           H  
ATOM   4389  H2  WAT   967     -37.756 -34.314  -6.093  1.00  0.00           H  
TER    4390      WAT   967 
ATOM   4390  O   WAT   968      -0.016 -28.879 -26.864  1.00  0.00           O  
ATOM   4391  H1  WAT   968      -0.621 -28.325 -26.370  1.00  0.00           H  
ATOM   4392  H2  WAT   968      -0.351 -28.858 -27.760  1.00  0.00           H  
TER    4393      WAT   968 
ATOM   4393  O   WAT   969      33.239   8.668  -4.527  1.00  0.00           O  
ATOM   4394  H1  WAT   969      33.214   9.026  -5.415  1.00  0.00           H  
ATOM   4395  H2  WAT   969      33.364   9.433  -3.965  1.00  0.00           H  
TER    4396      WAT   969 
ATOM   4396  O   WAT   970     -23.307   8.469  25.830  1.00  0.00           O  
ATOM   4397  H1  WAT   970     -23.242   7.532  26.016  1.00  0.00           H  
ATOM   4398  H2  WAT   970     -22.492   8.837  26.171  1.00  0.00           H  
TER    4399      WAT   970 
ATOM   4399  O   WAT   971      -9.035 -26.092 -25.307  1.00  0.00           O  
ATOM   4400  H1  WAT   971      -8.427 -26.387 -25.985  1.00  0.00           H  
ATOM   4401  H2  WAT   971      -9.651 -26.818 -25.206  1.00  0.00           H  
TER    4402      WAT   971 
ATOM   4402  O   WAT   972     -28.835  -1.854 -14.924  1.00  0.00           O  
ATOM   4403  H1  WAT   972     -28.437  -1.035 -14.629  1.00  0.00           H  
ATOM   4404  H2  WAT   972     -28.343  -2.537 -14.467  1.00  0.00           H  
TER    4405      WAT   972 
ATOM   4405  O   WAT   973     -25.862 -42.676  -6.228  1.00  0.00           O  
ATOM   4406  H1  WAT   973     -25.232 -42.927  -6.905  1.00  0.00           H  
ATOM   4407  H2  WAT   973     -25.425 -42.889  -5.404  1.00  0.00           H  
TER    4408      WAT   973 
ATOM   4408  O   WAT   974      37.098   0.259 -25.067  1.00  0.00           O  
ATOM   4409  H1  WAT   974      36.503  -0.438 -24.788  1.00  0.00           H  
ATOM   4410  H2  WAT   974      37.116   0.868 -24.329  1.00  0.00           H  
TER    4411      WAT   974 
ATOM   4411  O   WAT   975      10.168 -35.324  -8.702  1.00  0.00           O  
ATOM   4412  H1  WAT   975      10.123 -34.369  -8.764  1.00  0.00           H  
ATOM   4413  H2  WAT   975      10.378 -35.611  -9.591  1.00  0.00           H  
TER    4414      WAT   975 
ATOM   4414  O   WAT   976      21.032  27.893 -18.011  1.00  0.00           O  
ATOM   4415  H1  WAT   976      21.545  27.101 -18.173  1.00  0.00           H  
ATOM   4416  H2  WAT   976      20.137  27.577 -17.885  1.00  0.00           H  
TER    4417      WAT   976 
ATOM   4417  O   WAT   977      41.734  14.920 -14.032  1.00  0.00           O  
ATOM   4418  H1  WAT   977      41.613  14.323 -14.771  1.00  0.00           H  
ATOM   4419  H2  WAT   977      41.729  14.351 -13.262  1.00  0.00           H  
TER    4420      WAT   977 
ATOM   4420  O   WAT   978     -36.615   4.469 -29.333  1.00  0.00           O  
ATOM   4421  H1  WAT   978     -37.478   4.059 -29.386  1.00  0.00           H  
ATOM   4422  H2  WAT   978     -36.112   3.894 -28.757  1.00  0.00           H  
TER    4423      WAT   978 
ATOM   4423  O   WAT   979     -29.399  -9.272  10.157  1.00  0.00           O  
ATOM   4424  H1  WAT   979     -29.540  -8.652  10.872  1.00  0.00           H  
ATOM   4425  H2  WAT   979     -28.516  -9.080   9.842  1.00  0.00           H  
TER    4426      WAT   979 
ATOM   4426  O   WAT   980     -35.932 -18.153  16.902  1.00  0.00           O  
ATOM   4427  H1  WAT   980     -36.775 -18.400  16.520  1.00  0.00           H  
ATOM   4428  H2  WAT   980     -35.464 -17.719  16.189  1.00  0.00           H  
TER    4429      WAT   980 
ATOM   4429  O   WAT   981     -18.599  17.943  44.441  1.00  0.00           O  
ATOM   4430  H1  WAT   981     -17.717  17.577  44.380  1.00  0.00           H  
ATOM   4431  H2  WAT   981     -19.169  17.252  44.102  1.00  0.00           H  
TER    4432      WAT   981 
ATOM   4432  O   WAT   982      39.527 -11.394  27.708  1.00  0.00           O  
ATOM   4433  H1  WAT   982      40.374 -11.838  27.751  1.00  0.00           H  
ATOM   4434  H2  WAT   982      39.735 -10.468  27.828  1.00  0.00           H  
TER    4435      WAT   982 
ATOM   4435  O   WAT   983      28.451 -35.681  -3.483  1.00  0.00           O  
ATOM   4436  H1  WAT   983      28.540 -36.327  -2.783  1.00  0.00           H  
ATOM   4437  H2  WAT   983      29.350 -35.421  -3.684  1.00  0.00           H  
TER    4438      WAT   983 
ATOM   4438  O   WAT   984      30.621 -29.096  22.494  1.00  0.00           O  
ATOM   4439  H1  WAT   984      29.776 -28.657  22.586  1.00  0.00           H  
ATOM   4440  H2  WAT   984      31.216 -28.409  22.192  1.00  0.00           H  
TER    4441      WAT   984 
ATOM   4441  O   WAT   985     -12.447  -2.700  35.469  1.00  0.00           O  
ATOM   4442  H1  WAT   985     -12.496  -2.830  34.522  1.00  0.00           H  
ATOM   4443  H2  WAT   985     -12.350  -3.583  35.827  1.00  0.00           H  
TER    4444      WAT   985 
ATOM   4444  O   WAT   986      34.992 -14.398   5.703  1.00  0.00           O  
ATOM   4445  H1  WAT   986      35.242 -14.663   4.817  1.00  0.00           H  
ATOM   4446  H2  WAT   986      35.630 -13.726   5.942  1.00  0.00           H  
TER    4447      WAT   986 
ATOM   4447  O   WAT   987      37.023   6.780  13.922  1.00  0.00           O  
ATOM   4448  H1  WAT   987      37.978   6.794  13.975  1.00  0.00           H  
ATOM   4449  H2  WAT   987      36.821   7.226  13.100  1.00  0.00           H  
TER    4450      WAT   987 
ATOM   4450  O   WAT   988     -37.500 -22.057  -8.152  1.00  0.00           O  
ATOM   4451  H1  WAT   988     -37.522 -22.291  -9.080  1.00  0.00           H  
ATOM   4452  H2  WAT   988     -36.568 -21.965  -7.951  1.00  0.00           H  
TER    4453      WAT   988 
ATOM   4453  O   WAT   989      32.010 -17.420   4.605  1.00  0.00           O  
ATOM   4454  H1  WAT   989      31.994 -17.088   3.708  1.00  0.00           H  
ATOM   4455  H2  WAT   989      32.061 -16.634   5.150  1.00  0.00           H  
TER    4456      WAT   989 
ATOM   4456  O   WAT   990      42.393   0.206  -1.635  1.00  0.00           O  
ATOM   4457  H1  WAT   990      42.417   0.918  -2.274  1.00  0.00           H  
ATOM   4458  H2  WAT   990      43.220  -0.258  -1.763  1.00  0.00           H  
TER    4459      WAT   990 
ATOM   4459  O   WAT   991      29.404  27.525  25.279  1.00  0.00           O  
ATOM   4460  H1  WAT   991      29.819  27.221  26.086  1.00  0.00           H  
ATOM   4461  H2  WAT   991      28.522  27.785  25.545  1.00  0.00           H  
TER    4462      WAT   991 
ATOM   4462  O   WAT   992       3.073  10.758   3.541  1.00  0.00           O  
ATOM   4463  H1  WAT   992       3.595  11.092   4.270  1.00  0.00           H  
ATOM   4464  H2  WAT   992       3.288  11.334   2.808  1.00  0.00           H  
TER    4465      WAT   992 
ATOM   4465  O   WAT   993       2.801  24.598  -1.829  1.00  0.00           O  
ATOM   4466  H1  WAT   993       3.477  25.068  -2.317  1.00  0.00           H  
ATOM   4467  H2  WAT   993       2.443  23.972  -2.458  1.00  0.00           H  
TER    4468      WAT   993 
ATOM   4468  O   WAT   994     -24.365  12.027  20.182  1.00  0.00           O  
ATOM   4469  H1  WAT   994     -23.507  12.408  19.998  1.00  0.00           H  
ATOM   4470  H2  WAT   994     -24.438  11.295  19.570  1.00  0.00           H  
TER    4471      WAT   994 
ATOM   4471  O   WAT   995      26.412  -6.180  45.930  1.00  0.00           O  
ATOM   4472  H1  WAT   995      26.518  -7.130  45.971  1.00  0.00           H  
ATOM   4473  H2  WAT   995      25.633  -6.003  46.456  1.00  0.00           H  
TER    4474      WAT   995 
ATOM   4474  O   WAT   996      18.641 -27.255  40.299  1.00  0.00           O  
ATOM   4475  H1  WAT   996      18.905 -27.835  39.585  1.00  0.00           H  
ATOM   4476  H2  WAT   996      17.944 -27.732  40.750  1.00  0.00           H  
TER    4477      WAT   996 
ATOM   4477  O   WAT   997      20.827 -28.958 -11.445  1.00  0.00           O  
ATOM   4478  H1  WAT   997      21.652 -28.555 -11.716  1.00  0.00           H  
ATOM   4479  H2  WAT   997      21.016 -29.337 -10.586  1.00  0.00           H  
TER    4480      WAT   997 
ATOM   4480  O   WAT   998      10.562  -8.413  31.282  1.00  0.00           O  
ATOM   4481  H1  WAT   998      10.393  -9.351  31.193  1.00  0.00           H  
ATOM   4482  H2  WAT   998      11.042  -8.333  32.106  1.00  0.00           H  
TER    4483      WAT   998 
ATOM   4483  O   WAT   999      -0.405  37.317   5.816  1.00  0.00           O  
ATOM   4484  H1  WAT   999      -0.606  37.016   4.930  1.00  0.00           H  
ATOM   4485  H2  WAT   999      -1.260  37.491   6.210  1.00  0.00           H  
TER    4486      WAT   999 
ATOM   4486  O   WAT  1000      42.546   1.726 -21.715  1.00  0.00           O  
ATOM   4487  H1  WAT  1000      42.023   1.053 -21.280  1.00  0.00           H  
ATOM   4488  H2  WAT  1000      43.301   1.852 -21.140  1.00  0.00           H  
TER    4489      WAT  1000 
ATOM   4489  O   WAT  1001       6.138  12.920 -37.905  1.00  0.00           O  
ATOM   4490  H1  WAT  1001       6.998  13.110 -38.279  1.00  0.00           H  
ATOM   4491  H2  WAT  1001       6.214  13.175 -36.985  1.00  0.00           H  
TER    4492      WAT  1001 
ATOM   4492  O   WAT  1002      36.737  26.195  -3.672  1.00  0.00           O  
ATOM   4493  H1  WAT  1002      36.289  26.136  -4.516  1.00  0.00           H  
ATOM   4494  H2  WAT  1002      36.083  25.913  -3.033  1.00  0.00           H  
TER    4495      WAT  1002 
ATOM   4495  O   WAT  1003      31.405 -18.680  22.418  1.00  0.00           O  
ATOM   4496  H1  WAT  1003      32.302 -18.885  22.157  1.00  0.00           H  
ATOM   4497  H2  WAT  1003      31.366 -18.911  23.346  1.00  0.00           H  
TER    4498      WAT  1003 
ATOM   4498  O   WAT  1004      20.078  -4.606  14.970  1.00  0.00           O  
ATOM   4499  H1  WAT  1004      20.602  -5.336  14.638  1.00  0.00           H  
ATOM   4500  H2  WAT  1004      19.212  -4.983  15.125  1.00  0.00           H  
TER    4501      WAT  1004 
ATOM   4501  O   WAT  1005      39.736 -24.455   8.449  1.00  0.00           O  
ATOM   4502  H1  WAT  1005      39.246 -25.159   8.023  1.00  0.00           H  
ATOM   4503  H2  WAT  1005      39.214 -23.669   8.289  1.00  0.00           H  
TER    4504      WAT  1005 
ATOM   4504  O   WAT  1006      25.084  25.391  12.156  1.00  0.00           O  
ATOM   4505  H1  WAT  1006      25.061  26.078  11.491  1.00  0.00           H  
ATOM   4506  H2  WAT  1006      24.995  25.858  12.987  1.00  0.00           H  
TER    4507      WAT  1006 
ATOM   4507  O   WAT  1007     -16.768 -15.782  18.779  1.00  0.00           O  
ATOM   4508  H1  WAT  1007     -17.318 -16.144  19.474  1.00  0.00           H  
ATOM   4509  H2  WAT  1007     -16.237 -16.522  18.485  1.00  0.00           H  
TER    4510      WAT  1007 
ATOM   4510  O   WAT  1008      17.231  -9.233   2.198  1.00  0.00           O  
ATOM   4511  H1  WAT  1008      17.606  -8.997   1.349  1.00  0.00           H  
ATOM   4512  H2  WAT  1008      16.287  -9.124   2.081  1.00  0.00           H  
TER    4513      WAT  1008 
ATOM   4513  O   WAT  1009       9.353   1.308   3.263  1.00  0.00           O  
ATOM   4514  H1  WAT  1009       8.886   1.231   2.431  1.00  0.00           H  
ATOM   4515  H2  WAT  1009       9.943   2.052   3.138  1.00  0.00           H  
TER    4516      WAT  1009 
ATOM   4516  O   WAT  1010       2.587 -24.499 -18.475  1.00  0.00           O  
ATOM   4517  H1  WAT  1010       3.233 -23.873 -18.803  1.00  0.00           H  
ATOM   4518  H2  WAT  1010       2.847 -25.335 -18.862  1.00  0.00           H  
TER    4519      WAT  1010 
ATOM   4519  O   WAT  1011      20.836 -27.908 -30.692  1.00  0.00           O  
ATOM   4520  H1  WAT  1011      20.765 -28.810 -30.381  1.00  0.00           H  
ATOM   4521  H2  WAT  1011      21.127 -27.990 -31.600  1.00  0.00           H  
TER    4522      WAT  1011 
ATOM   4522  O   WAT  1012     -17.722 -11.883  33.725  1.00  0.00           O  
ATOM   4523  H1  WAT  1012     -18.538 -12.214  33.350  1.00  0.00           H  
ATOM   4524  H2  WAT  1012     -17.088 -12.586  33.580  1.00  0.00           H  
TER    4525      WAT  1012 
ATOM   4525  O   WAT  1013     -17.440  17.074  20.813  1.00  0.00           O  
ATOM   4526  H1  WAT  1013     -17.257  17.935  20.437  1.00  0.00           H  
ATOM   4527  H2  WAT  1013     -18.343  17.136  21.124  1.00  0.00           H  
TER    4528      WAT  1013 
ATOM   4528  O   WAT  1014     -14.091 -43.313   5.596  1.00  0.00           O  
ATOM   4529  H1  WAT  1014     -14.595 -42.854   4.925  1.00  0.00           H  
ATOM   4530  H2  WAT  1014     -14.665 -44.022   5.884  1.00  0.00           H  
TER    4531      WAT  1014 
ATOM   4531  O   WAT  1015     -11.586  27.046 -16.764  1.00  0.00           O  
ATOM   4532  H1  WAT  1015     -11.152  26.632 -17.510  1.00  0.00           H  
ATOM   4533  H2  WAT  1015     -11.684  26.341 -16.124  1.00  0.00           H  
TER    4534      WAT  1015 
ATOM   4534  O   WAT  1016     -40.434 -24.642   5.857  1.00  0.00           O  
ATOM   4535  H1  WAT  1016     -40.090 -25.492   5.585  1.00  0.00           H  
ATOM   4536  H2  WAT  1016     -39.984 -24.010   5.296  1.00  0.00           H  
TER    4537      WAT  1016 
ATOM   4537  O   WAT  1017      10.054 -24.409  -9.554  1.00  0.00           O  
ATOM   4538  H1  WAT  1017       9.303 -24.364 -10.145  1.00  0.00           H  
ATOM   4539  H2  WAT  1017      10.643 -25.043  -9.963  1.00  0.00           H  
TER    4540      WAT  1017 
ATOM   4540  O   WAT  1018      -9.821 -37.354 -26.017  1.00  0.00           O  
ATOM   4541  H1  WAT  1018      -9.882 -36.642 -26.654  1.00  0.00           H  
ATOM   4542  H2  WAT  1018      -8.912 -37.333 -25.719  1.00  0.00           H  
TER    4543      WAT  1018 
ATOM   4543  O   WAT  1019      -7.057  10.294  -3.067  1.00  0.00           O  
ATOM   4544  H1  WAT  1019      -6.497  10.036  -3.799  1.00  0.00           H  
ATOM   4545  H2  WAT  1019      -7.860   9.788  -3.189  1.00  0.00           H  
TER    4546      WAT  1019 
ATOM   4546  O   WAT  1020      15.658 -24.603  -9.534  1.00  0.00           O  
ATOM   4547  H1  WAT  1020      16.423 -24.498 -10.100  1.00  0.00           H  
ATOM   4548  H2  WAT  1020      15.049 -23.924  -9.826  1.00  0.00           H  
TER    4549      WAT  1020 
ATOM   4549  O   WAT  1021      -0.896 -20.917 -32.139  1.00  0.00           O  
ATOM   4550  H1  WAT  1021      -0.737 -21.825 -32.397  1.00  0.00           H  
ATOM   4551  H2  WAT  1021      -0.367 -20.400 -32.746  1.00  0.00           H  
TER    4552      WAT  1021 
ATOM   4552  O   WAT  1022     -21.242  -4.414  36.447  1.00  0.00           O  
ATOM   4553  H1  WAT  1022     -20.568  -3.795  36.166  1.00  0.00           H  
ATOM   4554  H2  WAT  1022     -20.763  -5.089  36.927  1.00  0.00           H  
TER    4555      WAT  1022 
ATOM   4555  O   WAT  1023      35.599 -11.815  11.325  1.00  0.00           O  
ATOM   4556  H1  WAT  1023      35.329 -10.943  11.612  1.00  0.00           H  
ATOM   4557  H2  WAT  1023      35.828 -12.273  12.134  1.00  0.00           H  
TER    4558      WAT  1023 
ATOM   4558  O   WAT  1024      33.291  -4.939   1.266  1.00  0.00           O  
ATOM   4559  H1  WAT  1024      33.723  -4.326   0.672  1.00  0.00           H  
ATOM   4560  H2  WAT  1024      32.598  -4.424   1.679  1.00  0.00           H  
TER    4561      WAT  1024 
ATOM   4561  O   WAT  1025      -9.778  -0.534  31.851  1.00  0.00           O  
ATOM   4562  H1  WAT  1025      -9.300  -1.216  31.379  1.00  0.00           H  
ATOM   4563  H2  WAT  1025     -10.698  -0.697  31.641  1.00  0.00           H  
TER    4564      WAT  1025 
ATOM   4564  O   WAT  1026     -41.376  10.250 -16.027  1.00  0.00           O  
ATOM   4565  H1  WAT  1026     -42.203   9.832 -16.268  1.00  0.00           H  
ATOM   4566  H2  WAT  1026     -40.882   9.563 -15.580  1.00  0.00           H  
TER    4567      WAT  1026 
ATOM   4567  O   WAT  1027     -35.930  -3.478  -4.413  1.00  0.00           O  
ATOM   4568  H1  WAT  1027     -36.325  -3.748  -5.242  1.00  0.00           H  
ATOM   4569  H2  WAT  1027     -35.936  -4.271  -3.876  1.00  0.00           H  
TER    4570      WAT  1027 
ATOM   4570  O   WAT  1028      37.957 -17.869 -11.236  1.00  0.00           O  
ATOM   4571  H1  WAT  1028      37.668 -17.430 -12.036  1.00  0.00           H  
ATOM   4572  H2  WAT  1028      37.150 -18.029 -10.746  1.00  0.00           H  
TER    4573      WAT  1028 
ATOM   4573  O   WAT  1029      10.771  -6.893  23.249  1.00  0.00           O  
ATOM   4574  H1  WAT  1029      10.311  -7.716  23.085  1.00  0.00           H  
ATOM   4575  H2  WAT  1029      10.527  -6.332  22.513  1.00  0.00           H  
TER    4576      WAT  1029 
ATOM   4576  O   WAT  1030     -37.801  -8.300   5.608  1.00  0.00           O  
ATOM   4577  H1  WAT  1030     -38.376  -8.773   5.006  1.00  0.00           H  
ATOM   4578  H2  WAT  1030     -36.929  -8.386   5.224  1.00  0.00           H  
TER    4579      WAT  1030 
ATOM   4579  O   WAT  1031       6.978   5.334  34.755  1.00  0.00           O  
ATOM   4580  H1  WAT  1031       6.457   5.748  35.444  1.00  0.00           H  
ATOM   4581  H2  WAT  1031       7.332   6.067  34.251  1.00  0.00           H  
TER    4582      WAT  1031 
ATOM   4582  O   WAT  1032     -41.613  -8.269   3.336  1.00  0.00           O  
ATOM   4583  H1  WAT  1032     -40.894  -8.576   3.887  1.00  0.00           H  
ATOM   4584  H2  WAT  1032     -41.824  -7.401   3.680  1.00  0.00           H  
TER    4585      WAT  1032 
ATOM   4585  O   WAT  1033      17.276  41.387  10.135  1.00  0.00           O  
ATOM   4586  H1  WAT  1033      17.279  41.774   9.259  1.00  0.00           H  
ATOM   4587  H2  WAT  1033      17.885  40.651  10.074  1.00  0.00           H  
TER    4588      WAT  1033 
ATOM   4588  O   WAT  1034     -18.363  27.284   6.888  1.00  0.00           O  
ATOM   4589  H1  WAT  1034     -18.650  28.078   6.437  1.00  0.00           H  
ATOM   4590  H2  WAT  1034     -17.754  26.869   6.278  1.00  0.00           H  
TER    4591      WAT  1034 
ATOM   4591  O   WAT  1035     -18.050   1.659 -10.470  1.00  0.00           O  
ATOM   4592  H1  WAT  1035     -18.241   0.725 -10.377  1.00  0.00           H  
ATOM   4593  H2  WAT  1035     -17.557   1.882  -9.680  1.00  0.00           H  
TER    4594      WAT  1035 
ATOM   4594  O   WAT  1036      -7.105 -12.003 -27.632  1.00  0.00           O  
ATOM   4595  H1  WAT  1036      -7.744 -12.399 -28.225  1.00  0.00           H  
ATOM   4596  H2  WAT  1036      -6.377 -11.750 -28.199  1.00  0.00           H  
TER    4597      WAT  1036 
ATOM   4597  O   WAT  1037     -14.158   1.370   2.999  1.00  0.00           O  
ATOM   4598  H1  WAT  1037     -14.032   2.318   2.963  1.00  0.00           H  
ATOM   4599  H2  WAT  1037     -15.022   1.258   3.395  1.00  0.00           H  
TER    4600      WAT  1037 
ATOM   4600  O   WAT  1038      18.824 -26.901   6.091  1.00  0.00           O  
ATOM   4601  H1  WAT  1038      18.813 -27.856   6.022  1.00  0.00           H  
ATOM   4602  H2  WAT  1038      17.946 -26.673   6.397  1.00  0.00           H  
TER    4603      WAT  1038
[truncated: 4,209,722 more chars]
