# Supplementary material for: Potential effects of metal ion induced two-state allostery on the regulatory mechanism of add adenine riboswitch
Source: Commun Biol. 2022 Oct 22;5:1120. doi: 10.1038/s42003-022-04096-z (PMC9588036; doi:10.1038/s42003-022-04096-z)
Supplement: Supplementary file 4 — Supplementary Data 1 [file 42003_2022_4096_MOESM4_ESM.zip › Supplementary Data 1/initial_kf0.3_2.pdb]

CRYST1   87.506   87.506   87.506 109.47 109.47 109.47               1
ATOM      1 HO5'  C5     1       4.922  22.595 -48.905  1.00  0.00           H  
ATOM      2  O5'  C5     1       4.085  22.126 -48.940  1.00  0.00           O  
ATOM      3  C5'  C5     1       3.853  21.584 -47.664  1.00  0.00           C  
ATOM      4  H5'  C5     1       4.822  21.309 -47.246  1.00  0.00           H  
ATOM      5 H5''  C5     1       3.213  20.703 -47.716  1.00  0.00           H  
ATOM      6  C4'  C5     1       3.319  22.641 -46.704  1.00  0.00           C  
ATOM      7  H4'  C5     1       4.124  23.305 -46.390  1.00  0.00           H  
ATOM      8  O4'  C5     1       2.336  23.397 -47.270  1.00  0.00           O  
ATOM      9  C1'  C5     1       1.446  23.757 -46.192  1.00  0.00           C  
ATOM     10  H1'  C5     1       1.216  24.820 -46.110  1.00  0.00           H  
ATOM     11  N1   C5     1       0.093  23.123 -46.412  1.00  0.00           N  
ATOM     12  C6   C5     1      -0.108  22.057 -47.333  1.00  0.00           C  
ATOM     13  H6   C5     1       0.740  21.526 -47.740  1.00  0.00           H  
ATOM     14  C5   C5     1      -1.336  21.520 -47.470  1.00  0.00           C  
ATOM     15  H5   C5     1      -1.324  20.658 -48.120  1.00  0.00           H  
ATOM     16  C4   C5     1      -2.419  22.183 -46.821  1.00  0.00           C  
ATOM     17  N4   C5     1      -3.623  21.663 -46.932  1.00  0.00           N  
ATOM     18  H41  C5     1      -4.395  22.065 -46.419  1.00  0.00           H  
ATOM     19  H42  C5     1      -3.831  20.969 -47.635  1.00  0.00           H  
ATOM     20  N3   C5     1      -2.250  23.199 -46.013  1.00  0.00           N  
ATOM     21  C2   C5     1      -0.991  23.623 -45.766  1.00  0.00           C  
ATOM     22  O2   C5     1      -0.815  24.526 -44.931  1.00  0.00           O  
ATOM     23  C3'  C5     1       2.764  22.063 -45.343  1.00  0.00           C  
ATOM     24  H3'  C5     1       2.216  21.177 -45.664  1.00  0.00           H  
ATOM     25  C2'  C5     1       1.959  23.268 -44.898  1.00  0.00           C  
ATOM     26  H2'  C5     1       1.230  22.936 -44.159  1.00  0.00           H  
ATOM     27  O2'  C5     1       2.710  24.234 -44.229  1.00  0.00           O  
ATOM     28 HO2'  C5     1       2.495  24.118 -43.301  1.00  0.00           H  
ATOM     29  O3'  C5     1       3.789  21.575 -44.425  1.00  0.00           O  
ATOM     30  P     G     2       3.418  20.715 -43.152  1.00  0.00           P  
ATOM     31  OP1   G     2       4.670  20.361 -42.493  1.00  0.00           O  
ATOM     32  OP2   G     2       2.509  19.627 -43.505  1.00  0.00           O  
ATOM     33  O5'   G     2       2.565  21.544 -42.217  1.00  0.00           O  
ATOM     34  C5'   G     2       3.115  22.430 -41.220  1.00  0.00           C  
ATOM     35  H5'   G     2       3.867  23.056 -41.699  1.00  0.00           H  
ATOM     36 H5''   G     2       3.480  21.951 -40.312  1.00  0.00           H  
ATOM     37  C4'   G     2       1.974  23.252 -40.621  1.00  0.00           C  
ATOM     38  H4'   G     2       2.395  24.157 -40.182  1.00  0.00           H  
ATOM     39  O4'   G     2       1.050  23.672 -41.570  1.00  0.00           O  
ATOM     40  C1'   G     2      -0.225  23.752 -40.963  1.00  0.00           C  
ATOM     41  H1'   G     2      -0.698  24.734 -40.971  1.00  0.00           H  
ATOM     42  N9    G     2      -1.114  22.807 -41.640  1.00  0.00           N  
ATOM     43  C8    G     2      -0.842  21.805 -42.531  1.00  0.00           C  
ATOM     44  H8    G     2       0.161  21.672 -42.908  1.00  0.00           H  
ATOM     45  N7    G     2      -1.846  21.119 -42.959  1.00  0.00           N  
ATOM     46  C5    G     2      -2.946  21.795 -42.346  1.00  0.00           C  
ATOM     47  C6    G     2      -4.311  21.542 -42.409  1.00  0.00           C  
ATOM     48  O6    G     2      -4.849  20.808 -43.182  1.00  0.00           O  
ATOM     49  N1    G     2      -5.082  22.202 -41.444  1.00  0.00           N  
ATOM     50  H1    G     2      -6.069  21.987 -41.446  1.00  0.00           H  
ATOM     51  C2    G     2      -4.546  23.179 -40.662  1.00  0.00           C  
ATOM     52  N2    G     2      -5.201  23.798 -39.660  1.00  0.00           N  
ATOM     53  H21   G     2      -6.199  23.726 -39.524  1.00  0.00           H  
ATOM     54  H22   G     2      -4.700  24.152 -38.857  1.00  0.00           H  
ATOM     55  N3    G     2      -3.273  23.431 -40.538  1.00  0.00           N  
ATOM     56  C4    G     2      -2.517  22.789 -41.531  1.00  0.00           C  
ATOM     57  C3'   G     2       1.201  22.645 -39.462  1.00  0.00           C  
ATOM     58  H3'   G     2       0.998  21.598 -39.689  1.00  0.00           H  
ATOM     59  C2'   G     2      -0.078  23.447 -39.436  1.00  0.00           C  
ATOM     60  H2'   G     2      -0.889  22.917 -38.936  1.00  0.00           H  
ATOM     61  O2'   G     2       0.222  24.752 -38.859  1.00  0.00           O  
ATOM     62 HO2'   G     2       0.941  24.659 -38.229  1.00  0.00           H  
ATOM     63  O3'   G     2       1.854  22.664 -38.170  1.00  0.00           O  
ATOM     64  P     C     3       1.570  21.566 -37.052  1.00  0.00           P  
ATOM     65  OP1   C     3       2.392  22.008 -35.917  1.00  0.00           O  
ATOM     66  OP2   C     3       1.878  20.287 -37.652  1.00  0.00           O  
ATOM     67  O5'   C     3       0.032  21.550 -36.607  1.00  0.00           O  
ATOM     68  C5'   C     3      -0.529  22.610 -35.804  1.00  0.00           C  
ATOM     69  H5'   C     3      -0.282  23.583 -36.230  1.00  0.00           H  
ATOM     70 H5''   C     3      -0.141  22.562 -34.787  1.00  0.00           H  
ATOM     71  C4'   C     3      -2.073  22.349 -35.723  1.00  0.00           C  
ATOM     72  H4'   C     3      -2.443  23.134 -35.064  1.00  0.00           H  
ATOM     73  O4'   C     3      -2.614  22.466 -37.031  1.00  0.00           O  
ATOM     74  C1'   C     3      -3.738  21.577 -37.098  1.00  0.00           C  
ATOM     75  H1'   C     3      -4.630  22.149 -37.352  1.00  0.00           H  
ATOM     76  N1    C     3      -3.647  20.532 -38.150  1.00  0.00           N  
ATOM     77  C6    C     3      -2.432  20.234 -38.751  1.00  0.00           C  
ATOM     78  H6    C     3      -1.533  20.682 -38.354  1.00  0.00           H  
ATOM     79  C5    C     3      -2.424  19.507 -39.843  1.00  0.00           C  
ATOM     80  H5    C     3      -1.484  19.323 -40.342  1.00  0.00           H  
ATOM     81  C4    C     3      -3.655  18.966 -40.334  1.00  0.00           C  
ATOM     82  N4    C     3      -3.637  18.332 -41.500  1.00  0.00           N  
ATOM     83  H41   C     3      -4.486  18.006 -41.939  1.00  0.00           H  
ATOM     84  H42   C     3      -2.712  18.155 -41.866  1.00  0.00           H  
ATOM     85  N3    C     3      -4.840  19.230 -39.761  1.00  0.00           N  
ATOM     86  C2    C     3      -4.859  19.980 -38.642  1.00  0.00           C  
ATOM     87  O2    C     3      -5.965  20.184 -38.112  1.00  0.00           O  
ATOM     88  C3'   C     3      -2.502  21.021 -35.107  1.00  0.00           C  
ATOM     89  H3'   C     3      -1.935  20.247 -35.626  1.00  0.00           H  
ATOM     90  C2'   C     3      -3.918  20.967 -35.703  1.00  0.00           C  
ATOM     91  H2'   C     3      -4.194  19.915 -35.777  1.00  0.00           H  
ATOM     92  O2'   C     3      -4.799  21.660 -34.924  1.00  0.00           O  
ATOM     93 HO2'   C     3      -5.410  21.039 -34.519  1.00  0.00           H  
ATOM     94  O3'   C     3      -2.482  20.905 -33.698  1.00  0.00           O  
ATOM     95  P     U     4      -2.450  19.529 -32.904  1.00  0.00           P  
ATOM     96  OP1   U     4      -2.501  19.792 -31.440  1.00  0.00           O  
ATOM     97  OP2   U     4      -1.358  18.755 -33.505  1.00  0.00           O  
ATOM     98  O5'   U     4      -3.692  18.677 -33.266  1.00  0.00           O  
ATOM     99  C5'   U     4      -4.931  18.926 -32.658  1.00  0.00           C  
ATOM    100  H5'   U     4      -5.280  19.953 -32.769  1.00  0.00           H  
ATOM    101 H5''   U     4      -4.942  18.592 -31.621  1.00  0.00           H  
ATOM    102  C4'   U     4      -5.945  18.077 -33.419  1.00  0.00           C  
ATOM    103  H4'   U     4      -6.938  18.318 -33.040  1.00  0.00           H  
ATOM    104  O4'   U     4      -5.979  18.289 -34.816  1.00  0.00           O  
ATOM    105  C1'   U     4      -6.433  17.058 -35.414  1.00  0.00           C  
ATOM    106  H1'   U     4      -7.415  17.295 -35.821  1.00  0.00           H  
ATOM    107  N1    U     4      -5.593  16.602 -36.541  1.00  0.00           N  
ATOM    108  C6    U     4      -4.300  16.975 -36.599  1.00  0.00           C  
ATOM    109  H6    U     4      -3.854  17.531 -35.787  1.00  0.00           H  
ATOM    110  C5    U     4      -3.501  16.582 -37.689  1.00  0.00           C  
ATOM    111  H5    U     4      -2.443  16.798 -37.672  1.00  0.00           H  
ATOM    112  C4    U     4      -4.067  15.855 -38.791  1.00  0.00           C  
ATOM    113  O4    U     4      -3.448  15.475 -39.788  1.00  0.00           O  
ATOM    114  N3    U     4      -5.433  15.499 -38.620  1.00  0.00           N  
ATOM    115  H3    U     4      -5.923  15.038 -39.374  1.00  0.00           H  
ATOM    116  C2    U     4      -6.197  15.743 -37.518  1.00  0.00           C  
ATOM    117  O2    U     4      -7.382  15.399 -37.391  1.00  0.00           O  
ATOM    118  C3'   U     4      -5.578  16.608 -33.321  1.00  0.00           C  
ATOM    119  H3'   U     4      -4.595  16.614 -33.792  1.00  0.00           H  
ATOM    120  C2'   U     4      -6.651  16.013 -34.303  1.00  0.00           C  
ATOM    121  H2'   U     4      -6.285  15.055 -34.671  1.00  0.00           H  
ATOM    122  O2'   U     4      -8.046  16.029 -33.919  1.00  0.00           O  
ATOM    123 HO2'   U     4      -8.512  15.262 -34.259  1.00  0.00           H  
ATOM    124  O3'   U     4      -5.768  15.983 -32.059  1.00  0.00           O  
ATOM    125  P     U     5      -5.239  14.508 -31.775  1.00  0.00           P  
ATOM    126  OP1   U     5      -5.478  14.339 -30.313  1.00  0.00           O  
ATOM    127  OP2   U     5      -3.929  14.357 -32.417  1.00  0.00           O  
ATOM    128  O5'   U     5      -6.187  13.522 -32.555  1.00  0.00           O  
ATOM    129  C5'   U     5      -7.572  13.292 -32.126  1.00  0.00           C  
ATOM    130  H5'   U     5      -8.092  14.240 -31.990  1.00  0.00           H  
ATOM    131 H5''   U     5      -7.735  12.674 -31.243  1.00  0.00           H  
ATOM    132  C4'   U     5      -8.204  12.505 -33.285  1.00  0.00           C  
ATOM    133  H4'   U     5      -9.234  12.267 -33.022  1.00  0.00           H  
ATOM    134  O4'   U     5      -8.020  13.131 -34.576  1.00  0.00           O  
ATOM    135  C1'   U     5      -8.008  12.107 -35.584  1.00  0.00           C  
ATOM    136  H1'   U     5      -8.921  12.247 -36.163  1.00  0.00           H  
ATOM    137  N1    U     5      -6.803  12.153 -36.510  1.00  0.00           N  
ATOM    138  C6    U     5      -5.597  12.639 -36.104  1.00  0.00           C  
ATOM    139  H6    U     5      -5.408  12.825 -35.057  1.00  0.00           H  
ATOM    140  C5    U     5      -4.496  12.744 -36.962  1.00  0.00           C  
ATOM    141  H5    U     5      -3.553  13.170 -36.652  1.00  0.00           H  
ATOM    142  C4    U     5      -4.617  12.412 -38.381  1.00  0.00           C  
ATOM    143  O4    U     5      -3.723  12.576 -39.199  1.00  0.00           O  
ATOM    144  N3    U     5      -5.840  11.931 -38.697  1.00  0.00           N  
ATOM    145  H3    U     5      -5.980  11.606 -39.642  1.00  0.00           H  
ATOM    146  C2    U     5      -6.999  11.923 -37.908  1.00  0.00           C  
ATOM    147  O2    U     5      -8.074  11.529 -38.429  1.00  0.00           O  
ATOM    148  C3'   U     5      -7.411  11.142 -33.554  1.00  0.00           C  
ATOM    149  H3'   U     5      -6.340  11.341 -33.584  1.00  0.00           H  
ATOM    150  C2'   U     5      -8.035  10.731 -34.927  1.00  0.00           C  
ATOM    151  H2'   U     5      -7.399  10.068 -35.514  1.00  0.00           H  
ATOM    152  O2'   U     5      -9.442  10.255 -35.059  1.00  0.00           O  
ATOM    153 HO2'   U     5      -9.755   9.760 -34.298  1.00  0.00           H  
ATOM    154  O3'   U     5      -7.653  10.116 -32.550  1.00  0.00           O  
ATOM    155  P     C     6      -6.862   8.657 -32.461  1.00  0.00           P  
ATOM    156  OP1   C     6      -7.518   7.859 -31.372  1.00  0.00           O  
ATOM    157  OP2   C     6      -5.404   8.824 -32.401  1.00  0.00           O  
ATOM    158  O5'   C     6      -7.154   7.905 -33.868  1.00  0.00           O  
ATOM    159  C5'   C     6      -8.371   7.186 -34.042  1.00  0.00           C  
ATOM    160  H5'   C     6      -9.180   7.906 -33.919  1.00  0.00           H  
ATOM    161 H5''   C     6      -8.478   6.395 -33.300  1.00  0.00           H  
ATOM    162  C4'   C     6      -8.423   6.675 -35.473  1.00  0.00           C  
ATOM    163  H4'   C     6      -9.433   6.267 -35.517  1.00  0.00           H  
ATOM    164  O4'   C     6      -8.337   7.791 -36.387  1.00  0.00           O  
ATOM    165  C1'   C     6      -7.689   7.219 -37.521  1.00  0.00           C  
ATOM    166  H1'   C     6      -8.421   7.253 -38.328  1.00  0.00           H  
ATOM    167  N1    C     6      -6.406   7.887 -37.857  1.00  0.00           N  
ATOM    168  C6    C     6      -5.727   8.584 -36.938  1.00  0.00           C  
ATOM    169  H6    C     6      -6.111   8.647 -35.931  1.00  0.00           H  
ATOM    170  C5    C     6      -4.556   9.159 -37.227  1.00  0.00           C  
ATOM    171  H5    C     6      -4.132   9.788 -36.458  1.00  0.00           H  
ATOM    172  C4    C     6      -4.026   8.948 -38.526  1.00  0.00           C  
ATOM    173  N4    C     6      -2.820   9.401 -38.751  1.00  0.00           N  
ATOM    174  H41   C     6      -2.456   9.243 -39.680  1.00  0.00           H  
ATOM    175  H42   C     6      -2.431  10.028 -38.061  1.00  0.00           H  
ATOM    176  N3    C     6      -4.605   8.053 -39.400  1.00  0.00           N  
ATOM    177  C2    C     6      -5.828   7.608 -39.101  1.00  0.00           C  
ATOM    178  O2    C     6      -6.358   6.826 -39.869  1.00  0.00           O  
ATOM    179  C3'   C     6      -7.291   5.700 -35.757  1.00  0.00           C  
ATOM    180  H3'   C     6      -6.329   6.076 -35.409  1.00  0.00           H  
ATOM    181  C2'   C     6      -7.377   5.697 -37.273  1.00  0.00           C  
ATOM    182  H2'   C     6      -6.435   5.327 -37.676  1.00  0.00           H  
ATOM    183  O2'   C     6      -8.477   5.048 -37.961  1.00  0.00           O  
ATOM    184 HO2'   C     6      -8.347   5.199 -38.900  1.00  0.00           H  
ATOM    185  O3'   C     6      -7.444   4.380 -35.228  1.00  0.00           O  
ATOM    186  P     A     7      -6.124   3.426 -35.079  1.00  0.00           P  
ATOM    187  OP1   A     7      -6.489   2.324 -34.166  1.00  0.00           O  
ATOM    188  OP2   A     7      -4.993   4.358 -34.692  1.00  0.00           O  
ATOM    189  O5'   A     7      -5.857   2.820 -36.483  1.00  0.00           O  
ATOM    190  C5'   A     7      -6.688   1.818 -37.061  1.00  0.00           C  
ATOM    191  H5'   A     7      -7.747   2.063 -36.987  1.00  0.00           H  
ATOM    192 H5''   A     7      -6.617   0.917 -36.451  1.00  0.00           H  
ATOM    193  C4'   A     7      -6.225   1.549 -38.461  1.00  0.00           C  
ATOM    194  H4'   A     7      -6.877   0.812 -38.930  1.00  0.00           H  
ATOM    195  O4'   A     7      -6.279   2.729 -39.222  1.00  0.00           O  
ATOM    196  C1'   A     7      -5.070   2.751 -40.018  1.00  0.00           C  
ATOM    197  H1'   A     7      -5.188   3.042 -41.062  1.00  0.00           H  
ATOM    198  N9    A     7      -4.049   3.704 -39.532  1.00  0.00           N  
ATOM    199  C8    A     7      -4.016   4.491 -38.423  1.00  0.00           C  
ATOM    200  H8    A     7      -4.719   4.442 -37.605  1.00  0.00           H  
ATOM    201  N7    A     7      -2.954   5.237 -38.297  1.00  0.00           N  
ATOM    202  C5    A     7      -2.253   4.978 -39.500  1.00  0.00           C  
ATOM    203  C6    A     7      -1.060   5.476 -40.088  1.00  0.00           C  
ATOM    204  N6    A     7      -0.227   6.383 -39.575  1.00  0.00           N  
ATOM    205  H61   A     7       0.509   6.714 -40.183  1.00  0.00           H  
ATOM    206  H62   A     7      -0.380   6.746 -38.645  1.00  0.00           H  
ATOM    207  N1    A     7      -0.725   5.082 -41.318  1.00  0.00           N  
ATOM    208  C2    A     7      -1.446   4.180 -41.914  1.00  0.00           C  
ATOM    209  H2    A     7      -1.129   3.914 -42.911  1.00  0.00           H  
ATOM    210  N3    A     7      -2.489   3.526 -41.430  1.00  0.00           N  
ATOM    211  C4    A     7      -2.892   3.985 -40.188  1.00  0.00           C  
ATOM    212  C3'   A     7      -4.768   1.009 -38.409  1.00  0.00           C  
ATOM    213  H3'   A     7      -4.194   1.626 -37.718  1.00  0.00           H  
ATOM    214  C2'   A     7      -4.455   1.314 -39.912  1.00  0.00           C  
ATOM    215  H2'   A     7      -3.369   1.235 -39.956  1.00  0.00           H  
ATOM    216  O2'   A     7      -5.057   0.419 -40.796  1.00  0.00           O  
ATOM    217 HO2'   A     7      -4.750   0.664 -41.672  1.00  0.00           H  
ATOM    218  O3'   A     7      -4.793  -0.391 -38.185  1.00  0.00           O  
ATOM    219  P     U     8      -3.492  -0.922 -37.493  1.00  0.00           P  
ATOM    220  OP1   U     8      -3.693  -2.371 -37.375  1.00  0.00           O  
ATOM    221  OP2   U     8      -3.221  -0.021 -36.352  1.00  0.00           O  
ATOM    222  O5'   U     8      -2.350  -0.761 -38.601  1.00  0.00           O  
ATOM    223  C5'   U     8      -2.288  -1.605 -39.732  1.00  0.00           C  
ATOM    224  H5'   U     8      -3.167  -1.583 -40.376  1.00  0.00           H  
ATOM    225 H5''   U     8      -2.243  -2.631 -39.367  1.00  0.00           H  
ATOM    226  C4'   U     8      -1.092  -1.143 -40.553  1.00  0.00           C  
ATOM    227  H4'   U     8      -1.170  -1.644 -41.518  1.00  0.00           H  
ATOM    228  O4'   U     8      -1.081   0.309 -40.736  1.00  0.00           O  
ATOM    229  C1'   U     8       0.245   0.798 -40.872  1.00  0.00           C  
ATOM    230  H1'   U     8       0.411   1.244 -41.853  1.00  0.00           H  
ATOM    231  N1    U     8       0.627   1.817 -39.774  1.00  0.00           N  
ATOM    232  C6    U     8      -0.171   1.877 -38.579  1.00  0.00           C  
ATOM    233  H6    U     8      -1.103   1.349 -38.445  1.00  0.00           H  
ATOM    234  C5    U     8       0.189   2.676 -37.541  1.00  0.00           C  
ATOM    235  H5    U     8      -0.477   2.743 -36.693  1.00  0.00           H  
ATOM    236  C4    U     8       1.349   3.525 -37.639  1.00  0.00           C  
ATOM    237  O4    U     8       1.635   4.416 -36.856  1.00  0.00           O  
ATOM    238  N3    U     8       1.921   3.488 -38.874  1.00  0.00           N  
ATOM    239  H3    U     8       2.751   4.055 -38.971  1.00  0.00           H  
ATOM    240  C2    U     8       1.749   2.590 -39.888  1.00  0.00           C  
ATOM    241  O2    U     8       2.576   2.490 -40.768  1.00  0.00           O  
ATOM    242  C3'   U     8       0.223  -1.479 -39.936  1.00  0.00           C  
ATOM    243  H3'   U     8       0.023  -1.293 -38.880  1.00  0.00           H  
ATOM    244  C2'   U     8       1.140  -0.483 -40.675  1.00  0.00           C  
ATOM    245  H2'   U     8       2.009  -0.239 -40.064  1.00  0.00           H  
ATOM    246  O2'   U     8       1.434  -1.082 -41.942  1.00  0.00           O  
ATOM    247 HO2'   U     8       1.439  -2.032 -41.805  1.00  0.00           H  
ATOM    248  O3'   U     8       0.605  -2.788 -40.217  1.00  0.00           O  
ATOM    249  P     A     9       1.574  -3.680 -39.389  1.00  0.00           P  
ATOM    250  OP1   A     9       1.829  -4.991 -40.058  1.00  0.00           O  
ATOM    251  OP2   A     9       1.148  -3.567 -38.025  1.00  0.00           O  
ATOM    252  O5'   A     9       2.903  -2.864 -39.435  1.00  0.00           O  
ATOM    253  C5'   A     9       3.945  -3.182 -40.401  1.00  0.00           C  
ATOM    254  H5'   A     9       3.676  -2.889 -41.416  1.00  0.00           H  
ATOM    255 H5''   A     9       4.214  -4.236 -40.332  1.00  0.00           H  
ATOM    256  C4'   A     9       5.232  -2.339 -40.171  1.00  0.00           C  
ATOM    257  H4'   A     9       5.908  -2.616 -40.979  1.00  0.00           H  
ATOM    258  O4'   A     9       4.983  -0.960 -40.326  1.00  0.00           O  
ATOM    259  C1'   A     9       5.879  -0.219 -39.600  1.00  0.00           C  
ATOM    260  H1'   A     9       6.620   0.182 -40.293  1.00  0.00           H  
ATOM    261  N9    A     9       5.275   0.851 -38.760  1.00  0.00           N  
ATOM    262  C8    A     9       4.106   0.674 -38.064  1.00  0.00           C  
ATOM    263  H8    A     9       3.421  -0.161 -38.095  1.00  0.00           H  
ATOM    264  N7    A     9       3.833   1.702 -37.281  1.00  0.00           N  
ATOM    265  C5    A     9       4.940   2.595 -37.482  1.00  0.00           C  
ATOM    266  C6    A     9       5.243   3.926 -37.159  1.00  0.00           C  
ATOM    267  N6    A     9       4.514   4.834 -36.470  1.00  0.00           N  
ATOM    268  H61   A     9       4.881   5.749 -36.252  1.00  0.00           H  
ATOM    269  H62   A     9       3.535   4.656 -36.297  1.00  0.00           H  
ATOM    270  N1    A     9       6.510   4.390 -37.398  1.00  0.00           N  
ATOM    271  C2    A     9       7.276   3.634 -38.127  1.00  0.00           C  
ATOM    272  H2    A     9       8.270   4.043 -38.232  1.00  0.00           H  
ATOM    273  N3    A     9       7.026   2.511 -38.792  1.00  0.00           N  
ATOM    274  C4    A     9       5.800   2.056 -38.375  1.00  0.00           C  
ATOM    275  C3'   A     9       5.948  -2.449 -38.857  1.00  0.00           C  
ATOM    276  H3'   A     9       5.229  -2.659 -38.066  1.00  0.00           H  
ATOM    277  C2'   A     9       6.622  -1.128 -38.643  1.00  0.00           C  
ATOM    278  H2'   A     9       6.607  -0.651 -37.662  1.00  0.00           H  
ATOM    279  O2'   A     9       7.924  -1.081 -39.082  1.00  0.00           O  
ATOM    280 HO2'   A     9       8.201  -1.917 -39.462  1.00  0.00           H  
ATOM    281  O3'   A     9       6.934  -3.457 -38.894  1.00  0.00           O  
ATOM    282  P     U    10       6.724  -4.787 -37.971  1.00  0.00           P  
ATOM    283  OP1   U    10       7.756  -5.874 -38.173  1.00  0.00           O  
ATOM    284  OP2   U    10       5.307  -5.154 -38.190  1.00  0.00           O  
ATOM    285  O5'   U    10       6.856  -4.282 -36.508  1.00  0.00           O  
ATOM    286  C5'   U    10       6.793  -5.117 -35.404  1.00  0.00           C  
ATOM    287  H5'   U    10       7.576  -5.872 -35.461  1.00  0.00           H  
ATOM    288 H5''   U    10       5.873  -5.699 -35.345  1.00  0.00           H  
ATOM    289  C4'   U    10       7.083  -4.320 -34.158  1.00  0.00           C  
ATOM    290  H4'   U    10       6.859  -4.889 -33.256  1.00  0.00           H  
ATOM    291  O4'   U    10       8.493  -3.953 -34.011  1.00  0.00           O  
ATOM    292  C1'   U    10       8.611  -2.567 -34.185  1.00  0.00           C  
ATOM    293  H1'   U    10       8.856  -2.137 -33.214  1.00  0.00           H  
ATOM    294  N1    U    10       9.669  -2.203 -35.241  1.00  0.00           N  
ATOM    295  C6    U    10       9.950  -2.986 -36.327  1.00  0.00           C  
ATOM    296  H6    U    10       9.397  -3.887 -36.544  1.00  0.00           H  
ATOM    297  C5    U    10      10.870  -2.627 -37.289  1.00  0.00           C  
ATOM    298  H5    U    10      10.828  -3.164 -38.225  1.00  0.00           H  
ATOM    299  C4    U    10      11.695  -1.450 -37.117  1.00  0.00           C  
ATOM    300  O4    U    10      12.459  -0.991 -37.947  1.00  0.00           O  
ATOM    301  N3    U    10      11.422  -0.766 -36.020  1.00  0.00           N  
ATOM    302  H3    U    10      11.890   0.122 -35.906  1.00  0.00           H  
ATOM    303  C2    U    10      10.520  -1.136 -35.039  1.00  0.00           C  
ATOM    304  O2    U    10      10.470  -0.519 -33.914  1.00  0.00           O  
ATOM    305  C3'   U    10       6.216  -3.114 -34.037  1.00  0.00           C  
ATOM    306  H3'   U    10       5.364  -3.080 -34.715  1.00  0.00           H  
ATOM    307  C2'   U    10       7.227  -2.041 -34.511  1.00  0.00           C  
ATOM    308  H2'   U    10       7.139  -1.977 -35.596  1.00  0.00           H  
ATOM    309  O2'   U    10       7.031  -0.776 -33.821  1.00  0.00           O  
ATOM    310 HO2'   U    10       7.092  -0.904 -32.872  1.00  0.00           H  
ATOM    311  O3'   U    10       5.969  -2.770 -32.664  1.00  0.00           O  
ATOM    312  P     A    11       4.940  -3.436 -31.653  1.00  0.00           P  
ATOM    313  OP1   A    11       4.297  -4.529 -32.281  1.00  0.00           O  
ATOM    314  OP2   A    11       4.201  -2.384 -31.014  1.00  0.00           O  
ATOM    315  O5'   A    11       5.935  -4.048 -30.581  1.00  0.00           O  
ATOM    316  C5'   A    11       5.554  -4.201 -29.227  1.00  0.00           C  
ATOM    317  H5'   A    11       4.733  -4.908 -29.106  1.00  0.00           H  
ATOM    318 H5''   A    11       5.231  -3.268 -28.767  1.00  0.00           H  
ATOM    319  C4'   A    11       6.855  -4.670 -28.451  1.00  0.00           C  
ATOM    320  H4'   A    11       6.577  -5.002 -27.451  1.00  0.00           H  
ATOM    321  O4'   A    11       7.456  -5.729 -29.134  1.00  0.00           O  
ATOM    322  C1'   A    11       8.852  -5.704 -28.869  1.00  0.00           C  
ATOM    323  H1'   A    11       9.131  -6.614 -28.337  1.00  0.00           H  
ATOM    324  N9    A    11       9.513  -5.739 -30.197  1.00  0.00           N  
ATOM    325  C8    A    11       9.597  -6.828 -31.070  1.00  0.00           C  
ATOM    326  H8    A    11       9.119  -7.783 -30.909  1.00  0.00           H  
ATOM    327  N7    A    11      10.284  -6.641 -32.120  1.00  0.00           N  
ATOM    328  C5    A    11      10.613  -5.269 -32.028  1.00  0.00           C  
ATOM    329  C6    A    11      11.342  -4.395 -32.833  1.00  0.00           C  
ATOM    330  N6    A    11      11.977  -4.604 -33.914  1.00  0.00           N  
ATOM    331  H61   A    11      12.489  -3.842 -34.335  1.00  0.00           H  
ATOM    332  H62   A    11      12.105  -5.568 -34.186  1.00  0.00           H  
ATOM    333  N1    A    11      11.369  -3.128 -32.540  1.00  0.00           N  
ATOM    334  C2    A    11      10.783  -2.696 -31.445  1.00  0.00           C  
ATOM    335  H2    A    11      10.794  -1.654 -31.160  1.00  0.00           H  
ATOM    336  N3    A    11      10.107  -3.442 -30.554  1.00  0.00           N  
ATOM    337  C4    A    11      10.039  -4.706 -30.933  1.00  0.00           C  
ATOM    338  C3'   A    11       7.918  -3.587 -28.257  1.00  0.00           C  
ATOM    339  H3'   A    11       7.929  -2.955 -29.145  1.00  0.00           H  
ATOM    340  C2'   A    11       9.119  -4.516 -27.931  1.00  0.00           C  
ATOM    341  H2'   A    11       9.995  -3.969 -28.280  1.00  0.00           H  
ATOM    342  O2'   A    11       9.111  -4.835 -26.554  1.00  0.00           O  
ATOM    343 HO2'   A    11       8.870  -3.979 -26.193  1.00  0.00           H  
ATOM    344  O3'   A    11       7.675  -2.787 -27.124  1.00  0.00           O  
ATOM    345  P     A    12       7.554  -1.184 -27.235  1.00  0.00           P  
ATOM    346  OP1   A    12       6.977  -0.712 -25.970  1.00  0.00           O  
ATOM    347  OP2   A    12       6.864  -0.871 -28.489  1.00  0.00           O  
ATOM    348  O5'   A    12       9.031  -0.537 -27.273  1.00  0.00           O  
ATOM    349  C5'   A    12       9.944  -0.517 -28.479  1.00  0.00           C  
ATOM    350  H5'   A    12       9.302  -0.681 -29.344  1.00  0.00           H  
ATOM    351 H5''   A    12      10.642  -1.354 -28.486  1.00  0.00           H  
ATOM    352  C4'   A    12      10.647   0.767 -28.626  1.00  0.00           C  
ATOM    353  H4'   A    12      11.084   0.946 -29.608  1.00  0.00           H  
ATOM    354  O4'   A    12       9.753   1.865 -28.403  1.00  0.00           O  
ATOM    355  C1'   A    12      10.526   3.017 -28.065  1.00  0.00           C  
ATOM    356  H1'   A    12      10.676   3.640 -28.947  1.00  0.00           H  
ATOM    357  N9    A    12       9.767   3.799 -27.102  1.00  0.00           N  
ATOM    358  C8    A    12       8.574   3.505 -26.602  1.00  0.00           C  
ATOM    359  H8    A    12       8.102   2.534 -26.584  1.00  0.00           H  
ATOM    360  N7    A    12       8.003   4.528 -26.048  1.00  0.00           N  
ATOM    361  C5    A    12       8.963   5.595 -26.126  1.00  0.00           C  
ATOM    362  C6    A    12       9.104   6.969 -25.787  1.00  0.00           C  
ATOM    363  N6    A    12       8.145   7.688 -25.225  1.00  0.00           N  
ATOM    364  H61   A    12       8.338   8.665 -25.055  1.00  0.00           H  
ATOM    365  H62   A    12       7.278   7.232 -24.980  1.00  0.00           H  
ATOM    366  N1    A    12      10.248   7.634 -25.907  1.00  0.00           N  
ATOM    367  C2    A    12      11.245   7.048 -26.564  1.00  0.00           C  
ATOM    368  H2    A    12      12.198   7.540 -26.689  1.00  0.00           H  
ATOM    369  N3    A    12      11.239   5.797 -27.010  1.00  0.00           N  
ATOM    370  C4    A    12      10.058   5.152 -26.776  1.00  0.00           C  
ATOM    371  C3'   A    12      11.670   0.905 -27.446  1.00  0.00           C  
ATOM    372  H3'   A    12      11.095   0.761 -26.531  1.00  0.00           H  
ATOM    373  C2'   A    12      11.823   2.385 -27.613  1.00  0.00           C  
ATOM    374  H2'   A    12      12.090   2.790 -26.637  1.00  0.00           H  
ATOM    375  O2'   A    12      12.722   2.664 -28.656  1.00  0.00           O  
ATOM    376 HO2'   A    12      13.558   2.291 -28.367  1.00  0.00           H  
ATOM    377  O3'   A    12      12.878   0.187 -27.479  1.00  0.00           O  
ATOM    378  P     U    13      13.700  -0.061 -26.131  1.00  0.00           P  
ATOM    379  OP1   U    13      12.939   0.637 -25.043  1.00  0.00           O  
ATOM    380  OP2   U    13      15.113   0.182 -26.435  1.00  0.00           O  
ATOM    381  O5'   U    13      13.664  -1.658 -25.964  1.00  0.00           O  
ATOM    382  C5'   U    13      12.432  -2.403 -26.040  1.00  0.00           C  
ATOM    383  H5'   U    13      11.626  -1.811 -26.474  1.00  0.00           H  
ATOM    384 H5''   U    13      12.244  -2.797 -25.041  1.00  0.00           H  
ATOM    385  C4'   U    13      12.588  -3.635 -26.931  1.00  0.00           C  
ATOM    386  H4'   U    13      11.659  -4.153 -26.691  1.00  0.00           H  
ATOM    387  O4'   U    13      12.668  -3.130 -28.238  1.00  0.00           O  
ATOM    388  C1'   U    13      13.164  -4.130 -29.089  1.00  0.00           C  
ATOM    389  H1'   U    13      12.446  -4.357 -29.878  1.00  0.00           H  
ATOM    390  N1    U    13      14.334  -3.590 -29.850  1.00  0.00           N  
ATOM    391  C6    U    13      14.910  -2.362 -29.531  1.00  0.00           C  
ATOM    392  H6    U    13      14.544  -1.718 -28.745  1.00  0.00           H  
ATOM    393  C5    U    13      15.888  -1.857 -30.301  1.00  0.00           C  
ATOM    394  H5    U    13      16.307  -0.904 -30.014  1.00  0.00           H  
ATOM    395  C4    U    13      16.363  -2.504 -31.499  1.00  0.00           C  
ATOM    396  O4    U    13      17.303  -2.098 -32.167  1.00  0.00           O  
ATOM    397  N3    U    13      15.675  -3.587 -31.825  1.00  0.00           N  
ATOM    398  H3    U    13      15.986  -4.105 -32.634  1.00  0.00           H  
ATOM    399  C2    U    13      14.746  -4.249 -31.048  1.00  0.00           C  
ATOM    400  O2    U    13      14.500  -5.434 -31.307  1.00  0.00           O  
ATOM    401  C3'   U    13      13.733  -4.561 -26.778  1.00  0.00           C  
ATOM    402  H3'   U    13      14.615  -3.923 -26.828  1.00  0.00           H  
ATOM    403  C2'   U    13      13.529  -5.278 -28.108  1.00  0.00           C  
ATOM    404  H2'   U    13      14.492  -5.728 -28.350  1.00  0.00           H  
ATOM    405  O2'   U    13      12.451  -6.257 -27.980  1.00  0.00           O  
ATOM    406 HO2'   U    13      12.373  -6.511 -27.057  1.00  0.00           H  
ATOM    407  O3'   U    13      13.742  -5.351 -25.596  1.00  0.00           O  
ATOM    408  P     C    14      15.120  -6.073 -25.094  1.00  0.00           P  
ATOM    409  OP1   C    14      14.903  -6.639 -23.751  1.00  0.00           O  
ATOM    410  OP2   C    14      16.160  -5.024 -25.164  1.00  0.00           O  
ATOM    411  O5'   C    14      15.509  -7.144 -26.149  1.00  0.00           O  
ATOM    412  C5'   C    14      14.693  -8.274 -26.410  1.00  0.00           C  
ATOM    413  H5'   C    14      13.626  -8.070 -26.497  1.00  0.00           H  
ATOM    414 H5''   C    14      14.971  -8.932 -25.586  1.00  0.00           H  
ATOM    415  C4'   C    14      15.072  -8.939 -27.724  1.00  0.00           C  
ATOM    416  H4'   C    14      14.506  -9.837 -27.973  1.00  0.00           H  
ATOM    417  O4'   C    14      15.063  -8.035 -28.876  1.00  0.00           O  
ATOM    418  C1'   C    14      16.086  -8.446 -29.745  1.00  0.00           C  
ATOM    419  H1'   C    14      15.664  -8.581 -30.740  1.00  0.00           H  
ATOM    420  N1    C    14      17.087  -7.322 -29.878  1.00  0.00           N  
ATOM    421  C6    C    14      17.081  -6.279 -29.030  1.00  0.00           C  
ATOM    422  H6    C    14      16.517  -6.344 -28.112  1.00  0.00           H  
ATOM    423  C5    C    14      17.884  -5.162 -29.196  1.00  0.00           C  
ATOM    424  H5    C    14      17.792  -4.312 -28.537  1.00  0.00           H  
ATOM    425  C4    C    14      18.692  -5.151 -30.382  1.00  0.00           C  
ATOM    426  N4    C    14      19.282  -4.117 -30.750  1.00  0.00           N  
ATOM    427  H41   C    14      19.429  -3.940 -31.733  1.00  0.00           H  
ATOM    428  H42   C    14      19.346  -3.336 -30.113  1.00  0.00           H  
ATOM    429  N3    C    14      18.660  -6.148 -31.289  1.00  0.00           N  
ATOM    430  C2    C    14      17.841  -7.163 -31.080  1.00  0.00           C  
ATOM    431  O2    C    14      17.799  -7.956 -31.953  1.00  0.00           O  
ATOM    432  C3'   C    14      16.465  -9.505 -27.704  1.00  0.00           C  
ATOM    433  H3'   C    14      17.191  -8.720 -27.491  1.00  0.00           H  
ATOM    434  C2'   C    14      16.649  -9.781 -29.199  1.00  0.00           C  
ATOM    435  H2'   C    14      17.689  -9.863 -29.516  1.00  0.00           H  
ATOM    436  O2'   C    14      15.932 -10.951 -29.625  1.00  0.00           O  
ATOM    437 HO2'   C    14      16.266 -11.183 -30.495  1.00  0.00           H  
ATOM    438  O3'   C    14      16.596 -10.623 -26.819  1.00  0.00           O  
ATOM    439  P     C    15      17.950 -10.998 -26.208  1.00  0.00           P  
ATOM    440  OP1   C    15      17.917 -12.250 -25.393  1.00  0.00           O  
ATOM    441  OP2   C    15      18.569  -9.766 -25.651  1.00  0.00           O  
ATOM    442  O5'   C    15      18.964 -11.399 -27.504  1.00  0.00           O  
ATOM    443  C5'   C    15      18.621 -12.500 -28.352  1.00  0.00           C  
ATOM    444  H5'   C    15      17.640 -12.278 -28.770  1.00  0.00           H  
ATOM    445 H5''   C    15      18.566 -13.457 -27.834  1.00  0.00           H  
ATOM    446  C4'   C    15      19.676 -12.647 -29.496  1.00  0.00           C  
ATOM    447  H4'   C    15      19.620 -13.608 -30.006  1.00  0.00           H  
ATOM    448  O4'   C    15      19.408 -11.628 -30.387  1.00  0.00           O  
ATOM    449  C1'   C    15      20.676 -11.024 -30.821  1.00  0.00           C  
ATOM    450  H1'   C    15      20.729 -11.024 -31.910  1.00  0.00           H  
ATOM    451  N1    C    15      21.080  -9.668 -30.323  1.00  0.00           N  
ATOM    452  C6    C    15      20.429  -9.009 -29.259  1.00  0.00           C  
ATOM    453  H6    C    15      19.757  -9.649 -28.707  1.00  0.00           H  
ATOM    454  C5    C    15      20.705  -7.715 -28.924  1.00  0.00           C  
ATOM    455  H5    C    15      20.149  -7.232 -28.133  1.00  0.00           H  
ATOM    456  C4    C    15      21.656  -7.061 -29.714  1.00  0.00           C  
ATOM    457  N4    C    15      21.827  -5.825 -29.494  1.00  0.00           N  
ATOM    458  H41   C    15      22.501  -5.362 -30.087  1.00  0.00           H  
ATOM    459  H42   C    15      21.199  -5.386 -28.836  1.00  0.00           H  
ATOM    460  N3    C    15      22.393  -7.657 -30.653  1.00  0.00           N  
ATOM    461  C2    C    15      22.078  -8.956 -30.957  1.00  0.00           C  
ATOM    462  O2    C    15      22.697  -9.447 -31.892  1.00  0.00           O  
ATOM    463  C3'   C    15      21.104 -12.403 -29.048  1.00  0.00           C  
ATOM    464  H3'   C    15      21.217 -11.623 -28.295  1.00  0.00           H  
ATOM    465  C2'   C    15      21.735 -12.061 -30.391  1.00  0.00           C  
ATOM    466  H2'   C    15      22.694 -11.558 -30.267  1.00  0.00           H  
ATOM    467  O2'   C    15      21.699 -13.204 -31.347  1.00  0.00           O  
ATOM    468 HO2'   C    15      22.277 -13.836 -30.913  1.00  0.00           H  
ATOM    469  O3'   C    15      21.681 -13.527 -28.429  1.00  0.00           O  
ATOM    470  P     U    16      22.953 -13.402 -27.363  1.00  0.00           P  
ATOM    471  OP1   U    16      23.374 -14.683 -26.877  1.00  0.00           O  
ATOM    472  OP2   U    16      22.505 -12.439 -26.297  1.00  0.00           O  
ATOM    473  O5'   U    16      24.136 -12.758 -28.199  1.00  0.00           O  
ATOM    474  C5'   U    16      24.703 -13.418 -29.296  1.00  0.00           C  
ATOM    475  H5'   U    16      23.943 -13.563 -30.063  1.00  0.00           H  
ATOM    476 H5''   U    16      25.147 -14.364 -28.985  1.00  0.00           H  
ATOM    477  C4'   U    16      25.707 -12.482 -29.939  1.00  0.00           C  
ATOM    478  H4'   U    16      26.143 -12.984 -30.802  1.00  0.00           H  
ATOM    479  O4'   U    16      25.048 -11.230 -30.276  1.00  0.00           O  
ATOM    480  C1'   U    16      26.032 -10.179 -30.111  1.00  0.00           C  
ATOM    481  H1'   U    16      26.121  -9.645 -31.057  1.00  0.00           H  
ATOM    482  N1    U    16      25.619  -9.077 -29.271  1.00  0.00           N  
ATOM    483  C6    U    16      24.571  -9.166 -28.445  1.00  0.00           C  
ATOM    484  H6    U    16      24.008 -10.086 -28.385  1.00  0.00           H  
ATOM    485  C5    U    16      24.166  -8.073 -27.771  1.00  0.00           C  
ATOM    486  H5    U    16      23.275  -8.056 -27.160  1.00  0.00           H  
ATOM    487  C4    U    16      24.838  -6.782 -27.877  1.00  0.00           C  
ATOM    488  O4    U    16      24.527  -5.815 -27.179  1.00  0.00           O  
ATOM    489  N3    U    16      25.903  -6.800 -28.718  1.00  0.00           N  
ATOM    490  H3    U    16      26.395  -5.934 -28.884  1.00  0.00           H  
ATOM    491  C2    U    16      26.350  -7.854 -29.440  1.00  0.00           C  
ATOM    492  O2    U    16      27.284  -7.734 -30.228  1.00  0.00           O  
ATOM    493  C3'   U    16      26.937 -12.119 -29.131  1.00  0.00           C  
ATOM    494  H3'   U    16      26.663 -11.950 -28.090  1.00  0.00           H  
ATOM    495  C2'   U    16      27.413 -10.789 -29.724  1.00  0.00           C  
ATOM    496  H2'   U    16      27.968 -10.145 -29.041  1.00  0.00           H  
ATOM    497  O2'   U    16      28.223 -11.017 -30.848  1.00  0.00           O  
ATOM    498 HO2'   U    16      28.979 -11.519 -30.536  1.00  0.00           H  
ATOM    499  O3'   U    16      27.873 -13.179 -29.280  1.00  0.00           O  
ATOM    500  P     A    17      29.186 -13.213 -28.348  1.00  0.00           P  
ATOM    501  OP1   A    17      29.793 -14.503 -28.698  1.00  0.00           O  
ATOM    502  OP2   A    17      28.841 -12.863 -26.962  1.00  0.00           O  
ATOM    503  O5'   A    17      30.140 -12.032 -28.765  1.00  0.00           O  
ATOM    504  C5'   A    17      31.225 -12.165 -29.756  1.00  0.00           C  
ATOM    505  H5'   A    17      30.801 -12.286 -30.752  1.00  0.00           H  
ATOM    506 H5''   A    17      31.863 -13.037 -29.610  1.00  0.00           H  
ATOM    507  C4'   A    17      32.174 -10.992 -29.874  1.00  0.00           C  
ATOM    508  H4'   A    17      33.066 -11.255 -30.442  1.00  0.00           H  
ATOM    509  O4'   A    17      31.561  -9.823 -30.266  1.00  0.00           O  
ATOM    510  C1'   A    17      31.918  -8.645 -29.450  1.00  0.00           C  
ATOM    511  H1'   A    17      32.194  -7.813 -30.098  1.00  0.00           H  
ATOM    512  N9    A    17      30.781  -8.058 -28.587  1.00  0.00           N  
ATOM    513  C8    A    17      29.713  -8.650 -27.953  1.00  0.00           C  
ATOM    514  H8    A    17      29.450  -9.695 -28.017  1.00  0.00           H  
ATOM    515  N7    A    17      28.951  -7.813 -27.233  1.00  0.00           N  
ATOM    516  C5    A    17      29.616  -6.581 -27.418  1.00  0.00           C  
ATOM    517  C6    A    17      29.402  -5.286 -26.999  1.00  0.00           C  
ATOM    518  N6    A    17      28.415  -4.820 -26.231  1.00  0.00           N  
ATOM    519  H61   A    17      28.559  -3.940 -25.757  1.00  0.00           H  
ATOM    520  H62   A    17      27.756  -5.487 -25.854  1.00  0.00           H  
ATOM    521  N1    A    17      30.360  -4.318 -27.206  1.00  0.00           N  
ATOM    522  C2    A    17      31.461  -4.598 -27.881  1.00  0.00           C  
ATOM    523  H2    A    17      32.226  -3.858 -28.061  1.00  0.00           H  
ATOM    524  N3    A    17      31.644  -5.759 -28.508  1.00  0.00           N  
ATOM    525  C4    A    17      30.739  -6.751 -28.197  1.00  0.00           C  
ATOM    526  C3'   A    17      32.704 -10.592 -28.396  1.00  0.00           C  
ATOM    527  H3'   A    17      31.886 -10.820 -27.713  1.00  0.00           H  
ATOM    528  C2'   A    17      33.048  -9.129 -28.496  1.00  0.00           C  
ATOM    529  H2'   A    17      33.061  -8.539 -27.580  1.00  0.00           H  
ATOM    530  O2'   A    17      34.218  -8.886 -29.162  1.00  0.00           O  
ATOM    531 HO2'   A    17      34.632  -8.290 -28.534  1.00  0.00           H  
ATOM    532  O3'   A    17      33.836 -11.403 -28.111  1.00  0.00           O  
ATOM    533  P     A    18      34.338 -11.475 -26.560  1.00  0.00           P  
ATOM    534  OP1   A    18      35.262 -12.590 -26.487  1.00  0.00           O  
ATOM    535  OP2   A    18      33.185 -11.455 -25.680  1.00  0.00           O  
ATOM    536  O5'   A    18      35.048 -10.043 -26.446  1.00  0.00           O  
ATOM    537  C5'   A    18      35.344  -9.360 -25.259  1.00  0.00           C  
ATOM    538  H5'   A    18      36.155  -9.836 -24.707  1.00  0.00           H  
ATOM    539 H5''   A    18      34.474  -9.367 -24.601  1.00  0.00           H  
ATOM    540  C4'   A    18      35.831  -7.997 -25.692  1.00  0.00           C  
ATOM    541  H4'   A    18      36.714  -8.188 -26.303  1.00  0.00           H  
ATOM    542  O4'   A    18      34.871  -7.254 -26.406  1.00  0.00           O  
ATOM    543  C1'   A    18      34.744  -5.928 -25.956  1.00  0.00           C  
ATOM    544  H1'   A    18      34.720  -5.195 -26.763  1.00  0.00           H  
ATOM    545  N9    A    18      33.554  -5.837 -25.100  1.00  0.00           N  
ATOM    546  C8    A    18      32.788  -6.898 -24.660  1.00  0.00           C  
ATOM    547  H8    A    18      33.001  -7.935 -24.876  1.00  0.00           H  
ATOM    548  N7    A    18      31.675  -6.469 -24.071  1.00  0.00           N  
ATOM    549  C5    A    18      31.826  -5.043 -24.074  1.00  0.00           C  
ATOM    550  C6    A    18      31.164  -3.954 -23.466  1.00  0.00           C  
ATOM    551  N6    A    18      30.100  -4.142 -22.643  1.00  0.00           N  
ATOM    552  H61   A    18      29.523  -3.363 -22.361  1.00  0.00           H  
ATOM    553  H62   A    18      29.648  -5.045 -22.668  1.00  0.00           H  
ATOM    554  N1    A    18      31.605  -2.689 -23.532  1.00  0.00           N  
ATOM    555  C2    A    18      32.744  -2.554 -24.158  1.00  0.00           C  
ATOM    556  H2    A    18      33.177  -1.566 -24.209  1.00  0.00           H  
ATOM    557  N3    A    18      33.499  -3.477 -24.747  1.00  0.00           N  
ATOM    558  C4    A    18      33.007  -4.713 -24.659  1.00  0.00           C  
ATOM    559  C3'   A    18      36.237  -7.142 -24.522  1.00  0.00           C  
ATOM    560  H3'   A    18      35.694  -7.285 -23.588  1.00  0.00           H  
ATOM    561  C2'   A    18      35.940  -5.703 -25.034  1.00  0.00           C  
ATOM    562  H2'   A    18      35.743  -4.986 -24.237  1.00  0.00           H  
ATOM    563  O2'   A    18      37.028  -5.221 -25.800  1.00  0.00           O  
ATOM    564 HO2'   A    18      37.621  -5.964 -25.933  1.00  0.00           H  
ATOM    565  O3'   A    18      37.723  -7.136 -24.218  1.00  0.00           O  
ATOM    566  P     U    19      38.229  -7.239 -22.717  1.00  0.00           P  
ATOM    567  OP1   U    19      39.688  -6.946 -22.621  1.00  0.00           O  
ATOM    568  OP2   U    19      37.656  -8.527 -22.241  1.00  0.00           O  
ATOM    569  O5'   U    19      37.421  -6.040 -22.019  1.00  0.00           O  
ATOM    570  C5'   U    19      37.719  -4.597 -22.265  1.00  0.00           C  
ATOM    571  H5'   U    19      37.600  -4.538 -23.346  1.00  0.00           H  
ATOM    572 H5''   U    19      38.740  -4.562 -21.884  1.00  0.00           H  
ATOM    573  C4'   U    19      36.811  -3.656 -21.576  1.00  0.00           C  
ATOM    574  H4'   U    19      37.298  -2.695 -21.741  1.00  0.00           H  
ATOM    575  O4'   U    19      35.472  -3.672 -22.089  1.00  0.00           O  
ATOM    576  C1'   U    19      34.531  -3.229 -21.059  1.00  0.00           C  
ATOM    577  H1'   U    19      34.036  -2.329 -21.424  1.00  0.00           H  
ATOM    578  N1    U    19      33.484  -4.147 -20.754  1.00  0.00           N  
ATOM    579  C6    U    19      33.639  -5.518 -20.832  1.00  0.00           C  
ATOM    580  H6    U    19      34.426  -5.974 -21.414  1.00  0.00           H  
ATOM    581  C5    U    19      32.644  -6.324 -20.317  1.00  0.00           C  
ATOM    582  H5    U    19      32.732  -7.392 -20.451  1.00  0.00           H  
ATOM    583  C4    U    19      31.444  -5.820 -19.738  1.00  0.00           C  
ATOM    584  O4    U    19      30.617  -6.549 -19.238  1.00  0.00           O  
ATOM    585  N3    U    19      31.339  -4.451 -19.651  1.00  0.00           N  
ATOM    586  H3    U    19      30.596  -4.179 -19.024  1.00  0.00           H  
ATOM    587  C2    U    19      32.385  -3.600 -19.976  1.00  0.00           C  
ATOM    588  O2    U    19      32.379  -2.486 -19.533  1.00  0.00           O  
ATOM    589  C3'   U    19      36.595  -3.701 -20.068  1.00  0.00           C  
ATOM    590  H3'   U    19      36.348  -4.727 -19.793  1.00  0.00           H  
ATOM    591  C2'   U    19      35.360  -2.835 -19.842  1.00  0.00           C  
ATOM    592  H2'   U    19      34.868  -3.129 -18.914  1.00  0.00           H  
ATOM    593  O2'   U    19      35.507  -1.449 -19.909  1.00  0.00           O  
ATOM    594 HO2'   U    19      36.430  -1.220 -20.039  1.00  0.00           H  
ATOM    595  O3'   U    19      37.622  -3.364 -19.206  1.00  0.00           O  
ATOM    596  P     G    20      37.812  -3.899 -17.747  1.00  0.00           P  
ATOM    597  OP1   G    20      39.134  -3.560 -17.228  1.00  0.00           O  
ATOM    598  OP2   G    20      37.315  -5.315 -17.645  1.00  0.00           O  
ATOM    599  O5'   G    20      36.755  -3.066 -16.959  1.00  0.00           O  
ATOM    600  C5'   G    20      36.904  -1.657 -16.752  1.00  0.00           C  
ATOM    601  H5'   G    20      36.708  -1.043 -17.631  1.00  0.00           H  
ATOM    602 H5''   G    20      37.899  -1.376 -16.406  1.00  0.00           H  
ATOM    603  C4'   G    20      35.729  -1.236 -15.834  1.00  0.00           C  
ATOM    604  H4'   G    20      35.964  -0.196 -15.607  1.00  0.00           H  
ATOM    605  O4'   G    20      34.536  -1.334 -16.615  1.00  0.00           O  
ATOM    606  C1'   G    20      33.463  -1.539 -15.708  1.00  0.00           C  
ATOM    607  H1'   G    20      32.684  -0.809 -15.928  1.00  0.00           H  
ATOM    608  N9    G    20      32.918  -2.886 -15.957  1.00  0.00           N  
ATOM    609  C8    G    20      33.400  -4.006 -16.477  1.00  0.00           C  
ATOM    610  H8    G    20      34.450  -4.092 -16.715  1.00  0.00           H  
ATOM    611  N7    G    20      32.524  -4.946 -16.564  1.00  0.00           N  
ATOM    612  C5    G    20      31.336  -4.337 -15.996  1.00  0.00           C  
ATOM    613  C6    G    20      30.022  -4.952 -15.776  1.00  0.00           C  
ATOM    614  O6    G    20      29.563  -5.989 -16.266  1.00  0.00           O  
ATOM    615  N1    G    20      29.167  -4.034 -15.211  1.00  0.00           N  
ATOM    616  H1    G    20      28.186  -4.264 -15.280  1.00  0.00           H  
ATOM    617  C2    G    20      29.438  -2.759 -14.963  1.00  0.00           C  
ATOM    618  N2    G    20      28.499  -2.046 -14.275  1.00  0.00           N  
ATOM    619  H21   G    20      27.547  -2.336 -14.445  1.00  0.00           H  
ATOM    620  H22   G    20      28.833  -1.299 -13.683  1.00  0.00           H  
ATOM    621  N3    G    20      30.693  -2.252 -14.973  1.00  0.00           N  
ATOM    622  C4    G    20      31.606  -3.082 -15.587  1.00  0.00           C  
ATOM    623  C3'   G    20      35.506  -1.911 -14.447  1.00  0.00           C  
ATOM    624  H3'   G    20      35.607  -2.987 -14.589  1.00  0.00           H  
ATOM    625  C2'   G    20      34.014  -1.535 -14.234  1.00  0.00           C  
ATOM    626  H2'   G    20      33.514  -2.296 -13.635  1.00  0.00           H  
ATOM    627  O2'   G    20      33.907  -0.203 -13.752  1.00  0.00           O  
ATOM    628 HO2'   G    20      34.290  -0.337 -12.882  1.00  0.00           H  
ATOM    629  O3'   G    20      36.379  -1.569 -13.416  1.00  0.00           O  
ATOM    630  P     A    21      36.243  -2.305 -12.013  1.00  0.00           P  
ATOM    631  OP1   A    21      37.370  -2.007 -11.084  1.00  0.00           O  
ATOM    632  OP2   A    21      35.848  -3.697 -12.229  1.00  0.00           O  
ATOM    633  O5'   A    21      34.990  -1.487 -11.338  1.00  0.00           O  
ATOM    634  C5'   A    21      34.293  -2.044 -10.228  1.00  0.00           C  
ATOM    635  H5'   A    21      34.957  -1.947  -9.369  1.00  0.00           H  
ATOM    636 H5''   A    21      34.120  -3.112 -10.358  1.00  0.00           H  
ATOM    637  C4'   A    21      33.006  -1.326  -9.976  1.00  0.00           C  
ATOM    638  H4'   A    21      33.005  -0.238  -9.907  1.00  0.00           H  
ATOM    639  O4'   A    21      32.057  -1.624 -11.006  1.00  0.00           O  
ATOM    640  C1'   A    21      30.713  -1.662 -10.395  1.00  0.00           C  
ATOM    641  H1'   A    21      30.185  -0.835 -10.868  1.00  0.00           H  
ATOM    642  N9    A    21      30.135  -2.977 -10.771  1.00  0.00           N  
ATOM    643  C8    A    21      30.739  -3.800 -11.743  1.00  0.00           C  
ATOM    644  H8    A    21      31.730  -3.625 -12.137  1.00  0.00           H  
ATOM    645  N7    A    21      30.040  -4.783 -12.101  1.00  0.00           N  
ATOM    646  C5    A    21      28.906  -4.664 -11.351  1.00  0.00           C  
ATOM    647  C6    A    21      27.676  -5.375 -11.307  1.00  0.00           C  
ATOM    648  N6    A    21      27.448  -6.480 -11.935  1.00  0.00           N  
ATOM    649  H61   A    21      26.589  -6.942 -11.673  1.00  0.00           H  
ATOM    650  H62   A    21      28.198  -7.036 -12.319  1.00  0.00           H  
ATOM    651  N1    A    21      26.628  -4.968 -10.566  1.00  0.00           N  
ATOM    652  C2    A    21      26.820  -3.878  -9.781  1.00  0.00           C  
ATOM    653  H2    A    21      25.922  -3.445  -9.365  1.00  0.00           H  
ATOM    654  N3    A    21      27.901  -3.140  -9.803  1.00  0.00           N  
ATOM    655  C4    A    21      28.900  -3.559 -10.576  1.00  0.00           C  
ATOM    656  C3'   A    21      32.394  -1.738  -8.655  1.00  0.00           C  
ATOM    657  H3'   A    21      32.591  -2.781  -8.407  1.00  0.00           H  
ATOM    658  C2'   A    21      30.878  -1.544  -8.888  1.00  0.00           C  
ATOM    659  H2'   A    21      30.255  -2.292  -8.398  1.00  0.00           H  
ATOM    660  O2'   A    21      30.509  -0.179  -8.545  1.00  0.00           O  
ATOM    661 HO2'   A    21      29.561  -0.164  -8.390  1.00  0.00           H  
ATOM    662  O3'   A    21      32.923  -0.901  -7.670  1.00  0.00           O  
ATOM    663  P     U    22      33.147  -1.412  -6.181  1.00  0.00           P  
ATOM    664  OP1   U    22      33.682  -0.273  -5.395  1.00  0.00           O  
ATOM    665  OP2   U    22      34.029  -2.579  -6.165  1.00  0.00           O  
ATOM    666  O5'   U    22      31.763  -1.870  -5.576  1.00  0.00           O  
ATOM    667  C5'   U    22      30.930  -0.896  -5.107  1.00  0.00           C  
ATOM    668  H5'   U    22      30.798  -0.163  -5.903  1.00  0.00           H  
ATOM    669 H5''   U    22      31.476  -0.463  -4.270  1.00  0.00           H  
ATOM    670  C4'   U    22      29.579  -1.454  -4.798  1.00  0.00           C  
ATOM    671  H4'   U    22      28.924  -0.586  -4.715  1.00  0.00           H  
ATOM    672  O4'   U    22      29.123  -2.114  -6.032  1.00  0.00           O  
ATOM    673  C1'   U    22      28.656  -3.401  -5.641  1.00  0.00           C  
ATOM    674  H1'   U    22      27.619  -3.269  -5.331  1.00  0.00           H  
ATOM    675  N1    U    22      28.907  -4.454  -6.604  1.00  0.00           N  
ATOM    676  C6    U    22      30.133  -4.693  -7.098  1.00  0.00           C  
ATOM    677  H6    U    22      30.884  -3.933  -6.942  1.00  0.00           H  
ATOM    678  C5    U    22      30.404  -5.910  -7.671  1.00  0.00           C  
ATOM    679  H5    U    22      31.437  -6.073  -7.940  1.00  0.00           H  
ATOM    680  C4    U    22      29.433  -6.965  -7.873  1.00  0.00           C  
ATOM    681  O4    U    22      29.535  -7.999  -8.435  1.00  0.00           O  
ATOM    682  N3    U    22      28.220  -6.611  -7.264  1.00  0.00           N  
ATOM    683  H3    U    22      27.442  -7.240  -7.401  1.00  0.00           H  
ATOM    684  C2    U    22      27.859  -5.381  -6.796  1.00  0.00           C  
ATOM    685  O2    U    22      26.703  -5.092  -6.578  1.00  0.00           O  
ATOM    686  C3'   U    22      29.580  -2.415  -3.624  1.00  0.00           C  
ATOM    687  H3'   U    22      30.514  -2.356  -3.064  1.00  0.00           H  
ATOM    688  C2'   U    22      29.515  -3.720  -4.417  1.00  0.00           C  
ATOM    689  H2'   U    22      30.537  -4.049  -4.603  1.00  0.00           H  
ATOM    690  O2'   U    22      28.969  -4.794  -3.708  1.00  0.00           O  
ATOM    691 HO2'   U    22      28.827  -4.371  -2.858  1.00  0.00           H  
ATOM    692  O3'   U    22      28.440  -2.297  -2.722  1.00  0.00           O  
ATOM    693  P     A    23      28.625  -1.496  -1.392  1.00  0.00           P  
ATOM    694  OP1   A    23      29.506  -0.379  -1.688  1.00  0.00           O  
ATOM    695  OP2   A    23      29.011  -2.512  -0.425  1.00  0.00           O  
ATOM    696  O5'   A    23      27.166  -0.953  -1.143  1.00  0.00           O  
ATOM    697  C5'   A    23      26.704   0.146  -1.842  1.00  0.00           C  
ATOM    698  H5'   A    23      27.071   0.190  -2.868  1.00  0.00           H  
ATOM    699 H5''   A    23      27.077   1.050  -1.361  1.00  0.00           H  
ATOM    700  C4'   A    23      25.206   0.145  -1.920  1.00  0.00           C  
ATOM    701  H4'   A    23      24.784   1.043  -2.373  1.00  0.00           H  
ATOM    702  O4'   A    23      24.798  -0.997  -2.732  1.00  0.00           O  
ATOM    703  C1'   A    23      23.930  -1.785  -1.909  1.00  0.00           C  
ATOM    704  H1'   A    23      22.894  -1.470  -2.033  1.00  0.00           H  
ATOM    705  N9    A    23      24.160  -3.146  -2.131  1.00  0.00           N  
ATOM    706  C8    A    23      25.183  -3.790  -2.909  1.00  0.00           C  
ATOM    707  H8    A    23      25.998  -3.202  -3.304  1.00  0.00           H  
ATOM    708  N7    A    23      25.053  -5.069  -2.930  1.00  0.00           N  
ATOM    709  C5    A    23      23.892  -5.330  -2.217  1.00  0.00           C  
ATOM    710  C6    A    23      23.184  -6.497  -1.739  1.00  0.00           C  
ATOM    711  N6    A    23      23.425  -7.788  -2.048  1.00  0.00           N  
ATOM    712  H61   A    23      22.970  -8.513  -1.512  1.00  0.00           H  
ATOM    713  H62   A    23      24.224  -8.034  -2.615  1.00  0.00           H  
ATOM    714  N1    A    23      22.092  -6.421  -1.071  1.00  0.00           N  
ATOM    715  C2    A    23      21.784  -5.267  -0.630  1.00  0.00           C  
ATOM    716  H2    A    23      20.895  -5.213  -0.018  1.00  0.00           H  
ATOM    717  N3    A    23      22.340  -4.103  -0.831  1.00  0.00           N  
ATOM    718  C4    A    23      23.422  -4.209  -1.628  1.00  0.00           C  
ATOM    719  C3'   A    23      24.598   0.081  -0.537  1.00  0.00           C  
ATOM    720  H3'   A    23      25.333   0.259   0.248  1.00  0.00           H  
ATOM    721  C2'   A    23      24.125  -1.347  -0.457  1.00  0.00           C  
ATOM    722  H2'   A    23      25.031  -1.881  -0.170  1.00  0.00           H  
ATOM    723  O2'   A    23      23.023  -1.490   0.431  1.00  0.00           O  
ATOM    724 HO2'   A    23      22.638  -2.340   0.209  1.00  0.00           H  
ATOM    725  O3'   A    23      23.553   1.039  -0.459  1.00  0.00           O  
ATOM    726  P     U    24      23.871   2.543   0.321  1.00  0.00           P  
ATOM    727  OP1   U    24      24.601   2.277   1.594  1.00  0.00           O  
ATOM    728  OP2   U    24      22.608   3.274   0.473  1.00  0.00           O  
ATOM    729  O5'   U    24      24.775   3.305  -0.663  1.00  0.00           O  
ATOM    730  C5'   U    24      24.325   4.336  -1.459  1.00  0.00           C  
ATOM    731  H5'   U    24      23.702   4.971  -0.830  1.00  0.00           H  
ATOM    732 H5''   U    24      23.659   3.990  -2.249  1.00  0.00           H  
ATOM    733  C4'   U    24      25.477   5.124  -2.093  1.00  0.00           C  
ATOM    734  H4'   U    24      25.088   5.919  -2.729  1.00  0.00           H  
ATOM    735  O4'   U    24      26.255   5.772  -1.094  1.00  0.00           O  
ATOM    736  C1'   U    24      27.587   5.215  -1.207  1.00  0.00           C  
ATOM    737  H1'   U    24      28.192   5.906  -1.793  1.00  0.00           H  
ATOM    738  N1    U    24      28.143   5.104   0.220  1.00  0.00           N  
ATOM    739  C6    U    24      27.555   4.276   1.213  1.00  0.00           C  
ATOM    740  H6    U    24      26.746   3.621   0.925  1.00  0.00           H  
ATOM    741  C5    U    24      27.999   4.368   2.491  1.00  0.00           C  
ATOM    742  H5    U    24      27.613   3.694   3.242  1.00  0.00           H  
ATOM    743  C4    U    24      29.077   5.292   2.887  1.00  0.00           C  
ATOM    744  O4    U    24      29.531   5.423   3.993  1.00  0.00           O  
ATOM    745  N3    U    24      29.538   6.070   1.803  1.00  0.00           N  
ATOM    746  H3    U    24      30.324   6.676   1.989  1.00  0.00           H  
ATOM    747  C2    U    24      29.074   6.093   0.501  1.00  0.00           C  
ATOM    748  O2    U    24      29.508   6.941  -0.317  1.00  0.00           O  
ATOM    749  C3'   U    24      26.383   4.193  -2.898  1.00  0.00           C  
ATOM    750  H3'   U    24      25.875   3.287  -3.228  1.00  0.00           H  
ATOM    751  C2'   U    24      27.492   3.857  -1.830  1.00  0.00           C  
ATOM    752  H2'   U    24      27.094   3.112  -1.140  1.00  0.00           H  
ATOM    753  O2'   U    24      28.578   3.276  -2.376  1.00  0.00           O  
ATOM    754 HO2'   U    24      28.637   3.490  -3.310  1.00  0.00           H  
ATOM    755  O3'   U    24      26.998   4.697  -4.020  1.00  0.00           O  
ATOM    756  P     G    25      26.269   5.045  -5.351  1.00  0.00           P  
ATOM    757  OP1   G    25      26.906   6.058  -6.146  1.00  0.00           O  
ATOM    758  OP2   G    25      24.845   5.163  -5.045  1.00  0.00           O  
ATOM    759  O5'   G    25      26.452   3.694  -5.997  1.00  0.00           O  
ATOM    760  C5'   G    25      27.779   3.303  -6.338  1.00  0.00           C  
ATOM    761  H5'   G    25      28.357   3.339  -5.414  1.00  0.00           H  
ATOM    762 H5''   G    25      28.090   3.985  -7.129  1.00  0.00           H  
ATOM    763  C4'   G    25      27.803   1.828  -6.802  1.00  0.00           C  
ATOM    764  H4'   G    25      28.782   1.368  -6.939  1.00  0.00           H  
ATOM    765  O4'   G    25      27.282   0.976  -5.766  1.00  0.00           O  
ATOM    766  C1'   G    25      26.452   0.032  -6.402  1.00  0.00           C  
ATOM    767  H1'   G    25      26.788  -0.969  -6.133  1.00  0.00           H  
ATOM    768  N9    G    25      25.046   0.150  -6.015  1.00  0.00           N  
ATOM    769  C8    G    25      24.345   1.205  -5.463  1.00  0.00           C  
ATOM    770  H8    G    25      24.655   2.239  -5.449  1.00  0.00           H  
ATOM    771  N7    G    25      23.117   0.851  -5.119  1.00  0.00           N  
ATOM    772  C5    G    25      23.157  -0.522  -5.208  1.00  0.00           C  
ATOM    773  C6    G    25      22.208  -1.501  -4.833  1.00  0.00           C  
ATOM    774  O6    G    25      21.236  -1.287  -4.106  1.00  0.00           O  
ATOM    775  N1    G    25      22.451  -2.786  -5.178  1.00  0.00           N  
ATOM    776  H1    G    25      21.939  -3.507  -4.690  1.00  0.00           H  
ATOM    777  C2    G    25      23.612  -3.124  -5.885  1.00  0.00           C  
ATOM    778  N2    G    25      23.791  -4.380  -6.138  1.00  0.00           N  
ATOM    779  H21   G    25      23.113  -5.065  -5.834  1.00  0.00           H  
ATOM    780  H22   G    25      24.670  -4.729  -6.493  1.00  0.00           H  
ATOM    781  N3    G    25      24.577  -2.225  -6.252  1.00  0.00           N  
ATOM    782  C4    G    25      24.230  -0.931  -5.863  1.00  0.00           C  
ATOM    783  C3'   G    25      26.942   1.627  -8.047  1.00  0.00           C  
ATOM    784  H3'   G    25      26.028   2.195  -7.877  1.00  0.00           H  
ATOM    785  C2'   G    25      26.672   0.153  -7.954  1.00  0.00           C  
ATOM    786  H2'   G    25      25.781  -0.095  -8.532  1.00  0.00           H  
ATOM    787  O2'   G    25      27.806  -0.666  -8.249  1.00  0.00           O  
ATOM    788 HO2'   G    25      27.497  -1.534  -8.518  1.00  0.00           H  
ATOM    789  O3'   G    25      27.497   2.053  -9.289  1.00  0.00           O  
ATOM    790  P     G    26      26.613   2.444 -10.490  1.00  0.00           P  
ATOM    791  OP1   G    26      27.394   3.151 -11.455  1.00  0.00           O  
ATOM    792  OP2   G    26      25.451   3.171 -10.003  1.00  0.00           O  
ATOM    793  O5'   G    26      26.056   1.173 -11.211  1.00  0.00           O  
ATOM    794  C5'   G    26      26.845   0.185 -11.820  1.00  0.00           C  
ATOM    795  H5'   G    26      27.472  -0.257 -11.045  1.00  0.00           H  
ATOM    796 H5''   G    26      27.403   0.628 -12.644  1.00  0.00           H  
ATOM    797  C4'   G    26      25.922  -0.988 -12.205  1.00  0.00           C  
ATOM    798  H4'   G    26      26.512  -1.674 -12.812  1.00  0.00           H  
ATOM    799  O4'   G    26      25.395  -1.627 -11.106  1.00  0.00           O  
ATOM    800  C1'   G    26      24.106  -2.071 -11.432  1.00  0.00           C  
ATOM    801  H1'   G    26      24.069  -3.152 -11.298  1.00  0.00           H  
ATOM    802  N9    G    26      23.226  -1.378 -10.426  1.00  0.00           N  
ATOM    803  C8    G    26      23.167  -0.063  -9.954  1.00  0.00           C  
ATOM    804  H8    G    26      23.752   0.737 -10.383  1.00  0.00           H  
ATOM    805  N7    G    26      22.291   0.206  -9.051  1.00  0.00           N  
ATOM    806  C5    G    26      21.838  -1.057  -8.689  1.00  0.00           C  
ATOM    807  C6    G    26      20.768  -1.456  -7.856  1.00  0.00           C  
ATOM    808  O6    G    26      20.163  -0.715  -7.129  1.00  0.00           O  
ATOM    809  N1    G    26      20.494  -2.775  -7.886  1.00  0.00           N  
ATOM    810  H1    G    26      19.685  -3.124  -7.392  1.00  0.00           H  
ATOM    811  C2    G    26      21.239  -3.682  -8.521  1.00  0.00           C  
ATOM    812  N2    G    26      20.965  -4.885  -8.261  1.00  0.00           N  
ATOM    813  H21   G    26      20.188  -5.167  -7.681  1.00  0.00           H  
ATOM    814  H22   G    26      21.520  -5.555  -8.775  1.00  0.00           H  
ATOM    815  N3    G    26      22.230  -3.446  -9.377  1.00  0.00           N  
ATOM    816  C4    G    26      22.469  -2.062  -9.474  1.00  0.00           C  
ATOM    817  C3'   G    26      24.775  -0.462 -13.022  1.00  0.00           C  
ATOM    818  H3'   G    26      24.370   0.447 -12.577  1.00  0.00           H  
ATOM    819  C2'   G    26      23.759  -1.538 -12.799  1.00  0.00           C  
ATOM    820  H2'   G    26      22.749  -1.153 -12.656  1.00  0.00           H  
ATOM    821  O2'   G    26      23.800  -2.641 -13.759  1.00  0.00           O  
ATOM    822 HO2'   G    26      23.327  -2.448 -14.572  1.00  0.00           H  
ATOM    823  O3'   G    26      25.094  -0.378 -14.390  1.00  0.00           O  
ATOM    824  P     U    27      24.269   0.452 -15.357  1.00  0.00           P  
ATOM    825  OP1   U    27      23.202   1.225 -14.623  1.00  0.00           O  
ATOM    826  OP2   U    27      24.012  -0.299 -16.603  1.00  0.00           O  
ATOM    827  O5'   U    27      25.457   1.444 -15.659  1.00  0.00           O  
ATOM    828  C5'   U    27      25.958   2.534 -14.854  1.00  0.00           C  
ATOM    829  H5'   U    27      26.014   2.301 -13.791  1.00  0.00           H  
ATOM    830 H5''   U    27      25.436   3.482 -14.985  1.00  0.00           H  
ATOM    831  C4'   U    27      27.382   2.801 -15.340  1.00  0.00           C  
ATOM    832  H4'   U    27      27.852   3.626 -14.805  1.00  0.00           H  
ATOM    833  O4'   U    27      28.218   1.660 -15.086  1.00  0.00           O  
ATOM    834  C1'   U    27      29.235   1.554 -16.082  1.00  0.00           C  
ATOM    835  H1'   U    27      30.237   1.599 -15.657  1.00  0.00           H  
ATOM    836  N1    U    27      29.197   0.235 -16.844  1.00  0.00           N  
ATOM    837  C6    U    27      28.062  -0.504 -16.815  1.00  0.00           C  
ATOM    838  H6    U    27      27.284  -0.284 -16.099  1.00  0.00           H  
ATOM    839  C5    U    27      27.985  -1.610 -17.615  1.00  0.00           C  
ATOM    840  H5    U    27      26.980  -1.996 -17.692  1.00  0.00           H  
ATOM    841  C4    U    27      29.028  -2.102 -18.558  1.00  0.00           C  
ATOM    842  O4    U    27      28.996  -3.120 -19.199  1.00  0.00           O  
ATOM    843  N3    U    27      30.110  -1.237 -18.576  1.00  0.00           N  
ATOM    844  H3    U    27      30.929  -1.525 -19.093  1.00  0.00           H  
ATOM    845  C2    U    27      30.294  -0.136 -17.638  1.00  0.00           C  
ATOM    846  O2    U    27      31.385   0.410 -17.589  1.00  0.00           O  
ATOM    847  C3'   U    27      27.445   2.980 -16.798  1.00  0.00           C  
ATOM    848  H3'   U    27      26.888   2.224 -17.352  1.00  0.00           H  
ATOM    849  C2'   U    27      28.945   2.765 -16.987  1.00  0.00           C  
ATOM    850  H2'   U    27      29.112   2.599 -18.051  1.00  0.00           H  
ATOM    851  O2'   U    27      29.649   3.883 -16.571  1.00  0.00           O  
ATOM    852 HO2'   U    27      30.552   3.772 -16.879  1.00  0.00           H  
ATOM    853  O3'   U    27      27.027   4.327 -17.131  1.00  0.00           O  
ATOM    854  P     U    28      26.806   4.677 -18.622  1.00  0.00           P  
ATOM    855  OP1   U    28      26.536   6.126 -18.686  1.00  0.00           O  
ATOM    856  OP2   U    28      25.748   3.757 -19.144  1.00  0.00           O  
ATOM    857  O5'   U    28      28.218   4.409 -19.304  1.00  0.00           O  
ATOM    858  C5'   U    28      29.209   5.367 -19.410  1.00  0.00           C  
ATOM    859  H5'   U    28      29.620   5.791 -18.494  1.00  0.00           H  
ATOM    860 H5''   U    28      28.783   6.250 -19.886  1.00  0.00           H  
ATOM    861  C4'   U    28      30.360   4.870 -20.274  1.00  0.00           C  
ATOM    862  H4'   U    28      31.242   5.496 -20.137  1.00  0.00           H  
ATOM    863  O4'   U    28      30.745   3.570 -19.779  1.00  0.00           O  
ATOM    864  C1'   U    28      31.103   2.788 -20.850  1.00  0.00           C  
ATOM    865  H1'   U    28      32.168   2.678 -20.649  1.00  0.00           H  
ATOM    866  N1    U    28      30.465   1.443 -20.995  1.00  0.00           N  
ATOM    867  C6    U    28      29.225   1.272 -20.582  1.00  0.00           C  
ATOM    868  H6    U    28      28.696   2.017 -20.006  1.00  0.00           H  
ATOM    869  C5    U    28      28.449   0.232 -20.953  1.00  0.00           C  
ATOM    870  H5    U    28      27.420   0.171 -20.630  1.00  0.00           H  
ATOM    871  C4    U    28      29.016  -0.785 -21.739  1.00  0.00           C  
ATOM    872  O4    U    28      28.427  -1.783 -22.087  1.00  0.00           O  
ATOM    873  N3    U    28      30.377  -0.617 -22.009  1.00  0.00           N  
ATOM    874  H3    U    28      30.908  -1.383 -22.399  1.00  0.00           H  
ATOM    875  C2    U    28      31.156   0.510 -21.742  1.00  0.00           C  
ATOM    876  O2    U    28      32.257   0.594 -22.273  1.00  0.00           O  
ATOM    877  C3'   U    28      30.014   4.730 -21.773  1.00  0.00           C  
ATOM    878  H3'   U    28      29.013   4.305 -21.842  1.00  0.00           H  
ATOM    879  C2'   U    28      31.065   3.648 -22.097  1.00  0.00           C  
ATOM    880  H2'   U    28      30.702   2.958 -22.859  1.00  0.00           H  
ATOM    881  O2'   U    28      32.291   4.183 -22.436  1.00  0.00           O  
ATOM    882 HO2'   U    28      32.236   4.411 -23.367  1.00  0.00           H  
ATOM    883  O3'   U    28      30.200   5.937 -22.508  1.00  0.00           O  
ATOM    884  P     U    29      29.570   6.086 -23.954  1.00  0.00           P  
ATOM    885  OP1   U    29      29.821   7.439 -24.455  1.00  0.00           O  
ATOM    886  OP2   U    29      28.196   5.597 -23.904  1.00  0.00           O  
ATOM    887  O5'   U    29      30.410   5.164 -24.859  1.00  0.00           O  
ATOM    888  C5'   U    29      30.234   5.029 -26.278  1.00  0.00           C  
ATOM    889  H5'   U    29      30.493   6.028 -26.628  1.00  0.00           H  
ATOM    890 H5''   U    29      29.203   4.763 -26.512  1.00  0.00           H  
ATOM    891  C4'   U    29      31.361   4.018 -26.693  1.00  0.00           C  
ATOM    892  H4'   U    29      32.234   4.664 -26.784  1.00  0.00           H  
ATOM    893  O4'   U    29      31.637   3.029 -25.748  1.00  0.00           O  
ATOM    894  C1'   U    29      32.001   1.783 -26.341  1.00  0.00           C  
ATOM    895  H1'   U    29      33.038   1.498 -26.162  1.00  0.00           H  
ATOM    896  N1    U    29      31.119   0.644 -25.999  1.00  0.00           N  
ATOM    897  C6    U    29      30.118   0.816 -25.130  1.00  0.00           C  
ATOM    898  H6    U    29      30.115   1.749 -24.586  1.00  0.00           H  
ATOM    899  C5    U    29      29.088  -0.078 -25.008  1.00  0.00           C  
ATOM    900  H5    U    29      28.170   0.108 -24.470  1.00  0.00           H  
ATOM    901  C4    U    29      29.203  -1.350 -25.696  1.00  0.00           C  
ATOM    902  O4    U    29      28.434  -2.236 -25.604  1.00  0.00           O  
ATOM    903  N3    U    29      30.301  -1.608 -26.448  1.00  0.00           N  
ATOM    904  H3    U    29      30.579  -2.543 -26.709  1.00  0.00           H  
ATOM    905  C2    U    29      31.345  -0.633 -26.599  1.00  0.00           C  
ATOM    906  O2    U    29      32.476  -0.938 -27.005  1.00  0.00           O  
ATOM    907  C3'   U    29      30.989   3.266 -28.017  1.00  0.00           C  
ATOM    908  H3'   U    29      29.964   2.925 -27.874  1.00  0.00           H  
ATOM    909  C2'   U    29      32.054   2.136 -27.911  1.00  0.00           C  
ATOM    910  H2'   U    29      31.752   1.256 -28.479  1.00  0.00           H  
ATOM    911  O2'   U    29      33.352   2.644 -28.315  1.00  0.00           O  
ATOM    912 HO2'   U    29      33.260   3.562 -28.580  1.00  0.00           H  
ATOM    913  O3'   U    29      31.059   4.004 -29.224  1.00  0.00           O  
ATOM    914  P     G    30      30.471   3.444 -30.571  1.00  0.00           P  
ATOM    915  OP1   G    30      30.830   4.338 -31.625  1.00  0.00           O  
ATOM    916  OP2   G    30      29.029   3.121 -30.456  1.00  0.00           O  
ATOM    917  O5'   G    30      31.209   2.058 -30.790  1.00  0.00           O  
ATOM    918  C5'   G    30      32.478   2.001 -31.510  1.00  0.00           C  
ATOM    919  H5'   G    30      33.316   2.360 -30.911  1.00  0.00           H  
ATOM    920 H5''   G    30      32.290   2.642 -32.372  1.00  0.00           H  
ATOM    921  C4'   G    30      32.868   0.590 -31.941  1.00  0.00           C  
ATOM    922  H4'   G    30      33.840   0.674 -32.426  1.00  0.00           H  
ATOM    923  O4'   G    30      32.807  -0.379 -30.839  1.00  0.00           O  
ATOM    924  C1'   G    30      32.235  -1.587 -31.381  1.00  0.00           C  
ATOM    925  H1'   G    30      32.961  -2.375 -31.181  1.00  0.00           H  
ATOM    926  N9    G    30      30.942  -1.898 -30.793  1.00  0.00           N  
ATOM    927  C8    G    30      30.109  -1.173 -30.016  1.00  0.00           C  
ATOM    928  H8    G    30      30.261  -0.109 -29.903  1.00  0.00           H  
ATOM    929  N7    G    30      29.068  -1.825 -29.526  1.00  0.00           N  
ATOM    930  C5    G    30      29.188  -3.059 -30.109  1.00  0.00           C  
ATOM    931  C6    G    30      28.348  -4.179 -29.981  1.00  0.00           C  
ATOM    932  O6    G    30      27.270  -4.250 -29.358  1.00  0.00           O  
ATOM    933  N1    G    30      28.832  -5.342 -30.614  1.00  0.00           N  
ATOM    934  H1    G    30      28.282  -6.184 -30.523  1.00  0.00           H  
ATOM    935  C2    G    30      30.016  -5.336 -31.251  1.00  0.00           C  
ATOM    936  N2    G    30      30.529  -6.445 -31.854  1.00  0.00           N  
ATOM    937  H21   G    30      29.954  -7.273 -31.916  1.00  0.00           H  
ATOM    938  H22   G    30      31.346  -6.455 -32.447  1.00  0.00           H  
ATOM    939  N3    G    30      30.820  -4.271 -31.396  1.00  0.00           N  
ATOM    940  C4    G    30      30.332  -3.174 -30.776  1.00  0.00           C  
ATOM    941  C3'   G    30      31.791   0.051 -32.994  1.00  0.00           C  
ATOM    942  H3'   G    30      30.846   0.319 -32.520  1.00  0.00           H  
ATOM    943  C2'   G    30      32.128  -1.447 -32.879  1.00  0.00           C  
ATOM    944  H2'   G    30      31.300  -1.933 -33.395  1.00  0.00           H  
ATOM    945  O2'   G    30      33.387  -1.726 -33.437  1.00  0.00           O  
ATOM    946 HO2'   G    30      33.501  -1.295 -34.287  1.00  0.00           H  
ATOM    947  O3'   G    30      31.724   0.543 -34.327  1.00  0.00           O  
ATOM    948  P     G    31      30.399   0.346 -35.208  1.00  0.00           P  
ATOM    949  OP1   G    31      30.653   0.713 -36.607  1.00  0.00           O  
ATOM    950  OP2   G    31      29.434   1.057 -34.392  1.00  0.00           O  
ATOM    951  O5'   G    31      30.036  -1.159 -35.219  1.00  0.00           O  
ATOM    952  C5'   G    31      30.838  -2.129 -35.857  1.00  0.00           C  
ATOM    953  H5'   G    31      31.891  -2.054 -35.585  1.00  0.00           H  
ATOM    954 H5''   G    31      30.739  -1.955 -36.929  1.00  0.00           H  
ATOM    955  C4'   G    31      30.251  -3.573 -35.765  1.00  0.00           C  
ATOM    956  H4'   G    31      30.925  -4.270 -36.264  1.00  0.00           H  
ATOM    957  O4'   G    31      30.000  -3.965 -34.406  1.00  0.00           O  
ATOM    958  C1'   G    31      28.951  -4.870 -34.444  1.00  0.00           C  
ATOM    959  H1'   G    31      29.315  -5.845 -34.120  1.00  0.00           H  
ATOM    960  N9    G    31      27.840  -4.426 -33.553  1.00  0.00           N  
ATOM    961  C8    G    31      27.533  -3.159 -33.237  1.00  0.00           C  
ATOM    962  H8    G    31      28.192  -2.367 -33.561  1.00  0.00           H  
ATOM    963  N7    G    31      26.459  -2.963 -32.463  1.00  0.00           N  
ATOM    964  C5    G    31      25.974  -4.265 -32.296  1.00  0.00           C  
ATOM    965  C6    G    31      24.804  -4.787 -31.596  1.00  0.00           C  
ATOM    966  O6    G    31      23.949  -4.289 -30.845  1.00  0.00           O  
ATOM    967  N1    G    31      24.684  -6.132 -31.847  1.00  0.00           N  
ATOM    968  H1    G    31      23.924  -6.522 -31.309  1.00  0.00           H  
ATOM    969  C2    G    31      25.522  -6.929 -32.568  1.00  0.00           C  
ATOM    970  N2    G    31      25.116  -8.156 -32.686  1.00  0.00           N  
ATOM    971  H21   G    31      24.139  -8.328 -32.495  1.00  0.00           H  
ATOM    972  H22   G    31      25.517  -8.812 -33.341  1.00  0.00           H  
ATOM    973  N3    G    31      26.612  -6.518 -33.149  1.00  0.00           N  
ATOM    974  C4    G    31      26.824  -5.180 -33.036  1.00  0.00           C  
ATOM    975  C3'   G    31      28.954  -3.683 -36.489  1.00  0.00           C  
ATOM    976  H3'   G    31      28.457  -2.744 -36.244  1.00  0.00           H  
ATOM    977  C2'   G    31      28.356  -4.892 -35.848  1.00  0.00           C  
ATOM    978  H2'   G    31      27.267  -4.899 -35.891  1.00  0.00           H  
ATOM    979  O2'   G    31      28.766  -6.181 -36.356  1.00  0.00           O  
ATOM    980 HO2'   G    31      28.055  -6.825 -36.323  1.00  0.00           H  
ATOM    981  O3'   G    31      29.022  -3.858 -37.880  1.00  0.00           O  
ATOM    982  P     G    32      27.713  -3.466 -38.725  1.00  0.00           P  
ATOM    983  OP1   G    32      28.180  -3.508 -40.123  1.00  0.00           O  
ATOM    984  OP2   G    32      27.295  -2.112 -38.259  1.00  0.00           O  
ATOM    985  O5'   G    32      26.493  -4.563 -38.398  1.00  0.00           O  
ATOM    986  C5'   G    32      26.447  -5.827 -39.054  1.00  0.00           C  
ATOM    987  H5'   G    32      27.471  -6.200 -39.057  1.00  0.00           H  
ATOM    988 H5''   G    32      26.199  -5.705 -40.109  1.00  0.00           H  
ATOM    989  C4'   G    32      25.641  -6.958 -38.381  1.00  0.00           C  
ATOM    990  H4'   G    32      26.056  -7.887 -38.773  1.00  0.00           H  
ATOM    991  O4'   G    32      25.768  -7.159 -36.987  1.00  0.00           O  
ATOM    992  C1'   G    32      24.508  -7.497 -36.400  1.00  0.00           C  
ATOM    993  H1'   G    32      24.634  -8.280 -35.653  1.00  0.00           H  
ATOM    994  N9    G    32      23.912  -6.384 -35.658  1.00  0.00           N  
ATOM    995  C8    G    32      24.334  -5.093 -35.522  1.00  0.00           C  
ATOM    996  H8    G    32      25.227  -4.727 -36.008  1.00  0.00           H  
ATOM    997  N7    G    32      23.638  -4.250 -34.818  1.00  0.00           N  
ATOM    998  C5    G    32      22.599  -5.151 -34.400  1.00  0.00           C  
ATOM    999  C6    G    32      21.420  -4.865 -33.621  1.00  0.00           C  
ATOM   1000  O6    G    32      21.034  -3.809 -33.168  1.00  0.00           O  
ATOM   1001  N1    G    32      20.677  -5.998 -33.284  1.00  0.00           N  
ATOM   1002  H1    G    32      19.839  -5.941 -32.723  1.00  0.00           H  
ATOM   1003  C2    G    32      21.069  -7.179 -33.690  1.00  0.00           C  
ATOM   1004  N2    G    32      20.281  -8.120 -33.311  1.00  0.00           N  
ATOM   1005  H21   G    32      19.363  -7.817 -33.018  1.00  0.00           H  
ATOM   1006  H22   G    32      20.516  -9.033 -33.674  1.00  0.00           H  
ATOM   1007  N3    G    32      22.061  -7.512 -34.559  1.00  0.00           N  
ATOM   1008  C4    G    32      22.845  -6.404 -34.852  1.00  0.00           C  
ATOM   1009  C3'   G    32      24.111  -6.952 -38.546  1.00  0.00           C  
ATOM   1010  H3'   G    32      23.920  -5.914 -38.273  1.00  0.00           H  
ATOM   1011  C2'   G    32      23.576  -7.959 -37.512  1.00  0.00           C  
ATOM   1012  H2'   G    32      22.544  -7.693 -37.283  1.00  0.00           H  
ATOM   1013  O2'   G    32      23.748  -9.297 -37.842  1.00  0.00           O  
ATOM   1014 HO2'   G    32      23.907  -9.386 -38.785  1.00  0.00           H  
ATOM   1015  O3'   G    32      23.759  -7.222 -39.841  1.00  0.00           O  
ATOM   1016  P     A    33      22.523  -6.545 -40.502  1.00  0.00           P  
ATOM   1017  OP1   A    33      22.508  -6.925 -41.897  1.00  0.00           O  
ATOM   1018  OP2   A    33      22.425  -5.107 -40.125  1.00  0.00           O  
ATOM   1019  O5'   A    33      21.423  -7.364 -39.770  1.00  0.00           O  
ATOM   1020  C5'   A    33      21.101  -8.697 -40.049  1.00  0.00           C  
ATOM   1021  H5'   A    33      21.948  -9.361 -39.880  1.00  0.00           H  
ATOM   1022 H5''   A    33      20.841  -8.774 -41.105  1.00  0.00           H  
ATOM   1023  C4'   A    33      19.939  -9.193 -39.162  1.00  0.00           C  
ATOM   1024  H4'   A    33      19.700 -10.250 -39.278  1.00  0.00           H  
ATOM   1025  O4'   A    33      20.242  -9.009 -37.821  1.00  0.00           O  
ATOM   1026  C1'   A    33      19.094  -8.531 -37.192  1.00  0.00           C  
ATOM   1027  H1'   A    33      18.933  -9.201 -36.348  1.00  0.00           H  
ATOM   1028  N9    A    33      19.114  -7.142 -36.797  1.00  0.00           N  
ATOM   1029  C8    A    33      19.926  -6.137 -37.190  1.00  0.00           C  
ATOM   1030  H8    A    33      20.755  -6.284 -37.866  1.00  0.00           H  
ATOM   1031  N7    A    33      19.771  -5.013 -36.627  1.00  0.00           N  
ATOM   1032  C5    A    33      18.719  -5.259 -35.785  1.00  0.00           C  
ATOM   1033  C6    A    33      17.934  -4.477 -34.875  1.00  0.00           C  
ATOM   1034  N6    A    33      18.128  -3.254 -34.599  1.00  0.00           N  
ATOM   1035  H61   A    33      17.756  -2.933 -33.716  1.00  0.00           H  
ATOM   1036  H62   A    33      18.746  -2.692 -35.166  1.00  0.00           H  
ATOM   1037  N1    A    33      17.088  -5.029 -34.007  1.00  0.00           N  
ATOM   1038  C2    A    33      16.860  -6.303 -34.248  1.00  0.00           C  
ATOM   1039  H2    A    33      16.172  -6.834 -33.607  1.00  0.00           H  
ATOM   1040  N3    A    33      17.302  -7.158 -35.162  1.00  0.00           N  
ATOM   1041  C4    A    33      18.297  -6.587 -35.843  1.00  0.00           C  
ATOM   1042  C3'   A    33      18.638  -8.442 -39.398  1.00  0.00           C  
ATOM   1043  H3'   A    33      18.757  -7.363 -39.503  1.00  0.00           H  
ATOM   1044  C2'   A    33      17.868  -8.701 -38.114  1.00  0.00           C  
ATOM   1045  H2'   A    33      17.031  -8.030 -37.922  1.00  0.00           H  
ATOM   1046  O2'   A    33      17.539  -9.993 -37.843  1.00  0.00           O  
ATOM   1047 HO2'   A    33      16.743 -10.098 -37.317  1.00  0.00           H  
ATOM   1048  O3'   A    33      17.732  -8.797 -40.439  1.00  0.00           O  
ATOM   1049  P     G    34      16.835  -7.750 -41.293  1.00  0.00           P  
ATOM   1050  OP1   G    34      16.111  -8.459 -42.364  1.00  0.00           O  
ATOM   1051  OP2   G    34      17.762  -6.687 -41.716  1.00  0.00           O  
ATOM   1052  O5'   G    34      15.770  -7.298 -40.238  1.00  0.00           O  
ATOM   1053  C5'   G    34      14.830  -8.248 -39.820  1.00  0.00           C  
ATOM   1054  H5'   G    34      15.269  -9.106 -39.312  1.00  0.00           H  
ATOM   1055 H5''   G    34      14.216  -8.699 -40.599  1.00  0.00           H  
ATOM   1056  C4'   G    34      13.739  -7.665 -38.974  1.00  0.00           C  
ATOM   1057  H4'   G    34      13.011  -8.430 -38.700  1.00  0.00           H  
ATOM   1058  O4'   G    34      14.261  -7.072 -37.806  1.00  0.00           O  
ATOM   1059  C1'   G    34      13.574  -5.784 -37.551  1.00  0.00           C  
ATOM   1060  H1'   G    34      13.088  -5.680 -36.581  1.00  0.00           H  
ATOM   1061  N9    G    34      14.531  -4.621 -37.732  1.00  0.00           N  
ATOM   1062  C8    G    34      15.679  -4.598 -38.461  1.00  0.00           C  
ATOM   1063  H8    G    34      15.893  -5.389 -39.165  1.00  0.00           H  
ATOM   1064  N7    G    34      16.369  -3.499 -38.391  1.00  0.00           N  
ATOM   1065  C5    G    34      15.745  -2.815 -37.333  1.00  0.00           C  
ATOM   1066  C6    G    34      16.224  -1.707 -36.592  1.00  0.00           C  
ATOM   1067  O6    G    34      17.219  -1.066 -36.814  1.00  0.00           O  
ATOM   1068  N1    G    34      15.506  -1.426 -35.452  1.00  0.00           N  
ATOM   1069  H1    G    34      15.752  -0.623 -34.890  1.00  0.00           H  
ATOM   1070  C2    G    34      14.463  -2.123 -35.036  1.00  0.00           C  
ATOM   1071  N2    G    34      13.838  -1.783 -33.943  1.00  0.00           N  
ATOM   1072  H21   G    34      14.142  -0.912 -33.531  1.00  0.00           H  
ATOM   1073  H22   G    34      12.994  -2.278 -33.694  1.00  0.00           H  
ATOM   1074  N3    G    34      14.008  -3.254 -35.605  1.00  0.00           N  
ATOM   1075  C4    G    34      14.683  -3.562 -36.794  1.00  0.00           C  
ATOM   1076  C3'   G    34      12.939  -6.634 -39.764  1.00  0.00           C  
ATOM   1077  H3'   G    34      13.597  -6.071 -40.424  1.00  0.00           H  
ATOM   1078  C2'   G    34      12.483  -5.659 -38.651  1.00  0.00           C  
ATOM   1079  H2'   G    34      12.422  -4.598 -38.889  1.00  0.00           H  
ATOM   1080  O2'   G    34      11.216  -6.021 -38.200  1.00  0.00           O  
ATOM   1081 HO2'   G    34      10.753  -6.475 -38.908  1.00  0.00           H  
ATOM   1082  O3'   G    34      11.786  -7.210 -40.359  1.00  0.00           O  
ATOM   1083  P     U    35      11.401  -6.993 -41.895  1.00  0.00           P  
ATOM   1084  OP1   U    35      10.490  -8.064 -42.223  1.00  0.00           O  
ATOM   1085  OP2   U    35      12.726  -6.872 -42.556  1.00  0.00           O  
ATOM   1086  O5'   U    35      10.712  -5.598 -41.836  1.00  0.00           O  
ATOM   1087  C5'   U    35       9.445  -5.399 -41.277  1.00  0.00           C  
ATOM   1088  H5'   U    35       9.616  -5.709 -40.246  1.00  0.00           H  
ATOM   1089 H5''   U    35       8.772  -6.109 -41.758  1.00  0.00           H  
ATOM   1090  C4'   U    35       8.998  -3.942 -41.451  1.00  0.00           C  
ATOM   1091  H4'   U    35       7.935  -3.899 -41.215  1.00  0.00           H  
ATOM   1092  O4'   U    35       9.813  -3.004 -40.686  1.00  0.00           O  
ATOM   1093  C1'   U    35      10.291  -2.084 -41.532  1.00  0.00           C  
ATOM   1094  H1'   U    35       9.480  -1.376 -41.703  1.00  0.00           H  
ATOM   1095  N1    U    35      11.626  -1.469 -41.086  1.00  0.00           N  
ATOM   1096  C6    U    35      12.817  -2.161 -41.027  1.00  0.00           C  
ATOM   1097  H6    U    35      12.840  -3.241 -40.999  1.00  0.00           H  
ATOM   1098  C5    U    35      14.020  -1.535 -40.815  1.00  0.00           C  
ATOM   1099  H5    U    35      14.900  -2.161 -40.797  1.00  0.00           H  
ATOM   1100  C4    U    35      14.049  -0.068 -40.678  1.00  0.00           C  
ATOM   1101  O4    U    35      15.104   0.552 -40.431  1.00  0.00           O  
ATOM   1102  N3    U    35      12.842   0.526 -40.607  1.00  0.00           N  
ATOM   1103  H3    U    35      12.727   1.428 -40.169  1.00  0.00           H  
ATOM   1104  C2    U    35      11.640  -0.115 -40.873  1.00  0.00           C  
ATOM   1105  O2    U    35      10.661   0.619 -41.064  1.00  0.00           O  
ATOM   1106  C3'   U    35       9.018  -3.485 -42.920  1.00  0.00           C  
ATOM   1107  H3'   U    35       9.035  -4.330 -43.608  1.00  0.00           H  
ATOM   1108  C2'   U    35      10.374  -2.766 -42.903  1.00  0.00           C  
ATOM   1109  H2'   U    35      11.066  -3.606 -42.961  1.00  0.00           H  
ATOM   1110  O2'   U    35      10.536  -1.878 -43.968  1.00  0.00           O  
ATOM   1111 HO2'   U    35      10.720  -2.450 -44.717  1.00  0.00           H  
ATOM   1112  O3'   U    35       7.940  -2.647 -43.192  1.00  0.00           O  
ATOM   1113  P     U    36       6.474  -3.137 -43.552  1.00  0.00           P  
ATOM   1114  OP1   U    36       5.663  -1.912 -43.639  1.00  0.00           O  
ATOM   1115  OP2   U    36       6.099  -4.212 -42.629  1.00  0.00           O  
ATOM   1116  O5'   U    36       6.743  -3.625 -45.019  1.00  0.00           O  
ATOM   1117  C5'   U    36       7.121  -2.594 -45.968  1.00  0.00           C  
ATOM   1118  H5'   U    36       7.553  -1.740 -45.446  1.00  0.00           H  
ATOM   1119 H5''   U    36       6.286  -2.313 -46.610  1.00  0.00           H  
ATOM   1120  C4'   U    36       8.108  -3.223 -46.970  1.00  0.00           C  
ATOM   1121  H4'   U    36       8.778  -3.856 -46.389  1.00  0.00           H  
ATOM   1122  O4'   U    36       7.245  -4.035 -47.784  1.00  0.00           O  
ATOM   1123  C1'   U    36       7.543  -3.552 -49.132  1.00  0.00           C  
ATOM   1124  H1'   U    36       8.512  -4.008 -49.331  1.00  0.00           H  
ATOM   1125  N1    U    36       6.462  -3.795 -50.094  1.00  0.00           N  
ATOM   1126  C6    U    36       5.185  -3.607 -49.706  1.00  0.00           C  
ATOM   1127  H6    U    36       5.031  -3.221 -48.709  1.00  0.00           H  
ATOM   1128  C5    U    36       4.179  -3.750 -50.626  1.00  0.00           C  
ATOM   1129  H5    U    36       3.182  -3.526 -50.276  1.00  0.00           H  
ATOM   1130  C4    U    36       4.396  -3.974 -52.014  1.00  0.00           C  
ATOM   1131  O4    U    36       3.605  -4.075 -52.860  1.00  0.00           O  
ATOM   1132  N3    U    36       5.715  -4.076 -52.306  1.00  0.00           N  
ATOM   1133  H3    U    36       5.901  -4.167 -53.295  1.00  0.00           H  
ATOM   1134  C2    U    36       6.777  -4.052 -51.442  1.00  0.00           C  
ATOM   1135  O2    U    36       7.908  -4.194 -51.948  1.00  0.00           O  
ATOM   1136  C3'   U    36       8.753  -2.014 -47.751  1.00  0.00           C  
ATOM   1137  H3'   U    36       8.759  -1.048 -47.247  1.00  0.00           H  
ATOM   1138  C2'   U    36       7.761  -2.027 -48.928  1.00  0.00           C  
ATOM   1139  H2'   U    36       6.814  -1.551 -48.674  1.00  0.00           H  
ATOM   1140  O2'   U    36       8.339  -1.390 -50.086  1.00  0.00           O  
ATOM   1141 HO2'   U    36       8.450  -0.449 -49.931  1.00  0.00           H  
ATOM   1142  O3'   U    36      10.034  -2.472 -48.163  1.00  0.00           O  
ATOM   1143  P     U    37      11.338  -2.333 -47.242  1.00  0.00           P  
ATOM   1144  OP1   U    37      12.558  -2.513 -47.991  1.00  0.00           O  
ATOM   1145  OP2   U    37      11.159  -3.166 -46.046  1.00  0.00           O  
ATOM   1146  O5'   U    37      11.227  -0.895 -46.755  1.00  0.00           O  
ATOM   1147  C5'   U    37      11.223   0.210 -47.634  1.00  0.00           C  
ATOM   1148  H5'   U    37      10.441   0.101 -48.385  1.00  0.00           H  
ATOM   1149 H5''   U    37      12.093   0.277 -48.286  1.00  0.00           H  
ATOM   1150  C4'   U    37      11.083   1.594 -46.918  1.00  0.00           C  
ATOM   1151  H4'   U    37      11.235   2.395 -47.642  1.00  0.00           H  
ATOM   1152  O4'   U    37       9.851   1.839 -46.287  1.00  0.00           O  
ATOM   1153  C1'   U    37      10.096   2.314 -44.991  1.00  0.00           C  
ATOM   1154  H1'   U    37      10.379   3.365 -44.927  1.00  0.00           H  
ATOM   1155  N1    U    37       8.854   2.123 -44.235  1.00  0.00           N  
ATOM   1156  C6    U    37       8.477   0.915 -43.747  1.00  0.00           C  
ATOM   1157  H6    U    37       9.110   0.090 -44.039  1.00  0.00           H  
ATOM   1158  C5    U    37       7.353   0.702 -43.065  1.00  0.00           C  
ATOM   1159  H5    U    37       7.153  -0.305 -42.730  1.00  0.00           H  
ATOM   1160  C4    U    37       6.471   1.771 -42.726  1.00  0.00           C  
ATOM   1161  O4    U    37       5.463   1.624 -42.002  1.00  0.00           O  
ATOM   1162  N3    U    37       6.871   2.983 -43.204  1.00  0.00           N  
ATOM   1163  H3    U    37       6.257   3.773 -43.065  1.00  0.00           H  
ATOM   1164  C2    U    37       8.033   3.248 -43.960  1.00  0.00           C  
ATOM   1165  O2    U    37       8.227   4.400 -44.383  1.00  0.00           O  
ATOM   1166  C3'   U    37      12.204   1.603 -45.816  1.00  0.00           C  
ATOM   1167  H3'   U    37      12.923   0.814 -46.036  1.00  0.00           H  
ATOM   1168  C2'   U    37      11.339   1.484 -44.526  1.00  0.00           C  
ATOM   1169  H2'   U    37      10.957   0.474 -44.375  1.00  0.00           H  
ATOM   1170  O2'   U    37      11.934   1.970 -43.322  1.00  0.00           O  
ATOM   1171 HO2'   U    37      11.457   1.507 -42.630  1.00  0.00           H  
ATOM   1172  O3'   U    37      12.959   2.833 -45.946  1.00  0.00           O  
ATOM   1173  P     C    38      14.296   2.791 -46.803  1.00  0.00           P  
ATOM   1174  OP1   C    38      14.091   3.022 -48.272  1.00  0.00           O  
ATOM   1175  OP2   C    38      15.114   1.673 -46.406  1.00  0.00           O  
ATOM   1176  O5'   C    38      15.030   4.116 -46.217  1.00  0.00           O  
ATOM   1177  C5'   C    38      15.108   5.300 -46.944  1.00  0.00           C  
ATOM   1178  H5'   C    38      14.384   5.408 -47.752  1.00  0.00           H  
ATOM   1179 H5''   C    38      16.080   5.349 -47.435  1.00  0.00           H  
ATOM   1180  C4'   C    38      14.954   6.487 -46.018  1.00  0.00           C  
ATOM   1181  H4'   C    38      15.176   7.332 -46.670  1.00  0.00           H  
ATOM   1182  O4'   C    38      13.700   6.611 -45.486  1.00  0.00           O  
ATOM   1183  C1'   C    38      13.704   7.500 -44.328  1.00  0.00           C  
ATOM   1184  H1'   C    38      13.459   8.539 -44.544  1.00  0.00           H  
ATOM   1185  N1    C    38      12.692   6.976 -43.284  1.00  0.00           N  
ATOM   1186  C6    C    38      11.983   5.826 -43.435  1.00  0.00           C  
ATOM   1187  H6    C    38      12.082   5.203 -44.311  1.00  0.00           H  
ATOM   1188  C5    C    38      11.235   5.338 -42.455  1.00  0.00           C  
ATOM   1189  H5    C    38      10.749   4.378 -42.543  1.00  0.00           H  
ATOM   1190  C4    C    38      11.194   6.117 -41.244  1.00  0.00           C  
ATOM   1191  N4    C    38      10.540   5.608 -40.254  1.00  0.00           N  
ATOM   1192  H41   C    38      10.446   6.042 -39.347  1.00  0.00           H  
ATOM   1193  H42   C    38       9.952   4.844 -40.555  1.00  0.00           H  
ATOM   1194  N3    C    38      11.810   7.256 -41.047  1.00  0.00           N  
ATOM   1195  C2    C    38      12.514   7.735 -42.137  1.00  0.00           C  
ATOM   1196  O2    C    38      13.099   8.845 -42.046  1.00  0.00           O  
ATOM   1197  C3'   C    38      15.916   6.518 -44.754  1.00  0.00           C  
ATOM   1198  H3'   C    38      15.891   5.613 -44.147  1.00  0.00           H  
ATOM   1199  C2'   C    38      15.130   7.526 -43.896  1.00  0.00           C  
ATOM   1200  H2'   C    38      15.109   7.426 -42.811  1.00  0.00           H  
ATOM   1201  O2'   C    38      15.564   8.894 -44.283  1.00  0.00           O  
ATOM   1202 HO2'   C    38      16.389   8.736 -44.748  1.00  0.00           H  
ATOM   1203  O3'   C    38      17.290   7.003 -44.854  1.00  0.00           O  
ATOM   1204  P     U    39      18.246   6.445 -43.766  1.00  0.00           P  
ATOM   1205  OP1   U    39      19.496   7.180 -43.949  1.00  0.00           O  
ATOM   1206  OP2   U    39      18.187   4.956 -43.847  1.00  0.00           O  
ATOM   1207  O5'   U    39      17.721   6.783 -42.319  1.00  0.00           O  
ATOM   1208  C5'   U    39      17.862   8.147 -41.823  1.00  0.00           C  
ATOM   1209  H5'   U    39      17.516   8.767 -42.650  1.00  0.00           H  
ATOM   1210 H5''   U    39      18.928   8.356 -41.730  1.00  0.00           H  
ATOM   1211  C4'   U    39      17.032   8.630 -40.627  1.00  0.00           C  
ATOM   1212  H4'   U    39      17.119   9.717 -40.627  1.00  0.00           H  
ATOM   1213  O4'   U    39      15.634   8.430 -40.840  1.00  0.00           O  
ATOM   1214  C1'   U    39      14.975   8.072 -39.559  1.00  0.00           C  
ATOM   1215  H1'   U    39      14.142   8.766 -39.445  1.00  0.00           H  
ATOM   1216  N1    U    39      14.564   6.691 -39.510  1.00  0.00           N  
ATOM   1217  C6    U    39      15.041   5.669 -40.297  1.00  0.00           C  
ATOM   1218  H6    U    39      15.858   5.944 -40.948  1.00  0.00           H  
ATOM   1219  C5    U    39      14.475   4.404 -40.304  1.00  0.00           C  
ATOM   1220  H5    U    39      14.775   3.621 -40.985  1.00  0.00           H  
ATOM   1221  C4    U    39      13.326   4.135 -39.434  1.00  0.00           C  
ATOM   1222  O4    U    39      12.602   3.143 -39.431  1.00  0.00           O  
ATOM   1223  N3    U    39      13.016   5.115 -38.604  1.00  0.00           N  
ATOM   1224  H3    U    39      12.358   4.903 -37.868  1.00  0.00           H  
ATOM   1225  C2    U    39      13.629   6.342 -38.505  1.00  0.00           C  
ATOM   1226  O2    U    39      13.516   6.955 -37.396  1.00  0.00           O  
ATOM   1227  C3'   U    39      17.397   8.041 -39.263  1.00  0.00           C  
ATOM   1228  H3'   U    39      17.496   6.955 -39.270  1.00  0.00           H  
ATOM   1229  C2'   U    39      16.065   8.413 -38.537  1.00  0.00           C  
ATOM   1230  H2'   U    39      16.077   7.764 -37.661  1.00  0.00           H  
ATOM   1231  O2'   U    39      15.957   9.742 -38.080  1.00  0.00           O  
ATOM   1232 HO2'   U    39      16.846  10.104 -38.101  1.00  0.00           H  
ATOM   1233  O3'   U    39      18.565   8.562 -38.776  1.00  0.00           O  
ATOM   1234  P     A    40      19.380   7.796 -37.572  1.00  0.00           P  
ATOM   1235  OP1   A    40      20.421   8.637 -36.974  1.00  0.00           O  
ATOM   1236  OP2   A    40      19.738   6.452 -38.081  1.00  0.00           O  
ATOM   1237  O5'   A    40      18.270   7.535 -36.463  1.00  0.00           O  
ATOM   1238  C5'   A    40      17.696   8.532 -35.618  1.00  0.00           C  
ATOM   1239  H5'   A    40      17.153   9.261 -36.220  1.00  0.00           H  
ATOM   1240 H5''   A    40      18.412   9.065 -34.993  1.00  0.00           H  
ATOM   1241  C4'   A    40      16.646   7.831 -34.687  1.00  0.00           C  
ATOM   1242  H4'   A    40      16.078   8.666 -34.277  1.00  0.00           H  
ATOM   1243  O4'   A    40      15.554   7.231 -35.331  1.00  0.00           O  
ATOM   1244  C1'   A    40      15.132   6.132 -34.606  1.00  0.00           C  
ATOM   1245  H1'   A    40      14.077   6.291 -34.383  1.00  0.00           H  
ATOM   1246  N9    A    40      15.411   4.859 -35.271  1.00  0.00           N  
ATOM   1247  C8    A    40      16.299   4.622 -36.285  1.00  0.00           C  
ATOM   1248  H8    A    40      17.015   5.380 -36.566  1.00  0.00           H  
ATOM   1249  N7    A    40      16.231   3.490 -36.864  1.00  0.00           N  
ATOM   1250  C5    A    40      15.096   2.887 -36.175  1.00  0.00           C  
ATOM   1251  C6    A    40      14.355   1.728 -36.467  1.00  0.00           C  
ATOM   1252  N6    A    40      14.539   0.853 -37.402  1.00  0.00           N  
ATOM   1253  H61   A    40      13.915   0.077 -37.573  1.00  0.00           H  
ATOM   1254  H62   A    40      15.396   0.934 -37.930  1.00  0.00           H  
ATOM   1255  N1    A    40      13.279   1.579 -35.689  1.00  0.00           N  
ATOM   1256  C2    A    40      12.831   2.443 -34.827  1.00  0.00           C  
ATOM   1257  H2    A    40      11.901   2.198 -34.336  1.00  0.00           H  
ATOM   1258  N3    A    40      13.385   3.638 -34.632  1.00  0.00           N  
ATOM   1259  C4    A    40      14.555   3.776 -35.303  1.00  0.00           C  
ATOM   1260  C3'   A    40      17.184   6.909 -33.642  1.00  0.00           C  
ATOM   1261  H3'   A    40      17.868   6.217 -34.134  1.00  0.00           H  
ATOM   1262  C2'   A    40      15.934   6.145 -33.282  1.00  0.00           C  
ATOM   1263  H2'   A    40      16.101   5.141 -32.894  1.00  0.00           H  
ATOM   1264  O2'   A    40      15.326   6.940 -32.269  1.00  0.00           O  
ATOM   1265 HO2'   A    40      14.796   6.257 -31.851  1.00  0.00           H  
ATOM   1266  O3'   A    40      17.908   7.676 -32.655  1.00  0.00           O  
ATOM   1267  P     C    41      19.067   7.011 -31.844  1.00  0.00           P  
ATOM   1268  OP1   C    41      19.618   8.003 -30.851  1.00  0.00           O  
ATOM   1269  OP2   C    41      20.027   6.463 -32.779  1.00  0.00           O  
ATOM   1270  O5'   C    41      18.349   5.753 -31.103  1.00  0.00           O  
ATOM   1271  C5'   C    41      17.613   5.869 -29.911  1.00  0.00           C  
ATOM   1272  H5'   C    41      16.884   6.668 -30.039  1.00  0.00           H  
ATOM   1273 H5''   C    41      18.367   6.070 -29.149  1.00  0.00           H  
ATOM   1274  C4'   C    41      16.738   4.650 -29.532  1.00  0.00           C  
ATOM   1275  H4'   C    41      15.997   4.908 -28.775  1.00  0.00           H  
ATOM   1276  O4'   C    41      16.043   4.232 -30.682  1.00  0.00           O  
ATOM   1277  C1'   C    41      15.984   2.823 -30.849  1.00  0.00           C  
ATOM   1278  H1'   C    41      14.961   2.449 -30.889  1.00  0.00           H  
ATOM   1279  N1    C    41      16.617   2.435 -32.090  1.00  0.00           N  
ATOM   1280  C6    C    41      17.836   2.985 -32.512  1.00  0.00           C  
ATOM   1281  H6    C    41      18.274   3.854 -32.043  1.00  0.00           H  
ATOM   1282  C5    C    41      18.470   2.445 -33.599  1.00  0.00           C  
ATOM   1283  H5    C    41      19.433   2.821 -33.914  1.00  0.00           H  
ATOM   1284  C4    C    41      17.789   1.477 -34.342  1.00  0.00           C  
ATOM   1285  N4    C    41      18.424   1.052 -35.447  1.00  0.00           N  
ATOM   1286  H41   C    41      17.965   0.410 -36.076  1.00  0.00           H  
ATOM   1287  H42   C    41      19.305   1.473 -35.704  1.00  0.00           H  
ATOM   1288  N3    C    41      16.739   0.874 -33.927  1.00  0.00           N  
ATOM   1289  C2    C    41      16.055   1.387 -32.850  1.00  0.00           C  
ATOM   1290  O2    C    41      14.935   0.928 -32.754  1.00  0.00           O  
ATOM   1291  C3'   C    41      17.527   3.391 -29.165  1.00  0.00           C  
ATOM   1292  H3'   C    41      18.439   3.365 -29.762  1.00  0.00           H  
ATOM   1293  C2'   C    41      16.649   2.204 -29.655  1.00  0.00           C  
ATOM   1294  H2'   C    41      17.136   1.240 -29.802  1.00  0.00           H  
ATOM   1295  O2'   C    41      15.637   2.073 -28.676  1.00  0.00           O  
ATOM   1296 HO2'   C    41      16.117   1.847 -27.876  1.00  0.00           H  
ATOM   1297  O3'   C    41      17.670   3.358 -27.760  1.00  0.00           O  
ATOM   1298  P     C    42      19.064   3.022 -27.110  1.00  0.00           P  
ATOM   1299  OP1   C    42      20.210   2.930 -28.078  1.00  0.00           O  
ATOM   1300  OP2   C    42      18.897   1.855 -26.288  1.00  0.00           O  
ATOM   1301  O5'   C    42      19.262   4.232 -26.153  1.00  0.00           O  
ATOM   1302  C5'   C    42      19.718   5.562 -26.587  1.00  0.00           C  
ATOM   1303  H5'   C    42      19.730   5.640 -27.674  1.00  0.00           H  
ATOM   1304 H5''   C    42      20.734   5.704 -26.220  1.00  0.00           H  
ATOM   1305  C4'   C    42      18.765   6.586 -26.090  1.00  0.00           C  
ATOM   1306  H4'   C    42      19.102   7.553 -26.465  1.00  0.00           H  
ATOM   1307  O4'   C    42      17.408   6.440 -26.578  1.00  0.00           O  
ATOM   1308  C1'   C    42      16.509   6.842 -25.579  1.00  0.00           C  
ATOM   1309  H1'   C    42      15.993   7.711 -25.986  1.00  0.00           H  
ATOM   1310  N1    C    42      15.637   5.865 -25.051  1.00  0.00           N  
ATOM   1311  C6    C    42      15.654   4.581 -25.590  1.00  0.00           C  
ATOM   1312  H6    C    42      16.554   4.210 -26.057  1.00  0.00           H  
ATOM   1313  C5    C    42      14.741   3.632 -25.277  1.00  0.00           C  
ATOM   1314  H5    C    42      14.697   2.623 -25.660  1.00  0.00           H  
ATOM   1315  C4    C    42      13.719   4.091 -24.421  1.00  0.00           C  
ATOM   1316  N4    C    42      12.757   3.295 -24.163  1.00  0.00           N  
ATOM   1317  H41   C    42      11.992   3.447 -23.521  1.00  0.00           H  
ATOM   1318  H42   C    42      12.812   2.355 -24.529  1.00  0.00           H  
ATOM   1319  N3    C    42      13.612   5.292 -23.919  1.00  0.00           N  
ATOM   1320  C2    C    42      14.507   6.195 -24.235  1.00  0.00           C  
ATOM   1321  O2    C    42      14.353   7.301 -23.750  1.00  0.00           O  
ATOM   1322  C3'   C    42      18.737   6.681 -24.579  1.00  0.00           C  
ATOM   1323  H3'   C    42      18.824   5.702 -24.107  1.00  0.00           H  
ATOM   1324  C2'   C    42      17.429   7.347 -24.381  1.00  0.00           C  
ATOM   1325  H2'   C    42      17.026   6.996 -23.431  1.00  0.00           H  
ATOM   1326  O2'   C    42      17.560   8.788 -24.467  1.00  0.00           O  
ATOM   1327 HO2'   C    42      17.125   9.161 -23.697  1.00  0.00           H  
ATOM   1328  O3'   C    42      19.847   7.432 -24.094  1.00  0.00           O  
ATOM   1329  P     A    43      20.595   6.949 -22.690  1.00  0.00           P  
ATOM   1330  OP1   A    43      21.841   7.738 -22.564  1.00  0.00           O  
ATOM   1331  OP2   A    43      20.774   5.488 -22.666  1.00  0.00           O  
ATOM   1332  O5'   A    43      19.517   7.386 -21.615  1.00  0.00           O  
ATOM   1333  C5'   A    43      19.418   8.764 -21.400  1.00  0.00           C  
ATOM   1334  H5'   A    43      19.496   9.353 -22.314  1.00  0.00           H  
ATOM   1335 H5''   A    43      20.261   8.973 -20.740  1.00  0.00           H  
ATOM   1336  C4'   A    43      18.176   9.118 -20.719  1.00  0.00           C  
ATOM   1337  H4'   A    43      18.060  10.202 -20.734  1.00  0.00           H  
ATOM   1338  O4'   A    43      17.131   8.558 -21.507  1.00  0.00           O  
ATOM   1339  C1'   A    43      16.049   8.360 -20.536  1.00  0.00           C  
ATOM   1340  H1'   A    43      15.134   8.902 -20.776  1.00  0.00           H  
ATOM   1341  N9    A    43      15.652   6.958 -20.542  1.00  0.00           N  
ATOM   1342  C8    A    43      16.325   5.842 -21.059  1.00  0.00           C  
ATOM   1343  H8    A    43      17.356   5.868 -21.380  1.00  0.00           H  
ATOM   1344  N7    A    43      15.616   4.796 -21.122  1.00  0.00           N  
ATOM   1345  C5    A    43      14.479   5.138 -20.456  1.00  0.00           C  
ATOM   1346  C6    A    43      13.275   4.519 -19.958  1.00  0.00           C  
ATOM   1347  N6    A    43      13.058   3.275 -20.129  1.00  0.00           N  
ATOM   1348  H61   A    43      12.264   2.871 -19.654  1.00  0.00           H  
ATOM   1349  H62   A    43      13.656   2.709 -20.714  1.00  0.00           H  
ATOM   1350  N1    A    43      12.229   5.184 -19.403  1.00  0.00           N  
ATOM   1351  C2    A    43      12.407   6.494 -19.243  1.00  0.00           C  
ATOM   1352  H2    A    43      11.634   6.855 -18.580  1.00  0.00           H  
ATOM   1353  N3    A    43      13.510   7.201 -19.466  1.00  0.00           N  
ATOM   1354  C4    A    43      14.466   6.450 -20.077  1.00  0.00           C  
ATOM   1355  C3'   A    43      17.989   8.729 -19.267  1.00  0.00           C  
ATOM   1356  H3'   A    43      18.335   7.696 -19.268  1.00  0.00           H  
ATOM   1357  C2'   A    43      16.493   8.781 -19.061  1.00  0.00           C  
ATOM   1358  H2'   A    43      16.162   8.034 -18.339  1.00  0.00           H  
ATOM   1359  O2'   A    43      15.988  10.140 -18.886  1.00  0.00           O  
ATOM   1360 HO2'   A    43      15.605  10.151 -18.006  1.00  0.00           H  
ATOM   1361  O3'   A    43      18.831   9.466 -18.407  1.00  0.00           O  
ATOM   1362  P     A    44      19.207   8.923 -17.013  1.00  0.00           P  
ATOM   1363  OP1   A    44      20.200   9.883 -16.482  1.00  0.00           O  
ATOM   1364  OP2   A    44      19.568   7.490 -17.049  1.00  0.00           O  
ATOM   1365  O5'   A    44      17.875   9.128 -16.120  1.00  0.00           O  
ATOM   1366  C5'   A    44      17.382  10.387 -15.793  1.00  0.00           C  
ATOM   1367  H5'   A    44      17.573  11.230 -16.456  1.00  0.00           H  
ATOM   1368 H5''   A    44      17.929  10.760 -14.927  1.00  0.00           H  
ATOM   1369  C4'   A    44      15.919  10.379 -15.393  1.00  0.00           C  
ATOM   1370  H4'   A    44      15.517  11.389 -15.313  1.00  0.00           H  
ATOM   1371  O4'   A    44      15.135   9.706 -16.357  1.00  0.00           O  
ATOM   1372  C1'   A    44      14.089   8.890 -15.793  1.00  0.00           C  
ATOM   1373  H1'   A    44      13.135   9.208 -16.215  1.00  0.00           H  
ATOM   1374  N9    A    44      14.289   7.411 -15.977  1.00  0.00           N  
ATOM   1375  C8    A    44      15.436   6.710 -16.304  1.00  0.00           C  
ATOM   1376  H8    A    44      16.388   7.200 -16.443  1.00  0.00           H  
ATOM   1377  N7    A    44      15.221   5.468 -16.571  1.00  0.00           N  
ATOM   1378  C5    A    44      13.801   5.284 -16.292  1.00  0.00           C  
ATOM   1379  C6    A    44      12.892   4.227 -16.449  1.00  0.00           C  
ATOM   1380  N6    A    44      13.198   2.983 -16.795  1.00  0.00           N  
ATOM   1381  H61   A    44      12.418   2.395 -17.054  1.00  0.00           H  
ATOM   1382  H62   A    44      14.170   2.715 -16.855  1.00  0.00           H  
ATOM   1383  N1    A    44      11.573   4.431 -16.308  1.00  0.00           N  
ATOM   1384  C2    A    44      11.170   5.652 -15.899  1.00  0.00           C  
ATOM   1385  H2    A    44      10.110   5.762 -15.721  1.00  0.00           H  
ATOM   1386  N3    A    44      11.943   6.713 -15.706  1.00  0.00           N  
ATOM   1387  C4    A    44      13.252   6.505 -15.936  1.00  0.00           C  
ATOM   1388  C3'   A    44      15.701   9.680 -14.033  1.00  0.00           C  
ATOM   1389  H3'   A    44      16.413   8.857 -13.973  1.00  0.00           H  
ATOM   1390  C2'   A    44      14.249   9.160 -14.299  1.00  0.00           C  
ATOM   1391  H2'   A    44      13.914   8.348 -13.653  1.00  0.00           H  
ATOM   1392  O2'   A    44      13.391  10.259 -14.125  1.00  0.00           O  
ATOM   1393 HO2'   A    44      13.753  10.644 -13.323  1.00  0.00           H  
ATOM   1394  O3'   A    44      15.656  10.568 -12.920  1.00  0.00           O  
ATOM   1395  P     G    45      15.833  10.105 -11.428  1.00  0.00           P  
ATOM   1396  OP1   G    45      15.908  11.293 -10.616  1.00  0.00           O  
ATOM   1397  OP2   G    45      16.924   9.130 -11.349  1.00  0.00           O  
ATOM   1398  O5'   G    45      14.523   9.314 -11.248  1.00  0.00           O  
ATOM   1399  C5'   G    45      13.241   9.733 -10.846  1.00  0.00           C  
ATOM   1400  H5'   G    45      13.032  10.642 -11.410  1.00  0.00           H  
ATOM   1401 H5''   G    45      13.281   9.971  -9.784  1.00  0.00           H  
ATOM   1402  C4'   G    45      12.055   8.748 -11.067  1.00  0.00           C  
ATOM   1403  H4'   G    45      11.131   9.304 -10.906  1.00  0.00           H  
ATOM   1404  O4'   G    45      12.082   8.153 -12.395  1.00  0.00           O  
ATOM   1405  C1'   G    45      11.488   6.812 -12.247  1.00  0.00           C  
ATOM   1406  H1'   G    45      10.529   6.778 -12.764  1.00  0.00           H  
ATOM   1407  N9    G    45      12.386   5.736 -12.834  1.00  0.00           N  
ATOM   1408  C8    G    45      13.716   5.874 -12.821  1.00  0.00           C  
ATOM   1409  H8    G    45      14.256   6.791 -12.639  1.00  0.00           H  
ATOM   1410  N7    G    45      14.361   4.771 -13.128  1.00  0.00           N  
ATOM   1411  C5    G    45      13.373   3.833 -13.201  1.00  0.00           C  
ATOM   1412  C6    G    45      13.429   2.390 -13.338  1.00  0.00           C  
ATOM   1413  O6    G    45      14.464   1.780 -13.577  1.00  0.00           O  
ATOM   1414  N1    G    45      12.181   1.734 -13.345  1.00  0.00           N  
ATOM   1415  H1    G    45      12.226   0.728 -13.430  1.00  0.00           H  
ATOM   1416  C2    G    45      11.060   2.353 -13.039  1.00  0.00           C  
ATOM   1417  N2    G    45      10.024   1.592 -12.874  1.00  0.00           N  
ATOM   1418  H21   G    45      10.102   0.682 -13.307  1.00  0.00           H  
ATOM   1419  H22   G    45       9.153   1.991 -12.556  1.00  0.00           H  
ATOM   1420  N3    G    45      10.957   3.715 -12.872  1.00  0.00           N  
ATOM   1421  C4    G    45      12.159   4.396 -12.944  1.00  0.00           C  
ATOM   1422  C3'   G    45      12.174   7.622 -10.091  1.00  0.00           C  
ATOM   1423  H3'   G    45      13.135   7.111 -10.145  1.00  0.00           H  
ATOM   1424  C2'   G    45      11.147   6.613 -10.693  1.00  0.00           C  
ATOM   1425  H2'   G    45      11.376   5.620 -10.306  1.00  0.00           H  
ATOM   1426  O2'   G    45       9.786   6.930 -10.324  1.00  0.00           O  
ATOM   1427 HO2'   G    45       9.660   6.726  -9.395  1.00  0.00           H  
ATOM   1428  O3'   G    45      11.777   8.143  -8.819  1.00  0.00           O  
ATOM   1429  P     A    46      12.336   7.354  -7.536  1.00  0.00           P  
ATOM   1430  OP1   A    46      11.709   7.954  -6.380  1.00  0.00           O  
ATOM   1431  OP2   A    46      13.794   7.293  -7.662  1.00  0.00           O  
ATOM   1432  O5'   A    46      11.747   5.901  -7.658  1.00  0.00           O  
ATOM   1433  C5'   A    46      10.440   5.581  -7.241  1.00  0.00           C  
ATOM   1434  H5'   A    46       9.650   6.133  -7.750  1.00  0.00           H  
ATOM   1435 H5''   A    46      10.347   5.838  -6.186  1.00  0.00           H  
ATOM   1436  C4'   A    46      10.134   4.085  -7.481  1.00  0.00           C  
ATOM   1437  H4'   A    46       9.102   3.804  -7.270  1.00  0.00           H  
ATOM   1438  O4'   A    46      10.484   3.911  -8.834  1.00  0.00           O  
ATOM   1439  C1'   A    46      11.009   2.597  -9.089  1.00  0.00           C  
ATOM   1440  H1'   A    46      10.401   2.099  -9.844  1.00  0.00           H  
ATOM   1441  N9    A    46      12.416   2.551  -9.580  1.00  0.00           N  
ATOM   1442  C8    A    46      13.537   3.419  -9.478  1.00  0.00           C  
ATOM   1443  H8    A    46      13.502   4.401  -9.029  1.00  0.00           H  
ATOM   1444  N7    A    46      14.635   2.939  -9.962  1.00  0.00           N  
ATOM   1445  C5    A    46      14.328   1.629 -10.283  1.00  0.00           C  
ATOM   1446  C6    A    46      15.010   0.544 -10.800  1.00  0.00           C  
ATOM   1447  N6    A    46      16.292   0.518 -11.040  1.00  0.00           N  
ATOM   1448  H61   A    46      16.522  -0.380 -11.442  1.00  0.00           H  
ATOM   1449  H62   A    46      16.922   1.307 -11.041  1.00  0.00           H  
ATOM   1450  N1    A    46      14.398  -0.594 -11.094  1.00  0.00           N  
ATOM   1451  C2    A    46      13.100  -0.715 -10.798  1.00  0.00           C  
ATOM   1452  H2    A    46      12.671  -1.646 -11.136  1.00  0.00           H  
ATOM   1453  N3    A    46      12.292   0.280 -10.368  1.00  0.00           N  
ATOM   1454  C4    A    46      12.953   1.400 -10.122  1.00  0.00           C  
ATOM   1455  C3'   A    46      11.014   3.003  -6.813  1.00  0.00           C  
ATOM   1456  H3'   A    46      12.037   3.375  -6.770  1.00  0.00           H  
ATOM   1457  C2'   A    46      10.864   1.845  -7.811  1.00  0.00           C  
ATOM   1458  H2'   A    46      11.780   1.271  -7.673  1.00  0.00           H  
ATOM   1459  O2'   A    46       9.631   1.095  -7.650  1.00  0.00           O  
ATOM   1460 HO2'   A    46       9.625   0.723  -6.765  1.00  0.00           H  
ATOM   1461  O3'   A    46      10.411   2.631  -5.555  1.00  0.00           O  
ATOM   1462  P     G    47      11.232   1.845  -4.455  1.00  0.00           P  
ATOM   1463  OP1   G    47      10.602   1.984  -3.126  1.00  0.00           O  
ATOM   1464  OP2   G    47      12.614   2.244  -4.630  1.00  0.00           O  
ATOM   1465  O5'   G    47      11.207   0.295  -4.824  1.00  0.00           O  
ATOM   1466  C5'   G    47      10.063  -0.482  -4.856  1.00  0.00           C  
ATOM   1467  H5'   G    47       9.199   0.055  -5.247  1.00  0.00           H  
ATOM   1468 H5''   G    47       9.837  -0.926  -3.887  1.00  0.00           H  
ATOM   1469  C4'   G    47      10.438  -1.717  -5.696  1.00  0.00           C  
ATOM   1470  H4'   G    47       9.519  -2.299  -5.776  1.00  0.00           H  
ATOM   1471  O4'   G    47      10.919  -1.412  -7.032  1.00  0.00           O  
ATOM   1472  C1'   G    47      11.961  -2.362  -7.322  1.00  0.00           C  
ATOM   1473  H1'   G    47      11.637  -2.815  -8.260  1.00  0.00           H  
ATOM   1474  N9    G    47      13.355  -1.825  -7.453  1.00  0.00           N  
ATOM   1475  C8    G    47      13.891  -0.732  -6.848  1.00  0.00           C  
ATOM   1476  H8    G    47      13.244  -0.185  -6.180  1.00  0.00           H  
ATOM   1477  N7    G    47      15.085  -0.419  -7.223  1.00  0.00           N  
ATOM   1478  C5    G    47      15.378  -1.468  -8.112  1.00  0.00           C  
ATOM   1479  C6    G    47      16.528  -1.694  -8.805  1.00  0.00           C  
ATOM   1480  O6    G    47      17.572  -1.090  -8.703  1.00  0.00           O  
ATOM   1481  N1    G    47      16.533  -2.852  -9.616  1.00  0.00           N  
ATOM   1482  H1    G    47      17.436  -3.096  -9.996  1.00  0.00           H  
ATOM   1483  C2    G    47      15.541  -3.762  -9.602  1.00  0.00           C  
ATOM   1484  N2    G    47      15.788  -4.910 -10.191  1.00  0.00           N  
ATOM   1485  H21   G    47      16.732  -5.198 -10.406  1.00  0.00           H  
ATOM   1486  H22   G    47      15.079  -5.628 -10.146  1.00  0.00           H  
ATOM   1487  N3    G    47      14.358  -3.519  -9.051  1.00  0.00           N  
ATOM   1488  C4    G    47      14.300  -2.299  -8.333  1.00  0.00           C  
ATOM   1489  C3'   G    47      11.452  -2.668  -5.026  1.00  0.00           C  
ATOM   1490  H3'   G    47      12.188  -2.093  -4.463  1.00  0.00           H  
ATOM   1491  C2'   G    47      11.990  -3.423  -6.235  1.00  0.00           C  
ATOM   1492  H2'   G    47      13.011  -3.794  -6.143  1.00  0.00           H  
ATOM   1493  O2'   G    47      11.121  -4.447  -6.706  1.00  0.00           O  
ATOM   1494 HO2'   G    47      10.520  -4.826  -6.061  1.00  0.00           H  
ATOM   1495  O3'   G    47      10.949  -3.707  -4.165  1.00  0.00           O  
ATOM   1496  P     C    48      11.740  -4.514  -2.999  1.00  0.00           P  
ATOM   1497  OP1   C    48      10.783  -5.421  -2.378  1.00  0.00           O  
ATOM   1498  OP2   C    48      12.383  -3.599  -2.018  1.00  0.00           O  
ATOM   1499  O5'   C    48      12.912  -5.360  -3.695  1.00  0.00           O  
ATOM   1500  C5'   C    48      12.634  -6.498  -4.469  1.00  0.00           C  
ATOM   1501  H5'   C    48      11.689  -6.471  -5.012  1.00  0.00           H  
ATOM   1502 H5''   C    48      12.492  -7.322  -3.769  1.00  0.00           H  
ATOM   1503  C4'   C    48      13.875  -7.060  -5.307  1.00  0.00           C  
ATOM   1504  H4'   C    48      13.506  -7.836  -5.978  1.00  0.00           H  
ATOM   1505  O4'   C    48      14.399  -6.023  -6.181  1.00  0.00           O  
ATOM   1506  C1'   C    48      15.810  -6.110  -6.308  1.00  0.00           C  
ATOM   1507  H1'   C    48      16.063  -6.408  -7.326  1.00  0.00           H  
ATOM   1508  N1    C    48      16.482  -4.869  -5.798  1.00  0.00           N  
ATOM   1509  C6    C    48      15.800  -3.944  -5.020  1.00  0.00           C  
ATOM   1510  H6    C    48      14.871  -4.208  -4.539  1.00  0.00           H  
ATOM   1511  C5    C    48      16.308  -2.717  -4.786  1.00  0.00           C  
ATOM   1512  H5    C    48      15.839  -2.020  -4.107  1.00  0.00           H  
ATOM   1513  C4    C    48      17.482  -2.367  -5.546  1.00  0.00           C  
ATOM   1514  N4    C    48      18.119  -1.274  -5.340  1.00  0.00           N  
ATOM   1515  H41   C    48      19.025  -1.318  -5.783  1.00  0.00           H  
ATOM   1516  H42   C    48      17.723  -0.542  -4.767  1.00  0.00           H  
ATOM   1517  N3    C    48      18.131  -3.193  -6.256  1.00  0.00           N  
ATOM   1518  C2    C    48      17.695  -4.464  -6.394  1.00  0.00           C  
ATOM   1519  O2    C    48      18.281  -5.218  -7.162  1.00  0.00           O  
ATOM   1520  C3'   C    48      15.011  -7.567  -4.442  1.00  0.00           C  
ATOM   1521  H3'   C    48      14.962  -6.921  -3.565  1.00  0.00           H  
ATOM   1522  C2'   C    48      16.237  -7.270  -5.359  1.00  0.00           C  
ATOM   1523  H2'   C    48      17.052  -7.013  -4.683  1.00  0.00           H  
ATOM   1524  O2'   C    48      16.563  -8.250  -6.314  1.00  0.00           O  
ATOM   1525 HO2'   C    48      17.149  -8.924  -5.963  1.00  0.00           H  
ATOM   1526  O3'   C    48      14.837  -8.972  -4.114  1.00  0.00           O  
ATOM   1527  P     C    49      15.639  -9.540  -2.887  1.00  0.00           P  
ATOM   1528  OP1   C    49      15.100 -10.871  -2.620  1.00  0.00           O  
ATOM   1529  OP2   C    49      15.509  -8.682  -1.720  1.00  0.00           O  
ATOM   1530  O5'   C    49      17.160  -9.647  -3.383  1.00  0.00           O  
ATOM   1531  C5'   C    49      17.604 -10.694  -4.196  1.00  0.00           C  
ATOM   1532  H5'   C    49      17.056 -10.683  -5.139  1.00  0.00           H  
ATOM   1533 H5''   C    49      17.537 -11.672  -3.721  1.00  0.00           H  
ATOM   1534  C4'   C    49      19.037 -10.494  -4.615  1.00  0.00           C  
ATOM   1535  H4'   C    49      19.375 -11.228  -5.346  1.00  0.00           H  
ATOM   1536  O4'   C    49      19.163  -9.160  -5.102  1.00  0.00           O  
ATOM   1537  C1'   C    49      20.428  -8.661  -4.781  1.00  0.00           C  
ATOM   1538  H1'   C    49      21.162  -8.754  -5.582  1.00  0.00           H  
ATOM   1539  N1    C    49      20.262  -7.331  -4.201  1.00  0.00           N  
ATOM   1540  C6    C    49      19.393  -7.067  -3.169  1.00  0.00           C  
ATOM   1541  H6    C    49      18.791  -7.825  -2.689  1.00  0.00           H  
ATOM   1542  C5    C    49      19.202  -5.823  -2.610  1.00  0.00           C  
ATOM   1543  H5    C    49      18.552  -5.571  -1.785  1.00  0.00           H  
ATOM   1544  C4    C    49      19.857  -4.775  -3.299  1.00  0.00           C  
ATOM   1545  N4    C    49      19.734  -3.519  -2.896  1.00  0.00           N  
ATOM   1546  H41   C    49      20.265  -2.747  -3.274  1.00  0.00           H  
ATOM   1547  H42   C    49      19.019  -3.398  -2.193  1.00  0.00           H  
ATOM   1548  N3    C    49      20.748  -4.968  -4.228  1.00  0.00           N  
ATOM   1549  C2    C    49      20.934  -6.218  -4.655  1.00  0.00           C  
ATOM   1550  O2    C    49      21.863  -6.438  -5.406  1.00  0.00           O  
ATOM   1551  C3'   C    49      19.891 -10.586  -3.374  1.00  0.00           C  
ATOM   1552  H3'   C    49      19.384 -10.235  -2.476  1.00  0.00           H  
ATOM   1553  C2'   C    49      21.047  -9.630  -3.738  1.00  0.00           C  
ATOM   1554  H2'   C    49      21.403  -9.108  -2.850  1.00  0.00           H  
ATOM   1555  O2'   C    49      22.166 -10.293  -4.393  1.00  0.00           O  
ATOM   1556 HO2'   C    49      22.817  -9.650  -4.683  1.00  0.00           H  
ATOM   1557  O3'   C    49      20.322 -11.900  -3.193  1.00  0.00           O  
ATOM   1558  P     U    50      20.587 -12.506  -1.863  1.00  0.00           P  
ATOM   1559  OP1   U    50      21.174 -13.831  -2.147  1.00  0.00           O  
ATOM   1560  OP2   U    50      19.315 -12.523  -1.071  1.00  0.00           O  
ATOM   1561  O5'   U    50      21.695 -11.636  -1.207  1.00  0.00           O  
ATOM   1562  C5'   U    50      22.129 -11.947   0.114  1.00  0.00           C  
ATOM   1563  H5'   U    50      22.521 -12.950  -0.056  1.00  0.00           H  
ATOM   1564 H5''   U    50      21.328 -12.006   0.851  1.00  0.00           H  
ATOM   1565  C4'   U    50      23.338 -11.054   0.613  1.00  0.00           C  
ATOM   1566  H4'   U    50      24.195 -11.439   0.061  1.00  0.00           H  
ATOM   1567  O4'   U    50      23.137  -9.676   0.439  1.00  0.00           O  
ATOM   1568  C1'   U    50      22.656  -9.214   1.673  1.00  0.00           C  
ATOM   1569  H1'   U    50      23.399  -8.549   2.114  1.00  0.00           H  
ATOM   1570  N1    U    50      21.425  -8.437   1.383  1.00  0.00           N  
ATOM   1571  C6    U    50      20.496  -8.938   0.439  1.00  0.00           C  
ATOM   1572  H6    U    50      20.750  -9.750  -0.227  1.00  0.00           H  
ATOM   1573  C5    U    50      19.284  -8.271   0.275  1.00  0.00           C  
ATOM   1574  H5    U    50      18.580  -8.639  -0.457  1.00  0.00           H  
ATOM   1575  C4    U    50      19.038  -7.086   1.063  1.00  0.00           C  
ATOM   1576  O4    U    50      18.119  -6.264   0.849  1.00  0.00           O  
ATOM   1577  N3    U    50      19.962  -6.713   2.017  1.00  0.00           N  
ATOM   1578  H3    U    50      19.842  -5.895   2.598  1.00  0.00           H  
ATOM   1579  C2    U    50      21.170  -7.323   2.134  1.00  0.00           C  
ATOM   1580  O2    U    50      22.031  -6.806   2.798  1.00  0.00           O  
ATOM   1581  C3'   U    50      23.436 -11.348   2.128  1.00  0.00           C  
ATOM   1582  H3'   U    50      23.002 -12.301   2.431  1.00  0.00           H  
ATOM   1583  C2'   U    50      22.371 -10.319   2.641  1.00  0.00           C  
ATOM   1584  H2'   U    50      21.343 -10.661   2.526  1.00  0.00           H  
ATOM   1585  O2'   U    50      22.714  -9.913   3.985  1.00  0.00           O  
ATOM   1586 HO2'   U    50      21.909  -9.527   4.338  1.00  0.00           H  
ATOM   1587  O3'   U    50      24.746 -11.029   2.632  1.00  0.00           O  
ATOM   1588  P     U    51      25.927 -12.018   2.443  1.00  0.00           P  
ATOM   1589  OP1   U    51      25.390 -13.223   1.738  1.00  0.00           O  
ATOM   1590  OP2   U    51      26.711 -12.120   3.671  1.00  0.00           O  
ATOM   1591  O5'   U    51      26.702 -11.043   1.352  1.00  0.00           O  
ATOM   1592  C5'   U    51      27.028 -11.472   0.027  1.00  0.00           C  
ATOM   1593  H5'   U    51      26.102 -11.490  -0.547  1.00  0.00           H  
ATOM   1594 H5''   U    51      27.421 -12.486   0.101  1.00  0.00           H  
ATOM   1595  C4'   U    51      28.022 -10.602  -0.692  1.00  0.00           C  
ATOM   1596  H4'   U    51      28.297 -11.131  -1.605  1.00  0.00           H  
ATOM   1597  O4'   U    51      27.404  -9.413  -1.193  1.00  0.00           O  
ATOM   1598  C1'   U    51      28.181  -8.317  -0.930  1.00  0.00           C  
ATOM   1599  H1'   U    51      28.660  -7.901  -1.816  1.00  0.00           H  
ATOM   1600  N1    U    51      27.477  -7.210  -0.285  1.00  0.00           N  
ATOM   1601  C6    U    51      26.337  -7.534   0.481  1.00  0.00           C  
ATOM   1602  H6    U    51      26.020  -8.545   0.692  1.00  0.00           H  
ATOM   1603  C5    U    51      25.582  -6.566   0.989  1.00  0.00           C  
ATOM   1604  H5    U    51      24.822  -6.794   1.721  1.00  0.00           H  
ATOM   1605  C4    U    51      25.802  -5.169   0.717  1.00  0.00           C  
ATOM   1606  O4    U    51      25.190  -4.216   1.084  1.00  0.00           O  
ATOM   1607  N3    U    51      27.021  -4.920   0.125  1.00  0.00           N  
ATOM   1608  H3    U    51      27.350  -3.987  -0.078  1.00  0.00           H  
ATOM   1609  C2    U    51      27.793  -5.901  -0.459  1.00  0.00           C  
ATOM   1610  O2    U    51      28.853  -5.596  -1.001  1.00  0.00           O  
ATOM   1611  C3'   U    51      29.274 -10.308   0.122  1.00  0.00           C  
ATOM   1612  H3'   U    51      29.184 -10.694   1.138  1.00  0.00           H  
ATOM   1613  C2'   U    51      29.193  -8.807   0.109  1.00  0.00           C  
ATOM   1614  H2'   U    51      28.774  -8.495   1.066  1.00  0.00           H  
ATOM   1615  O2'   U    51      30.481  -8.295  -0.178  1.00  0.00           O  
ATOM   1616 HO2'   U    51      30.700  -8.602  -1.061  1.00  0.00           H  
ATOM   1617  O3'   U    51      30.421 -10.955  -0.552  1.00  0.00           O  
ATOM   1618  P     A    52      30.608 -12.511  -0.279  1.00  0.00           P  
ATOM   1619  OP1   A    52      30.232 -12.817   1.133  1.00  0.00           O  
ATOM   1620  OP2   A    52      32.017 -12.715  -0.645  1.00  0.00           O  
ATOM   1621  O5'   A    52      29.596 -13.291  -1.138  1.00  0.00           O  
ATOM   1622  C5'   A    52      29.814 -13.339  -2.555  1.00  0.00           C  
ATOM   1623  H5'   A    52      30.657 -13.972  -2.830  1.00  0.00           H  
ATOM   1624 H5''   A    52      30.116 -12.403  -3.025  1.00  0.00           H  
ATOM   1625  C4'   A    52      28.560 -13.936  -3.164  1.00  0.00           C  
ATOM   1626  H4'   A    52      28.408 -14.987  -2.920  1.00  0.00           H  
ATOM   1627  O4'   A    52      27.412 -13.213  -2.712  1.00  0.00           O  
ATOM   1628  C1'   A    52      26.558 -12.933  -3.774  1.00  0.00           C  
ATOM   1629  H1'   A    52      25.581 -13.355  -3.538  1.00  0.00           H  
ATOM   1630  N9    A    52      26.361 -11.482  -3.831  1.00  0.00           N  
ATOM   1631  C8    A    52      25.188 -10.778  -3.650  1.00  0.00           C  
ATOM   1632  H8    A    52      24.277 -11.303  -3.403  1.00  0.00           H  
ATOM   1633  N7    A    52      25.284  -9.507  -3.752  1.00  0.00           N  
ATOM   1634  C5    A    52      26.629  -9.268  -4.087  1.00  0.00           C  
ATOM   1635  C6    A    52      27.443  -8.107  -4.221  1.00  0.00           C  
ATOM   1636  N6    A    52      27.057  -6.870  -4.059  1.00  0.00           N  
ATOM   1637  H61   A    52      27.809  -6.198  -4.013  1.00  0.00           H  
ATOM   1638  H62   A    52      26.121  -6.635  -3.759  1.00  0.00           H  
ATOM   1639  N1    A    52      28.695  -8.229  -4.568  1.00  0.00           N  
ATOM   1640  C2    A    52      29.163  -9.455  -4.811  1.00  0.00           C  
ATOM   1641  H2    A    52      30.198  -9.438  -5.120  1.00  0.00           H  
ATOM   1642  N3    A    52      28.557 -10.647  -4.637  1.00  0.00           N  
ATOM   1643  C4    A    52      27.250 -10.468  -4.245  1.00  0.00           C  
ATOM   1644  C3'   A    52      28.599 -13.957  -4.659  1.00  0.00           C  
ATOM   1645  H3'   A    52      29.320 -13.241  -5.054  1.00  0.00           H  
ATOM   1646  C2'   A    52      27.158 -13.573  -5.056  1.00  0.00           C  
ATOM   1647  H2'   A    52      27.202 -12.802  -5.824  1.00  0.00           H  
ATOM   1648  O2'   A    52      26.341 -14.687  -5.462  1.00  0.00           O  
ATOM   1649 HO2'   A    52      26.680 -15.493  -5.066  1.00  0.00           H  
ATOM   1650  O3'   A    52      29.018 -15.173  -5.267  1.00  0.00           O  
ATOM   1651  P     A    53      29.823 -15.251  -6.662  1.00  0.00           P  
ATOM   1652  OP1   A    53      30.126 -16.665  -6.932  1.00  0.00           O  
ATOM   1653  OP2   A    53      31.017 -14.358  -6.648  1.00  0.00           O  
ATOM   1654  O5'   A    53      28.770 -14.718  -7.789  1.00  0.00           O  
ATOM   1655  C5'   A    53      27.890 -15.557  -8.469  1.00  0.00           C  
ATOM   1656  H5'   A    53      27.326 -16.194  -7.787  1.00  0.00           H  
ATOM   1657 H5''   A    53      28.484 -16.206  -9.113  1.00  0.00           H  
ATOM   1658  C4'   A    53      27.029 -14.700  -9.359  1.00  0.00           C  
ATOM   1659  H4'   A    53      26.211 -15.281  -9.786  1.00  0.00           H  
ATOM   1660  O4'   A    53      26.402 -13.665  -8.636  1.00  0.00           O  
ATOM   1661  C1'   A    53      26.522 -12.412  -9.299  1.00  0.00           C  
ATOM   1662  H1'   A    53      25.778 -12.388 -10.095  1.00  0.00           H  
ATOM   1663  N9    A    53      26.210 -11.215  -8.470  1.00  0.00           N  
ATOM   1664  C8    A    53      27.083 -10.276  -8.039  1.00  0.00           C  
ATOM   1665  H8    A    53      28.113 -10.250  -8.362  1.00  0.00           H  
ATOM   1666  N7    A    53      26.497  -9.218  -7.545  1.00  0.00           N  
ATOM   1667  C5    A    53      25.175  -9.548  -7.460  1.00  0.00           C  
ATOM   1668  C6    A    53      24.012  -8.919  -7.048  1.00  0.00           C  
ATOM   1669  N6    A    53      24.086  -7.780  -6.380  1.00  0.00           N  
ATOM   1670  H61   A    53      23.236  -7.261  -6.213  1.00  0.00           H  
ATOM   1671  H62   A    53      24.931  -7.436  -5.946  1.00  0.00           H  
ATOM   1672  N1    A    53      22.781  -9.478  -7.224  1.00  0.00           N  
ATOM   1673  C2    A    53      22.776 -10.669  -7.891  1.00  0.00           C  
ATOM   1674  H2    A    53      21.771 -11.014  -8.085  1.00  0.00           H  
ATOM   1675  N3    A    53      23.785 -11.371  -8.313  1.00  0.00           N  
ATOM   1676  C4    A    53      24.976 -10.761  -8.047  1.00  0.00           C  
ATOM   1677  C3'   A    53      27.834 -13.967 -10.436  1.00  0.00           C  
ATOM   1678  H3'   A    53      28.750 -14.545 -10.555  1.00  0.00           H  
ATOM   1679  C2'   A    53      27.890 -12.490  -9.954  1.00  0.00           C  
ATOM   1680  H2'   A    53      28.738 -12.476  -9.269  1.00  0.00           H  
ATOM   1681  O2'   A    53      28.071 -11.491 -10.899  1.00  0.00           O  
ATOM   1682 HO2'   A    53      28.391 -11.954 -11.677  1.00  0.00           H  
ATOM   1683  O3'   A    53      27.043 -14.197 -11.576  1.00  0.00           O  
ATOM   1684  P     A    54      27.524 -14.104 -13.074  1.00  0.00           P  
ATOM   1685  OP1   A    54      28.124 -15.436 -13.326  1.00  0.00           O  
ATOM   1686  OP2   A    54      28.448 -12.951 -13.178  1.00  0.00           O  
ATOM   1687  O5'   A    54      26.368 -13.942 -14.073  1.00  0.00           O  
ATOM   1688  C5'   A    54      25.813 -12.627 -14.295  1.00  0.00           C  
ATOM   1689  H5'   A    54      25.669 -12.525 -15.370  1.00  0.00           H  
ATOM   1690 H5''   A    54      26.547 -11.903 -13.941  1.00  0.00           H  
ATOM   1691  C4'   A    54      24.518 -12.622 -13.440  1.00  0.00           C  
ATOM   1692  H4'   A    54      24.087 -13.615 -13.560  1.00  0.00           H  
ATOM   1693  O4'   A    54      24.688 -12.357 -12.076  1.00  0.00           O  
ATOM   1694  C1'   A    54      23.564 -11.674 -11.565  1.00  0.00           C  
ATOM   1695  H1'   A    54      23.139 -12.119 -10.666  1.00  0.00           H  
ATOM   1696  N9    A    54      23.933 -10.343 -11.294  1.00  0.00           N  
ATOM   1697  C8    A    54      25.155  -9.753 -11.393  1.00  0.00           C  
ATOM   1698  H8    A    54      25.999 -10.305 -11.779  1.00  0.00           H  
ATOM   1699  N7    A    54      25.318  -8.481 -11.069  1.00  0.00           N  
ATOM   1700  C5    A    54      23.975  -8.252 -10.666  1.00  0.00           C  
ATOM   1701  C6    A    54      23.347  -7.076 -10.257  1.00  0.00           C  
ATOM   1702  N6    A    54      23.938  -5.880 -10.131  1.00  0.00           N  
ATOM   1703  H61   A    54      23.375  -5.119  -9.780  1.00  0.00           H  
ATOM   1704  H62   A    54      24.923  -5.760 -10.320  1.00  0.00           H  
ATOM   1705  N1    A    54      22.088  -7.099  -9.885  1.00  0.00           N  
ATOM   1706  C2    A    54      21.439  -8.244  -9.973  1.00  0.00           C  
ATOM   1707  H2    A    54      20.423  -8.159  -9.618  1.00  0.00           H  
ATOM   1708  N3    A    54      21.849  -9.371 -10.595  1.00  0.00           N  
ATOM   1709  C4    A    54      23.180  -9.324 -10.829  1.00  0.00           C  
ATOM   1710  C3'   A    54      23.638 -11.557 -13.945  1.00  0.00           C  
ATOM   1711  H3'   A    54      24.194 -10.625 -14.036  1.00  0.00           H  
ATOM   1712  C2'   A    54      22.613 -11.549 -12.767  1.00  0.00           C  
ATOM   1713  H2'   A    54      21.911 -10.715 -12.772  1.00  0.00           H  
ATOM   1714  O2'   A    54      21.789 -12.668 -12.831  1.00  0.00           O  
ATOM   1715 HO2'   A    54      21.529 -12.981 -11.961  1.00  0.00           H  
ATOM   1716  O3'   A    54      23.046 -11.779 -15.169  1.00  0.00           O  
ATOM   1717  P     C    55      22.754 -10.632 -16.143  1.00  0.00           P  
ATOM   1718  OP1   C    55      22.094 -11.322 -17.237  1.00  0.00           O  
ATOM   1719  OP2   C    55      24.009  -9.842 -16.323  1.00  0.00           O  
ATOM   1720  O5'   C    55      21.674  -9.734 -15.360  1.00  0.00           O  
ATOM   1721  C5'   C    55      21.873  -8.450 -14.731  1.00  0.00           C  
ATOM   1722  H5'   C    55      22.111  -7.651 -15.433  1.00  0.00           H  
ATOM   1723 H5''   C    55      22.614  -8.590 -13.945  1.00  0.00           H  
ATOM   1724  C4'   C    55      20.616  -7.921 -14.033  1.00  0.00           C  
ATOM   1725  H4'   C    55      20.204  -8.774 -13.493  1.00  0.00           H  
ATOM   1726  O4'   C    55      20.896  -6.805 -13.194  1.00  0.00           O  
ATOM   1727  C1'   C    55      19.663  -6.313 -12.775  1.00  0.00           C  
ATOM   1728  H1'   C    55      19.413  -6.982 -11.952  1.00  0.00           H  
ATOM   1729  N1    C    55      19.649  -4.868 -12.391  1.00  0.00           N  
ATOM   1730  C6    C    55      20.396  -3.952 -13.104  1.00  0.00           C  
ATOM   1731  H6    C    55      20.982  -4.304 -13.940  1.00  0.00           H  
ATOM   1732  C5    C    55      20.282  -2.655 -12.706  1.00  0.00           C  
ATOM   1733  H5    C    55      20.799  -1.882 -13.256  1.00  0.00           H  
ATOM   1734  C4    C    55      19.687  -2.302 -11.461  1.00  0.00           C  
ATOM   1735  N4    C    55      19.596  -1.040 -11.042  1.00  0.00           N  
ATOM   1736  H41   C    55      18.928  -0.754 -10.341  1.00  0.00           H  
ATOM   1737  H42   C    55      19.978  -0.301 -11.615  1.00  0.00           H  
ATOM   1738  N3    C    55      19.075  -3.261 -10.775  1.00  0.00           N  
ATOM   1739  C2    C    55      19.076  -4.561 -11.175  1.00  0.00           C  
ATOM   1740  O2    C    55      18.530  -5.404 -10.497  1.00  0.00           O  
ATOM   1741  C3'   C    55      19.565  -7.436 -14.978  1.00  0.00           C  
ATOM   1742  H3'   C    55      20.171  -6.816 -15.639  1.00  0.00           H  
ATOM   1743  C2'   C    55      18.749  -6.594 -13.962  1.00  0.00           C  
ATOM   1744  H2'   C    55      18.368  -5.687 -14.433  1.00  0.00           H  
ATOM   1745  O2'   C    55      17.752  -7.406 -13.379  1.00  0.00           O  
ATOM   1746 HO2'   C    55      17.116  -7.488 -14.093  1.00  0.00           H  
ATOM   1747  O3'   C    55      18.885  -8.411 -15.799  1.00  0.00           O  
ATOM   1748  P     U    56      17.750  -7.974 -16.886  1.00  0.00           P  
ATOM   1749  OP1   U    56      17.610  -9.069 -17.863  1.00  0.00           O  
ATOM   1750  OP2   U    56      18.064  -6.647 -17.422  1.00  0.00           O  
ATOM   1751  O5'   U    56      16.415  -7.816 -16.039  1.00  0.00           O  
ATOM   1752  C5'   U    56      15.452  -8.779 -15.976  1.00  0.00           C  
ATOM   1753  H5'   U    56      15.871  -9.682 -15.533  1.00  0.00           H  
ATOM   1754 H5''   U    56      14.957  -9.086 -16.897  1.00  0.00           H  
ATOM   1755  C4'   U    56      14.448  -8.275 -14.933  1.00  0.00           C  
ATOM   1756  H4'   U    56      13.960  -9.186 -14.586  1.00  0.00           H  
ATOM   1757  O4'   U    56      14.960  -7.595 -13.800  1.00  0.00           O  
ATOM   1758  C1'   U    56      14.229  -6.357 -13.619  1.00  0.00           C  
ATOM   1759  H1'   U    56      13.949  -6.450 -12.570  1.00  0.00           H  
ATOM   1760  N1    U    56      14.963  -5.085 -13.639  1.00  0.00           N  
ATOM   1761  C6    U    56      15.898  -4.752 -14.525  1.00  0.00           C  
ATOM   1762  H6    U    56      16.155  -5.479 -15.282  1.00  0.00           H  
ATOM   1763  C5    U    56      16.608  -3.575 -14.323  1.00  0.00           C  
ATOM   1764  H5    U    56      17.384  -3.250 -15.001  1.00  0.00           H  
ATOM   1765  C4    U    56      16.352  -2.670 -13.207  1.00  0.00           C  
ATOM   1766  O4    U    56      17.058  -1.776 -12.820  1.00  0.00           O  
ATOM   1767  N3    U    56      15.126  -2.904 -12.661  1.00  0.00           N  
ATOM   1768  H3    U    56      14.916  -2.315 -11.868  1.00  0.00           H  
ATOM   1769  C2    U    56      14.455  -4.074 -12.766  1.00  0.00           C  
ATOM   1770  O2    U    56      13.313  -4.225 -12.266  1.00  0.00           O  
ATOM   1771  C3'   U    56      13.399  -7.351 -15.661  1.00  0.00           C  
ATOM   1772  H3'   U    56      14.045  -6.816 -16.358  1.00  0.00           H  
ATOM   1773  C2'   U    56      12.940  -6.496 -14.497  1.00  0.00           C  
ATOM   1774  H2'   U    56      12.612  -5.505 -14.810  1.00  0.00           H  
ATOM   1775  O2'   U    56      11.877  -7.139 -13.760  1.00  0.00           O  
ATOM   1776 HO2'   U    56      11.147  -6.981 -14.363  1.00  0.00           H  
ATOM   1777  O3'   U    56      12.264  -8.029 -16.332  1.00  0.00           O  
ATOM   1778  P     C    57      11.433  -7.269 -17.485  1.00  0.00           P  
ATOM   1779  OP1   C    57      10.415  -8.221 -18.142  1.00  0.00           O  
ATOM   1780  OP2   C    57      12.307  -6.448 -18.346  1.00  0.00           O  
ATOM   1781  O5'   C    57      10.488  -6.351 -16.620  1.00  0.00           O  
ATOM   1782  C5'   C    57       9.293  -6.801 -16.072  1.00  0.00           C  
ATOM   1783  H5'   C    57       9.407  -7.752 -15.552  1.00  0.00           H  
ATOM   1784 H5''   C    57       8.517  -6.980 -16.817  1.00  0.00           H  
ATOM   1785  C4'   C    57       8.777  -5.727 -15.139  1.00  0.00           C  
ATOM   1786  H4'   C    57       8.025  -6.177 -14.491  1.00  0.00           H  
ATOM   1787  O4'   C    57       9.753  -5.230 -14.213  1.00  0.00           O  
ATOM   1788  C1'   C    57       9.505  -3.833 -13.885  1.00  0.00           C  
ATOM   1789  H1'   C    57       9.507  -3.663 -12.808  1.00  0.00           H  
ATOM   1790  N1    C    57      10.631  -3.026 -14.492  1.00  0.00           N  
ATOM   1791  C6    C    57      11.382  -3.382 -15.585  1.00  0.00           C  
ATOM   1792  H6    C    57      11.235  -4.282 -16.163  1.00  0.00           H  
ATOM   1793  C5    C    57      12.515  -2.639 -15.814  1.00  0.00           C  
ATOM   1794  H5    C    57      13.058  -2.885 -16.715  1.00  0.00           H  
ATOM   1795  C4    C    57      12.875  -1.521 -14.989  1.00  0.00           C  
ATOM   1796  N4    C    57      13.915  -0.811 -15.213  1.00  0.00           N  
ATOM   1797  H41   C    57      14.078   0.043 -14.698  1.00  0.00           H  
ATOM   1798  H42   C    57      14.608  -1.176 -15.850  1.00  0.00           H  
ATOM   1799  N3    C    57      12.058  -1.099 -14.029  1.00  0.00           N  
ATOM   1800  C2    C    57      10.910  -1.771 -13.867  1.00  0.00           C  
ATOM   1801  O2    C    57      10.084  -1.254 -13.124  1.00  0.00           O  
ATOM   1802  C3'   C    57       8.052  -4.469 -15.640  1.00  0.00           C  
ATOM   1803  H3'   C    57       8.563  -4.122 -16.538  1.00  0.00           H  
ATOM   1804  C2'   C    57       8.116  -3.522 -14.466  1.00  0.00           C  
ATOM   1805  H2'   C    57       7.984  -2.484 -14.772  1.00  0.00           H  
ATOM   1806  O2'   C    57       7.150  -3.773 -13.396  1.00  0.00           O  
ATOM   1807 HO2'   C    57       6.407  -4.247 -13.778  1.00  0.00           H  
ATOM   1808  O3'   C    57       6.707  -4.831 -16.050  1.00  0.00           O  
ATOM   1809  P     U    58       5.908  -3.983 -17.112  1.00  0.00           P  
ATOM   1810  OP1   U    58       4.552  -4.624 -17.258  1.00  0.00           O  
ATOM   1811  OP2   U    58       6.731  -3.780 -18.273  1.00  0.00           O  
ATOM   1812  O5'   U    58       5.644  -2.488 -16.482  1.00  0.00           O  
ATOM   1813  C5'   U    58       4.642  -2.153 -15.563  1.00  0.00           C  
ATOM   1814  H5'   U    58       4.565  -2.842 -14.722  1.00  0.00           H  
ATOM   1815 H5''   U    58       3.661  -2.150 -16.037  1.00  0.00           H  
ATOM   1816  C4'   U    58       4.797  -0.754 -14.966  1.00  0.00           C  
ATOM   1817  H4'   U    58       4.026  -0.637 -14.204  1.00  0.00           H  
ATOM   1818  O4'   U    58       6.090  -0.543 -14.342  1.00  0.00           O  
ATOM   1819  C1'   U    58       6.516   0.806 -14.634  1.00  0.00           C  
ATOM   1820  H1'   U    58       6.845   1.305 -13.722  1.00  0.00           H  
ATOM   1821  N1    U    58       7.746   0.894 -15.444  1.00  0.00           N  
ATOM   1822  C6    U    58       8.217  -0.188 -16.122  1.00  0.00           C  
ATOM   1823  H6    U    58       7.525  -1.012 -16.214  1.00  0.00           H  
ATOM   1824  C5    U    58       9.443  -0.118 -16.778  1.00  0.00           C  
ATOM   1825  H5    U    58       9.803  -0.961 -17.350  1.00  0.00           H  
ATOM   1826  C4    U    58      10.247   1.054 -16.822  1.00  0.00           C  
ATOM   1827  O4    U    58      11.199   1.260 -17.578  1.00  0.00           O  
ATOM   1828  N3    U    58       9.640   2.105 -16.124  1.00  0.00           N  
ATOM   1829  H3    U    58      10.161   2.968 -16.191  1.00  0.00           H  
ATOM   1830  C2    U    58       8.413   2.191 -15.523  1.00  0.00           C  
ATOM   1831  O2    U    58       7.942   3.274 -15.164  1.00  0.00           O  
ATOM   1832  C3'   U    58       4.596   0.336 -15.947  1.00  0.00           C  
ATOM   1833  H3'   U    58       4.942   0.053 -16.941  1.00  0.00           H  
ATOM   1834  C2'   U    58       5.332   1.525 -15.312  1.00  0.00           C  
ATOM   1835  H2'   U    58       5.746   2.226 -16.037  1.00  0.00           H  
ATOM   1836  O2'   U    58       4.569   2.109 -14.255  1.00  0.00           O  
ATOM   1837 HO2'   U    58       4.537   3.040 -14.489  1.00  0.00           H  
ATOM   1838  O3'   U    58       3.217   0.616 -16.001  1.00  0.00           O  
ATOM   1839  P     U    59       2.679   1.171 -17.387  1.00  0.00           P  
ATOM   1840  OP1   U    59       1.177   1.239 -17.185  1.00  0.00           O  
ATOM   1841  OP2   U    59       3.107   0.330 -18.478  1.00  0.00           O  
ATOM   1842  O5'   U    59       3.254   2.612 -17.635  1.00  0.00           O  
ATOM   1843  C5'   U    59       3.050   3.692 -16.765  1.00  0.00           C  
ATOM   1844  H5'   U    59       3.179   3.490 -15.702  1.00  0.00           H  
ATOM   1845 H5''   U    59       2.009   3.920 -16.993  1.00  0.00           H  
ATOM   1846  C4'   U    59       3.992   4.785 -17.163  1.00  0.00           C  
ATOM   1847  H4'   U    59       3.759   5.640 -16.528  1.00  0.00           H  
ATOM   1848  O4'   U    59       5.326   4.519 -16.758  1.00  0.00           O  
ATOM   1849  C1'   U    59       6.204   5.356 -17.561  1.00  0.00           C  
ATOM   1850  H1'   U    59       6.810   6.054 -16.984  1.00  0.00           H  
ATOM   1851  N1    U    59       7.114   4.605 -18.454  1.00  0.00           N  
ATOM   1852  C6    U    59       6.815   3.276 -18.779  1.00  0.00           C  
ATOM   1853  H6    U    59       5.867   2.801 -18.571  1.00  0.00           H  
ATOM   1854  C5    U    59       7.776   2.503 -19.302  1.00  0.00           C  
ATOM   1855  H5    U    59       7.549   1.464 -19.492  1.00  0.00           H  
ATOM   1856  C4    U    59       9.129   2.955 -19.559  1.00  0.00           C  
ATOM   1857  O4    U    59       9.978   2.236 -20.066  1.00  0.00           O  
ATOM   1858  N3    U    59       9.320   4.298 -19.300  1.00  0.00           N  
ATOM   1859  H3    U    59      10.235   4.674 -19.503  1.00  0.00           H  
ATOM   1860  C2    U    59       8.356   5.108 -18.818  1.00  0.00           C  
ATOM   1861  O2    U    59       8.542   6.345 -18.791  1.00  0.00           O  
ATOM   1862  C3'   U    59       3.964   5.432 -18.556  1.00  0.00           C  
ATOM   1863  H3'   U    59       4.124   4.654 -19.303  1.00  0.00           H  
ATOM   1864  C2'   U    59       5.251   6.290 -18.344  1.00  0.00           C  
ATOM   1865  H2'   U    59       5.727   6.545 -19.290  1.00  0.00           H  
ATOM   1866  O2'   U    59       4.867   7.436 -17.596  1.00  0.00           O  
ATOM   1867 HO2'   U    59       4.072   7.782 -18.007  1.00  0.00           H  
ATOM   1868  O3'   U    59       2.709   6.191 -18.716  1.00  0.00           O  
ATOM   1869  P     G    60       2.174   6.516 -20.135  1.00  0.00           P  
ATOM   1870  OP1   G    60       0.943   7.290 -19.895  1.00  0.00           O  
ATOM   1871  OP2   G    60       2.027   5.301 -21.007  1.00  0.00           O  
ATOM   1872  O5'   G    60       3.329   7.509 -20.821  1.00  0.00           O  
ATOM   1873  C5'   G    60       3.325   8.898 -20.523  1.00  0.00           C  
ATOM   1874  H5'   G    60       3.330   9.064 -19.445  1.00  0.00           H  
ATOM   1875 H5''   G    60       2.387   9.337 -20.863  1.00  0.00           H  
ATOM   1876  C4'   G    60       4.598   9.508 -21.056  1.00  0.00           C  
ATOM   1877  H4'   G    60       4.655  10.534 -20.693  1.00  0.00           H  
ATOM   1878  O4'   G    60       5.736   8.741 -20.670  1.00  0.00           O  
ATOM   1879  C1'   G    60       6.839   8.875 -21.566  1.00  0.00           C  
ATOM   1880  H1'   G    60       7.634   9.510 -21.174  1.00  0.00           H  
ATOM   1881  N9    G    60       7.377   7.527 -21.938  1.00  0.00           N  
ATOM   1882  C8    G    60       6.713   6.309 -21.923  1.00  0.00           C  
ATOM   1883  H8    G    60       5.646   6.245 -21.766  1.00  0.00           H  
ATOM   1884  N7    G    60       7.428   5.234 -22.121  1.00  0.00           N  
ATOM   1885  C5    G    60       8.737   5.777 -22.198  1.00  0.00           C  
ATOM   1886  C6    G    60       9.974   5.256 -22.613  1.00  0.00           C  
ATOM   1887  O6    G    60      10.308   4.097 -22.833  1.00  0.00           O  
ATOM   1888  N1    G    60      10.977   6.192 -22.710  1.00  0.00           N  
ATOM   1889  H1    G    60      11.865   5.832 -23.030  1.00  0.00           H  
ATOM   1890  C2    G    60      10.746   7.514 -22.578  1.00  0.00           C  
ATOM   1891  N2    G    60      11.748   8.291 -22.822  1.00  0.00           N  
ATOM   1892  H21   G    60      12.538   7.766 -23.167  1.00  0.00           H  
ATOM   1893  H22   G    60      11.612   9.286 -22.924  1.00  0.00           H  
ATOM   1894  N3    G    60       9.614   8.138 -22.297  1.00  0.00           N  
ATOM   1895  C4    G    60       8.624   7.208 -22.178  1.00  0.00           C  
ATOM   1896  C3'   G    60       4.741   9.292 -22.553  1.00  0.00           C  
ATOM   1897  H3'   G    60       4.543   8.295 -22.944  1.00  0.00           H  
ATOM   1898  C2'   G    60       6.215   9.618 -22.708  1.00  0.00           C  
ATOM   1899  H2'   G    60       6.531   9.260 -23.688  1.00  0.00           H  
ATOM   1900  O2'   G    60       6.460  10.956 -22.531  1.00  0.00           O  
ATOM   1901 HO2'   G    60       6.227  11.420 -23.338  1.00  0.00           H  
ATOM   1902  O3'   G    60       4.000  10.270 -23.298  1.00  0.00           O  
ATOM   1903  P     A    61       3.873  10.250 -24.919  1.00  0.00           P  
ATOM   1904  OP1   A    61       2.740  11.084 -25.359  1.00  0.00           O  
ATOM   1905  OP2   A    61       3.994   8.873 -25.418  1.00  0.00           O  
ATOM   1906  O5'   A    61       5.166  11.125 -25.360  1.00  0.00           O  
ATOM   1907  C5'   A    61       5.458  11.458 -26.660  1.00  0.00           C  
ATOM   1908  H5'   A    61       4.992  12.433 -26.805  1.00  0.00           H  
ATOM   1909 H5''   A    61       5.106  10.675 -27.331  1.00  0.00           H  
ATOM   1910  C4'   A    61       7.042  11.515 -26.888  1.00  0.00           C  
ATOM   1911  H4'   A    61       7.484  12.247 -26.212  1.00  0.00           H  
ATOM   1912  O4'   A    61       7.592  10.245 -26.563  1.00  0.00           O  
ATOM   1913  C1'   A    61       8.654  10.027 -27.441  1.00  0.00           C  
ATOM   1914  H1'   A    61       9.581   9.742 -26.943  1.00  0.00           H  
ATOM   1915  N9    A    61       8.281   8.825 -28.228  1.00  0.00           N  
ATOM   1916  C8    A    61       7.087   8.133 -28.212  1.00  0.00           C  
ATOM   1917  H8    A    61       6.224   8.522 -27.692  1.00  0.00           H  
ATOM   1918  N7    A    61       7.090   7.119 -29.029  1.00  0.00           N  
ATOM   1919  C5    A    61       8.383   7.189 -29.626  1.00  0.00           C  
ATOM   1920  C6    A    61       8.988   6.373 -30.547  1.00  0.00           C  
ATOM   1921  N6    A    61       8.504   5.296 -31.085  1.00  0.00           N  
ATOM   1922  H61   A    61       9.054   4.915 -31.841  1.00  0.00           H  
ATOM   1923  H62   A    61       7.628   4.876 -30.810  1.00  0.00           H  
ATOM   1924  N1    A    61      10.289   6.560 -30.819  1.00  0.00           N  
ATOM   1925  C2    A    61      10.919   7.510 -30.181  1.00  0.00           C  
ATOM   1926  H2    A    61      11.952   7.510 -30.496  1.00  0.00           H  
ATOM   1927  N3    A    61      10.449   8.376 -29.291  1.00  0.00           N  
ATOM   1928  C4    A    61       9.159   8.116 -29.051  1.00  0.00           C  
ATOM   1929  C3'   A    61       7.386  11.885 -28.293  1.00  0.00           C  
ATOM   1930  H3'   A    61       6.674  11.343 -28.915  1.00  0.00           H  
ATOM   1931  C2'   A    61       8.818  11.294 -28.237  1.00  0.00           C  
ATOM   1932  H2'   A    61       9.003  11.085 -29.291  1.00  0.00           H  
ATOM   1933  O2'   A    61       9.759  12.271 -27.768  1.00  0.00           O  
ATOM   1934 HO2'   A    61       9.302  13.033 -27.406  1.00  0.00           H  
ATOM   1935  O3'   A    61       7.426  13.242 -28.597  1.00  0.00           O  
ATOM   1936  P     U    62       7.086  13.776 -30.004  1.00  0.00           P  
ATOM   1937  OP1   U    62       7.371  15.225 -30.096  1.00  0.00           O  
ATOM   1938  OP2   U    62       5.691  13.407 -30.329  1.00  0.00           O  
ATOM   1939  O5'   U    62       8.054  12.966 -30.979  1.00  0.00           O  
ATOM   1940  C5'   U    62       9.467  13.354 -31.083  1.00  0.00           C  
ATOM   1941  H5'   U    62       9.919  13.224 -30.100  1.00  0.00           H  
ATOM   1942 H5''   U    62       9.617  14.376 -31.430  1.00  0.00           H  
ATOM   1943  C4'   U    62      10.206  12.386 -31.999  1.00  0.00           C  
ATOM   1944  H4'   U    62      11.238  12.733 -31.938  1.00  0.00           H  
ATOM   1945  O4'   U    62       9.940  11.068 -31.665  1.00  0.00           O  
ATOM   1946  C1'   U    62       9.913  10.220 -32.833  1.00  0.00           C  
ATOM   1947  H1'   U    62      10.735   9.507 -32.893  1.00  0.00           H  
ATOM   1948  N1    U    62       8.551   9.514 -32.899  1.00  0.00           N  
ATOM   1949  C6    U    62       7.463   9.958 -32.156  1.00  0.00           C  
ATOM   1950  H6    U    62       7.515  10.949 -31.730  1.00  0.00           H  
ATOM   1951  C5    U    62       6.412   9.149 -31.869  1.00  0.00           C  
ATOM   1952  H5    U    62       5.670   9.406 -31.127  1.00  0.00           H  
ATOM   1953  C4    U    62       6.348   7.826 -32.454  1.00  0.00           C  
ATOM   1954  O4    U    62       5.383   7.080 -32.212  1.00  0.00           O  
ATOM   1955  N3    U    62       7.398   7.486 -33.249  1.00  0.00           N  
ATOM   1956  H3    U    62       7.424   6.527 -33.565  1.00  0.00           H  
ATOM   1957  C2    U    62       8.507   8.196 -33.400  1.00  0.00           C  
ATOM   1958  O2    U    62       9.379   7.665 -34.050  1.00  0.00           O  
ATOM   1959  C3'   U    62       9.753  12.477 -33.482  1.00  0.00           C  
ATOM   1960  H3'   U    62       8.664  12.452 -33.484  1.00  0.00           H  
ATOM   1961  C2'   U    62      10.183  11.131 -33.984  1.00  0.00           C  
ATOM   1962  H2'   U    62       9.668  10.798 -34.885  1.00  0.00           H  
ATOM   1963  O2'   U    62      11.577  11.071 -34.273  1.00  0.00           O  
ATOM   1964 HO2'   U    62      11.689  10.524 -35.054  1.00  0.00           H  
ATOM   1965  O3'   U    62      10.218  13.646 -34.129  1.00  0.00           O  
ATOM   1966  P     U    63       9.447  14.299 -35.332  1.00  0.00           P  
ATOM   1967  OP1   U    63      10.148  15.603 -35.649  1.00  0.00           O  
ATOM   1968  OP2   U    63       8.030  14.310 -34.976  1.00  0.00           O  
ATOM   1969  O5'   U    63       9.678  13.160 -36.380  1.00  0.00           O  
ATOM   1970  C5'   U    63      11.014  12.974 -36.897  1.00  0.00           C  
ATOM   1971  H5'   U    63      11.742  13.103 -36.097  1.00  0.00           H  
ATOM   1972 H5''   U    63      11.254  13.791 -37.578  1.00  0.00           H  
ATOM   1973  C4'   U    63      11.268  11.689 -37.750  1.00  0.00           C  
ATOM   1974  H4'   U    63      12.209  11.798 -38.290  1.00  0.00           H  
ATOM   1975  O4'   U    63      11.180  10.421 -36.985  1.00  0.00           O  
ATOM   1976  C1'   U    63      10.604   9.398 -37.784  1.00  0.00           C  
ATOM   1977  H1'   U    63      11.251   8.534 -37.935  1.00  0.00           H  
ATOM   1978  N1    U    63       9.308   8.944 -37.288  1.00  0.00           N  
ATOM   1979  C6    U    63       8.351   9.884 -36.788  1.00  0.00           C  
ATOM   1980  H6    U    63       8.623  10.922 -36.669  1.00  0.00           H  
ATOM   1981  C5    U    63       7.082   9.417 -36.469  1.00  0.00           C  
ATOM   1982  H5    U    63       6.322  10.128 -36.180  1.00  0.00           H  
ATOM   1983  C4    U    63       6.683   8.025 -36.596  1.00  0.00           C  
ATOM   1984  O4    U    63       5.624   7.591 -36.251  1.00  0.00           O  
ATOM   1985  N3    U    63       7.623   7.219 -37.097  1.00  0.00           N  
ATOM   1986  H3    U    63       7.343   6.255 -37.211  1.00  0.00           H  
ATOM   1987  C2    U    63       8.917   7.580 -37.450  1.00  0.00           C  
ATOM   1988  O2    U    63       9.729   6.717 -37.801  1.00  0.00           O  
ATOM   1989  C3'   U    63      10.242  11.481 -38.854  1.00  0.00           C  
ATOM   1990  H3'   U    63       9.255  11.706 -38.451  1.00  0.00           H  
ATOM   1991  C2'   U    63      10.359   9.983 -39.117  1.00  0.00           C  
ATOM   1992  H2'   U    63       9.515   9.533 -39.640  1.00  0.00           H  
ATOM   1993  O2'   U    63      11.591   9.712 -39.906  1.00  0.00           O  
ATOM   1994 HO2'   U    63      11.619   8.871 -40.369  1.00  0.00           H  
ATOM   1995  O3'   U    63      10.483  12.227 -40.012  1.00  0.00           O  
ATOM   1996  P     A    64       9.339  12.688 -41.000  1.00  0.00           P  
ATOM   1997  OP1   A    64      10.039  13.613 -41.919  1.00  0.00           O  
ATOM   1998  OP2   A    64       8.211  13.199 -40.181  1.00  0.00           O  
ATOM   1999  O5'   A    64       8.944  11.389 -41.794  1.00  0.00           O  
ATOM   2000  C5'   A    64       9.782  10.826 -42.734  1.00  0.00           C  
ATOM   2001  H5'   A    64      10.744  10.657 -42.250  1.00  0.00           H  
ATOM   2002 H5''   A    64       9.856  11.402 -43.657  1.00  0.00           H  
ATOM   2003  C4'   A    64       9.360   9.385 -43.179  1.00  0.00           C  
ATOM   2004  H4'   A    64      10.097   8.940 -43.848  1.00  0.00           H  
ATOM   2005  O4'   A    64       9.123   8.544 -42.070  1.00  0.00           O  
ATOM   2006  C1'   A    64       8.203   7.536 -42.346  1.00  0.00           C  
ATOM   2007  H1'   A    64       8.553   6.503 -42.337  1.00  0.00           H  
ATOM   2008  N9    A    64       7.128   7.726 -41.340  1.00  0.00           N  
ATOM   2009  C8    A    64       6.802   8.842 -40.590  1.00  0.00           C  
ATOM   2010  H8    A    64       7.304   9.786 -40.746  1.00  0.00           H  
ATOM   2011  N7    A    64       5.724   8.729 -39.846  1.00  0.00           N  
ATOM   2012  C5    A    64       5.411   7.356 -40.077  1.00  0.00           C  
ATOM   2013  C6    A    64       4.307   6.526 -39.660  1.00  0.00           C  
ATOM   2014  N6    A    64       3.332   6.806 -38.789  1.00  0.00           N  
ATOM   2015  H61   A    64       2.604   6.110 -38.713  1.00  0.00           H  
ATOM   2016  H62   A    64       3.224   7.759 -38.472  1.00  0.00           H  
ATOM   2017  N1    A    64       4.216   5.279 -40.047  1.00  0.00           N  
ATOM   2018  C2    A    64       5.086   4.768 -40.831  1.00  0.00           C  
ATOM   2019  H2    A    64       4.997   3.725 -41.097  1.00  0.00           H  
ATOM   2020  N3    A    64       6.056   5.462 -41.439  1.00  0.00           N  
ATOM   2021  C4    A    64       6.233   6.765 -40.950  1.00  0.00           C  
ATOM   2022  C3'   A    64       8.017   9.381 -43.868  1.00  0.00           C  
ATOM   2023  H3'   A    64       7.409   9.944 -43.160  1.00  0.00           H  
ATOM   2024  C2'   A    64       7.715   7.882 -43.748  1.00  0.00           C  
ATOM   2025  H2'   A    64       6.659   7.656 -43.901  1.00  0.00           H  
ATOM   2026  O2'   A    64       8.506   7.060 -44.633  1.00  0.00           O  
ATOM   2027 HO2'   A    64       8.244   6.161 -44.422  1.00  0.00           H  
ATOM   2028  O3'   A    64       8.099   9.952 -45.107  1.00  0.00           O  
ATOM   2029  P     U    65       6.790  10.562 -45.775  1.00  0.00           P  
ATOM   2030  OP1   U    65       7.274  11.039 -47.067  1.00  0.00           O  
ATOM   2031  OP2   U    65       6.178  11.449 -44.851  1.00  0.00           O  
ATOM   2032  O5'   U    65       5.811   9.332 -46.074  1.00  0.00           O  
ATOM   2033  C5'   U    65       6.263   8.289 -47.015  1.00  0.00           C  
ATOM   2034  H5'   U    65       7.268   7.947 -46.770  1.00  0.00           H  
ATOM   2035 H5''   U    65       6.244   8.637 -48.048  1.00  0.00           H  
ATOM   2036  C4'   U    65       5.373   7.016 -46.973  1.00  0.00           C  
ATOM   2037  H4'   U    65       5.562   6.372 -47.832  1.00  0.00           H  
ATOM   2038  O4'   U    65       5.411   6.299 -45.782  1.00  0.00           O  
ATOM   2039  C1'   U    65       4.139   5.845 -45.397  1.00  0.00           C  
ATOM   2040  H1'   U    65       4.285   4.776 -45.240  1.00  0.00           H  
ATOM   2041  N1    U    65       3.497   6.522 -44.238  1.00  0.00           N  
ATOM   2042  C6    U    65       3.782   7.833 -43.852  1.00  0.00           C  
ATOM   2043  H6    U    65       4.468   8.371 -44.489  1.00  0.00           H  
ATOM   2044  C5    U    65       3.230   8.334 -42.719  1.00  0.00           C  
ATOM   2045  H5    U    65       3.414   9.327 -42.336  1.00  0.00           H  
ATOM   2046  C4    U    65       2.177   7.635 -41.978  1.00  0.00           C  
ATOM   2047  O4    U    65       1.542   7.986 -40.996  1.00  0.00           O  
ATOM   2048  N3    U    65       1.913   6.353 -42.449  1.00  0.00           N  
ATOM   2049  H3    U    65       1.135   5.881 -42.012  1.00  0.00           H  
ATOM   2050  C2    U    65       2.558   5.798 -43.512  1.00  0.00           C  
ATOM   2051  O2    U    65       2.275   4.587 -43.711  1.00  0.00           O  
ATOM   2052  C3'   U    65       3.915   7.304 -47.247  1.00  0.00           C  
ATOM   2053  H3'   U    65       3.578   8.141 -46.636  1.00  0.00           H  
ATOM   2054  C2'   U    65       3.281   6.032 -46.620  1.00  0.00           C  
ATOM   2055  H2'   U    65       2.262   6.232 -46.289  1.00  0.00           H  
ATOM   2056  O2'   U    65       3.386   4.863 -47.358  1.00  0.00           O  
ATOM   2057 HO2'   U    65       3.783   5.118 -48.195  1.00  0.00           H  
ATOM   2058  O3'   U    65       3.716   7.512 -48.649  1.00  0.00           O  
ATOM   2059  P     G    66       2.569   8.482 -49.192  1.00  0.00           P  
ATOM   2060  OP1   G    66       2.584   8.388 -50.695  1.00  0.00           O  
ATOM   2061  OP2   G    66       2.716   9.808 -48.611  1.00  0.00           O  
ATOM   2062  O5'   G    66       1.138   7.789 -48.695  1.00  0.00           O  
ATOM   2063  C5'   G    66       0.707   6.570 -49.209  1.00  0.00           C  
ATOM   2064  H5'   G    66       1.484   5.815 -49.090  1.00  0.00           H  
ATOM   2065 H5''   G    66       0.400   6.697 -50.246  1.00  0.00           H  
ATOM   2066  C4'   G    66      -0.575   6.119 -48.453  1.00  0.00           C  
ATOM   2067  H4'   G    66      -0.983   5.374 -49.137  1.00  0.00           H  
ATOM   2068  O4'   G    66      -0.354   5.642 -47.130  1.00  0.00           O  
ATOM   2069  C1'   G    66      -1.477   5.905 -46.325  1.00  0.00           C  
ATOM   2070  H1'   G    66      -1.907   4.969 -45.968  1.00  0.00           H  
ATOM   2071  N9    G    66      -1.212   6.835 -45.144  1.00  0.00           N  
ATOM   2072  C8    G    66      -0.170   7.734 -45.013  1.00  0.00           C  
ATOM   2073  H8    G    66       0.591   7.923 -45.755  1.00  0.00           H  
ATOM   2074  N7    G    66      -0.301   8.492 -43.924  1.00  0.00           N  
ATOM   2075  C5    G    66      -1.396   7.951 -43.255  1.00  0.00           C  
ATOM   2076  C6    G    66      -1.946   8.336 -41.983  1.00  0.00           C  
ATOM   2077  O6    G    66      -1.586   9.188 -41.224  1.00  0.00           O  
ATOM   2078  N1    G    66      -3.180   7.720 -41.816  1.00  0.00           N  
ATOM   2079  H1    G    66      -3.563   7.860 -40.892  1.00  0.00           H  
ATOM   2080  C2    G    66      -3.678   6.690 -42.529  1.00  0.00           C  
ATOM   2081  N2    G    66      -4.795   6.153 -42.180  1.00  0.00           N  
ATOM   2082  H21   G    66      -5.166   6.566 -41.336  1.00  0.00           H  
ATOM   2083  H22   G    66      -5.236   5.468 -42.778  1.00  0.00           H  
ATOM   2084  N3    G    66      -3.206   6.345 -43.742  1.00  0.00           N  
ATOM   2085  C4    G    66      -2.008   6.963 -43.987  1.00  0.00           C  
ATOM   2086  C3'   G    66      -1.679   7.157 -48.321  1.00  0.00           C  
ATOM   2087  H3'   G    66      -1.336   8.056 -47.809  1.00  0.00           H  
ATOM   2088  C2'   G    66      -2.520   6.521 -47.228  1.00  0.00           C  
ATOM   2089  H2'   G    66      -3.099   7.202 -46.604  1.00  0.00           H  
ATOM   2090  O2'   G    66      -3.377   5.457 -47.666  1.00  0.00           O  
ATOM   2091 HO2'   G    66      -4.114   5.826 -48.158  1.00  0.00           H  
ATOM   2092  O3'   G    66      -2.340   7.444 -49.558  1.00  0.00           O  
ATOM   2093  P     A    67      -3.196   8.781 -49.751  1.00  0.00           P  
ATOM   2094  OP1   A    67      -3.655   8.832 -51.210  1.00  0.00           O  
ATOM   2095  OP2   A    67      -2.369   9.841 -49.157  1.00  0.00           O  
ATOM   2096  O5'   A    67      -4.557   8.661 -48.861  1.00  0.00           O  
ATOM   2097  C5'   A    67      -5.646   7.862 -49.244  1.00  0.00           C  
ATOM   2098  H5'   A    67      -5.382   6.811 -49.358  1.00  0.00           H  
ATOM   2099 H5''   A    67      -6.085   8.216 -50.177  1.00  0.00           H  
ATOM   2100  C4'   A    67      -6.732   7.776 -48.150  1.00  0.00           C  
ATOM   2101  H4'   A    67      -7.581   7.316 -48.656  1.00  0.00           H  
ATOM   2102  O4'   A    67      -6.271   7.113 -47.037  1.00  0.00           O  
ATOM   2103  C1'   A    67      -6.707   7.846 -45.812  1.00  0.00           C  
ATOM   2104  H1'   A    67      -6.994   7.123 -45.049  1.00  0.00           H  
ATOM   2105  N9    A    67      -5.716   8.671 -45.108  1.00  0.00           N  
ATOM   2106  C8    A    67      -4.605   9.218 -45.600  1.00  0.00           C  
ATOM   2107  H8    A    67      -4.224   9.020 -46.591  1.00  0.00           H  
ATOM   2108  N7    A    67      -3.908   9.958 -44.772  1.00  0.00           N  
ATOM   2109  C5    A    67      -4.765   9.969 -43.666  1.00  0.00           C  
ATOM   2110  C6    A    67      -4.677  10.600 -42.430  1.00  0.00           C  
ATOM   2111  N6    A    67      -3.638  11.332 -42.034  1.00  0.00           N  
ATOM   2112  H61   A    67      -3.826  11.878 -41.205  1.00  0.00           H  
ATOM   2113  H62   A    67      -2.924  11.492 -42.729  1.00  0.00           H  
ATOM   2114  N1    A    67      -5.655  10.521 -41.528  1.00  0.00           N  
ATOM   2115  C2    A    67      -6.668   9.767 -41.858  1.00  0.00           C  
ATOM   2116  H2    A    67      -7.453   9.697 -41.119  1.00  0.00           H  
ATOM   2117  N3    A    67      -6.806   9.044 -42.959  1.00  0.00           N  
ATOM   2118  C4    A    67      -5.846   9.233 -43.863  1.00  0.00           C  
ATOM   2119  C3'   A    67      -7.173   9.131 -47.741  1.00  0.00           C  
ATOM   2120  H3'   A    67      -6.316   9.795 -47.627  1.00  0.00           H  
ATOM   2121  C2'   A    67      -7.729   8.760 -46.375  1.00  0.00           C  
ATOM   2122  H2'   A    67      -7.796   9.658 -45.760  1.00  0.00           H  
ATOM   2123  O2'   A    67      -8.832   7.910 -46.345  1.00  0.00           O  
ATOM   2124 HO2'   A    67      -9.144   7.809 -45.443  1.00  0.00           H  
ATOM   2125  O3'   A    67      -8.236   9.735 -48.456  1.00  0.00           O  
ATOM   2126  P     A    68      -8.499  11.308 -48.354  1.00  0.00           P  
ATOM   2127  OP1   A    68      -9.193  11.705 -49.520  1.00  0.00           O  
ATOM   2128  OP2   A    68      -7.163  11.932 -48.033  1.00  0.00           O  
ATOM   2129  O5'   A    68      -9.487  11.422 -47.063  1.00  0.00           O  
ATOM   2130  C5'   A    68     -10.695  10.637 -46.811  1.00  0.00           C  
ATOM   2131  H5'   A    68     -10.509   9.620 -47.156  1.00  0.00           H  
ATOM   2132 H5''   A    68     -11.555  11.010 -47.366  1.00  0.00           H  
ATOM   2133  C4'   A    68     -11.078  10.796 -45.292  1.00  0.00           C  
ATOM   2134  H4'   A    68     -11.993  10.212 -45.186  1.00  0.00           H  
ATOM   2135  O4'   A    68     -10.026  10.325 -44.464  1.00  0.00           O  
ATOM   2136  C1'   A    68      -9.980  11.121 -43.262  1.00  0.00           C  
ATOM   2137  H1'   A    68     -10.025  10.402 -42.444  1.00  0.00           H  
ATOM   2138  N9    A    68      -8.718  11.852 -43.354  1.00  0.00           N  
ATOM   2139  C8    A    68      -7.815  11.983 -44.353  1.00  0.00           C  
ATOM   2140  H8    A    68      -7.962  11.510 -45.313  1.00  0.00           H  
ATOM   2141  N7    A    68      -6.827  12.848 -44.137  1.00  0.00           N  
ATOM   2142  C5    A    68      -7.079  13.174 -42.783  1.00  0.00           C  
ATOM   2143  C6    A    68      -6.444  13.956 -41.848  1.00  0.00           C  
ATOM   2144  N6    A    68      -5.212  14.407 -41.855  1.00  0.00           N  
ATOM   2145  H61   A    68      -4.773  14.981 -41.150  1.00  0.00           H  
ATOM   2146  H62   A    68      -4.615  14.127 -42.621  1.00  0.00           H  
ATOM   2147  N1    A    68      -7.022  14.185 -40.665  1.00  0.00           N  
ATOM   2148  C2    A    68      -8.178  13.683 -40.361  1.00  0.00           C  
ATOM   2149  H2    A    68      -8.578  13.896 -39.381  1.00  0.00           H  
ATOM   2150  N3    A    68      -8.911  12.936 -41.189  1.00  0.00           N  
ATOM   2151  C4    A    68      -8.292  12.668 -42.342  1.00  0.00           C  
ATOM   2152  C3'   A    68     -11.318  12.299 -44.857  1.00  0.00           C  
ATOM   2153  H3'   A    68     -10.509  12.888 -45.289  1.00  0.00           H  
ATOM   2154  C2'   A    68     -11.196  11.996 -43.366  1.00  0.00           C  
ATOM   2155  H2'   A    68     -11.090  12.912 -42.784  1.00  0.00           H  
ATOM   2156  O2'   A    68     -12.385  11.392 -42.880  1.00  0.00           O  
ATOM   2157 HO2'   A    68     -13.135  11.969 -43.043  1.00  0.00           H  
ATOM   2158  O3'   A    68     -12.586  12.686 -45.312  1.00  0.00           O  
ATOM   2159  P     G    69     -12.826  14.167 -45.615  1.00  0.00           P  
ATOM   2160  OP1   G    69     -14.140  14.445 -46.205  1.00  0.00           O  
ATOM   2161  OP2   G    69     -11.647  14.723 -46.276  1.00  0.00           O  
ATOM   2162  O5'   G    69     -12.844  14.722 -44.089  1.00  0.00           O  
ATOM   2163  C5'   G    69     -13.861  14.503 -43.126  1.00  0.00           C  
ATOM   2164  H5'   G    69     -13.979  13.421 -43.069  1.00  0.00           H  
ATOM   2165 H5''   G    69     -14.783  14.932 -43.518  1.00  0.00           H  
ATOM   2166  C4'   G    69     -13.670  15.036 -41.688  1.00  0.00           C  
ATOM   2167  H4'   G    69     -14.461  14.721 -41.008  1.00  0.00           H  
ATOM   2168  O4'   G    69     -12.496  14.526 -41.235  1.00  0.00           O  
ATOM   2169  C1'   G    69     -11.777  15.649 -40.666  1.00  0.00           C  
ATOM   2170  H1'   G    69     -11.475  15.437 -39.640  1.00  0.00           H  
ATOM   2171  N9    G    69     -10.603  15.986 -41.457  1.00  0.00           N  
ATOM   2172  C8    G    69     -10.217  15.700 -42.792  1.00  0.00           C  
ATOM   2173  H8    G    69     -10.882  15.271 -43.527  1.00  0.00           H  
ATOM   2174  N7    G    69      -9.036  16.017 -43.087  1.00  0.00           N  
ATOM   2175  C5    G    69      -8.582  16.697 -41.915  1.00  0.00           C  
ATOM   2176  C6    G    69      -7.330  17.348 -41.684  1.00  0.00           C  
ATOM   2177  O6    G    69      -6.363  17.413 -42.450  1.00  0.00           O  
ATOM   2178  N1    G    69      -7.226  17.884 -40.462  1.00  0.00           N  
ATOM   2179  H1    G    69      -6.343  18.322 -40.241  1.00  0.00           H  
ATOM   2180  C2    G    69      -8.215  17.832 -39.542  1.00  0.00           C  
ATOM   2181  N2    G    69      -8.012  18.397 -38.380  1.00  0.00           N  
ATOM   2182  H21   G    69      -7.263  19.075 -38.370  1.00  0.00           H  
ATOM   2183  H22   G    69      -8.791  18.435 -37.739  1.00  0.00           H  
ATOM   2184  N3    G    69      -9.381  17.268 -39.682  1.00  0.00           N  
ATOM   2185  C4    G    69      -9.542  16.729 -40.899  1.00  0.00           C  
ATOM   2186  C3'   G    69     -13.654  16.597 -41.636  1.00  0.00           C  
ATOM   2187  H3'   G    69     -13.201  16.915 -42.574  1.00  0.00           H  
ATOM   2188  C2'   G    69     -12.691  16.865 -40.598  1.00  0.00           C  
ATOM   2189  H2'   G    69     -12.094  17.752 -40.812  1.00  0.00           H  
ATOM   2190  O2'   G    69     -13.332  16.866 -39.346  1.00  0.00           O  
ATOM   2191 HO2'   G    69     -13.738  17.722 -39.188  1.00  0.00           H  
ATOM   2192  O3'   G    69     -14.917  17.191 -41.354  1.00  0.00           O  
ATOM   2193  P     U    70     -15.169  18.661 -41.874  1.00  0.00           P  
ATOM   2194  OP1   U    70     -16.350  19.068 -41.112  1.00  0.00           O  
ATOM   2195  OP2   U    70     -15.115  18.639 -43.331  1.00  0.00           O  
ATOM   2196  O5'   U    70     -13.883  19.578 -41.369  1.00  0.00           O  
ATOM   2197  C5'   U    70     -13.876  20.141 -40.089  1.00  0.00           C  
ATOM   2198  H5'   U    70     -14.045  19.394 -39.313  1.00  0.00           H  
ATOM   2199 H5''   U    70     -14.566  20.984 -40.145  1.00  0.00           H  
ATOM   2200  C4'   U    70     -12.522  20.777 -39.833  1.00  0.00           C  
ATOM   2201  H4'   U    70     -12.519  21.070 -38.783  1.00  0.00           H  
ATOM   2202  O4'   U    70     -11.432  19.820 -39.960  1.00  0.00           O  
ATOM   2203  C1'   U    70     -10.353  20.648 -40.433  1.00  0.00           C  
ATOM   2204  H1'   U    70      -9.528  20.596 -39.723  1.00  0.00           H  
ATOM   2205  N1    U    70      -9.867  20.370 -41.768  1.00  0.00           N  
ATOM   2206  C6    U    70     -10.609  19.609 -42.581  1.00  0.00           C  
ATOM   2207  H6    U    70     -11.603  19.272 -42.328  1.00  0.00           H  
ATOM   2208  C5    U    70     -10.058  19.104 -43.741  1.00  0.00           C  
ATOM   2209  H5    U    70     -10.606  18.407 -44.357  1.00  0.00           H  
ATOM   2210  C4    U    70      -8.677  19.406 -44.184  1.00  0.00           C  
ATOM   2211  O4    U    70      -8.136  18.968 -45.193  1.00  0.00           O  
ATOM   2212  N3    U    70      -8.046  20.267 -43.271  1.00  0.00           N  
ATOM   2213  H3    U    70      -7.041  20.327 -43.352  1.00  0.00           H  
ATOM   2214  C2    U    70      -8.560  20.677 -42.097  1.00  0.00           C  
ATOM   2215  O2    U    70      -7.807  21.362 -41.357  1.00  0.00           O  
ATOM   2216  C3'   U    70     -12.220  21.960 -40.705  1.00  0.00           C  
ATOM   2217  H3'   U    70     -12.376  21.780 -41.769  1.00  0.00           H  
ATOM   2218  C2'   U    70     -10.748  22.159 -40.329  1.00  0.00           C  
ATOM   2219  H2'   U    70     -10.326  22.753 -41.140  1.00  0.00           H  
ATOM   2220  O2'   U    70     -10.580  22.777 -38.993  1.00  0.00           O  
ATOM   2221 HO2'   U    70     -11.328  23.374 -38.914  1.00  0.00           H  
ATOM   2222  O3'   U    70     -12.848  23.159 -40.417  1.00  0.00           O  
ATOM   2223  P    G3    71     -12.952  24.374 -41.462  1.00  0.00           P  
ATOM   2224  OP1  G3    71     -14.080  25.280 -40.943  1.00  0.00           O  
ATOM   2225  OP2  G3    71     -12.984  23.960 -42.867  1.00  0.00           O  
ATOM   2226  O5'  G3    71     -11.595  25.121 -41.323  1.00  0.00           O  
ATOM   2227  C5'  G3    71     -11.223  25.884 -40.200  1.00  0.00           C  
ATOM   2228  H5'  G3    71     -11.060  25.177 -39.387  1.00  0.00           H  
ATOM   2229 H5''  G3    71     -11.923  26.680 -39.944  1.00  0.00           H  
ATOM   2230  C4'  G3    71      -9.890  26.504 -40.455  1.00  0.00           C  
ATOM   2231  H4'  G3    71      -9.759  27.195 -39.622  1.00  0.00           H  
ATOM   2232  O4'  G3    71      -8.918  25.480 -40.442  1.00  0.00           O  
ATOM   2233  C1'  G3    71      -7.795  25.942 -41.140  1.00  0.00           C  
ATOM   2234  H1'  G3    71      -6.936  25.904 -40.470  1.00  0.00           H  
ATOM   2235  N9   G3    71      -7.616  25.076 -42.317  1.00  0.00           N  
ATOM   2236  C8   G3    71      -8.532  24.369 -43.111  1.00  0.00           C  
ATOM   2237  H8   G3    71      -9.569  24.485 -42.834  1.00  0.00           H  
ATOM   2238  N7   G3    71      -8.019  23.697 -44.124  1.00  0.00           N  
ATOM   2239  C5   G3    71      -6.672  24.037 -44.056  1.00  0.00           C  
ATOM   2240  C6   G3    71      -5.645  23.703 -44.997  1.00  0.00           C  
ATOM   2241  O6   G3    71      -5.850  23.066 -46.040  1.00  0.00           O  
ATOM   2242  N1   G3    71      -4.399  24.193 -44.616  1.00  0.00           N  
ATOM   2243  H1   G3    71      -3.711  24.238 -45.354  1.00  0.00           H  
ATOM   2244  C2   G3    71      -4.205  24.907 -43.496  1.00  0.00           C  
ATOM   2245  N2   G3    71      -2.980  25.469 -43.379  1.00  0.00           N  
ATOM   2246  H21  G3    71      -2.285  25.253 -44.079  1.00  0.00           H  
ATOM   2247  H22  G3    71      -2.842  26.097 -42.600  1.00  0.00           H  
ATOM   2248  N3   G3    71      -5.113  25.323 -42.687  1.00  0.00           N  
ATOM   2249  C4   G3    71      -6.398  24.893 -42.994  1.00  0.00           C  
ATOM   2250  C3'  G3    71      -9.592  27.321 -41.670  1.00  0.00           C  
ATOM   2251  H3'  G3    71      -9.758  26.749 -42.583  1.00  0.00           H  
ATOM   2252  C2'  G3    71      -8.050  27.368 -41.555  1.00  0.00           C  
ATOM   2253  H2'  G3    71      -7.531  27.524 -42.501  1.00  0.00           H  
ATOM   2254  O2'  G3    71      -7.600  28.306 -40.634  1.00  0.00           O  
ATOM   2255 HO2'  G3    71      -7.668  29.161 -41.065  1.00  0.00           H  
ATOM   2256  O3'  G3    71     -10.225  28.620 -41.865  1.00  0.00           O  
ATOM   2257 HO3'  G3    71      -9.922  29.061 -42.662  1.00  0.00           H  
TER    2258       G3    71 
ATOM   2258  K+   K+    72     -27.717 -27.652  21.992  1.00  0.00           K  
TER    2259       K+    72 
ATOM   2259  K+   K+    73      -1.205  13.413 -38.695  1.00  0.00           K  
TER    2260       K+    73 
ATOM   2260  K+   K+    74     -16.966 -41.434 -20.556  1.00  0.00           K  
TER    2261       K+    74 
ATOM   2261  K+   K+    75     -34.537  21.951 -13.370  1.00  0.00           K  
TER    2262       K+    75 
ATOM   2262  K+   K+    76       6.104   3.877 -24.126  1.00  0.00           K  
TER    2263       K+    76 
ATOM   2263  K+   K+    77      -2.224  12.413 -15.588  1.00  0.00           K  
TER    2264       K+    77 
ATOM   2264  K+   K+    78     -26.660  13.551  30.279  1.00  0.00           K  
TER    2265       K+    78 
ATOM   2265  K+   K+    79     -19.128  -5.341  -9.482  1.00  0.00           K  
TER    2266       K+    79 
ATOM   2266  K+   K+    80     -37.002 -31.679  19.976  1.00  0.00           K  
TER    2267       K+    80 
ATOM   2267  K+   K+    81      -9.913  17.031 -13.972  1.00  0.00           K  
TER    2268       K+    81 
ATOM   2268  K+   K+    82     -34.559  14.796   9.662  1.00  0.00           K  
TER    2269       K+    82 
ATOM   2269  K+   K+    83     -19.174 -14.404 -16.422  1.00  0.00           K  
TER    2270       K+    83 
ATOM   2270  K+   K+    84     -36.038  33.307   3.166  1.00  0.00           K  
TER    2271       K+    84 
ATOM   2271  K+   K+    85     -14.757  -3.701 -24.971  1.00  0.00           K  
TER    2272       K+    85 
ATOM   2272  K+   K+    86      20.567   2.035  -0.807  1.00  0.00           K  
TER    2273       K+    86 
ATOM   2273  K+   K+    87      12.289  -6.558 -22.975  1.00  0.00           K  
TER    2274       K+    87 
ATOM   2274  K+   K+    88       1.486 -40.419 -27.418  1.00  0.00           K  
TER    2275       K+    88 
ATOM   2275  K+   K+    89      10.689  24.143   3.987  1.00  0.00           K  
TER    2276       K+    89 
ATOM   2276  K+   K+    90       3.955  -2.024 -22.480  1.00  0.00           K  
TER    2277       K+    90 
ATOM   2277  K+   K+    91     -36.177   2.475  39.590  1.00  0.00           K  
TER    2278       K+    91 
ATOM   2278  K+   K+    92     -32.608   2.013 -26.598  1.00  0.00           K  
TER    2279       K+    92 
ATOM   2279  K+   K+    93     -12.369 -33.497  14.215  1.00  0.00           K  
TER    2280       K+    93 
ATOM   2280  K+   K+    94      16.943   2.789 -44.598  1.00  0.00           K  
TER    2281       K+    94 
ATOM   2281  K+   K+    95      29.432  26.203  11.196  1.00  0.00           K  
TER    2282       K+    95 
ATOM   2282  K+   K+    96     -26.667 -36.730  11.179  1.00  0.00           K  
TER    2283       K+    96 
ATOM   2283  K+   K+    97       4.716   0.820 -34.443  1.00  0.00           K  
TER    2284       K+    97 
ATOM   2284  K+   K+    98     -36.447  19.183   1.275  1.00  0.00           K  
TER    2285       K+    98 
ATOM   2285  K+   K+    99      19.303 -14.058  25.982  1.00  0.00           K  
TER    2286       K+    99 
ATOM   2286  K+   K+   100      10.202  22.904  32.833  1.00  0.00           K  
TER    2287       K+   100 
ATOM   2287  K+   K+   101      34.876 -31.357  23.649  1.00  0.00           K  
TER    2288       K+   101 
ATOM   2288  K+   K+   102      -8.154  25.882  33.680  1.00  0.00           K  
TER    2289       K+   102 
ATOM   2289  K+   K+   103     -37.076  21.069  20.547  1.00  0.00           K  
TER    2290       K+   103 
ATOM   2290  K+   K+   104      10.368 -10.910 -34.052  1.00  0.00           K  
TER    2291       K+   104 
ATOM   2291  K+   K+   105     -28.413   2.672  40.781  1.00  0.00           K  
TER    2292       K+   105 
ATOM   2292  K+   K+   106     -37.129  22.869 -22.214  1.00  0.00           K  
TER    2293       K+   106 
ATOM   2293  K+   K+   107      30.035   4.241   6.201  1.00  0.00           K  
TER    2294       K+   107 
ATOM   2294  K+   K+   108       3.716  -0.167 -42.686  1.00  0.00           K  
TER    2295       K+   108 
ATOM   2295  K+   K+   109      27.457 -19.377   0.125  1.00  0.00           K  
TER    2296       K+   109 
ATOM   2296  K+   K+   110      13.354 -20.613  -7.644  1.00  0.00           K  
TER    2297       K+   110 
ATOM   2297  K+   K+   111      17.776   0.812  -7.065  1.00  0.00           K  
TER    2298       K+   111 
ATOM   2298  K+   K+   112     -12.292  33.575 -27.724  1.00  0.00           K  
TER    2299       K+   112 
ATOM   2299  K+   K+   113      15.770  17.272 -17.322  1.00  0.00           K  
TER    2300       K+   113 
ATOM   2300  K+   K+   114     -31.770 -25.145 -23.177  1.00  0.00           K  
TER    2301       K+   114 
ATOM   2301  K+   K+   115      34.000   3.917  -9.477  1.00  0.00           K  
TER    2302       K+   115 
ATOM   2302  K+   K+   116     -25.321 -37.867 -18.258  1.00  0.00           K  
TER    2303       K+   116 
ATOM   2303  K+   K+   117     -16.127   5.119  16.495  1.00  0.00           K  
TER    2304       K+   117 
ATOM   2304  K+   K+   118      -9.473  18.253  -0.970  1.00  0.00           K  
TER    2305       K+   118 
ATOM   2305  K+   K+   119     -31.467  16.882 -26.248  1.00  0.00           K  
TER    2306       K+   119 
ATOM   2306  K+   K+   120      -7.108  32.299 -26.639  1.00  0.00           K  
TER    2307       K+   120 
ATOM   2307  K+   K+   121      35.209  29.962   7.449  1.00  0.00           K  
TER    2308       K+   121 
ATOM   2308  K+   K+   122      26.447 -24.859  10.089  1.00  0.00           K  
TER    2309       K+   122 
ATOM   2309  K+   K+   123      -4.440   7.690  23.608  1.00  0.00           K  
TER    2310       K+   123 
ATOM   2310  K+   K+   124       3.908  13.541 -41.993  1.00  0.00           K  
TER    2311       K+   124 
ATOM   2311  K+   K+   125     -17.960   0.759  -1.487  1.00  0.00           K  
TER    2312       K+   125 
ATOM   2312  K+   K+   126      -9.042 -11.683   5.639  1.00  0.00           K  
TER    2313       K+   126 
ATOM   2313  K+   K+   127     -16.974  -3.936  20.511  1.00  0.00           K  
TER    2314       K+   127 
ATOM   2314  K+   K+   128     -16.410 -27.077  25.360  1.00  0.00           K  
TER    2315       K+   128 
ATOM   2315  K+   K+   129       8.693 -36.131   0.991  1.00  0.00           K  
TER    2316       K+   129 
ATOM   2316  K+   K+   130      -5.551  -3.238  27.582  1.00  0.00           K  
TER    2317       K+   130 
ATOM   2317  K+   K+   131      12.814  20.785  -6.824  1.00  0.00           K  
TER    2318       K+   131 
ATOM   2318  K+   K+   132      26.042 -18.919 -20.005  1.00  0.00           K  
TER    2319       K+   132 
ATOM   2319  K+   K+   133      17.604 -20.974  16.726  1.00  0.00           K  
TER    2320       K+   133 
ATOM   2320  K+   K+   134      20.934 -10.381 -47.217  1.00  0.00           K  
TER    2321       K+   134 
ATOM   2321  K+   K+   135       3.598  19.995 -34.908  1.00  0.00           K  
TER    2322       K+   135 
ATOM   2322  K+   K+   136       1.117  17.892  -4.119  1.00  0.00           K  
TER    2323       K+   136 
ATOM   2323  K+   K+   137      -6.056 -29.303  -0.330  1.00  0.00           K  
TER    2324       K+   137 
ATOM   2324  K+   K+   138      26.822  -2.196 -27.689  1.00  0.00           K  
TER    2325       K+   138 
ATOM   2325  K+   K+   139       9.911  -2.387   2.772  1.00  0.00           K  
TER    2326       K+   139 
ATOM   2326  K+   K+   140      23.550   4.912 -10.372  1.00  0.00           K  
TER    2327       K+   140 
ATOM   2327  K+   K+   141      -5.427  -0.523 -30.493  1.00  0.00           K  
TER    2328       K+   141 
ATOM   2328  K+   K+   142      36.670  -6.102 -12.334  1.00  0.00           K  
TER    2329       K+   142 
ATOM   2329  K+   K+   143      33.062  -6.653  20.221  1.00  0.00           K  
TER    2330       K+   143 
ATOM   2330  K+   K+   144      18.847  -2.470 -38.349  1.00  0.00           K  
TER    2331       K+   144 
ATOM   2331  K+   K+   145     -24.392  12.690   3.502  1.00  0.00           K  
TER    2332       K+   145 
ATOM   2332  K+   K+   146     -38.695  -5.052  -8.515  1.00  0.00           K  
TER    2333       K+   146 
ATOM   2333  K+   K+   147      -1.494  15.290 -32.318  1.00  0.00           K  
TER    2334       K+   147 
ATOM   2334  K+   K+   148      -6.987  15.419  -0.039  1.00  0.00           K  
TER    2335       K+   148 
ATOM   2335  K+   K+   149      30.523 -16.486 -21.038  1.00  0.00           K  
TER    2336       K+   149 
ATOM   2336  K+   K+   150      -1.306   8.747  43.132  1.00  0.00           K  
TER    2337       K+   150 
ATOM   2337  K+   K+   151      40.019 -11.465  24.970  1.00  0.00           K  
TER    2338       K+   151 
ATOM   2338  K+   K+   152      39.614 -12.331  15.165  1.00  0.00           K  
TER    2339       K+   152 
ATOM   2339  K+   K+   153      12.022   7.141  -3.692  1.00  0.00           K  
TER    2340       K+   153 
ATOM   2340  K+   K+   154      17.598  -5.477 -19.855  1.00  0.00           K  
TER    2341       K+   154 
ATOM   2341  K+   K+   155      24.192 -14.345  -7.183  1.00  0.00           K  
TER    2342       K+   155 
ATOM   2342  K+   K+   156      13.871  49.035  -6.331  1.00  0.00           K  
TER    2343       K+   156 
ATOM   2343  K+   K+   157      11.560  -6.529   7.417  1.00  0.00           K  
TER    2344       K+   157 
ATOM   2344  K+   K+   158     -29.723  -7.703 -21.544  1.00  0.00           K  
TER    2345       K+   158 
ATOM   2345  K+   K+   159      -9.356  -1.416 -44.367  1.00  0.00           K  
TER    2346       K+   159 
ATOM   2346  K+   K+   160      17.767   1.225 -20.852  1.00  0.00           K  
TER    2347       K+   160 
ATOM   2347  K+   K+   161      36.738  -9.219 -15.025  1.00  0.00           K  
TER    2348       K+   161 
ATOM   2348  K+   K+   162      18.294 -17.574  -1.447  1.00  0.00           K  
TER    2349       K+   162 
ATOM   2349  K+   K+   163      18.294  -8.832 -23.092  1.00  0.00           K  
TER    2350       K+   163 
ATOM   2350  K+   K+   164     -16.609  27.167  42.194  1.00  0.00           K  
TER    2351       K+   164 
ATOM   2351  K+   K+   165       3.634  -9.663 -28.114  1.00  0.00           K  
TER    2352       K+   165 
ATOM   2352  K+   K+   166      19.037 -28.092 -24.574  1.00  0.00           K  
TER    2353       K+   166 
ATOM   2353  K+   K+   167      34.252 -17.976  23.596  1.00  0.00           K  
TER    2354       K+   167 
ATOM   2354  K+   K+   168     -36.794 -19.923   5.237  1.00  0.00           K  
TER    2355       K+   168 
ATOM   2355  K+   K+   169      15.430  46.346  13.743  1.00  0.00           K  
TER    2356       K+   169 
ATOM   2356  K+   K+   170     -16.481  24.040 -11.522  1.00  0.00           K  
TER    2357       K+   170 
ATOM   2357  K+   K+   171      31.125  31.473  18.428  1.00  0.00           K  
TER    2358       K+   171 
ATOM   2358  K+   K+   172      21.526  39.133  -8.334  1.00  0.00           K  
TER    2359       K+   172 
ATOM   2359  K+   K+   173       3.485  27.025  28.112  1.00  0.00           K  
TER    2360       K+   173 
ATOM   2360  K+   K+   174      16.094  -1.740 -44.113  1.00  0.00           K  
TER    2361       K+   174 
ATOM   2361  K+   K+   175      -5.648 -21.945  34.518  1.00  0.00           K  
TER    2362       K+   175 
ATOM   2362  K+   K+   176      25.078   5.621 -31.189  1.00  0.00           K  
TER    2363       K+   176 
ATOM   2363  K+   K+   177      12.641 -14.603 -28.996  1.00  0.00           K  
TER    2364       K+   177 
ATOM   2364  K+   K+   178      39.980  -1.273   7.256  1.00  0.00           K  
TER    2365       K+   178 
ATOM   2365  K+   K+   179     -31.824 -22.038  26.635  1.00  0.00           K  
TER    2366       K+   179 
ATOM   2366  K+   K+   180      21.512   2.303  -7.164  1.00  0.00           K  
TER    2367       K+   180 
ATOM   2367  K+   K+   181       4.337   6.263 -29.601  1.00  0.00           K  
TER    2368       K+   181 
ATOM   2368  K+   K+   182      -4.181  42.152  27.886  1.00  0.00           K  
TER    2369       K+   182 
ATOM   2369  K+   K+   183      41.643   4.138   7.636  1.00  0.00           K  
TER    2370       K+   183 
ATOM   2370  K+   K+   184      23.101   3.855   6.231  1.00  0.00           K  
TER    2371       K+   184 
ATOM   2371  K+   K+   185      -4.206 -43.781  21.482  1.00  0.00           K  
TER    2372       K+   185 
ATOM   2372  K+   K+   186      33.261   9.545  20.472  1.00  0.00           K  
TER    2373       K+   186 
ATOM   2373  K+   K+   187      16.533  12.652  16.469  1.00  0.00           K  
TER    2374       K+   187 
ATOM   2374  K+   K+   188       4.269  39.777  21.468  1.00  0.00           K  
TER    2375       K+   188 
ATOM   2375  K+   K+   189      36.662  -2.366  31.724  1.00  0.00           K  
TER    2376       K+   189 
ATOM   2376  K+   K+   190      11.872  -8.471 -11.525  1.00  0.00           K  
TER    2377       K+   190 
ATOM   2377  K+   K+   191      21.946 -15.927 -15.011  1.00  0.00           K  
TER    2378       K+   191 
ATOM   2378  K+   K+   192     -36.481  31.219 -13.809  1.00  0.00           K  
TER    2379       K+   192 
ATOM   2379  K+   K+   193       0.467  -0.629 -32.807  1.00  0.00           K  
TER    2380       K+   193 
ATOM   2380  K+   K+   194      15.557  -2.520  35.936  1.00  0.00           K  
TER    2381       K+   194 
ATOM   2381  K+   K+   195      37.186  25.567  16.620  1.00  0.00           K  
TER    2382       K+   195 
ATOM   2382  K+   K+   196      17.467  37.310 -23.787  1.00  0.00           K  
TER    2383       K+   196 
ATOM   2383  K+   K+   197      32.863 -11.638 -10.860  1.00  0.00           K  
TER    2384       K+   197 
ATOM   2384  K+   K+   198       1.424  36.399   8.674  1.00  0.00           K  
TER    2385       K+   198 
ATOM   2385  K+   K+   199      -0.741  17.488 -19.140  1.00  0.00           K  
TER    2386       K+   199 
ATOM   2386  K+   K+   200      22.605 -36.550 -17.956  1.00  0.00           K  
TER    2387       K+   200 
ATOM   2387  K+   K+   201      -2.421 -41.384  24.211  1.00  0.00           K  
TER    2388       K+   201 
ATOM   2388  K+   K+   202     -37.549 -18.350 -24.092  1.00  0.00           K  
TER    2389       K+   202 
ATOM   2389  K+   K+   203       3.901  15.293  41.509  1.00  0.00           K  
TER    2390       K+   203 
ATOM   2390  K+   K+   204      -0.527  -2.700 -11.261  1.00  0.00           K  
TER    2391       K+   204 
ATOM   2391  K+   K+   205     -14.821 -38.702   7.345  1.00  0.00           K  
TER    2392       K+   205 
ATOM   2392  K+   K+   206     -10.426 -19.199 -26.161  1.00  0.00           K  
TER    2393       K+   206 
ATOM   2393  K+   K+   207      14.352 -24.165 -34.843  1.00  0.00           K  
TER    2394       K+   207 
ATOM   2394  K+   K+   208      14.488  -8.063 -44.288  1.00  0.00           K  
TER    2395       K+   208 
ATOM   2395  K+   K+   209     -20.243  -0.392 -23.304  1.00  0.00           K  
TER    2396       K+   209 
ATOM   2396  K+   K+   210     -23.375 -20.235 -11.894  1.00  0.00           K  
TER    2397       K+   210 
ATOM   2397  K+   K+   211      31.673  -7.623 -16.872  1.00  0.00           K  
TER    2398       K+   211 
ATOM   2398  K+   K+   212      37.069  28.120  -6.013  1.00  0.00           K  
TER    2399       K+   212 
ATOM   2399  K+   K+   213      16.034   9.494 -31.371  1.00  0.00           K  
TER    2400       K+   213 
ATOM   2400  K+   K+   214     -15.213  20.120 -23.033  1.00  0.00           K  
TER    2401       K+   214 
ATOM   2401  K+   K+   215     -21.052  33.611  22.669  1.00  0.00           K  
TER    2402       K+   215 
ATOM   2402  K+   K+   216     -39.576 -20.858  13.117  1.00  0.00           K  
TER    2403       K+   216 
ATOM   2403  K+   K+   217      24.926 -10.637   5.525  1.00  0.00           K  
TER    2404       K+   217 
ATOM   2404  K+   K+   218      34.612  20.587 -10.620  1.00  0.00           K  
TER    2405       K+   218 
ATOM   2405  K+   K+   219      -6.903  -0.360  40.464  1.00  0.00           K  
TER    2406       K+   219 
ATOM   2406  K+   K+   220       2.433 -26.868  37.249  1.00  0.00           K  
TER    2407       K+   220 
ATOM   2407  K+   K+   221      19.596 -10.573 -17.063  1.00  0.00           K  
TER    2408       K+   221 
ATOM   2408  K+   K+   222      -0.945  -6.823   9.287  1.00  0.00           K  
TER    2409       K+   222 
ATOM   2409  K+   K+   223     -22.063  28.309 -26.521  1.00  0.00           K  
TER    2410       K+   223 
ATOM   2410  K+   K+   224      -9.914 -35.918  16.795  1.00  0.00           K  
TER    2411       K+   224 
ATOM   2411  K+   K+   225      13.131  13.770 -28.416  1.00  0.00           K  
TER    2412       K+   225 
ATOM   2412  K+   K+   226     -16.101   3.011   4.166  1.00  0.00           K  
TER    2413       K+   226 
ATOM   2413  K+   K+   227     -10.118  36.105  18.594  1.00  0.00           K  
TER    2414       K+   227 
ATOM   2414  K+   K+   228     -36.197  18.832  27.804  1.00  0.00           K  
TER    2415       K+   228 
ATOM   2415  K+   K+   229      23.482  -0.726 -28.876  1.00  0.00           K  
TER    2416       K+   229 
ATOM   2416  K+   K+   230     -39.067  20.800  -9.360  1.00  0.00           K  
TER    2417       K+   230 
ATOM   2417  K+   K+   231      21.871 -24.876  13.641  1.00  0.00           K  
TER    2418       K+   231 
ATOM   2418  K+   K+   232      37.381 -29.001 -14.251  1.00  0.00           K  
TER    2419       K+   232 
ATOM   2419  K+   K+   233     -22.481   9.283  -2.516  1.00  0.00           K  
TER    2420       K+   233 
ATOM   2420  K+   K+   234     -40.910   7.363 -13.442  1.00  0.00           K  
TER    2421       K+   234 
ATOM   2421  K+   K+   235     -24.348   2.789  15.155  1.00  0.00           K  
TER    2422       K+   235 
ATOM   2422  K+   K+   236      -0.456  -2.515  25.220  1.00  0.00           K  
TER    2423       K+   236 
ATOM   2423  K+   K+   237      19.433  20.334 -19.372  1.00  0.00           K  
TER    2424       K+   237 
ATOM   2424  K+   K+   238      -4.984  -4.485 -38.388  1.00  0.00           K  
TER    2425       K+   238 
ATOM   2425  K+   K+   239      -4.870   6.587 -29.943  1.00  0.00           K  
TER    2426       K+   239 
ATOM   2426  K+   K+   240      30.987 -16.267 -26.508  1.00  0.00           K  
TER    2427       K+   240 
ATOM   2427  K+   K+   241      20.160   3.313 -18.368  1.00  0.00           K  
TER    2428       K+   241 
ATOM   2428  K+   K+   242      -5.673  -1.543  -6.417  1.00  0.00           K  
TER    2429       K+   242 
ATOM   2429  K+   K+   243     -19.056 -24.969  30.304  1.00  0.00           K  
TER    2430       K+   243 
ATOM   2430  K+   K+   244     -13.501  38.471 -22.552  1.00  0.00           K  
TER    2431       K+   244 
ATOM   2431  K+   K+   245     -16.837  17.382  25.753  1.00  0.00           K  
TER    2432       K+   245 
ATOM   2432 Cl-  Cl-   246     -16.592  14.093  26.960  1.00  0.00          CL  
TER    2433      Cl-   246 
ATOM   2433 Cl-  Cl-   247      -9.988  -4.302 -44.621  1.00  0.00          CL  
TER    2434      Cl-   247 
ATOM   2434 Cl-  Cl-   248     -22.530 -38.235  19.617  1.00  0.00          CL  
TER    2435      Cl-   248 
ATOM   2435 Cl-  Cl-   249      26.190 -26.997 -32.611  1.00  0.00          CL  
TER    2436      Cl-   249 
ATOM   2436 Cl-  Cl-   250       5.305  22.819 -13.104  1.00  0.00          CL  
TER    2437      Cl-   250 
ATOM   2437 Cl-  Cl-   251      12.012 -14.516 -36.125  1.00  0.00          CL  
TER    2438      Cl-   251 
ATOM   2438 Cl-  Cl-   252       8.695  -2.025  49.030  1.00  0.00          CL  
TER    2439      Cl-   252 
ATOM   2439 Cl-  Cl-   253      -7.071  10.215   2.150  1.00  0.00          CL  
TER    2440      Cl-   253 
ATOM   2440 Cl-  Cl-   254      25.429  26.062 -27.110  1.00  0.00          CL  
TER    2441      Cl-   254 
ATOM   2441 Cl-  Cl-   255     -20.051  29.554 -24.605  1.00  0.00          CL  
TER    2442      Cl-   255 
ATOM   2442 Cl-  Cl-   256      35.232  -9.958  -9.556  1.00  0.00          CL  
TER    2443      Cl-   256 
ATOM   2443 Cl-  Cl-   257      26.133  35.766 -16.173  1.00  0.00          CL  
TER    2444      Cl-   257 
ATOM   2444 Cl-  Cl-   258     -32.818   6.261 -30.770  1.00  0.00          CL  
TER    2445      Cl-   258 
ATOM   2445 Cl-  Cl-   259      33.608  17.803   1.010  1.00  0.00          CL  
TER    2446      Cl-   259 
ATOM   2446 Cl-  Cl-   260     -17.052  -2.212  -2.443  1.00  0.00          CL  
TER    2447      Cl-   260 
ATOM   2447 Cl-  Cl-   261     -24.762 -39.219   1.686  1.00  0.00          CL  
TER    2448      Cl-   261 
ATOM   2448 Cl-  Cl-   262      40.849   1.449   9.038  1.00  0.00          CL  
TER    2449      Cl-   262 
ATOM   2449 Cl-  Cl-   263      -5.085 -43.655 -24.085  1.00  0.00          CL  
TER    2450      Cl-   263 
ATOM   2450 Cl-  Cl-   264     -10.657 -11.005  13.887  1.00  0.00          CL  
TER    2451      Cl-   264 
ATOM   2451 Cl-  Cl-   265       0.971  12.669  34.178  1.00  0.00          CL  
TER    2452      Cl-   265 
ATOM   2452 Cl-  Cl-   266       6.054 -10.918  44.989  1.00  0.00          CL  
TER    2453      Cl-   266 
ATOM   2453 Cl-  Cl-   267      -3.762  39.200  21.936  1.00  0.00          CL  
TER    2454      Cl-   267 
ATOM   2454 Cl-  Cl-   268      -4.917  42.526   7.426  1.00  0.00          CL  
TER    2455      Cl-   268 
ATOM   2455 Cl-  Cl-   269       8.227  39.326 -17.749  1.00  0.00          CL  
TER    2456      Cl-   269 
ATOM   2456 Cl-  Cl-   270       6.391 -30.654 -18.583  1.00  0.00          CL  
TER    2457      Cl-   270 
ATOM   2457 Cl-  Cl-   271     -34.564 -23.624 -18.069  1.00  0.00          CL  
TER    2458      Cl-   271 
ATOM   2458 Cl-  Cl-   272      24.982 -21.927  -3.019  1.00  0.00          CL  
TER    2459      Cl-   272 
ATOM   2459 Cl-  Cl-   273     -22.999  29.446 -14.169  1.00  0.00          CL  
TER    2460      Cl-   273 
ATOM   2460 Cl-  Cl-   274      23.114  24.656  11.249  1.00  0.00          CL  
TER    2461      Cl-   274 
ATOM   2461 Cl-  Cl-   275     -16.521  26.448 -31.601  1.00  0.00          CL  
TER    2462      Cl-   275 
ATOM   2462 Cl-  Cl-   276     -42.456   7.561 -10.016  1.00  0.00          CL  
TER    2463      Cl-   276 
ATOM   2463 Cl-  Cl-   277       9.070 -17.115  39.106  1.00  0.00          CL  
TER    2464      Cl-   277 
ATOM   2464 Cl-  Cl-   278     -17.900  22.941 -24.213  1.00  0.00          CL  
TER    2465      Cl-   278 
ATOM   2465 Cl-  Cl-   279      11.775 -38.354  18.546  1.00  0.00          CL  
TER    2466      Cl-   279 
ATOM   2466 Cl-  Cl-   280      11.838 -23.902 -36.368  1.00  0.00          CL  
TER    2467      Cl-   280 
ATOM   2467 Cl-  Cl-   281      36.483  13.418  13.237  1.00  0.00          CL  
TER    2468      Cl-   281 
ATOM   2468 Cl-  Cl-   282      37.681 -31.368  11.587  1.00  0.00          CL  
TER    2469      Cl-   282 
ATOM   2469 Cl-  Cl-   283     -28.039   1.661  29.130  1.00  0.00          CL  
TER    2470      Cl-   283 
ATOM   2470 Cl-  Cl-   284      -6.115  -2.138   3.560  1.00  0.00          CL  
TER    2471      Cl-   284 
ATOM   2471 Cl-  Cl-   285       3.552 -36.465   8.075  1.00  0.00          CL  
TER    2472      Cl-   285 
ATOM   2472 Cl-  Cl-   286      18.042  45.297  18.662  1.00  0.00          CL  
TER    2473      Cl-   286 
ATOM   2473 Cl-  Cl-   287      22.593 -28.234 -13.448  1.00  0.00          CL  
TER    2474      Cl-   287 
ATOM   2474 Cl-  Cl-   288       0.819 -27.369   6.981  1.00  0.00          CL  
TER    2475      Cl-   288 
ATOM   2475 Cl-  Cl-   289     -38.361  23.730  -9.098  1.00  0.00          CL  
TER    2476      Cl-   289 
ATOM   2476 Cl-  Cl-   290      26.476 -26.769  27.070  1.00  0.00          CL  
TER    2477      Cl-   290 
ATOM   2477 Cl-  Cl-   291     -31.934   6.259  40.877  1.00  0.00          CL  
TER    2478      Cl-   291 
ATOM   2478 Cl-  Cl-   292      21.239 -18.252 -10.235  1.00  0.00          CL  
TER    2479      Cl-   292 
ATOM   2479 Cl-  Cl-   293      31.198  -6.637  17.836  1.00  0.00          CL  
TER    2480      Cl-   293 
ATOM   2480 Cl-  Cl-   294      -5.684   5.327 -22.348  1.00  0.00          CL  
TER    2481      Cl-   294 
ATOM   2481 Cl-  Cl-   295     -20.182  22.561  -5.158  1.00  0.00          CL  
TER    2482      Cl-   295 
ATOM   2482 Cl-  Cl-   296      25.757 -35.990 -21.046  1.00  0.00          CL  
TER    2483      Cl-   296 
ATOM   2483 Cl-  Cl-   297     -27.668 -31.078 -18.665  1.00  0.00          CL  
TER    2484      Cl-   297 
ATOM   2484 Cl-  Cl-   298     -23.256 -28.613 -11.337  1.00  0.00          CL  
TER    2485      Cl-   298 
ATOM   2485 Cl-  Cl-   299      -5.261  12.296   5.184  1.00  0.00          CL  
TER    2486      Cl-   299 
ATOM   2486 Cl-  Cl-   300      -6.375  23.102 -14.794  1.00  0.00          CL  
TER    2487      Cl-   300 
ATOM   2487 Cl-  Cl-   301     -13.095 -13.887 -34.541  1.00  0.00          CL  
TER    2488      Cl-   301 
ATOM   2488 Cl-  Cl-   302      17.787  -8.049  10.774  1.00  0.00          CL  
TER    2489      Cl-   302 
ATOM   2489 Cl-  Cl-   303       7.973  11.002  -6.500  1.00  0.00          CL  
TER    2490      Cl-   303 
ATOM   2490 Cl-  Cl-   304     -34.470  11.942  -5.613  1.00  0.00          CL  
TER    2491      Cl-   304 
ATOM   2491 Cl-  Cl-   305     -22.940  33.375  -2.556  1.00  0.00          CL  
TER    2492      Cl-   305 
ATOM   2492 Cl-  Cl-   306     -20.633  11.658 -27.330  1.00  0.00          CL  
TER    2493      Cl-   306 
ATOM   2493 Cl-  Cl-   307      20.105  21.906  19.269  1.00  0.00          CL  
TER    2494      Cl-   307 
ATOM   2494 Cl-  Cl-   308      33.513  27.585   0.912  1.00  0.00          CL  
TER    2495      Cl-   308 
ATOM   2495 Cl-  Cl-   309      -5.814 -42.906  -4.225  1.00  0.00          CL  
TER    2496      Cl-   309 
ATOM   2496 Cl-  Cl-   310     -18.171   1.520  -8.971  1.00  0.00          CL  
TER    2497      Cl-   310 
ATOM   2497 Cl-  Cl-   311     -29.140  13.293  34.756  1.00  0.00          CL  
TER    2498      Cl-   311 
ATOM   2498 Cl-  Cl-   312     -22.146  -9.267 -17.099  1.00  0.00          CL  
TER    2499      Cl-   312 
ATOM   2499 Cl-  Cl-   313      12.092  25.569  18.456  1.00  0.00          CL  
TER    2500      Cl-   313 
ATOM   2500 Cl-  Cl-   314     -10.145 -30.618 -24.733  1.00  0.00          CL  
TER    2501      Cl-   314 
ATOM   2501 Cl-  Cl-   315     -41.247 -31.916  -2.281  1.00  0.00          CL  
TER    2502      Cl-   315 
ATOM   2502 Cl-  Cl-   316      14.858  13.978  22.200  1.00  0.00          CL  
TER    2503      Cl-   316 
ATOM   2503 Cl-  Cl-   317     -36.686   0.267 -31.936  1.00  0.00          CL  
TER    2504      Cl-   317 
ATOM   2504 Cl-  Cl-   318     -10.041 -30.639  23.155  1.00  0.00          CL  
TER    2505      Cl-   318 
ATOM   2505 Cl-  Cl-   319      -6.269 -10.621  38.295  1.00  0.00          CL  
TER    2506      Cl-   319 
ATOM   2506 Cl-  Cl-   320       0.563  -0.375  18.439  1.00  0.00          CL  
TER    2507      Cl-   320 
ATOM   2507 Cl-  Cl-   321       3.251 -40.458 -30.199  1.00  0.00          CL  
TER    2508      Cl-   321 
ATOM   2508 Cl-  Cl-   322     -36.426  27.035   7.649  1.00  0.00          CL  
TER    2509      Cl-   322 
ATOM   2509 Cl-  Cl-   323       8.030 -18.249  14.718  1.00  0.00          CL  
TER    2510      Cl-   323 
ATOM   2510 Cl-  Cl-   324      37.855  -9.378  25.311  1.00  0.00          CL  
TER    2511      Cl-   324 
ATOM   2511 Cl-  Cl-   325      43.692  23.454 -18.828  1.00  0.00          CL  
TER    2512      Cl-   325 
ATOM   2512 Cl-  Cl-   326       9.475 -22.543   9.427  1.00  0.00          CL  
TER    2513      Cl-   326 
ATOM   2513 Cl-  Cl-   327     -20.313  -0.040  17.341  1.00  0.00          CL  
TER    2514      Cl-   327 
ATOM   2514 Cl-  Cl-   328     -25.580   5.127  35.840  1.00  0.00          CL  
TER    2515      Cl-   328 
ATOM   2515 Cl-  Cl-   329      19.957  42.150 -13.974  1.00  0.00          CL  
TER    2516      Cl-   329 
ATOM   2516 Cl-  Cl-   330     -20.348 -15.596 -18.891  1.00  0.00          CL  
TER    2517      Cl-   330 
ATOM   2517 Cl-  Cl-   331      36.673  15.464  18.709  1.00  0.00          CL  
TER    2518      Cl-   331 
ATOM   2518 Cl-  Cl-   332     -12.567  36.263 -20.239  1.00  0.00          CL  
TER    2519      Cl-   332 
ATOM   2519 Cl-  Cl-   333       6.825  19.596  31.594  1.00  0.00          CL  
TER    2520      Cl-   333 
ATOM   2520 Cl-  Cl-   334       5.855  15.500   6.818  1.00  0.00          CL  
TER    2521      Cl-   334 
ATOM   2521 Cl-  Cl-   335     -37.936  18.630 -13.421  1.00  0.00          CL  
TER    2522      Cl-   335 
ATOM   2522 Cl-  Cl-   336     -13.550  -1.698  15.339  1.00  0.00          CL  
TER    2523      Cl-   336 
ATOM   2523 Cl-  Cl-   337     -38.729  -7.312  -3.486  1.00  0.00          CL  
TER    2524      Cl-   337 
ATOM   2524 Cl-  Cl-   338     -10.748 -14.198 -18.665  1.00  0.00          CL  
TER    2525      Cl-   338 
ATOM   2525 Cl-  Cl-   339     -42.695  -9.385 -21.953  1.00  0.00          CL  
TER    2526      Cl-   339 
ATOM   2526 Cl-  Cl-   340     -15.734  30.895  40.545  1.00  0.00          CL  
TER    2527      Cl-   340 
ATOM   2527 Cl-  Cl-   341      -3.283  -1.659  25.955  1.00  0.00          CL  
TER    2528      Cl-   341 
ATOM   2528 Cl-  Cl-   342     -32.644 -12.137 -24.380  1.00  0.00          CL  
TER    2529      Cl-   342 
ATOM   2529 Cl-  Cl-   343       2.152 -45.609  19.700  1.00  0.00          CL  
TER    2530      Cl-   343 
ATOM   2530 Cl-  Cl-   344     -24.272   0.010  -3.663  1.00  0.00          CL  
TER    2531      Cl-   344 
ATOM   2531 Cl-  Cl-   345      -8.270 -38.516   4.701  1.00  0.00          CL  
TER    2532      Cl-   345 
ATOM   2532 Cl-  Cl-   346     -31.243  32.961  14.436  1.00  0.00          CL  
TER    2533      Cl-   346 
ATOM   2533 Cl-  Cl-   347     -39.240 -25.405  -6.624  1.00  0.00          CL  
TER    2534      Cl-   347 
ATOM   2534 Cl-  Cl-   348       1.009  -9.382  -9.871  1.00  0.00          CL  
TER    2535      Cl-   348 
ATOM   2535 Cl-  Cl-   349      29.809 -21.364 -12.403  1.00  0.00          CL  
TER    2536      Cl-   349 
ATOM   2536  O   WAT   350       1.671  14.192  23.582  1.00  0.00           O  
ATOM   2537  H1  WAT   350       1.812  14.187  22.635  1.00  0.00           H  
ATOM   2538  H2  WAT   350       0.737  14.009  23.685  1.00  0.00           H  
TER    2539      WAT   350 
ATOM   2539  O   WAT   351     -14.084  25.655  22.194  1.00  0.00           O  
ATOM   2540  H1  WAT   351     -14.529  26.360  22.664  1.00  0.00           H  
ATOM   2541  H2  WAT   351     -14.051  25.955  21.286  1.00  0.00           H  
TER    2542      WAT   351 
ATOM   2542  O   WAT   352       9.618  -4.765  25.741  1.00  0.00           O  
ATOM   2543  H1  WAT   352       8.821  -4.385  26.110  1.00  0.00           H  
ATOM   2544  H2  WAT   352       9.552  -4.596  24.802  1.00  0.00           H  
TER    2545      WAT   352 
ATOM   2545  O   WAT   353      35.333   0.326  10.752  1.00  0.00           O  
ATOM   2546  H1  WAT   353      34.666   0.977  10.536  1.00  0.00           H  
ATOM   2547  H2  WAT   353      35.942   0.788  11.328  1.00  0.00           H  
TER    2548      WAT   353 
ATOM   2548  O   WAT   354      -3.158  -9.542   1.481  1.00  0.00           O  
ATOM   2549  H1  WAT   354      -2.806  -9.671   0.600  1.00  0.00           H  
ATOM   2550  H2  WAT   354      -3.935  -8.999   1.352  1.00  0.00           H  
TER    2551      WAT   354 
ATOM   2551  O   WAT   355      -2.366 -22.036   6.321  1.00  0.00           O  
ATOM   2552  H1  WAT   355      -2.658 -21.312   6.874  1.00  0.00           H  
ATOM   2553  H2  WAT   355      -1.484 -22.238   6.635  1.00  0.00           H  
TER    2554      WAT   355 
ATOM   2554  O   WAT   356       4.352 -38.715 -17.088  1.00  0.00           O  
ATOM   2555  H1  WAT   356       3.658 -38.584 -16.442  1.00  0.00           H  
ATOM   2556  H2  WAT   356       4.458 -37.859 -17.503  1.00  0.00           H  
TER    2557      WAT   356 
ATOM   2557  O   WAT   357     -26.184 -15.708 -29.677  1.00  0.00           O  
ATOM   2558  H1  WAT   357     -26.832 -15.589 -28.983  1.00  0.00           H  
ATOM   2559  H2  WAT   357     -26.611 -16.287 -30.308  1.00  0.00           H  
TER    2560      WAT   357 
ATOM   2560  O   WAT   358      -1.334  -8.353  17.838  1.00  0.00           O  
ATOM   2561  H1  WAT   358      -2.139  -8.206  18.334  1.00  0.00           H  
ATOM   2562  H2  WAT   358      -1.632  -8.676  16.988  1.00  0.00           H  
TER    2563      WAT   358 
ATOM   2563  O   WAT   359     -33.899 -31.060  -3.857  1.00  0.00           O  
ATOM   2564  H1  WAT   359     -33.662 -30.983  -2.933  1.00  0.00           H  
ATOM   2565  H2  WAT   359     -34.849 -31.180  -3.852  1.00  0.00           H  
TER    2566      WAT   359 
ATOM   2566  O   WAT   360       1.858  33.911  -4.587  1.00  0.00           O  
ATOM   2567  H1  WAT   360       1.179  33.943  -3.913  1.00  0.00           H  
ATOM   2568  H2  WAT   360       1.696  33.089  -5.050  1.00  0.00           H  
TER    2569      WAT   360 
ATOM   2569  O   WAT   361      14.400  22.422 -17.347  1.00  0.00           O  
ATOM   2570  H1  WAT   361      15.196  22.840 -17.676  1.00  0.00           H  
ATOM   2571  H2  WAT   361      14.457  22.514 -16.396  1.00  0.00           H  
TER    2572      WAT   361 
ATOM   2572  O   WAT   362      33.362  25.295  13.860  1.00  0.00           O  
ATOM   2573  H1  WAT   362      33.603  25.173  14.778  1.00  0.00           H  
ATOM   2574  H2  WAT   362      34.123  24.987  13.369  1.00  0.00           H  
TER    2575      WAT   362 
ATOM   2575  O   WAT   363     -11.305  29.966  -7.191  1.00  0.00           O  
ATOM   2576  H1  WAT   363     -11.526  29.110  -7.558  1.00  0.00           H  
ATOM   2577  H2  WAT   363     -12.150  30.361  -6.977  1.00  0.00           H  
TER    2578      WAT   363 
ATOM   2578  O   WAT   364      23.774 -14.525  -2.716  1.00  0.00           O  
ATOM   2579  H1  WAT   364      24.261 -14.470  -1.894  1.00  0.00           H  
ATOM   2580  H2  WAT   364      22.922 -14.135  -2.516  1.00  0.00           H  
TER    2581      WAT   364 
ATOM   2581  O   WAT   365      37.971  22.696 -20.766  1.00  0.00           O  
ATOM   2582  H1  WAT   365      37.324  23.173 -21.286  1.00  0.00           H  
ATOM   2583  H2  WAT   365      37.895  23.069 -19.888  1.00  0.00           H  
TER    2584      WAT   365 
ATOM   2584  O   WAT   366      24.712 -15.476   2.676  1.00  0.00           O  
ATOM   2585  H1  WAT   366      24.808 -14.612   2.275  1.00  0.00           H  
ATOM   2586  H2  WAT   366      24.438 -16.045   1.957  1.00  0.00           H  
TER    2587      WAT   366 
ATOM   2587  O   WAT   367     -28.846   3.341 -42.934  1.00  0.00           O  
ATOM   2588  H1  WAT   367     -28.961   4.291 -42.901  1.00  0.00           H  
ATOM   2589  H2  WAT   367     -28.087   3.173 -42.374  1.00  0.00           H  
TER    2590      WAT   367 
ATOM   2590  O   WAT   368      12.723 -11.520  41.055  1.00  0.00           O  
ATOM   2591  H1  WAT   368      12.891 -11.167  40.182  1.00  0.00           H  
ATOM   2592  H2  WAT   368      11.979 -11.013  41.379  1.00  0.00           H  
TER    2593      WAT   368 
ATOM   2593  O   WAT   369      31.424  -3.132   9.667  1.00  0.00           O  
ATOM   2594  H1  WAT   369      30.782  -3.842   9.683  1.00  0.00           H  
ATOM   2595  H2  WAT   369      31.083  -2.515   9.020  1.00  0.00           H  
TER    2596      WAT   369 
ATOM   2596  O   WAT   370      31.434 -31.089 -18.491  1.00  0.00           O  
ATOM   2597  H1  WAT   370      31.839 -30.659 -19.244  1.00  0.00           H  
ATOM   2598  H2  WAT   370      30.578 -31.373 -18.809  1.00  0.00           H  
TER    2599      WAT   370 
ATOM   2599  O   WAT   371     -23.652  14.899   2.368  1.00  0.00           O  
ATOM   2600  H1  WAT   371     -22.754  14.640   2.161  1.00  0.00           H  
ATOM   2601  H2  WAT   371     -23.578  15.808   2.658  1.00  0.00           H  
TER    2602      WAT   371 
ATOM   2602  O   WAT   372       2.440   8.737  31.422  1.00  0.00           O  
ATOM   2603  H1  WAT   372       1.837   8.817  30.684  1.00  0.00           H  
ATOM   2604  H2  WAT   372       1.889   8.855  32.196  1.00  0.00           H  
TER    2605      WAT   372 
ATOM   2605  O   WAT   373      22.292 -26.509  30.471  1.00  0.00           O  
ATOM   2606  H1  WAT   373      21.467 -26.639  30.005  1.00  0.00           H  
ATOM   2607  H2  WAT   373      22.103 -26.772  31.372  1.00  0.00           H  
TER    2608      WAT   373 
ATOM   2608  O   WAT   374       7.538  34.043 -10.084  1.00  0.00           O  
ATOM   2609  H1  WAT   374       7.252  33.434  -9.404  1.00  0.00           H  
ATOM   2610  H2  WAT   374       8.402  33.724 -10.344  1.00  0.00           H  
TER    2611      WAT   374 
ATOM   2611  O   WAT   375      12.318  10.147   0.390  1.00  0.00           O  
ATOM   2612  H1  WAT   375      11.681  10.841   0.559  1.00  0.00           H  
ATOM   2613  H2  WAT   375      12.994  10.276   1.056  1.00  0.00           H  
TER    2614      WAT   375 
ATOM   2614  O   WAT   376       5.973  14.111   0.489  1.00  0.00           O  
ATOM   2615  H1  WAT   376       6.604  14.299  -0.207  1.00  0.00           H  
ATOM   2616  H2  WAT   376       5.832  14.955   0.918  1.00  0.00           H  
TER    2617      WAT   376 
ATOM   2617  O   WAT   377     -11.422  -4.895   5.443  1.00  0.00           O  
ATOM   2618  H1  WAT   377     -10.986  -4.884   6.295  1.00  0.00           H  
ATOM   2619  H2  WAT   377     -11.511  -5.824   5.232  1.00  0.00           H  
TER    2620      WAT   377 
ATOM   2620  O   WAT   378      26.264  38.340  -1.768  1.00  0.00           O  
ATOM   2621  H1  WAT   378      26.477  38.871  -1.000  1.00  0.00           H  
ATOM   2622  H2  WAT   378      25.309  38.371  -1.824  1.00  0.00           H  
TER    2623      WAT   378 
ATOM   2623  O   WAT   379      -7.253 -17.928 -14.312  1.00  0.00           O  
ATOM   2624  H1  WAT   379      -7.894 -18.407 -14.839  1.00  0.00           H  
ATOM   2625  H2  WAT   379      -7.731 -17.683 -13.519  1.00  0.00           H  
TER    2626      WAT   379 
ATOM   2626  O   WAT   380      30.193  -9.399 -40.992  1.00  0.00           O  
ATOM   2627  H1  WAT   380      30.480  -8.935 -41.779  1.00  0.00           H  
ATOM   2628  H2  WAT   380      29.464  -8.876 -40.658  1.00  0.00           H  
TER    2629      WAT   380 
ATOM   2629  O   WAT   381     -28.838 -10.889   9.899  1.00  0.00           O  
ATOM   2630  H1  WAT   381     -28.890 -10.671  10.830  1.00  0.00           H  
ATOM   2631  H2  WAT   381     -29.354 -11.690   9.810  1.00  0.00           H  
TER    2632      WAT   381 
ATOM   2632  O   WAT   382     -39.658  16.194 -28.637  1.00  0.00           O  
ATOM   2633  H1  WAT   382     -38.968  15.626 -28.292  1.00  0.00           H  
ATOM   2634  H2  WAT   382     -40.276  15.595 -29.054  1.00  0.00           H  
TER    2635      WAT   382 
ATOM   2635  O   WAT   383      25.594   5.387 -12.122  1.00  0.00           O  
ATOM   2636  H1  WAT   383      25.875   5.692 -12.985  1.00  0.00           H  
ATOM   2637  H2  WAT   383      26.171   4.647 -11.931  1.00  0.00           H  
TER    2638      WAT   383 
ATOM   2638  O   WAT   384      -8.131 -44.521  -7.552  1.00  0.00           O  
ATOM   2639  H1  WAT   384      -7.311 -44.437  -8.038  1.00  0.00           H  
ATOM   2640  H2  WAT   384      -8.768 -44.807  -8.207  1.00  0.00           H  
TER    2641      WAT   384 
ATOM   2641  O   WAT   385      36.229  -3.687  -5.746  1.00  0.00           O  
ATOM   2642  H1  WAT   385      35.346  -3.427  -6.009  1.00  0.00           H  
ATOM   2643  H2  WAT   385      36.590  -2.911  -5.318  1.00  0.00           H  
TER    2644      WAT   385 
ATOM   2644  O   WAT   386     -14.263  18.328 -30.158  1.00  0.00           O  
ATOM   2645  H1  WAT   386     -14.237  17.876 -31.001  1.00  0.00           H  
ATOM   2646  H2  WAT   386     -13.590  19.005 -30.228  1.00  0.00           H  
TER    2647      WAT   386 
ATOM   2647  O   WAT   387       3.123 -14.422 -11.047  1.00  0.00           O  
ATOM   2648  H1  WAT   387       3.690 -14.053 -10.370  1.00  0.00           H  
ATOM   2649  H2  WAT   387       2.244 -14.122 -10.813  1.00  0.00           H  
TER    2650      WAT   387 
ATOM   2650  O   WAT   388       7.877 -17.695  -4.830  1.00  0.00           O  
ATOM   2651  H1  WAT   388       7.477 -17.367  -5.636  1.00  0.00           H  
ATOM   2652  H2  WAT   388       7.680 -18.632  -4.830  1.00  0.00           H  
TER    2653      WAT   388 
ATOM   2653  O   WAT   389      -0.927  -2.527 -20.004  1.00  0.00           O  
ATOM   2654  H1  WAT   389      -0.081  -2.118 -19.821  1.00  0.00           H  
ATOM   2655  H2  WAT   389      -0.737  -3.465 -20.034  1.00  0.00           H  
TER    2656      WAT   389 
ATOM   2656  O   WAT   390      11.362   8.704  19.046  1.00  0.00           O  
ATOM   2657  H1  WAT   390      11.230   9.609  18.765  1.00  0.00           H  
ATOM   2658  H2  WAT   390      12.310   8.578  19.009  1.00  0.00           H  
TER    2659      WAT   390 
ATOM   2659  O   WAT   391       3.218 -44.825 -10.648  1.00  0.00           O  
ATOM   2660  H1  WAT   391       2.747 -45.047 -11.451  1.00  0.00           H  
ATOM   2661  H2  WAT   391       4.037 -44.433 -10.951  1.00  0.00           H  
TER    2662      WAT   391 
ATOM   2662  O   WAT   392      20.091  -1.178  12.933  1.00  0.00           O  
ATOM   2663  H1  WAT   392      19.308  -0.631  13.000  1.00  0.00           H  
ATOM   2664  H2  WAT   392      20.660  -0.707  12.324  1.00  0.00           H  
TER    2665      WAT   392 
ATOM   2665  O   WAT   393      22.341 -30.901 -25.190  1.00  0.00           O  
ATOM   2666  H1  WAT   393      22.570 -30.090 -25.645  1.00  0.00           H  
ATOM   2667  H2  WAT   393      23.169 -31.211 -24.822  1.00  0.00           H  
TER    2668      WAT   393 
ATOM   2668  O   WAT   394      22.389  24.382 -16.919  1.00  0.00           O  
ATOM   2669  H1  WAT   394      22.285  25.283 -17.223  1.00  0.00           H  
ATOM   2670  H2  WAT   394      22.599  24.466 -15.989  1.00  0.00           H  
TER    2671      WAT   394 
ATOM   2671  O   WAT   395     -31.055  27.495  20.432  1.00  0.00           O  
ATOM   2672  H1  WAT   395     -30.382  27.677  21.088  1.00  0.00           H  
ATOM   2673  H2  WAT   395     -30.570  27.392  19.613  1.00  0.00           H  
TER    2674      WAT   395 
ATOM   2674  O   WAT   396      25.695 -30.671  22.286  1.00  0.00           O  
ATOM   2675  H1  WAT   396      26.167 -31.502  22.341  1.00  0.00           H  
ATOM   2676  H2  WAT   396      26.266 -30.042  22.726  1.00  0.00           H  
TER    2677      WAT   396 
ATOM   2677  O   WAT   397     -20.298  -9.874  -9.710  1.00  0.00           O  
ATOM   2678  H1  WAT   397     -19.758  -9.318 -10.271  1.00  0.00           H  
ATOM   2679  H2  WAT   397     -20.084 -10.767  -9.980  1.00  0.00           H  
TER    2680      WAT   397 
ATOM   2680  O   WAT   398      10.527  16.427  33.556  1.00  0.00           O  
ATOM   2681  H1  WAT   398      10.546  16.808  32.678  1.00  0.00           H  
ATOM   2682  H2  WAT   398       9.848  15.754  33.511  1.00  0.00           H  
TER    2683      WAT   398 
ATOM   2683  O   WAT   399      15.531   0.615   3.652  1.00  0.00           O  
ATOM   2684  H1  WAT   399      15.189   1.496   3.805  1.00  0.00           H  
ATOM   2685  H2  WAT   399      16.463   0.679   3.862  1.00  0.00           H  
TER    2686      WAT   399 
ATOM   2686  O   WAT   400      20.949 -29.136  15.940  1.00  0.00           O  
ATOM   2687  H1  WAT   400      20.357 -28.397  16.081  1.00  0.00           H  
ATOM   2688  H2  WAT   400      20.707 -29.770  16.615  1.00  0.00           H  
TER    2689      WAT   400 
ATOM   2689  O   WAT   401      39.207  30.960  -0.333  1.00  0.00           O  
ATOM   2690  H1  WAT   401      38.361  31.344  -0.103  1.00  0.00           H  
ATOM   2691  H2  WAT   401      39.378  30.324   0.362  1.00  0.00           H  
TER    2692      WAT   401 
ATOM   2692  O   WAT   402      12.785 -12.816 -49.917  1.00  0.00           O  
ATOM   2693  H1  WAT   402      12.829 -11.859 -49.927  1.00  0.00           H  
ATOM   2694  H2  WAT   402      13.457 -13.092 -50.541  1.00  0.00           H  
TER    2695      WAT   402 
ATOM   2695  O   WAT   403      28.494  -6.392   8.420  1.00  0.00           O  
ATOM   2696  H1  WAT   403      28.505  -5.497   8.759  1.00  0.00           H  
ATOM   2697  H2  WAT   403      28.545  -6.289   7.470  1.00  0.00           H  
TER    2698      WAT   403 
ATOM   2698  O   WAT   404       5.777  -4.082   7.397  1.00  0.00           O  
ATOM   2699  H1  WAT   404       6.508  -3.484   7.553  1.00  0.00           H  
ATOM   2700  H2  WAT   404       5.420  -4.258   8.267  1.00  0.00           H  
TER    2701      WAT   404 
ATOM   2701  O   WAT   405     -30.877  24.838 -20.932  1.00  0.00           O  
ATOM   2702  H1  WAT   405     -30.077  25.223 -20.573  1.00  0.00           H  
ATOM   2703  H2  WAT   405     -31.417  24.650 -20.165  1.00  0.00           H  
TER    2704      WAT   405 
ATOM   2704  O   WAT   406      16.971 -22.957  -9.869  1.00  0.00           O  
ATOM   2705  H1  WAT   406      16.433 -23.572  -9.371  1.00  0.00           H  
ATOM   2706  H2  WAT   406      17.514 -22.524  -9.210  1.00  0.00           H  
TER    2707      WAT   406 
ATOM   2707  O   WAT   407      37.307 -27.759  -3.013  1.00  0.00           O  
ATOM   2708  H1  WAT   407      37.584 -28.582  -2.610  1.00  0.00           H  
ATOM   2709  H2  WAT   407      36.699 -27.376  -2.380  1.00  0.00           H  
TER    2710      WAT   407 
ATOM   2710  O   WAT   408      20.938  20.397 -26.138  1.00  0.00           O  
ATOM   2711  H1  WAT   408      20.308  19.951 -26.705  1.00  0.00           H  
ATOM   2712  H2  WAT   408      21.558  20.805 -26.743  1.00  0.00           H  
TER    2713      WAT   408 
ATOM   2713  O   WAT   409     -26.980 -32.035   5.712  1.00  0.00           O  
ATOM   2714  H1  WAT   409     -27.775 -32.354   6.138  1.00  0.00           H  
ATOM   2715  H2  WAT   409     -27.079 -32.294   4.796  1.00  0.00           H  
TER    2716      WAT   409 
ATOM   2716  O   WAT   410      14.537  -8.967  30.701  1.00  0.00           O  
ATOM   2717  H1  WAT   410      13.939  -9.646  31.012  1.00  0.00           H  
ATOM   2718  H2  WAT   410      14.718  -8.434  31.475  1.00  0.00           H  
TER    2719      WAT   410 
ATOM   2719  O   WAT   411      13.857  34.169  13.454  1.00  0.00           O  
ATOM   2720  H1  WAT   411      13.329  33.555  13.965  1.00  0.00           H  
ATOM   2721  H2  WAT   411      13.666  33.947  12.543  1.00  0.00           H  
TER    2722      WAT   411 
ATOM   2722  O   WAT   412      14.295 -10.730   8.227  1.00  0.00           O  
ATOM   2723  H1  WAT   412      14.308 -11.670   8.046  1.00  0.00           H  
ATOM   2724  H2  WAT   412      15.209 -10.509   8.406  1.00  0.00           H  
TER    2725      WAT   412 
ATOM   2725  O   WAT   413     -19.775 -21.023 -21.517  1.00  0.00           O  
ATOM   2726  H1  WAT   413     -19.676 -20.203 -21.034  1.00  0.00           H  
ATOM   2727  H2  WAT   413     -20.599 -21.391 -21.199  1.00  0.00           H  
TER    2728      WAT   413 
ATOM   2728  O   WAT   414     -21.977  -4.513 -33.369  1.00  0.00           O  
ATOM   2729  H1  WAT   414     -21.477  -5.274 -33.073  1.00  0.00           H  
ATOM   2730  H2  WAT   414     -22.745  -4.884 -33.803  1.00  0.00           H  
TER    2731      WAT   414 
ATOM   2731  O   WAT   415       6.588  22.750  24.054  1.00  0.00           O  
ATOM   2732  H1  WAT   415       7.285  22.807  24.708  1.00  0.00           H  
ATOM   2733  H2  WAT   415       5.845  23.199  24.457  1.00  0.00           H  
TER    2734      WAT   415 
ATOM   2734  O   WAT   416      20.184  27.164 -21.880  1.00  0.00           O  
ATOM   2735  H1  WAT   416      19.456  26.905 -22.444  1.00  0.00           H  
ATOM   2736  H2  WAT   416      20.954  27.125 -22.448  1.00  0.00           H  
TER    2737      WAT   416 
ATOM   2737  O   WAT   417     -39.069  16.653  -3.107  1.00  0.00           O  
ATOM   2738  H1  WAT   417     -39.909  16.429  -3.506  1.00  0.00           H  
ATOM   2739  H2  WAT   417     -38.424  16.479  -3.793  1.00  0.00           H  
TER    2740      WAT   417 
ATOM   2740  O   WAT   418      16.089  41.483 -16.407  1.00  0.00           O  
ATOM   2741  H1  WAT   418      16.960  41.806 -16.638  1.00  0.00           H  
ATOM   2742  H2  WAT   418      16.069  41.514 -15.450  1.00  0.00           H  
TER    2743      WAT   418 
ATOM   2743  O   WAT   419      14.922 -20.513  20.356  1.00  0.00           O  
ATOM   2744  H1  WAT   419      15.365 -20.776  19.549  1.00  0.00           H  
ATOM   2745  H2  WAT   419      15.215 -19.615  20.509  1.00  0.00           H  
TER    2746      WAT   419 
ATOM   2746  O   WAT   420      39.387  14.591  -0.191  1.00  0.00           O  
ATOM   2747  H1  WAT   420      39.083  15.323  -0.728  1.00  0.00           H  
ATOM   2748  H2  WAT   420      39.692  13.941  -0.824  1.00  0.00           H  
TER    2749      WAT   420 
ATOM   2749  O   WAT   421      33.469  17.438  21.638  1.00  0.00           O  
ATOM   2750  H1  WAT   421      34.261  16.902  21.675  1.00  0.00           H  
ATOM   2751  H2  WAT   421      33.605  18.014  20.886  1.00  0.00           H  
TER    2752      WAT   421 
ATOM   2752  O   WAT   422     -24.747  26.233  10.222  1.00  0.00           O  
ATOM   2753  H1  WAT   422     -25.672  26.044  10.068  1.00  0.00           H  
ATOM   2754  H2  WAT   422     -24.751  26.939  10.869  1.00  0.00           H  
TER    2755      WAT   422 
ATOM   2755  O   WAT   423      -8.436   8.161  35.334  1.00  0.00           O  
ATOM   2756  H1  WAT   423      -8.863   8.858  34.836  1.00  0.00           H  
ATOM   2757  H2  WAT   423      -8.744   7.352  34.927  1.00  0.00           H  
TER    2758      WAT   423 
ATOM   2758  O   WAT   424      26.989  16.364  -9.855  1.00  0.00           O  
ATOM   2759  H1  WAT   424      27.657  15.951 -10.403  1.00  0.00           H  
ATOM   2760  H2  WAT   424      26.194  16.339 -10.387  1.00  0.00           H  
TER    2761      WAT   424 
ATOM   2761  O   WAT   425      -9.680   8.215 -21.505  1.00  0.00           O  
ATOM   2762  H1  WAT   425      -9.144   8.871 -21.059  1.00  0.00           H  
ATOM   2763  H2  WAT   425     -10.275   8.725 -22.055  1.00  0.00           H  
TER    2764      WAT   425 
ATOM   2764  O   WAT   426     -11.174   3.028   5.293  1.00  0.00           O  
ATOM   2765  H1  WAT   426     -10.650   3.583   5.870  1.00  0.00           H  
ATOM   2766  H2  WAT   426     -11.944   3.558   5.084  1.00  0.00           H  
TER    2767      WAT   426 
ATOM   2767  O   WAT   427     -32.759  11.047  -9.761  1.00  0.00           O  
ATOM   2768  H1  WAT   427     -32.015  11.258 -10.326  1.00  0.00           H  
ATOM   2769  H2  WAT   427     -32.476  11.305  -8.884  1.00  0.00           H  
TER    2770      WAT   427 
ATOM   2770  O   WAT   428      27.506  26.426  13.220  1.00  0.00           O  
ATOM   2771  H1  WAT   428      27.227  26.409  14.136  1.00  0.00           H  
ATOM   2772  H2  WAT   428      26.717  26.668  12.735  1.00  0.00           H  
TER    2773      WAT   428 
ATOM   2773  O   WAT   429      -2.710  41.912  22.883  1.00  0.00           O  
ATOM   2774  H1  WAT   429      -2.846  41.122  22.361  1.00  0.00           H  
ATOM   2775  H2  WAT   429      -2.858  41.631  23.786  1.00  0.00           H  
TER    2776      WAT   429 
ATOM   2776  O   WAT   430     -23.272 -32.846  13.465  1.00  0.00           O  
ATOM   2777  H1  WAT   430     -23.395 -33.325  14.285  1.00  0.00           H  
ATOM   2778  H2  WAT   430     -24.125 -32.889  13.033  1.00  0.00           H  
TER    2779      WAT   430 
ATOM   2779  O   WAT   431      42.602 -25.730  19.063  1.00  0.00           O  
ATOM   2780  H1  WAT   431      43.063 -26.546  18.871  1.00  0.00           H  
ATOM   2781  H2  WAT   431      42.891 -25.493  19.944  1.00  0.00           H  
TER    2782      WAT   431 
ATOM   2782  O   WAT   432       6.654 -15.243 -26.675  1.00  0.00           O  
ATOM   2783  H1  WAT   432       6.234 -15.898 -27.233  1.00  0.00           H  
ATOM   2784  H2  WAT   432       5.988 -14.565 -26.560  1.00  0.00           H  
TER    2785      WAT   432 
ATOM   2785  O   WAT   433       7.112 -12.560  40.045  1.00  0.00           O  
ATOM   2786  H1  WAT   433       6.834 -11.647  40.118  1.00  0.00           H  
ATOM   2787  H2  WAT   433       7.433 -12.783  40.919  1.00  0.00           H  
TER    2788      WAT   433 
ATOM   2788  O   WAT   434      30.567 -20.742  22.464  1.00  0.00           O  
ATOM   2789  H1  WAT   434      30.628 -20.841  21.514  1.00  0.00           H  
ATOM   2790  H2  WAT   434      29.687 -21.048  22.681  1.00  0.00           H  
TER    2791      WAT   434 
ATOM   2791  O   WAT   435      -4.246  12.598 -11.568  1.00  0.00           O  
ATOM   2792  H1  WAT   435      -3.339  12.572 -11.874  1.00  0.00           H  
ATOM   2793  H2  WAT   435      -4.532  11.685 -11.586  1.00  0.00           H  
TER    2794      WAT   435 
ATOM   2794  O   WAT   436      14.517  13.263  18.221  1.00  0.00           O  
ATOM   2795  H1  WAT   436      14.095  13.055  19.055  1.00  0.00           H  
ATOM   2796  H2  WAT   436      14.400  14.207  18.122  1.00  0.00           H  
TER    2797      WAT   436 
ATOM   2797  O   WAT   437     -33.269 -26.412  -1.603  1.00  0.00           O  
ATOM   2798  H1  WAT   437     -33.417 -27.358  -1.604  1.00  0.00           H  
ATOM   2799  H2  WAT   437     -32.770 -26.247  -2.404  1.00  0.00           H  
TER    2800      WAT   437 
ATOM   2800  O   WAT   438      29.017 -35.280 -25.484  1.00  0.00           O  
ATOM   2801  H1  WAT   438      28.285 -35.761 -25.098  1.00  0.00           H  
ATOM   2802  H2  WAT   438      29.791 -35.619 -25.035  1.00  0.00           H  
TER    2803      WAT   438 
ATOM   2803  O   WAT   439     -14.931  26.296 -38.711  1.00  0.00           O  
ATOM   2804  H1  WAT   439     -14.714  26.226 -39.641  1.00  0.00           H  
ATOM   2805  H2  WAT   439     -15.463  25.521 -38.531  1.00  0.00           H  
TER    2806      WAT   439 
ATOM   2806  O   WAT   440       5.908 -34.587   7.603  1.00  0.00           O  
ATOM   2807  H1  WAT   440       5.112 -35.088   7.777  1.00  0.00           H  
ATOM   2808  H2  WAT   440       6.433 -34.687   8.398  1.00  0.00           H  
TER    2809      WAT   440 
ATOM   2809  O   WAT   441     -42.866 -17.102   9.341  1.00  0.00           O  
ATOM   2810  H1  WAT   441     -42.474 -16.285   9.650  1.00  0.00           H  
ATOM   2811  H2  WAT   441     -43.419 -16.839   8.605  1.00  0.00           H  
TER    2812      WAT   441 
ATOM   2812  O   WAT   442     -39.199   0.374  36.330  1.00  0.00           O  
ATOM   2813  H1  WAT   442     -39.794   0.636  37.032  1.00  0.00           H  
ATOM   2814  H2  WAT   442     -38.908   1.199  35.942  1.00  0.00           H  
TER    2815      WAT   442 
ATOM   2815  O   WAT   443     -31.279  13.407  27.385  1.00  0.00           O  
ATOM   2816  H1  WAT   443     -31.194  14.135  28.000  1.00  0.00           H  
ATOM   2817  H2  WAT   443     -30.409  13.007  27.365  1.00  0.00           H  
TER    2818      WAT   443 
ATOM   2818  O   WAT   444      14.683  -6.554  21.727  1.00  0.00           O  
ATOM   2819  H1  WAT   444      14.351  -7.423  21.954  1.00  0.00           H  
ATOM   2820  H2  WAT   444      14.839  -6.596  20.784  1.00  0.00           H  
TER    2821      WAT   444 
ATOM   2821  O   WAT   445      20.085 -21.377  41.157  1.00  0.00           O  
ATOM   2822  H1  WAT   445      19.493 -22.042  40.806  1.00  0.00           H  
ATOM   2823  H2  WAT   445      19.607 -20.996  41.894  1.00  0.00           H  
TER    2824      WAT   445 
ATOM   2824  O   WAT   446      43.765  24.011  19.518  1.00  0.00           O  
ATOM   2825  H1  WAT   446      43.900  24.566  18.749  1.00  0.00           H  
ATOM   2826  H2  WAT   446      42.942  24.322  19.895  1.00  0.00           H  
TER    2827      WAT   446 
ATOM   2827  O   WAT   447       4.839 -26.887 -37.592  1.00  0.00           O  
ATOM   2828  H1  WAT   447       4.428 -27.699 -37.297  1.00  0.00           H  
ATOM   2829  H2  WAT   447       4.710 -26.276 -36.866  1.00  0.00           H  
TER    2830      WAT   447 
ATOM   2830  O   WAT   448      -4.892  43.530  23.330  1.00  0.00           O  
ATOM   2831  H1  WAT   448      -3.972  43.265  23.324  1.00  0.00           H  
ATOM   2832  H2  WAT   448      -5.348  42.823  22.872  1.00  0.00           H  
TER    2833      WAT   448 
ATOM   2833  O   WAT   449       7.309  37.085   9.196  1.00  0.00           O  
ATOM   2834  H1  WAT   449       7.458  36.640   8.362  1.00  0.00           H  
ATOM   2835  H2  WAT   449       6.611  37.713   9.011  1.00  0.00           H  
TER    2836      WAT   449 
ATOM   2836  O   WAT   450      -5.273  27.161  -3.437  1.00  0.00           O  
ATOM   2837  H1  WAT   450      -5.604  26.726  -2.651  1.00  0.00           H  
ATOM   2838  H2  WAT   450      -4.322  27.072  -3.376  1.00  0.00           H  
TER    2839      WAT   450 
ATOM   2839  O   WAT   451      20.096  45.093  -4.363  1.00  0.00           O  
ATOM   2840  H1  WAT   451      19.790  45.999  -4.393  1.00  0.00           H  
ATOM   2841  H2  WAT   451      19.343  44.576  -4.651  1.00  0.00           H  
TER    2842      WAT   451 
ATOM   2842  O   WAT   452       7.102 -39.689 -22.100  1.00  0.00           O  
ATOM   2843  H1  WAT   452       7.906 -39.175 -22.175  1.00  0.00           H  
ATOM   2844  H2  WAT   452       6.662 -39.334 -21.328  1.00  0.00           H  
TER    2845      WAT   452 
ATOM   2845  O   WAT   453      26.286 -11.993  19.993  1.00  0.00           O  
ATOM   2846  H1  WAT   453      27.215 -12.124  19.802  1.00  0.00           H  
ATOM   2847  H2  WAT   453      26.114 -11.087  19.735  1.00  0.00           H  
TER    2848      WAT   453 
ATOM   2848  O   WAT   454     -17.762  14.430 -36.091  1.00  0.00           O  
ATOM   2849  H1  WAT   454     -18.244  15.015 -36.676  1.00  0.00           H  
ATOM   2850  H2  WAT   454     -17.446  13.730 -36.661  1.00  0.00           H  
TER    2851      WAT   454 
ATOM   2851  O   WAT   455      23.732  11.806  17.163  1.00  0.00           O  
ATOM   2852  H1  WAT   455      23.493  12.226  17.989  1.00  0.00           H  
ATOM   2853  H2  WAT   455      23.143  11.054  17.098  1.00  0.00           H  
TER    2854      WAT   455 
ATOM   2854  O   WAT   456      32.944  27.445 -10.155  1.00  0.00           O  
ATOM   2855  H1  WAT   456      32.944  26.488 -10.140  1.00  0.00           H  
ATOM   2856  H2  WAT   456      33.779  27.691  -9.755  1.00  0.00           H  
TER    2857      WAT   456 
ATOM   2857  O   WAT   457      14.588 -10.762 -42.940  1.00  0.00           O  
ATOM   2858  H1  WAT   457      13.685 -10.766 -42.621  1.00  0.00           H  
ATOM   2859  H2  WAT   457      15.054 -10.189 -42.332  1.00  0.00           H  
TER    2860      WAT   457 
ATOM   2860  O   WAT   458      18.798  10.620   7.021  1.00  0.00           O  
ATOM   2861  H1  WAT   458      19.007  10.413   6.110  1.00  0.00           H  
ATOM   2862  H2  WAT   458      18.859  11.574   7.071  1.00  0.00           H  
TER    2863      WAT   458 
ATOM   2863  O   WAT   459      28.358 -22.958  31.319  1.00  0.00           O  
ATOM   2864  H1  WAT   459      28.801 -23.792  31.480  1.00  0.00           H  
ATOM   2865  H2  WAT   459      28.663 -22.689  30.452  1.00  0.00           H  
TER    2866      WAT   459 
ATOM   2866  O   WAT   460      30.992  -6.315 -38.047  1.00  0.00           O  
ATOM   2867  H1  WAT   460      30.619  -5.793 -38.758  1.00  0.00           H  
ATOM   2868  H2  WAT   460      30.296  -6.357 -37.391  1.00  0.00           H  
TER    2869      WAT   460 
ATOM   2869  O   WAT   461     -10.093  14.372   4.810  1.00  0.00           O  
ATOM   2870  H1  WAT   461      -9.574  14.986   5.330  1.00  0.00           H  
ATOM   2871  H2  WAT   461      -9.547  13.589   4.747  1.00  0.00           H  
TER    2872      WAT   461 
ATOM   2872  O   WAT   462      -2.315 -25.375  -5.607  1.00  0.00           O  
ATOM   2873  H1  WAT   462      -1.830 -26.075  -5.170  1.00  0.00           H  
ATOM   2874  H2  WAT   462      -2.217 -24.618  -5.030  1.00  0.00           H  
TER    2875      WAT   462 
ATOM   2875  O   WAT   463      -2.143 -26.224  24.323  1.00  0.00           O  
ATOM   2876  H1  WAT   463      -1.545 -26.418  23.602  1.00  0.00           H  
ATOM   2877  H2  WAT   463      -2.216 -25.269  24.324  1.00  0.00           H  
TER    2878      WAT   463 
ATOM   2878  O   WAT   464      12.087  -7.366  12.779  1.00  0.00           O  
ATOM   2879  H1  WAT   464      11.658  -6.883  13.486  1.00  0.00           H  
ATOM   2880  H2  WAT   464      12.828  -6.814  12.527  1.00  0.00           H  
TER    2881      WAT   464 
ATOM   2881  O   WAT   465      17.946  14.020  -7.428  1.00  0.00           O  
ATOM   2882  H1  WAT   465      17.729  13.134  -7.715  1.00  0.00           H  
ATOM   2883  H2  WAT   465      17.303  14.578  -7.865  1.00  0.00           H  
TER    2884      WAT   465 
ATOM   2884  O   WAT   466      21.925  33.528  14.553  1.00  0.00           O  
ATOM   2885  H1  WAT   466      22.537  33.047  13.996  1.00  0.00           H  
ATOM   2886  H2  WAT   466      21.094  33.495  14.079  1.00  0.00           H  
TER    2887      WAT   466 
ATOM   2887  O   WAT   467     -25.473   8.327  42.688  1.00  0.00           O  
ATOM   2888  H1  WAT   467     -26.250   8.107  43.202  1.00  0.00           H  
ATOM   2889  H2  WAT   467     -25.580   7.840  41.871  1.00  0.00           H  
TER    2890      WAT   467 
ATOM   2890  O   WAT   468      -0.234   0.117   8.470  1.00  0.00           O  
ATOM   2891  H1  WAT   468       0.080   1.015   8.574  1.00  0.00           H  
ATOM   2892  H2  WAT   468      -0.630   0.102   7.598  1.00  0.00           H  
TER    2893      WAT   468 
ATOM   2893  O   WAT   469      13.993 -20.422  -5.098  1.00  0.00           O  
ATOM   2894  H1  WAT   469      14.911 -20.569  -4.870  1.00  0.00           H  
ATOM   2895  H2  WAT   469      13.531 -20.444  -4.260  1.00  0.00           H  
TER    2896      WAT   469 
ATOM   2896  O   WAT   470      15.410   5.029  -1.365  1.00  0.00           O  
ATOM   2897  H1  WAT   470      15.438   4.081  -1.235  1.00  0.00           H  
ATOM   2898  H2  WAT   470      15.647   5.395  -0.513  1.00  0.00           H  
TER    2899      WAT   470 
ATOM   2899  O   WAT   471       9.327  -9.383 -11.732  1.00  0.00           O  
ATOM   2900  H1  WAT   471       8.678  -8.787 -12.105  1.00  0.00           H  
ATOM   2901  H2  WAT   471       9.093 -10.243 -12.083  1.00  0.00           H  
TER    2902      WAT   471 
ATOM   2902  O   WAT   472      19.517 -27.759  25.287  1.00  0.00           O  
ATOM   2903  H1  WAT   472      19.730 -27.371  24.438  1.00  0.00           H  
ATOM   2904  H2  WAT   472      18.755 -27.267  25.591  1.00  0.00           H  
TER    2905      WAT   472 
ATOM   2905  O   WAT   473      -2.428 -34.092 -28.356  1.00  0.00           O  
ATOM   2906  H1  WAT   473      -3.228 -33.717 -27.985  1.00  0.00           H  
ATOM   2907  H2  WAT   473      -2.260 -33.569 -29.140  1.00  0.00           H  
TER    2908      WAT   473 
ATOM   2908  O   WAT   474      38.493 -23.533   8.067  1.00  0.00           O  
ATOM   2909  H1  WAT   474      37.619 -23.449   8.448  1.00  0.00           H  
ATOM   2910  H2  WAT   474      39.066 -23.070   8.678  1.00  0.00           H  
TER    2911      WAT   474 
ATOM   2911  O   WAT   475      24.693 -18.503   4.390  1.00  0.00           O  
ATOM   2912  H1  WAT   475      25.385 -18.526   5.050  1.00  0.00           H  
ATOM   2913  H2  WAT   475      24.088 -17.829   4.700  1.00  0.00           H  
TER    2914      WAT   475 
ATOM   2914  O   WAT   476      40.965 -12.284  12.217  1.00  0.00           O  
ATOM   2915  H1  WAT   476      41.451 -12.170  11.401  1.00  0.00           H  
ATOM   2916  H2  WAT   476      41.207 -11.526  12.749  1.00  0.00           H  
TER    2917      WAT   476 
ATOM   2917  O   WAT   477      34.841  16.292  25.559  1.00  0.00           O  
ATOM   2918  H1  WAT   477      35.218  17.163  25.684  1.00  0.00           H  
ATOM   2919  H2  WAT   477      35.342  15.916  24.836  1.00  0.00           H  
TER    2920      WAT   477 
ATOM   2920  O   WAT   478      -4.142 -37.104  22.388  1.00  0.00           O  
ATOM   2921  H1  WAT   478      -4.002 -36.297  21.892  1.00  0.00           H  
ATOM   2922  H2  WAT   478      -4.822 -36.880  23.023  1.00  0.00           H  
TER    2923      WAT   478 
ATOM   2923  O   WAT   479      35.150 -25.194 -18.153  1.00  0.00           O  
ATOM   2924  H1  WAT   479      35.636 -25.245 -18.976  1.00  0.00           H  
ATOM   2925  H2  WAT   479      35.431 -24.368 -17.760  1.00  0.00           H  
TER    2926      WAT   479 
ATOM   2926  O   WAT   480      10.645 -29.407  23.662  1.00  0.00           O  
ATOM   2927  H1  WAT   480      10.235 -29.102  22.852  1.00  0.00           H  
ATOM   2928  H2  WAT   480      11.583 -29.282  23.518  1.00  0.00           H  
TER    2929      WAT   480 
ATOM   2929  O   WAT   481       4.813 -26.015  10.619  1.00  0.00           O  
ATOM   2930  H1  WAT   481       4.388 -26.420   9.864  1.00  0.00           H  
ATOM   2931  H2  WAT   481       5.721 -25.887  10.343  1.00  0.00           H  
TER    2932      WAT   481 
ATOM   2932  O   WAT   482      15.477  44.388   8.255  1.00  0.00           O  
ATOM   2933  H1  WAT   482      15.847  45.160   8.683  1.00  0.00           H  
ATOM   2934  H2  WAT   482      16.087  43.682   8.467  1.00  0.00           H  
TER    2935      WAT   482 
ATOM   2935  O   WAT   483       4.617  36.235 -27.480  1.00  0.00           O  
ATOM   2936  H1  WAT   483       4.539  35.309 -27.248  1.00  0.00           H  
ATOM   2937  H2  WAT   483       4.666  36.689 -26.638  1.00  0.00           H  
TER    2938      WAT   483 
ATOM   2938  O   WAT   484     -40.825   0.260 -30.335  1.00  0.00           O  
ATOM   2939  H1  WAT   484     -40.963   0.952 -30.982  1.00  0.00           H  
ATOM   2940  H2  WAT   484     -41.115   0.645 -29.508  1.00  0.00           H  
TER    2941      WAT   484 
ATOM   2941  O   WAT   485     -20.679   2.976  24.639  1.00  0.00           O  
ATOM   2942  H1  WAT   485     -20.027   2.528  24.101  1.00  0.00           H  
ATOM   2943  H2  WAT   485     -21.165   3.522  24.021  1.00  0.00           H  
TER    2944      WAT   485 
ATOM   2944  O   WAT   486     -12.359 -10.033  42.340  1.00  0.00           O  
ATOM   2945  H1  WAT   486     -12.411 -10.769  42.951  1.00  0.00           H  
ATOM   2946  H2  WAT   486     -11.438  -9.774  42.355  1.00  0.00           H  
TER    2947      WAT   486 
ATOM   2947  O   WAT   487      30.792   3.983  -4.804  1.00  0.00           O  
ATOM   2948  H1  WAT   487      31.332   4.628  -4.348  1.00  0.00           H  
ATOM   2949  H2  WAT   487      31.417   3.462  -5.309  1.00  0.00           H  
TER    2950      WAT   487 
ATOM   2950  O   WAT   488      19.352  -0.828  18.239  1.00  0.00           O  
ATOM   2951  H1  WAT   488      18.642  -0.549  17.662  1.00  0.00           H  
ATOM   2952  H2  WAT   488      18.911  -1.259  18.971  1.00  0.00           H  
TER    2953      WAT   488 
ATOM   2953  O   WAT   489     -38.341 -11.300  27.524  1.00  0.00           O  
ATOM   2954  H1  WAT   489     -37.466 -11.037  27.240  1.00  0.00           H  
ATOM   2955  H2  WAT   489     -38.806 -10.475  27.662  1.00  0.00           H  
TER    2956      WAT   489 
ATOM   2956  O   WAT   490      41.660  24.995 -21.016  1.00  0.00           O  
ATOM   2957  H1  WAT   490      41.798  24.432 -20.254  1.00  0.00           H  
ATOM   2958  H2  WAT   490      41.800  24.418 -21.768  1.00  0.00           H  
TER    2959      WAT   490 
ATOM   2959  O   WAT   491      -9.382  23.481  34.427  1.00  0.00           O  
ATOM   2960  H1  WAT   491      -9.313  22.985  33.611  1.00  0.00           H  
ATOM   2961  H2  WAT   491      -9.721  22.851  35.063  1.00  0.00           H  
TER    2962      WAT   491 
ATOM   2962  O   WAT   492      42.476  -2.537 -27.535  1.00  0.00           O  
ATOM   2963  H1  WAT   492      42.091  -1.838 -27.007  1.00  0.00           H  
ATOM   2964  H2  WAT   492      41.793  -2.766 -28.165  1.00  0.00           H  
TER    2965      WAT   492 
ATOM   2965  O   WAT   493       3.440 -32.132  18.249  1.00  0.00           O  
ATOM   2966  H1  WAT   493       3.468 -31.246  18.611  1.00  0.00           H  
ATOM   2967  H2  WAT   493       3.141 -32.013  17.347  1.00  0.00           H  
TER    2968      WAT   493 
ATOM   2968  O   WAT   494     -41.355 -21.493  14.844  1.00  0.00           O  
ATOM   2969  H1  WAT   494     -41.369 -22.381  14.487  1.00  0.00           H  
ATOM   2970  H2  WAT   494     -41.182 -21.613  15.778  1.00  0.00           H  
TER    2971      WAT   494 
ATOM   2971  O   WAT   495      26.097  -8.872   7.746  1.00  0.00           O  
ATOM   2972  H1  WAT   495      26.830  -8.914   7.132  1.00  0.00           H  
ATOM   2973  H2  WAT   495      25.976  -7.937   7.911  1.00  0.00           H  
TER    2974      WAT   495 
ATOM   2974  O   WAT   496      39.660 -10.838  -0.605  1.00  0.00           O  
ATOM   2975  H1  WAT   496      40.108 -10.544   0.188  1.00  0.00           H  
ATOM   2976  H2  WAT   496      38.736 -10.877  -0.358  1.00  0.00           H  
TER    2977      WAT   496 
ATOM   2977  O   WAT   497     -31.879 -19.815 -11.568  1.00  0.00           O  
ATOM   2978  H1  WAT   497     -32.172 -19.413 -10.750  1.00  0.00           H  
ATOM   2979  H2  WAT   497     -32.623 -19.720 -12.162  1.00  0.00           H  
TER    2980      WAT   497 
ATOM   2980  O   WAT   498      -8.918 -14.875   1.990  1.00  0.00           O  
ATOM   2981  H1  WAT   498      -8.257 -15.414   2.425  1.00  0.00           H  
ATOM   2982  H2  WAT   498      -8.824 -15.085   1.061  1.00  0.00           H  
TER    2983      WAT   498 
ATOM   2983  O   WAT   499       2.383   5.289  19.097  1.00  0.00           O  
ATOM   2984  H1  WAT   499       1.884   4.496  18.902  1.00  0.00           H  
ATOM   2985  H2  WAT   499       2.531   5.695  18.243  1.00  0.00           H  
TER    2986      WAT   499 
ATOM   2986  O   WAT   500      14.670  35.975  -5.626  1.00  0.00           O  
ATOM   2987  H1  WAT   500      14.592  36.798  -5.145  1.00  0.00           H  
ATOM   2988  H2  WAT   500      15.089  35.375  -5.009  1.00  0.00           H  
TER    2989      WAT   500 
ATOM   2989  O   WAT   501      -0.519  42.984 -28.526  1.00  0.00           O  
ATOM   2990  H1  WAT   501      -1.089  43.749 -28.606  1.00  0.00           H  
ATOM   2991  H2  WAT   501      -1.096  42.237 -28.688  1.00  0.00           H  
TER    2992      WAT   501 
ATOM   2992  O   WAT   502      10.559 -19.039 -10.880  1.00  0.00           O  
ATOM   2993  H1  WAT   502       9.694 -19.443 -10.942  1.00  0.00           H  
ATOM   2994  H2  WAT   502      10.568 -18.384 -11.577  1.00  0.00           H  
TER    2995      WAT   502 
ATOM   2995  O   WAT   503     -25.017  -7.537   6.484  1.00  0.00           O  
ATOM   2996  H1  WAT   503     -25.328  -8.333   6.053  1.00  0.00           H  
ATOM   2997  H2  WAT   503     -25.506  -7.503   7.306  1.00  0.00           H  
TER    2998      WAT   503 
ATOM   2998  O   WAT   504      32.231   9.423   9.034  1.00  0.00           O  
ATOM   2999  H1  WAT   504      32.210  10.375   8.934  1.00  0.00           H  
ATOM   3000  H2  WAT   504      31.335   9.188   9.278  1.00  0.00           H  
TER    3001      WAT   504 
ATOM   3001  O   WAT   505      26.187  11.353 -29.437  1.00  0.00           O  
ATOM   3002  H1  WAT   505      26.076  12.060 -30.073  1.00  0.00           H  
ATOM   3003  H2  WAT   505      25.932  11.741 -28.600  1.00  0.00           H  
TER    3004      WAT   505 
ATOM   3004  O   WAT   506      -4.867  37.330   5.955  1.00  0.00           O  
ATOM   3005  H1  WAT   506      -5.036  36.711   6.665  1.00  0.00           H  
ATOM   3006  H2  WAT   506      -4.407  38.057   6.376  1.00  0.00           H  
TER    3007      WAT   506 
ATOM   3007  O   WAT   507      -4.391 -35.346  25.689  1.00  0.00           O  
ATOM   3008  H1  WAT   507      -4.165 -34.617  25.111  1.00  0.00           H  
ATOM   3009  H2  WAT   507      -3.812 -35.242  26.443  1.00  0.00           H  
TER    3010      WAT   507 
ATOM   3010  O   WAT   508     -14.806 -35.728 -19.373  1.00  0.00           O  
ATOM   3011  H1  WAT   508     -15.077 -36.384 -20.015  1.00  0.00           H  
ATOM   3012  H2  WAT   508     -15.626 -35.334 -19.074  1.00  0.00           H  
TER    3013      WAT   508 
ATOM   3013  O   WAT   509     -17.130  -3.500  17.639  1.00  0.00           O  
ATOM   3014  H1  WAT   509     -17.423  -3.682  16.746  1.00  0.00           H  
ATOM   3015  H2  WAT   509     -16.932  -2.564  17.641  1.00  0.00           H  
TER    3016      WAT   509 
ATOM   3016  O   WAT   510     -36.698   5.170  -0.199  1.00  0.00           O  
ATOM   3017  H1  WAT   510     -36.727   6.012  -0.653  1.00  0.00           H  
ATOM   3018  H2  WAT   510     -36.428   4.545  -0.871  1.00  0.00           H  
TER    3019      WAT   510 
ATOM   3019  O   WAT   511      14.330  38.829  -9.887  1.00  0.00           O  
ATOM   3020  H1  WAT   511      14.458  39.372 -10.665  1.00  0.00           H  
ATOM   3021  H2  WAT   511      13.873  39.400  -9.269  1.00  0.00           H  
TER    3022      WAT   511 
ATOM   3022  O   WAT   512      16.871 -14.142 -23.892  1.00  0.00           O  
ATOM   3023  H1  WAT   512      15.937 -13.962 -23.999  1.00  0.00           H  
ATOM   3024  H2  WAT   512      17.307 -13.465 -24.409  1.00  0.00           H  
TER    3025      WAT   512 
ATOM   3025  O   WAT   513      21.659  29.955   5.549  1.00  0.00           O  
ATOM   3026  H1  WAT   513      21.073  29.846   6.298  1.00  0.00           H  
ATOM   3027  H2  WAT   513      22.267  29.218   5.613  1.00  0.00           H  
TER    3028      WAT   513 
ATOM   3028  O   WAT   514      -1.371  15.105 -12.213  1.00  0.00           O  
ATOM   3029  H1  WAT   514      -1.369  15.956 -12.651  1.00  0.00           H  
ATOM   3030  H2  WAT   514      -1.531  15.309 -11.292  1.00  0.00           H  
TER    3031      WAT   514 
ATOM   3031  O   WAT   515       5.136 -31.676   5.698  1.00  0.00           O  
ATOM   3032  H1  WAT   515       4.983 -32.053   4.831  1.00  0.00           H  
ATOM   3033  H2  WAT   515       4.286 -31.323   5.959  1.00  0.00           H  
TER    3034      WAT   515 
ATOM   3034  O   WAT   516      -2.873  15.074  33.108  1.00  0.00           O  
ATOM   3035  H1  WAT   516      -3.185  14.169  33.127  1.00  0.00           H  
ATOM   3036  H2  WAT   516      -3.659  15.595  32.943  1.00  0.00           H  
TER    3037      WAT   516 
ATOM   3037  O   WAT   517      13.620 -18.410  34.169  1.00  0.00           O  
ATOM   3038  H1  WAT   517      14.086 -17.623  33.887  1.00  0.00           H  
ATOM   3039  H2  WAT   517      13.275 -18.188  35.033  1.00  0.00           H  
TER    3040      WAT   517 
ATOM   3040  O   WAT   518      -6.018  -9.455  19.149  1.00  0.00           O  
ATOM   3041  H1  WAT   518      -6.754  -8.923  18.849  1.00  0.00           H  
ATOM   3042  H2  WAT   518      -6.016 -10.214  18.566  1.00  0.00           H  
TER    3043      WAT   518 
ATOM   3043  O   WAT   519     -41.565 -24.059  10.707  1.00  0.00           O  
ATOM   3044  H1  WAT   519     -41.633 -23.551  11.516  1.00  0.00           H  
ATOM   3045  H2  WAT   519     -40.692 -23.857  10.371  1.00  0.00           H  
TER    3046      WAT   519 
ATOM   3046  O   WAT   520      25.865 -30.816  27.707  1.00  0.00           O  
ATOM   3047  H1  WAT   520      25.415 -29.977  27.608  1.00  0.00           H  
ATOM   3048  H2  WAT   520      25.328 -31.304  28.331  1.00  0.00           H  
TER    3049      WAT   520 
ATOM   3049  O   WAT   521     -15.151 -28.330 -22.417  1.00  0.00           O  
ATOM   3050  H1  WAT   521     -14.453 -27.840 -22.852  1.00  0.00           H  
ATOM   3051  H2  WAT   521     -15.913 -27.754 -22.464  1.00  0.00           H  
TER    3052      WAT   521 
ATOM   3052  O   WAT   522      -7.632  11.250   6.841  1.00  0.00           O  
ATOM   3053  H1  WAT   522      -7.001  10.821   7.418  1.00  0.00           H  
ATOM   3054  H2  WAT   522      -7.098  11.644   6.152  1.00  0.00           H  
TER    3055      WAT   522 
ATOM   3055  O   WAT   523     -31.948 -14.260  11.854  1.00  0.00           O  
ATOM   3056  H1  WAT   523     -32.222 -15.077  11.439  1.00  0.00           H  
ATOM   3057  H2  WAT   523     -32.262 -14.332  12.755  1.00  0.00           H  
TER    3058      WAT   523 
ATOM   3058  O   WAT   524      -9.693   5.217  28.603  1.00  0.00           O  
ATOM   3059  H1  WAT   524      -9.005   5.221  29.269  1.00  0.00           H  
ATOM   3060  H2  WAT   524      -9.622   6.073  28.179  1.00  0.00           H  
TER    3061      WAT   524 
ATOM   3061  O   WAT   525       1.386  31.387  -4.921  1.00  0.00           O  
ATOM   3062  H1  WAT   525       1.335  31.274  -3.972  1.00  0.00           H  
ATOM   3063  H2  WAT   525       0.819  30.702  -5.275  1.00  0.00           H  
TER    3064      WAT   525 
ATOM   3064  O   WAT   526      41.758  31.565  16.423  1.00  0.00           O  
ATOM   3065  H1  WAT   526      41.146  30.975  16.863  1.00  0.00           H  
ATOM   3066  H2  WAT   526      41.207  32.089  15.841  1.00  0.00           H  
TER    3067      WAT   526 
ATOM   3067  O   WAT   527     -25.318 -23.503   9.839  1.00  0.00           O  
ATOM   3068  H1  WAT   527     -24.988 -24.400   9.890  1.00  0.00           H  
ATOM   3069  H2  WAT   527     -25.017 -23.185   8.988  1.00  0.00           H  
TER    3070      WAT   527 
ATOM   3070  O   WAT   528       4.591  18.886  40.766  1.00  0.00           O  
ATOM   3071  H1  WAT   528       3.728  18.721  41.145  1.00  0.00           H  
ATOM   3072  H2  WAT   528       4.495  19.720  40.306  1.00  0.00           H  
TER    3073      WAT   528 
ATOM   3073  O   WAT   529      30.591   1.751  38.637  1.00  0.00           O  
ATOM   3074  H1  WAT   529      30.881   1.432  39.492  1.00  0.00           H  
ATOM   3075  H2  WAT   529      31.211   2.447  38.418  1.00  0.00           H  
TER    3076      WAT   529 
ATOM   3076  O   WAT   530     -24.808 -20.261   6.150  1.00  0.00           O  
ATOM   3077  H1  WAT   530     -23.959 -20.293   6.591  1.00  0.00           H  
ATOM   3078  H2  WAT   530     -24.665 -20.717   5.321  1.00  0.00           H  
TER    3079      WAT   530 
ATOM   3079  O   WAT   531     -23.907  13.107 -16.027  1.00  0.00           O  
ATOM   3080  H1  WAT   531     -23.340  12.497 -16.498  1.00  0.00           H  
ATOM   3081  H2  WAT   531     -23.780  12.889 -15.104  1.00  0.00           H  
TER    3082      WAT   531 
ATOM   3082  O   WAT   532      14.845  51.835  -4.639  1.00  0.00           O  
ATOM   3083  H1  WAT   532      13.942  51.528  -4.557  1.00  0.00           H  
ATOM   3084  H2  WAT   532      15.363  51.035  -4.725  1.00  0.00           H  
TER    3085      WAT   532 
ATOM   3085  O   WAT   533      21.732 -16.464  32.812  1.00  0.00           O  
ATOM   3086  H1  WAT   533      20.930 -16.313  33.312  1.00  0.00           H  
ATOM   3087  H2  WAT   533      22.322 -16.895  33.430  1.00  0.00           H  
TER    3088      WAT   533 
ATOM   3088  O   WAT   534      31.993  -3.153  -0.864  1.00  0.00           O  
ATOM   3089  H1  WAT   534      32.091  -4.018  -1.261  1.00  0.00           H  
ATOM   3090  H2  WAT   534      31.046  -3.013  -0.827  1.00  0.00           H  
TER    3091      WAT   534 
ATOM   3091  O   WAT   535      42.354 -10.284  20.911  1.00  0.00           O  
ATOM   3092  H1  WAT   535      43.178 -10.434  20.448  1.00  0.00           H  
ATOM   3093  H2  WAT   535      42.485 -10.684  21.770  1.00  0.00           H  
TER    3094      WAT   535 
ATOM   3094  O   WAT   536      10.585 -37.274  -0.994  1.00  0.00           O  
ATOM   3095  H1  WAT   536      11.402 -37.640  -1.332  1.00  0.00           H  
ATOM   3096  H2  WAT   536      10.340 -36.605  -1.634  1.00  0.00           H  
TER    3097      WAT   536 
ATOM   3097  O   WAT   537      -3.713  23.028  30.156  1.00  0.00           O  
ATOM   3098  H1  WAT   537      -3.765  23.914  30.516  1.00  0.00           H  
ATOM   3099  H2  WAT   537      -2.988  23.065  29.532  1.00  0.00           H  
TER    3100      WAT   537 
ATOM   3100  O   WAT   538      -4.529 -10.579 -39.533  1.00  0.00           O  
ATOM   3101  H1  WAT   538      -4.501 -11.019 -38.683  1.00  0.00           H  
ATOM   3102  H2  WAT   538      -5.385 -10.150 -39.552  1.00  0.00           H  
TER    3103      WAT   538 
ATOM   3103  O   WAT   539     -23.537  34.175 -28.806  1.00  0.00           O  
ATOM   3104  H1  WAT   539     -22.739  34.207 -29.333  1.00  0.00           H  
ATOM   3105  H2  WAT   539     -23.244  33.870 -27.947  1.00  0.00           H  
TER    3106      WAT   539 
ATOM   3106  O   WAT   540     -12.021  27.635  -0.473  1.00  0.00           O  
ATOM   3107  H1  WAT   540     -11.567  28.476  -0.529  1.00  0.00           H  
ATOM   3108  H2  WAT   540     -12.650  27.750   0.240  1.00  0.00           H  
TER    3109      WAT   540 
ATOM   3109  O   WAT   541     -27.909   6.280   1.784  1.00  0.00           O  
ATOM   3110  H1  WAT   541     -28.597   5.622   1.883  1.00  0.00           H  
ATOM   3111  H2  WAT   541     -28.342   7.018   1.356  1.00  0.00           H  
TER    3112      WAT   541 
ATOM   3112  O   WAT   542      25.593  31.300  23.363  1.00  0.00           O  
ATOM   3113  H1  WAT   542      26.050  32.092  23.078  1.00  0.00           H  
ATOM   3114  H2  WAT   542      26.061  31.023  24.150  1.00  0.00           H  
TER    3115      WAT   542 
ATOM   3115  O   WAT   543      24.449 -16.634  11.215  1.00  0.00           O  
ATOM   3116  H1  WAT   543      24.536 -16.445  12.150  1.00  0.00           H  
ATOM   3117  H2  WAT   543      24.393 -15.773  10.801  1.00  0.00           H  
TER    3118      WAT   543 
ATOM   3118  O   WAT   544     -20.235  28.787   4.952  1.00  0.00           O  
ATOM   3119  H1  WAT   544     -19.350  29.014   5.236  1.00  0.00           H  
ATOM   3120  H2  WAT   544     -20.750  29.576   5.120  1.00  0.00           H  
TER    3121      WAT   544 
ATOM   3121  O   WAT   545      19.498 -21.128  13.142  1.00  0.00           O  
ATOM   3122  H1  WAT   545      20.015 -20.591  12.542  1.00  0.00           H  
ATOM   3123  H2  WAT   545      19.020 -20.495  13.678  1.00  0.00           H  
TER    3124      WAT   545 
ATOM   3124  O   WAT   546      35.862 -28.924  15.890  1.00  0.00           O  
ATOM   3125  H1  WAT   546      36.793 -29.029  16.085  1.00  0.00           H  
ATOM   3126  H2  WAT   546      35.433 -28.954  16.746  1.00  0.00           H  
TER    3127      WAT   546 
ATOM   3127  O   WAT   547     -29.371 -25.405 -18.589  1.00  0.00           O  
ATOM   3128  H1  WAT   547     -28.556 -25.756 -18.229  1.00  0.00           H  
ATOM   3129  H2  WAT   547     -29.496 -24.574 -18.132  1.00  0.00           H  
TER    3130      WAT   547 
ATOM   3130  O   WAT   548      41.026 -28.543   6.021  1.00  0.00           O  
ATOM   3131  H1  WAT   548      41.568 -28.328   5.262  1.00  0.00           H  
ATOM   3132  H2  WAT   548      40.419 -29.210   5.701  1.00  0.00           H  
TER    3133      WAT   548 
ATOM   3133  O   WAT   549      26.046  -9.660  33.891  1.00  0.00           O  
ATOM   3134  H1  WAT   549      26.079 -10.408  33.295  1.00  0.00           H  
ATOM   3135  H2  WAT   549      26.702  -9.052  33.549  1.00  0.00           H  
TER    3136      WAT   549 
ATOM   3136  O   WAT   550      39.453  -1.925  -3.846  1.00  0.00           O  
ATOM   3137  H1  WAT   550      40.408  -1.959  -3.790  1.00  0.00           H  
ATOM   3138  H2  WAT   550      39.274  -1.698  -4.759  1.00  0.00           H  
TER    3139      WAT   550 
ATOM   3139  O   WAT   551      -2.505 -29.436  -6.562  1.00  0.00           O  
ATOM   3140  H1  WAT   551      -3.214 -30.049  -6.367  1.00  0.00           H  
ATOM   3141  H2  WAT   551      -1.954 -29.899  -7.192  1.00  0.00           H  
TER    3142      WAT   551 
ATOM   3142  O   WAT   552     -12.469   3.732 -27.375  1.00  0.00           O  
ATOM   3143  H1  WAT   552     -12.536   4.047 -28.277  1.00  0.00           H  
ATOM   3144  H2  WAT   552     -12.968   4.368 -26.862  1.00  0.00           H  
TER    3145      WAT   552 
ATOM   3145  O   WAT   553      19.243 -22.865  16.083  1.00  0.00           O  
ATOM   3146  H1  WAT   553      19.721 -23.262  15.355  1.00  0.00           H  
ATOM   3147  H2  WAT   553      19.893 -22.784  16.780  1.00  0.00           H  
TER    3148      WAT   553 
ATOM   3148  O   WAT   554     -37.604 -24.046 -10.782  1.00  0.00           O  
ATOM   3149  H1  WAT   554     -38.211 -24.510 -11.359  1.00  0.00           H  
ATOM   3150  H2  WAT   554     -38.156 -23.705 -10.078  1.00  0.00           H  
TER    3151      WAT   554 
ATOM   3151  O   WAT   555      36.775 -11.148  31.914  1.00  0.00           O  
ATOM   3152  H1  WAT   555      35.924 -11.581  31.856  1.00  0.00           H  
ATOM   3153  H2  WAT   555      37.111 -11.160  31.018  1.00  0.00           H  
TER    3154      WAT   555 
ATOM   3154  O   WAT   556      24.070  11.059 -23.425  1.00  0.00           O  
ATOM   3155  H1  WAT   556      23.680  10.933 -24.290  1.00  0.00           H  
ATOM   3156  H2  WAT   556      23.608  10.438 -22.861  1.00  0.00           H  
TER    3157      WAT   556 
ATOM   3157  O   WAT   557      18.182 -19.289  14.835  1.00  0.00           O  
ATOM   3158  H1  WAT   557      17.301 -18.915  14.852  1.00  0.00           H  
ATOM   3159  H2  WAT   557      18.745 -18.564  14.564  1.00  0.00           H  
TER    3160      WAT   557 
ATOM   3160  O   WAT   558      -8.249  -3.141  -8.356  1.00  0.00           O  
ATOM   3161  H1  WAT   558      -7.784  -3.881  -7.966  1.00  0.00           H  
ATOM   3162  H2  WAT   558      -8.768  -2.779  -7.638  1.00  0.00           H  
TER    3163      WAT   558 
ATOM   3163  O   WAT   559       3.030   4.590  21.539  1.00  0.00           O  
ATOM   3164  H1  WAT   559       2.662   4.623  20.656  1.00  0.00           H  
ATOM   3165  H2  WAT   559       3.204   5.505  21.760  1.00  0.00           H  
TER    3166      WAT   559 
ATOM   3166  O   WAT   560       8.613 -18.273  33.298  1.00  0.00           O  
ATOM   3167  H1  WAT   560       8.297 -17.975  34.152  1.00  0.00           H  
ATOM   3168  H2  WAT   560       9.419 -18.750  33.494  1.00  0.00           H  
TER    3169      WAT   560 
ATOM   3169  O   WAT   561     -43.398 -11.644  24.498  1.00  0.00           O  
ATOM   3170  H1  WAT   561     -43.032 -12.140  23.766  1.00  0.00           H  
ATOM   3171  H2  WAT   561     -44.191 -12.122  24.740  1.00  0.00           H  
TER    3172      WAT   561 
ATOM   3172  O   WAT   562      -8.433  15.868  31.298  1.00  0.00           O  
ATOM   3173  H1  WAT   562      -8.585  16.802  31.154  1.00  0.00           H  
ATOM   3174  H2  WAT   562      -8.472  15.482  30.423  1.00  0.00           H  
TER    3175      WAT   562 
ATOM   3175  O   WAT   563      35.121  -1.212  25.060  1.00  0.00           O  
ATOM   3176  H1  WAT   563      35.397  -0.972  25.945  1.00  0.00           H  
ATOM   3177  H2  WAT   563      35.822  -0.889  24.495  1.00  0.00           H  
TER    3178      WAT   563 
ATOM   3178  O   WAT   564      15.784  -9.863  16.545  1.00  0.00           O  
ATOM   3179  H1  WAT   564      15.506 -10.571  17.126  1.00  0.00           H  
ATOM   3180  H2  WAT   564      15.546 -10.165  15.668  1.00  0.00           H  
TER    3181      WAT   564 
ATOM   3181  O   WAT   565      33.430   3.262  17.977  1.00  0.00           O  
ATOM   3182  H1  WAT   565      34.063   3.296  18.694  1.00  0.00           H  
ATOM   3183  H2  WAT   565      33.678   3.988  17.405  1.00  0.00           H  
TER    3184      WAT   565 
ATOM   3184  O   WAT   566      28.081 -23.430 -14.223  1.00  0.00           O  
ATOM   3185  H1  WAT   566      28.681 -24.171 -14.144  1.00  0.00           H  
ATOM   3186  H2  WAT   566      28.555 -22.695 -13.835  1.00  0.00           H  
TER    3187      WAT   566 
ATOM   3187  O   WAT   567       2.605  40.642 -10.307  1.00  0.00           O  
ATOM   3188  H1  WAT   567       3.459  40.999 -10.061  1.00  0.00           H  
ATOM   3189  H2  WAT   567       2.402  40.010  -9.617  1.00  0.00           H  
TER    3190      WAT   567 
ATOM   3190  O   WAT   568     -23.473 -14.966 -34.834  1.00  0.00           O  
ATOM   3191  H1  WAT   568     -22.558 -15.196 -34.673  1.00  0.00           H  
ATOM   3192  H2  WAT   568     -23.890 -15.027 -33.975  1.00  0.00           H  
TER    3193      WAT   568 
ATOM   3193  O   WAT   569      28.284 -24.066   2.400  1.00  0.00           O  
ATOM   3194  H1  WAT   569      27.514 -24.021   2.968  1.00  0.00           H  
ATOM   3195  H2  WAT   569      28.628 -24.949   2.533  1.00  0.00           H  
TER    3196      WAT   569 
ATOM   3196  O   WAT   570      10.146 -16.408 -28.508  1.00  0.00           O  
ATOM   3197  H1  WAT   570       9.947 -17.269 -28.876  1.00  0.00           H  
ATOM   3198  H2  WAT   570       9.957 -16.497 -27.573  1.00  0.00           H  
TER    3199      WAT   570 
ATOM   3199  O   WAT   571      13.111  18.118 -25.260  1.00  0.00           O  
ATOM   3200  H1  WAT   571      12.534  17.363 -25.149  1.00  0.00           H  
ATOM   3201  H2  WAT   571      12.670  18.827 -24.790  1.00  0.00           H  
TER    3202      WAT   571 
ATOM   3202  O   WAT   572      32.892 -17.880  27.776  1.00  0.00           O  
ATOM   3203  H1  WAT   572      32.313 -17.152  27.550  1.00  0.00           H  
ATOM   3204  H2  WAT   572      33.761 -17.484  27.842  1.00  0.00           H  
TER    3205      WAT   572 
ATOM   3205  O   WAT   573      23.396  35.993   0.150  1.00  0.00           O  
ATOM   3206  H1  WAT   573      23.086  36.507  -0.596  1.00  0.00           H  
ATOM   3207  H2  WAT   573      23.787  35.213  -0.243  1.00  0.00           H  
TER    3208      WAT   573 
ATOM   3208  O   WAT   574       9.767 -38.331 -22.308  1.00  0.00           O  
ATOM   3209  H1  WAT   574      10.560 -38.668 -22.726  1.00  0.00           H  
ATOM   3210  H2  WAT   574       9.941 -38.406 -21.370  1.00  0.00           H  
TER    3211      WAT   574 
ATOM   3211  O   WAT   575      10.022 -39.660  12.733  1.00  0.00           O  
ATOM   3212  H1  WAT   575       9.632 -39.936  13.562  1.00  0.00           H  
ATOM   3213  H2  WAT   575       9.274 -39.435  12.179  1.00  0.00           H  
TER    3214      WAT   575 
ATOM   3214  O   WAT   576      21.743  16.932 -22.898  1.00  0.00           O  
ATOM   3215  H1  WAT   576      21.011  16.477 -23.314  1.00  0.00           H  
ATOM   3216  H2  WAT   576      21.896  17.697 -23.452  1.00  0.00           H  
TER    3217      WAT   576 
ATOM   3217  O   WAT   577     -14.753 -20.062  -1.670  1.00  0.00           O  
ATOM   3218  H1  WAT   577     -15.521 -20.132  -1.104  1.00  0.00           H  
ATOM   3219  H2  WAT   577     -14.009 -20.091  -1.069  1.00  0.00           H  
TER    3220      WAT   577 
ATOM   3220  O   WAT   578      -0.701  46.075 -17.942  1.00  0.00           O  
ATOM   3221  H1  WAT   578      -0.651  46.178 -16.992  1.00  0.00           H  
ATOM   3222  H2  WAT   578      -1.514  45.591 -18.088  1.00  0.00           H  
TER    3223      WAT   578 
ATOM   3223  O   WAT   579      40.654 -15.028 -13.909  1.00  0.00           O  
ATOM   3224  H1  WAT   579      39.857 -15.531 -13.744  1.00  0.00           H  
ATOM   3225  H2  WAT   579      41.352 -15.683 -13.920  1.00  0.00           H  
TER    3226      WAT   579 
ATOM   3226  O   WAT   580      22.111  -5.334  30.433  1.00  0.00           O  
ATOM   3227  H1  WAT   580      22.381  -5.798  29.640  1.00  0.00           H  
ATOM   3228  H2  WAT   580      22.011  -4.424  30.156  1.00  0.00           H  
TER    3229      WAT   580 
ATOM   3229  O   WAT   581      42.292 -17.207 -14.319  1.00  0.00           O  
ATOM   3230  H1  WAT   581      43.192 -17.312 -14.008  1.00  0.00           H  
ATOM   3231  H2  WAT   581      41.763 -17.695 -13.688  1.00  0.00           H  
TER    3232      WAT   581 
ATOM   3232  O   WAT   582     -22.454 -42.186 -14.540  1.00  0.00           O  
ATOM   3233  H1  WAT   582     -23.338 -41.835 -14.432  1.00  0.00           H  
ATOM   3234  H2  WAT   582     -21.877 -41.462 -14.295  1.00  0.00           H  
TER    3235      WAT   582 
ATOM   3235  O   WAT   583     -33.768  26.279 -23.631  1.00  0.00           O  
ATOM   3236  H1  WAT   583     -33.810  25.379 -23.954  1.00  0.00           H  
ATOM   3237  H2  WAT   583     -32.862  26.387 -23.340  1.00  0.00           H  
TER    3238      WAT   583 
ATOM   3238  O   WAT   584      18.166   3.497  -1.990  1.00  0.00           O  
ATOM   3239  H1  WAT   584      17.585   4.184  -1.663  1.00  0.00           H  
ATOM   3240  H2  WAT   584      18.652   3.913  -2.702  1.00  0.00           H  
TER    3241      WAT   584 
ATOM   3241  O   WAT   585     -17.811  10.557  38.895  1.00  0.00           O  
ATOM   3242  H1  WAT   585     -18.681  10.898  39.102  1.00  0.00           H  
ATOM   3243  H2  WAT   585     -17.790   9.691  39.301  1.00  0.00           H  
TER    3244      WAT   585 
ATOM   3244  O   WAT   586      -1.369 -25.701  -2.517  1.00  0.00           O  
ATOM   3245  H1  WAT   586      -0.677 -25.131  -2.853  1.00  0.00           H  
ATOM   3246  H2  WAT   586      -1.438 -26.401  -3.165  1.00  0.00           H  
TER    3247      WAT   586 
ATOM   3247  O   WAT   587       5.579  18.275 -33.716  1.00  0.00           O  
ATOM   3248  H1  WAT   587       6.308  18.065 -34.299  1.00  0.00           H  
ATOM   3249  H2  WAT   587       5.394  17.454 -33.259  1.00  0.00           H  
TER    3250      WAT   587 
ATOM   3250  O   WAT   588       5.378 -10.306 -40.390  1.00  0.00           O  
ATOM   3251  H1  WAT   588       4.715  -9.679 -40.678  1.00  0.00           H  
ATOM   3252  H2  WAT   588       5.852  -9.852 -39.693  1.00  0.00           H  
TER    3253      WAT   588 
ATOM   3253  O   WAT   589       1.778 -25.359   9.090  1.00  0.00           O  
ATOM   3254  H1  WAT   589       1.450 -25.994   8.453  1.00  0.00           H  
ATOM   3255  H2  WAT   589       1.560 -25.738   9.941  1.00  0.00           H  
TER    3256      WAT   589 
ATOM   3256  O   WAT   590     -26.163  17.621 -12.648  1.00  0.00           O  
ATOM   3257  H1  WAT   590     -25.888  18.520 -12.464  1.00  0.00           H  
ATOM   3258  H2  WAT   590     -26.584  17.670 -13.506  1.00  0.00           H  
TER    3259      WAT   590 
ATOM   3259  O   WAT   591      19.329 -15.930  34.227  1.00  0.00           O  
ATOM   3260  H1  WAT   591      19.267 -16.084  35.169  1.00  0.00           H  
ATOM   3261  H2  WAT   591      18.454 -15.636  33.973  1.00  0.00           H  
TER    3262      WAT   591 
ATOM   3262  O   WAT   592       2.807 -26.064  17.327  1.00  0.00           O  
ATOM   3263  H1  WAT   592       3.657 -25.625  17.288  1.00  0.00           H  
ATOM   3264  H2  WAT   592       2.700 -26.297  18.249  1.00  0.00           H  
TER    3265      WAT   592 
ATOM   3265  O   WAT   593      17.003  40.518  20.165  1.00  0.00           O  
ATOM   3266  H1  WAT   593      17.768  40.262  20.680  1.00  0.00           H  
ATOM   3267  H2  WAT   593      17.042  39.963  19.387  1.00  0.00           H  
TER    3268      WAT   593 
ATOM   3268  O   WAT   594       1.110  -0.521 -49.829  1.00  0.00           O  
ATOM   3269  H1  WAT   594       0.683  -1.158 -49.256  1.00  0.00           H  
ATOM   3270  H2  WAT   594       1.485   0.125 -49.232  1.00  0.00           H  
TER    3271      WAT   594 
ATOM   3271  O   WAT   595      -8.194  29.573  14.089  1.00  0.00           O  
ATOM   3272  H1  WAT   595      -7.449  29.106  14.466  1.00  0.00           H  
ATOM   3273  H2  WAT   595      -8.138  30.454  14.461  1.00  0.00           H  
TER    3274      WAT   595 
ATOM   3274  O   WAT   596       5.836  26.478  23.836  1.00  0.00           O  
ATOM   3275  H1  WAT   596       6.672  26.933  23.936  1.00  0.00           H  
ATOM   3276  H2  WAT   596       5.567  26.666  22.937  1.00  0.00           H  
TER    3277      WAT   596 
ATOM   3277  O   WAT   597     -29.936  -8.005  27.058  1.00  0.00           O  
ATOM   3278  H1  WAT   597     -29.121  -7.505  27.100  1.00  0.00           H  
ATOM   3279  H2  WAT   597     -30.581  -7.384  26.719  1.00  0.00           H  
TER    3280      WAT   597 
ATOM   3280  O   WAT   598      -0.467 -29.736 -16.224  1.00  0.00           O  
ATOM   3281  H1  WAT   598      -0.088 -30.360 -16.843  1.00  0.00           H  
ATOM   3282  H2  WAT   598      -0.974 -29.135 -16.769  1.00  0.00           H  
TER    3283      WAT   598 
ATOM   3283  O   WAT   599      19.859  -6.091   6.536  1.00  0.00           O  
ATOM   3284  H1  WAT   599      19.058  -5.981   7.048  1.00  0.00           H  
ATOM   3285  H2  WAT   599      19.640  -5.743   5.671  1.00  0.00           H  
TER    3286      WAT   599 
ATOM   3286  O   WAT   600       8.533 -27.023  18.690  1.00  0.00           O  
ATOM   3287  H1  WAT   600       9.318 -26.771  18.203  1.00  0.00           H  
ATOM   3288  H2  WAT   600       8.443 -26.348  19.363  1.00  0.00           H  
TER    3289      WAT   600 
ATOM   3289  O   WAT   601     -27.400  28.348  -9.730  1.00  0.00           O  
ATOM   3290  H1  WAT   601     -27.199  28.733  -8.877  1.00  0.00           H  
ATOM   3291  H2  WAT   601     -26.962  27.497  -9.718  1.00  0.00           H  
TER    3292      WAT   601 
ATOM   3292  O   WAT   602      12.786 -41.082 -13.521  1.00  0.00           O  
ATOM   3293  H1  WAT   602      11.842 -40.954 -13.613  1.00  0.00           H  
ATOM   3294  H2  WAT   602      13.172 -40.469 -14.147  1.00  0.00           H  
TER    3295      WAT   602 
ATOM   3295  O   WAT   603      32.531 -11.288  15.829  1.00  0.00           O  
ATOM   3296  H1  WAT   603      31.989 -10.565  16.145  1.00  0.00           H  
ATOM   3297  H2  WAT   603      33.353 -10.875  15.567  1.00  0.00           H  
TER    3298      WAT   603 
ATOM   3298  O   WAT   604      -4.113 -12.960  -3.435  1.00  0.00           O  
ATOM   3299  H1  WAT   604      -3.387 -12.541  -3.897  1.00  0.00           H  
ATOM   3300  H2  WAT   604      -4.121 -13.858  -3.767  1.00  0.00           H  
TER    3301      WAT   604 
ATOM   3301  O   WAT   605      30.582 -21.254  17.058  1.00  0.00           O  
ATOM   3302  H1  WAT   605      29.913 -20.808  16.539  1.00  0.00           H  
ATOM   3303  H2  WAT   605      30.088 -21.752  17.709  1.00  0.00           H  
TER    3304      WAT   605 
ATOM   3304  O   WAT   606      18.754 -32.554  23.548  1.00  0.00           O  
ATOM   3305  H1  WAT   606      18.949 -31.929  24.246  1.00  0.00           H  
ATOM   3306  H2  WAT   606      19.601 -32.944  23.333  1.00  0.00           H  
TER    3307      WAT   606 
ATOM   3307  O   WAT   607       4.641 -22.343  28.981  1.00  0.00           O  
ATOM   3308  H1  WAT   607       4.413 -23.197  29.347  1.00  0.00           H  
ATOM   3309  H2  WAT   607       4.621 -21.748  29.731  1.00  0.00           H  
TER    3310      WAT   607 
ATOM   3310  O   WAT   608       6.362 -29.447  15.477  1.00  0.00           O  
ATOM   3311  H1  WAT   608       6.693 -29.418  14.580  1.00  0.00           H  
ATOM   3312  H2  WAT   608       5.409 -29.445  15.382  1.00  0.00           H  
TER    3313      WAT   608 
ATOM   3313  O   WAT   609       2.865   6.915  29.355  1.00  0.00           O  
ATOM   3314  H1  WAT   609       3.317   7.488  29.975  1.00  0.00           H  
ATOM   3315  H2  WAT   609       2.018   7.337  29.212  1.00  0.00           H  
TER    3316      WAT   609 
ATOM   3316  O   WAT   610     -25.878  -8.085 -38.033  1.00  0.00           O  
ATOM   3317  H1  WAT   610     -25.895  -7.345 -37.426  1.00  0.00           H  
ATOM   3318  H2  WAT   610     -24.973  -8.120 -38.343  1.00  0.00           H  
TER    3319      WAT   610 
ATOM   3319  O   WAT   611      42.202  -6.873   3.370  1.00  0.00           O  
ATOM   3320  H1  WAT   611      43.021  -6.911   3.864  1.00  0.00           H  
ATOM   3321  H2  WAT   611      42.286  -6.090   2.826  1.00  0.00           H  
TER    3322      WAT   611 
ATOM   3322  O   WAT   612      32.245  -0.092  22.141  1.00  0.00           O  
ATOM   3323  H1  WAT   612      31.914   0.804  22.209  1.00  0.00           H  
ATOM   3324  H2  WAT   612      31.806  -0.451  21.369  1.00  0.00           H  
TER    3325      WAT   612 
ATOM   3325  O   WAT   613      31.441 -18.483  23.322  1.00  0.00           O  
ATOM   3326  H1  WAT   613      31.205 -19.290  22.865  1.00  0.00           H  
ATOM   3327  H2  WAT   613      30.940 -18.514  24.137  1.00  0.00           H  
TER    3328      WAT   613 
ATOM   3328  O   WAT   614      16.461  -1.180  25.564  1.00  0.00           O  
ATOM   3329  H1  WAT   614      15.625  -0.925  25.955  1.00  0.00           H  
ATOM   3330  H2  WAT   614      16.765  -1.908  26.105  1.00  0.00           H  
TER    3331      WAT   614 
ATOM   3331  O   WAT   615      32.773 -20.420  -9.390  1.00  0.00           O  
ATOM   3332  H1  WAT   615      32.016 -20.415  -8.803  1.00  0.00           H  
ATOM   3333  H2  WAT   615      33.310 -19.684  -9.095  1.00  0.00           H  
TER    3334      WAT   615 
ATOM   3334  O   WAT   616       5.831 -10.370   5.992  1.00  0.00           O  
ATOM   3335  H1  WAT   616       5.005  -9.892   6.063  1.00  0.00           H  
ATOM   3336  H2  WAT   616       5.660 -11.050   5.341  1.00  0.00           H  
TER    3337      WAT   616 
ATOM   3337  O   WAT   617       4.687 -25.385  24.449  1.00  0.00           O  
ATOM   3338  H1  WAT   617       5.465 -25.495  23.903  1.00  0.00           H  
ATOM   3339  H2  WAT   617       4.009 -25.087  23.842  1.00  0.00           H  
TER    3340      WAT   617 
ATOM   3340  O   WAT   618      16.953  16.349 -25.650  1.00  0.00           O  
ATOM   3341  H1  WAT   618      17.354  15.581 -26.057  1.00  0.00           H  
ATOM   3342  H2  WAT   618      17.265  16.330 -24.745  1.00  0.00           H  
TER    3343      WAT   618 
ATOM   3343  O   WAT   619       6.150 -43.719  -2.580  1.00  0.00           O  
ATOM   3344  H1  WAT   619       6.857 -44.239  -2.962  1.00  0.00           H  
ATOM   3345  H2  WAT   619       5.748 -43.276  -3.328  1.00  0.00           H  
TER    3346      WAT   619 
ATOM   3346  O   WAT   620     -31.799 -35.801 -19.465  1.00  0.00           O  
ATOM   3347  H1  WAT   620     -31.393 -36.581 -19.088  1.00  0.00           H  
ATOM   3348  H2  WAT   620     -32.271 -35.400 -18.735  1.00  0.00           H  
TER    3349      WAT   620 
ATOM   3349  O   WAT   621      34.177 -25.611  22.870  1.00  0.00           O  
ATOM   3350  H1  WAT   621      34.845 -26.177  22.482  1.00  0.00           H  
ATOM   3351  H2  WAT   621      34.330 -25.671  23.813  1.00  0.00           H  
TER    3352      WAT   621 
ATOM   3352  O   WAT   622     -10.711  37.285   1.978  1.00  0.00           O  
ATOM   3353  H1  WAT   622      -9.915  37.634   2.379  1.00  0.00           H  
ATOM   3354  H2  WAT   622     -10.905  37.892   1.264  1.00  0.00           H  
TER    3355      WAT   622 
ATOM   3355  O   WAT   623     -13.479 -38.191  -3.372  1.00  0.00           O  
ATOM   3356  H1  WAT   623     -13.646 -38.957  -3.920  1.00  0.00           H  
ATOM   3357  H2  WAT   623     -13.594 -38.508  -2.476  1.00  0.00           H  
TER    3358      WAT   623 
ATOM   3358  O   WAT   624     -14.481 -11.244  14.128  1.00  0.00           O  
ATOM   3359  H1  WAT   624     -13.917 -12.005  14.267  1.00  0.00           H  
ATOM   3360  H2  WAT   624     -14.654 -11.243  13.187  1.00  0.00           H  
TER    3361      WAT   624 
ATOM   3361  O   WAT   625      12.224 -15.571   7.441  1.00  0.00           O  
ATOM   3362  H1  WAT   625      11.344 -15.539   7.067  1.00  0.00           H  
ATOM   3363  H2  WAT   625      12.210 -16.330   8.024  1.00  0.00           H  
TER    3364      WAT   625 
ATOM   3364  O   WAT   626       6.395 -26.918  16.922  1.00  0.00           O  
ATOM   3365  H1  WAT   626       7.267 -26.941  17.315  1.00  0.00           H  
ATOM   3366  H2  WAT   626       6.394 -27.642  16.296  1.00  0.00           H  
TER    3367      WAT   626 
ATOM   3367  O   WAT   627      13.410  -9.919   5.278  1.00  0.00           O  
ATOM   3368  H1  WAT   627      13.743 -10.667   5.775  1.00  0.00           H  
ATOM   3369  H2  WAT   627      14.180  -9.564   4.835  1.00  0.00           H  
TER    3370      WAT   627 
ATOM   3370  O   WAT   628     -10.905   8.802 -51.116  1.00  0.00           O  
ATOM   3371  H1  WAT   628     -11.323   8.303 -50.414  1.00  0.00           H  
ATOM   3372  H2  WAT   628     -11.283   8.446 -51.920  1.00  0.00           H  
TER    3373      WAT   628 
ATOM   3373  O   WAT   629      32.650 -10.405  -6.213  1.00  0.00           O  
ATOM   3374  H1  WAT   629      33.039 -10.985  -5.558  1.00  0.00           H  
ATOM   3375  H2  WAT   629      31.706 -10.523  -6.106  1.00  0.00           H  
TER    3376      WAT   629 
ATOM   3376  O   WAT   630      37.307   9.414  16.752  1.00  0.00           O  
ATOM   3377  H1  WAT   630      37.147   9.962  15.984  1.00  0.00           H  
ATOM   3378  H2  WAT   630      37.925   8.750  16.447  1.00  0.00           H  
TER    3379      WAT   630 
ATOM   3379  O   WAT   631      39.707  -5.438   4.023  1.00  0.00           O  
ATOM   3380  H1  WAT   631      40.199  -5.977   4.643  1.00  0.00           H  
ATOM   3381  H2  WAT   631      40.325  -4.758   3.754  1.00  0.00           H  
TER    3382      WAT   631 
ATOM   3382  O   WAT   632       9.924   3.616  28.796  1.00  0.00           O  
ATOM   3383  H1  WAT   632      10.265   2.983  29.428  1.00  0.00           H  
ATOM   3384  H2  WAT   632       9.656   4.365  29.329  1.00  0.00           H  
TER    3385      WAT   632 
ATOM   3385  O   WAT   633       3.149 -20.347 -39.830  1.00  0.00           O  
ATOM   3386  H1  WAT   633       3.861 -20.543 -39.221  1.00  0.00           H  
ATOM   3387  H2  WAT   633       3.169 -19.395 -39.924  1.00  0.00           H  
TER    3388      WAT   633 
ATOM   3388  O   WAT   634      -5.037 -12.868  42.608  1.00  0.00           O  
ATOM   3389  H1  WAT   634      -4.820 -13.732  42.959  1.00  0.00           H  
ATOM   3390  H2  WAT   634      -4.264 -12.612  42.106  1.00  0.00           H  
TER    3391      WAT   634 
ATOM   3391  O   WAT   635      39.322 -10.862  -3.269  1.00  0.00           O  
ATOM   3392  H1  WAT   635      39.925 -11.442  -3.734  1.00  0.00           H  
ATOM   3393  H2  WAT   635      39.587 -10.927  -2.351  1.00  0.00           H  
TER    3394      WAT   635 
ATOM   3394  O   WAT   636     -34.303   8.988 -10.294  1.00  0.00           O  
ATOM   3395  H1  WAT   636     -33.783   9.768 -10.098  1.00  0.00           H  
ATOM   3396  H2  WAT   636     -35.204   9.246 -10.098  1.00  0.00           H  
TER    3397      WAT   636 
ATOM   3397  O   WAT   637     -41.567 -21.261  -2.588  1.00  0.00           O  
ATOM   3398  H1  WAT   637     -42.145 -21.720  -1.978  1.00  0.00           H  
ATOM   3399  H2  WAT   637     -42.002 -21.340  -3.436  1.00  0.00           H  
TER    3400      WAT   637 
ATOM   3400  O   WAT   638     -27.057 -10.773  30.335  1.00  0.00           O  
ATOM   3401  H1  WAT   638     -26.459 -11.376  29.893  1.00  0.00           H  
ATOM   3402  H2  WAT   638     -26.758  -9.903  30.071  1.00  0.00           H  
TER    3403      WAT   638 
ATOM   3403  O   WAT   639      17.796   3.089  33.968  1.00  0.00           O  
ATOM   3404  H1  WAT   639      16.933   2.842  33.634  1.00  0.00           H  
ATOM   3405  H2  WAT   639      17.625   3.832  34.546  1.00  0.00           H  
TER    3406      WAT   639 
ATOM   3406  O   WAT   640      20.484   4.928  -7.804  1.00  0.00           O  
ATOM   3407  H1  WAT   640      20.682   5.650  -7.208  1.00  0.00           H  
ATOM   3408  H2  WAT   640      19.588   5.097  -8.095  1.00  0.00           H  
TER    3409      WAT   640 
ATOM   3409  O   WAT   641      32.440  30.297  -0.297  1.00  0.00           O  
ATOM   3410  H1  WAT   641      32.973  30.247  -1.091  1.00  0.00           H  
ATOM   3411  H2  WAT   641      32.542  29.438   0.114  1.00  0.00           H  
TER    3412      WAT   641 
ATOM   3412  O   WAT   642     -19.869  27.112 -27.476  1.00  0.00           O  
ATOM   3413  H1  WAT   642     -19.603  26.738 -28.316  1.00  0.00           H  
ATOM   3414  H2  WAT   642     -19.063  27.141 -26.961  1.00  0.00           H  
TER    3415      WAT   642 
ATOM   3415  O   WAT   643      21.011  28.004  14.529  1.00  0.00           O  
ATOM   3416  H1  WAT   643      20.335  28.656  14.716  1.00  0.00           H  
ATOM   3417  H2  WAT   643      20.759  27.243  15.052  1.00  0.00           H  
TER    3418      WAT   643 
ATOM   3418  O   WAT   644      41.787  22.076   5.230  1.00  0.00           O  
ATOM   3419  H1  WAT   644      41.557  22.138   4.303  1.00  0.00           H  
ATOM   3420  H2  WAT   644      40.957  22.196   5.691  1.00  0.00           H  
TER    3421      WAT   644 
ATOM   3421  O   WAT   645      30.300  -4.024  25.752  1.00  0.00           O  
ATOM   3422  H1  WAT   645      30.171  -3.713  26.648  1.00  0.00           H  
ATOM   3423  H2  WAT   645      30.933  -3.413  25.375  1.00  0.00           H  
TER    3424      WAT   645 
ATOM   3424  O   WAT   646     -36.418  25.463 -22.456  1.00  0.00           O  
ATOM   3425  H1  WAT   646     -37.178  25.940 -22.790  1.00  0.00           H  
ATOM   3426  H2  WAT   646     -35.666  25.988 -22.731  1.00  0.00           H  
TER    3427      WAT   646 
ATOM   3427  O   WAT   647      36.840 -19.477  23.609  1.00  0.00           O  
ATOM   3428  H1  WAT   647      37.249 -18.775  24.115  1.00  0.00           H  
ATOM   3429  H2  WAT   647      37.263 -20.276  23.923  1.00  0.00           H  
TER    3430      WAT   647 
ATOM   3430  O   WAT   648     -14.716  18.114 -47.684  1.00  0.00           O  
ATOM   3431  H1  WAT   648     -14.847  17.746 -46.810  1.00  0.00           H  
ATOM   3432  H2  WAT   648     -15.378  18.802 -47.756  1.00  0.00           H  
TER    3433      WAT   648 
ATOM   3433  O   WAT   649     -15.820 -33.261   1.635  1.00  0.00           O  
ATOM   3434  H1  WAT   649     -16.591 -32.814   1.286  1.00  0.00           H  
ATOM   3435  H2  WAT   649     -15.739 -32.935   2.532  1.00  0.00           H  
TER    3436      WAT   649 
ATOM   3436  O   WAT   650      32.560  -3.058  14.349  1.00  0.00           O  
ATOM   3437  H1  WAT   650      32.790  -2.670  15.193  1.00  0.00           H  
ATOM   3438  H2  WAT   650      32.449  -3.990  14.535  1.00  0.00           H  
TER    3439      WAT   650 
ATOM   3439  O   WAT   651      30.158 -11.648  -6.884  1.00  0.00           O  
ATOM   3440  H1  WAT   651      30.470 -12.486  -6.542  1.00  0.00           H  
ATOM   3441  H2  WAT   651      29.212 -11.763  -6.974  1.00  0.00           H  
TER    3442      WAT   651 
ATOM   3442  O   WAT   652      22.737  38.145   7.724  1.00  0.00           O  
ATOM   3443  H1  WAT   652      23.305  37.593   8.262  1.00  0.00           H  
ATOM   3444  H2  WAT   652      22.735  38.992   8.169  1.00  0.00           H  
TER    3445      WAT   652 
ATOM   3445  O   WAT   653     -37.174  21.609  -7.153  1.00  0.00           O  
ATOM   3446  H1  WAT   653     -37.166  22.157  -6.369  1.00  0.00           H  
ATOM   3447  H2  WAT   653     -37.343  22.219  -7.871  1.00  0.00           H  
TER    3448      WAT   653 
ATOM   3448  O   WAT   654      21.485 -12.435 -45.262  1.00  0.00           O  
ATOM   3449  H1  WAT   654      21.608 -13.382 -45.333  1.00  0.00           H  
ATOM   3450  H2  WAT   654      21.843 -12.211 -44.403  1.00  0.00           H  
TER    3451      WAT   654 
ATOM   3451  O   WAT   655      29.213 -21.722   4.762  1.00  0.00           O  
ATOM   3452  H1  WAT   655      29.774 -21.021   4.429  1.00  0.00           H  
ATOM   3453  H2  WAT   655      29.474 -22.495   4.262  1.00  0.00           H  
TER    3454      WAT   655 
ATOM   3454  O   WAT   656       8.398  27.420 -15.440  1.00  0.00           O  
ATOM   3455  H1  WAT   656       8.417  26.830 -14.686  1.00  0.00           H  
ATOM   3456  H2  WAT   656       7.476  27.663 -15.531  1.00  0.00           H  
TER    3457      WAT   656 
ATOM   3457  O   WAT   657      42.070   2.969  15.460  1.00  0.00           O  
ATOM   3458  H1  WAT   657      42.237   3.444  14.646  1.00  0.00           H  
ATOM   3459  H2  WAT   657      41.649   2.156  15.181  1.00  0.00           H  
TER    3460      WAT   657 
ATOM   3460  O   WAT   658      24.428  40.013  14.191  1.00  0.00           O  
ATOM   3461  H1  WAT   658      24.370  40.812  13.666  1.00  0.00           H  
ATOM   3462  H2  WAT   658      25.344  39.746  14.119  1.00  0.00           H  
TER    3463      WAT   658 
ATOM   3463  O   WAT   659      13.438  23.168   8.853  1.00  0.00           O  
ATOM   3464  H1  WAT   659      13.056  22.322   9.090  1.00  0.00           H  
ATOM   3465  H2  WAT   659      13.212  23.745   9.582  1.00  0.00           H  
TER    3466      WAT   659 
ATOM   3466  O   WAT   660      -4.421  19.343  38.443  1.00  0.00           O  
ATOM   3467  H1  WAT   660      -4.046  18.470  38.325  1.00  0.00           H  
ATOM   3468  H2  WAT   660      -4.261  19.549  39.364  1.00  0.00           H  
TER    3469      WAT   660 
ATOM   3469  O   WAT   661     -37.129   1.794  -0.165  1.00  0.00           O  
ATOM   3470  H1  WAT   661     -37.015   2.459  -0.845  1.00  0.00           H  
ATOM   3471  H2  WAT   661     -37.964   2.014   0.248  1.00  0.00           H  
TER    3472      WAT   661 
ATOM   3472  O   WAT   662      18.158 -21.085  23.737  1.00  0.00           O  
ATOM   3473  H1  WAT   662      17.400 -21.544  23.373  1.00  0.00           H  
ATOM   3474  H2  WAT   662      18.866 -21.729  23.703  1.00  0.00           H  
TER    3475      WAT   662 
ATOM   3475  O   WAT   663      31.756 -24.397  25.729  1.00  0.00           O  
ATOM   3476  H1  WAT   663      31.803 -23.512  26.090  1.00  0.00           H  
ATOM   3477  H2  WAT   663      32.571 -24.813  26.008  1.00  0.00           H  
TER    3478      WAT   663 
ATOM   3478  O   WAT   664     -20.968  23.843 -23.804  1.00  0.00           O  
ATOM   3479  H1  WAT   664     -20.116  23.681 -24.209  1.00  0.00           H  
ATOM   3480  H2  WAT   664     -20.784  24.465 -23.101  1.00  0.00           H  
TER    3481      WAT   664 
ATOM   3481  O   WAT   665     -25.622   1.054  22.210  1.00  0.00           O  
ATOM   3482  H1  WAT   665     -25.025   1.685  21.808  1.00  0.00           H  
ATOM   3483  H2  WAT   665     -25.414   1.089  23.144  1.00  0.00           H  
TER    3484      WAT   665 
ATOM   3484  O   WAT   666     -40.374   9.515 -18.272  1.00  0.00           O  
ATOM   3485  H1  WAT   666     -40.097  10.222 -18.855  1.00  0.00           H  
ATOM   3486  H2  WAT   666     -39.969   8.729 -18.638  1.00  0.00           H  
TER    3487      WAT   666 
ATOM   3487  O   WAT   667      -8.863   2.611 -18.926  1.00  0.00           O  
ATOM   3488  H1  WAT   667      -9.154   1.743 -19.208  1.00  0.00           H  
ATOM   3489  H2  WAT   667      -8.674   3.076 -19.741  1.00  0.00           H  
TER    3490      WAT   667 
ATOM   3490  O   WAT   668       4.905 -15.014  14.940  1.00  0.00           O  
ATOM   3491  H1  WAT   668       4.629 -15.478  15.730  1.00  0.00           H  
ATOM   3492  H2  WAT   668       5.222 -14.168  15.258  1.00  0.00           H  
TER    3493      WAT   668 
ATOM   3493  O   WAT   669      28.314 -10.850  16.538  1.00  0.00           O  
ATOM   3494  H1  WAT   669      27.484 -11.316  16.447  1.00  0.00           H  
ATOM   3495  H2  WAT   669      28.746 -10.960  15.691  1.00  0.00           H  
TER    3496      WAT   669 
ATOM   3496  O   WAT   670     -29.334  14.865 -20.944  1.00  0.00           O  
ATOM   3497  H1  WAT   670     -30.105  14.420 -21.296  1.00  0.00           H  
ATOM   3498  H2  WAT   670     -28.593  14.420 -21.356  1.00  0.00           H  
TER    3499      WAT   670 
ATOM   3499  O   WAT   671       5.240 -26.976 -19.209  1.00  0.00           O  
ATOM   3500  H1  WAT   671       5.184 -26.429 -19.993  1.00  0.00           H  
ATOM   3501  H2  WAT   671       6.178 -27.062 -19.044  1.00  0.00           H  
TER    3502      WAT   671 
ATOM   3502  O   WAT   672     -36.766  -3.358  36.150  1.00  0.00           O  
ATOM   3503  H1  WAT   672     -37.133  -3.055  35.319  1.00  0.00           H  
ATOM   3504  H2  WAT   672     -36.527  -4.271  35.987  1.00  0.00           H  
TER    3505      WAT   672 
ATOM   3505  O   WAT   673      -4.394   8.872  36.535  1.00  0.00           O  
ATOM   3506  H1  WAT   673      -5.026   9.471  36.137  1.00  0.00           H  
ATOM   3507  H2  WAT   673      -4.013   8.399  35.795  1.00  0.00           H  
TER    3508      WAT   673 
ATOM   3508  O   WAT   674     -38.585 -10.494  12.242  1.00  0.00           O  
ATOM   3509  H1  WAT   674     -39.168 -10.075  11.609  1.00  0.00           H  
ATOM   3510  H2  WAT   674     -39.171 -10.974  12.827  1.00  0.00           H  
TER    3511      WAT   674 
ATOM   3511  O   WAT   675      29.190  -9.103  37.503  1.00  0.00           O  
ATOM   3512  H1  WAT   675      29.182  -9.172  38.458  1.00  0.00           H  
ATOM   3513  H2  WAT   675      30.055  -8.752  37.295  1.00  0.00           H  
TER    3514      WAT   675 
ATOM   3514  O   WAT   676      40.802 -11.025  17.240  1.00  0.00           O  
ATOM   3515  H1  WAT   676      40.144 -11.401  17.824  1.00  0.00           H  
ATOM   3516  H2  WAT   676      40.589 -10.093  17.207  1.00  0.00           H  
TER    3517      WAT   676 
ATOM   3517  O   WAT   677      30.210   5.755  14.472  1.00  0.00           O  
ATOM   3518  H1  WAT   677      29.650   5.725  13.696  1.00  0.00           H  
ATOM   3519  H2  WAT   677      29.696   6.239  15.119  1.00  0.00           H  
TER    3520      WAT   677 
ATOM   3520  O   WAT   678     -23.667  15.759  22.296  1.00  0.00           O  
ATOM   3521  H1  WAT   678     -23.050  15.091  22.593  1.00  0.00           H  
ATOM   3522  H2  WAT   678     -24.431  15.649  22.863  1.00  0.00           H  
TER    3523      WAT   678 
ATOM   3523  O   WAT   679       3.244  22.485 -21.081  1.00  0.00           O  
ATOM   3524  H1  WAT   679       4.152  22.692 -20.860  1.00  0.00           H  
ATOM   3525  H2  WAT   679       2.871  23.320 -21.364  1.00  0.00           H  
TER    3526      WAT   679 
ATOM   3526  O   WAT   680      22.474  -1.192  18.346  1.00  0.00           O  
ATOM   3527  H1  WAT   680      22.285  -1.997  17.863  1.00  0.00           H  
ATOM   3528  H2  WAT   680      21.619  -0.780  18.468  1.00  0.00           H  
TER    3529      WAT   680 
ATOM   3529  O   WAT   681     -13.884 -22.946   0.354  1.00  0.00           O  
ATOM   3530  H1  WAT   681     -13.223 -22.569  -0.227  1.00  0.00           H  
ATOM   3531  H2  WAT   681     -13.506 -22.869   1.230  1.00  0.00           H  
TER    3532      WAT   681 
ATOM   3532  O   WAT   682      -4.255 -38.880  -3.323  1.00  0.00           O  
ATOM   3533  H1  WAT   682      -3.374 -39.183  -3.102  1.00  0.00           H  
ATOM   3534  H2  WAT   682      -4.694 -38.785  -2.477  1.00  0.00           H  
TER    3535      WAT   682 
ATOM   3535  O   WAT   683      32.287 -34.014   2.690  1.00  0.00           O  
ATOM   3536  H1  WAT   683      31.375 -34.286   2.585  1.00  0.00           H  
ATOM   3537  H2  WAT   683      32.796 -34.794   2.473  1.00  0.00           H  
TER    3538      WAT   683 
ATOM   3538  O   WAT   684       2.025 -13.662 -40.930  1.00  0.00           O  
ATOM   3539  H1  WAT   684       1.233 -14.171 -41.100  1.00  0.00           H  
ATOM   3540  H2  WAT   684       1.755 -12.752 -41.048  1.00  0.00           H  
TER    3541      WAT   684 
ATOM   3541  O   WAT   685     -11.386  12.344 -36.992  1.00  0.00           O  
ATOM   3542  H1  WAT   685     -11.009  13.211 -37.143  1.00  0.00           H  
ATOM   3543  H2  WAT   685     -11.842  12.136 -37.808  1.00  0.00           H  
TER    3544      WAT   685 
ATOM   3544  O   WAT   686     -12.404 -13.354  13.975  1.00  0.00           O  
ATOM   3545  H1  WAT   686     -11.801 -14.042  14.257  1.00  0.00           H  
ATOM   3546  H2  WAT   686     -11.909 -12.542  14.086  1.00  0.00           H  
TER    3547      WAT   686 
ATOM   3547  O   WAT   687       9.623 -10.951  18.276  1.00  0.00           O  
ATOM   3548  H1  WAT   687       9.277 -10.087  18.500  1.00  0.00           H  
ATOM   3549  H2  WAT   687       8.852 -11.462  18.030  1.00  0.00           H  
TER    3550      WAT   687 
ATOM   3550  O   WAT   688      -9.257 -46.122  -5.250  1.00  0.00           O  
ATOM   3551  H1  WAT   688      -8.883 -45.269  -5.473  1.00  0.00           H  
ATOM   3552  H2  WAT   688      -8.840 -46.732  -5.857  1.00  0.00           H  
TER    3553      WAT   688 
ATOM   3553  O   WAT   689      -2.117  -1.788 -17.211  1.00  0.00           O  
ATOM   3554  H1  WAT   689      -2.246  -0.842 -17.280  1.00  0.00           H  
ATOM   3555  H2  WAT   689      -1.729  -2.039 -18.050  1.00  0.00           H  
TER    3556      WAT   689 
ATOM   3556  O   WAT   690      35.900 -10.167  11.423  1.00  0.00           O  
ATOM   3557  H1  WAT   690      36.618 -10.646  11.836  1.00  0.00           H  
ATOM   3558  H2  WAT   690      36.334  -9.535  10.849  1.00  0.00           H  
TER    3559      WAT   690 
ATOM   3559  O   WAT   691      18.815 -31.294 -30.933  1.00  0.00           O  
ATOM   3560  H1  WAT   691      18.049 -31.862 -31.015  1.00  0.00           H  
ATOM   3561  H2  WAT   691      19.559 -31.895 -30.915  1.00  0.00           H  
TER    3562      WAT   691 
ATOM   3562  O   WAT   692     -16.364 -15.499 -33.013  1.00  0.00           O  
ATOM   3563  H1  WAT   692     -15.880 -16.227 -32.623  1.00  0.00           H  
ATOM   3564  H2  WAT   692     -15.701 -14.826 -33.168  1.00  0.00           H  
TER    3565      WAT   692 
ATOM   3565  O   WAT   693      28.582  -9.392   6.140  1.00  0.00           O  
ATOM   3566  H1  WAT   693      29.408  -9.876   6.170  1.00  0.00           H  
ATOM   3567  H2  WAT   693      28.838  -8.497   5.916  1.00  0.00           H  
TER    3568      WAT   693 
ATOM   3568  O   WAT   694     -32.456 -19.107   3.777  1.00  0.00           O  
ATOM   3569  H1  WAT   694     -32.935 -19.072   4.605  1.00  0.00           H  
ATOM   3570  H2  WAT   694     -32.950 -19.728   3.241  1.00  0.00           H  
TER    3571      WAT   694 
ATOM   3571  O   WAT   695      14.634   4.499  28.935  1.00  0.00           O  
ATOM   3572  H1  WAT   695      14.279   5.371  28.759  1.00  0.00           H  
ATOM   3573  H2  WAT   695      15.243   4.339  28.215  1.00  0.00           H  
TER    3574      WAT   695 
ATOM   3574  O   WAT   696     -10.870  -9.527  36.634  1.00  0.00           O  
ATOM   3575  H1  WAT   696     -10.335  -9.680  37.413  1.00  0.00           H  
ATOM   3576  H2  WAT   696     -10.461 -10.062  35.954  1.00  0.00           H  
TER    3577      WAT   696 
ATOM   3577  O   WAT   697      17.091  42.224   8.715  1.00  0.00           O  
ATOM   3578  H1  WAT   697      17.935  42.447   8.323  1.00  0.00           H  
ATOM   3579  H2  WAT   697      16.754  41.513   8.169  1.00  0.00           H  
TER    3580      WAT   697 
ATOM   3580  O   WAT   698     -29.742  17.595 -33.092  1.00  0.00           O  
ATOM   3581  H1  WAT   698     -30.272  16.850 -32.811  1.00  0.00           H  
ATOM   3582  H2  WAT   698     -29.645  17.478 -34.037  1.00  0.00           H  
TER    3583      WAT   698 
ATOM   3583  O   WAT   699      42.577 -19.722 -21.649  1.00  0.00           O  
ATOM   3584  H1  WAT   699      42.524 -19.361 -20.764  1.00  0.00           H  
ATOM   3585  H2  WAT   699      42.330 -20.641 -21.548  1.00  0.00           H  
TER    3586      WAT   699 
ATOM   3586  O   WAT   700     -42.148 -15.842  14.151  1.00  0.00           O  
ATOM   3587  H1  WAT   700     -41.421 -15.852  13.528  1.00  0.00           H  
ATOM   3588  H2  WAT   700     -42.911 -16.100  13.634  1.00  0.00           H  
TER    3589      WAT   700 
ATOM   3589  O   WAT   701     -11.412 -18.055  34.026  1.00  0.00           O  
ATOM   3590  H1  WAT   701     -12.003 -17.376  34.351  1.00  0.00           H  
ATOM   3591  H2  WAT   701     -10.544 -17.778  34.319  1.00  0.00           H  
TER    3592      WAT   701 
ATOM   3592  O   WAT   702     -41.900  13.585 -23.971  1.00  0.00           O  
ATOM   3593  H1  WAT   702     -41.386  13.118 -24.630  1.00  0.00           H  
ATOM   3594  H2  WAT   702     -42.248  14.347 -24.436  1.00  0.00           H  
TER    3595      WAT   702 
ATOM   3595  O   WAT   703       7.300  18.107 -13.241  1.00  0.00           O  
ATOM   3596  H1  WAT   703       6.965  19.003 -13.254  1.00  0.00           H  
ATOM   3597  H2  WAT   703       7.008  17.730 -14.071  1.00  0.00           H  
TER    3598      WAT   703 
ATOM   3598  O   WAT   704      12.706 -38.819  -1.975  1.00  0.00           O  
ATOM   3599  H1  WAT   704      13.432 -39.186  -1.470  1.00  0.00           H  
ATOM   3600  H2  WAT   704      12.589 -39.428  -2.704  1.00  0.00           H  
TER    3601      WAT   704 
ATOM   3601  O   WAT   705       5.696 -40.062 -28.221  1.00  0.00           O  
ATOM   3602  H1  WAT   705       4.932 -40.325 -28.734  1.00  0.00           H  
ATOM   3603  H2  WAT   705       5.710 -40.671 -27.483  1.00  0.00           H  
TER    3604      WAT   705 
ATOM   3604  O   WAT   706      -8.234 -17.961  34.099  1.00  0.00           O  
ATOM   3605  H1  WAT   706      -7.495 -18.234  34.644  1.00  0.00           H  
ATOM   3606  H2  WAT   706      -8.412 -18.718  33.541  1.00  0.00           H  
TER    3607      WAT   706 
ATOM   3607  O   WAT   707      33.069  24.799   7.221  1.00  0.00           O  
ATOM   3608  H1  WAT   707      32.895  23.860   7.148  1.00  0.00           H  
ATOM   3609  H2  WAT   707      32.204  25.206   7.182  1.00  0.00           H  
TER    3610      WAT   707 
ATOM   3610  O   WAT   708     -38.145  12.095 -21.643  1.00  0.00           O  
ATOM   3611  H1  WAT   708     -38.210  12.669 -22.406  1.00  0.00           H  
ATOM   3612  H2  WAT   708     -38.435  12.637 -20.910  1.00  0.00           H  
TER    3613      WAT   708 
ATOM   3613  O   WAT   709     -30.026  13.339   6.215  1.00  0.00           O  
ATOM   3614  H1  WAT   709     -30.110  12.753   5.463  1.00  0.00           H  
ATOM   3615  H2  WAT   709     -30.411  14.164   5.921  1.00  0.00           H  
TER    3616      WAT   709 
ATOM   3616  O   WAT   710      20.274  22.376 -24.465  1.00  0.00           O  
ATOM   3617  H1  WAT   710      19.992  21.575 -24.907  1.00  0.00           H  
ATOM   3618  H2  WAT   710      21.152  22.543 -24.810  1.00  0.00           H  
TER    3619      WAT   710 
ATOM   3619  O   WAT   711      32.619 -17.034  19.809  1.00  0.00           O  
ATOM   3620  H1  WAT   711      33.527 -16.822  20.027  1.00  0.00           H  
ATOM   3621  H2  WAT   711      32.273 -17.447  20.600  1.00  0.00           H  
TER    3622      WAT   711 
ATOM   3622  O   WAT   712      -9.466  27.941 -33.265  1.00  0.00           O  
ATOM   3623  H1  WAT   712      -9.379  27.391 -34.043  1.00  0.00           H  
ATOM   3624  H2  WAT   712     -10.149  27.516 -32.747  1.00  0.00           H  
TER    3625      WAT   712 
ATOM   3625  O   WAT   713      27.652  29.560 -13.279  1.00  0.00           O  
ATOM   3626  H1  WAT   713      27.055  30.252 -13.562  1.00  0.00           H  
ATOM   3627  H2  WAT   713      27.084  28.907 -12.869  1.00  0.00           H  
TER    3628      WAT   713 
ATOM   3628  O   WAT   714      -8.192 -27.552  14.046  1.00  0.00           O  
ATOM   3629  H1  WAT   714      -8.439 -27.525  14.971  1.00  0.00           H  
ATOM   3630  H2  WAT   714      -7.454 -28.161  14.013  1.00  0.00           H  
TER    3631      WAT   714 
ATOM   3631  O   WAT   715      15.083 -10.557  38.603  1.00  0.00           O  
ATOM   3632  H1  WAT   715      15.345 -11.402  38.239  1.00  0.00           H  
ATOM   3633  H2  WAT   715      15.299  -9.924  37.918  1.00  0.00           H  
TER    3634      WAT   715 
ATOM   3634  O   WAT   716      10.728 -35.071  30.030  1.00  0.00           O  
ATOM   3635  H1  WAT   716      10.512 -34.650  30.862  1.00  0.00           H  
ATOM   3636  H2  WAT   716      10.987 -34.351  29.456  1.00  0.00           H  
TER    3637      WAT   716 
ATOM   3637  O   WAT   717     -39.366  -6.243 -30.504  1.00  0.00           O  
ATOM   3638  H1  WAT   717     -38.421  -6.122 -30.417  1.00  0.00           H  
ATOM   3639  H2  WAT   717     -39.603  -6.814 -29.774  1.00  0.00           H  
TER    3640      WAT   717 
ATOM   3640  O   WAT   718      24.060 -22.916  37.272  1.00  0.00           O  
ATOM   3641  H1  WAT   718      24.310 -22.031  37.006  1.00  0.00           H  
ATOM   3642  H2  WAT   718      23.108 -22.936  37.171  1.00  0.00           H  
TER    3643      WAT   718 
ATOM   3643  O   WAT   719       6.253  46.718  -2.137  1.00  0.00           O  
ATOM   3644  H1  WAT   719       5.647  45.999  -1.961  1.00  0.00           H  
ATOM   3645  H2  WAT   719       5.724  47.509  -2.034  1.00  0.00           H  
TER    3646      WAT   719 
ATOM   3646  O   WAT   720       4.908 -34.607  22.275  1.00  0.00           O  
ATOM   3647  H1  WAT   720       4.673 -33.826  21.774  1.00  0.00           H  
ATOM   3648  H2  WAT   720       4.755 -35.333  21.671  1.00  0.00           H  
TER    3649      WAT   720 
ATOM   3649  O   WAT   721      11.818  10.905   9.868  1.00  0.00           O  
ATOM   3650  H1  WAT   721      11.265  11.682   9.948  1.00  0.00           H  
ATOM   3651  H2  WAT   721      12.713  11.242   9.908  1.00  0.00           H  
TER    3652      WAT   721 
ATOM   3652  O   WAT   722       7.674 -18.585  29.145  1.00  0.00           O  
ATOM   3653  H1  WAT   722       7.345 -18.241  28.314  1.00  0.00           H  
ATOM   3654  H2  WAT   722       7.618 -17.845  29.750  1.00  0.00           H  
TER    3655      WAT   722 
ATOM   3655  O   WAT   723     -40.630 -29.323  -4.058  1.00  0.00           O  
ATOM   3656  H1  WAT   723     -40.029 -29.871  -4.562  1.00  0.00           H  
ATOM   3657  H2  WAT   723     -41.101 -29.938  -3.495  1.00  0.00           H  
TER    3658      WAT   723 
ATOM   3658  O   WAT   724      -2.952 -41.716   9.355  1.00  0.00           O  
ATOM   3659  H1  WAT   724      -2.812 -40.862   8.945  1.00  0.00           H  
ATOM   3660  H2  WAT   724      -3.394 -42.235   8.683  1.00  0.00           H  
TER    3661      WAT   724 
ATOM   3661  O   WAT   725     -33.526  16.727 -24.495  1.00  0.00           O  
ATOM   3662  H1  WAT   725     -34.346  16.458 -24.911  1.00  0.00           H  
ATOM   3663  H2  WAT   725     -33.471  16.188 -23.706  1.00  0.00           H  
TER    3664      WAT   725 
ATOM   3664  O   WAT   726      18.680  19.233 -24.133  1.00  0.00           O  
ATOM   3665  H1  WAT   726      19.487  19.056 -24.616  1.00  0.00           H  
ATOM   3666  H2  WAT   726      17.988  19.172 -24.793  1.00  0.00           H  
TER    3667      WAT   726 
ATOM   3667  O   WAT   727      18.520   8.834  -7.419  1.00  0.00           O  
ATOM   3668  H1  WAT   727      18.152   9.445  -6.781  1.00  0.00           H  
ATOM   3669  H2  WAT   727      17.812   8.687  -8.046  1.00  0.00           H  
TER    3670      WAT   727 
ATOM   3670  O   WAT   728     -11.265  36.810  31.619  1.00  0.00           O  
ATOM   3671  H1  WAT   728     -11.177  36.210  32.359  1.00  0.00           H  
ATOM   3672  H2  WAT   728     -12.207  36.860  31.461  1.00  0.00           H  
TER    3673      WAT   728 
ATOM   3673  O   WAT   729       1.958  37.638  -3.742  1.00  0.00           O  
ATOM   3674  H1  WAT   729       1.916  37.029  -3.005  1.00  0.00           H  
ATOM   3675  H2  WAT   729       1.287  38.293  -3.551  1.00  0.00           H  
TER    3676      WAT   729 
ATOM   3676  O   WAT   730     -33.007  20.761  20.312  1.00  0.00           O  
ATOM   3677  H1  WAT   730     -33.817  20.368  20.639  1.00  0.00           H  
ATOM   3678  H2  WAT   730     -33.060  20.660  19.362  1.00  0.00           H  
TER    3679      WAT   730 
ATOM   3679  O   WAT   731     -25.729 -11.662  -4.883  1.00  0.00           O  
ATOM   3680  H1  WAT   731     -25.175 -10.904  -4.696  1.00  0.00           H  
ATOM   3681  H2  WAT   731     -25.507 -11.905  -5.782  1.00  0.00           H  
TER    3682      WAT   731 
ATOM   3682  O   WAT   732      30.100   2.925  25.329  1.00  0.00           O  
ATOM   3683  H1  WAT   732      29.524   3.133  24.593  1.00  0.00           H  
ATOM   3684  H2  WAT   732      30.888   3.444  25.171  1.00  0.00           H  
TER    3685      WAT   732 
ATOM   3685  O   WAT   733     -35.953  27.698  -6.149  1.00  0.00           O  
ATOM   3686  H1  WAT   733     -36.875  27.597  -6.384  1.00  0.00           H  
ATOM   3687  H2  WAT   733     -35.563  28.152  -6.897  1.00  0.00           H  
TER    3688      WAT   733 
ATOM   3688  O   WAT   734      15.272   7.422  -2.740  1.00  0.00           O  
ATOM   3689  H1  WAT   734      15.085   6.678  -2.168  1.00  0.00           H  
ATOM   3690  H2  WAT   734      15.086   7.099  -3.622  1.00  0.00           H  
TER    3691      WAT   734 
ATOM   3691  O   WAT   735      16.513  -8.278 -10.957  1.00  0.00           O  
ATOM   3692  H1  WAT   735      17.071  -7.970 -10.243  1.00  0.00           H  
ATOM   3693  H2  WAT   735      16.983  -8.029 -11.753  1.00  0.00           H  
TER    3694      WAT   735 
ATOM   3694  O   WAT   736     -29.821 -25.661  10.528  1.00  0.00           O  
ATOM   3695  H1  WAT   736     -29.027 -25.805  10.012  1.00  0.00           H  
ATOM   3696  H2  WAT   736     -30.316 -26.475  10.437  1.00  0.00           H  
TER    3697      WAT   736 
ATOM   3697  O   WAT   737      -7.923 -35.101 -17.735  1.00  0.00           O  
ATOM   3698  H1  WAT   737      -7.407 -34.310 -17.892  1.00  0.00           H  
ATOM   3699  H2  WAT   737      -7.347 -35.819 -17.996  1.00  0.00           H  
TER    3700      WAT   737 
ATOM   3700  O   WAT   738     -17.862 -26.147  -6.752  1.00  0.00           O  
ATOM   3701  H1  WAT   738     -18.248 -26.831  -6.203  1.00  0.00           H  
ATOM   3702  H2  WAT   738     -17.775 -26.554  -7.614  1.00  0.00           H  
TER    3703      WAT   738 
ATOM   3703  O   WAT   739      11.524  50.168  12.689  1.00  0.00           O  
ATOM   3704  H1  WAT   739      11.684  49.602  11.934  1.00  0.00           H  
ATOM   3705  H2  WAT   739      10.657  50.541  12.529  1.00  0.00           H  
TER    3706      WAT   739 
ATOM   3706  O   WAT   740      41.629   8.230  -6.360  1.00  0.00           O  
ATOM   3707  H1  WAT   740      41.383   9.029  -6.826  1.00  0.00           H  
ATOM   3708  H2  WAT   740      42.136   7.727  -6.997  1.00  0.00           H  
TER    3709      WAT   740 
ATOM   3709  O   WAT   741      -5.118  20.510 -15.113  1.00  0.00           O  
ATOM   3710  H1  WAT   741      -4.214  20.696 -15.368  1.00  0.00           H  
ATOM   3711  H2  WAT   741      -5.446  21.340 -14.769  1.00  0.00           H  
TER    3712      WAT   741 
ATOM   3712  O   WAT   742     -18.347  -6.115  -7.062  1.00  0.00           O  
ATOM   3713  H1  WAT   742     -18.587  -5.653  -6.258  1.00  0.00           H  
ATOM   3714  H2  WAT   742     -17.607  -6.666  -6.809  1.00  0.00           H  
TER    3715      WAT   742 
ATOM   3715  O   WAT   743      22.908  16.962 -16.138  1.00  0.00           O  
ATOM   3716  H1  WAT   743      23.138  16.035 -16.190  1.00  0.00           H  
ATOM   3717  H2  WAT   743      22.721  17.111 -15.211  1.00  0.00           H  
TER    3718      WAT   743 
ATOM   3718  O   WAT   744      33.709  -2.956  16.797  1.00  0.00           O  
ATOM   3719  H1  WAT   744      33.450  -3.825  17.104  1.00  0.00           H  
ATOM   3720  H2  WAT   744      33.667  -2.404  17.577  1.00  0.00           H  
TER    3721      WAT   744 
ATOM   3721  O   WAT   745      12.750 -15.718  46.839  1.00  0.00           O  
ATOM   3722  H1  WAT   745      12.924 -14.822  47.128  1.00  0.00           H  
ATOM   3723  H2  WAT   745      13.280 -15.822  46.049  1.00  0.00           H  
TER    3724      WAT   745 
ATOM   3724  O   WAT   746      -4.455  20.608  15.678  1.00  0.00           O  
ATOM   3725  H1  WAT   746      -4.591  21.370  15.114  1.00  0.00           H  
ATOM   3726  H2  WAT   746      -3.988  19.981  15.126  1.00  0.00           H  
TER    3727      WAT   746 
ATOM   3727  O   WAT   747      24.368 -31.489   8.355  1.00  0.00           O  
ATOM   3728  H1  WAT   747      23.705 -31.725   9.004  1.00  0.00           H  
ATOM   3729  H2  WAT   747      24.143 -32.008   7.583  1.00  0.00           H  
TER    3730      WAT   747 
ATOM   3730  O   WAT   748     -31.395  13.149 -15.275  1.00  0.00           O  
ATOM   3731  H1  WAT   748     -31.323  13.264 -16.222  1.00  0.00           H  
ATOM   3732  H2  WAT   748     -30.524  13.362 -14.941  1.00  0.00           H  
TER    3733      WAT   748 
ATOM   3733  O   WAT   749      -1.591 -26.060 -27.448  1.00  0.00           O  
ATOM   3734  H1  WAT   749      -2.445 -25.960 -27.027  1.00  0.00           H  
ATOM   3735  H2  WAT   749      -1.138 -26.717 -26.919  1.00  0.00           H  
TER    3736      WAT   749 
ATOM   3736  O   WAT   750     -30.259 -15.334  14.592  1.00  0.00           O  
ATOM   3737  H1  WAT   750     -30.009 -16.088  14.059  1.00  0.00           H  
ATOM   3738  H2  WAT   750     -29.433 -14.884  14.774  1.00  0.00           H  
TER    3739      WAT   750 
ATOM   3739  O   WAT   751      27.032 -29.892  29.959  1.00  0.00           O  
ATOM   3740  H1  WAT   751      26.772 -30.812  29.907  1.00  0.00           H  
ATOM   3741  H2  WAT   751      26.688 -29.500  29.157  1.00  0.00           H  
TER    3742      WAT   751 
ATOM   3742  O   WAT   752     -42.213  11.668   2.871  1.00  0.00           O  
ATOM   3743  H1  WAT   752     -42.476  10.847   3.289  1.00  0.00           H  
ATOM   3744  H2  WAT   752     -42.923  11.862   2.259  1.00  0.00           H  
TER    3745      WAT   752 
ATOM   3745  O   WAT   753      43.014 -15.650 -25.829  1.00  0.00           O  
ATOM   3746  H1  WAT   753      43.438 -15.275 -26.601  1.00  0.00           H  
ATOM   3747  H2  WAT   753      42.956 -14.921 -25.210  1.00  0.00           H  
TER    3748      WAT   753 
ATOM   3748  O   WAT   754     -33.734   0.857  16.326  1.00  0.00           O  
ATOM   3749  H1  WAT   754     -34.134   0.068  15.960  1.00  0.00           H  
ATOM   3750  H2  WAT   754     -33.529   0.623  17.231  1.00  0.00           H  
TER    3751      WAT   754 
ATOM   3751  O   WAT   755      40.813  10.616   0.498  1.00  0.00           O  
ATOM   3752  H1  WAT   755      40.109  10.258  -0.043  1.00  0.00           H  
ATOM   3753  H2  WAT   755      41.553  10.707  -0.102  1.00  0.00           H  
TER    3754      WAT   755 
ATOM   3754  O   WAT   756      -3.419   2.191 -45.718  1.00  0.00           O  
ATOM   3755  H1  WAT   756      -3.710   1.551 -46.367  1.00  0.00           H  
ATOM   3756  H2  WAT   756      -2.562   2.479 -46.034  1.00  0.00           H  
TER    3757      WAT   756 
ATOM   3757  O   WAT   757      30.381 -13.069  16.427  1.00  0.00           O  
ATOM   3758  H1  WAT   757      30.923 -12.281  16.469  1.00  0.00           H  
ATOM   3759  H2  WAT   757      30.085 -13.108  15.518  1.00  0.00           H  
TER    3760      WAT   757 
ATOM   3760  O   WAT   758      -7.952  23.083 -39.170  1.00  0.00           O  
ATOM   3761  H1  WAT   758      -7.889  22.395 -39.833  1.00  0.00           H  
ATOM   3762  H2  WAT   758      -8.891  23.247 -39.082  1.00  0.00           H  
TER    3763      WAT   758 
ATOM   3763  O   WAT   759      28.055  17.429  -2.778  1.00  0.00           O  
ATOM   3764  H1  WAT   759      28.163  16.561  -2.388  1.00  0.00           H  
ATOM   3765  H2  WAT   759      28.949  17.734  -2.934  1.00  0.00           H  
TER    3766      WAT   759 
ATOM   3766  O   WAT   760      36.367  19.091  20.736  1.00  0.00           O  
ATOM   3767  H1  WAT   760      36.814  19.732  20.183  1.00  0.00           H  
ATOM   3768  H2  WAT   760      35.446  19.159  20.485  1.00  0.00           H  
TER    3769      WAT   760 
ATOM   3769  O   WAT   761      13.365 -36.358 -20.551  1.00  0.00           O  
ATOM   3770  H1  WAT   761      14.095 -35.794 -20.297  1.00  0.00           H  
ATOM   3771  H2  WAT   761      13.192 -36.129 -21.464  1.00  0.00           H  
TER    3772      WAT   761 
ATOM   3772  O   WAT   762      12.536  49.808 -18.545  1.00  0.00           O  
ATOM   3773  H1  WAT   762      12.349  49.022 -18.032  1.00  0.00           H  
ATOM   3774  H2  WAT   762      13.075  49.497 -19.273  1.00  0.00           H  
TER    3775      WAT   762 
ATOM   3775  O   WAT   763      25.546  18.091   4.822  1.00  0.00           O  
ATOM   3776  H1  WAT   763      25.931  17.658   5.584  1.00  0.00           H  
ATOM   3777  H2  WAT   763      25.915  18.974   4.837  1.00  0.00           H  
TER    3778      WAT   763 
ATOM   3778  O   WAT   764       8.142 -26.254 -36.686  1.00  0.00           O  
ATOM   3779  H1  WAT   764       8.402 -25.978 -35.807  1.00  0.00           H  
ATOM   3780  H2  WAT   764       7.551 -26.993 -36.539  1.00  0.00           H  
TER    3781      WAT   764 
ATOM   3781  O   WAT   765       2.450 -11.104  30.583  1.00  0.00           O  
ATOM   3782  H1  WAT   765       3.026 -10.360  30.759  1.00  0.00           H  
ATOM   3783  H2  WAT   765       2.950 -11.657  29.983  1.00  0.00           H  
TER    3784      WAT   765 
ATOM   3784  O   WAT   766     -27.955  18.160 -20.907  1.00  0.00           O  
ATOM   3785  H1  WAT   766     -28.172  18.963 -21.381  1.00  0.00           H  
ATOM   3786  H2  WAT   766     -27.689  17.544 -21.589  1.00  0.00           H  
TER    3787      WAT   766 
ATOM   3787  O   WAT   767       8.816  17.209  16.846  1.00  0.00           O  
ATOM   3788  H1  WAT   767       8.168  17.911  16.775  1.00  0.00           H  
ATOM   3789  H2  WAT   767       9.581  17.542  16.377  1.00  0.00           H  
TER    3790      WAT   767 
ATOM   3790  O   WAT   768      -9.619  10.435  34.419  1.00  0.00           O  
ATOM   3791  H1  WAT   768      -9.774  11.072  35.116  1.00  0.00           H  
ATOM   3792  H2  WAT   768     -10.467  10.344  33.985  1.00  0.00           H  
TER    3793      WAT   768 
ATOM   3793  O   WAT   769      15.210 -16.514  33.328  1.00  0.00           O  
ATOM   3794  H1  WAT   769      15.094 -15.701  33.821  1.00  0.00           H  
ATOM   3795  H2  WAT   769      16.061 -16.416  32.902  1.00  0.00           H  
TER    3796      WAT   769 
ATOM   3796  O   WAT   770      18.814 -16.295  10.807  1.00  0.00           O  
ATOM   3797  H1  WAT   770      19.174 -16.780  10.064  1.00  0.00           H  
ATOM   3798  H2  WAT   770      19.002 -15.378  10.609  1.00  0.00           H  
TER    3799      WAT   770 
ATOM   3799  O   WAT   771     -11.005 -17.062  31.505  1.00  0.00           O  
ATOM   3800  H1  WAT   771     -11.711 -16.435  31.349  1.00  0.00           H  
ATOM   3801  H2  WAT   771     -11.172 -17.397  32.386  1.00  0.00           H  
TER    3802      WAT   771 
ATOM   3802  O   WAT   772      -4.831 -32.902 -31.126  1.00  0.00           O  
ATOM   3803  H1  WAT   772      -5.598 -32.388 -31.375  1.00  0.00           H  
ATOM   3804  H2  WAT   772      -5.176 -33.582 -30.547  1.00  0.00           H  
TER    3805      WAT   772 
ATOM   3805  O   WAT   773     -34.213   7.291  -0.303  1.00  0.00           O  
ATOM   3806  H1  WAT   773     -34.156   6.772  -1.106  1.00  0.00           H  
ATOM   3807  H2  WAT   773     -35.120   7.189  -0.016  1.00  0.00           H  
TER    3808      WAT   773 
ATOM   3808  O   WAT   774      14.909 -33.569 -20.601  1.00  0.00           O  
ATOM   3809  H1  WAT   774      15.678 -33.009 -20.706  1.00  0.00           H  
ATOM   3810  H2  WAT   774      14.166 -32.990 -20.772  1.00  0.00           H  
TER    3811      WAT   774 
ATOM   3811  O   WAT   775      39.217 -10.147  10.204  1.00  0.00           O  
ATOM   3812  H1  WAT   775      39.995  -9.814   9.756  1.00  0.00           H  
ATOM   3813  H2  WAT   775      38.726  -9.362  10.446  1.00  0.00           H  
TER    3814      WAT   775 
ATOM   3814  O   WAT   776      11.973  39.257  -3.192  1.00  0.00           O  
ATOM   3815  H1  WAT   776      12.181  39.834  -2.457  1.00  0.00           H  
ATOM   3816  H2  WAT   776      11.981  38.377  -2.816  1.00  0.00           H  
TER    3817      WAT   776 
ATOM   3817  O   WAT   777      -6.733 -19.520 -34.716  1.00  0.00           O  
ATOM   3818  H1  WAT   777      -6.218 -19.339 -33.929  1.00  0.00           H  
ATOM   3819  H2  WAT   777      -7.172 -18.692 -34.910  1.00  0.00           H  
TER    3820      WAT   777 
ATOM   3820  O   WAT   778      29.069  13.793  -4.121  1.00  0.00           O  
ATOM   3821  H1  WAT   778      29.206  14.729  -4.269  1.00  0.00           H  
ATOM   3822  H2  WAT   778      28.300  13.578  -4.649  1.00  0.00           H  
TER    3823      WAT   778 
ATOM   3823  O   WAT   779     -43.907  23.922 -14.099  1.00  0.00           O  
ATOM   3824  H1  WAT   779     -43.191  23.344 -13.835  1.00  0.00           H  
ATOM   3825  H2  WAT   779     -43.534  24.464 -14.793  1.00  0.00           H  
TER    3826      WAT   779 
ATOM   3826  O   WAT   780      14.140   4.734  34.431  1.00  0.00           O  
ATOM   3827  H1  WAT   780      14.541   5.332  35.061  1.00  0.00           H  
ATOM   3828  H2  WAT   780      14.687   4.809  33.648  1.00  0.00           H  
TER    3829      WAT   780 
ATOM   3829  O   WAT   781      14.500 -12.812 -36.672  1.00  0.00           O  
ATOM   3830  H1  WAT   781      13.641 -13.216 -36.549  1.00  0.00           H  
ATOM   3831  H2  WAT   781      15.098 -13.363 -36.168  1.00  0.00           H  
TER    3832      WAT   781 
ATOM   3832  O   WAT   782      -0.355  30.929  16.044  1.00  0.00           O  
ATOM   3833  H1  WAT   782      -0.789  30.123  15.766  1.00  0.00           H  
ATOM   3834  H2  WAT   782       0.152  30.674  16.815  1.00  0.00           H  
TER    3835      WAT   782 
ATOM   3835  O   WAT   783     -31.422 -23.983   9.154  1.00  0.00           O  
ATOM   3836  H1  WAT   783     -30.698 -23.949   8.529  1.00  0.00           H  
ATOM   3837  H2  WAT   783     -31.225 -24.739   9.708  1.00  0.00           H  
TER    3838      WAT   783 
ATOM   3838  O   WAT   784     -16.282   5.833  -0.272  1.00  0.00           O  
ATOM   3839  H1  WAT   784     -16.383   5.514  -1.169  1.00  0.00           H  
ATOM   3840  H2  WAT   784     -15.357   6.068  -0.203  1.00  0.00           H  
TER    3841      WAT   784 
ATOM   3841  O   WAT   785     -19.454   8.806 -50.259  1.00  0.00           O  
ATOM   3842  H1  WAT   785     -19.488   9.661 -50.687  1.00  0.00           H  
ATOM   3843  H2  WAT   785     -18.521   8.641 -50.126  1.00  0.00           H  
TER    3844      WAT   785 
ATOM   3844  O   WAT   786     -39.365  15.243   1.691  1.00  0.00           O  
ATOM   3845  H1  WAT   786     -38.439  15.410   1.868  1.00  0.00           H  
ATOM   3846  H2  WAT   786     -39.396  15.020   0.761  1.00  0.00           H  
TER    3847      WAT   786 
ATOM   3847  O   WAT   787       2.074 -19.080  13.139  1.00  0.00           O  
ATOM   3848  H1  WAT   787       2.442 -18.401  12.574  1.00  0.00           H  
ATOM   3849  H2  WAT   787       2.548 -19.875  12.897  1.00  0.00           H  
TER    3850      WAT   787 
ATOM   3850  O   WAT   788      29.129   8.001  -8.173  1.00  0.00           O  
ATOM   3851  H1  WAT   788      29.432   7.222  -7.707  1.00  0.00           H  
ATOM   3852  H2  WAT   788      28.259   7.766  -8.494  1.00  0.00           H  
TER    3853      WAT   788 
ATOM   3853  O   WAT   789      20.478  21.176 -22.077  1.00  0.00           O  
ATOM   3854  H1  WAT   789      21.249  20.694 -21.778  1.00  0.00           H  
ATOM   3855  H2  WAT   789      20.725  21.515 -22.937  1.00  0.00           H  
TER    3856      WAT   789 
ATOM   3856  O   WAT   790     -16.064   9.699 -48.809  1.00  0.00           O  
ATOM   3857  H1  WAT   790     -16.786  10.252 -48.512  1.00  0.00           H  
ATOM   3858  H2  WAT   790     -15.281  10.113 -48.445  1.00  0.00           H  
TER    3859      WAT   790 
ATOM   3859  O   WAT   791     -35.180  27.619   0.461  1.00  0.00           O  
ATOM   3860  H1  WAT   791     -35.864  27.337   1.068  1.00  0.00           H  
ATOM   3861  H2  WAT   791     -35.403  28.527   0.253  1.00  0.00           H  
TER    3862      WAT   791 
ATOM   3862  O   WAT   792       1.069  -7.371 -15.848  1.00  0.00           O  
ATOM   3863  H1  WAT   792       1.532  -7.526 -15.024  1.00  0.00           H  
ATOM   3864  H2  WAT   792       1.193  -6.437 -16.019  1.00  0.00           H  
TER    3865      WAT   792 
ATOM   3865  O   WAT   793       0.013 -29.989  21.167  1.00  0.00           O  
ATOM   3866  H1  WAT   793       0.944 -29.775  21.226  1.00  0.00           H  
ATOM   3867  H2  WAT   793      -0.432 -29.146  21.250  1.00  0.00           H  
TER    3868      WAT   793 
ATOM   3868  O   WAT   794     -20.520  36.022   5.427  1.00  0.00           O  
ATOM   3869  H1  WAT   794     -19.913  36.048   4.688  1.00  0.00           H  
ATOM   3870  H2  WAT   794     -21.181  36.681   5.218  1.00  0.00           H  
TER    3871      WAT   794 
ATOM   3871  O   WAT   795     -41.665  16.690  -4.720  1.00  0.00           O  
ATOM   3872  H1  WAT   795     -42.302  16.927  -5.394  1.00  0.00           H  
ATOM   3873  H2  WAT   795     -41.846  17.293  -3.998  1.00  0.00           H  
TER    3874      WAT   795 
ATOM   3874  O   WAT   796      -1.736  14.259 -22.819  1.00  0.00           O  
ATOM   3875  H1  WAT   796      -2.651  14.110 -23.060  1.00  0.00           H  
ATOM   3876  H2  WAT   796      -1.423  13.402 -22.528  1.00  0.00           H  
TER    3877      WAT   796 
ATOM   3877  O   WAT   797     -15.091 -33.706  -4.458  1.00  0.00           O  
ATOM   3878  H1  WAT   797     -15.821 -33.167  -4.154  1.00  0.00           H  
ATOM   3879  H2  WAT   797     -14.615 -33.936  -3.660  1.00  0.00           H  
TER    3880      WAT   797 
ATOM   3880  O   WAT   798      41.630 -16.280  22.811  1.00  0.00           O  
ATOM   3881  H1  WAT   798      42.565 -16.228  22.612  1.00  0.00           H  
ATOM   3882  H2  WAT   798      41.313 -17.011  22.281  1.00  0.00           H  
TER    3883      WAT   798 
ATOM   3883  O   WAT   799     -25.985  20.055 -30.101  1.00  0.00           O  
ATOM   3884  H1  WAT   799     -25.479  19.731 -30.846  1.00  0.00           H  
ATOM   3885  H2  WAT   799     -25.489  20.811 -29.785  1.00  0.00           H  
TER    3886      WAT   799 
ATOM   3886  O   WAT   800       1.844  -3.872  35.785  1.00  0.00           O  
ATOM   3887  H1  WAT   800       1.392  -4.659  35.481  1.00  0.00           H  
ATOM   3888  H2  WAT   800       1.558  -3.184  35.184  1.00  0.00           H  
TER    3889      WAT   800 
ATOM   3889  O   WAT   801     -13.807 -46.465  -7.638  1.00  0.00           O  
ATOM   3890  H1  WAT   801     -14.269 -47.295  -7.755  1.00  0.00           H  
ATOM   3891  H2  WAT   801     -13.968 -45.985  -8.451  1.00  0.00           H  
TER    3892      WAT   801 
ATOM   3892  O   WAT   802     -17.918 -16.687 -26.945  1.00  0.00           O  
ATOM   3893  H1  WAT   802     -17.081 -16.982 -27.305  1.00  0.00           H  
ATOM   3894  H2  WAT   802     -17.790 -15.754 -26.775  1.00  0.00           H  
TER    3895      WAT   802 
ATOM   3895  O   WAT   803      -4.268  33.498  21.728  1.00  0.00           O  
ATOM   3896  H1  WAT   803      -4.370  34.371  22.108  1.00  0.00           H  
ATOM   3897  H2  WAT   803      -4.085  32.931  22.477  1.00  0.00           H  
TER    3898      WAT   803 
ATOM   3898  O   WAT   804     -38.826 -22.586 -16.320  1.00  0.00           O  
ATOM   3899  H1  WAT   804     -39.155 -23.118 -15.595  1.00  0.00           H  
ATOM   3900  H2  WAT   804     -38.918 -23.147 -17.090  1.00  0.00           H  
TER    3901      WAT   804 
ATOM   3901  O   WAT   805     -33.182 -27.950 -21.137  1.00  0.00           O  
ATOM   3902  H1  WAT   805     -33.880 -27.537 -21.645  1.00  0.00           H  
ATOM   3903  H2  WAT   805     -33.625 -28.307 -20.367  1.00  0.00           H  
TER    3904      WAT   805 
ATOM   3904  O   WAT   806      35.274 -12.328   2.726  1.00  0.00           O  
ATOM   3905  H1  WAT   806      35.275 -11.428   2.400  1.00  0.00           H  
ATOM   3906  H2  WAT   806      34.409 -12.439   3.119  1.00  0.00           H  
TER    3907      WAT   806 
ATOM   3907  O   WAT   807      -4.411 -46.554   5.924  1.00  0.00           O  
ATOM   3908  H1  WAT   807      -4.011 -47.119   5.263  1.00  0.00           H  
ATOM   3909  H2  WAT   807      -5.210 -46.229   5.510  1.00  0.00           H  
TER    3910      WAT   807 
ATOM   3910  O   WAT   808      -7.456 -41.833  24.085  1.00  0.00           O  
ATOM   3911  H1  WAT   808      -7.443 -41.149  24.754  1.00  0.00           H  
ATOM   3912  H2  WAT   808      -7.327 -41.363  23.260  1.00  0.00           H  
TER    3913      WAT   808 
ATOM   3913  O   WAT   809     -34.722  26.428  -1.790  1.00  0.00           O  
ATOM   3914  H1  WAT   809     -34.936  26.830  -0.949  1.00  0.00           H  
ATOM   3915  H2  WAT   809     -33.765  26.401  -1.807  1.00  0.00           H  
TER    3916      WAT   809 
ATOM   3916  O   WAT   810     -11.838  -8.236 -11.370  1.00  0.00           O  
ATOM   3917  H1  WAT   810     -10.959  -8.206 -10.994  1.00  0.00           H  
ATOM   3918  H2  WAT   810     -11.744  -8.776 -12.156  1.00  0.00           H  
TER    3919      WAT   810 
ATOM   3919  O   WAT   811      -9.469  27.001  10.243  1.00  0.00           O  
ATOM   3920  H1  WAT   811      -8.607  26.897   9.841  1.00  0.00           H  
ATOM   3921  H2  WAT   811      -9.361  26.665  11.133  1.00  0.00           H  
TER    3922      WAT   811 
ATOM   3922  O   WAT   812      37.256 -30.812  -2.580  1.00  0.00           O  
ATOM   3923  H1  WAT   812      38.110 -31.125  -2.279  1.00  0.00           H  
ATOM   3924  H2  WAT   812      37.025 -31.402  -3.298  1.00  0.00           H  
TER    3925      WAT   812 
ATOM   3925  O   WAT   813      19.194 -26.655  -2.637  1.00  0.00           O  
ATOM   3926  H1  WAT   813      18.360 -26.786  -3.087  1.00  0.00           H  
ATOM   3927  H2  WAT   813      19.680 -26.054  -3.202  1.00  0.00           H  
TER    3928      WAT   813 
ATOM   3928  O   WAT   814      32.792   6.407   8.910  1.00  0.00           O  
ATOM   3929  H1  WAT   814      32.944   6.220   7.984  1.00  0.00           H  
ATOM   3930  H2  WAT   814      32.561   7.336   8.932  1.00  0.00           H  
TER    3931      WAT   814 
ATOM   3931  O   WAT   815     -39.619   6.056  29.733  1.00  0.00           O  
ATOM   3932  H1  WAT   815     -40.182   6.824  29.824  1.00  0.00           H  
ATOM   3933  H2  WAT   815     -40.228   5.323  29.637  1.00  0.00           H  
TER    3934      WAT   815 
ATOM   3934  O   WAT   816     -24.454  31.020  17.875  1.00  0.00           O  
ATOM   3935  H1  WAT   816     -24.003  30.389  18.436  1.00  0.00           H  
ATOM   3936  H2  WAT   816     -24.059  30.898  17.012  1.00  0.00           H  
TER    3937      WAT   816 
ATOM   3937  O   WAT   817       1.363  -4.662  26.229  1.00  0.00           O  
ATOM   3938  H1  WAT   817       1.278  -5.615  26.211  1.00  0.00           H  
ATOM   3939  H2  WAT   817       1.899  -4.455  25.463  1.00  0.00           H  
TER    3940      WAT   817 
ATOM   3940  O   WAT   818      11.018 -16.790  26.056  1.00  0.00           O  
ATOM   3941  H1  WAT   818      11.605 -16.040  26.152  1.00  0.00           H  
ATOM   3942  H2  WAT   818      10.512 -16.805  26.869  1.00  0.00           H  
TER    3943      WAT   818 
ATOM   3943  O   WAT   819      40.496  13.392  -9.198  1.00  0.00           O  
ATOM   3944  H1  WAT   819      40.102  13.801  -8.427  1.00  0.00           H  
ATOM   3945  H2  WAT   819      41.189  12.833  -8.845  1.00  0.00           H  
TER    3946      WAT   819 
ATOM   3946  O   WAT   820      42.695   2.767 -21.688  1.00  0.00           O  
ATOM   3947  H1  WAT   820      42.417   2.797 -22.604  1.00  0.00           H  
ATOM   3948  H2  WAT   820      42.825   1.836 -21.508  1.00  0.00           H  
TER    3949      WAT   820 
ATOM   3949  O   WAT   821      22.501  15.750  16.472  1.00  0.00           O  
ATOM   3950  H1  WAT   821      21.768  15.412  16.986  1.00  0.00           H  
ATOM   3951  H2  WAT   821      22.096  16.094  15.675  1.00  0.00           H  
TER    3952      WAT   821 
ATOM   3952  O   WAT   822      24.723  12.036  31.409  1.00  0.00           O  
ATOM   3953  H1  WAT   822      25.494  12.583  31.258  1.00  0.00           H  
ATOM   3954  H2  WAT   822      24.242  12.068  30.582  1.00  0.00           H  
TER    3955      WAT   822 
ATOM   3955  O   WAT   823      -6.656  -6.507 -43.885  1.00  0.00           O  
ATOM   3956  H1  WAT   823      -7.299  -7.175 -43.647  1.00  0.00           H  
ATOM   3957  H2  WAT   823      -5.993  -6.556 -43.197  1.00  0.00           H  
TER    3958      WAT   823 
ATOM   3958  O   WAT   824     -42.393   6.842  14.375  1.00  0.00           O  
ATOM   3959  H1  WAT   824     -43.204   7.055  14.837  1.00  0.00           H  
ATOM   3960  H2  WAT   824     -42.031   6.099  14.857  1.00  0.00           H  
TER    3961      WAT   824 
ATOM   3961  O   WAT   825      37.634  27.786  18.446  1.00  0.00           O  
ATOM   3962  H1  WAT   825      36.865  28.213  18.822  1.00  0.00           H  
ATOM   3963  H2  WAT   825      38.355  28.043  19.020  1.00  0.00           H  
TER    3964      WAT   825 
ATOM   3964  O   WAT   826     -11.354  38.923   0.059  1.00  0.00           O  
ATOM   3965  H1  WAT   826     -12.233  39.045  -0.301  1.00  0.00           H  
ATOM   3966  H2  WAT   826     -10.810  39.548  -0.419  1.00  0.00           H  
TER    3967      WAT   826 
ATOM   3967  O   WAT   827      23.031  21.935  15.195  1.00  0.00           O  
ATOM   3968  H1  WAT   827      23.513  22.288  15.943  1.00  0.00           H  
ATOM   3969  H2  WAT   827      22.461  22.651  14.917  1.00  0.00           H  
TER    3970      WAT   827 
ATOM   3970  O   WAT   828     -30.032   7.058  30.638  1.00  0.00           O  
ATOM   3971  H1  WAT   828     -30.352   6.434  31.288  1.00  0.00           H  
ATOM   3972  H2  WAT   828     -30.663   7.777  30.664  1.00  0.00           H  
TER    3973      WAT   828 
ATOM   3973  O   WAT   829      -3.115   1.900   9.026  1.00  0.00           O  
ATOM   3974  H1  WAT   829      -2.346   2.330   8.652  1.00  0.00           H  
ATOM   3975  H2  WAT   829      -2.828   1.607   9.891  1.00  0.00           H  
TER    3976      WAT   829 
ATOM   3976  O   WAT   830     -41.665  -8.197  -1.788  1.00  0.00           O  
ATOM   3977  H1  WAT   830     -40.762  -8.169  -2.104  1.00  0.00           H  
ATOM   3978  H2  WAT   830     -41.747  -9.054  -1.370  1.00  0.00           H  
TER    3979      WAT   830 
ATOM   3979  O   WAT   831      -2.113   1.292 -32.651  1.00  0.00           O  
ATOM   3980  H1  WAT   831      -2.457   1.708 -31.861  1.00  0.00           H  
ATOM   3981  H2  WAT   831      -1.955   2.018 -33.255  1.00  0.00           H  
TER    3982      WAT   831 
ATOM   3982  O   WAT   832       9.026  22.530 -12.972  1.00  0.00           O  
ATOM   3983  H1  WAT   832       8.660  21.775 -13.433  1.00  0.00           H  
ATOM   3984  H2  WAT   832       9.514  23.007 -13.644  1.00  0.00           H  
TER    3985      WAT   832 
ATOM   3985  O   WAT   833      26.807   3.425 -31.617  1.00  0.00           O  
ATOM   3986  H1  WAT   833      27.677   3.409 -31.217  1.00  0.00           H  
ATOM   3987  H2  WAT   833      26.651   2.521 -31.888  1.00  0.00           H  
TER    3988      WAT   833 
ATOM   3988  O   WAT   834     -35.012  30.936  15.028  1.00  0.00           O  
ATOM   3989  H1  WAT   834     -34.867  30.235  15.664  1.00  0.00           H  
ATOM   3990  H2  WAT   834     -34.508  31.675  15.367  1.00  0.00           H  
TER    3991      WAT   834 
ATOM   3991  O   WAT   835     -31.570 -13.291 -20.070  1.00  0.00           O  
ATOM   3992  H1  WAT   835     -30.952 -13.521 -20.764  1.00  0.00           H  
ATOM   3993  H2  WAT   835     -31.380 -12.373 -19.875  1.00  0.00           H  
TER    3994      WAT   835 
ATOM   3994  O   WAT   836      16.899  46.081  -3.370  1.00  0.00           O  
ATOM   3995  H1  WAT   836      16.656  47.003  -3.287  1.00  0.00           H  
ATOM   3996  H2  WAT   836      17.144  45.980  -4.290  1.00  0.00           H  
TER    3997      WAT   836 
ATOM   3997  O   WAT   837     -39.966 -26.725  -0.253  1.00  0.00           O  
ATOM   3998  H1  WAT   837     -40.794 -26.446   0.140  1.00  0.00           H  
ATOM   3999  H2  WAT   837     -40.010 -26.408  -1.155  1.00  0.00           H  
TER    4000      WAT   837 
ATOM   4000  O   WAT   838       5.575  11.220 -13.447  1.00  0.00           O  
ATOM   4001  H1  WAT   838       6.332  10.765 -13.078  1.00  0.00           H  
ATOM   4002  H2  WAT   838       4.820  10.730 -13.123  1.00  0.00           H  
TER    4003      WAT   838 
ATOM   4003  O   WAT   839     -17.019 -32.339  13.831  1.00  0.00           O  
ATOM   4004  H1  WAT   839     -17.900 -32.065  14.089  1.00  0.00           H  
ATOM   4005  H2  WAT   839     -17.138 -32.755  12.977  1.00  0.00           H  
TER    4006      WAT   839 
ATOM   4006  O   WAT   840      20.871   2.206   9.793  1.00  0.00           O  
ATOM   4007  H1  WAT   840      19.949   2.038   9.600  1.00  0.00           H  
ATOM   4008  H2  WAT   840      20.994   3.132   9.584  1.00  0.00           H  
TER    4009      WAT   840 
ATOM   4009  O   WAT   841     -42.826  26.943  -1.959  1.00  0.00           O  
ATOM   4010  H1  WAT   841     -43.108  26.611  -1.107  1.00  0.00           H  
ATOM   4011  H2  WAT   841     -42.606  27.861  -1.797  1.00  0.00           H  
TER    4012      WAT   841 
ATOM   4012  O   WAT   842     -12.278  41.994  -3.574  1.00  0.00           O  
ATOM   4013  H1  WAT   842     -13.209  41.801  -3.473  1.00  0.00           H  
ATOM   4014  H2  WAT   842     -12.078  41.748  -4.478  1.00  0.00           H  
TER    4015      WAT   842 
ATOM   4015  O   WAT   843      35.460   3.930   6.690  1.00  0.00           O  
ATOM   4016  H1  WAT   843      35.613   4.837   6.424  1.00  0.00           H  
ATOM   4017  H2  WAT   843      34.701   3.654   6.176  1.00  0.00           H  
TER    4018      WAT   843 
ATOM   4018  O   WAT   844      -4.218  31.260 -11.443  1.00  0.00           O  
ATOM   4019  H1  WAT   844      -5.047  30.824 -11.242  1.00  0.00           H  
ATOM   4020  H2  WAT   844      -3.918  31.604 -10.603  1.00  0.00           H  
TER    4021      WAT   844 
ATOM   4021  O   WAT   845      22.928   8.453 -25.451  1.00  0.00           O  
ATOM   4022  H1  WAT   845      22.550   7.878 -24.785  1.00  0.00           H  
ATOM   4023  H2  WAT   845      23.870   8.287 -25.403  1.00  0.00           H  
TER    4024      WAT   845 
ATOM   4024  O   WAT   846      19.745 -12.627   3.272  1.00  0.00           O  
ATOM   4025  H1  WAT   846      19.327 -13.014   4.041  1.00  0.00           H  
ATOM   4026  H2  WAT   846      20.603 -13.049   3.227  1.00  0.00           H  
TER    4027      WAT   846 
ATOM   4027  O   WAT   847     -12.992  -1.058  36.832  1.00  0.00           O  
ATOM   4028  H1  WAT   847     -13.574  -0.687  37.496  1.00  0.00           H  
ATOM   4029  H2  WAT   847     -13.583  -1.426  36.174  1.00  0.00           H  
TER    4030      WAT   847 
ATOM   4030  O   WAT   848       3.267  22.344 -16.943  1.00  0.00           O  
ATOM   4031  H1  WAT   848       2.912  23.151 -17.317  1.00  0.00           H  
ATOM   4032  H2  WAT   848       4.002  22.634 -16.403  1.00  0.00           H  
TER    4033      WAT   848 
ATOM   4033  O   WAT   849     -30.602  24.833   6.212  1.00  0.00           O  
ATOM   4034  H1  WAT   849     -30.386  24.872   7.144  1.00  0.00           H  
ATOM   4035  H2  WAT   849     -31.529  25.066   6.171  1.00  0.00           H  
TER    4036      WAT   849 
ATOM   4036  O   WAT   850     -11.587 -37.238   5.013  1.00  0.00           O  
ATOM   4037  H1  WAT   850     -11.600 -37.978   4.406  1.00  0.00           H  
ATOM   4038  H2  WAT   850     -11.926 -37.594   5.834  1.00  0.00           H  
TER    4039      WAT   850 
ATOM   4039  O   WAT   851      -5.950  -9.089   7.490  1.00  0.00           O  
ATOM   4040  H1  WAT   851      -6.680  -9.564   7.887  1.00  0.00           H  
ATOM   4041  H2  WAT   851      -5.703  -8.437   8.146  1.00  0.00           H  
TER    4042      WAT   851 
ATOM   4042  O   WAT   852     -22.069 -38.246 -21.846  1.00  0.00           O  
ATOM   4043  H1  WAT   852     -21.517 -38.459 -21.093  1.00  0.00           H  
ATOM   4044  H2  WAT   852     -21.532 -38.467 -22.607  1.00  0.00           H  
TER    4045      WAT   852 
ATOM   4045  O   WAT   853      13.533  46.755  -2.466  1.00  0.00           O  
ATOM   4046  H1  WAT   853      13.740  47.548  -1.970  1.00  0.00           H  
ATOM   4047  H2  WAT   853      14.052  46.068  -2.048  1.00  0.00           H  
TER    4048      WAT   853 
ATOM   4048  O   WAT   854      14.063 -30.280 -18.341  1.00  0.00           O  
ATOM   4049  H1  WAT   854      14.476 -29.805 -19.062  1.00  0.00           H  
ATOM   4050  H2  WAT   854      14.759 -30.835 -17.990  1.00  0.00           H  
TER    4051      WAT   854 
ATOM   4051  O   WAT   855       0.066 -43.954 -21.828  1.00  0.00           O  
ATOM   4052  H1  WAT   855       0.936 -44.225 -22.124  1.00  0.00           H  
ATOM   4053  H2  WAT   855       0.197 -43.075 -21.472  1.00  0.00           H  
TER    4054      WAT   855 
ATOM   4054  O   WAT   856     -13.725  32.482 -11.804  1.00  0.00           O  
ATOM   4055  H1  WAT   856     -14.518  32.105 -12.184  1.00  0.00           H  
ATOM   4056  H2  WAT   856     -13.455  33.154 -12.430  1.00  0.00           H  
TER    4057      WAT   856 
ATOM   4057  O   WAT   857      27.565 -28.000   3.264  1.00  0.00           O  
ATOM   4058  H1  WAT   857      28.285 -27.607   3.757  1.00  0.00           H  
ATOM   4059  H2  WAT   857      27.580 -28.924   3.513  1.00  0.00           H  
TER    4060      WAT   857 
ATOM   4060  O   WAT   858      -4.749  43.350 -14.181  1.00  0.00           O  
ATOM   4061  H1  WAT   858      -4.959  43.812 -13.370  1.00  0.00           H  
ATOM   4062  H2  WAT   858      -3.884  43.678 -14.427  1.00  0.00           H  
TER    4063      WAT   858 
ATOM   4063  O   WAT   859     -18.391 -35.705  19.203  1.00  0.00           O  
ATOM   4064  H1  WAT   859     -18.665 -36.170  19.994  1.00  0.00           H  
ATOM   4065  H2  WAT   859     -18.235 -36.397  18.560  1.00  0.00           H  
TER    4066      WAT   859 
ATOM   4066  O   WAT   860     -31.955 -17.585  16.122  1.00  0.00           O  
ATOM   4067  H1  WAT   860     -32.028 -18.470  16.479  1.00  0.00           H  
ATOM   4068  H2  WAT   860     -31.897 -17.020  16.892  1.00  0.00           H  
TER    4069      WAT   860 
ATOM   4069  O   WAT   861      33.003  28.899   5.230  1.00  0.00           O  
ATOM   4070  H1  WAT   861      33.583  28.382   4.670  1.00  0.00           H  
ATOM   4071  H2  WAT   861      33.358  29.787   5.187  1.00  0.00           H  
TER    4072      WAT   861 
ATOM   4072  O   WAT   862     -19.590  -2.779 -30.299  1.00  0.00           O  
ATOM   4073  H1  WAT   862     -20.164  -3.243 -30.908  1.00  0.00           H  
ATOM   4074  H2  WAT   862     -20.091  -2.735 -29.484  1.00  0.00           H  
TER    4075      WAT   862 
ATOM   4075  O   WAT   863      17.632  -4.552  21.189  1.00  0.00           O  
ATOM   4076  H1  WAT   863      16.807  -4.850  20.805  1.00  0.00           H  
ATOM   4077  H2  WAT   863      17.660  -4.971  22.050  1.00  0.00           H  
TER    4078      WAT   863 
ATOM   4078  O   WAT   864     -12.575  16.392  14.418  1.00  0.00           O  
ATOM   4079  H1  WAT   864     -11.805  16.264  13.865  1.00  0.00           H  
ATOM   4080  H2  WAT   864     -12.352  15.959  15.242  1.00  0.00           H  
TER    4081      WAT   864 
ATOM   4081  O   WAT   865       5.786  -7.083  -2.206  1.00  0.00           O  
ATOM   4082  H1  WAT   865       6.317  -7.734  -1.747  1.00  0.00           H  
ATOM   4083  H2  WAT   865       5.361  -7.573  -2.910  1.00  0.00           H  
TER    4084      WAT   865 
ATOM   4084  O   WAT   866     -17.335  18.117  -0.850  1.00  0.00           O  
ATOM   4085  H1  WAT   866     -17.319  17.179  -0.664  1.00  0.00           H  
ATOM   4086  H2  WAT   866     -16.487  18.437  -0.541  1.00  0.00           H  
TER    4087      WAT   866 
ATOM   4087  O   WAT   867      34.620  -2.489   7.610  1.00  0.00           O  
ATOM   4088  H1  WAT   867      35.268  -2.379   8.306  1.00  0.00           H  
ATOM   4089  H2  WAT   867      34.221  -1.625   7.516  1.00  0.00           H  
TER    4090      WAT   867 
ATOM   4090  O   WAT   868       9.458   9.863  31.349  1.00  0.00           O  
ATOM   4091  H1  WAT   868       8.893  10.533  31.735  1.00  0.00           H  
ATOM   4092  H2  WAT   868       8.965   9.048  31.447  1.00  0.00           H  
TER    4093      WAT   868 
ATOM   4093  O   WAT   869      32.180  30.175  12.615  1.00  0.00           O  
ATOM   4094  H1  WAT   869      32.285  29.688  13.432  1.00  0.00           H  
ATOM   4095  H2  WAT   869      32.506  31.053  12.815  1.00  0.00           H  
TER    4096      WAT   869 
ATOM   4096  O   WAT   870       3.195 -20.883  16.761  1.00  0.00           O  
ATOM   4097  H1  WAT   870       3.230 -21.665  16.210  1.00  0.00           H  
ATOM   4098  H2  WAT   870       4.082 -20.794  17.109  1.00  0.00           H  
TER    4099      WAT   870 
ATOM   4099  O   WAT   871     -28.084 -28.157  12.368  1.00  0.00           O  
ATOM   4100  H1  WAT   871     -28.033 -28.416  13.288  1.00  0.00           H  
ATOM   4101  H2  WAT   871     -27.429 -27.465  12.277  1.00  0.00           H  
TER    4102      WAT   871 
ATOM   4102  O   WAT   872       8.851 -42.816 -25.549  1.00  0.00           O  
ATOM   4103  H1  WAT   872       8.401 -43.019 -26.369  1.00  0.00           H  
ATOM   4104  H2  WAT   872       8.660 -41.891 -25.393  1.00  0.00           H  
TER    4105      WAT   872 
ATOM   4105  O   WAT   873       9.944 -15.506  36.684  1.00  0.00           O  
ATOM   4106  H1  WAT   873       9.093 -15.341  36.280  1.00  0.00           H  
ATOM   4107  H2  WAT   873       9.746 -16.044  37.451  1.00  0.00           H  
TER    4108      WAT   873 
ATOM   4108  O   WAT   874      10.057 -33.428 -29.054  1.00  0.00           O  
ATOM   4109  H1  WAT   874      10.200 -33.566 -28.118  1.00  0.00           H  
ATOM   4110  H2  WAT   874       9.163 -33.090 -29.113  1.00  0.00           H  
TER    4111      WAT   874 
ATOM   4111  O   WAT   875     -12.557 -16.651  -2.666  1.00  0.00           O  
ATOM   4112  H1  WAT   875     -11.628 -16.623  -2.895  1.00  0.00           H  
ATOM   4113  H2  WAT   875     -13.009 -16.730  -3.506  1.00  0.00           H  
TER    4114      WAT   875 
ATOM   4114  O   WAT   876      40.462 -11.442  -8.407  1.00  0.00           O  
ATOM   4115  H1  WAT   876      40.840 -12.185  -8.878  1.00  0.00           H  
ATOM   4116  H2  WAT   876      39.581 -11.731  -8.171  1.00  0.00           H  
TER    4117      WAT   876 
ATOM   4117  O   WAT   877      28.067 -15.409  -0.335  1.00  0.00           O  
ATOM   4118  H1  WAT   877      28.725 -14.781  -0.633  1.00  0.00           H  
ATOM   4119  H2  WAT   877      27.904 -15.170   0.577  1.00  0.00           H  
TER    4120      WAT   877 
ATOM   4120  O   WAT   878      -2.349   2.605  41.874  1.00  0.00           O  
ATOM   4121  H1  WAT   878      -1.961   1.899  41.356  1.00  0.00           H  
ATOM   4122  H2  WAT   878      -2.136   3.402  41.390  1.00  0.00           H  
TER    4123      WAT   878 
ATOM   4123  O   WAT   879       8.613  21.303  -7.601  1.00  0.00           O  
ATOM   4124  H1  WAT   879       8.768  21.166  -8.536  1.00  0.00           H  
ATOM   4125  H2  WAT   879       7.800  21.806  -7.564  1.00  0.00           H  
TER    4126      WAT   879 
ATOM   4126  O   WAT   880      29.274 -32.997 -15.512  1.00  0.00           O  
ATOM   4127  H1  WAT   880      29.999 -32.874 -14.899  1.00  0.00           H  
ATOM   4128  H2  WAT   880      28.618 -33.482 -15.012  1.00  0.00           H  
TER    4129      WAT   880 
ATOM   4129  O   WAT   881      -2.458 -24.496   9.886  1.00  0.00           O  
ATOM   4130  H1  WAT   881      -1.858 -23.793  10.135  1.00  0.00           H  
ATOM   4131  H2  WAT   881      -2.278 -25.198  10.511  1.00  0.00           H  
TER    4132      WAT   881 
ATOM   4132  O   WAT   882      40.670  -6.407  -7.287  1.00  0.00           O  
ATOM   4133  H1  WAT   882      40.193  -7.156  -7.645  1.00  0.00           H  
ATOM   4134  H2  WAT   882      39.987  -5.810  -6.985  1.00  0.00           H  
TER    4135      WAT   882 
ATOM   4135  O   WAT   883     -14.671 -13.822  -8.977  1.00  0.00           O  
ATOM   4136  H1  WAT   883     -15.021 -13.061  -9.439  1.00  0.00           H  
ATOM   4137  H2  WAT   883     -14.046 -14.209  -9.590  1.00  0.00           H  
TER    4138      WAT   883 
ATOM   4138  O   WAT   884      -3.444 -39.414   6.497  1.00  0.00           O  
ATOM   4139  H1  WAT   884      -3.252 -38.979   7.328  1.00  0.00           H  
ATOM   4140  H2  WAT   884      -3.930 -38.762   5.992  1.00  0.00           H  
TER    4141      WAT   884 
ATOM   4141  O   WAT   885     -22.070 -26.763   7.974  1.00  0.00           O  
ATOM   4142  H1  WAT   885     -21.303 -27.081   8.450  1.00  0.00           H  
ATOM   4143  H2  WAT   885     -21.800 -25.912   7.626  1.00  0.00           H  
TER    4144      WAT   885 
ATOM   4144  O   WAT   886       4.751 -16.975 -36.973  1.00  0.00           O  
ATOM   4145  H1  WAT   886       5.071 -16.175 -36.557  1.00  0.00           H  
ATOM   4146  H2  WAT   886       4.643 -16.741 -37.895  1.00  0.00           H  
TER    4147      WAT   886 
ATOM   4147  O   WAT   887      36.224  23.962   2.658  1.00  0.00           O  
ATOM   4148  H1  WAT   887      35.363  23.545   2.678  1.00  0.00           H  
ATOM   4149  H2  WAT   887      36.428  24.135   3.577  1.00  0.00           H  
TER    4150      WAT   887 
ATOM   4150  O   WAT   888      14.172  32.830  -8.180  1.00  0.00           O  
ATOM   4151  H1  WAT   888      14.919  33.282  -7.788  1.00  0.00           H  
ATOM   4152  H2  WAT   888      14.414  32.722  -9.101  1.00  0.00           H  
TER    4153      WAT   888 
ATOM   4153  O   WAT   889     -12.160   4.781 -40.286  1.00  0.00           O  
ATOM   4154  H1  WAT   889     -13.037   5.099 -40.500  1.00  0.00           H  
ATOM   4155  H2  WAT   889     -11.703   5.551 -39.946  1.00  0.00           H  
TER    4156      WAT   889 
ATOM   4156  O   WAT   890     -38.457 -18.725 -26.730  1.00  0.00           O  
ATOM   4157  H1  WAT   890     -38.168 -18.380 -27.575  1.00  0.00           H  
ATOM   4158  H2  WAT   890     -39.413 -18.728 -26.787  1.00  0.00           H  
TER    4159      WAT   890 
ATOM   4159  O   WAT   891     -19.085  22.951  26.564  1.00  0.00           O  
ATOM   4160  H1  WAT   891     -18.188  22.695  26.779  1.00  0.00           H  
ATOM   4161  H2  WAT   891     -19.425  22.221  26.047  1.00  0.00           H  
TER    4162      WAT   891 
ATOM   4162  O   WAT   892     -32.419 -15.980  -3.051  1.00  0.00           O  
ATOM   4163  H1  WAT   892     -31.635 -16.465  -2.793  1.00  0.00           H  
ATOM   4164  H2  WAT   892     -33.115 -16.637  -3.056  1.00  0.00           H  
TER    4165      WAT   892 
ATOM   4165  O   WAT   893     -32.833 -26.004  19.193  1.00  0.00           O  
ATOM   4166  H1  WAT   893     -31.949 -26.307  18.989  1.00  0.00           H  
ATOM   4167  H2  WAT   893     -33.172 -26.653  19.811  1.00  0.00           H  
TER    4168      WAT   893 
ATOM   4168  O   WAT   894     -20.150  -0.830  38.105  1.00  0.00           O  
ATOM   4169  H1  WAT   894     -21.054  -1.051  38.328  1.00  0.00           H  
ATOM   4170  H2  WAT   894     -19.925  -1.429  37.393  1.00  0.00           H  
TER    4171      WAT   894 
ATOM   4171  O   WAT   895      36.535 -33.005  -0.330  1.00  0.00           O  
ATOM   4172  H1  WAT   895      36.844 -32.220  -0.783  1.00  0.00           H  
ATOM   4173  H2  WAT   895      35.703 -33.215  -0.755  1.00  0.00           H  
TER    4174      WAT   895 
ATOM   4174  O   WAT   896      13.263  -8.798  43.580  1.00  0.00           O  
ATOM   4175  H1  WAT   896      13.049  -9.717  43.740  1.00  0.00           H  
ATOM   4176  H2  WAT   896      13.570  -8.473  44.427  1.00  0.00           H  
TER    4177      WAT   896 
ATOM   4177  O   WAT   897     -16.372 -29.410   3.342  1.00  0.00           O  
ATOM   4178  H1  WAT   897     -17.317 -29.405   3.495  1.00  0.00           H  
ATOM   4179  H2  WAT   897     -16.166 -28.511   3.088  1.00  0.00           H  
TER    4180      WAT   897 
ATOM   4180  O   WAT   898     -10.511  22.121 -35.968  1.00  0.00           O  
ATOM   4181  H1  WAT   898      -9.856  22.383 -36.615  1.00  0.00           H  
ATOM   4182  H2  WAT   898     -11.322  22.533 -36.267  1.00  0.00           H  
TER    4183      WAT   898 
ATOM   4183  O   WAT   899     -11.276  17.076 -47.870  1.00  0.00           O  
ATOM   4184  H1  WAT   899     -11.443  16.250 -47.416  1.00  0.00           H  
ATOM   4185  H2  WAT   899     -10.356  17.026 -48.129  1.00  0.00           H  
TER    4186      WAT   899 
ATOM   4186  O   WAT   900     -35.966  12.431  -9.118  1.00  0.00           O  
ATOM   4187  H1  WAT   900     -36.792  12.723  -8.734  1.00  0.00           H  
ATOM   4188  H2  WAT   900     -35.419  12.204  -8.366  1.00  0.00           H  
TER    4189      WAT   900 
ATOM   4189  O   WAT   901     -40.651  -5.166 -21.034  1.00  0.00           O  
ATOM   4190  H1  WAT   901     -41.565  -5.224 -20.757  1.00  0.00           H  
ATOM   4191  H2  WAT   901     -40.627  -5.620 -21.877  1.00  0.00           H  
TER    4192      WAT   901 
ATOM   4192  O   WAT   902      -4.829  13.013  25.689  1.00  0.00           O  
ATOM   4193  H1  WAT   902      -4.479  13.400  24.887  1.00  0.00           H  
ATOM   4194  H2  WAT   902      -5.779  13.060  25.582  1.00  0.00           H  
TER    4195      WAT   902 
ATOM   4195  O   WAT   903     -21.652 -43.146   4.201  1.00  0.00           O  
ATOM   4196  H1  WAT   903     -20.863 -42.955   3.694  1.00  0.00           H  
ATOM   4197  H2  WAT   903     -21.806 -42.353   4.714  1.00  0.00           H  
TER    4198      WAT   903 
ATOM   4198  O   WAT   904      27.772  -2.964  12.729  1.00  0.00           O  
ATOM   4199  H1  WAT   904      28.605  -3.375  12.961  1.00  0.00           H  
ATOM   4200  H2  WAT   904      27.110  -3.501  13.165  1.00  0.00           H  
TER    4201      WAT   904 
ATOM   4201  O   WAT   905      15.010  46.352  -6.656  1.00  0.00           O  
ATOM   4202  H1  WAT   905      14.141  45.957  -6.593  1.00  0.00           H  
ATOM   4203  H2  WAT   905      15.601  45.611  -6.792  1.00  0.00           H  
TER    4204      WAT   905 
ATOM   4204  O   WAT   906      -4.003  27.372 -23.189  1.00  0.00           O  
ATOM   4205  H1  WAT   906      -3.315  26.712 -23.103  1.00  0.00           H  
ATOM   4206  H2  WAT   906      -4.751  27.002 -22.721  1.00  0.00           H  
TER    4207      WAT   906 
ATOM   4207  O   WAT   907     -24.047   9.682  14.737  1.00  0.00           O  
ATOM   4208  H1  WAT   907     -23.225   9.618  15.224  1.00  0.00           H  
ATOM   4209  H2  WAT   907     -23.793   9.563  13.822  1.00  0.00           H  
TER    4210      WAT   907 
ATOM   4210  O   WAT   908      15.517  18.382 -24.282  1.00  0.00           O  
ATOM   4211  H1  WAT   908      16.103  17.661 -24.512  1.00  0.00           H  
ATOM   4212  H2  WAT   908      14.641  18.051 -24.480  1.00  0.00           H  
TER    4213      WAT   908 
ATOM   4213  O   WAT   909      10.459 -33.965  36.814  1.00  0.00           O  
ATOM   4214  H1  WAT   909      10.580 -34.881  37.063  1.00  0.00           H  
ATOM   4215  H2  WAT   909      11.269 -33.533  37.084  1.00  0.00           H  
TER    4216      WAT   909 
ATOM   4216  O   WAT   910      22.164  27.184 -27.416  1.00  0.00           O  
ATOM   4217  H1  WAT   910      22.835  26.680 -26.955  1.00  0.00           H  
ATOM   4218  H2  WAT   910      22.655  27.741 -28.019  1.00  0.00           H  
TER    4219      WAT   910 
ATOM   4219  O   WAT   911      38.260  22.781   1.198  1.00  0.00           O  
ATOM   4220  H1  WAT   911      37.599  22.955   1.867  1.00  0.00           H  
ATOM   4221  H2  WAT   911      37.965  23.278   0.435  1.00  0.00           H  
TER    4222      WAT   911 
ATOM   4222  O   WAT   912       7.532  -7.157 -20.528  1.00  0.00           O  
ATOM   4223  H1  WAT   912       7.880  -6.365 -20.119  1.00  0.00           H  
ATOM   4224  H2  WAT   912       7.758  -7.860 -19.919  1.00  0.00           H  
TER    4225      WAT   912 
ATOM   4225  O   WAT   913     -16.608   2.810  43.492  1.00  0.00           O  
ATOM   4226  H1  WAT   913     -16.809   3.208  44.339  1.00  0.00           H  
ATOM   4227  H2  WAT   913     -17.354   3.038  42.937  1.00  0.00           H  
TER    4228      WAT   913 
ATOM   4228  O   WAT   914      25.114 -23.818   7.396  1.00  0.00           O  
ATOM   4229  H1  WAT   914      24.961 -23.325   8.203  1.00  0.00           H  
ATOM   4230  H2  WAT   914      25.877 -23.398   7.000  1.00  0.00           H  
TER    4231      WAT   914 
ATOM   4231  O   WAT   915      19.679  30.661  20.772  1.00  0.00           O  
ATOM   4232  H1  WAT   915      20.325  31.258  21.150  1.00  0.00           H  
ATOM   4233  H2  WAT   915      19.182  31.204  20.160  1.00  0.00           H  
TER    4234      WAT   915 
ATOM   4234  O   WAT   916     -37.848 -32.266  -1.502  1.00  0.00           O  
ATOM   4235  H1  WAT   916     -38.782 -32.293  -1.709  1.00  0.00           H  
ATOM   4236  H2  WAT   916     -37.448 -31.838  -2.259  1.00  0.00           H  
TER    4237      WAT   916 
ATOM   4237  O   WAT   917     -24.783 -22.909  -4.102  1.00  0.00           O  
ATOM   4238  H1  WAT   917     -25.700 -22.669  -4.235  1.00  0.00           H  
ATOM   4239  H2  WAT   917     -24.611 -22.699  -3.184  1.00  0.00           H  
TER    4240      WAT   917 
ATOM   4240  O   WAT   918     -42.427 -22.373  -4.836  1.00  0.00           O  
ATOM   4241  H1  WAT   918     -41.973 -23.211  -4.742  1.00  0.00           H  
ATOM   4242  H2  WAT   918     -42.000 -21.952  -5.581  1.00  0.00           H  
TER    4243      WAT   918 
ATOM   4243  O   WAT   919      32.602  25.074 -16.473  1.00  0.00           O  
ATOM   4244  H1  WAT   919      31.714  25.347 -16.244  1.00  0.00           H  
ATOM   4245  H2  WAT   919      32.531  24.756 -17.373  1.00  0.00           H  
TER    4246      WAT   919 
ATOM   4246  O   WAT   920     -20.143  35.735  18.038  1.00  0.00           O  
ATOM   4247  H1  WAT   920     -20.408  36.611  17.757  1.00  0.00           H  
ATOM   4248  H2  WAT   920     -19.537  35.889  18.762  1.00  0.00           H  
TER    4249      WAT   920 
ATOM   4249  O   WAT   921     -42.160 -28.201  15.052  1.00  0.00           O  
ATOM   4250  H1  WAT   921     -41.517 -28.591  14.461  1.00  0.00           H  
ATOM   4251  H2  WAT   921     -42.599 -27.535  14.523  1.00  0.00           H  
TER    4252      WAT   921 
ATOM   4252  O   WAT   922     -30.416  -2.463  -6.861  1.00  0.00           O  
ATOM   4253  H1  WAT   922     -29.479  -2.403  -7.047  1.00  0.00           H  
ATOM   4254  H2  WAT   922     -30.469  -2.988  -6.063  1.00  0.00           H  
TER    4255      WAT   922 
ATOM   4255  O   WAT   923      15.154 -13.444   1.391  1.00  0.00           O  
ATOM   4256  H1  WAT   923      15.586 -13.978   0.724  1.00  0.00           H  
ATOM   4257  H2  WAT   923      15.183 -12.554   1.041  1.00  0.00           H  
TER    4258      WAT   923 
ATOM   4258  O   WAT   924      22.789  -3.520  28.066  1.00  0.00           O  
ATOM   4259  H1  WAT   924      23.341  -2.775  28.300  1.00  0.00           H  
ATOM   4260  H2  WAT   924      22.421  -3.287  27.214  1.00  0.00           H  
TER    4261      WAT   924 
ATOM   4261  O   WAT   925     -30.589  18.638  22.553  1.00  0.00           O  
ATOM   4262  H1  WAT   925     -30.354  19.549  22.375  1.00  0.00           H  
ATOM   4263  H2  WAT   925     -29.917  18.126  22.103  1.00  0.00           H  
TER    4264      WAT   925 
ATOM   4264  O   WAT   926     -29.429  11.707   4.067  1.00  0.00           O  
ATOM   4265  H1  WAT   926     -29.112  10.839   4.319  1.00  0.00           H  
ATOM   4266  H2  WAT   926     -29.723  11.601   3.162  1.00  0.00           H  
TER    4267      WAT   926 
ATOM   4267  O   WAT   927      30.516 -14.148  25.618  1.00  0.00           O  
ATOM   4268  H1  WAT   927      30.416 -13.963  24.684  1.00  0.00           H  
ATOM   4269  H2  WAT   927      29.765 -13.719  26.029  1.00  0.00           H  
TER    4270      WAT   927 
ATOM   4270  O   WAT   928     -42.659   8.980  -0.645  1.00  0.00           O  
ATOM   4271  H1  WAT   928     -43.329   8.298  -0.588  1.00  0.00           H  
ATOM   4272  H2  WAT   928     -43.147   9.801  -0.579  1.00  0.00           H  
TER    4273      WAT   928 
ATOM   4273  O   WAT   929     -18.347 -39.438  -8.268  1.00  0.00           O  
ATOM   4274  H1  WAT   929     -19.181 -39.193  -7.868  1.00  0.00           H  
ATOM   4275  H2  WAT   929     -17.786 -39.673  -7.529  1.00  0.00           H  
TER    4276      WAT   929 
ATOM   4276  O   WAT   930      17.408  40.047  11.448  1.00  0.00           O  
ATOM   4277  H1  WAT   930      18.183  40.432  11.041  1.00  0.00           H  
ATOM   4278  H2  WAT   930      17.744  39.587  12.217  1.00  0.00           H  
TER    4279      WAT   930 
ATOM   4279  O   WAT   931      -7.715  22.402 -36.389  1.00  0.00           O  
ATOM   4280  H1  WAT   931      -7.463  23.319 -36.281  1.00  0.00           H  
ATOM   4281  H2  WAT   931      -7.576  22.223 -37.319  1.00  0.00           H  
TER    4282      WAT   931 
ATOM   4282  O   WAT   932     -33.118 -37.369  -9.340  1.00  0.00           O  
ATOM   4283  H1  WAT   932     -33.623 -38.121  -9.031  1.00  0.00           H  
ATOM   4284  H2  WAT   932     -33.005 -36.821  -8.562  1.00  0.00           H  
TER    4285      WAT   932 
ATOM   4285  O   WAT   933     -19.837  18.192  43.167  1.00  0.00           O  
ATOM   4286  H1  WAT   933     -19.513  17.512  43.757  1.00  0.00           H  
ATOM   4287  H2  WAT   933     -20.734  18.355  43.459  1.00  0.00           H  
TER    4288      WAT   933 
ATOM   4288  O   WAT   934      33.231 -32.549  -8.688  1.00  0.00           O  
ATOM   4289  H1  WAT   934      33.151 -33.455  -8.986  1.00  0.00           H  
ATOM   4290  H2  WAT   934      33.178 -32.028  -9.489  1.00  0.00           H  
TER    4291      WAT   934 
ATOM   4291  O   WAT   935       4.233   2.996  14.269  1.00  0.00           O  
ATOM   4292  H1  WAT   935       4.334   2.913  15.217  1.00  0.00           H  
ATOM   4293  H2  WAT   935       4.470   3.904  14.082  1.00  0.00           H  
TER    4294      WAT   935 
ATOM   4294  O   WAT   936      28.467 -28.448 -15.360  1.00  0.00           O  
ATOM   4295  H1  WAT   936      28.466 -29.260 -15.868  1.00  0.00           H  
ATOM   4296  H2  WAT   936      27.574 -28.114 -15.442  1.00  0.00           H  
TER    4297      WAT   936 
ATOM   4297  O   WAT   937     -14.803   0.449  17.914  1.00  0.00           O  
ATOM   4298  H1  WAT   937     -15.660   0.190  17.574  1.00  0.00           H  
ATOM   4299  H2  WAT   937     -14.264   0.576  17.134  1.00  0.00           H  
TER    4300      WAT   937 
ATOM   4300  O   WAT   938      33.245  34.269  -6.195  1.00  0.00           O  
ATOM   4301  H1  WAT   938      34.054  34.335  -5.687  1.00  0.00           H  
ATOM   4302  H2  WAT   938      33.371  33.496  -6.746  1.00  0.00           H  
TER    4303      WAT   938 
ATOM   4303  O   WAT   939      25.462 -25.631  13.686  1.00  0.00           O  
ATOM   4304  H1  WAT   939      26.244 -26.171  13.566  1.00  0.00           H  
ATOM   4305  H2  WAT   939      24.805 -26.236  14.031  1.00  0.00           H  
TER    4306      WAT   939 
ATOM   4306  O   WAT   940     -43.600 -26.070 -15.730  1.00  0.00           O  
ATOM   4307  H1  WAT   940     -43.672 -26.365 -14.822  1.00  0.00           H  
ATOM   4308  H2  WAT   940     -43.146 -25.229 -15.674  1.00  0.00           H  
TER    4309      WAT   940 
ATOM   4309  O   WAT   941      39.969  -0.127 -22.796  1.00  0.00           O  
ATOM   4310  H1  WAT   941      39.385  -0.773 -23.194  1.00  0.00           H  
ATOM   4311  H2  WAT   941      40.848  -0.426 -23.027  1.00  0.00           H  
TER    4312      WAT   941 
ATOM   4312  O   WAT   942     -37.121  23.554 -25.190  1.00  0.00           O  
ATOM   4313  H1  WAT   942     -36.230  23.206 -25.211  1.00  0.00           H  
ATOM   4314  H2  WAT   942     -37.018  24.490 -25.361  1.00  0.00           H  
TER    4315      WAT   942 
ATOM   4315  O   WAT   943      26.796  40.765  -3.565  1.00  0.00           O  
ATOM   4316  H1  WAT   943      27.539  40.418  -4.060  1.00  0.00           H  
ATOM   4317  H2  WAT   943      26.544  40.051  -2.980  1.00  0.00           H  
TER    4318      WAT   943 
ATOM   4318  O   WAT   944     -26.908  -6.694   8.177  1.00  0.00           O  
ATOM   4319  H1  WAT   944     -27.729  -6.531   7.712  1.00  0.00           H  
ATOM   4320  H2  WAT   944     -27.169  -6.808   9.091  1.00  0.00           H  
TER    4321      WAT   944 
ATOM   4321  O   WAT   945     -36.466 -26.816 -21.062  1.00  0.00           O  
ATOM   4322  H1  WAT   945     -36.308 -26.282 -21.840  1.00  0.00           H  
ATOM   4323  H2  WAT   945     -36.353 -26.211 -20.329  1.00  0.00           H  
TER    4324      WAT   945 
ATOM   4324  O   WAT   946      41.011 -21.426  -7.013  1.00  0.00           O  
ATOM   4325  H1  WAT   946      41.595 -22.068  -6.607  1.00  0.00           H  
ATOM   4326  H2  WAT   946      40.376 -21.214  -6.329  1.00  0.00           H  
TER    4327      WAT   946 
ATOM   4327  O   WAT   947     -26.405 -14.309   1.622  1.00  0.00           O  
ATOM   4328  H1  WAT   947     -27.046 -14.335   0.912  1.00  0.00           H  
ATOM   4329  H2  WAT   947     -26.854 -13.852   2.334  1.00  0.00           H  
TER    4330      WAT   947 
ATOM   4330  O   WAT   948     -24.805 -14.397 -12.549  1.00  0.00           O  
ATOM   4331  H1  WAT   948     -25.137 -14.359 -11.653  1.00  0.00           H  
ATOM   4332  H2  WAT   948     -24.363 -15.244 -12.605  1.00  0.00           H  
TER    4333      WAT   948 
ATOM   4333  O   WAT   949      -4.509 -22.080 -20.625  1.00  0.00           O  
ATOM   4334  H1  WAT   949      -4.200 -21.811 -19.761  1.00  0.00           H  
ATOM   4335  H2  WAT   949      -3.937 -22.807 -20.869  1.00  0.00           H  
TER    4336      WAT   949 
ATOM   4336  O   WAT   950     -31.191  -5.197  13.852  1.00  0.00           O  
ATOM   4337  H1  WAT   950     -30.621  -4.484  14.142  1.00  0.00           H  
ATOM   4338  H2  WAT   950     -31.573  -5.541  14.660  1.00  0.00           H  
TER    4339      WAT   950 
ATOM   4339  O   WAT   951       9.787 -19.053   3.237  1.00  0.00           O  
ATOM   4340  H1  WAT   951       9.465 -19.532   4.000  1.00  0.00           H  
ATOM   4341  H2  WAT   951       9.087 -19.137   2.589  1.00  0.00           H  
TER    4342      WAT   951 
ATOM   4342  O   WAT   952     -37.497  -5.642   2.849  1.00  0.00           O  
ATOM   4343  H1  WAT   952     -36.569  -5.781   2.658  1.00  0.00           H  
ATOM   4344  H2  WAT   952     -37.864  -6.524   2.910  1.00  0.00           H  
TER    4345      WAT   952 
ATOM   4345  O   WAT   953      25.030 -27.554 -10.223  1.00  0.00           O  
ATOM   4346  H1  WAT   953      24.305 -27.278  -9.662  1.00  0.00           H  
ATOM   4347  H2  WAT   953      24.608 -28.006 -10.954  1.00  0.00           H  
TER    4348      WAT   953 
ATOM   4348  O   WAT   954     -17.893   4.900 -37.294  1.00  0.00           O  
ATOM   4349  H1  WAT   954     -18.298   5.048 -38.148  1.00  0.00           H  
ATOM   4350  H2  WAT   954     -18.511   4.334 -36.831  1.00  0.00           H  
TER    4351      WAT   954 
ATOM   4351  O   WAT   955     -11.510   0.891   6.805  1.00  0.00           O  
ATOM   4352  H1  WAT   955     -10.633   0.580   7.029  1.00  0.00           H  
ATOM   4353  H2  WAT   955     -11.358   1.652   6.244  1.00  0.00           H  
TER    4354      WAT   955 
ATOM   4354  O   WAT   956       3.380  43.048  10.859  1.00  0.00           O  
ATOM   4355  H1  WAT   956       2.567  42.553  10.962  1.00  0.00           H  
ATOM   4356  H2  WAT   956       3.399  43.636  11.614  1.00  0.00           H  
TER    4357      WAT   956 
ATOM   4357  O   WAT   957     -12.757 -24.582 -21.627  1.00  0.00           O  
ATOM   4358  H1  WAT   957     -12.817 -24.208 -20.748  1.00  0.00           H  
ATOM   4359  H2  WAT   957     -12.370 -23.885 -22.157  1.00  0.00           H  
TER    4360      WAT   957 
ATOM   4360  O   WAT   958      41.434   3.986  24.119  1.00  0.00           O  
ATOM   4361  H1  WAT   958      42.360   3.813  23.951  1.00  0.00           H  
ATOM   4362  H2  WAT   958      40.969   3.350  23.575  1.00  0.00           H  
TER    4363      WAT   958 
ATOM   4363  O   WAT   959       9.453 -22.115   2.779  1.00  0.00           O  
ATOM   4364  H1  WAT   959       9.171 -21.564   3.510  1.00  0.00           H  
ATOM   4365  H2  WAT   959       9.450 -21.528   2.022  1.00  0.00           H  
TER    4366      WAT   959 
ATOM   4366  O   WAT   960      16.500  34.517  -7.960  1.00  0.00           O  
ATOM   4367  H1  WAT   960      17.400  34.556  -8.285  1.00  0.00           H  
ATOM   4368  H2  WAT   960      16.256  35.432  -7.821  1.00  0.00           H  
TER    4369      WAT   960 
ATOM   4369  O   WAT   961      15.056  33.467 -23.834  1.00  0.00           O  
ATOM   4370  H1  WAT   961      14.219  33.624 -24.273  1.00  0.00           H  
ATOM   4371  H2  WAT   961      15.694  33.958 -24.353  1.00  0.00           H  
TER    4372      WAT   961 
ATOM   4372  O   WAT   962      28.626   1.939   4.858  1.00  0.00           O  
ATOM   4373  H1  WAT   962      29.165   2.001   4.070  1.00  0.00           H  
ATOM   4374  H2  WAT   962      27.725   1.966   4.535  1.00  0.00           H  
TER    4375      WAT   962 
ATOM   4375  O   WAT   963      -2.266 -19.116   4.609  1.00  0.00           O  
ATOM   4376  H1  WAT   963      -2.552 -18.969   5.510  1.00  0.00           H  
ATOM   4377  H2  WAT   963      -1.514 -19.703   4.689  1.00  0.00           H  
TER    4378      WAT   963 
ATOM   4378  O   WAT   964      -0.732 -28.221 -25.884  1.00  0.00           O  
ATOM   4379  H1  WAT   964      -0.328 -28.963 -26.332  1.00  0.00           H  
ATOM   4380  H2  WAT   964      -0.355 -28.238 -25.004  1.00  0.00           H  
TER    4381      WAT   964 
ATOM   4381  O   WAT   965      19.923 -36.148   3.083  1.00  0.00           O  
ATOM   4382  H1  WAT   965      20.624 -36.151   2.431  1.00  0.00           H  
ATOM   4383  H2  WAT   965      20.298 -36.599   3.839  1.00  0.00           H  
TER    4384      WAT   965 
ATOM   4384  O   WAT   966     -16.198 -18.963 -23.019  1.00  0.00           O  
ATOM   4385  H1  WAT   966     -15.399 -18.503 -22.761  1.00  0.00           H  
ATOM   4386  H2  WAT   966     -16.332 -19.614 -22.330  1.00  0.00           H  
TER    4387      WAT   966 
ATOM   4387  O   WAT   967     -34.233 -29.354  -6.208  1.00  0.00           O  
ATOM   4388  H1  WAT   967     -34.263 -28.518  -6.673  1.00  0.00           H  
ATOM   4389  H2  WAT   967     -34.387 -29.125  -5.292  1.00  0.00           H  
TER    4390      WAT   967 
ATOM   4390  O   WAT   968       4.672 -34.041 -15.577  1.00  0.00           O  
ATOM   4391  H1  WAT   968       5.249 -33.277 -15.564  1.00  0.00           H  
ATOM   4392  H2  WAT   968       5.264 -34.787 -15.671  1.00  0.00           H  
TER    4393      WAT   968 
ATOM   4393  O   WAT   969      39.100  12.872  -4.611  1.00  0.00           O  
ATOM   4394  H1  WAT   969      38.470  13.220  -3.979  1.00  0.00           H  
ATOM   4395  H2  WAT   969      38.726  12.035  -4.885  1.00  0.00           H  
TER    4396      WAT   969 
ATOM   4396  O   WAT   970     -20.406  12.482  22.845  1.00  0.00           O  
ATOM   4397  H1  WAT   970     -19.916  12.478  22.024  1.00  0.00           H  
ATOM   4398  H2  WAT   970     -19.937  11.865  23.407  1.00  0.00           H  
TER    4399      WAT   970 
ATOM   4399  O   WAT   971     -19.441 -27.318 -24.907  1.00  0.00           O  
ATOM   4400  H1  WAT   971     -19.585 -26.806 -25.703  1.00  0.00           H  
ATOM   4401  H2  WAT   971     -20.290 -27.318 -24.465  1.00  0.00           H  
TER    4402      WAT   971 
ATOM   4402  O   WAT   972     -28.104   0.189  -8.941  1.00  0.00           O  
ATOM   4403  H1  WAT   972     -28.756  -0.150  -9.554  1.00  0.00           H  
ATOM   4404  H2  WAT   972     -28.619   0.562  -8.226  1.00  0.00           H  
TER    4405      WAT   972 
ATOM   4405  O   WAT   973     -27.226 -38.075 -10.176  1.00  0.00           O  
ATOM   4406  H1  WAT   973     -28.035 -37.799  -9.745  1.00  0.00           H  
ATOM   4407  H2  WAT   973     -26.604 -37.370  -9.994  1.00  0.00           H  
TER    4408      WAT   973 
ATOM   4408  O   WAT   974      34.070   8.949 -31.537  1.00  0.00           O  
ATOM   4409  H1  WAT   974      34.535   8.119 -31.432  1.00  0.00           H  
ATOM   4410  H2  WAT   974      33.625   9.081 -30.701  1.00  0.00           H  
TER    4411      WAT   974 
ATOM   4411  O   WAT   975      10.031 -30.566 -22.924  1.00  0.00           O  
ATOM   4412  H1  WAT   975       9.218 -30.380 -22.455  1.00  0.00           H  
ATOM   4413  H2  WAT   975       9.845 -30.323 -23.831  1.00  0.00           H  
TER    4414      WAT   975 
ATOM   4414  O   WAT   976      24.424  29.069 -16.642  1.00  0.00           O  
ATOM   4415  H1  WAT   976      24.363  28.979 -15.691  1.00  0.00           H  
ATOM   4416  H2  WAT   976      23.857  28.379 -16.985  1.00  0.00           H  
TER    4417      WAT   976 
ATOM   4417  O   WAT   977     -43.541  11.875 -26.495  1.00  0.00           O  
ATOM   4418  H1  WAT   977     -43.953  11.858 -25.632  1.00  0.00           H  
ATOM   4419  H2  WAT   977     -43.658  10.987 -26.834  1.00  0.00           H  
TER    4420      WAT   977 
ATOM   4420  O   WAT   978     -32.230   0.483 -34.199  1.00  0.00           O  
ATOM   4421  H1  WAT   978     -32.930   1.023 -34.567  1.00  0.00           H  
ATOM   4422  H2  WAT   978     -31.745   1.078 -33.627  1.00  0.00           H  
TER    4423      WAT   978 
ATOM   4423  O   WAT   979     -20.916  -8.061   4.620  1.00  0.00           O  
ATOM   4424  H1  WAT   979     -20.794  -8.579   5.416  1.00  0.00           H  
ATOM   4425  H2  WAT   979     -21.778  -7.658   4.727  1.00  0.00           H  
TER    4426      WAT   979 
ATOM   4426  O   WAT   980     -25.849 -23.846  12.915  1.00  0.00           O  
ATOM   4427  H1  WAT   980     -26.517 -23.622  13.564  1.00  0.00           H  
ATOM   4428  H2  WAT   980     -26.044 -23.282  12.167  1.00  0.00           H  
TER    4429      WAT   980 
ATOM   4429  O   WAT   981     -14.993  23.401  41.268  1.00  0.00           O  
ATOM   4430  H1  WAT   981     -15.458  22.967  40.552  1.00  0.00           H  
ATOM   4431  H2  WAT   981     -15.544  24.151  41.490  1.00  0.00           H  
TER    4432      WAT   981 
ATOM   4432  O   WAT   982     -42.389  -6.027  27.593  1.00  0.00           O  
ATOM   4433  H1  WAT   982     -43.242  -5.789  27.955  1.00  0.00           H  
ATOM   4434  H2  WAT   982     -42.343  -6.978  27.694  1.00  0.00           H  
TER    4435      WAT   982 
ATOM   4435  O   WAT   983      24.665 -36.291  -5.363  1.00  0.00           O  
ATOM   4436  H1  WAT   983      24.965 -35.410  -5.138  1.00  0.00           H  
ATOM   4437  H2  WAT   983      24.875 -36.819  -4.593  1.00  0.00           H  
TER    4438      WAT   983 
ATOM   4438  O   WAT   984     -21.824  16.227 -37.953  1.00  0.00           O  
ATOM   4439  H1  WAT   984     -20.897  16.030 -38.088  1.00  0.00           H  
ATOM   4440  H2  WAT   984     -22.069  15.711 -37.184  1.00  0.00           H  
TER    4441      WAT   984 
ATOM   4441  O   WAT   985      -9.898   3.037  22.796  1.00  0.00           O  
ATOM   4442  H1  WAT   985      -9.483   3.836  23.120  1.00  0.00           H  
ATOM   4443  H2  WAT   985     -10.602   2.862  23.421  1.00  0.00           H  
TER    4444      WAT   985 
ATOM   4444  O   WAT   986      26.148 -23.841   4.029  1.00  0.00           O  
ATOM   4445  H1  WAT   986      25.795 -24.341   4.765  1.00  0.00           H  
ATOM   4446  H2  WAT   986      25.451 -23.225   3.802  1.00  0.00           H  
TER    4447      WAT   986 
ATOM   4447  O   WAT   987      36.786   7.035  13.216  1.00  0.00           O  
ATOM   4448  H1  WAT   987      36.193   6.735  12.527  1.00  0.00           H  
ATOM   4449  H2  WAT   987      36.828   6.304  13.831  1.00  0.00           H  
TER    4450      WAT   987 
ATOM   4450  O   WAT   988     -35.212 -21.977 -12.942  1.00  0.00           O  
ATOM   4451  H1  WAT   988     -34.614 -22.712 -13.076  1.00  0.00           H  
ATOM   4452  H2  WAT   988     -34.930 -21.587 -12.114  1.00  0.00           H  
TER    4453      WAT   988 
ATOM   4453  O   WAT   989      32.813 -24.172   5.810  1.00  0.00           O  
ATOM   4454  H1  WAT   989      32.464 -24.940   5.358  1.00  0.00           H  
ATOM   4455  H2  WAT   989      32.392 -24.187   6.669  1.00  0.00           H  
TER    4456      WAT   989 
ATOM   4456  O   WAT   990      41.384 -13.594  -0.790  1.00  0.00           O  
ATOM   4457  H1  WAT   990      40.538 -13.204  -1.010  1.00  0.00           H  
ATOM   4458  H2  WAT   990      41.504 -14.286  -1.440  1.00  0.00           H  
TER    4459      WAT   990 
ATOM   4459  O   WAT   991      23.241  18.224  33.175  1.00  0.00           O  
ATOM   4460  H1  WAT   991      22.534  18.265  32.532  1.00  0.00           H  
ATOM   4461  H2  WAT   991      24.040  18.342  32.661  1.00  0.00           H  
TER    4462      WAT   991 
ATOM   4462  O   WAT   992       1.252   7.750   7.589  1.00  0.00           O  
ATOM   4463  H1  WAT   992       2.100   7.761   7.145  1.00  0.00           H  
ATOM   4464  H2  WAT   992       1.360   8.350   8.327  1.00  0.00           H  
TER    4465      WAT   992 
ATOM   4465  O   WAT   993       1.160  24.468 -10.328  1.00  0.00           O  
ATOM   4466  H1  WAT   993       1.647  24.411 -11.150  1.00  0.00           H  
ATOM   4467  H2  WAT   993       1.447  25.292  -9.936  1.00  0.00           H  
TER    4468      WAT   993 
ATOM   4468  O   WAT   994     -23.249  15.163  18.669  1.00  0.00           O  
ATOM   4469  H1  WAT   994     -23.348  15.900  19.272  1.00  0.00           H  
ATOM   4470  H2  WAT   994     -22.415  14.763  18.914  1.00  0.00           H  
TER    4471      WAT   994 
ATOM   4471  O   WAT   995     -29.473  31.601 -24.970  1.00  0.00           O  
ATOM   4472  H1  WAT   995     -29.918  31.676 -25.814  1.00  0.00           H  
ATOM   4473  H2  WAT   995     -30.148  31.811 -24.324  1.00  0.00           H  
TER    4474      WAT   995 
ATOM   4474  O   WAT   996      13.332 -26.715  40.302  1.00  0.00           O  
ATOM   4475  H1  WAT   996      13.629 -27.158  41.097  1.00  0.00           H  
ATOM   4476  H2  WAT   996      14.009 -26.907  39.654  1.00  0.00           H  
TER    4477      WAT   996 
ATOM   4477  O   WAT   997      29.435 -22.892  -1.122  1.00  0.00           O  
ATOM   4478  H1  WAT   997      28.811 -22.776  -0.405  1.00  0.00           H  
ATOM   4479  H2  WAT   997      30.275 -23.039  -0.687  1.00  0.00           H  
TER    4480      WAT   997 
ATOM   4480  O   WAT   998       9.974  -9.680  34.086  1.00  0.00           O  
ATOM   4481  H1  WAT   998      10.332 -10.317  33.467  1.00  0.00           H  
ATOM   4482  H2  WAT   998      10.334  -9.942  34.934  1.00  0.00           H  
TER    4483      WAT   998 
ATOM   4483  O   WAT   999      -9.206  39.083   3.600  1.00  0.00           O  
ATOM   4484  H1  WAT   999      -8.535  38.767   4.205  1.00  0.00           H  
ATOM   4485  H2  WAT   999      -9.065  40.029   3.559  1.00  0.00           H  
TER    4486      WAT   999 
ATOM   4486  O   WAT  1000      40.506  -3.270 -14.846  1.00  0.00           O  
ATOM   4487  H1  WAT  1000      40.157  -2.900 -14.036  1.00  0.00           H  
ATOM   4488  H2  WAT  1000      39.740  -3.380 -15.409  1.00  0.00           H  
TER    4489      WAT  1000 
ATOM   4489  O   WAT  1001       1.388  13.937 -38.810  1.00  0.00           O  
ATOM   4490  H1  WAT  1001       2.186  13.573 -39.194  1.00  0.00           H  
ATOM   4491  H2  WAT  1001       1.541  13.905 -37.866  1.00  0.00           H  
TER    4492      WAT  1001 
ATOM   4492  O   WAT  1002      23.780  20.761  -5.903  1.00  0.00           O  
ATOM   4493  H1  WAT  1002      23.888  19.819  -5.771  1.00  0.00           H  
ATOM   4494  H2  WAT  1002      23.587  21.105  -5.031  1.00  0.00           H  
TER    4495      WAT  1002 
ATOM   4495  O   WAT  1003      26.789 -28.562  24.242  1.00  0.00           O  
ATOM   4496  H1  WAT  1003      27.586 -28.040  24.148  1.00  0.00           H  
ATOM   4497  H2  WAT  1003      26.227 -28.040  24.815  1.00  0.00           H  
TER    4498      WAT  1003 
ATOM   4498  O   WAT  1004      13.716   7.022  12.663  1.00  0.00           O  
ATOM   4499  H1  WAT  1004      13.242   7.102  13.491  1.00  0.00           H  
ATOM   4500  H2  WAT  1004      13.038   7.092  11.991  1.00  0.00           H  
TER    4501      WAT  1004 
ATOM   4501  O   WAT  1005      40.762 -29.314  14.036  1.00  0.00           O  
ATOM   4502  H1  WAT  1005      41.414 -29.230  13.340  1.00  0.00           H  
ATOM   4503  H2  WAT  1005      41.197 -29.836  14.709  1.00  0.00           H  
TER    4504      WAT  1005 
ATOM   4504  O   WAT  1006      18.049  25.913  -2.026  1.00  0.00           O  
ATOM   4505  H1  WAT  1006      17.994  25.284  -1.307  1.00  0.00           H  
ATOM   4506  H2  WAT  1006      18.844  25.669  -2.498  1.00  0.00           H  
TER    4507      WAT  1006 
ATOM   4507  O   WAT  1007     -22.271  -6.004  24.728  1.00  0.00           O  
ATOM   4508  H1  WAT  1007     -22.664  -5.196  24.398  1.00  0.00           H  
ATOM   4509  H2  WAT  1007     -22.170  -6.556  23.953  1.00  0.00           H  
TER    4510      WAT  1007 
ATOM   4510  O   WAT  1008      18.012  -9.972   4.544  1.00  0.00           O  
ATOM   4511  H1  WAT  1008      18.413 -10.505   3.858  1.00  0.00           H  
ATOM   4512  H2  WAT  1008      17.479 -10.589   5.046  1.00  0.00           H  
TER    4513      WAT  1008 
ATOM   4513  O   WAT  1009       1.097  16.087  -1.865  1.00  0.00           O  
ATOM   4514  H1  WAT  1009       0.347  15.538  -1.634  1.00  0.00           H  
ATOM   4515  H2  WAT  1009       1.809  15.467  -2.021  1.00  0.00           H  
TER    4516      WAT  1009 
ATOM   4516  O   WAT  1010       4.613 -21.443 -15.935  1.00  0.00           O  
ATOM   4517  H1  WAT  1010       5.372 -21.055 -15.499  1.00  0.00           H  
ATOM   4518  H2  WAT  1010       4.135 -21.886 -15.234  1.00  0.00           H  
TER    4519      WAT  1010 
ATOM   4519  O   WAT  1011      25.106 -33.143 -25.996  1.00  0.00           O  
ATOM   4520  H1  WAT  1011      24.517 -33.562 -25.369  1.00  0.00           H  
ATOM   4521  H2  WAT  1011      25.463 -32.390 -25.524  1.00  0.00           H  
TER    4522      WAT  1011 
ATOM   4522  O   WAT  1012     -19.196  -5.597  39.823  1.00  0.00           O  
ATOM   4523  H1  WAT  1012     -19.155  -6.194  40.570  1.00  0.00           H  
ATOM   4524  H2  WAT  1012     -18.789  -6.082  39.106  1.00  0.00           H  
TER    4525      WAT  1012 
ATOM   4525  O   WAT  1013     -20.068  15.283  23.871  1.00  0.00           O  
ATOM   4526  H1  WAT  1013     -19.431  14.661  24.223  1.00  0.00           H  
ATOM   4527  H2  WAT  1013     -20.553  14.783  23.214  1.00  0.00           H  
TER    4528      WAT  1013 
ATOM   4528  O   WAT  1014     -11.771 -39.942   1.229  1.00  0.00           O  
ATOM   4529  H1  WAT  1014     -11.054 -39.784   0.615  1.00  0.00           H  
ATOM   4530  H2  WAT  1014     -11.383 -39.799   2.093  1.00  0.00           H  
TER    4531      WAT  1014 
ATOM   4531  O   WAT  1015     -17.195  27.502 -26.216  1.00  0.00           O  
ATOM   4532  H1  WAT  1015     -17.389  27.246 -25.315  1.00  0.00           H  
ATOM   4533  H2  WAT  1015     -16.576  26.841 -26.526  1.00  0.00           H  
TER    4534      WAT  1015 
ATOM   4534  O   WAT  1016     -43.197 -13.183   6.618  1.00  0.00           O  
ATOM   4535  H1  WAT  1016     -43.139 -13.016   5.677  1.00  0.00           H  
ATOM   4536  H2  WAT  1016     -42.575 -12.570   7.009  1.00  0.00           H  
TER    4537      WAT  1016 
ATOM   4537  O   WAT  1017     -23.016  35.270 -14.416  1.00  0.00           O  
ATOM   4538  H1  WAT  1017     -23.829  34.774 -14.509  1.00  0.00           H  
ATOM   4539  H2  WAT  1017     -22.728  35.093 -13.520  1.00  0.00           H  
TER    4540      WAT  1017 
ATOM   4540  O   WAT  1018      10.212   0.713  49.338  1.00  0.00           O  
ATOM   4541  H1  WAT  1018       9.813  -0.146  49.202  1.00  0.00           H  
ATOM   4542  H2  WAT  1018       9.871   1.252  48.624  1.00  0.00           H  
TER    4543      WAT  1018 
ATOM   4543  O   WAT  1019      -3.430  14.704 -15.055  1.00  0.00           O  
ATOM   4544  H1  WAT  1019      -4.034  14.899 -15.771  1.00  0.00           H  
ATOM   4545  H2  WAT  1019      -3.926  14.905 -14.262  1.00  0.00           H  
TER    4546      WAT  1019 
ATOM   4546  O   WAT  1020      25.964 -27.620 -29.264  1.00  0.00           O  
ATOM   4547  H1  WAT  1020      25.165 -27.159 -29.521  1.00  0.00           H  
ATOM   4548  H2  WAT  1020      26.391 -27.837 -30.093  1.00  0.00           H  
TER    4549      WAT  1020 
ATOM   4549  O   WAT  1021      -3.714 -15.339 -24.825  1.00  0.00           O  
ATOM   4550  H1  WAT  1021      -3.865 -16.061 -25.435  1.00  0.00           H  
ATOM   4551  H2  WAT  1021      -2.770 -15.183 -24.866  1.00  0.00           H  
TER    4552      WAT  1021 
ATOM   4552  O   WAT  1022     -29.296  -8.351  32.259  1.00  0.00           O  
ATOM   4553  H1  WAT  1022     -29.154  -9.277  32.458  1.00  0.00           H  
ATOM   4554  H2  WAT  1022     -28.829  -7.883  32.951  1.00  0.00           H  
TER    4555      WAT  1022 
ATOM   4555  O   WAT  1023      36.202 -11.093   5.421  1.00  0.00           O  
ATOM   4556  H1  WAT  1023      35.626 -11.081   4.657  1.00  0.00           H  
ATOM   4557  H2  WAT  1023      35.633 -10.855   6.153  1.00  0.00           H  
TER    4558      WAT  1023 
ATOM   4558  O   WAT  1024      31.067  -1.918   4.064  1.00  0.00           O  
ATOM   4559  H1  WAT  1024      30.622  -2.270   3.293  1.00  0.00           H  
ATOM   4560  H2  WAT  1024      31.984  -1.846   3.799  1.00  0.00           H  
TER    4561      WAT  1024 
ATOM   4561  O   WAT  1025      -4.989  -1.796  42.804  1.00  0.00           O  
ATOM   4562  H1  WAT  1025      -4.634  -2.143  43.623  1.00  0.00           H  
ATOM   4563  H2  WAT  1025      -5.360  -2.560  42.361  1.00  0.00           H  
TER    4564      WAT  1025 
ATOM   4564  O   WAT  1026     -40.519  -2.652 -13.271  1.00  0.00           O  
ATOM   4565  H1  WAT  1026     -40.808  -1.746 -13.166  1.00  0.00           H  
ATOM   4566  H2  WAT  1026     -40.611  -2.826 -14.207  1.00  0.00           H  
TER    4567      WAT  1026 
ATOM   4567  O   WAT  1027     -32.495   1.133  -4.493  1.00  0.00           O  
ATOM   4568  H1  WAT  1027     -32.375   0.185  -4.432  1.00  0.00           H  
ATOM   4569  H2  WAT  1027     -33.082   1.252  -5.239  1.00  0.00           H  
TER    4570      WAT  1027 
ATOM   4570  O   WAT  1028      36.439 -16.190 -12.573  1.00  0.00           O  
ATOM   4571  H1  WAT  1028      37.132 -16.426 -11.956  1.00  0.00           H  
ATOM   4572  H2  WAT  1028      35.927 -16.992 -12.678  1.00  0.00           H  
TER    4573      WAT  1028 
ATOM   4573  O   WAT  1029      11.546   0.426  19.962  1.00  0.00           O  
ATOM   4574  H1  WAT  1029      12.481   0.415  20.165  1.00  0.00           H  
ATOM   4575  H2  WAT  1029      11.119   0.559  20.809  1.00  0.00           H  
TER    4576      WAT  1029 
ATOM   4576  O   WAT  1030     -43.498 -15.693  -7.824  1.00  0.00           O  
ATOM   4577  H1  WAT  1030     -44.335 -16.157  -7.784  1.00  0.00           H  
ATOM   4578  H2  WAT  1030     -43.165 -15.722  -6.927  1.00  0.00           H  
TER    4579      WAT  1030 
ATOM   4579  O   WAT  1031      13.502   8.939  39.897  1.00  0.00           O  
ATOM   4580  H1  WAT  1031      12.693   9.220  39.469  1.00  0.00           H  
ATOM   4581  H2  WAT  1031      13.539   9.456  40.701  1.00  0.00           H  
TER    4582      WAT  1031 
ATOM   4582  O   WAT  1032     -41.944 -12.765   4.251  1.00  0.00           O  
ATOM   4583  H1  WAT  1032     -42.092 -13.674   3.992  1.00  0.00           H  
ATOM   4584  H2  WAT  1032     -41.247 -12.462   3.669  1.00  0.00           H  
TER    4585      WAT  1032 
ATOM   4585  O   WAT  1033       9.790  43.384  12.212  1.00  0.00           O  
ATOM   4586  H1  WAT  1033       9.706  43.638  11.293  1.00  0.00           H  
ATOM   4587  H2  WAT  1033       9.697  42.432  12.207  1.00  0.00           H  
TER    4588      WAT  1033 
ATOM   4588  O   WAT  1034     -26.480  23.876   4.529  1.00  0.00           O  
ATOM   4589  H1  WAT  1034     -26.046  23.031   4.415  1.00  0.00           H  
ATOM   4590  H2  WAT  1034     -26.234  24.154   5.411  1.00  0.00           H  
TER    4591      WAT  1034 
ATOM   4591  O   WAT  1035     -15.442   1.994  -1.672  1.00  0.00           O  
ATOM   4592  H1  WAT  1035     -14.886   1.552  -1.030  1.00  0.00           H  
ATOM   4593  H2  WAT  1035     -15.170   2.911  -1.633  1.00  0.00           H  
TER    4594      WAT  1035 
ATOM   4594  O   WAT  1036      -1.325  -3.538 -28.016  1.00  0.00           O  
ATOM   4595  H1  WAT  1036      -2.159  -3.112 -27.820  1.00  0.00           H  
ATOM   4596  H2  WAT  1036      -1.505  -4.074 -28.788  1.00  0.00           H  
TER    4597      WAT  1036 
ATOM   4597  O   WAT  1037     -13.603  11.630   3.512  1.00  0.00           O  
ATOM   4598  H1  WAT  1037     -13.901  11.658   4.421  1.00  0.00           H  
ATOM   4599  H2  WAT  1037     -13.130  12.453   3.388  1.00  0.00           H  
TER    4600      WAT  1037 
ATOM   4600  O   WAT  1038      14.505 -22.278   9.069  1.00  0.00           O  
ATOM   4601  H1  WAT  1038      14.008 -22.524   9.849  1.00  0.00           H  
ATOM   4602  H2  WAT  1038      15.157 -21.654   9.388  1.00  0.00           H  
TER    4603      WAT  1038
[truncated: 4,209,722 more chars]
