# Supplementary material for: Potential effects of metal ion induced two-state allostery on the regulatory mechanism of add adenine riboswitch
Source: Commun Biol. 2022 Oct 22;5:1120. doi: 10.1038/s42003-022-04096-z (PMC9588036; doi:10.1038/s42003-022-04096-z)
Supplement: Supplementary file 4 — Supplementary Data 1 [file 42003_2022_4096_MOESM4_ESM.zip › Supplementary Data 1/initial_kf_1.pdb]

CRYST1   87.641   87.641   87.641 109.47 109.47 109.47               1
ATOM      1 HO5'  C5     1      16.039  15.736 -51.298  1.00  0.00           H  
ATOM      2  O5'  C5     1      15.906  15.615 -50.355  1.00  0.00           O  
ATOM      3  C5'  C5     1      14.834  16.384 -49.884  1.00  0.00           C  
ATOM      4  H5'  C5     1      14.651  15.982 -48.888  1.00  0.00           H  
ATOM      5 H5''  C5     1      13.949  16.153 -50.477  1.00  0.00           H  
ATOM      6  C4'  C5     1      15.047  17.971 -49.938  1.00  0.00           C  
ATOM      7  H4'  C5     1      16.001  18.287 -49.517  1.00  0.00           H  
ATOM      8  O4'  C5     1      15.145  18.503 -51.238  1.00  0.00           O  
ATOM      9  C1'  C5     1      14.164  19.488 -51.418  1.00  0.00           C  
ATOM     10  H1'  C5     1      14.523  20.317 -52.028  1.00  0.00           H  
ATOM     11  N1   C5     1      12.971  18.871 -52.116  1.00  0.00           N  
ATOM     12  C6   C5     1      12.741  17.493 -52.450  1.00  0.00           C  
ATOM     13  H6   C5     1      13.542  16.810 -52.210  1.00  0.00           H  
ATOM     14  C5   C5     1      11.665  17.121 -53.179  1.00  0.00           C  
ATOM     15  H5   C5     1      11.393  16.082 -53.287  1.00  0.00           H  
ATOM     16  C4   C5     1      10.733  18.167 -53.538  1.00  0.00           C  
ATOM     17  N4   C5     1       9.683  17.889 -54.272  1.00  0.00           N  
ATOM     18  H41  C5     1       9.133  18.610 -54.717  1.00  0.00           H  
ATOM     19  H42  C5     1       9.753  16.986 -54.719  1.00  0.00           H  
ATOM     20  N3   C5     1      11.031  19.436 -53.389  1.00  0.00           N  
ATOM     21  C2   C5     1      12.183  19.813 -52.771  1.00  0.00           C  
ATOM     22  O2   C5     1      12.418  21.021 -52.799  1.00  0.00           O  
ATOM     23  C3'  C5     1      13.890  18.662 -49.245  1.00  0.00           C  
ATOM     24  H3'  C5     1      12.984  18.110 -49.498  1.00  0.00           H  
ATOM     25  C2'  C5     1      13.824  19.984 -50.034  1.00  0.00           C  
ATOM     26  H2'  C5     1      12.814  20.390 -49.979  1.00  0.00           H  
ATOM     27  O2'  C5     1      14.783  20.996 -49.765  1.00  0.00           O  
ATOM     28 HO2'  C5     1      15.664  20.619 -49.700  1.00  0.00           H  
ATOM     29  O3'  C5     1      14.171  18.857 -47.846  1.00  0.00           O  
ATOM     30  P     G     2      12.992  18.925 -46.818  1.00  0.00           P  
ATOM     31  OP1   G     2      13.500  19.323 -45.577  1.00  0.00           O  
ATOM     32  OP2   G     2      12.226  17.678 -46.829  1.00  0.00           O  
ATOM     33  O5'   G     2      12.040  20.140 -47.437  1.00  0.00           O  
ATOM     34  C5'   G     2      12.398  21.531 -47.291  1.00  0.00           C  
ATOM     35  H5'   G     2      13.378  21.765 -47.706  1.00  0.00           H  
ATOM     36 H5''   G     2      12.380  21.758 -46.225  1.00  0.00           H  
ATOM     37  C4'   G     2      11.381  22.407 -47.954  1.00  0.00           C  
ATOM     38  H4'   G     2      11.627  23.429 -47.665  1.00  0.00           H  
ATOM     39  O4'   G     2      11.228  22.399 -49.351  1.00  0.00           O  
ATOM     40  C1'   G     2       9.820  22.223 -49.672  1.00  0.00           C  
ATOM     41  H1'   G     2       9.483  22.914 -50.445  1.00  0.00           H  
ATOM     42  N9    G     2       9.386  20.815 -50.112  1.00  0.00           N  
ATOM     43  C8    G     2       9.992  19.637 -49.827  1.00  0.00           C  
ATOM     44  H8    G     2      10.834  19.544 -49.157  1.00  0.00           H  
ATOM     45  N7    G     2       9.432  18.559 -50.396  1.00  0.00           N  
ATOM     46  C5    G     2       8.352  19.158 -51.036  1.00  0.00           C  
ATOM     47  C6    G     2       7.368  18.605 -51.927  1.00  0.00           C  
ATOM     48  O6    G     2       7.283  17.456 -52.333  1.00  0.00           O  
ATOM     49  N1    G     2       6.315  19.412 -52.296  1.00  0.00           N  
ATOM     50  H1    G     2       5.651  19.080 -52.981  1.00  0.00           H  
ATOM     51  C2    G     2       6.356  20.718 -51.954  1.00  0.00           C  
ATOM     52  N2    G     2       5.406  21.446 -52.434  1.00  0.00           N  
ATOM     53  H21   G     2       4.596  20.995 -52.835  1.00  0.00           H  
ATOM     54  H22   G     2       5.382  22.415 -52.149  1.00  0.00           H  
ATOM     55  N3    G     2       7.294  21.384 -51.247  1.00  0.00           N  
ATOM     56  C4    G     2       8.264  20.504 -50.785  1.00  0.00           C  
ATOM     57  C3'   G     2      10.032  22.162 -47.359  1.00  0.00           C  
ATOM     58  H3'   G     2       9.838  21.089 -47.373  1.00  0.00           H  
ATOM     59  C2'   G     2       9.090  22.692 -48.417  1.00  0.00           C  
ATOM     60  H2'   G     2       8.165  22.126 -48.306  1.00  0.00           H  
ATOM     61  O2'   G     2       8.791  24.090 -48.518  1.00  0.00           O  
ATOM     62 HO2'   G     2       8.218  24.322 -47.784  1.00  0.00           H  
ATOM     63  O3'   G     2       9.884  22.754 -46.108  1.00  0.00           O  
ATOM     64  P     C     3       9.109  21.979 -45.009  1.00  0.00           P  
ATOM     65  OP1   C     3       9.336  22.784 -43.770  1.00  0.00           O  
ATOM     66  OP2   C     3       9.450  20.548 -45.112  1.00  0.00           O  
ATOM     67  O5'   C     3       7.650  22.238 -45.561  1.00  0.00           O  
ATOM     68  C5'   C     3       7.004  23.538 -45.459  1.00  0.00           C  
ATOM     69  H5'   C     3       7.651  24.390 -45.665  1.00  0.00           H  
ATOM     70 H5''   C     3       6.611  23.831 -44.486  1.00  0.00           H  
ATOM     71  C4'   C     3       5.748  23.487 -46.319  1.00  0.00           C  
ATOM     72  H4'   C     3       5.300  24.467 -46.151  1.00  0.00           H  
ATOM     73  O4'   C     3       5.937  23.240 -47.692  1.00  0.00           O  
ATOM     74  C1'   C     3       4.820  22.469 -48.073  1.00  0.00           C  
ATOM     75  H1'   C     3       4.349  23.068 -48.852  1.00  0.00           H  
ATOM     76  N1    C     3       5.046  21.080 -48.605  1.00  0.00           N  
ATOM     77  C6    C     3       6.034  20.290 -47.991  1.00  0.00           C  
ATOM     78  H6    C     3       6.731  20.695 -47.272  1.00  0.00           H  
ATOM     79  C5    C     3       6.139  18.991 -48.362  1.00  0.00           C  
ATOM     80  H5    C     3       6.854  18.356 -47.862  1.00  0.00           H  
ATOM     81  C4    C     3       5.261  18.493 -49.342  1.00  0.00           C  
ATOM     82  N4    C     3       5.424  17.260 -49.816  1.00  0.00           N  
ATOM     83  H41   C     3       4.758  16.949 -50.509  1.00  0.00           H  
ATOM     84  H42   C     3       6.200  16.708 -49.479  1.00  0.00           H  
ATOM     85  N3    C     3       4.253  19.183 -49.780  1.00  0.00           N  
ATOM     86  C2    C     3       4.126  20.453 -49.437  1.00  0.00           C  
ATOM     87  O2    C     3       3.245  21.090 -49.984  1.00  0.00           O  
ATOM     88  C3'   C     3       4.791  22.412 -45.718  1.00  0.00           C  
ATOM     89  H3'   C     3       5.314  21.479 -45.509  1.00  0.00           H  
ATOM     90  C2'   C     3       3.849  22.368 -46.927  1.00  0.00           C  
ATOM     91  H2'   C     3       3.357  21.398 -47.008  1.00  0.00           H  
ATOM     92  O2'   C     3       3.028  23.502 -47.062  1.00  0.00           O  
ATOM     93 HO2'   C     3       3.098  23.908 -46.195  1.00  0.00           H  
ATOM     94  O3'   C     3       4.097  22.905 -44.597  1.00  0.00           O  
ATOM     95  P     U     4       3.608  22.051 -43.397  1.00  0.00           P  
ATOM     96  OP1   U     4       2.705  22.734 -42.470  1.00  0.00           O  
ATOM     97  OP2   U     4       4.813  21.256 -42.965  1.00  0.00           O  
ATOM     98  O5'   U     4       2.646  21.168 -44.296  1.00  0.00           O  
ATOM     99  C5'   U     4       1.369  21.589 -44.607  1.00  0.00           C  
ATOM    100  H5'   U     4       1.338  22.481 -45.232  1.00  0.00           H  
ATOM    101 H5''   U     4       0.851  21.849 -43.684  1.00  0.00           H  
ATOM    102  C4'   U     4       0.553  20.481 -45.286  1.00  0.00           C  
ATOM    103  H4'   U     4      -0.410  20.907 -45.569  1.00  0.00           H  
ATOM    104  O4'   U     4       1.129  20.029 -46.463  1.00  0.00           O  
ATOM    105  C1'   U     4       0.561  18.729 -46.725  1.00  0.00           C  
ATOM    106  H1'   U     4      -0.219  18.967 -47.448  1.00  0.00           H  
ATOM    107  N1    U     4       1.488  17.764 -47.301  1.00  0.00           N  
ATOM    108  C6    U     4       2.789  17.628 -46.853  1.00  0.00           C  
ATOM    109  H6    U     4       3.268  18.298 -46.154  1.00  0.00           H  
ATOM    110  C5    U     4       3.580  16.620 -47.265  1.00  0.00           C  
ATOM    111  H5    U     4       4.586  16.634 -46.870  1.00  0.00           H  
ATOM    112  C4    U     4       3.240  15.678 -48.294  1.00  0.00           C  
ATOM    113  O4    U     4       3.893  14.745 -48.790  1.00  0.00           O  
ATOM    114  N3    U     4       1.933  15.928 -48.771  1.00  0.00           N  
ATOM    115  H3    U     4       1.651  15.357 -49.555  1.00  0.00           H  
ATOM    116  C2    U     4       0.972  16.766 -48.172  1.00  0.00           C  
ATOM    117  O2    U     4      -0.253  16.682 -48.483  1.00  0.00           O  
ATOM    118  C3'   U     4       0.314  19.259 -44.376  1.00  0.00           C  
ATOM    119  H3'   U     4       1.228  18.894 -43.907  1.00  0.00           H  
ATOM    120  C2'   U     4      -0.100  18.231 -45.441  1.00  0.00           C  
ATOM    121  H2'   U     4       0.284  17.224 -45.275  1.00  0.00           H  
ATOM    122  O2'   U     4      -1.484  18.189 -45.716  1.00  0.00           O  
ATOM    123 HO2'   U     4      -1.859  17.670 -45.001  1.00  0.00           H  
ATOM    124  O3'   U     4      -0.630  19.384 -43.329  1.00  0.00           O  
ATOM    125  P     U     5      -0.796  18.309 -42.265  1.00  0.00           P  
ATOM    126  OP1   U     5      -1.701  18.821 -41.186  1.00  0.00           O  
ATOM    127  OP2   U     5       0.554  17.802 -41.876  1.00  0.00           O  
ATOM    128  O5'   U     5      -1.512  17.077 -43.041  1.00  0.00           O  
ATOM    129  C5'   U     5      -1.341  15.745 -42.606  1.00  0.00           C  
ATOM    130  H5'   U     5      -1.941  15.553 -41.716  1.00  0.00           H  
ATOM    131 H5''   U     5      -0.353  15.600 -42.170  1.00  0.00           H  
ATOM    132  C4'   U     5      -1.646  14.712 -43.718  1.00  0.00           C  
ATOM    133  H4'   U     5      -2.641  14.993 -44.063  1.00  0.00           H  
ATOM    134  O4'   U     5      -0.839  14.915 -44.825  1.00  0.00           O  
ATOM    135  C1'   U     5      -0.947  13.852 -45.689  1.00  0.00           C  
ATOM    136  H1'   U     5      -1.613  14.111 -46.513  1.00  0.00           H  
ATOM    137  N1    U     5       0.343  13.403 -46.257  1.00  0.00           N  
ATOM    138  C6    U     5       1.544  13.894 -45.819  1.00  0.00           C  
ATOM    139  H6    U     5       1.691  14.620 -45.032  1.00  0.00           H  
ATOM    140  C5    U     5       2.679  13.376 -46.280  1.00  0.00           C  
ATOM    141  H5    U     5       3.587  13.766 -45.843  1.00  0.00           H  
ATOM    142  C4    U     5       2.710  12.278 -47.235  1.00  0.00           C  
ATOM    143  O4    U     5       3.726  11.659 -47.598  1.00  0.00           O  
ATOM    144  N3    U     5       1.469  11.934 -47.679  1.00  0.00           N  
ATOM    145  H3    U     5       1.438  11.211 -48.384  1.00  0.00           H  
ATOM    146  C2    U     5       0.266  12.338 -47.150  1.00  0.00           C  
ATOM    147  O2    U     5      -0.730  11.702 -47.520  1.00  0.00           O  
ATOM    148  C3'   U     5      -1.449  13.209 -43.371  1.00  0.00           C  
ATOM    149  H3'   U     5      -0.404  13.153 -43.066  1.00  0.00           H  
ATOM    150  C2'   U     5      -1.694  12.773 -44.817  1.00  0.00           C  
ATOM    151  H2'   U     5      -1.176  11.823 -44.946  1.00  0.00           H  
ATOM    152  O2'   U     5      -3.109  12.566 -45.076  1.00  0.00           O  
ATOM    153 HO2'   U     5      -3.516  12.274 -44.257  1.00  0.00           H  
ATOM    154  O3'   U     5      -2.430  12.571 -42.510  1.00  0.00           O  
ATOM    155  P     C     6      -2.071  11.133 -41.920  1.00  0.00           P  
ATOM    156  OP1   C     6      -2.985  10.962 -40.761  1.00  0.00           O  
ATOM    157  OP2   C     6      -0.569  11.007 -41.681  1.00  0.00           O  
ATOM    158  O5'   C     6      -2.533  10.248 -43.135  1.00  0.00           O  
ATOM    159  C5'   C     6      -3.916   9.811 -43.354  1.00  0.00           C  
ATOM    160  H5'   C     6      -4.503  10.704 -43.563  1.00  0.00           H  
ATOM    161 H5''   C     6      -4.319   9.386 -42.435  1.00  0.00           H  
ATOM    162  C4'   C     6      -4.056   8.722 -44.386  1.00  0.00           C  
ATOM    163  H4'   C     6      -5.116   8.492 -44.493  1.00  0.00           H  
ATOM    164  O4'   C     6      -3.533   9.098 -45.686  1.00  0.00           O  
ATOM    165  C1'   C     6      -2.828   7.975 -46.264  1.00  0.00           C  
ATOM    166  H1'   C     6      -3.235   7.739 -47.247  1.00  0.00           H  
ATOM    167  N1    C     6      -1.332   8.160 -46.305  1.00  0.00           N  
ATOM    168  C6    C     6      -0.659   9.115 -45.594  1.00  0.00           C  
ATOM    169  H6    C     6      -1.177   9.820 -44.960  1.00  0.00           H  
ATOM    170  C5    C     6       0.653   9.284 -45.715  1.00  0.00           C  
ATOM    171  H5    C     6       1.254   9.944 -45.107  1.00  0.00           H  
ATOM    172  C4    C     6       1.309   8.509 -46.691  1.00  0.00           C  
ATOM    173  N4    C     6       2.603   8.677 -46.843  1.00  0.00           N  
ATOM    174  H41   C     6       3.069   8.120 -47.545  1.00  0.00           H  
ATOM    175  H42   C     6       3.150   9.377 -46.363  1.00  0.00           H  
ATOM    176  N3    C     6       0.700   7.534 -47.346  1.00  0.00           N  
ATOM    177  C2    C     6      -0.643   7.276 -47.154  1.00  0.00           C  
ATOM    178  O2    C     6      -1.220   6.359 -47.725  1.00  0.00           O  
ATOM    179  C3'   C     6      -3.308   7.511 -43.956  1.00  0.00           C  
ATOM    180  H3'   C     6      -2.300   7.838 -43.704  1.00  0.00           H  
ATOM    181  C2'   C     6      -3.172   6.813 -45.303  1.00  0.00           C  
ATOM    182  H2'   C     6      -2.421   6.025 -45.237  1.00  0.00           H  
ATOM    183  O2'   C     6      -4.405   6.178 -45.851  1.00  0.00           O  
ATOM    184 HO2'   C     6      -4.222   5.308 -46.214  1.00  0.00           H  
ATOM    185  O3'   C     6      -3.924   6.746 -42.970  1.00  0.00           O  
ATOM    186  P     A     7      -3.040   5.989 -41.873  1.00  0.00           P  
ATOM    187  OP1   A     7      -4.012   5.333 -40.972  1.00  0.00           O  
ATOM    188  OP2   A     7      -2.074   6.890 -41.312  1.00  0.00           O  
ATOM    189  O5'   A     7      -2.374   4.847 -42.680  1.00  0.00           O  
ATOM    190  C5'   A     7      -3.147   3.793 -43.240  1.00  0.00           C  
ATOM    191  H5'   A     7      -4.077   4.105 -43.716  1.00  0.00           H  
ATOM    192 H5''   A     7      -3.332   3.127 -42.398  1.00  0.00           H  
ATOM    193  C4'   A     7      -2.310   2.944 -44.178  1.00  0.00           C  
ATOM    194  H4'   A     7      -2.893   2.297 -44.833  1.00  0.00           H  
ATOM    195  O4'   A     7      -1.588   3.779 -45.039  1.00  0.00           O  
ATOM    196  C1'   A     7      -0.391   3.161 -45.510  1.00  0.00           C  
ATOM    197  H1'   A     7      -0.530   2.922 -46.565  1.00  0.00           H  
ATOM    198  N9    A     7       0.633   4.242 -45.351  1.00  0.00           N  
ATOM    199  C8    A     7       0.684   5.270 -44.467  1.00  0.00           C  
ATOM    200  H8    A     7      -0.159   5.549 -43.852  1.00  0.00           H  
ATOM    201  N7    A     7       1.835   5.904 -44.446  1.00  0.00           N  
ATOM    202  C5    A     7       2.546   5.267 -45.396  1.00  0.00           C  
ATOM    203  C6    A     7       3.894   5.249 -45.838  1.00  0.00           C  
ATOM    204  N6    A     7       4.836   6.004 -45.396  1.00  0.00           N  
ATOM    205  H61   A     7       5.742   6.013 -45.842  1.00  0.00           H  
ATOM    206  H62   A     7       4.680   6.476 -44.517  1.00  0.00           H  
ATOM    207  N1    A     7       4.438   4.305 -46.696  1.00  0.00           N  
ATOM    208  C2    A     7       3.568   3.436 -47.114  1.00  0.00           C  
ATOM    209  H2    A     7       3.906   2.624 -47.741  1.00  0.00           H  
ATOM    210  N3    A     7       2.221   3.284 -46.892  1.00  0.00           N  
ATOM    211  C4    A     7       1.822   4.259 -45.996  1.00  0.00           C  
ATOM    212  C3'   A     7      -1.235   2.018 -43.544  1.00  0.00           C  
ATOM    213  H3'   A     7      -0.784   2.618 -42.754  1.00  0.00           H  
ATOM    214  C2'   A     7      -0.234   1.907 -44.681  1.00  0.00           C  
ATOM    215  H2'   A     7       0.779   1.795 -44.294  1.00  0.00           H  
ATOM    216  O2'   A     7      -0.550   0.906 -45.593  1.00  0.00           O  
ATOM    217 HO2'   A     7       0.077   0.807 -46.313  1.00  0.00           H  
ATOM    218  O3'   A     7      -1.671   0.794 -43.014  1.00  0.00           O  
ATOM    219  P     U     8      -0.799  -0.021 -42.007  1.00  0.00           P  
ATOM    220  OP1   U     8      -1.586  -1.262 -41.718  1.00  0.00           O  
ATOM    221  OP2   U     8      -0.427   0.782 -40.857  1.00  0.00           O  
ATOM    222  O5'   U     8       0.609  -0.513 -42.636  1.00  0.00           O  
ATOM    223  C5'   U     8       0.512  -1.513 -43.617  1.00  0.00           C  
ATOM    224  H5'   U     8      -0.341  -1.452 -44.293  1.00  0.00           H  
ATOM    225 H5''   U     8       0.353  -2.436 -43.061  1.00  0.00           H  
ATOM    226  C4'   U     8       1.775  -1.614 -44.531  1.00  0.00           C  
ATOM    227  H4'   U     8       1.625  -2.376 -45.296  1.00  0.00           H  
ATOM    228  O4'   U     8       2.202  -0.356 -45.143  1.00  0.00           O  
ATOM    229  C1'   U     8       3.614  -0.475 -45.277  1.00  0.00           C  
ATOM    230  H1'   U     8       3.888  -0.278 -46.313  1.00  0.00           H  
ATOM    231  N1    U     8       4.278   0.644 -44.565  1.00  0.00           N  
ATOM    232  C6    U     8       3.714   1.261 -43.467  1.00  0.00           C  
ATOM    233  H6    U     8       2.790   0.894 -43.045  1.00  0.00           H  
ATOM    234  C5    U     8       4.341   2.336 -42.844  1.00  0.00           C  
ATOM    235  H5    U     8       3.852   2.868 -42.041  1.00  0.00           H  
ATOM    236  C4    U     8       5.542   2.863 -43.396  1.00  0.00           C  
ATOM    237  O4    U     8       6.107   3.840 -42.985  1.00  0.00           O  
ATOM    238  N3    U     8       6.106   2.118 -44.396  1.00  0.00           N  
ATOM    239  H3    U     8       7.016   2.488 -44.633  1.00  0.00           H  
ATOM    240  C2    U     8       5.513   1.089 -45.117  1.00  0.00           C  
ATOM    241  O2    U     8       6.100   0.609 -46.068  1.00  0.00           O  
ATOM    242  C3'   U     8       2.965  -2.181 -43.768  1.00  0.00           C  
ATOM    243  H3'   U     8       3.119  -1.643 -42.832  1.00  0.00           H  
ATOM    244  C2'   U     8       4.042  -1.829 -44.736  1.00  0.00           C  
ATOM    245  H2'   U     8       4.963  -1.868 -44.153  1.00  0.00           H  
ATOM    246  O2'   U     8       4.110  -2.628 -45.872  1.00  0.00           O  
ATOM    247 HO2'   U     8       5.024  -2.920 -45.898  1.00  0.00           H  
ATOM    248  O3'   U     8       2.866  -3.581 -43.560  1.00  0.00           O  
ATOM    249  P     A     9       3.370  -4.250 -42.208  1.00  0.00           P  
ATOM    250  OP1   A     9       3.304  -5.732 -42.247  1.00  0.00           O  
ATOM    251  OP2   A     9       2.722  -3.457 -41.105  1.00  0.00           O  
ATOM    252  O5'   A     9       4.913  -3.904 -42.195  1.00  0.00           O  
ATOM    253  C5'   A     9       5.855  -4.675 -42.949  1.00  0.00           C  
ATOM    254  H5'   A     9       5.614  -4.623 -44.010  1.00  0.00           H  
ATOM    255 H5''   A     9       5.680  -5.712 -42.660  1.00  0.00           H  
ATOM    256  C4'   A     9       7.269  -4.273 -42.633  1.00  0.00           C  
ATOM    257  H4'   A     9       7.987  -5.003 -43.007  1.00  0.00           H  
ATOM    258  O4'   A     9       7.745  -3.094 -43.212  1.00  0.00           O  
ATOM    259  C1'   A     9       8.783  -2.522 -42.388  1.00  0.00           C  
ATOM    260  H1'   A     9       9.766  -2.579 -42.857  1.00  0.00           H  
ATOM    261  N9    A     9       8.466  -1.131 -42.270  1.00  0.00           N  
ATOM    262  C8    A     9       7.236  -0.559 -41.862  1.00  0.00           C  
ATOM    263  H8    A     9       6.388  -1.168 -41.585  1.00  0.00           H  
ATOM    264  N7    A     9       7.274   0.735 -41.911  1.00  0.00           N  
ATOM    265  C5    A     9       8.686   1.060 -42.191  1.00  0.00           C  
ATOM    266  C6    A     9       9.480   2.175 -42.033  1.00  0.00           C  
ATOM    267  N6    A     9       8.995   3.393 -41.715  1.00  0.00           N  
ATOM    268  H61   A     9       9.563   4.225 -41.785  1.00  0.00           H  
ATOM    269  H62   A     9       8.007   3.606 -41.713  1.00  0.00           H  
ATOM    270  N1    A     9      10.741   2.153 -42.282  1.00  0.00           N  
ATOM    271  C2    A     9      11.252   0.993 -42.705  1.00  0.00           C  
ATOM    272  H2    A     9      12.310   0.991 -42.925  1.00  0.00           H  
ATOM    273  N3    A     9      10.668  -0.215 -42.797  1.00  0.00           N  
ATOM    274  C4    A     9       9.340  -0.113 -42.487  1.00  0.00           C  
ATOM    275  C3'   A     9       7.527  -4.180 -41.119  1.00  0.00           C  
ATOM    276  H3'   A     9       6.602  -3.793 -40.692  1.00  0.00           H  
ATOM    277  C2'   A     9       8.687  -3.249 -41.030  1.00  0.00           C  
ATOM    278  H2'   A     9       8.496  -2.605 -40.171  1.00  0.00           H  
ATOM    279  O2'   A     9       9.885  -3.927 -40.744  1.00  0.00           O  
ATOM    280 HO2'   A     9       9.595  -4.752 -40.348  1.00  0.00           H  
ATOM    281  O3'   A     9       7.705  -5.519 -40.579  1.00  0.00           O  
ATOM    282  P     U    10       7.074  -5.890 -39.188  1.00  0.00           P  
ATOM    283  OP1   U    10       7.387  -7.275 -38.852  1.00  0.00           O  
ATOM    284  OP2   U    10       5.630  -5.470 -39.152  1.00  0.00           O  
ATOM    285  O5'   U    10       7.906  -4.862 -38.278  1.00  0.00           O  
ATOM    286  C5'   U    10       7.567  -4.724 -36.926  1.00  0.00           C  
ATOM    287  H5'   U    10       7.747  -5.679 -36.432  1.00  0.00           H  
ATOM    288 H5''   U    10       6.509  -4.468 -36.988  1.00  0.00           H  
ATOM    289  C4'   U    10       8.325  -3.675 -36.097  1.00  0.00           C  
ATOM    290  H4'   U    10       7.783  -3.631 -35.152  1.00  0.00           H  
ATOM    291  O4'   U    10       9.631  -4.180 -35.924  1.00  0.00           O  
ATOM    292  C1'   U    10      10.515  -3.198 -36.462  1.00  0.00           C  
ATOM    293  H1'   U    10      10.872  -2.623 -35.608  1.00  0.00           H  
ATOM    294  N1    U    10      11.622  -3.808 -37.263  1.00  0.00           N  
ATOM    295  C6    U    10      11.425  -4.860 -38.068  1.00  0.00           C  
ATOM    296  H6    U    10      10.450  -5.308 -38.190  1.00  0.00           H  
ATOM    297  C5    U    10      12.425  -5.417 -38.750  1.00  0.00           C  
ATOM    298  H5    U    10      12.194  -6.252 -39.394  1.00  0.00           H  
ATOM    299  C4    U    10      13.759  -4.902 -38.690  1.00  0.00           C  
ATOM    300  O4    U    10      14.806  -5.286 -39.287  1.00  0.00           O  
ATOM    301  N3    U    10      13.890  -3.780 -37.967  1.00  0.00           N  
ATOM    302  H3    U    10      14.778  -3.352 -37.748  1.00  0.00           H  
ATOM    303  C2    U    10      12.878  -3.227 -37.177  1.00  0.00           C  
ATOM    304  O2    U    10      13.053  -2.216 -36.522  1.00  0.00           O  
ATOM    305  C3'   U    10       8.343  -2.279 -36.825  1.00  0.00           C  
ATOM    306  H3'   U    10       7.548  -2.055 -37.535  1.00  0.00           H  
ATOM    307  C2'   U    10       9.726  -2.354 -37.450  1.00  0.00           C  
ATOM    308  H2'   U    10       9.716  -2.885 -38.402  1.00  0.00           H  
ATOM    309  O2'   U    10      10.356  -1.060 -37.679  1.00  0.00           O  
ATOM    310 HO2'   U    10       9.866  -0.414 -37.164  1.00  0.00           H  
ATOM    311  O3'   U    10       8.375  -1.165 -35.961  1.00  0.00           O  
ATOM    312  P     A    11       7.090  -0.586 -35.254  1.00  0.00           P  
ATOM    313  OP1   A    11       5.966  -1.024 -36.104  1.00  0.00           O  
ATOM    314  OP2   A    11       7.253   0.840 -34.954  1.00  0.00           O  
ATOM    315  O5'   A    11       7.138  -1.397 -34.004  1.00  0.00           O  
ATOM    316  C5'   A    11       8.090  -1.260 -33.007  1.00  0.00           C  
ATOM    317  H5'   A    11       8.123  -0.219 -32.687  1.00  0.00           H  
ATOM    318 H5''   A    11       9.053  -1.607 -33.381  1.00  0.00           H  
ATOM    319  C4'   A    11       7.964  -2.111 -31.686  1.00  0.00           C  
ATOM    320  H4'   A    11       7.173  -1.788 -31.010  1.00  0.00           H  
ATOM    321  O4'   A    11       7.722  -3.487 -32.034  1.00  0.00           O  
ATOM    322  C1'   A    11       8.504  -4.372 -31.268  1.00  0.00           C  
ATOM    323  H1'   A    11       7.826  -5.058 -30.760  1.00  0.00           H  
ATOM    324  N9    A    11       9.329  -5.241 -32.155  1.00  0.00           N  
ATOM    325  C8    A    11       9.053  -6.568 -32.360  1.00  0.00           C  
ATOM    326  H8    A    11       8.138  -7.069 -32.079  1.00  0.00           H  
ATOM    327  N7    A    11       9.935  -7.108 -33.127  1.00  0.00           N  
ATOM    328  C5    A    11      10.863  -6.072 -33.368  1.00  0.00           C  
ATOM    329  C6    A    11      12.139  -5.998 -34.085  1.00  0.00           C  
ATOM    330  N6    A    11      12.730  -6.984 -34.655  1.00  0.00           N  
ATOM    331  H61   A    11      13.702  -6.824 -34.881  1.00  0.00           H  
ATOM    332  H62   A    11      12.353  -7.921 -34.668  1.00  0.00           H  
ATOM    333  N1    A    11      12.718  -4.821 -34.269  1.00  0.00           N  
ATOM    334  C2    A    11      12.142  -3.765 -33.675  1.00  0.00           C  
ATOM    335  H2    A    11      12.699  -2.853 -33.834  1.00  0.00           H  
ATOM    336  N3    A    11      11.062  -3.706 -32.938  1.00  0.00           N  
ATOM    337  C4    A    11      10.477  -4.914 -32.825  1.00  0.00           C  
ATOM    338  C3'   A    11       9.228  -2.105 -30.794  1.00  0.00           C  
ATOM    339  H3'   A    11      10.018  -1.935 -31.526  1.00  0.00           H  
ATOM    340  C2'   A    11       9.238  -3.568 -30.223  1.00  0.00           C  
ATOM    341  H2'   A    11      10.275  -3.858 -30.054  1.00  0.00           H  
ATOM    342  O2'   A    11       8.487  -3.534 -29.017  1.00  0.00           O  
ATOM    343 HO2'   A    11       8.691  -2.699 -28.589  1.00  0.00           H  
ATOM    344  O3'   A    11       9.166  -1.088 -29.775  1.00  0.00           O  
ATOM    345  P     A    12      10.045   0.200 -29.797  1.00  0.00           P  
ATOM    346  OP1   A    12       9.754   1.030 -28.606  1.00  0.00           O  
ATOM    347  OP2   A    12       9.730   0.888 -31.027  1.00  0.00           O  
ATOM    348  O5'   A    12      11.621  -0.246 -29.691  1.00  0.00           O  
ATOM    349  C5'   A    12      12.313  -0.982 -30.715  1.00  0.00           C  
ATOM    350  H5'   A    12      11.757  -0.974 -31.653  1.00  0.00           H  
ATOM    351 H5''   A    12      12.472  -2.006 -30.377  1.00  0.00           H  
ATOM    352  C4'   A    12      13.658  -0.335 -31.070  1.00  0.00           C  
ATOM    353  H4'   A    12      14.414  -1.071 -31.345  1.00  0.00           H  
ATOM    354  O4'   A    12      13.439   0.620 -32.128  1.00  0.00           O  
ATOM    355  C1'   A    12      14.188   1.733 -31.859  1.00  0.00           C  
ATOM    356  H1'   A    12      14.746   2.012 -32.753  1.00  0.00           H  
ATOM    357  N9    A    12      13.221   2.785 -31.393  1.00  0.00           N  
ATOM    358  C8    A    12      11.908   2.846 -31.708  1.00  0.00           C  
ATOM    359  H8    A    12      11.409   1.993 -32.143  1.00  0.00           H  
ATOM    360  N7    A    12      11.286   3.938 -31.480  1.00  0.00           N  
ATOM    361  C5    A    12      12.302   4.725 -30.973  1.00  0.00           C  
ATOM    362  C6    A    12      12.358   6.059 -30.548  1.00  0.00           C  
ATOM    363  N6    A    12      11.367   6.920 -30.430  1.00  0.00           N  
ATOM    364  H61   A    12      11.653   7.885 -30.344  1.00  0.00           H  
ATOM    365  H62   A    12      10.428   6.633 -30.667  1.00  0.00           H  
ATOM    366  N1    A    12      13.529   6.596 -30.174  1.00  0.00           N  
ATOM    367  C2    A    12      14.624   5.849 -30.187  1.00  0.00           C  
ATOM    368  H2    A    12      15.588   6.249 -29.911  1.00  0.00           H  
ATOM    369  N3    A    12      14.735   4.594 -30.672  1.00  0.00           N  
ATOM    370  C4    A    12      13.520   4.077 -30.990  1.00  0.00           C  
ATOM    371  C3'   A    12      14.439   0.339 -30.004  1.00  0.00           C  
ATOM    372  H3'   A    12      13.821   0.704 -29.183  1.00  0.00           H  
ATOM    373  C2'   A    12      15.138   1.386 -30.744  1.00  0.00           C  
ATOM    374  H2'   A    12      15.300   2.221 -30.062  1.00  0.00           H  
ATOM    375  O2'   A    12      16.344   0.925 -31.265  1.00  0.00           O  
ATOM    376 HO2'   A    12      16.657   0.187 -30.738  1.00  0.00           H  
ATOM    377  O3'   A    12      15.436  -0.526 -29.381  1.00  0.00           O  
ATOM    378  P     U    13      15.071  -1.397 -28.034  1.00  0.00           P  
ATOM    379  OP1   U    13      14.172  -0.574 -27.276  1.00  0.00           O  
ATOM    380  OP2   U    13      16.334  -1.792 -27.350  1.00  0.00           O  
ATOM    381  O5'   U    13      14.339  -2.655 -28.594  1.00  0.00           O  
ATOM    382  C5'   U    13      13.085  -3.055 -27.980  1.00  0.00           C  
ATOM    383  H5'   U    13      12.323  -2.284 -28.090  1.00  0.00           H  
ATOM    384 H5''   U    13      13.195  -3.288 -26.921  1.00  0.00           H  
ATOM    385  C4'   U    13      12.729  -4.389 -28.581  1.00  0.00           C  
ATOM    386  H4'   U    13      11.728  -4.587 -28.197  1.00  0.00           H  
ATOM    387  O4'   U    13      12.605  -4.363 -29.994  1.00  0.00           O  
ATOM    388  C1'   U    13      13.132  -5.548 -30.541  1.00  0.00           C  
ATOM    389  H1'   U    13      12.530  -6.088 -31.273  1.00  0.00           H  
ATOM    390  N1    U    13      14.493  -5.353 -31.180  1.00  0.00           N  
ATOM    391  C6    U    13      15.247  -4.135 -31.116  1.00  0.00           C  
ATOM    392  H6    U    13      14.801  -3.220 -30.754  1.00  0.00           H  
ATOM    393  C5    U    13      16.491  -4.101 -31.564  1.00  0.00           C  
ATOM    394  H5    U    13      17.140  -3.242 -31.489  1.00  0.00           H  
ATOM    395  C4    U    13      17.086  -5.193 -32.244  1.00  0.00           C  
ATOM    396  O4    U    13      18.300  -5.268 -32.543  1.00  0.00           O  
ATOM    397  N3    U    13      16.305  -6.252 -32.388  1.00  0.00           N  
ATOM    398  H3    U    13      16.692  -7.066 -32.844  1.00  0.00           H  
ATOM    399  C2    U    13      15.036  -6.420 -31.893  1.00  0.00           C  
ATOM    400  O2    U    13      14.404  -7.516 -32.058  1.00  0.00           O  
ATOM    401  C3'   U    13      13.672  -5.566 -28.237  1.00  0.00           C  
ATOM    402  H3'   U    13      14.723  -5.288 -28.152  1.00  0.00           H  
ATOM    403  C2'   U    13      13.385  -6.480 -29.413  1.00  0.00           C  
ATOM    404  H2'   U    13      14.333  -7.014 -29.468  1.00  0.00           H  
ATOM    405  O2'   U    13      12.183  -7.108 -29.160  1.00  0.00           O  
ATOM    406 HO2'   U    13      12.124  -6.987 -28.210  1.00  0.00           H  
ATOM    407  O3'   U    13      13.194  -6.131 -27.024  1.00  0.00           O  
ATOM    408  P     C    14      14.152  -6.749 -25.963  1.00  0.00           P  
ATOM    409  OP1   C    14      13.391  -6.995 -24.759  1.00  0.00           O  
ATOM    410  OP2   C    14      15.370  -5.894 -25.856  1.00  0.00           O  
ATOM    411  O5'   C    14      14.657  -8.109 -26.662  1.00  0.00           O  
ATOM    412  C5'   C    14      13.871  -9.253 -26.589  1.00  0.00           C  
ATOM    413  H5'   C    14      12.822  -8.975 -26.697  1.00  0.00           H  
ATOM    414 H5''   C    14      13.981  -9.602 -25.562  1.00  0.00           H  
ATOM    415  C4'   C    14      14.324 -10.274 -27.596  1.00  0.00           C  
ATOM    416  H4'   C    14      13.520 -11.008 -27.652  1.00  0.00           H  
ATOM    417  O4'   C    14      14.457  -9.721 -28.930  1.00  0.00           O  
ATOM    418  C1'   C    14      15.552 -10.323 -29.561  1.00  0.00           C  
ATOM    419  H1'   C    14      15.312 -10.632 -30.578  1.00  0.00           H  
ATOM    420  N1    C    14      16.723  -9.426 -29.687  1.00  0.00           N  
ATOM    421  C6    C    14      16.886  -8.331 -28.874  1.00  0.00           C  
ATOM    422  H6    C    14      16.087  -8.013 -28.220  1.00  0.00           H  
ATOM    423  C5    C    14      17.947  -7.496 -29.027  1.00  0.00           C  
ATOM    424  H5    C    14      18.017  -6.658 -28.349  1.00  0.00           H  
ATOM    425  C4    C    14      18.942  -7.835 -29.982  1.00  0.00           C  
ATOM    426  N4    C    14      19.925  -7.090 -30.223  1.00  0.00           N  
ATOM    427  H41   C    14      20.538  -7.332 -30.989  1.00  0.00           H  
ATOM    428  H42   C    14      19.993  -6.275 -29.630  1.00  0.00           H  
ATOM    429  N3    C    14      18.795  -8.918 -30.709  1.00  0.00           N  
ATOM    430  C2    C    14      17.705  -9.691 -30.590  1.00  0.00           C  
ATOM    431  O2    C    14      17.656 -10.720 -31.251  1.00  0.00           O  
ATOM    432  C3'   C    14      15.584 -11.073 -27.269  1.00  0.00           C  
ATOM    433  H3'   C    14      16.305 -10.429 -26.764  1.00  0.00           H  
ATOM    434  C2'   C    14      15.960 -11.537 -28.671  1.00  0.00           C  
ATOM    435  H2'   C    14      17.042 -11.671 -28.634  1.00  0.00           H  
ATOM    436  O2'   C    14      15.186 -12.684 -29.061  1.00  0.00           O  
ATOM    437 HO2'   C    14      15.231 -13.204 -28.256  1.00  0.00           H  
ATOM    438  O3'   C    14      15.384 -12.139 -26.358  1.00  0.00           O  
ATOM    439  P     C    15      16.575 -12.955 -25.683  1.00  0.00           P  
ATOM    440  OP1   C    15      15.906 -14.077 -24.961  1.00  0.00           O  
ATOM    441  OP2   C    15      17.609 -12.119 -24.978  1.00  0.00           O  
ATOM    442  O5'   C    15      17.312 -13.641 -26.885  1.00  0.00           O  
ATOM    443  C5'   C    15      17.060 -14.882 -27.575  1.00  0.00           C  
ATOM    444  H5'   C    15      16.022 -15.007 -27.886  1.00  0.00           H  
ATOM    445 H5''   C    15      17.250 -15.635 -26.811  1.00  0.00           H  
ATOM    446  C4'   C    15      18.157 -15.079 -28.630  1.00  0.00           C  
ATOM    447  H4'   C    15      17.862 -15.934 -29.238  1.00  0.00           H  
ATOM    448  O4'   C    15      18.383 -13.911 -29.419  1.00  0.00           O  
ATOM    449  C1'   C    15      19.760 -13.827 -29.728  1.00  0.00           C  
ATOM    450  H1'   C    15      19.766 -13.980 -30.807  1.00  0.00           H  
ATOM    451  N1    C    15      20.356 -12.525 -29.531  1.00  0.00           N  
ATOM    452  C6    C    15      19.915 -11.592 -28.621  1.00  0.00           C  
ATOM    453  H6    C    15      19.120 -11.921 -27.969  1.00  0.00           H  
ATOM    454  C5    C    15      20.438 -10.360 -28.475  1.00  0.00           C  
ATOM    455  H5    C    15      20.064  -9.645 -27.757  1.00  0.00           H  
ATOM    456  C4    C    15      21.610 -10.076 -29.272  1.00  0.00           C  
ATOM    457  N4    C    15      22.209  -8.902 -29.281  1.00  0.00           N  
ATOM    458  H41   C    15      22.911  -8.700 -29.978  1.00  0.00           H  
ATOM    459  H42   C    15      21.789  -8.218 -28.668  1.00  0.00           H  
ATOM    460  N3    C    15      22.145 -11.069 -30.017  1.00  0.00           N  
ATOM    461  C2    C    15      21.565 -12.270 -30.111  1.00  0.00           C  
ATOM    462  O2    C    15      22.188 -13.120 -30.798  1.00  0.00           O  
ATOM    463  C3'   C    15      19.466 -15.399 -27.975  1.00  0.00           C  
ATOM    464  H3'   C    15      19.580 -14.734 -27.119  1.00  0.00           H  
ATOM    465  C2'   C    15      20.445 -14.998 -29.047  1.00  0.00           C  
ATOM    466  H2'   C    15      21.462 -14.771 -28.727  1.00  0.00           H  
ATOM    467  O2'   C    15      20.538 -15.984 -30.063  1.00  0.00           O  
ATOM    468 HO2'   C    15      21.221 -15.731 -30.689  1.00  0.00           H  
ATOM    469  O3'   C    15      19.651 -16.678 -27.432  1.00  0.00           O  
ATOM    470  P     U    16      20.729 -16.944 -26.254  1.00  0.00           P  
ATOM    471  OP1   U    16      20.457 -18.273 -25.701  1.00  0.00           O  
ATOM    472  OP2   U    16      20.825 -15.782 -25.336  1.00  0.00           O  
ATOM    473  O5'   U    16      22.178 -16.852 -26.945  1.00  0.00           O  
ATOM    474  C5'   U    16      22.572 -17.756 -27.962  1.00  0.00           C  
ATOM    475  H5'   U    16      21.725 -17.892 -28.635  1.00  0.00           H  
ATOM    476 H5''   U    16      22.773 -18.729 -27.514  1.00  0.00           H  
ATOM    477  C4'   U    16      23.887 -17.296 -28.649  1.00  0.00           C  
ATOM    478  H4'   U    16      24.178 -18.121 -29.298  1.00  0.00           H  
ATOM    479  O4'   U    16      23.729 -16.013 -29.287  1.00  0.00           O  
ATOM    480  C1'   U    16      24.845 -15.172 -28.979  1.00  0.00           C  
ATOM    481  H1'   U    16      25.476 -15.023 -29.855  1.00  0.00           H  
ATOM    482  N1    U    16      24.436 -13.860 -28.416  1.00  0.00           N  
ATOM    483  C6    U    16      23.453 -13.706 -27.527  1.00  0.00           C  
ATOM    484  H6    U    16      22.809 -14.543 -27.307  1.00  0.00           H  
ATOM    485  C5    U    16      23.237 -12.556 -26.903  1.00  0.00           C  
ATOM    486  H5    U    16      22.489 -12.397 -26.141  1.00  0.00           H  
ATOM    487  C4    U    16      24.117 -11.393 -27.094  1.00  0.00           C  
ATOM    488  O4    U    16      24.070 -10.334 -26.494  1.00  0.00           O  
ATOM    489  N3    U    16      25.019 -11.600 -28.029  1.00  0.00           N  
ATOM    490  H3    U    16      25.508 -10.814 -28.431  1.00  0.00           H  
ATOM    491  C2    U    16      25.214 -12.786 -28.714  1.00  0.00           C  
ATOM    492  O2    U    16      26.092 -12.796 -29.561  1.00  0.00           O  
ATOM    493  C3'   U    16      25.025 -17.136 -27.623  1.00  0.00           C  
ATOM    494  H3'   U    16      24.559 -16.922 -26.661  1.00  0.00           H  
ATOM    495  C2'   U    16      25.824 -15.952 -28.150  1.00  0.00           C  
ATOM    496  H2'   U    16      26.094 -15.322 -27.302  1.00  0.00           H  
ATOM    497  O2'   U    16      26.949 -16.317 -28.954  1.00  0.00           O  
ATOM    498 HO2'   U    16      27.512 -16.842 -28.381  1.00  0.00           H  
ATOM    499  O3'   U    16      25.829 -18.297 -27.422  1.00  0.00           O  
ATOM    500  P     A    17      26.829 -18.317 -26.171  1.00  0.00           P  
ATOM    501  OP1   A    17      27.276 -19.715 -26.048  1.00  0.00           O  
ATOM    502  OP2   A    17      26.190 -17.736 -25.020  1.00  0.00           O  
ATOM    503  O5'   A    17      28.081 -17.488 -26.523  1.00  0.00           O  
ATOM    504  C5'   A    17      29.244 -18.035 -27.191  1.00  0.00           C  
ATOM    505  H5'   A    17      28.972 -18.643 -28.054  1.00  0.00           H  
ATOM    506 H5''   A    17      29.723 -18.647 -26.427  1.00  0.00           H  
ATOM    507  C4'   A    17      30.275 -16.926 -27.487  1.00  0.00           C  
ATOM    508  H4'   A    17      30.998 -17.494 -28.073  1.00  0.00           H  
ATOM    509  O4'   A    17      29.723 -15.900 -28.261  1.00  0.00           O  
ATOM    510  C1'   A    17      30.305 -14.649 -27.993  1.00  0.00           C  
ATOM    511  H1'   A    17      30.617 -14.262 -28.963  1.00  0.00           H  
ATOM    512  N9    A    17      29.281 -13.734 -27.358  1.00  0.00           N  
ATOM    513  C8    A    17      28.143 -14.016 -26.583  1.00  0.00           C  
ATOM    514  H8    A    17      27.852 -15.015 -26.292  1.00  0.00           H  
ATOM    515  N7    A    17      27.524 -12.954 -26.102  1.00  0.00           N  
ATOM    516  C5    A    17      28.322 -11.876 -26.588  1.00  0.00           C  
ATOM    517  C6    A    17      28.285 -10.464 -26.475  1.00  0.00           C  
ATOM    518  N6    A    17      27.299  -9.811 -25.999  1.00  0.00           N  
ATOM    519  H61   A    17      27.386  -8.806 -25.954  1.00  0.00           H  
ATOM    520  H62   A    17      26.627 -10.334 -25.454  1.00  0.00           H  
ATOM    521  N1    A    17      29.265  -9.725 -26.988  1.00  0.00           N  
ATOM    522  C2    A    17      30.306 -10.330 -27.460  1.00  0.00           C  
ATOM    523  H2    A    17      31.140  -9.698 -27.728  1.00  0.00           H  
ATOM    524  N3    A    17      30.500 -11.611 -27.627  1.00  0.00           N  
ATOM    525  C4    A    17      29.481 -12.369 -27.129  1.00  0.00           C  
ATOM    526  C3'   A    17      30.967 -16.200 -26.372  1.00  0.00           C  
ATOM    527  H3'   A    17      30.253 -16.054 -25.561  1.00  0.00           H  
ATOM    528  C2'   A    17      31.458 -14.956 -26.989  1.00  0.00           C  
ATOM    529  H2'   A    17      31.595 -14.169 -26.247  1.00  0.00           H  
ATOM    530  O2'   A    17      32.579 -15.141 -27.903  1.00  0.00           O  
ATOM    531 HO2'   A    17      33.140 -15.831 -27.542  1.00  0.00           H  
ATOM    532  O3'   A    17      32.070 -17.123 -25.929  1.00  0.00           O  
ATOM    533  P     A    18      32.517 -17.195 -24.357  1.00  0.00           P  
ATOM    534  OP1   A    18      33.595 -18.135 -24.216  1.00  0.00           O  
ATOM    535  OP2   A    18      31.307 -17.462 -23.497  1.00  0.00           O  
ATOM    536  O5'   A    18      33.110 -15.803 -23.936  1.00  0.00           O  
ATOM    537  C5'   A    18      34.303 -15.229 -24.429  1.00  0.00           C  
ATOM    538  H5'   A    18      34.178 -15.367 -25.503  1.00  0.00           H  
ATOM    539 H5''   A    18      35.204 -15.752 -24.111  1.00  0.00           H  
ATOM    540  C4'   A    18      34.507 -13.741 -24.327  1.00  0.00           C  
ATOM    541  H4'   A    18      35.485 -13.577 -24.777  1.00  0.00           H  
ATOM    542  O4'   A    18      33.479 -13.105 -25.097  1.00  0.00           O  
ATOM    543  C1'   A    18      33.149 -11.940 -24.374  1.00  0.00           C  
ATOM    544  H1'   A    18      33.125 -11.105 -25.075  1.00  0.00           H  
ATOM    545  N9    A    18      31.849 -12.029 -23.755  1.00  0.00           N  
ATOM    546  C8    A    18      31.041 -13.122 -23.573  1.00  0.00           C  
ATOM    547  H8    A    18      31.311 -14.155 -23.737  1.00  0.00           H  
ATOM    548  N7    A    18      29.849 -12.677 -23.205  1.00  0.00           N  
ATOM    549  C5    A    18      29.923 -11.288 -23.126  1.00  0.00           C  
ATOM    550  C6    A    18      29.107 -10.163 -22.863  1.00  0.00           C  
ATOM    551  N6    A    18      27.757 -10.170 -22.771  1.00  0.00           N  
ATOM    552  H61   A    18      27.352  -9.250 -22.671  1.00  0.00           H  
ATOM    553  H62   A    18      27.250 -11.006 -23.025  1.00  0.00           H  
ATOM    554  N1    A    18      29.551  -8.919 -22.988  1.00  0.00           N  
ATOM    555  C2    A    18      30.775  -8.716 -23.401  1.00  0.00           C  
ATOM    556  H2    A    18      31.144  -7.701 -23.403  1.00  0.00           H  
ATOM    557  N3    A    18      31.704  -9.625 -23.643  1.00  0.00           N  
ATOM    558  C4    A    18      31.194 -10.895 -23.424  1.00  0.00           C  
ATOM    559  C3'   A    18      34.574 -13.108 -22.859  1.00  0.00           C  
ATOM    560  H3'   A    18      33.871 -13.700 -22.272  1.00  0.00           H  
ATOM    561  C2'   A    18      34.138 -11.769 -23.267  1.00  0.00           C  
ATOM    562  H2'   A    18      33.676 -11.223 -22.445  1.00  0.00           H  
ATOM    563  O2'   A    18      35.165 -11.137 -23.764  1.00  0.00           O  
ATOM    564 HO2'   A    18      35.911 -11.439 -23.241  1.00  0.00           H  
ATOM    565  O3'   A    18      35.853 -13.006 -22.259  1.00  0.00           O  
ATOM    566  P     U    19      36.081 -13.010 -20.685  1.00  0.00           P  
ATOM    567  OP1   U    19      37.510 -12.847 -20.343  1.00  0.00           O  
ATOM    568  OP2   U    19      35.289 -14.191 -20.186  1.00  0.00           O  
ATOM    569  O5'   U    19      35.301 -11.648 -20.301  1.00  0.00           O  
ATOM    570  C5'   U    19      35.857 -10.344 -20.384  1.00  0.00           C  
ATOM    571  H5'   U    19      36.199 -10.065 -21.381  1.00  0.00           H  
ATOM    572 H5''   U    19      36.723 -10.386 -19.724  1.00  0.00           H  
ATOM    573  C4'   U    19      34.831  -9.274 -19.921  1.00  0.00           C  
ATOM    574  H4'   U    19      35.234  -8.283 -20.131  1.00  0.00           H  
ATOM    575  O4'   U    19      33.577  -9.404 -20.620  1.00  0.00           O  
ATOM    576  C1'   U    19      32.491  -9.182 -19.778  1.00  0.00           C  
ATOM    577  H1'   U    19      32.024  -8.248 -20.090  1.00  0.00           H  
ATOM    578  N1    U    19      31.417 -10.224 -19.809  1.00  0.00           N  
ATOM    579  C6    U    19      31.814 -11.553 -19.869  1.00  0.00           C  
ATOM    580  H6    U    19      32.876 -11.718 -19.967  1.00  0.00           H  
ATOM    581  C5    U    19      30.935 -12.544 -19.857  1.00  0.00           C  
ATOM    582  H5    U    19      31.375 -13.529 -19.900  1.00  0.00           H  
ATOM    583  C4    U    19      29.512 -12.266 -19.816  1.00  0.00           C  
ATOM    584  O4    U    19      28.617 -13.147 -19.850  1.00  0.00           O  
ATOM    585  N3    U    19      29.187 -10.894 -19.709  1.00  0.00           N  
ATOM    586  H3    U    19      28.264 -10.625 -19.401  1.00  0.00           H  
ATOM    587  C2    U    19      30.093  -9.848 -19.696  1.00  0.00           C  
ATOM    588  O2    U    19      29.778  -8.682 -19.655  1.00  0.00           O  
ATOM    589  C3'   U    19      34.566  -9.360 -18.447  1.00  0.00           C  
ATOM    590  H3'   U    19      34.609 -10.389 -18.092  1.00  0.00           H  
ATOM    591  C2'   U    19      33.070  -8.973 -18.362  1.00  0.00           C  
ATOM    592  H2'   U    19      32.526  -9.533 -17.601  1.00  0.00           H  
ATOM    593  O2'   U    19      32.904  -7.541 -18.152  1.00  0.00           O  
ATOM    594 HO2'   U    19      33.571  -7.365 -17.484  1.00  0.00           H  
ATOM    595  O3'   U    19      35.364  -8.449 -17.749  1.00  0.00           O  
ATOM    596  P     G    20      35.701  -8.571 -16.211  1.00  0.00           P  
ATOM    597  OP1   G    20      37.102  -8.258 -15.997  1.00  0.00           O  
ATOM    598  OP2   G    20      35.223  -9.916 -15.798  1.00  0.00           O  
ATOM    599  O5'   G    20      34.710  -7.519 -15.527  1.00  0.00           O  
ATOM    600  C5'   G    20      34.891  -6.110 -15.429  1.00  0.00           C  
ATOM    601  H5'   G    20      35.275  -5.919 -16.431  1.00  0.00           H  
ATOM    602 H5''   G    20      35.724  -5.878 -14.765  1.00  0.00           H  
ATOM    603  C4'   G    20      33.641  -5.393 -15.089  1.00  0.00           C  
ATOM    604  H4'   G    20      33.859  -4.334 -15.223  1.00  0.00           H  
ATOM    605  O4'   G    20      32.605  -5.719 -16.080  1.00  0.00           O  
ATOM    606  C1'   G    20      31.459  -5.649 -15.308  1.00  0.00           C  
ATOM    607  H1'   G    20      30.700  -5.112 -15.878  1.00  0.00           H  
ATOM    608  N9    G    20      30.766  -7.004 -15.152  1.00  0.00           N  
ATOM    609  C8    G    20      31.276  -8.320 -15.212  1.00  0.00           C  
ATOM    610  H8    G    20      32.294  -8.633 -15.390  1.00  0.00           H  
ATOM    611  N7    G    20      30.399  -9.197 -14.979  1.00  0.00           N  
ATOM    612  C5    G    20      29.230  -8.507 -14.830  1.00  0.00           C  
ATOM    613  C6    G    20      27.831  -8.946 -14.683  1.00  0.00           C  
ATOM    614  O6    G    20      27.258 -10.036 -14.571  1.00  0.00           O  
ATOM    615  N1    G    20      26.946  -7.928 -14.520  1.00  0.00           N  
ATOM    616  H1    G    20      25.976  -8.172 -14.377  1.00  0.00           H  
ATOM    617  C2    G    20      27.235  -6.637 -14.589  1.00  0.00           C  
ATOM    618  N2    G    20      26.235  -5.831 -14.442  1.00  0.00           N  
ATOM    619  H21   G    20      25.320  -6.181 -14.197  1.00  0.00           H  
ATOM    620  H22   G    20      26.303  -4.826 -14.506  1.00  0.00           H  
ATOM    621  N3    G    20      28.534  -6.178 -14.774  1.00  0.00           N  
ATOM    622  C4    G    20      29.441  -7.154 -14.833  1.00  0.00           C  
ATOM    623  C3'   G    20      33.076  -5.662 -13.695  1.00  0.00           C  
ATOM    624  H3'   G    20      32.926  -6.719 -13.474  1.00  0.00           H  
ATOM    625  C2'   G    20      31.706  -5.049 -13.901  1.00  0.00           C  
ATOM    626  H2'   G    20      31.028  -5.443 -13.144  1.00  0.00           H  
ATOM    627  O2'   G    20      31.611  -3.573 -14.095  1.00  0.00           O  
ATOM    628 HO2'   G    20      31.707  -3.154 -13.237  1.00  0.00           H  
ATOM    629  O3'   G    20      33.779  -5.057 -12.651  1.00  0.00           O  
ATOM    630  P     A    21      33.475  -5.461 -11.129  1.00  0.00           P  
ATOM    631  OP1   A    21      34.358  -4.639 -10.329  1.00  0.00           O  
ATOM    632  OP2   A    21      33.435  -6.906 -11.018  1.00  0.00           O  
ATOM    633  O5'   A    21      31.971  -4.903 -11.041  1.00  0.00           O  
ATOM    634  C5'   A    21      31.325  -4.685  -9.802  1.00  0.00           C  
ATOM    635  H5'   A    21      31.866  -4.026  -9.123  1.00  0.00           H  
ATOM    636 H5''   A    21      31.318  -5.580  -9.180  1.00  0.00           H  
ATOM    637  C4'   A    21      30.044  -3.985 -10.035  1.00  0.00           C  
ATOM    638  H4'   A    21      30.204  -2.975 -10.413  1.00  0.00           H  
ATOM    639  O4'   A    21      29.203  -4.552 -11.023  1.00  0.00           O  
ATOM    640  C1'   A    21      27.855  -4.432 -10.590  1.00  0.00           C  
ATOM    641  H1'   A    21      27.273  -3.852 -11.306  1.00  0.00           H  
ATOM    642  N9    A    21      27.258  -5.806 -10.554  1.00  0.00           N  
ATOM    643  C8    A    21      27.850  -6.954 -10.928  1.00  0.00           C  
ATOM    644  H8    A    21      28.903  -7.105 -11.120  1.00  0.00           H  
ATOM    645  N7    A    21      27.026  -7.996 -11.054  1.00  0.00           N  
ATOM    646  C5    A    21      25.785  -7.417 -10.697  1.00  0.00           C  
ATOM    647  C6    A    21      24.447  -7.864 -10.732  1.00  0.00           C  
ATOM    648  N6    A    21      24.015  -9.025 -11.125  1.00  0.00           N  
ATOM    649  H61   A    21      23.019  -9.174 -11.202  1.00  0.00           H  
ATOM    650  H62   A    21      24.639  -9.686 -11.566  1.00  0.00           H  
ATOM    651  N1    A    21      23.464  -7.051 -10.384  1.00  0.00           N  
ATOM    652  C2    A    21      23.716  -5.819 -10.048  1.00  0.00           C  
ATOM    653  H2    A    21      22.884  -5.224  -9.700  1.00  0.00           H  
ATOM    654  N3    A    21      24.879  -5.221 -10.034  1.00  0.00           N  
ATOM    655  C4    A    21      25.901  -6.097 -10.346  1.00  0.00           C  
ATOM    656  C3'   A    21      29.317  -3.901  -8.724  1.00  0.00           C  
ATOM    657  H3'   A    21      29.395  -4.830  -8.161  1.00  0.00           H  
ATOM    658  C2'   A    21      27.854  -3.703  -9.251  1.00  0.00           C  
ATOM    659  H2'   A    21      27.154  -4.185  -8.568  1.00  0.00           H  
ATOM    660  O2'   A    21      27.405  -2.372  -9.594  1.00  0.00           O  
ATOM    661 HO2'   A    21      26.504  -2.298  -9.272  1.00  0.00           H  
ATOM    662  O3'   A    21      29.722  -2.845  -7.908  1.00  0.00           O  
ATOM    663  P     U    22      29.821  -2.884  -6.407  1.00  0.00           P  
ATOM    664  OP1   U    22      30.283  -1.530  -5.999  1.00  0.00           O  
ATOM    665  OP2   U    22      30.746  -4.024  -6.113  1.00  0.00           O  
ATOM    666  O5'   U    22      28.372  -3.133  -5.815  1.00  0.00           O  
ATOM    667  C5'   U    22      27.279  -2.233  -5.812  1.00  0.00           C  
ATOM    668  H5'   U    22      27.310  -1.665  -6.742  1.00  0.00           H  
ATOM    669 H5''   U    22      27.522  -1.544  -5.003  1.00  0.00           H  
ATOM    670  C4'   U    22      25.887  -2.915  -5.565  1.00  0.00           C  
ATOM    671  H4'   U    22      25.254  -2.028  -5.588  1.00  0.00           H  
ATOM    672  O4'   U    22      25.580  -3.952  -6.594  1.00  0.00           O  
ATOM    673  C1'   U    22      24.855  -4.936  -5.925  1.00  0.00           C  
ATOM    674  H1'   U    22      23.789  -4.710  -5.908  1.00  0.00           H  
ATOM    675  N1    U    22      25.032  -6.190  -6.684  1.00  0.00           N  
ATOM    676  C6    U    22      26.275  -6.664  -6.918  1.00  0.00           C  
ATOM    677  H6    U    22      27.103  -5.983  -6.786  1.00  0.00           H  
ATOM    678  C5    U    22      26.425  -7.926  -7.319  1.00  0.00           C  
ATOM    679  H5    U    22      27.420  -8.326  -7.452  1.00  0.00           H  
ATOM    680  C4    U    22      25.302  -8.818  -7.502  1.00  0.00           C  
ATOM    681  O4    U    22      25.382 -10.032  -7.809  1.00  0.00           O  
ATOM    682  N3    U    22      24.116  -8.198  -7.386  1.00  0.00           N  
ATOM    683  H3    U    22      23.369  -8.863  -7.246  1.00  0.00           H  
ATOM    684  C2    U    22      23.899  -6.874  -7.058  1.00  0.00           C  
ATOM    685  O2    U    22      22.754  -6.376  -7.078  1.00  0.00           O  
ATOM    686  C3'   U    22      25.859  -3.592  -4.154  1.00  0.00           C  
ATOM    687  H3'   U    22      26.855  -3.530  -3.717  1.00  0.00           H  
ATOM    688  C2'   U    22      25.482  -4.989  -4.535  1.00  0.00           C  
ATOM    689  H2'   U    22      26.464  -5.447  -4.655  1.00  0.00           H  
ATOM    690  O2'   U    22      24.670  -5.828  -3.615  1.00  0.00           O  
ATOM    691 HO2'   U    22      24.408  -5.423  -2.785  1.00  0.00           H  
ATOM    692  O3'   U    22      24.830  -2.980  -3.378  1.00  0.00           O  
ATOM    693  P     A    23      25.222  -1.749  -2.439  1.00  0.00           P  
ATOM    694  OP1   A    23      26.243  -0.887  -3.109  1.00  0.00           O  
ATOM    695  OP2   A    23      25.585  -2.387  -1.185  1.00  0.00           O  
ATOM    696  O5'   A    23      23.900  -0.942  -2.155  1.00  0.00           O  
ATOM    697  C5'   A    23      23.559   0.107  -3.078  1.00  0.00           C  
ATOM    698  H5'   A    23      24.161   0.049  -3.984  1.00  0.00           H  
ATOM    699 H5''   A    23      23.815   1.110  -2.736  1.00  0.00           H  
ATOM    700  C4'   A    23      22.080  -0.021  -3.595  1.00  0.00           C  
ATOM    701  H4'   A    23      21.774   0.685  -4.367  1.00  0.00           H  
ATOM    702  O4'   A    23      21.911  -1.345  -4.124  1.00  0.00           O  
ATOM    703  C1'   A    23      20.663  -1.810  -3.722  1.00  0.00           C  
ATOM    704  H1'   A    23      19.882  -1.409  -4.366  1.00  0.00           H  
ATOM    705  N9    A    23      20.529  -3.253  -3.932  1.00  0.00           N  
ATOM    706  C8    A    23      21.474  -4.215  -4.106  1.00  0.00           C  
ATOM    707  H8    A    23      22.501  -4.073  -4.407  1.00  0.00           H  
ATOM    708  N7    A    23      21.004  -5.428  -4.036  1.00  0.00           N  
ATOM    709  C5    A    23      19.649  -5.289  -3.794  1.00  0.00           C  
ATOM    710  C6    A    23      18.582  -6.162  -3.450  1.00  0.00           C  
ATOM    711  N6    A    23      18.622  -7.456  -3.249  1.00  0.00           N  
ATOM    712  H61   A    23      17.780  -7.904  -2.917  1.00  0.00           H  
ATOM    713  H62   A    23      19.470  -7.993  -3.365  1.00  0.00           H  
ATOM    714  N1    A    23      17.381  -5.716  -3.181  1.00  0.00           N  
ATOM    715  C2    A    23      17.206  -4.342  -3.264  1.00  0.00           C  
ATOM    716  H2    A    23      16.190  -3.988  -3.171  1.00  0.00           H  
ATOM    717  N3    A    23      18.145  -3.408  -3.630  1.00  0.00           N  
ATOM    718  C4    A    23      19.336  -3.942  -3.837  1.00  0.00           C  
ATOM    719  C3'   A    23      20.994   0.174  -2.512  1.00  0.00           C  
ATOM    720  H3'   A    23      21.378   0.642  -1.605  1.00  0.00           H  
ATOM    721  C2'   A    23      20.469  -1.219  -2.327  1.00  0.00           C  
ATOM    722  H2'   A    23      21.161  -1.702  -1.638  1.00  0.00           H  
ATOM    723  O2'   A    23      19.115  -1.270  -1.854  1.00  0.00           O  
ATOM    724 HO2'   A    23      18.798  -2.152  -2.060  1.00  0.00           H  
ATOM    725  O3'   A    23      20.022   1.056  -3.049  1.00  0.00           O  
ATOM    726  P     U    24      20.101   2.658  -2.774  1.00  0.00           P  
ATOM    727  OP1   U    24      20.301   2.861  -1.345  1.00  0.00           O  
ATOM    728  OP2   U    24      18.897   3.267  -3.332  1.00  0.00           O  
ATOM    729  O5'   U    24      21.387   3.121  -3.614  1.00  0.00           O  
ATOM    730  C5'   U    24      21.343   3.619  -4.995  1.00  0.00           C  
ATOM    731  H5'   U    24      20.437   4.178  -5.230  1.00  0.00           H  
ATOM    732 H5''   U    24      21.498   2.844  -5.746  1.00  0.00           H  
ATOM    733  C4'   U    24      22.483   4.645  -5.368  1.00  0.00           C  
ATOM    734  H4'   U    24      22.291   5.231  -6.267  1.00  0.00           H  
ATOM    735  O4'   U    24      22.625   5.663  -4.375  1.00  0.00           O  
ATOM    736  C1'   U    24      23.826   5.483  -3.634  1.00  0.00           C  
ATOM    737  H1'   U    24      24.617   6.160  -3.955  1.00  0.00           H  
ATOM    738  N1    U    24      23.725   5.609  -2.156  1.00  0.00           N  
ATOM    739  C6    U    24      22.496   5.404  -1.665  1.00  0.00           C  
ATOM    740  H6    U    24      21.722   4.985  -2.291  1.00  0.00           H  
ATOM    741  C5    U    24      22.369   5.553  -0.308  1.00  0.00           C  
ATOM    742  H5    U    24      21.391   5.305   0.076  1.00  0.00           H  
ATOM    743  C4    U    24      23.419   6.084   0.536  1.00  0.00           C  
ATOM    744  O4    U    24      23.358   6.301   1.735  1.00  0.00           O  
ATOM    745  N3    U    24      24.635   6.063  -0.036  1.00  0.00           N  
ATOM    746  H3    U    24      25.407   6.446   0.491  1.00  0.00           H  
ATOM    747  C2    U    24      24.829   5.943  -1.424  1.00  0.00           C  
ATOM    748  O2    U    24      25.926   6.115  -1.946  1.00  0.00           O  
ATOM    749  C3'   U    24      23.831   3.904  -5.468  1.00  0.00           C  
ATOM    750  H3'   U    24      23.805   2.818  -5.554  1.00  0.00           H  
ATOM    751  C2'   U    24      24.263   4.127  -4.024  1.00  0.00           C  
ATOM    752  H2'   U    24      23.763   3.396  -3.389  1.00  0.00           H  
ATOM    753  O2'   U    24      25.654   3.887  -3.671  1.00  0.00           O  
ATOM    754 HO2'   U    24      26.010   3.203  -4.243  1.00  0.00           H  
ATOM    755  O3'   U    24      24.738   4.547  -6.450  1.00  0.00           O  
ATOM    756  P     G    25      24.505   4.406  -8.021  1.00  0.00           P  
ATOM    757  OP1   G    25      25.768   4.856  -8.683  1.00  0.00           O  
ATOM    758  OP2   G    25      23.205   4.984  -8.389  1.00  0.00           O  
ATOM    759  O5'   G    25      24.383   2.819  -8.148  1.00  0.00           O  
ATOM    760  C5'   G    25      25.533   2.003  -8.218  1.00  0.00           C  
ATOM    761  H5'   G    25      26.117   2.350  -7.366  1.00  0.00           H  
ATOM    762 H5''   G    25      26.160   2.142  -9.099  1.00  0.00           H  
ATOM    763  C4'   G    25      25.173   0.555  -8.169  1.00  0.00           C  
ATOM    764  H4'   G    25      26.099   0.019  -7.962  1.00  0.00           H  
ATOM    765  O4'   G    25      24.189   0.247  -7.145  1.00  0.00           O  
ATOM    766  C1'   G    25      23.423  -0.891  -7.596  1.00  0.00           C  
ATOM    767  H1'   G    25      23.727  -1.702  -6.935  1.00  0.00           H  
ATOM    768  N9    G    25      21.960  -0.731  -7.453  1.00  0.00           N  
ATOM    769  C8    G    25      21.312   0.483  -7.279  1.00  0.00           C  
ATOM    770  H8    G    25      21.839   1.422  -7.196  1.00  0.00           H  
ATOM    771  N7    G    25      20.014   0.332  -7.312  1.00  0.00           N  
ATOM    772  C5    G    25      19.836  -1.080  -7.212  1.00  0.00           C  
ATOM    773  C6    G    25      18.648  -1.928  -7.098  1.00  0.00           C  
ATOM    774  O6    G    25      17.436  -1.548  -7.066  1.00  0.00           O  
ATOM    775  N1    G    25      18.889  -3.250  -7.122  1.00  0.00           N  
ATOM    776  H1    G    25      18.056  -3.804  -7.257  1.00  0.00           H  
ATOM    777  C2    G    25      20.118  -3.818  -7.264  1.00  0.00           C  
ATOM    778  N2    G    25      20.205  -5.128  -7.287  1.00  0.00           N  
ATOM    779  H21   G    25      19.401  -5.629  -6.937  1.00  0.00           H  
ATOM    780  H22   G    25      21.126  -5.531  -7.382  1.00  0.00           H  
ATOM    781  N3    G    25      21.197  -3.084  -7.360  1.00  0.00           N  
ATOM    782  C4    G    25      21.016  -1.721  -7.334  1.00  0.00           C  
ATOM    783  C3'   G    25      24.423   0.138  -9.403  1.00  0.00           C  
ATOM    784  H3'   G    25      23.592   0.842  -9.444  1.00  0.00           H  
ATOM    785  C2'   G    25      23.864  -1.216  -9.026  1.00  0.00           C  
ATOM    786  H2'   G    25      22.943  -1.409  -9.576  1.00  0.00           H  
ATOM    787  O2'   G    25      24.765  -2.238  -8.971  1.00  0.00           O  
ATOM    788 HO2'   G    25      24.479  -3.147  -9.086  1.00  0.00           H  
ATOM    789  O3'   G    25      25.317   0.183 -10.506  1.00  0.00           O  
ATOM    790  P     G    26      24.775   0.460 -11.996  1.00  0.00           P  
ATOM    791  OP1   G    26      25.937   0.778 -12.767  1.00  0.00           O  
ATOM    792  OP2   G    26      23.699   1.465 -11.776  1.00  0.00           O  
ATOM    793  O5'   G    26      24.035  -0.871 -12.478  1.00  0.00           O  
ATOM    794  C5'   G    26      24.747  -2.056 -12.668  1.00  0.00           C  
ATOM    795  H5'   G    26      25.454  -2.187 -11.849  1.00  0.00           H  
ATOM    796 H5''   G    26      25.322  -1.976 -13.590  1.00  0.00           H  
ATOM    797  C4'   G    26      23.783  -3.283 -12.845  1.00  0.00           C  
ATOM    798  H4'   G    26      24.364  -4.175 -13.079  1.00  0.00           H  
ATOM    799  O4'   G    26      23.059  -3.413 -11.598  1.00  0.00           O  
ATOM    800  C1'   G    26      21.737  -3.894 -11.831  1.00  0.00           C  
ATOM    801  H1'   G    26      21.436  -4.855 -11.414  1.00  0.00           H  
ATOM    802  N9    G    26      20.770  -2.847 -11.331  1.00  0.00           N  
ATOM    803  C8    G    26      20.904  -1.476 -11.396  1.00  0.00           C  
ATOM    804  H8    G    26      21.746  -0.893 -11.740  1.00  0.00           H  
ATOM    805  N7    G    26      19.869  -0.839 -11.000  1.00  0.00           N  
ATOM    806  C5    G    26      18.971  -1.882 -10.662  1.00  0.00           C  
ATOM    807  C6    G    26      17.557  -1.737 -10.271  1.00  0.00           C  
ATOM    808  O6    G    26      16.951  -0.702 -10.099  1.00  0.00           O  
ATOM    809  N1    G    26      16.970  -2.965  -9.950  1.00  0.00           N  
ATOM    810  H1    G    26      15.988  -3.037  -9.723  1.00  0.00           H  
ATOM    811  C2    G    26      17.661  -4.099  -9.963  1.00  0.00           C  
ATOM    812  N2    G    26      16.985  -5.120  -9.565  1.00  0.00           N  
ATOM    813  H21   G    26      16.010  -5.126  -9.301  1.00  0.00           H  
ATOM    814  H22   G    26      17.502  -5.987  -9.595  1.00  0.00           H  
ATOM    815  N3    G    26      18.961  -4.318 -10.324  1.00  0.00           N  
ATOM    816  C4    G    26      19.542  -3.131 -10.774  1.00  0.00           C  
ATOM    817  C3'   G    26      22.704  -3.145 -13.902  1.00  0.00           C  
ATOM    818  H3'   G    26      22.462  -2.091 -13.768  1.00  0.00           H  
ATOM    819  C2'   G    26      21.612  -4.041 -13.323  1.00  0.00           C  
ATOM    820  H2'   G    26      20.672  -3.655 -13.716  1.00  0.00           H  
ATOM    821  O2'   G    26      21.819  -5.407 -13.604  1.00  0.00           O  
ATOM    822 HO2'   G    26      22.213  -5.395 -14.480  1.00  0.00           H  
ATOM    823  O3'   G    26      22.984  -3.581 -15.183  1.00  0.00           O  
ATOM    824  P     U    27      22.608  -2.751 -16.483  1.00  0.00           P  
ATOM    825  OP1   U    27      21.630  -1.689 -16.239  1.00  0.00           O  
ATOM    826  OP2   U    27      22.242  -3.775 -17.490  1.00  0.00           O  
ATOM    827  O5'   U    27      23.972  -2.070 -16.913  1.00  0.00           O  
ATOM    828  C5'   U    27      24.627  -1.010 -16.281  1.00  0.00           C  
ATOM    829  H5'   U    27      24.581  -1.051 -15.193  1.00  0.00           H  
ATOM    830 H5''   U    27      24.281  -0.057 -16.682  1.00  0.00           H  
ATOM    831  C4'   U    27      26.121  -1.184 -16.637  1.00  0.00           C  
ATOM    832  H4'   U    27      26.750  -0.418 -16.183  1.00  0.00           H  
ATOM    833  O4'   U    27      26.485  -2.488 -16.276  1.00  0.00           O  
ATOM    834  C1'   U    27      27.506  -2.942 -17.173  1.00  0.00           C  
ATOM    835  H1'   U    27      28.420  -2.833 -16.590  1.00  0.00           H  
ATOM    836  N1    U    27      27.285  -4.331 -17.548  1.00  0.00           N  
ATOM    837  C6    U    27      26.031  -4.866 -17.763  1.00  0.00           C  
ATOM    838  H6    U    27      25.191  -4.205 -17.610  1.00  0.00           H  
ATOM    839  C5    U    27      25.818  -6.174 -18.224  1.00  0.00           C  
ATOM    840  H5    U    27      24.790  -6.505 -18.253  1.00  0.00           H  
ATOM    841  C4    U    27      26.970  -7.032 -18.443  1.00  0.00           C  
ATOM    842  O4    U    27      26.923  -8.240 -18.641  1.00  0.00           O  
ATOM    843  N3    U    27      28.166  -6.370 -18.287  1.00  0.00           N  
ATOM    844  H3    U    27      29.067  -6.788 -18.468  1.00  0.00           H  
ATOM    845  C2    U    27      28.402  -5.095 -17.880  1.00  0.00           C  
ATOM    846  O2    U    27      29.551  -4.685 -17.876  1.00  0.00           O  
ATOM    847  C3'   U    27      26.448  -1.026 -18.149  1.00  0.00           C  
ATOM    848  H3'   U    27      25.623  -1.317 -18.799  1.00  0.00           H  
ATOM    849  C2'   U    27      27.637  -1.915 -18.243  1.00  0.00           C  
ATOM    850  H2'   U    27      27.689  -2.365 -19.235  1.00  0.00           H  
ATOM    851  O2'   U    27      28.815  -1.159 -17.986  1.00  0.00           O  
ATOM    852 HO2'   U    27      28.602  -0.236 -18.140  1.00  0.00           H  
ATOM    853  O3'   U    27      26.788   0.342 -18.483  1.00  0.00           O  
ATOM    854  P     U    28      26.602   1.010 -19.910  1.00  0.00           P  
ATOM    855  OP1   U    28      27.100   2.331 -19.730  1.00  0.00           O  
ATOM    856  OP2   U    28      25.245   0.666 -20.426  1.00  0.00           O  
ATOM    857  O5'   U    28      27.643   0.186 -20.858  1.00  0.00           O  
ATOM    858  C5'   U    28      29.007   0.622 -20.922  1.00  0.00           C  
ATOM    859  H5'   U    28      29.326   0.962 -19.937  1.00  0.00           H  
ATOM    860 H5''   U    28      29.139   1.470 -21.594  1.00  0.00           H  
ATOM    861  C4'   U    28      29.796  -0.573 -21.536  1.00  0.00           C  
ATOM    862  H4'   U    28      30.839  -0.255 -21.544  1.00  0.00           H  
ATOM    863  O4'   U    28      29.644  -1.792 -20.762  1.00  0.00           O  
ATOM    864  C1'   U    28      29.843  -2.844 -21.645  1.00  0.00           C  
ATOM    865  H1'   U    28      30.860  -3.187 -21.453  1.00  0.00           H  
ATOM    866  N1    U    28      28.904  -3.969 -21.402  1.00  0.00           N  
ATOM    867  C6    U    28      27.556  -3.818 -21.689  1.00  0.00           C  
ATOM    868  H6    U    28      27.046  -2.898 -21.934  1.00  0.00           H  
ATOM    869  C5    U    28      26.748  -4.876 -21.641  1.00  0.00           C  
ATOM    870  H5    U    28      25.682  -4.777 -21.781  1.00  0.00           H  
ATOM    871  C4    U    28      27.242  -6.269 -21.573  1.00  0.00           C  
ATOM    872  O4    U    28      26.627  -7.341 -21.592  1.00  0.00           O  
ATOM    873  N3    U    28      28.609  -6.365 -21.471  1.00  0.00           N  
ATOM    874  H3    U    28      29.100  -7.245 -21.406  1.00  0.00           H  
ATOM    875  C2    U    28      29.427  -5.266 -21.272  1.00  0.00           C  
ATOM    876  O2    U    28      30.641  -5.336 -21.104  1.00  0.00           O  
ATOM    877  C3'   U    28      29.390  -0.829 -22.995  1.00  0.00           C  
ATOM    878  H3'   U    28      28.300  -0.824 -23.031  1.00  0.00           H  
ATOM    879  C2'   U    28      29.888  -2.289 -23.041  1.00  0.00           C  
ATOM    880  H2'   U    28      29.101  -2.827 -23.569  1.00  0.00           H  
ATOM    881  O2'   U    28      31.233  -2.436 -23.613  1.00  0.00           O  
ATOM    882 HO2'   U    28      31.256  -2.045 -24.489  1.00  0.00           H  
ATOM    883  O3'   U    28      29.972   0.074 -23.917  1.00  0.00           O  
ATOM    884  P     U    29      29.403   0.169 -25.383  1.00  0.00           P  
ATOM    885  OP1   U    29      29.742   1.379 -26.155  1.00  0.00           O  
ATOM    886  OP2   U    29      27.946  -0.172 -25.361  1.00  0.00           O  
ATOM    887  O5'   U    29      30.190  -1.021 -26.121  1.00  0.00           O  
ATOM    888  C5'   U    29      31.578  -0.973 -26.334  1.00  0.00           C  
ATOM    889  H5'   U    29      32.080  -0.755 -25.392  1.00  0.00           H  
ATOM    890 H5''   U    29      31.674  -0.180 -27.076  1.00  0.00           H  
ATOM    891  C4'   U    29      32.041  -2.186 -27.050  1.00  0.00           C  
ATOM    892  H4'   U    29      33.102  -2.078 -27.275  1.00  0.00           H  
ATOM    893  O4'   U    29      31.781  -3.232 -26.146  1.00  0.00           O  
ATOM    894  C1'   U    29      31.661  -4.445 -26.827  1.00  0.00           C  
ATOM    895  H1'   U    29      32.582  -4.994 -26.631  1.00  0.00           H  
ATOM    896  N1    U    29      30.439  -5.205 -26.459  1.00  0.00           N  
ATOM    897  C6    U    29      29.304  -4.565 -26.043  1.00  0.00           C  
ATOM    898  H6    U    29      29.234  -3.488 -26.088  1.00  0.00           H  
ATOM    899  C5    U    29      28.227  -5.216 -25.475  1.00  0.00           C  
ATOM    900  H5    U    29      27.327  -4.773 -25.075  1.00  0.00           H  
ATOM    901  C4    U    29      28.231  -6.647 -25.395  1.00  0.00           C  
ATOM    902  O4    U    29      27.372  -7.340 -24.868  1.00  0.00           O  
ATOM    903  N3    U    29      29.334  -7.228 -25.943  1.00  0.00           N  
ATOM    904  H3    U    29      29.371  -8.235 -26.011  1.00  0.00           H  
ATOM    905  C2    U    29      30.494  -6.586 -26.288  1.00  0.00           C  
ATOM    906  O2    U    29      31.486  -7.189 -26.657  1.00  0.00           O  
ATOM    907  C3'   U    29      31.310  -2.569 -28.329  1.00  0.00           C  
ATOM    908  H3'   U    29      30.253  -2.375 -28.151  1.00  0.00           H  
ATOM    909  C2'   U    29      31.509  -4.072 -28.301  1.00  0.00           C  
ATOM    910  H2'   U    29      30.706  -4.568 -28.845  1.00  0.00           H  
ATOM    911  O2'   U    29      32.779  -4.452 -28.891  1.00  0.00           O  
ATOM    912 HO2'   U    29      32.661  -4.338 -29.837  1.00  0.00           H  
ATOM    913  O3'   U    29      31.628  -2.027 -29.606  1.00  0.00           O  
ATOM    914  P     G    30      30.725  -2.257 -30.873  1.00  0.00           P  
ATOM    915  OP1   G    30      31.088  -1.304 -31.908  1.00  0.00           O  
ATOM    916  OP2   G    30      29.309  -2.436 -30.553  1.00  0.00           O  
ATOM    917  O5'   G    30      31.212  -3.695 -31.321  1.00  0.00           O  
ATOM    918  C5'   G    30      32.394  -4.004 -32.016  1.00  0.00           C  
ATOM    919  H5'   G    30      33.258  -3.928 -31.356  1.00  0.00           H  
ATOM    920 H5''   G    30      32.488  -3.434 -32.940  1.00  0.00           H  
ATOM    921  C4'   G    30      32.445  -5.458 -32.628  1.00  0.00           C  
ATOM    922  H4'   G    30      33.380  -5.558 -33.180  1.00  0.00           H  
ATOM    923  O4'   G    30      32.536  -6.329 -31.466  1.00  0.00           O  
ATOM    924  C1'   G    30      31.754  -7.524 -31.722  1.00  0.00           C  
ATOM    925  H1'   G    30      32.297  -8.429 -31.449  1.00  0.00           H  
ATOM    926  N9    G    30      30.504  -7.624 -30.843  1.00  0.00           N  
ATOM    927  C8    G    30      29.668  -6.636 -30.365  1.00  0.00           C  
ATOM    928  H8    G    30      29.901  -5.590 -30.497  1.00  0.00           H  
ATOM    929  N7    G    30      28.620  -7.094 -29.741  1.00  0.00           N  
ATOM    930  C5    G    30      28.693  -8.502 -29.828  1.00  0.00           C  
ATOM    931  C6    G    30      27.727  -9.519 -29.597  1.00  0.00           C  
ATOM    932  O6    G    30      26.625  -9.361 -29.050  1.00  0.00           O  
ATOM    933  N1    G    30      28.086 -10.786 -30.043  1.00  0.00           N  
ATOM    934  H1    G    30      27.404 -11.529 -29.981  1.00  0.00           H  
ATOM    935  C2    G    30      29.214 -10.925 -30.775  1.00  0.00           C  
ATOM    936  N2    G    30      29.336 -12.042 -31.321  1.00  0.00           N  
ATOM    937  H21   G    30      28.556 -12.679 -31.408  1.00  0.00           H  
ATOM    938  H22   G    30      30.182 -12.245 -31.833  1.00  0.00           H  
ATOM    939  N3    G    30      30.095  -9.979 -31.121  1.00  0.00           N  
ATOM    940  C4    G    30      29.794  -8.792 -30.586  1.00  0.00           C  
ATOM    941  C3'   G    30      31.327  -6.002 -33.463  1.00  0.00           C  
ATOM    942  H3'   G    30      30.374  -5.554 -33.184  1.00  0.00           H  
ATOM    943  C2'   G    30      31.342  -7.539 -33.173  1.00  0.00           C  
ATOM    944  H2'   G    30      30.431  -8.115 -33.338  1.00  0.00           H  
ATOM    945  O2'   G    30      32.360  -8.131 -34.003  1.00  0.00           O  
ATOM    946 HO2'   G    30      32.335  -7.779 -34.896  1.00  0.00           H  
ATOM    947  O3'   G    30      31.515  -5.746 -34.925  1.00  0.00           O  
ATOM    948  P     G    31      30.362  -5.512 -35.925  1.00  0.00           P  
ATOM    949  OP1   G    31      31.079  -4.998 -37.145  1.00  0.00           O  
ATOM    950  OP2   G    31      29.390  -4.603 -35.323  1.00  0.00           O  
ATOM    951  O5'   G    31      29.698  -6.922 -36.234  1.00  0.00           O  
ATOM    952  C5'   G    31      30.404  -7.991 -36.858  1.00  0.00           C  
ATOM    953  H5'   G    31      31.450  -7.974 -36.551  1.00  0.00           H  
ATOM    954 H5''   G    31      30.524  -7.877 -37.935  1.00  0.00           H  
ATOM    955  C4'   G    31      29.837  -9.364 -36.602  1.00  0.00           C  
ATOM    956  H4'   G    31      30.330 -10.133 -37.198  1.00  0.00           H  
ATOM    957  O4'   G    31      29.939  -9.687 -35.227  1.00  0.00           O  
ATOM    958  C1'   G    31      28.788 -10.358 -34.881  1.00  0.00           C  
ATOM    959  H1'   G    31      29.034 -11.290 -34.371  1.00  0.00           H  
ATOM    960  N9    G    31      27.912  -9.586 -33.977  1.00  0.00           N  
ATOM    961  C8    G    31      27.826  -8.235 -33.812  1.00  0.00           C  
ATOM    962  H8    G    31      28.519  -7.557 -34.287  1.00  0.00           H  
ATOM    963  N7    G    31      26.856  -7.866 -32.992  1.00  0.00           N  
ATOM    964  C5    G    31      26.224  -9.042 -32.624  1.00  0.00           C  
ATOM    965  C6    G    31      25.011  -9.297 -31.864  1.00  0.00           C  
ATOM    966  O6    G    31      24.381  -8.576 -31.141  1.00  0.00           O  
ATOM    967  N1    G    31      24.671 -10.622 -31.810  1.00  0.00           N  
ATOM    968  H1    G    31      23.922 -10.839 -31.169  1.00  0.00           H  
ATOM    969  C2    G    31      25.421 -11.627 -32.336  1.00  0.00           C  
ATOM    970  N2    G    31      25.031 -12.843 -32.160  1.00  0.00           N  
ATOM    971  H21   G    31      24.128 -12.931 -31.715  1.00  0.00           H  
ATOM    972  H22   G    31      25.679 -13.597 -32.335  1.00  0.00           H  
ATOM    973  N3    G    31      26.510 -11.457 -33.075  1.00  0.00           N  
ATOM    974  C4    G    31      26.888 -10.103 -33.153  1.00  0.00           C  
ATOM    975  C3'   G    31      28.416  -9.474 -37.161  1.00  0.00           C  
ATOM    976  H3'   G    31      27.831  -8.587 -36.917  1.00  0.00           H  
ATOM    977  C2'   G    31      28.126 -10.660 -36.192  1.00  0.00           C  
ATOM    978  H2'   G    31      27.065 -10.821 -36.001  1.00  0.00           H  
ATOM    979  O2'   G    31      28.715 -11.914 -36.464  1.00  0.00           O  
ATOM    980 HO2'   G    31      29.205 -11.981 -37.287  1.00  0.00           H  
ATOM    981  O3'   G    31      28.409  -9.804 -38.572  1.00  0.00           O  
ATOM    982  P     G    32      27.060  -9.658 -39.308  1.00  0.00           P  
ATOM    983  OP1   G    32      27.250 -10.159 -40.683  1.00  0.00           O  
ATOM    984  OP2   G    32      26.509  -8.326 -39.053  1.00  0.00           O  
ATOM    985  O5'   G    32      25.995 -10.525 -38.648  1.00  0.00           O  
ATOM    986  C5'   G    32      26.099 -11.910 -38.713  1.00  0.00           C  
ATOM    987  H5'   G    32      27.045 -12.321 -38.361  1.00  0.00           H  
ATOM    988 H5''   G    32      26.008 -12.061 -39.788  1.00  0.00           H  
ATOM    989  C4'   G    32      24.972 -12.565 -37.875  1.00  0.00           C  
ATOM    990  H4'   G    32      25.071 -13.644 -37.985  1.00  0.00           H  
ATOM    991  O4'   G    32      25.022 -12.129 -36.551  1.00  0.00           O  
ATOM    992  C1'   G    32      23.779 -12.267 -35.837  1.00  0.00           C  
ATOM    993  H1'   G    32      23.813 -12.980 -35.013  1.00  0.00           H  
ATOM    994  N9    G    32      23.414 -10.926 -35.289  1.00  0.00           N  
ATOM    995  C8    G    32      23.982  -9.666 -35.515  1.00  0.00           C  
ATOM    996  H8    G    32      24.724  -9.502 -36.282  1.00  0.00           H  
ATOM    997  N7    G    32      23.452  -8.734 -34.818  1.00  0.00           N  
ATOM    998  C5    G    32      22.389  -9.374 -34.118  1.00  0.00           C  
ATOM    999  C6    G    32      21.511  -8.929 -33.104  1.00  0.00           C  
ATOM   1000  O6    G    32      21.359  -7.820 -32.572  1.00  0.00           O  
ATOM   1001  N1    G    32      20.661  -9.900 -32.622  1.00  0.00           N  
ATOM   1002  H1    G    32      20.084  -9.716 -31.813  1.00  0.00           H  
ATOM   1003  C2    G    32      20.750 -11.189 -33.023  1.00  0.00           C  
ATOM   1004  N2    G    32      19.848 -12.039 -32.592  1.00  0.00           N  
ATOM   1005  H21   G    32      19.002 -11.612 -32.243  1.00  0.00           H  
ATOM   1006  H22   G    32      19.710 -12.949 -33.009  1.00  0.00           H  
ATOM   1007  N3    G    32      21.624 -11.704 -33.854  1.00  0.00           N  
ATOM   1008  C4    G    32      22.461 -10.728 -34.381  1.00  0.00           C  
ATOM   1009  C3'   G    32      23.470 -12.422 -38.306  1.00  0.00           C  
ATOM   1010  H3'   G    32      23.248 -11.374 -38.509  1.00  0.00           H  
ATOM   1011  C2'   G    32      22.760 -12.719 -36.965  1.00  0.00           C  
ATOM   1012  H2'   G    32      21.814 -12.192 -36.837  1.00  0.00           H  
ATOM   1013  O2'   G    32      22.530 -14.141 -36.929  1.00  0.00           O  
ATOM   1014 HO2'   G    32      22.776 -14.458 -37.801  1.00  0.00           H  
ATOM   1015  O3'   G    32      23.074 -13.218 -39.403  1.00  0.00           O  
ATOM   1016  P     A    33      21.941 -12.646 -40.395  1.00  0.00           P  
ATOM   1017  OP1   A    33      21.850 -13.568 -41.486  1.00  0.00           O  
ATOM   1018  OP2   A    33      22.137 -11.204 -40.607  1.00  0.00           O  
ATOM   1019  O5'   A    33      20.682 -12.867 -39.438  1.00  0.00           O  
ATOM   1020  C5'   A    33      20.175 -14.154 -39.327  1.00  0.00           C  
ATOM   1021  H5'   A    33      20.935 -14.881 -39.042  1.00  0.00           H  
ATOM   1022 H5''   A    33      19.805 -14.439 -40.312  1.00  0.00           H  
ATOM   1023  C4'   A    33      19.153 -14.096 -38.225  1.00  0.00           C  
ATOM   1024  H4'   A    33      18.744 -15.071 -37.961  1.00  0.00           H  
ATOM   1025  O4'   A    33      19.557 -13.541 -36.948  1.00  0.00           O  
ATOM   1026  C1'   A    33      18.491 -12.893 -36.353  1.00  0.00           C  
ATOM   1027  H1'   A    33      18.295 -13.198 -35.325  1.00  0.00           H  
ATOM   1028  N9    A    33      18.847 -11.461 -36.371  1.00  0.00           N  
ATOM   1029  C8    A    33      19.745 -10.693 -37.063  1.00  0.00           C  
ATOM   1030  H8    A    33      20.296 -11.067 -37.913  1.00  0.00           H  
ATOM   1031  N7    A    33      19.973  -9.541 -36.525  1.00  0.00           N  
ATOM   1032  C5    A    33      18.956  -9.372 -35.589  1.00  0.00           C  
ATOM   1033  C6    A    33      18.412  -8.301 -34.799  1.00  0.00           C  
ATOM   1034  N6    A    33      18.824  -7.070 -34.779  1.00  0.00           N  
ATOM   1035  H61   A    33      18.540  -6.477 -34.012  1.00  0.00           H  
ATOM   1036  H62   A    33      19.605  -6.972 -35.412  1.00  0.00           H  
ATOM   1037  N1    A    33      17.383  -8.534 -34.026  1.00  0.00           N  
ATOM   1038  C2    A    33      16.957  -9.731 -33.916  1.00  0.00           C  
ATOM   1039  H2    A    33      16.208  -9.802 -33.141  1.00  0.00           H  
ATOM   1040  N3    A    33      17.290 -10.809 -34.608  1.00  0.00           N  
ATOM   1041  C4    A    33      18.324 -10.578 -35.461  1.00  0.00           C  
ATOM   1042  C3'   A    33      17.904 -13.276 -38.567  1.00  0.00           C  
ATOM   1043  H3'   A    33      18.248 -12.294 -38.892  1.00  0.00           H  
ATOM   1044  C2'   A    33      17.233 -13.158 -37.265  1.00  0.00           C  
ATOM   1045  H2'   A    33      16.643 -12.247 -37.364  1.00  0.00           H  
ATOM   1046  O2'   A    33      16.530 -14.252 -36.736  1.00  0.00           O  
ATOM   1047 HO2'   A    33      16.318 -14.864 -37.444  1.00  0.00           H  
ATOM   1048  O3'   A    33      16.997 -13.986 -39.419  1.00  0.00           O  
ATOM   1049  P     G    34      16.258 -13.239 -40.642  1.00  0.00           P  
ATOM   1050  OP1   G    34      15.475 -14.314 -41.313  1.00  0.00           O  
ATOM   1051  OP2   G    34      17.224 -12.464 -41.439  1.00  0.00           O  
ATOM   1052  O5'   G    34      15.266 -12.182 -39.922  1.00  0.00           O  
ATOM   1053  C5'   G    34      14.158 -12.529 -39.144  1.00  0.00           C  
ATOM   1054  H5'   G    34      14.340 -13.439 -38.572  1.00  0.00           H  
ATOM   1055 H5''   G    34      13.411 -12.921 -39.834  1.00  0.00           H  
ATOM   1056  C4'   G    34      13.505 -11.484 -38.256  1.00  0.00           C  
ATOM   1057  H4'   G    34      12.739 -11.976 -37.657  1.00  0.00           H  
ATOM   1058  O4'   G    34      14.479 -10.839 -37.435  1.00  0.00           O  
ATOM   1059  C1'   G    34      14.228  -9.435 -37.328  1.00  0.00           C  
ATOM   1060  H1'   G    34      13.988  -9.294 -36.274  1.00  0.00           H  
ATOM   1061  N9    G    34      15.472  -8.765 -37.745  1.00  0.00           N  
ATOM   1062  C8    G    34      16.314  -9.086 -38.779  1.00  0.00           C  
ATOM   1063  H8    G    34      16.154  -9.923 -39.442  1.00  0.00           H  
ATOM   1064  N7    G    34      17.393  -8.384 -38.852  1.00  0.00           N  
ATOM   1065  C5    G    34      17.094  -7.311 -37.956  1.00  0.00           C  
ATOM   1066  C6    G    34      17.879  -6.129 -37.742  1.00  0.00           C  
ATOM   1067  O6    G    34      18.971  -5.770 -38.180  1.00  0.00           O  
ATOM   1068  N1    G    34      17.293  -5.300 -36.790  1.00  0.00           N  
ATOM   1069  H1    G    34      17.599  -4.338 -36.758  1.00  0.00           H  
ATOM   1070  C2    G    34      16.088  -5.551 -36.206  1.00  0.00           C  
ATOM   1071  N2    G    34      15.641  -4.603 -35.486  1.00  0.00           N  
ATOM   1072  H21   G    34      16.086  -3.698 -35.444  1.00  0.00           H  
ATOM   1073  H22   G    34      14.754  -4.723 -35.016  1.00  0.00           H  
ATOM   1074  N3    G    34      15.343  -6.643 -36.370  1.00  0.00           N  
ATOM   1075  C4    G    34      15.920  -7.542 -37.245  1.00  0.00           C  
ATOM   1076  C3'   G    34      12.900 -10.329 -39.086  1.00  0.00           C  
ATOM   1077  H3'   G    34      13.538 -10.145 -39.951  1.00  0.00           H  
ATOM   1078  C2'   G    34      12.878  -9.197 -38.100  1.00  0.00           C  
ATOM   1079  H2'   G    34      12.994  -8.218 -38.565  1.00  0.00           H  
ATOM   1080  O2'   G    34      11.900  -9.183 -37.098  1.00  0.00           O  
ATOM   1081 HO2'   G    34      11.085  -8.845 -37.477  1.00  0.00           H  
ATOM   1082  O3'   G    34      11.593 -10.607 -39.544  1.00  0.00           O  
ATOM   1083  P     U    35      11.155 -10.980 -41.052  1.00  0.00           P  
ATOM   1084  OP1   U    35       9.839 -11.601 -40.954  1.00  0.00           O  
ATOM   1085  OP2   U    35      12.288 -11.743 -41.651  1.00  0.00           O  
ATOM   1086  O5'   U    35      10.871  -9.616 -41.872  1.00  0.00           O  
ATOM   1087  C5'   U    35       9.782  -8.871 -41.517  1.00  0.00           C  
ATOM   1088  H5'   U    35       9.835  -8.448 -40.513  1.00  0.00           H  
ATOM   1089 H5''   U    35       8.905  -9.509 -41.623  1.00  0.00           H  
ATOM   1090  C4'   U    35       9.717  -7.620 -42.367  1.00  0.00           C  
ATOM   1091  H4'   U    35       8.789  -7.072 -42.207  1.00  0.00           H  
ATOM   1092  O4'   U    35      10.646  -6.647 -41.886  1.00  0.00           O  
ATOM   1093  C1'   U    35      11.515  -6.241 -42.948  1.00  0.00           C  
ATOM   1094  H1'   U    35      11.124  -5.302 -43.342  1.00  0.00           H  
ATOM   1095  N1    U    35      12.957  -6.060 -42.587  1.00  0.00           N  
ATOM   1096  C6    U    35      13.744  -7.095 -42.127  1.00  0.00           C  
ATOM   1097  H6    U    35      13.293  -8.062 -41.962  1.00  0.00           H  
ATOM   1098  C5    U    35      15.043  -6.966 -41.886  1.00  0.00           C  
ATOM   1099  H5    U    35      15.698  -7.761 -41.561  1.00  0.00           H  
ATOM   1100  C4    U    35      15.756  -5.770 -42.158  1.00  0.00           C  
ATOM   1101  O4    U    35      16.954  -5.589 -42.082  1.00  0.00           O  
ATOM   1102  N3    U    35      14.968  -4.723 -42.552  1.00  0.00           N  
ATOM   1103  H3    U    35      15.511  -3.892 -42.740  1.00  0.00           H  
ATOM   1104  C2    U    35      13.640  -4.832 -42.819  1.00  0.00           C  
ATOM   1105  O2    U    35      12.990  -3.841 -43.183  1.00  0.00           O  
ATOM   1106  C3'   U    35       9.937  -7.766 -43.873  1.00  0.00           C  
ATOM   1107  H3'   U    35       9.868  -8.814 -44.163  1.00  0.00           H  
ATOM   1108  C2'   U    35      11.372  -7.296 -44.057  1.00  0.00           C  
ATOM   1109  H2'   U    35      12.027  -8.114 -43.757  1.00  0.00           H  
ATOM   1110  O2'   U    35      11.822  -6.735 -45.298  1.00  0.00           O  
ATOM   1111 HO2'   U    35      11.639  -7.435 -45.929  1.00  0.00           H  
ATOM   1112  O3'   U    35       8.999  -6.843 -44.512  1.00  0.00           O  
ATOM   1113  P     U    36       8.091  -7.081 -45.802  1.00  0.00           P  
ATOM   1114  OP1   U    36       7.199  -5.919 -45.865  1.00  0.00           O  
ATOM   1115  OP2   U    36       7.510  -8.426 -45.739  1.00  0.00           O  
ATOM   1116  O5'   U    36       9.192  -7.101 -46.919  1.00  0.00           O  
ATOM   1117  C5'   U    36       8.755  -6.613 -48.188  1.00  0.00           C  
ATOM   1118  H5'   U    36       8.609  -5.537 -48.084  1.00  0.00           H  
ATOM   1119 H5''   U    36       7.758  -7.050 -48.240  1.00  0.00           H  
ATOM   1120  C4'   U    36       9.567  -7.050 -49.385  1.00  0.00           C  
ATOM   1121  H4'   U    36       9.706  -8.131 -49.365  1.00  0.00           H  
ATOM   1122  O4'   U    36       8.923  -6.494 -50.492  1.00  0.00           O  
ATOM   1123  C1'   U    36       9.906  -5.809 -51.288  1.00  0.00           C  
ATOM   1124  H1'   U    36      10.531  -6.633 -51.633  1.00  0.00           H  
ATOM   1125  N1    U    36       9.386  -4.797 -52.220  1.00  0.00           N  
ATOM   1126  C6    U    36       8.745  -3.709 -51.681  1.00  0.00           C  
ATOM   1127  H6    U    36       8.539  -3.679 -50.621  1.00  0.00           H  
ATOM   1128  C5    U    36       8.315  -2.732 -52.495  1.00  0.00           C  
ATOM   1129  H5    U    36       7.798  -1.950 -51.960  1.00  0.00           H  
ATOM   1130  C4    U    36       8.584  -2.708 -53.956  1.00  0.00           C  
ATOM   1131  O4    U    36       8.150  -1.835 -54.749  1.00  0.00           O  
ATOM   1132  N3    U    36       9.313  -3.832 -54.365  1.00  0.00           N  
ATOM   1133  H3    U    36       9.524  -3.955 -55.345  1.00  0.00           H  
ATOM   1134  C2    U    36       9.745  -4.914 -53.537  1.00  0.00           C  
ATOM   1135  O2    U    36      10.349  -5.838 -53.985  1.00  0.00           O  
ATOM   1136  C3'   U    36      10.908  -6.389 -49.254  1.00  0.00           C  
ATOM   1137  H3'   U    36      11.038  -6.022 -48.236  1.00  0.00           H  
ATOM   1138  C2'   U    36      10.786  -5.183 -50.174  1.00  0.00           C  
ATOM   1139  H2'   U    36      10.186  -4.348 -49.812  1.00  0.00           H  
ATOM   1140  O2'   U    36      12.020  -4.738 -50.803  1.00  0.00           O  
ATOM   1141 HO2'   U    36      12.518  -4.279 -50.122  1.00  0.00           H  
ATOM   1142  O3'   U    36      11.795  -7.385 -49.635  1.00  0.00           O  
ATOM   1143  P     U    37      12.894  -7.876 -48.621  1.00  0.00           P  
ATOM   1144  OP1   U    37      13.706  -8.908 -49.325  1.00  0.00           O  
ATOM   1145  OP2   U    37      12.147  -8.257 -47.396  1.00  0.00           O  
ATOM   1146  O5'   U    37      13.878  -6.692 -48.341  1.00  0.00           O  
ATOM   1147  C5'   U    37      14.689  -6.221 -49.450  1.00  0.00           C  
ATOM   1148  H5'   U    37      14.109  -6.159 -50.371  1.00  0.00           H  
ATOM   1149 H5''   U    37      15.600  -6.811 -49.553  1.00  0.00           H  
ATOM   1150  C4'   U    37      15.154  -4.810 -49.168  1.00  0.00           C  
ATOM   1151  H4'   U    37      15.868  -4.616 -49.969  1.00  0.00           H  
ATOM   1152  O4'   U    37      14.059  -3.839 -49.135  1.00  0.00           O  
ATOM   1153  C1'   U    37      14.061  -3.088 -47.957  1.00  0.00           C  
ATOM   1154  H1'   U    37      14.651  -2.180 -48.085  1.00  0.00           H  
ATOM   1155  N1    U    37      12.730  -2.922 -47.326  1.00  0.00           N  
ATOM   1156  C6    U    37      11.867  -3.921 -46.959  1.00  0.00           C  
ATOM   1157  H6    U    37      12.199  -4.945 -47.047  1.00  0.00           H  
ATOM   1158  C5    U    37      10.651  -3.700 -46.380  1.00  0.00           C  
ATOM   1159  H5    U    37      10.081  -4.578 -46.117  1.00  0.00           H  
ATOM   1160  C4    U    37      10.246  -2.320 -46.196  1.00  0.00           C  
ATOM   1161  O4    U    37       9.166  -1.942 -45.762  1.00  0.00           O  
ATOM   1162  N3    U    37      11.113  -1.325 -46.576  1.00  0.00           N  
ATOM   1163  H3    U    37      10.748  -0.390 -46.463  1.00  0.00           H  
ATOM   1164  C2    U    37      12.268  -1.593 -47.296  1.00  0.00           C  
ATOM   1165  O2    U    37      12.833  -0.708 -47.848  1.00  0.00           O  
ATOM   1166  C3'   U    37      15.918  -4.617 -47.855  1.00  0.00           C  
ATOM   1167  H3'   U    37      16.221  -5.592 -47.471  1.00  0.00           H  
ATOM   1168  C2'   U    37      14.853  -3.947 -46.984  1.00  0.00           C  
ATOM   1169  H2'   U    37      14.199  -4.688 -46.525  1.00  0.00           H  
ATOM   1170  O2'   U    37      15.386  -3.135 -45.966  1.00  0.00           O  
ATOM   1171 HO2'   U    37      16.305  -3.412 -45.922  1.00  0.00           H  
ATOM   1172  O3'   U    37      16.934  -3.709 -48.052  1.00  0.00           O  
ATOM   1173  P     C    38      18.306  -3.829 -47.325  1.00  0.00           P  
ATOM   1174  OP1   C    38      19.148  -4.854 -48.015  1.00  0.00           O  
ATOM   1175  OP2   C    38      17.939  -3.978 -45.916  1.00  0.00           O  
ATOM   1176  O5'   C    38      18.925  -2.322 -47.496  1.00  0.00           O  
ATOM   1177  C5'   C    38      19.631  -1.933 -48.687  1.00  0.00           C  
ATOM   1178  H5'   C    38      18.853  -1.857 -49.447  1.00  0.00           H  
ATOM   1179 H5''   C    38      20.319  -2.737 -48.946  1.00  0.00           H  
ATOM   1180  C4'   C    38      20.322  -0.616 -48.566  1.00  0.00           C  
ATOM   1181  H4'   C    38      21.092  -0.561 -49.336  1.00  0.00           H  
ATOM   1182  O4'   C    38      19.338   0.413 -48.924  1.00  0.00           O  
ATOM   1183  C1'   C    38      19.321   1.434 -47.835  1.00  0.00           C  
ATOM   1184  H1'   C    38      19.410   2.451 -48.217  1.00  0.00           H  
ATOM   1185  N1    C    38      18.148   1.234 -46.910  1.00  0.00           N  
ATOM   1186  C6    C    38      17.157   0.236 -47.000  1.00  0.00           C  
ATOM   1187  H6    C    38      17.167  -0.524 -47.767  1.00  0.00           H  
ATOM   1188  C5    C    38      16.162   0.136 -46.119  1.00  0.00           C  
ATOM   1189  H5    C    38      15.384  -0.600 -46.256  1.00  0.00           H  
ATOM   1190  C4    C    38      16.127   1.103 -45.044  1.00  0.00           C  
ATOM   1191  N4    C    38      15.131   1.057 -44.182  1.00  0.00           N  
ATOM   1192  H41   C    38      15.046   1.748 -43.450  1.00  0.00           H  
ATOM   1193  H42   C    38      14.435   0.337 -44.317  1.00  0.00           H  
ATOM   1194  N3    C    38      17.029   2.047 -44.859  1.00  0.00           N  
ATOM   1195  C2    C    38      17.987   2.173 -45.852  1.00  0.00           C  
ATOM   1196  O2    C    38      18.640   3.193 -45.766  1.00  0.00           O  
ATOM   1197  C3'   C    38      20.924  -0.328 -47.191  1.00  0.00           C  
ATOM   1198  H3'   C    38      20.177  -0.684 -46.481  1.00  0.00           H  
ATOM   1199  C2'   C    38      20.663   1.153 -47.160  1.00  0.00           C  
ATOM   1200  H2'   C    38      20.648   1.518 -46.133  1.00  0.00           H  
ATOM   1201  O2'   C    38      21.642   1.868 -47.905  1.00  0.00           O  
ATOM   1202 HO2'   C    38      22.421   1.340 -47.717  1.00  0.00           H  
ATOM   1203  O3'   C    38      22.273  -0.564 -46.929  1.00  0.00           O  
ATOM   1204  P     U    39      22.736  -1.249 -45.646  1.00  0.00           P  
ATOM   1205  OP1   U    39      24.189  -1.297 -45.777  1.00  0.00           O  
ATOM   1206  OP2   U    39      21.983  -2.504 -45.463  1.00  0.00           O  
ATOM   1207  O5'   U    39      22.307  -0.131 -44.545  1.00  0.00           O  
ATOM   1208  C5'   U    39      23.017   1.070 -44.344  1.00  0.00           C  
ATOM   1209  H5'   U    39      23.178   1.506 -45.330  1.00  0.00           H  
ATOM   1210 H5''   U    39      23.872   0.685 -43.787  1.00  0.00           H  
ATOM   1211  C4'   U    39      22.223   1.949 -43.326  1.00  0.00           C  
ATOM   1212  H4'   U    39      22.700   2.926 -43.387  1.00  0.00           H  
ATOM   1213  O4'   U    39      20.882   2.013 -43.709  1.00  0.00           O  
ATOM   1214  C1'   U    39      20.021   1.899 -42.572  1.00  0.00           C  
ATOM   1215  H1'   U    39      19.331   2.743 -42.583  1.00  0.00           H  
ATOM   1216  N1    U    39      19.048   0.733 -42.602  1.00  0.00           N  
ATOM   1217  C6    U    39      18.993  -0.169 -43.700  1.00  0.00           C  
ATOM   1218  H6    U    39      19.707  -0.046 -44.501  1.00  0.00           H  
ATOM   1219  C5    U    39      18.067  -1.122 -43.800  1.00  0.00           C  
ATOM   1220  H5    U    39      18.015  -1.760 -44.670  1.00  0.00           H  
ATOM   1221  C4    U    39      17.052  -1.268 -42.821  1.00  0.00           C  
ATOM   1222  O4    U    39      16.184  -2.076 -42.803  1.00  0.00           O  
ATOM   1223  N3    U    39      17.047  -0.315 -41.881  1.00  0.00           N  
ATOM   1224  H3    U    39      16.168  -0.358 -41.384  1.00  0.00           H  
ATOM   1225  C2    U    39      17.876   0.761 -41.742  1.00  0.00           C  
ATOM   1226  O2    U    39      17.550   1.685 -40.971  1.00  0.00           O  
ATOM   1227  C3'   U    39      22.311   1.468 -41.971  1.00  0.00           C  
ATOM   1228  H3'   U    39      22.424   0.389 -41.870  1.00  0.00           H  
ATOM   1229  C2'   U    39      20.948   1.827 -41.377  1.00  0.00           C  
ATOM   1230  H2'   U    39      20.609   1.041 -40.702  1.00  0.00           H  
ATOM   1231  O2'   U    39      21.036   3.151 -40.828  1.00  0.00           O  
ATOM   1232 HO2'   U    39      20.953   3.170 -39.872  1.00  0.00           H  
ATOM   1233  O3'   U    39      23.387   2.055 -41.230  1.00  0.00           O  
ATOM   1234  P     A    40      23.917   1.456 -39.875  1.00  0.00           P  
ATOM   1235  OP1   A    40      25.084   2.339 -39.577  1.00  0.00           O  
ATOM   1236  OP2   A    40      24.089  -0.043 -39.975  1.00  0.00           O  
ATOM   1237  O5'   A    40      22.769   1.814 -38.805  1.00  0.00           O  
ATOM   1238  C5'   A    40      22.616   3.077 -38.181  1.00  0.00           C  
ATOM   1239  H5'   A    40      22.619   3.841 -38.959  1.00  0.00           H  
ATOM   1240 H5''   A    40      23.491   3.134 -37.535  1.00  0.00           H  
ATOM   1241  C4'   A    40      21.388   3.087 -37.273  1.00  0.00           C  
ATOM   1242  H4'   A    40      21.090   4.058 -36.878  1.00  0.00           H  
ATOM   1243  O4'   A    40      20.188   2.602 -37.945  1.00  0.00           O  
ATOM   1244  C1'   A    40      19.403   1.654 -37.177  1.00  0.00           C  
ATOM   1245  H1'   A    40      18.391   1.979 -36.934  1.00  0.00           H  
ATOM   1246  N9    A    40      19.333   0.367 -37.960  1.00  0.00           N  
ATOM   1247  C8    A    40      20.209  -0.274 -38.763  1.00  0.00           C  
ATOM   1248  H8    A    40      21.230   0.015 -38.965  1.00  0.00           H  
ATOM   1249  N7    A    40      19.775  -1.337 -39.370  1.00  0.00           N  
ATOM   1250  C5    A    40      18.438  -1.385 -38.908  1.00  0.00           C  
ATOM   1251  C6    A    40      17.436  -2.397 -38.892  1.00  0.00           C  
ATOM   1252  N6    A    40      17.560  -3.626 -39.397  1.00  0.00           N  
ATOM   1253  H61   A    40      16.721  -4.182 -39.483  1.00  0.00           H  
ATOM   1254  H62   A    40      18.468  -4.031 -39.575  1.00  0.00           H  
ATOM   1255  N1    A    40      16.325  -2.267 -38.159  1.00  0.00           N  
ATOM   1256  C2    A    40      16.196  -1.155 -37.445  1.00  0.00           C  
ATOM   1257  H2    A    40      15.250  -1.102 -36.927  1.00  0.00           H  
ATOM   1258  N3    A    40      17.033  -0.191 -37.274  1.00  0.00           N  
ATOM   1259  C4    A    40      18.144  -0.393 -38.026  1.00  0.00           C  
ATOM   1260  C3'   A    40      21.572   2.140 -36.115  1.00  0.00           C  
ATOM   1261  H3'   A    40      22.203   1.313 -36.441  1.00  0.00           H  
ATOM   1262  C2'   A    40      20.162   1.512 -35.790  1.00  0.00           C  
ATOM   1263  H2'   A    40      20.304   0.481 -35.466  1.00  0.00           H  
ATOM   1264  O2'   A    40      19.519   2.403 -34.959  1.00  0.00           O  
ATOM   1265 HO2'   A    40      19.960   2.242 -34.122  1.00  0.00           H  
ATOM   1266  O3'   A    40      22.190   2.756 -34.983  1.00  0.00           O  
ATOM   1267  P     C    41      22.922   1.797 -33.939  1.00  0.00           P  
ATOM   1268  OP1   C    41      23.705   2.721 -33.058  1.00  0.00           O  
ATOM   1269  OP2   C    41      23.722   0.830 -34.687  1.00  0.00           O  
ATOM   1270  O5'   C    41      21.957   0.956 -33.092  1.00  0.00           O  
ATOM   1271  C5'   C    41      21.325   1.512 -31.961  1.00  0.00           C  
ATOM   1272  H5'   C    41      21.058   2.561 -32.085  1.00  0.00           H  
ATOM   1273 H5''   C    41      22.033   1.607 -31.138  1.00  0.00           H  
ATOM   1274  C4'   C    41      20.116   0.656 -31.531  1.00  0.00           C  
ATOM   1275  H4'   C    41      19.569   1.285 -30.829  1.00  0.00           H  
ATOM   1276  O4'   C    41      19.330   0.494 -32.709  1.00  0.00           O  
ATOM   1277  C1'   C    41      18.770  -0.804 -32.725  1.00  0.00           C  
ATOM   1278  H1'   C    41      17.697  -0.771 -32.916  1.00  0.00           H  
ATOM   1279  N1    C    41      19.342  -1.642 -33.812  1.00  0.00           N  
ATOM   1280  C6    C    41      20.704  -1.683 -34.120  1.00  0.00           C  
ATOM   1281  H6    C    41      21.382  -1.137 -33.480  1.00  0.00           H  
ATOM   1282  C5    C    41      21.170  -2.368 -35.212  1.00  0.00           C  
ATOM   1283  H5    C    41      22.178  -2.112 -35.501  1.00  0.00           H  
ATOM   1284  C4    C    41      20.164  -3.002 -35.976  1.00  0.00           C  
ATOM   1285  N4    C    41      20.510  -3.690 -37.041  1.00  0.00           N  
ATOM   1286  H41   C    41      19.806  -4.300 -37.432  1.00  0.00           H  
ATOM   1287  H42   C    41      21.430  -3.569 -37.439  1.00  0.00           H  
ATOM   1288  N3    C    41      18.892  -3.159 -35.680  1.00  0.00           N  
ATOM   1289  C2    C    41      18.416  -2.387 -34.646  1.00  0.00           C  
ATOM   1290  O2    C    41      17.188  -2.338 -34.484  1.00  0.00           O  
ATOM   1291  C3'   C    41      20.304  -0.687 -30.807  1.00  0.00           C  
ATOM   1292  H3'   C    41      21.195  -1.223 -31.133  1.00  0.00           H  
ATOM   1293  C2'   C    41      19.051  -1.392 -31.287  1.00  0.00           C  
ATOM   1294  H2'   C    41      19.246  -2.462 -31.368  1.00  0.00           H  
ATOM   1295  O2'   C    41      17.973  -1.216 -30.429  1.00  0.00           O  
ATOM   1296 HO2'   C    41      18.364  -1.429 -29.578  1.00  0.00           H  
ATOM   1297  O3'   C    41      20.276  -0.593 -29.439  1.00  0.00           O  
ATOM   1298  P     C    42      21.526  -0.043 -28.601  1.00  0.00           P  
ATOM   1299  OP1   C    42      22.824  -0.143 -29.327  1.00  0.00           O  
ATOM   1300  OP2   C    42      21.453  -0.526 -27.223  1.00  0.00           O  
ATOM   1301  O5'   C    42      21.121   1.531 -28.547  1.00  0.00           O  
ATOM   1302  C5'   C    42      22.164   2.533 -28.320  1.00  0.00           C  
ATOM   1303  H5'   C    42      22.831   2.568 -29.182  1.00  0.00           H  
ATOM   1304 H5''   C    42      22.692   2.341 -27.386  1.00  0.00           H  
ATOM   1305  C4'   C    42      21.566   3.925 -28.191  1.00  0.00           C  
ATOM   1306  H4'   C    42      22.376   4.639 -28.344  1.00  0.00           H  
ATOM   1307  O4'   C    42      20.481   4.245 -29.050  1.00  0.00           O  
ATOM   1308  C1'   C    42      19.375   4.858 -28.392  1.00  0.00           C  
ATOM   1309  H1'   C    42      19.062   5.775 -28.891  1.00  0.00           H  
ATOM   1310  N1    C    42      18.235   3.953 -28.221  1.00  0.00           N  
ATOM   1311  C6    C    42      18.170   2.591 -28.363  1.00  0.00           C  
ATOM   1312  H6    C    42      19.023   2.162 -28.868  1.00  0.00           H  
ATOM   1313  C5    C    42      17.039   1.932 -28.039  1.00  0.00           C  
ATOM   1314  H5    C    42      17.003   0.860 -28.159  1.00  0.00           H  
ATOM   1315  C4    C    42      15.991   2.649 -27.432  1.00  0.00           C  
ATOM   1316  N4    C    42      14.957   2.100 -26.892  1.00  0.00           N  
ATOM   1317  H41   C    42      14.150   2.603 -26.550  1.00  0.00           H  
ATOM   1318  H42   C    42      14.800   1.103 -26.889  1.00  0.00           H  
ATOM   1319  N3    C    42      16.014   3.940 -27.324  1.00  0.00           N  
ATOM   1320  C2    C    42      17.058   4.635 -27.767  1.00  0.00           C  
ATOM   1321  O2    C    42      16.943   5.835 -27.679  1.00  0.00           O  
ATOM   1322  C3'   C    42      20.950   4.014 -26.818  1.00  0.00           C  
ATOM   1323  H3'   C    42      20.606   3.057 -26.426  1.00  0.00           H  
ATOM   1324  C2'   C    42      19.907   5.163 -27.038  1.00  0.00           C  
ATOM   1325  H2'   C    42      19.191   5.207 -26.216  1.00  0.00           H  
ATOM   1326  O2'   C    42      20.694   6.295 -27.112  1.00  0.00           O  
ATOM   1327 HO2'   C    42      21.054   6.385 -26.227  1.00  0.00           H  
ATOM   1328  O3'   C    42      21.914   4.520 -25.846  1.00  0.00           O  
ATOM   1329  P     A    43      21.590   4.401 -24.254  1.00  0.00           P  
ATOM   1330  OP1   A    43      22.806   4.727 -23.450  1.00  0.00           O  
ATOM   1331  OP2   A    43      20.830   3.190 -23.954  1.00  0.00           O  
ATOM   1332  O5'   A    43      20.622   5.639 -24.110  1.00  0.00           O  
ATOM   1333  C5'   A    43      21.022   6.980 -24.091  1.00  0.00           C  
ATOM   1334  H5'   A    43      21.503   7.294 -25.017  1.00  0.00           H  
ATOM   1335 H5''   A    43      21.809   7.175 -23.362  1.00  0.00           H  
ATOM   1336  C4'   A    43      19.893   7.913 -23.788  1.00  0.00           C  
ATOM   1337  H4'   A    43      20.138   8.964 -23.938  1.00  0.00           H  
ATOM   1338  O4'   A    43      18.806   7.594 -24.692  1.00  0.00           O  
ATOM   1339  C1'   A    43      17.504   7.522 -24.051  1.00  0.00           C  
ATOM   1340  H1'   A    43      16.798   8.266 -24.420  1.00  0.00           H  
ATOM   1341  N9    A    43      16.868   6.199 -23.981  1.00  0.00           N  
ATOM   1342  C8    A    43      17.450   4.961 -23.969  1.00  0.00           C  
ATOM   1343  H8    A    43      18.522   4.830 -23.982  1.00  0.00           H  
ATOM   1344  N7    A    43      16.613   3.978 -23.845  1.00  0.00           N  
ATOM   1345  C5    A    43      15.362   4.583 -23.898  1.00  0.00           C  
ATOM   1346  C6    A    43      14.043   4.155 -23.961  1.00  0.00           C  
ATOM   1347  N6    A    43      13.595   2.886 -23.895  1.00  0.00           N  
ATOM   1348  H61   A    43      12.612   2.660 -23.857  1.00  0.00           H  
ATOM   1349  H62   A    43      14.378   2.248 -23.925  1.00  0.00           H  
ATOM   1350  N1    A    43      13.019   4.999 -23.914  1.00  0.00           N  
ATOM   1351  C2    A    43      13.327   6.260 -24.033  1.00  0.00           C  
ATOM   1352  H2    A    43      12.521   6.978 -24.078  1.00  0.00           H  
ATOM   1353  N3    A    43      14.528   6.834 -24.081  1.00  0.00           N  
ATOM   1354  C4    A    43      15.516   5.923 -23.985  1.00  0.00           C  
ATOM   1355  C3'   A    43      19.353   7.705 -22.403  1.00  0.00           C  
ATOM   1356  H3'   A    43      19.422   6.665 -22.087  1.00  0.00           H  
ATOM   1357  C2'   A    43      17.872   7.973 -22.669  1.00  0.00           C  
ATOM   1358  H2'   A    43      17.287   7.441 -21.919  1.00  0.00           H  
ATOM   1359  O2'   A    43      17.471   9.307 -22.622  1.00  0.00           O  
ATOM   1360 HO2'   A    43      17.028   9.469 -21.786  1.00  0.00           H  
ATOM   1361  O3'   A    43      20.003   8.618 -21.542  1.00  0.00           O  
ATOM   1362  P     A    44      19.664   8.401 -19.988  1.00  0.00           P  
ATOM   1363  OP1   A    44      20.385   9.470 -19.276  1.00  0.00           O  
ATOM   1364  OP2   A    44      19.958   7.007 -19.649  1.00  0.00           O  
ATOM   1365  O5'   A    44      18.100   8.505 -19.785  1.00  0.00           O  
ATOM   1366  C5'   A    44      17.542   9.791 -19.521  1.00  0.00           C  
ATOM   1367  H5'   A    44      17.870  10.457 -20.320  1.00  0.00           H  
ATOM   1368 H5''   A    44      17.971  10.125 -18.576  1.00  0.00           H  
ATOM   1369  C4'   A    44      15.940   9.801 -19.569  1.00  0.00           C  
ATOM   1370  H4'   A    44      15.637  10.846 -19.503  1.00  0.00           H  
ATOM   1371  O4'   A    44      15.314   9.084 -20.682  1.00  0.00           O  
ATOM   1372  C1'   A    44      14.229   8.294 -20.170  1.00  0.00           C  
ATOM   1373  H1'   A    44      13.298   8.500 -20.698  1.00  0.00           H  
ATOM   1374  N9    A    44      14.462   6.777 -20.188  1.00  0.00           N  
ATOM   1375  C8    A    44      15.619   6.166 -19.910  1.00  0.00           C  
ATOM   1376  H8    A    44      16.513   6.681 -19.590  1.00  0.00           H  
ATOM   1377  N7    A    44      15.537   4.900 -20.137  1.00  0.00           N  
ATOM   1378  C5    A    44      14.193   4.670 -20.431  1.00  0.00           C  
ATOM   1379  C6    A    44      13.387   3.525 -20.652  1.00  0.00           C  
ATOM   1380  N6    A    44      13.944   2.315 -20.800  1.00  0.00           N  
ATOM   1381  H61   A    44      13.291   1.647 -21.186  1.00  0.00           H  
ATOM   1382  H62   A    44      14.936   2.232 -20.970  1.00  0.00           H  
ATOM   1383  N1    A    44      12.080   3.648 -20.815  1.00  0.00           N  
ATOM   1384  C2    A    44      11.528   4.800 -20.670  1.00  0.00           C  
ATOM   1385  H2    A    44      10.466   4.834 -20.866  1.00  0.00           H  
ATOM   1386  N3    A    44      12.080   5.980 -20.524  1.00  0.00           N  
ATOM   1387  C4    A    44      13.496   5.873 -20.408  1.00  0.00           C  
ATOM   1388  C3'   A    44      15.280   9.075 -18.322  1.00  0.00           C  
ATOM   1389  H3'   A    44      15.892   8.211 -18.061  1.00  0.00           H  
ATOM   1390  C2'   A    44      13.869   8.754 -18.795  1.00  0.00           C  
ATOM   1391  H2'   A    44      13.390   7.860 -18.397  1.00  0.00           H  
ATOM   1392  O2'   A    44      13.160   9.956 -18.893  1.00  0.00           O  
ATOM   1393 HO2'   A    44      13.647  10.655 -18.451  1.00  0.00           H  
ATOM   1394  O3'   A    44      15.195   9.959 -17.247  1.00  0.00           O  
ATOM   1395  P     G    45      15.105   9.420 -15.720  1.00  0.00           P  
ATOM   1396  OP1   G    45      15.061  10.593 -14.886  1.00  0.00           O  
ATOM   1397  OP2   G    45      16.129   8.443 -15.460  1.00  0.00           O  
ATOM   1398  O5'   G    45      13.654   8.724 -15.761  1.00  0.00           O  
ATOM   1399  C5'   G    45      12.518   9.456 -15.661  1.00  0.00           C  
ATOM   1400  H5'   G    45      12.678  10.264 -16.375  1.00  0.00           H  
ATOM   1401 H5''   G    45      12.518   9.876 -14.655  1.00  0.00           H  
ATOM   1402  C4'   G    45      11.213   8.836 -15.844  1.00  0.00           C  
ATOM   1403  H4'   G    45      10.378   9.536 -15.843  1.00  0.00           H  
ATOM   1404  O4'   G    45      11.242   8.019 -17.017  1.00  0.00           O  
ATOM   1405  C1'   G    45      10.559   6.800 -16.947  1.00  0.00           C  
ATOM   1406  H1'   G    45       9.847   6.585 -17.744  1.00  0.00           H  
ATOM   1407  N9    G    45      11.437   5.622 -17.020  1.00  0.00           N  
ATOM   1408  C8    G    45      12.802   5.573 -16.953  1.00  0.00           C  
ATOM   1409  H8    G    45      13.311   6.510 -16.781  1.00  0.00           H  
ATOM   1410  N7    G    45      13.395   4.440 -17.229  1.00  0.00           N  
ATOM   1411  C5    G    45      12.257   3.588 -17.378  1.00  0.00           C  
ATOM   1412  C6    G    45      12.082   2.114 -17.657  1.00  0.00           C  
ATOM   1413  O6    G    45      12.989   1.286 -17.853  1.00  0.00           O  
ATOM   1414  N1    G    45      10.744   1.736 -17.701  1.00  0.00           N  
ATOM   1415  H1    G    45      10.595   0.794 -18.033  1.00  0.00           H  
ATOM   1416  C2    G    45       9.695   2.550 -17.567  1.00  0.00           C  
ATOM   1417  N2    G    45       8.598   1.953 -17.712  1.00  0.00           N  
ATOM   1418  H21   G    45       8.504   0.953 -17.817  1.00  0.00           H  
ATOM   1419  H22   G    45       7.729   2.468 -17.702  1.00  0.00           H  
ATOM   1420  N3    G    45       9.815   3.848 -17.233  1.00  0.00           N  
ATOM   1421  C4    G    45      11.094   4.315 -17.241  1.00  0.00           C  
ATOM   1422  C3'   G    45      10.872   7.824 -14.761  1.00  0.00           C  
ATOM   1423  H3'   G    45      11.828   7.312 -14.649  1.00  0.00           H  
ATOM   1424  C2'   G    45       9.865   6.865 -15.567  1.00  0.00           C  
ATOM   1425  H2'   G    45       9.763   5.860 -15.158  1.00  0.00           H  
ATOM   1426  O2'   G    45       8.574   7.400 -15.694  1.00  0.00           O  
ATOM   1427 HO2'   G    45       8.042   6.613 -15.832  1.00  0.00           H  
ATOM   1428  O3'   G    45      10.411   8.337 -13.620  1.00  0.00           O  
ATOM   1429  P     A    46      10.457   7.402 -12.307  1.00  0.00           P  
ATOM   1430  OP1   A    46       9.737   8.180 -11.243  1.00  0.00           O  
ATOM   1431  OP2   A    46      11.873   7.092 -12.081  1.00  0.00           O  
ATOM   1432  O5'   A    46       9.577   6.051 -12.659  1.00  0.00           O  
ATOM   1433  C5'   A    46       8.159   6.093 -12.600  1.00  0.00           C  
ATOM   1434  H5'   A    46       7.825   6.960 -13.170  1.00  0.00           H  
ATOM   1435 H5''   A    46       7.837   6.190 -11.563  1.00  0.00           H  
ATOM   1436  C4'   A    46       7.560   4.823 -13.083  1.00  0.00           C  
ATOM   1437  H4'   A    46       6.475   4.923 -13.120  1.00  0.00           H  
ATOM   1438  O4'   A    46       8.067   4.317 -14.284  1.00  0.00           O  
ATOM   1439  C1'   A    46       8.103   2.882 -14.243  1.00  0.00           C  
ATOM   1440  H1'   A    46       7.722   2.420 -15.154  1.00  0.00           H  
ATOM   1441  N9    A    46       9.572   2.496 -14.266  1.00  0.00           N  
ATOM   1442  C8    A    46      10.665   3.361 -13.965  1.00  0.00           C  
ATOM   1443  H8    A    46      10.611   4.381 -13.613  1.00  0.00           H  
ATOM   1444  N7    A    46      11.756   2.749 -14.145  1.00  0.00           N  
ATOM   1445  C5    A    46      11.447   1.434 -14.460  1.00  0.00           C  
ATOM   1446  C6    A    46      12.153   0.246 -14.763  1.00  0.00           C  
ATOM   1447  N6    A    46      13.461   0.087 -14.753  1.00  0.00           N  
ATOM   1448  H61   A    46      13.911  -0.798 -14.936  1.00  0.00           H  
ATOM   1449  H62   A    46      14.027   0.906 -14.581  1.00  0.00           H  
ATOM   1450  N1    A    46      11.491  -0.874 -15.125  1.00  0.00           N  
ATOM   1451  C2    A    46      10.206  -0.967 -14.973  1.00  0.00           C  
ATOM   1452  H2    A    46       9.738  -1.916 -15.190  1.00  0.00           H  
ATOM   1453  N3    A    46       9.420   0.048 -14.615  1.00  0.00           N  
ATOM   1454  C4    A    46      10.056   1.261 -14.495  1.00  0.00           C  
ATOM   1455  C3'   A    46       7.856   3.742 -12.005  1.00  0.00           C  
ATOM   1456  H3'   A    46       8.933   3.708 -11.841  1.00  0.00           H  
ATOM   1457  C2'   A    46       7.461   2.462 -12.876  1.00  0.00           C  
ATOM   1458  H2'   A    46       7.914   1.566 -12.451  1.00  0.00           H  
ATOM   1459  O2'   A    46       6.119   2.290 -13.153  1.00  0.00           O  
ATOM   1460 HO2'   A    46       6.063   1.499 -13.694  1.00  0.00           H  
ATOM   1461  O3'   A    46       7.230   3.850 -10.769  1.00  0.00           O  
ATOM   1462  P     G    47       7.836   3.124  -9.399  1.00  0.00           P  
ATOM   1463  OP1   G    47       6.849   3.424  -8.336  1.00  0.00           O  
ATOM   1464  OP2   G    47       9.217   3.641  -9.217  1.00  0.00           O  
ATOM   1465  O5'   G    47       7.894   1.503  -9.803  1.00  0.00           O  
ATOM   1466  C5'   G    47       6.704   0.719  -9.729  1.00  0.00           C  
ATOM   1467  H5'   G    47       5.925   1.258 -10.269  1.00  0.00           H  
ATOM   1468 H5''   G    47       6.428   0.557  -8.687  1.00  0.00           H  
ATOM   1469  C4'   G    47       7.043  -0.679 -10.302  1.00  0.00           C  
ATOM   1470  H4'   G    47       6.092  -1.157 -10.534  1.00  0.00           H  
ATOM   1471  O4'   G    47       7.688  -0.710 -11.512  1.00  0.00           O  
ATOM   1472  C1'   G    47       8.564  -1.895 -11.490  1.00  0.00           C  
ATOM   1473  H1'   G    47       8.446  -2.540 -12.360  1.00  0.00           H  
ATOM   1474  N9    G    47      10.029  -1.467 -11.501  1.00  0.00           N  
ATOM   1475  C8    G    47      10.566  -0.254 -11.250  1.00  0.00           C  
ATOM   1476  H8    G    47       9.959   0.613 -11.037  1.00  0.00           H  
ATOM   1477  N7    G    47      11.903  -0.265 -11.359  1.00  0.00           N  
ATOM   1478  C5    G    47      12.228  -1.514 -11.854  1.00  0.00           C  
ATOM   1479  C6    G    47      13.449  -2.178 -12.232  1.00  0.00           C  
ATOM   1480  O6    G    47      14.512  -1.686 -12.355  1.00  0.00           O  
ATOM   1481  N1    G    47      13.305  -3.521 -12.522  1.00  0.00           N  
ATOM   1482  H1    G    47      14.176  -4.023 -12.617  1.00  0.00           H  
ATOM   1483  C2    G    47      12.046  -4.134 -12.634  1.00  0.00           C  
ATOM   1484  N2    G    47      12.145  -5.397 -12.905  1.00  0.00           N  
ATOM   1485  H21   G    47      13.050  -5.812 -13.075  1.00  0.00           H  
ATOM   1486  H22   G    47      11.279  -5.877 -13.102  1.00  0.00           H  
ATOM   1487  N3    G    47      10.909  -3.518 -12.283  1.00  0.00           N  
ATOM   1488  C4    G    47      11.091  -2.229 -11.924  1.00  0.00           C  
ATOM   1489  C3'   G    47       7.799  -1.618  -9.349  1.00  0.00           C  
ATOM   1490  H3'   G    47       8.638  -1.121  -8.863  1.00  0.00           H  
ATOM   1491  C2'   G    47       8.266  -2.785 -10.256  1.00  0.00           C  
ATOM   1492  H2'   G    47       9.141  -3.289  -9.844  1.00  0.00           H  
ATOM   1493  O2'   G    47       7.097  -3.665 -10.467  1.00  0.00           O  
ATOM   1494 HO2'   G    47       6.669  -3.679  -9.608  1.00  0.00           H  
ATOM   1495  O3'   G    47       6.969  -2.282  -8.432  1.00  0.00           O  
ATOM   1496  P     C    48       7.526  -2.999  -7.123  1.00  0.00           P  
ATOM   1497  OP1   C    48       6.355  -3.512  -6.403  1.00  0.00           O  
ATOM   1498  OP2   C    48       8.362  -2.005  -6.425  1.00  0.00           O  
ATOM   1499  O5'   C    48       8.545  -4.139  -7.429  1.00  0.00           O  
ATOM   1500  C5'   C    48       8.156  -5.415  -7.745  1.00  0.00           C  
ATOM   1501  H5'   C    48       7.444  -5.355  -8.568  1.00  0.00           H  
ATOM   1502 H5''   C    48       7.721  -5.969  -6.914  1.00  0.00           H  
ATOM   1503  C4'   C    48       9.283  -6.316  -8.241  1.00  0.00           C  
ATOM   1504  H4'   C    48       8.736  -7.126  -8.724  1.00  0.00           H  
ATOM   1505  O4'   C    48       9.988  -5.532  -9.237  1.00  0.00           O  
ATOM   1506  C1'   C    48      11.406  -5.727  -9.293  1.00  0.00           C  
ATOM   1507  H1'   C    48      11.764  -6.116 -10.246  1.00  0.00           H  
ATOM   1508  N1    C    48      12.136  -4.490  -8.962  1.00  0.00           N  
ATOM   1509  C6    C    48      11.574  -3.336  -8.572  1.00  0.00           C  
ATOM   1510  H6    C    48      10.517  -3.287  -8.356  1.00  0.00           H  
ATOM   1511  C5    C    48      12.276  -2.142  -8.473  1.00  0.00           C  
ATOM   1512  H5    C    48      11.768  -1.221  -8.228  1.00  0.00           H  
ATOM   1513  C4    C    48      13.684  -2.237  -8.774  1.00  0.00           C  
ATOM   1514  N4    C    48      14.494  -1.255  -8.645  1.00  0.00           N  
ATOM   1515  H41   C    48      15.468  -1.392  -8.874  1.00  0.00           H  
ATOM   1516  H42   C    48      14.191  -0.297  -8.547  1.00  0.00           H  
ATOM   1517  N3    C    48      14.266  -3.386  -9.124  1.00  0.00           N  
ATOM   1518  C2    C    48      13.517  -4.510  -9.227  1.00  0.00           C  
ATOM   1519  O2    C    48      14.142  -5.525  -9.555  1.00  0.00           O  
ATOM   1520  C3'   C    48      10.421  -6.788  -7.274  1.00  0.00           C  
ATOM   1521  H3'   C    48      10.484  -6.141  -6.399  1.00  0.00           H  
ATOM   1522  C2'   C    48      11.606  -6.821  -8.216  1.00  0.00           C  
ATOM   1523  H2'   C    48      12.576  -6.755  -7.725  1.00  0.00           H  
ATOM   1524  O2'   C    48      11.587  -8.046  -8.903  1.00  0.00           O  
ATOM   1525 HO2'   C    48      11.116  -8.654  -8.328  1.00  0.00           H  
ATOM   1526  O3'   C    48      10.100  -8.129  -6.829  1.00  0.00           O  
ATOM   1527  P     C    49      10.497  -8.667  -5.400  1.00  0.00           P  
ATOM   1528  OP1   C    49       9.876  -9.997  -5.256  1.00  0.00           O  
ATOM   1529  OP2   C    49      10.333  -7.621  -4.370  1.00  0.00           O  
ATOM   1530  O5'   C    49      11.987  -8.882  -5.762  1.00  0.00           O  
ATOM   1531  C5'   C    49      12.553 -10.010  -6.250  1.00  0.00           C  
ATOM   1532  H5'   C    49      12.282 -10.056  -7.304  1.00  0.00           H  
ATOM   1533 H5''   C    49      12.285 -10.909  -5.694  1.00  0.00           H  
ATOM   1534  C4'   C    49      14.071  -9.917  -6.174  1.00  0.00           C  
ATOM   1535  H4'   C    49      14.612 -10.813  -6.478  1.00  0.00           H  
ATOM   1536  O4'   C    49      14.603  -8.823  -6.795  1.00  0.00           O  
ATOM   1537  C1'   C    49      15.758  -8.332  -6.142  1.00  0.00           C  
ATOM   1538  H1'   C    49      16.588  -8.515  -6.823  1.00  0.00           H  
ATOM   1539  N1    C    49      15.588  -6.833  -5.894  1.00  0.00           N  
ATOM   1540  C6    C    49      14.414  -6.323  -5.361  1.00  0.00           C  
ATOM   1541  H6    C    49      13.567  -6.937  -5.093  1.00  0.00           H  
ATOM   1542  C5    C    49      14.165  -5.007  -5.482  1.00  0.00           C  
ATOM   1543  H5    C    49      13.251  -4.516  -5.181  1.00  0.00           H  
ATOM   1544  C4    C    49      15.242  -4.200  -6.008  1.00  0.00           C  
ATOM   1545  N4    C    49      15.066  -2.881  -6.025  1.00  0.00           N  
ATOM   1546  H41   C    49      15.911  -2.373  -6.242  1.00  0.00           H  
ATOM   1547  H42   C    49      14.119  -2.594  -5.823  1.00  0.00           H  
ATOM   1548  N3    C    49      16.394  -4.630  -6.407  1.00  0.00           N  
ATOM   1549  C2    C    49      16.667  -5.950  -6.326  1.00  0.00           C  
ATOM   1550  O2    C    49      17.786  -6.357  -6.622  1.00  0.00           O  
ATOM   1551  C3'   C    49      14.499  -9.742  -4.678  1.00  0.00           C  
ATOM   1552  H3'   C    49      13.872  -9.020  -4.154  1.00  0.00           H  
ATOM   1553  C2'   C    49      15.913  -9.142  -4.800  1.00  0.00           C  
ATOM   1554  H2'   C    49      16.170  -8.592  -3.895  1.00  0.00           H  
ATOM   1555  O2'   C    49      16.845 -10.148  -5.103  1.00  0.00           O  
ATOM   1556 HO2'   C    49      17.359 -10.074  -5.910  1.00  0.00           H  
ATOM   1557  O3'   C    49      14.474 -11.001  -3.961  1.00  0.00           O  
ATOM   1558  P     U    50      13.863 -11.229  -2.501  1.00  0.00           P  
ATOM   1559  OP1   U    50      13.999 -12.702  -2.240  1.00  0.00           O  
ATOM   1560  OP2   U    50      12.557 -10.540  -2.400  1.00  0.00           O  
ATOM   1561  O5'   U    50      14.852 -10.427  -1.446  1.00  0.00           O  
ATOM   1562  C5'   U    50      16.157 -10.949  -1.149  1.00  0.00           C  
ATOM   1563  H5'   U    50      16.733 -11.068  -2.067  1.00  0.00           H  
ATOM   1564 H5''   U    50      16.080 -11.935  -0.690  1.00  0.00           H  
ATOM   1565  C4'   U    50      16.939  -9.941  -0.242  1.00  0.00           C  
ATOM   1566  H4'   U    50      17.949 -10.340  -0.144  1.00  0.00           H  
ATOM   1567  O4'   U    50      17.001  -8.602  -0.775  1.00  0.00           O  
ATOM   1568  C1'   U    50      16.196  -7.776   0.049  1.00  0.00           C  
ATOM   1569  H1'   U    50      16.920  -7.220   0.645  1.00  0.00           H  
ATOM   1570  N1    U    50      15.257  -6.740  -0.559  1.00  0.00           N  
ATOM   1571  C6    U    50      14.203  -7.062  -1.331  1.00  0.00           C  
ATOM   1572  H6    U    50      13.912  -8.099  -1.411  1.00  0.00           H  
ATOM   1573  C5    U    50      13.496  -6.049  -1.975  1.00  0.00           C  
ATOM   1574  H5    U    50      12.587  -6.195  -2.538  1.00  0.00           H  
ATOM   1575  C4    U    50      13.930  -4.680  -1.905  1.00  0.00           C  
ATOM   1576  O4    U    50      13.378  -3.797  -2.527  1.00  0.00           O  
ATOM   1577  N3    U    50      14.959  -4.433  -1.004  1.00  0.00           N  
ATOM   1578  H3    U    50      15.145  -3.473  -0.749  1.00  0.00           H  
ATOM   1579  C2    U    50      15.617  -5.414  -0.325  1.00  0.00           C  
ATOM   1580  O2    U    50      16.370  -5.132   0.567  1.00  0.00           O  
ATOM   1581  C3'   U    50      16.230 -10.004   1.116  1.00  0.00           C  
ATOM   1582  H3'   U    50      15.545 -10.849   1.185  1.00  0.00           H  
ATOM   1583  C2'   U    50      15.427  -8.721   1.008  1.00  0.00           C  
ATOM   1584  H2'   U    50      14.482  -8.940   0.511  1.00  0.00           H  
ATOM   1585  O2'   U    50      15.085  -8.086   2.223  1.00  0.00           O  
ATOM   1586 HO2'   U    50      14.447  -7.395   2.029  1.00  0.00           H  
ATOM   1587  O3'   U    50      17.284  -9.916   2.047  1.00  0.00           O  
ATOM   1588  P     U    51      17.990 -11.190   2.639  1.00  0.00           P  
ATOM   1589  OP1   U    51      17.265 -12.424   2.376  1.00  0.00           O  
ATOM   1590  OP2   U    51      18.364 -10.954   4.044  1.00  0.00           O  
ATOM   1591  O5'   U    51      19.308 -11.194   1.746  1.00  0.00           O  
ATOM   1592  C5'   U    51      19.655 -12.215   0.855  1.00  0.00           C  
ATOM   1593  H5'   U    51      18.791 -12.442   0.231  1.00  0.00           H  
ATOM   1594 H5''   U    51      19.977 -13.024   1.511  1.00  0.00           H  
ATOM   1595  C4'   U    51      20.848 -11.767  -0.070  1.00  0.00           C  
ATOM   1596  H4'   U    51      20.923 -12.521  -0.853  1.00  0.00           H  
ATOM   1597  O4'   U    51      20.645 -10.523  -0.778  1.00  0.00           O  
ATOM   1598  C1'   U    51      21.707  -9.678  -0.400  1.00  0.00           C  
ATOM   1599  H1'   U    51      22.481 -10.041  -1.076  1.00  0.00           H  
ATOM   1600  N1    U    51      21.249  -8.264  -0.593  1.00  0.00           N  
ATOM   1601  C6    U    51      19.978  -7.850  -0.206  1.00  0.00           C  
ATOM   1602  H6    U    51      19.301  -8.631   0.107  1.00  0.00           H  
ATOM   1603  C5    U    51      19.619  -6.560  -0.252  1.00  0.00           C  
ATOM   1604  H5    U    51      18.601  -6.253  -0.062  1.00  0.00           H  
ATOM   1605  C4    U    51      20.509  -5.519  -0.738  1.00  0.00           C  
ATOM   1606  O4    U    51      20.138  -4.420  -0.957  1.00  0.00           O  
ATOM   1607  N3    U    51      21.774  -5.971  -0.957  1.00  0.00           N  
ATOM   1608  H3    U    51      22.454  -5.283  -1.245  1.00  0.00           H  
ATOM   1609  C2    U    51      22.236  -7.267  -0.957  1.00  0.00           C  
ATOM   1610  O2    U    51      23.379  -7.583  -1.108  1.00  0.00           O  
ATOM   1611  C3'   U    51      22.099 -11.601   0.859  1.00  0.00           C  
ATOM   1612  H3'   U    51      22.080 -12.099   1.828  1.00  0.00           H  
ATOM   1613  C2'   U    51      22.079 -10.140   1.018  1.00  0.00           C  
ATOM   1614  H2'   U    51      21.355  -9.802   1.759  1.00  0.00           H  
ATOM   1615  O2'   U    51      23.350  -9.640   1.368  1.00  0.00           O  
ATOM   1616 HO2'   U    51      23.198  -8.733   1.643  1.00  0.00           H  
ATOM   1617  O3'   U    51      23.291 -11.995   0.167  1.00  0.00           O  
ATOM   1618  P     A    52      23.772 -13.578   0.207  1.00  0.00           P  
ATOM   1619  OP1   A    52      23.342 -14.174   1.500  1.00  0.00           O  
ATOM   1620  OP2   A    52      25.208 -13.559  -0.231  1.00  0.00           O  
ATOM   1621  O5'   A    52      22.921 -14.211  -0.929  1.00  0.00           O  
ATOM   1622  C5'   A    52      23.250 -14.118  -2.270  1.00  0.00           C  
ATOM   1623  H5'   A    52      24.176 -14.667  -2.445  1.00  0.00           H  
ATOM   1624 H5''   A    52      23.418 -13.095  -2.607  1.00  0.00           H  
ATOM   1625  C4'   A    52      22.106 -14.826  -3.020  1.00  0.00           C  
ATOM   1626  H4'   A    52      21.827 -15.850  -2.772  1.00  0.00           H  
ATOM   1627  O4'   A    52      20.969 -13.953  -2.824  1.00  0.00           O  
ATOM   1628  C1'   A    52      20.534 -13.464  -4.078  1.00  0.00           C  
ATOM   1629  H1'   A    52      19.466 -13.615  -4.232  1.00  0.00           H  
ATOM   1630  N9    A    52      20.778 -11.976  -4.192  1.00  0.00           N  
ATOM   1631  C8    A    52      19.809 -11.065  -3.885  1.00  0.00           C  
ATOM   1632  H8    A    52      18.837 -11.440  -3.602  1.00  0.00           H  
ATOM   1633  N7    A    52      20.280  -9.823  -3.846  1.00  0.00           N  
ATOM   1634  C5    A    52      21.666 -10.015  -4.157  1.00  0.00           C  
ATOM   1635  C6    A    52      22.699  -9.097  -4.412  1.00  0.00           C  
ATOM   1636  N6    A    52      22.493  -7.843  -4.505  1.00  0.00           N  
ATOM   1637  H61   A    52      23.365  -7.375  -4.706  1.00  0.00           H  
ATOM   1638  H62   A    52      21.621  -7.442  -4.190  1.00  0.00           H  
ATOM   1639  N1    A    52      23.873  -9.497  -4.753  1.00  0.00           N  
ATOM   1640  C2    A    52      24.090 -10.841  -4.808  1.00  0.00           C  
ATOM   1641  H2    A    52      25.047 -11.295  -5.017  1.00  0.00           H  
ATOM   1642  N3    A    52      23.206 -11.773  -4.669  1.00  0.00           N  
ATOM   1643  C4    A    52      21.911 -11.343  -4.356  1.00  0.00           C  
ATOM   1644  C3'   A    52      22.374 -14.964  -4.497  1.00  0.00           C  
ATOM   1645  H3'   A    52      23.347 -14.545  -4.753  1.00  0.00           H  
ATOM   1646  C2'   A    52      21.187 -14.184  -5.268  1.00  0.00           C  
ATOM   1647  H2'   A    52      21.619 -13.376  -5.859  1.00  0.00           H  
ATOM   1648  O2'   A    52      20.243 -14.959  -6.145  1.00  0.00           O  
ATOM   1649 HO2'   A    52      20.690 -15.124  -6.978  1.00  0.00           H  
ATOM   1650  O3'   A    52      22.393 -16.340  -4.890  1.00  0.00           O  
ATOM   1651  P     A    53      23.430 -16.875  -5.922  1.00  0.00           P  
ATOM   1652  OP1   A    53      23.402 -18.346  -5.722  1.00  0.00           O  
ATOM   1653  OP2   A    53      24.705 -16.205  -5.667  1.00  0.00           O  
ATOM   1654  O5'   A    53      22.889 -16.363  -7.355  1.00  0.00           O  
ATOM   1655  C5'   A    53      21.838 -16.976  -8.060  1.00  0.00           C  
ATOM   1656  H5'   A    53      21.016 -17.105  -7.356  1.00  0.00           H  
ATOM   1657 H5''   A    53      22.189 -17.949  -8.403  1.00  0.00           H  
ATOM   1658  C4'   A    53      21.295 -16.072  -9.187  1.00  0.00           C  
ATOM   1659  H4'   A    53      20.441 -16.613  -9.595  1.00  0.00           H  
ATOM   1660  O4'   A    53      20.729 -14.820  -8.713  1.00  0.00           O  
ATOM   1661  C1'   A    53      21.300 -13.686  -9.418  1.00  0.00           C  
ATOM   1662  H1'   A    53      20.817 -13.484 -10.373  1.00  0.00           H  
ATOM   1663  N9    A    53      21.337 -12.426  -8.599  1.00  0.00           N  
ATOM   1664  C8    A    53      22.444 -11.669  -8.110  1.00  0.00           C  
ATOM   1665  H8    A    53      23.419 -12.126  -8.185  1.00  0.00           H  
ATOM   1666  N7    A    53      22.159 -10.553  -7.569  1.00  0.00           N  
ATOM   1667  C5    A    53      20.763 -10.553  -7.670  1.00  0.00           C  
ATOM   1668  C6    A    53      19.791  -9.636  -7.358  1.00  0.00           C  
ATOM   1669  N6    A    53      19.963  -8.446  -6.768  1.00  0.00           N  
ATOM   1670  H61   A    53      19.162  -7.897  -6.491  1.00  0.00           H  
ATOM   1671  H62   A    53      20.895  -8.233  -6.441  1.00  0.00           H  
ATOM   1672  N1    A    53      18.473  -9.817  -7.475  1.00  0.00           N  
ATOM   1673  C2    A    53      18.147 -10.890  -8.140  1.00  0.00           C  
ATOM   1674  H2    A    53      17.079 -11.006  -8.247  1.00  0.00           H  
ATOM   1675  N3    A    53      18.911 -11.893  -8.569  1.00  0.00           N  
ATOM   1676  C4    A    53      20.273 -11.670  -8.266  1.00  0.00           C  
ATOM   1677  C3'   A    53      22.309 -15.667 -10.249  1.00  0.00           C  
ATOM   1678  H3'   A    53      23.185 -16.311 -10.333  1.00  0.00           H  
ATOM   1679  C2'   A    53      22.622 -14.248  -9.763  1.00  0.00           C  
ATOM   1680  H2'   A    53      23.196 -14.336  -8.840  1.00  0.00           H  
ATOM   1681  O2'   A    53      23.470 -13.568 -10.691  1.00  0.00           O  
ATOM   1682 HO2'   A    53      23.560 -14.074 -11.502  1.00  0.00           H  
ATOM   1683  O3'   A    53      21.617 -15.687 -11.500  1.00  0.00           O  
ATOM   1684  P     A    54      22.366 -15.871 -12.839  1.00  0.00           P  
ATOM   1685  OP1   A    54      22.385 -17.338 -13.034  1.00  0.00           O  
ATOM   1686  OP2   A    54      23.578 -15.049 -12.869  1.00  0.00           O  
ATOM   1687  O5'   A    54      21.415 -15.397 -14.060  1.00  0.00           O  
ATOM   1688  C5'   A    54      21.271 -14.048 -14.423  1.00  0.00           C  
ATOM   1689  H5'   A    54      21.656 -13.964 -15.440  1.00  0.00           H  
ATOM   1690 H5''   A    54      21.917 -13.405 -13.826  1.00  0.00           H  
ATOM   1691  C4'   A    54      19.807 -13.669 -14.022  1.00  0.00           C  
ATOM   1692  H4'   A    54      19.118 -14.459 -14.321  1.00  0.00           H  
ATOM   1693  O4'   A    54      19.590 -13.468 -12.623  1.00  0.00           O  
ATOM   1694  C1'   A    54      18.873 -12.302 -12.440  1.00  0.00           C  
ATOM   1695  H1'   A    54      18.070 -12.488 -11.728  1.00  0.00           H  
ATOM   1696  N9    A    54      19.679 -11.186 -11.918  1.00  0.00           N  
ATOM   1697  C8    A    54      21.058 -11.164 -11.672  1.00  0.00           C  
ATOM   1698  H8    A    54      21.713 -11.991 -11.906  1.00  0.00           H  
ATOM   1699  N7    A    54      21.413  -9.949 -11.200  1.00  0.00           N  
ATOM   1700  C5    A    54      20.209  -9.252 -10.909  1.00  0.00           C  
ATOM   1701  C6    A    54      19.778  -7.998 -10.301  1.00  0.00           C  
ATOM   1702  N6    A    54      20.648  -7.085  -9.911  1.00  0.00           N  
ATOM   1703  H61   A    54      20.236  -6.350  -9.354  1.00  0.00           H  
ATOM   1704  H62   A    54      21.638  -7.208 -10.071  1.00  0.00           H  
ATOM   1705  N1    A    54      18.484  -7.669 -10.283  1.00  0.00           N  
ATOM   1706  C2    A    54      17.603  -8.545 -10.815  1.00  0.00           C  
ATOM   1707  H2    A    54      16.582  -8.206 -10.718  1.00  0.00           H  
ATOM   1708  N3    A    54      17.865  -9.685 -11.359  1.00  0.00           N  
ATOM   1709  C4    A    54      19.168  -9.971 -11.349  1.00  0.00           C  
ATOM   1710  C3'   A    54      19.290 -12.277 -14.664  1.00  0.00           C  
ATOM   1711  H3'   A    54      20.018 -11.480 -14.517  1.00  0.00           H  
ATOM   1712  C2'   A    54      18.156 -11.834 -13.729  1.00  0.00           C  
ATOM   1713  H2'   A    54      17.961 -10.761 -13.733  1.00  0.00           H  
ATOM   1714  O2'   A    54      16.920 -12.546 -13.739  1.00  0.00           O  
ATOM   1715 HO2'   A    54      16.321 -12.066 -14.315  1.00  0.00           H  
ATOM   1716  O3'   A    54      18.908 -12.358 -16.032  1.00  0.00           O  
ATOM   1717  P     C    55      20.009 -11.882 -17.216  1.00  0.00           P  
ATOM   1718  OP1   C    55      19.733 -12.766 -18.397  1.00  0.00           O  
ATOM   1719  OP2   C    55      21.363 -11.731 -16.596  1.00  0.00           O  
ATOM   1720  O5'   C    55      19.480 -10.429 -17.561  1.00  0.00           O  
ATOM   1721  C5'   C    55      19.499  -9.420 -16.550  1.00  0.00           C  
ATOM   1722  H5'   C    55      19.854  -8.503 -17.021  1.00  0.00           H  
ATOM   1723 H5''   C    55      19.978  -9.742 -15.625  1.00  0.00           H  
ATOM   1724  C4'   C    55      18.043  -9.201 -16.042  1.00  0.00           C  
ATOM   1725  H4'   C    55      17.628 -10.205 -15.950  1.00  0.00           H  
ATOM   1726  O4'   C    55      18.036  -8.497 -14.787  1.00  0.00           O  
ATOM   1727  C1'   C    55      16.854  -7.794 -14.648  1.00  0.00           C  
ATOM   1728  H1'   C    55      16.287  -8.276 -13.852  1.00  0.00           H  
ATOM   1729  N1    C    55      16.973  -6.367 -14.310  1.00  0.00           N  
ATOM   1730  C6    C    55      18.025  -5.601 -14.735  1.00  0.00           C  
ATOM   1731  H6    C    55      18.823  -6.127 -15.238  1.00  0.00           H  
ATOM   1732  C5    C    55      18.066  -4.267 -14.472  1.00  0.00           C  
ATOM   1733  H5    C    55      18.935  -3.718 -14.802  1.00  0.00           H  
ATOM   1734  C4    C    55      17.016  -3.737 -13.763  1.00  0.00           C  
ATOM   1735  N4    C    55      16.963  -2.522 -13.412  1.00  0.00           N  
ATOM   1736  H41   C    55      16.065  -2.168 -13.112  1.00  0.00           H  
ATOM   1737  H42   C    55      17.727  -1.963 -13.764  1.00  0.00           H  
ATOM   1738  N3    C    55      16.005  -4.413 -13.335  1.00  0.00           N  
ATOM   1739  C2    C    55      15.948  -5.786 -13.581  1.00  0.00           C  
ATOM   1740  O2    C    55      14.949  -6.432 -13.180  1.00  0.00           O  
ATOM   1741  C3'   C    55      17.023  -8.542 -16.946  1.00  0.00           C  
ATOM   1742  H3'   C    55      17.539  -7.699 -17.406  1.00  0.00           H  
ATOM   1743  C2'   C    55      16.050  -7.900 -15.953  1.00  0.00           C  
ATOM   1744  H2'   C    55      15.726  -6.936 -16.345  1.00  0.00           H  
ATOM   1745  O2'   C    55      14.921  -8.654 -15.639  1.00  0.00           O  
ATOM   1746 HO2'   C    55      14.140  -8.347 -16.105  1.00  0.00           H  
ATOM   1747  O3'   C    55      16.470  -9.354 -18.009  1.00  0.00           O  
ATOM   1748  P     U    56      15.799  -8.667 -19.293  1.00  0.00           P  
ATOM   1749  OP1   U    56      16.046  -9.548 -20.427  1.00  0.00           O  
ATOM   1750  OP2   U    56      16.394  -7.334 -19.368  1.00  0.00           O  
ATOM   1751  O5'   U    56      14.225  -8.508 -18.991  1.00  0.00           O  
ATOM   1752  C5'   U    56      13.463  -9.476 -18.393  1.00  0.00           C  
ATOM   1753  H5'   U    56      14.049  -9.833 -17.547  1.00  0.00           H  
ATOM   1754 H5''   U    56      13.226 -10.284 -19.085  1.00  0.00           H  
ATOM   1755  C4'   U    56      12.188  -8.890 -17.818  1.00  0.00           C  
ATOM   1756  H4'   U    56      11.562  -9.743 -17.556  1.00  0.00           H  
ATOM   1757  O4'   U    56      12.529  -8.184 -16.678  1.00  0.00           O  
ATOM   1758  C1'   U    56      11.718  -6.950 -16.601  1.00  0.00           C  
ATOM   1759  H1'   U    56      11.261  -6.986 -15.612  1.00  0.00           H  
ATOM   1760  N1    U    56      12.425  -5.680 -16.721  1.00  0.00           N  
ATOM   1761  C6    U    56      13.635  -5.597 -17.395  1.00  0.00           C  
ATOM   1762  H6    U    56      13.960  -6.415 -18.020  1.00  0.00           H  
ATOM   1763  C5    U    56      14.343  -4.451 -17.373  1.00  0.00           C  
ATOM   1764  H5    U    56      15.272  -4.411 -17.923  1.00  0.00           H  
ATOM   1765  C4    U    56      13.868  -3.305 -16.598  1.00  0.00           C  
ATOM   1766  O4    U    56      14.450  -2.314 -16.299  1.00  0.00           O  
ATOM   1767  N3    U    56      12.659  -3.463 -16.017  1.00  0.00           N  
ATOM   1768  H3    U    56      12.308  -2.674 -15.493  1.00  0.00           H  
ATOM   1769  C2    U    56      11.809  -4.551 -16.078  1.00  0.00           C  
ATOM   1770  O2    U    56      10.627  -4.700 -15.748  1.00  0.00           O  
ATOM   1771  C3'   U    56      11.383  -8.016 -18.784  1.00  0.00           C  
ATOM   1772  H3'   U    56      12.052  -7.497 -19.470  1.00  0.00           H  
ATOM   1773  C2'   U    56      10.747  -7.028 -17.809  1.00  0.00           C  
ATOM   1774  H2'   U    56      10.674  -6.045 -18.275  1.00  0.00           H  
ATOM   1775  O2'   U    56       9.525  -7.376 -17.291  1.00  0.00           O  
ATOM   1776 HO2'   U    56       8.901  -7.082 -17.958  1.00  0.00           H  
ATOM   1777  O3'   U    56      10.408  -8.677 -19.568  1.00  0.00           O  
ATOM   1778  P     C    57       9.720  -7.983 -20.807  1.00  0.00           P  
ATOM   1779  OP1   C    57       8.804  -8.935 -21.349  1.00  0.00           O  
ATOM   1780  OP2   C    57      10.826  -7.428 -21.648  1.00  0.00           O  
ATOM   1781  O5'   C    57       8.957  -6.759 -20.191  1.00  0.00           O  
ATOM   1782  C5'   C    57       7.576  -6.779 -20.052  1.00  0.00           C  
ATOM   1783  H5'   C    57       7.188  -7.613 -19.468  1.00  0.00           H  
ATOM   1784 H5''   C    57       7.144  -6.803 -21.053  1.00  0.00           H  
ATOM   1785  C4'   C    57       7.080  -5.452 -19.347  1.00  0.00           C  
ATOM   1786  H4'   C    57       6.107  -5.629 -18.889  1.00  0.00           H  
ATOM   1787  O4'   C    57       8.054  -4.971 -18.356  1.00  0.00           O  
ATOM   1788  C1'   C    57       8.002  -3.537 -18.286  1.00  0.00           C  
ATOM   1789  H1'   C    57       7.800  -3.236 -17.258  1.00  0.00           H  
ATOM   1790  N1    C    57       9.341  -2.996 -18.729  1.00  0.00           N  
ATOM   1791  C6    C    57      10.346  -3.688 -19.423  1.00  0.00           C  
ATOM   1792  H6    C    57      10.198  -4.709 -19.741  1.00  0.00           H  
ATOM   1793  C5    C    57      11.550  -3.162 -19.620  1.00  0.00           C  
ATOM   1794  H5    C    57      12.339  -3.754 -20.059  1.00  0.00           H  
ATOM   1795  C4    C    57      11.656  -1.805 -19.196  1.00  0.00           C  
ATOM   1796  N4    C    57      12.792  -1.207 -19.123  1.00  0.00           N  
ATOM   1797  H41   C    57      12.758  -0.309 -18.661  1.00  0.00           H  
ATOM   1798  H42   C    57      13.640  -1.700 -19.362  1.00  0.00           H  
ATOM   1799  N3    C    57      10.745  -1.055 -18.647  1.00  0.00           N  
ATOM   1800  C2    C    57       9.583  -1.638 -18.407  1.00  0.00           C  
ATOM   1801  O2    C    57       8.714  -0.923 -17.963  1.00  0.00           O  
ATOM   1802  C3'   C    57       6.936  -4.183 -20.276  1.00  0.00           C  
ATOM   1803  H3'   C    57       7.825  -4.078 -20.898  1.00  0.00           H  
ATOM   1804  C2'   C    57       6.938  -3.041 -19.286  1.00  0.00           C  
ATOM   1805  H2'   C    57       7.177  -2.140 -19.851  1.00  0.00           H  
ATOM   1806  O2'   C    57       5.698  -2.870 -18.591  1.00  0.00           O  
ATOM   1807 HO2'   C    57       5.211  -3.433 -19.197  1.00  0.00           H  
ATOM   1808  O3'   C    57       5.673  -4.346 -21.018  1.00  0.00           O  
ATOM   1809  P     U    58       5.574  -3.731 -22.505  1.00  0.00           P  
ATOM   1810  OP1   U    58       4.395  -4.260 -23.133  1.00  0.00           O  
ATOM   1811  OP2   U    58       6.844  -3.800 -23.228  1.00  0.00           O  
ATOM   1812  O5'   U    58       5.321  -2.211 -22.331  1.00  0.00           O  
ATOM   1813  C5'   U    58       4.308  -1.689 -21.525  1.00  0.00           C  
ATOM   1814  H5'   U    58       4.277  -2.220 -20.574  1.00  0.00           H  
ATOM   1815 H5''   U    58       3.364  -1.816 -22.056  1.00  0.00           H  
ATOM   1816  C4'   U    58       4.586  -0.187 -21.280  1.00  0.00           C  
ATOM   1817  H4'   U    58       3.727   0.225 -20.749  1.00  0.00           H  
ATOM   1818  O4'   U    58       5.814  -0.051 -20.556  1.00  0.00           O  
ATOM   1819  C1'   U    58       6.625   1.087 -20.810  1.00  0.00           C  
ATOM   1820  H1'   U    58       6.711   1.694 -19.908  1.00  0.00           H  
ATOM   1821  N1    U    58       7.993   0.781 -21.189  1.00  0.00           N  
ATOM   1822  C6    U    58       8.328  -0.374 -21.778  1.00  0.00           C  
ATOM   1823  H6    U    58       7.518  -0.963 -22.182  1.00  0.00           H  
ATOM   1824  C5    U    58       9.640  -0.658 -22.093  1.00  0.00           C  
ATOM   1825  H5    U    58       9.833  -1.557 -22.659  1.00  0.00           H  
ATOM   1826  C4    U    58      10.697   0.204 -21.661  1.00  0.00           C  
ATOM   1827  O4    U    58      11.852   0.085 -21.853  1.00  0.00           O  
ATOM   1828  N3    U    58      10.265   1.425 -21.240  1.00  0.00           N  
ATOM   1829  H3    U    58      11.033   2.036 -21.004  1.00  0.00           H  
ATOM   1830  C2    U    58       8.986   1.774 -20.989  1.00  0.00           C  
ATOM   1831  O2    U    58       8.724   2.967 -20.683  1.00  0.00           O  
ATOM   1832  C3'   U    58       4.783   0.689 -22.478  1.00  0.00           C  
ATOM   1833  H3'   U    58       5.417   0.181 -23.206  1.00  0.00           H  
ATOM   1834  C2'   U    58       5.656   1.804 -21.823  1.00  0.00           C  
ATOM   1835  H2'   U    58       6.249   2.257 -22.618  1.00  0.00           H  
ATOM   1836  O2'   U    58       4.922   2.694 -21.016  1.00  0.00           O  
ATOM   1837 HO2'   U    58       4.919   3.573 -21.402  1.00  0.00           H  
ATOM   1838  O3'   U    58       3.493   1.051 -23.020  1.00  0.00           O  
ATOM   1839  P     U    59       3.454   1.704 -24.476  1.00  0.00           P  
ATOM   1840  OP1   U    59       2.049   1.913 -24.870  1.00  0.00           O  
ATOM   1841  OP2   U    59       4.297   0.817 -25.290  1.00  0.00           O  
ATOM   1842  O5'   U    59       4.271   3.128 -24.373  1.00  0.00           O  
ATOM   1843  C5'   U    59       3.644   4.245 -23.730  1.00  0.00           C  
ATOM   1844  H5'   U    59       3.323   4.002 -22.717  1.00  0.00           H  
ATOM   1845 H5''   U    59       2.812   4.579 -24.350  1.00  0.00           H  
ATOM   1846  C4'   U    59       4.614   5.420 -23.662  1.00  0.00           C  
ATOM   1847  H4'   U    59       3.999   6.187 -23.191  1.00  0.00           H  
ATOM   1848  O4'   U    59       5.703   5.020 -22.789  1.00  0.00           O  
ATOM   1849  C1'   U    59       6.906   5.619 -23.286  1.00  0.00           C  
ATOM   1850  H1'   U    59       7.331   6.185 -22.457  1.00  0.00           H  
ATOM   1851  N1    U    59       7.937   4.621 -23.856  1.00  0.00           N  
ATOM   1852  C6    U    59       7.614   3.315 -24.370  1.00  0.00           C  
ATOM   1853  H6    U    59       6.603   3.032 -24.621  1.00  0.00           H  
ATOM   1854  C5    U    59       8.550   2.468 -24.637  1.00  0.00           C  
ATOM   1855  H5    U    59       8.263   1.504 -25.032  1.00  0.00           H  
ATOM   1856  C4    U    59       9.946   2.695 -24.360  1.00  0.00           C  
ATOM   1857  O4    U    59      10.923   2.008 -24.492  1.00  0.00           O  
ATOM   1858  N3    U    59      10.230   4.028 -23.982  1.00  0.00           N  
ATOM   1859  H3    U    59      11.189   4.279 -23.788  1.00  0.00           H  
ATOM   1860  C2    U    59       9.319   4.998 -23.782  1.00  0.00           C  
ATOM   1861  O2    U    59       9.633   6.075 -23.367  1.00  0.00           O  
ATOM   1862  C3'   U    59       5.241   6.081 -24.934  1.00  0.00           C  
ATOM   1863  H3'   U    59       5.493   5.175 -25.485  1.00  0.00           H  
ATOM   1864  C2'   U    59       6.529   6.650 -24.385  1.00  0.00           C  
ATOM   1865  H2'   U    59       7.355   6.933 -25.037  1.00  0.00           H  
ATOM   1866  O2'   U    59       6.258   7.969 -23.798  1.00  0.00           O  
ATOM   1867 HO2'   U    59       5.480   8.355 -24.208  1.00  0.00           H  
ATOM   1868  O3'   U    59       4.431   6.943 -25.705  1.00  0.00           O  
ATOM   1869  P     G    60       4.732   7.142 -27.192  1.00  0.00           P  
ATOM   1870  OP1   G    60       3.750   8.153 -27.686  1.00  0.00           O  
ATOM   1871  OP2   G    60       4.899   5.848 -27.886  1.00  0.00           O  
ATOM   1872  O5'   G    60       6.066   7.858 -27.388  1.00  0.00           O  
ATOM   1873  C5'   G    60       6.156   9.258 -27.222  1.00  0.00           C  
ATOM   1874  H5'   G    60       5.891   9.531 -26.200  1.00  0.00           H  
ATOM   1875 H5''   G    60       5.568   9.815 -27.951  1.00  0.00           H  
ATOM   1876  C4'   G    60       7.608   9.757 -27.397  1.00  0.00           C  
ATOM   1877  H4'   G    60       7.712  10.808 -27.129  1.00  0.00           H  
ATOM   1878  O4'   G    60       8.552   9.145 -26.438  1.00  0.00           O  
ATOM   1879  C1'   G    60       9.716   8.766 -27.111  1.00  0.00           C  
ATOM   1880  H1'   G    60      10.597   9.230 -26.667  1.00  0.00           H  
ATOM   1881  N9    G    60       9.871   7.313 -27.086  1.00  0.00           N  
ATOM   1882  C8    G    60       8.971   6.303 -27.326  1.00  0.00           C  
ATOM   1883  H8    G    60       7.899   6.432 -27.290  1.00  0.00           H  
ATOM   1884  N7    G    60       9.529   5.110 -27.351  1.00  0.00           N  
ATOM   1885  C5    G    60      10.901   5.347 -27.229  1.00  0.00           C  
ATOM   1886  C6    G    60      12.087   4.535 -27.182  1.00  0.00           C  
ATOM   1887  O6    G    60      12.204   3.286 -27.310  1.00  0.00           O  
ATOM   1888  N1    G    60      13.319   5.198 -27.164  1.00  0.00           N  
ATOM   1889  H1    G    60      14.209   4.731 -27.057  1.00  0.00           H  
ATOM   1890  C2    G    60      13.360   6.602 -27.049  1.00  0.00           C  
ATOM   1891  N2    G    60      14.530   7.175 -27.198  1.00  0.00           N  
ATOM   1892  H21   G    60      15.347   6.609 -27.373  1.00  0.00           H  
ATOM   1893  H22   G    60      14.618   8.177 -27.290  1.00  0.00           H  
ATOM   1894  N3    G    60      12.297   7.360 -27.006  1.00  0.00           N  
ATOM   1895  C4    G    60      11.081   6.678 -27.122  1.00  0.00           C  
ATOM   1896  C3'   G    60       8.180   9.525 -28.838  1.00  0.00           C  
ATOM   1897  H3'   G    60       7.833   8.601 -29.302  1.00  0.00           H  
ATOM   1898  C2'   G    60       9.656   9.343 -28.558  1.00  0.00           C  
ATOM   1899  H2'   G    60      10.154   8.744 -29.319  1.00  0.00           H  
ATOM   1900  O2'   G    60      10.204  10.642 -28.604  1.00  0.00           O  
ATOM   1901 HO2'   G    60       9.803  11.160 -29.306  1.00  0.00           H  
ATOM   1902  O3'   G    60       8.065  10.491 -29.833  1.00  0.00           O  
ATOM   1903  P     A    61       7.828  10.156 -31.358  1.00  0.00           P  
ATOM   1904  OP1   A    61       7.084  11.287 -31.979  1.00  0.00           O  
ATOM   1905  OP2   A    61       7.147   8.864 -31.425  1.00  0.00           O  
ATOM   1906  O5'   A    61       9.221   9.943 -31.937  1.00  0.00           O  
ATOM   1907  C5'   A    61      10.079  11.096 -32.145  1.00  0.00           C  
ATOM   1908  H5'   A    61      10.120  11.711 -31.246  1.00  0.00           H  
ATOM   1909 H5''   A    61       9.602  11.596 -32.988  1.00  0.00           H  
ATOM   1910  C4'   A    61      11.498  10.714 -32.637  1.00  0.00           C  
ATOM   1911  H4'   A    61      12.094  11.608 -32.450  1.00  0.00           H  
ATOM   1912  O4'   A    61      12.133   9.579 -31.996  1.00  0.00           O  
ATOM   1913  C1'   A    61      12.700   8.714 -33.018  1.00  0.00           C  
ATOM   1914  H1'   A    61      13.643   8.380 -32.585  1.00  0.00           H  
ATOM   1915  N9    A    61      11.888   7.554 -33.446  1.00  0.00           N  
ATOM   1916  C8    A    61      10.552   7.486 -33.785  1.00  0.00           C  
ATOM   1917  H8    A    61       9.757   8.182 -33.562  1.00  0.00           H  
ATOM   1918  N7    A    61      10.291   6.354 -34.363  1.00  0.00           N  
ATOM   1919  C5    A    61      11.449   5.592 -34.342  1.00  0.00           C  
ATOM   1920  C6    A    61      11.896   4.340 -34.849  1.00  0.00           C  
ATOM   1921  N6    A    61      11.165   3.422 -35.444  1.00  0.00           N  
ATOM   1922  H61   A    61      11.463   2.489 -35.690  1.00  0.00           H  
ATOM   1923  H62   A    61      10.169   3.581 -35.387  1.00  0.00           H  
ATOM   1924  N1    A    61      13.192   4.040 -34.886  1.00  0.00           N  
ATOM   1925  C2    A    61      14.026   4.893 -34.360  1.00  0.00           C  
ATOM   1926  H2    A    61      15.043   4.528 -34.360  1.00  0.00           H  
ATOM   1927  N3    A    61      13.736   6.032 -33.802  1.00  0.00           N  
ATOM   1928  C4    A    61      12.443   6.370 -33.849  1.00  0.00           C  
ATOM   1929  C3'   A    61      11.709  10.493 -34.164  1.00  0.00           C  
ATOM   1930  H3'   A    61      10.804  10.026 -34.554  1.00  0.00           H  
ATOM   1931  C2'   A    61      12.999   9.671 -34.172  1.00  0.00           C  
ATOM   1932  H2'   A    61      12.997   9.123 -35.115  1.00  0.00           H  
ATOM   1933  O2'   A    61      14.213  10.423 -34.049  1.00  0.00           O  
ATOM   1934 HO2'   A    61      14.853  10.138 -34.706  1.00  0.00           H  
ATOM   1935  O3'   A    61      11.795  11.645 -34.915  1.00  0.00           O  
ATOM   1936  P     U    62      11.615  11.617 -36.530  1.00  0.00           P  
ATOM   1937  OP1   U    62      11.696  13.011 -36.962  1.00  0.00           O  
ATOM   1938  OP2   U    62      10.383  10.843 -36.899  1.00  0.00           O  
ATOM   1939  O5'   U    62      12.934  10.852 -37.182  1.00  0.00           O  
ATOM   1940  C5'   U    62      14.270  11.489 -37.288  1.00  0.00           C  
ATOM   1941  H5'   U    62      14.481  11.979 -36.337  1.00  0.00           H  
ATOM   1942 H5''   U    62      14.207  12.214 -38.099  1.00  0.00           H  
ATOM   1943  C4'   U    62      15.467  10.565 -37.480  1.00  0.00           C  
ATOM   1944  H4'   U    62      16.376  11.106 -37.215  1.00  0.00           H  
ATOM   1945  O4'   U    62      15.279   9.455 -36.582  1.00  0.00           O  
ATOM   1946  C1'   U    62      15.991   8.370 -37.105  1.00  0.00           C  
ATOM   1947  H1'   U    62      16.785   8.063 -36.424  1.00  0.00           H  
ATOM   1948  N1    U    62      15.037   7.196 -37.358  1.00  0.00           N  
ATOM   1949  C6    U    62      13.680   7.352 -37.392  1.00  0.00           C  
ATOM   1950  H6    U    62      13.215   8.296 -37.150  1.00  0.00           H  
ATOM   1951  C5    U    62      12.868   6.261 -37.720  1.00  0.00           C  
ATOM   1952  H5    U    62      11.810   6.480 -37.700  1.00  0.00           H  
ATOM   1953  C4    U    62      13.497   4.978 -38.012  1.00  0.00           C  
ATOM   1954  O4    U    62      12.869   3.923 -38.126  1.00  0.00           O  
ATOM   1955  N3    U    62      14.827   4.918 -38.114  1.00  0.00           N  
ATOM   1956  H3    U    62      15.263   4.007 -38.145  1.00  0.00           H  
ATOM   1957  C2    U    62      15.623   5.946 -37.671  1.00  0.00           C  
ATOM   1958  O2    U    62      16.830   5.749 -37.567  1.00  0.00           O  
ATOM   1959  C3'   U    62      15.699  10.001 -38.864  1.00  0.00           C  
ATOM   1960  H3'   U    62      14.786   9.546 -39.248  1.00  0.00           H  
ATOM   1961  C2'   U    62      16.600   8.814 -38.384  1.00  0.00           C  
ATOM   1962  H2'   U    62      16.582   8.077 -39.187  1.00  0.00           H  
ATOM   1963  O2'   U    62      17.945   9.196 -38.042  1.00  0.00           O  
ATOM   1964 HO2'   U    62      18.316   9.336 -38.917  1.00  0.00           H  
ATOM   1965  O3'   U    62      16.320  10.788 -39.877  1.00  0.00           O  
ATOM   1966  P     U    63      16.040  10.496 -41.405  1.00  0.00           P  
ATOM   1967  OP1   U    63      16.842  11.462 -42.152  1.00  0.00           O  
ATOM   1968  OP2   U    63      14.629  10.613 -41.496  1.00  0.00           O  
ATOM   1969  O5'   U    63      16.495   8.982 -41.729  1.00  0.00           O  
ATOM   1970  C5'   U    63      17.805   8.578 -41.960  1.00  0.00           C  
ATOM   1971  H5'   U    63      18.489   8.756 -41.130  1.00  0.00           H  
ATOM   1972 H5''   U    63      18.218   8.979 -42.885  1.00  0.00           H  
ATOM   1973  C4'   U    63      17.606   7.090 -42.224  1.00  0.00           C  
ATOM   1974  H4'   U    63      18.524   6.614 -42.567  1.00  0.00           H  
ATOM   1975  O4'   U    63      17.022   6.323 -41.118  1.00  0.00           O  
ATOM   1976  C1'   U    63      16.275   5.229 -41.595  1.00  0.00           C  
ATOM   1977  H1'   U    63      16.641   4.335 -41.090  1.00  0.00           H  
ATOM   1978  N1    U    63      14.829   5.312 -41.403  1.00  0.00           N  
ATOM   1979  C6    U    63      14.249   6.518 -41.142  1.00  0.00           C  
ATOM   1980  H6    U    63      14.940   7.341 -41.030  1.00  0.00           H  
ATOM   1981  C5    U    63      12.910   6.616 -40.944  1.00  0.00           C  
ATOM   1982  H5    U    63      12.497   7.577 -40.676  1.00  0.00           H  
ATOM   1983  C4    U    63      12.022   5.578 -41.224  1.00  0.00           C  
ATOM   1984  O4    U    63      10.786   5.620 -41.513  1.00  0.00           O  
ATOM   1985  N3    U    63      12.632   4.437 -41.545  1.00  0.00           N  
ATOM   1986  H3    U    63      12.023   3.671 -41.793  1.00  0.00           H  
ATOM   1987  C2    U    63      14.002   4.218 -41.740  1.00  0.00           C  
ATOM   1988  O2    U    63      14.480   3.119 -42.025  1.00  0.00           O  
ATOM   1989  C3'   U    63      16.693   6.636 -43.371  1.00  0.00           C  
ATOM   1990  H3'   U    63      15.685   7.032 -43.243  1.00  0.00           H  
ATOM   1991  C2'   U    63      16.615   5.123 -43.110  1.00  0.00           C  
ATOM   1992  H2'   U    63      15.775   4.638 -43.606  1.00  0.00           H  
ATOM   1993  O2'   U    63      17.753   4.304 -43.248  1.00  0.00           O  
ATOM   1994 HO2'   U    63      17.710   3.433 -43.651  1.00  0.00           H  
ATOM   1995  O3'   U    63      17.140   6.877 -44.714  1.00  0.00           O  
ATOM   1996  P     A    64      16.100   7.555 -45.781  1.00  0.00           P  
ATOM   1997  OP1   A    64      17.013   8.150 -46.794  1.00  0.00           O  
ATOM   1998  OP2   A    64      15.052   8.331 -45.125  1.00  0.00           O  
ATOM   1999  O5'   A    64      15.413   6.268 -46.420  1.00  0.00           O  
ATOM   2000  C5'   A    64      16.159   5.287 -47.178  1.00  0.00           C  
ATOM   2001  H5'   A    64      17.046   5.041 -46.595  1.00  0.00           H  
ATOM   2002 H5''   A    64      16.501   5.628 -48.156  1.00  0.00           H  
ATOM   2003  C4'   A    64      15.301   4.017 -47.406  1.00  0.00           C  
ATOM   2004  H4'   A    64      15.734   3.221 -48.012  1.00  0.00           H  
ATOM   2005  O4'   A    64      14.772   3.541 -46.212  1.00  0.00           O  
ATOM   2006  C1'   A    64      13.554   2.918 -46.494  1.00  0.00           C  
ATOM   2007  H1'   A    64      13.653   1.886 -46.155  1.00  0.00           H  
ATOM   2008  N9    A    64      12.527   3.648 -45.700  1.00  0.00           N  
ATOM   2009  C8    A    64      12.671   4.809 -44.972  1.00  0.00           C  
ATOM   2010  H8    A    64      13.549   5.434 -45.032  1.00  0.00           H  
ATOM   2011  N7    A    64      11.489   5.259 -44.590  1.00  0.00           N  
ATOM   2012  C5    A    64      10.584   4.244 -44.926  1.00  0.00           C  
ATOM   2013  C6    A    64       9.208   4.043 -44.886  1.00  0.00           C  
ATOM   2014  N6    A    64       8.401   4.884 -44.358  1.00  0.00           N  
ATOM   2015  H61   A    64       7.426   4.622 -44.338  1.00  0.00           H  
ATOM   2016  H62   A    64       8.720   5.699 -43.854  1.00  0.00           H  
ATOM   2017  N1    A    64       8.589   2.910 -45.333  1.00  0.00           N  
ATOM   2018  C2    A    64       9.382   2.006 -45.941  1.00  0.00           C  
ATOM   2019  H2    A    64       8.830   1.246 -46.473  1.00  0.00           H  
ATOM   2020  N3    A    64      10.687   2.117 -46.126  1.00  0.00           N  
ATOM   2021  C4    A    64      11.230   3.253 -45.565  1.00  0.00           C  
ATOM   2022  C3'   A    64      14.045   4.310 -48.222  1.00  0.00           C  
ATOM   2023  H3'   A    64      13.465   5.098 -47.743  1.00  0.00           H  
ATOM   2024  C2'   A    64      13.225   3.114 -47.956  1.00  0.00           C  
ATOM   2025  H2'   A    64      12.173   3.383 -48.048  1.00  0.00           H  
ATOM   2026  O2'   A    64      13.577   1.924 -48.616  1.00  0.00           O  
ATOM   2027 HO2'   A    64      12.844   1.317 -48.489  1.00  0.00           H  
ATOM   2028  O3'   A    64      14.460   4.612 -49.539  1.00  0.00           O  
ATOM   2029  P     U    65      13.430   5.195 -50.484  1.00  0.00           P  
ATOM   2030  OP1   U    65      14.140   5.450 -51.776  1.00  0.00           O  
ATOM   2031  OP2   U    65      12.823   6.416 -49.856  1.00  0.00           O  
ATOM   2032  O5'   U    65      12.236   4.279 -50.839  1.00  0.00           O  
ATOM   2033  C5'   U    65      12.371   3.032 -51.511  1.00  0.00           C  
ATOM   2034  H5'   U    65      13.224   2.458 -51.150  1.00  0.00           H  
ATOM   2035 H5''   U    65      12.501   3.318 -52.554  1.00  0.00           H  
ATOM   2036  C4'   U    65      11.112   2.118 -51.283  1.00  0.00           C  
ATOM   2037  H4'   U    65      11.387   1.125 -51.637  1.00  0.00           H  
ATOM   2038  O4'   U    65      10.784   1.853 -49.925  1.00  0.00           O  
ATOM   2039  C1'   U    65       9.389   1.840 -49.798  1.00  0.00           C  
ATOM   2040  H1'   U    65       9.225   0.889 -49.292  1.00  0.00           H  
ATOM   2041  N1    U    65       8.751   2.984 -49.039  1.00  0.00           N  
ATOM   2042  C6    U    65       9.483   4.177 -48.907  1.00  0.00           C  
ATOM   2043  H6    U    65      10.515   4.202 -49.225  1.00  0.00           H  
ATOM   2044  C5    U    65       9.080   5.242 -48.232  1.00  0.00           C  
ATOM   2045  H5    U    65       9.835   6.013 -48.182  1.00  0.00           H  
ATOM   2046  C4    U    65       7.720   5.347 -47.776  1.00  0.00           C  
ATOM   2047  O4    U    65       7.214   6.370 -47.372  1.00  0.00           O  
ATOM   2048  N3    U    65       7.033   4.076 -47.890  1.00  0.00           N  
ATOM   2049  H3    U    65       6.132   3.984 -47.445  1.00  0.00           H  
ATOM   2050  C2    U    65       7.469   2.924 -48.520  1.00  0.00           C  
ATOM   2051  O2    U    65       6.675   2.054 -48.650  1.00  0.00           O  
ATOM   2052  C3'   U    65       9.915   2.650 -52.011  1.00  0.00           C  
ATOM   2053  H3'   U    65       9.806   3.723 -51.856  1.00  0.00           H  
ATOM   2054  C2'   U    65       8.853   1.792 -51.242  1.00  0.00           C  
ATOM   2055  H2'   U    65       7.887   2.281 -51.364  1.00  0.00           H  
ATOM   2056  O2'   U    65       8.840   0.378 -51.672  1.00  0.00           O  
ATOM   2057 HO2'   U    65       9.229   0.344 -52.549  1.00  0.00           H  
ATOM   2058  O3'   U    65      10.009   2.336 -53.339  1.00  0.00           O  
ATOM   2059  P     G    66       9.169   3.234 -54.319  1.00  0.00           P  
ATOM   2060  OP1   G    66       9.400   2.759 -55.684  1.00  0.00           O  
ATOM   2061  OP2   G    66       9.327   4.628 -53.989  1.00  0.00           O  
ATOM   2062  O5'   G    66       7.616   2.969 -54.014  1.00  0.00           O  
ATOM   2063  C5'   G    66       6.932   1.820 -54.518  1.00  0.00           C  
ATOM   2064  H5'   G    66       7.477   0.929 -54.208  1.00  0.00           H  
ATOM   2065 H5''   G    66       6.930   1.841 -55.608  1.00  0.00           H  
ATOM   2066  C4'   G    66       5.506   1.737 -54.055  1.00  0.00           C  
ATOM   2067  H4'   G    66       5.072   0.790 -54.375  1.00  0.00           H  
ATOM   2068  O4'   G    66       5.442   1.707 -52.658  1.00  0.00           O  
ATOM   2069  C1'   G    66       4.243   2.345 -52.197  1.00  0.00           C  
ATOM   2070  H1'   G    66       3.691   1.623 -51.595  1.00  0.00           H  
ATOM   2071  N9    G    66       4.667   3.610 -51.476  1.00  0.00           N  
ATOM   2072  C8    G    66       5.831   4.241 -51.416  1.00  0.00           C  
ATOM   2073  H8    G    66       6.774   3.917 -51.829  1.00  0.00           H  
ATOM   2074  N7    G    66       5.806   5.448 -50.897  1.00  0.00           N  
ATOM   2075  C5    G    66       4.546   5.461 -50.315  1.00  0.00           C  
ATOM   2076  C6    G    66       3.831   6.432 -49.479  1.00  0.00           C  
ATOM   2077  O6    G    66       4.210   7.510 -49.014  1.00  0.00           O  
ATOM   2078  N1    G    66       2.475   6.084 -49.245  1.00  0.00           N  
ATOM   2079  H1    G    66       1.898   6.683 -48.672  1.00  0.00           H  
ATOM   2080  C2    G    66       1.972   4.893 -49.573  1.00  0.00           C  
ATOM   2081  N2    G    66       0.746   4.770 -49.237  1.00  0.00           N  
ATOM   2082  H21   G    66       0.308   5.536 -48.747  1.00  0.00           H  
ATOM   2083  H22   G    66       0.397   3.824 -49.298  1.00  0.00           H  
ATOM   2084  N3    G    66       2.523   3.975 -50.318  1.00  0.00           N  
ATOM   2085  C4    G    66       3.805   4.315 -50.677  1.00  0.00           C  
ATOM   2086  C3'   G    66       4.634   2.892 -54.529  1.00  0.00           C  
ATOM   2087  H3'   G    66       5.149   3.829 -54.317  1.00  0.00           H  
ATOM   2088  C2'   G    66       3.446   2.708 -53.544  1.00  0.00           C  
ATOM   2089  H2'   G    66       2.854   3.623 -53.545  1.00  0.00           H  
ATOM   2090  O2'   G    66       2.580   1.652 -53.950  1.00  0.00           O  
ATOM   2091 HO2'   G    66       2.778   1.544 -54.883  1.00  0.00           H  
ATOM   2092  O3'   G    66       4.337   2.664 -55.877  1.00  0.00           O  
ATOM   2093  P     A    67       4.004   3.801 -56.824  1.00  0.00           P  
ATOM   2094  OP1   A    67       3.498   3.223 -58.077  1.00  0.00           O  
ATOM   2095  OP2   A    67       5.097   4.777 -56.927  1.00  0.00           O  
ATOM   2096  O5'   A    67       2.816   4.666 -56.095  1.00  0.00           O  
ATOM   2097  C5'   A    67       1.439   4.303 -56.281  1.00  0.00           C  
ATOM   2098  H5'   A    67       1.220   3.241 -56.170  1.00  0.00           H  
ATOM   2099 H5''   A    67       1.101   4.626 -57.265  1.00  0.00           H  
ATOM   2100  C4'   A    67       0.541   5.063 -55.329  1.00  0.00           C  
ATOM   2101  H4'   A    67      -0.458   4.688 -55.551  1.00  0.00           H  
ATOM   2102  O4'   A    67       0.972   5.108 -53.973  1.00  0.00           O  
ATOM   2103  C1'   A    67       0.604   6.308 -53.328  1.00  0.00           C  
ATOM   2104  H1'   A    67      -0.165   6.198 -52.563  1.00  0.00           H  
ATOM   2105  N9    A    67       1.657   7.001 -52.656  1.00  0.00           N  
ATOM   2106  C8    A    67       3.010   7.003 -52.825  1.00  0.00           C  
ATOM   2107  H8    A    67       3.474   6.228 -53.418  1.00  0.00           H  
ATOM   2108  N7    A    67       3.691   7.976 -52.220  1.00  0.00           N  
ATOM   2109  C5    A    67       2.694   8.608 -51.494  1.00  0.00           C  
ATOM   2110  C6    A    67       2.704   9.730 -50.561  1.00  0.00           C  
ATOM   2111  N6    A    67       3.724  10.454 -50.191  1.00  0.00           N  
ATOM   2112  H61   A    67       3.538  11.089 -49.428  1.00  0.00           H  
ATOM   2113  H62   A    67       4.597  10.423 -50.698  1.00  0.00           H  
ATOM   2114  N1    A    67       1.517   9.996 -49.949  1.00  0.00           N  
ATOM   2115  C2    A    67       0.410   9.408 -50.351  1.00  0.00           C  
ATOM   2116  H2    A    67      -0.480   9.833 -49.911  1.00  0.00           H  
ATOM   2117  N3    A    67       0.280   8.358 -51.126  1.00  0.00           N  
ATOM   2118  C4    A    67       1.450   8.021 -51.684  1.00  0.00           C  
ATOM   2119  C3'   A    67       0.631   6.500 -55.796  1.00  0.00           C  
ATOM   2120  H3'   A    67       1.636   6.902 -55.926  1.00  0.00           H  
ATOM   2121  C2'   A    67       0.121   7.183 -54.460  1.00  0.00           C  
ATOM   2122  H2'   A    67       0.504   8.202 -54.392  1.00  0.00           H  
ATOM   2123  O2'   A    67      -1.304   7.236 -54.356  1.00  0.00           O  
ATOM   2124 HO2'   A    67      -1.603   8.075 -54.713  1.00  0.00           H  
ATOM   2125  O3'   A    67      -0.228   6.839 -56.842  1.00  0.00           O  
ATOM   2126  P     A    68      -0.038   8.227 -57.586  1.00  0.00           P  
ATOM   2127  OP1   A    68      -0.680   8.095 -58.930  1.00  0.00           O  
ATOM   2128  OP2   A    68       1.402   8.475 -57.510  1.00  0.00           O  
ATOM   2129  O5'   A    68      -0.834   9.257 -56.700  1.00  0.00           O  
ATOM   2130  C5'   A    68      -2.242   9.306 -56.671  1.00  0.00           C  
ATOM   2131  H5'   A    68      -2.673   8.387 -56.275  1.00  0.00           H  
ATOM   2132 H5''   A    68      -2.547   9.527 -57.695  1.00  0.00           H  
ATOM   2133  C4'   A    68      -2.775  10.361 -55.719  1.00  0.00           C  
ATOM   2134  H4'   A    68      -3.863  10.352 -55.650  1.00  0.00           H  
ATOM   2135  O4'   A    68      -2.236  10.098 -54.400  1.00  0.00           O  
ATOM   2136  C1'   A    68      -2.165  11.308 -53.658  1.00  0.00           C  
ATOM   2137  H1'   A    68      -2.768  11.380 -52.753  1.00  0.00           H  
ATOM   2138  N9    A    68      -0.735  11.565 -53.288  1.00  0.00           N  
ATOM   2139  C8    A    68       0.358  11.108 -53.973  1.00  0.00           C  
ATOM   2140  H8    A    68       0.364  10.456 -54.834  1.00  0.00           H  
ATOM   2141  N7    A    68       1.456  11.680 -53.536  1.00  0.00           N  
ATOM   2142  C5    A    68       1.045  12.483 -52.457  1.00  0.00           C  
ATOM   2143  C6    A    68       1.650  13.322 -51.453  1.00  0.00           C  
ATOM   2144  N6    A    68       2.983  13.382 -51.236  1.00  0.00           N  
ATOM   2145  H61   A    68       3.256  14.015 -50.498  1.00  0.00           H  
ATOM   2146  H62   A    68       3.600  12.927 -51.895  1.00  0.00           H  
ATOM   2147  N1    A    68       0.952  14.030 -50.603  1.00  0.00           N  
ATOM   2148  C2    A    68      -0.357  13.926 -50.659  1.00  0.00           C  
ATOM   2149  H2    A    68      -0.958  14.474 -49.948  1.00  0.00           H  
ATOM   2150  N3    A    68      -1.115  13.217 -51.535  1.00  0.00           N  
ATOM   2151  C4    A    68      -0.299  12.471 -52.357  1.00  0.00           C  
ATOM   2152  C3'   A    68      -2.272  11.790 -56.000  1.00  0.00           C  
ATOM   2153  H3'   A    68      -1.211  11.598 -56.160  1.00  0.00           H  
ATOM   2154  C2'   A    68      -2.553  12.452 -54.592  1.00  0.00           C  
ATOM   2155  H2'   A    68      -1.924  13.331 -54.451  1.00  0.00           H  
ATOM   2156  O2'   A    68      -3.855  12.795 -54.274  1.00  0.00           O  
ATOM   2157 HO2'   A    68      -4.385  12.445 -54.994  1.00  0.00           H  
ATOM   2158  O3'   A    68      -2.956  12.405 -56.999  1.00  0.00           O  
ATOM   2159  P     G    69      -2.538  13.881 -57.538  1.00  0.00           P  
ATOM   2160  OP1   G    69      -3.492  14.209 -58.679  1.00  0.00           O  
ATOM   2161  OP2   G    69      -1.128  13.760 -57.831  1.00  0.00           O  
ATOM   2162  O5'   G    69      -2.636  14.892 -56.342  1.00  0.00           O  
ATOM   2163  C5'   G    69      -3.858  15.593 -56.123  1.00  0.00           C  
ATOM   2164  H5'   G    69      -4.665  14.865 -56.039  1.00  0.00           H  
ATOM   2165 H5''   G    69      -4.131  16.244 -56.954  1.00  0.00           H  
ATOM   2166  C4'   G    69      -3.832  16.476 -54.859  1.00  0.00           C  
ATOM   2167  H4'   G    69      -4.859  16.659 -54.545  1.00  0.00           H  
ATOM   2168  O4'   G    69      -3.114  15.789 -53.875  1.00  0.00           O  
ATOM   2169  C1'   G    69      -2.538  16.702 -53.005  1.00  0.00           C  
ATOM   2170  H1'   G    69      -2.902  16.563 -51.987  1.00  0.00           H  
ATOM   2171  N9    G    69      -1.030  16.435 -53.095  1.00  0.00           N  
ATOM   2172  C8    G    69      -0.293  15.524 -53.824  1.00  0.00           C  
ATOM   2173  H8    G    69      -0.814  14.807 -54.440  1.00  0.00           H  
ATOM   2174  N7    G    69       1.023  15.604 -53.667  1.00  0.00           N  
ATOM   2175  C5    G    69       1.129  16.620 -52.721  1.00  0.00           C  
ATOM   2176  C6    G    69       2.278  17.139 -51.997  1.00  0.00           C  
ATOM   2177  O6    G    69       3.472  16.830 -52.112  1.00  0.00           O  
ATOM   2178  N1    G    69       2.039  18.188 -51.237  1.00  0.00           N  
ATOM   2179  H1    G    69       2.844  18.683 -50.882  1.00  0.00           H  
ATOM   2180  C2    G    69       0.803  18.634 -50.995  1.00  0.00           C  
ATOM   2181  N2    G    69       0.769  19.564 -50.107  1.00  0.00           N  
ATOM   2182  H21   G    69       1.553  20.043 -49.689  1.00  0.00           H  
ATOM   2183  H22   G    69      -0.123  19.925 -49.799  1.00  0.00           H  
ATOM   2184  N3    G    69      -0.320  18.126 -51.506  1.00  0.00           N  
ATOM   2185  C4    G    69      -0.105  17.123 -52.390  1.00  0.00           C  
ATOM   2186  C3'   G    69      -3.058  17.757 -55.100  1.00  0.00           C  
ATOM   2187  H3'   G    69      -2.127  17.589 -55.641  1.00  0.00           H  
ATOM   2188  C2'   G    69      -2.791  18.102 -53.623  1.00  0.00           C  
ATOM   2189  H2'   G    69      -1.869  18.676 -53.533  1.00  0.00           H  
ATOM   2190  O2'   G    69      -3.796  18.823 -53.000  1.00  0.00           O  
ATOM   2191 HO2'   G    69      -3.302  19.338 -52.358  1.00  0.00           H  
ATOM   2192  O3'   G    69      -3.907  18.659 -55.808  1.00  0.00           O  
ATOM   2193  P     U    70      -3.257  19.521 -56.956  1.00  0.00           P  
ATOM   2194  OP1   U    70      -4.154  20.642 -57.322  1.00  0.00           O  
ATOM   2195  OP2   U    70      -2.831  18.542 -58.024  1.00  0.00           O  
ATOM   2196  O5'   U    70      -1.895  20.191 -56.418  1.00  0.00           O  
ATOM   2197  C5'   U    70      -2.040  21.166 -55.373  1.00  0.00           C  
ATOM   2198  H5'   U    70      -2.756  20.832 -54.622  1.00  0.00           H  
ATOM   2199 H5''   U    70      -2.529  22.071 -55.733  1.00  0.00           H  
ATOM   2200  C4'   U    70      -0.732  21.515 -54.728  1.00  0.00           C  
ATOM   2201  H4'   U    70      -0.869  22.246 -53.931  1.00  0.00           H  
ATOM   2202  O4'   U    70      -0.194  20.340 -54.209  1.00  0.00           O  
ATOM   2203  C1'   U    70       1.265  20.333 -54.156  1.00  0.00           C  
ATOM   2204  H1'   U    70       1.512  20.335 -53.095  1.00  0.00           H  
ATOM   2205  N1    U    70       1.845  19.193 -54.897  1.00  0.00           N  
ATOM   2206  C6    U    70       1.082  18.508 -55.839  1.00  0.00           C  
ATOM   2207  H6    U    70       0.079  18.836 -56.068  1.00  0.00           H  
ATOM   2208  C5    U    70       1.577  17.401 -56.447  1.00  0.00           C  
ATOM   2209  H5    U    70       0.932  16.833 -57.101  1.00  0.00           H  
ATOM   2210  C4    U    70       2.922  16.902 -56.166  1.00  0.00           C  
ATOM   2211  O4    U    70       3.386  15.764 -56.391  1.00  0.00           O  
ATOM   2212  N3    U    70       3.646  17.775 -55.326  1.00  0.00           N  
ATOM   2213  H3    U    70       4.596  17.483 -55.147  1.00  0.00           H  
ATOM   2214  C2    U    70       3.213  18.881 -54.690  1.00  0.00           C  
ATOM   2215  O2    U    70       4.005  19.429 -53.953  1.00  0.00           O  
ATOM   2216  C3'   U    70       0.398  21.984 -55.647  1.00  0.00           C  
ATOM   2217  H3'   U    70       0.363  21.478 -56.612  1.00  0.00           H  
ATOM   2218  C2'   U    70       1.636  21.642 -54.821  1.00  0.00           C  
ATOM   2219  H2'   U    70       2.449  21.561 -55.543  1.00  0.00           H  
ATOM   2220  O2'   U    70       2.116  22.636 -54.001  1.00  0.00           O  
ATOM   2221 HO2'   U    70       2.213  23.403 -54.571  1.00  0.00           H  
ATOM   2222  O3'   U    70       0.246  23.369 -55.872  1.00  0.00           O  
ATOM   2223  P    G3    71       1.279  24.151 -56.858  1.00  0.00           P  
ATOM   2224  OP1  G3    71       0.555  25.252 -57.487  1.00  0.00           O  
ATOM   2225  OP2  G3    71       1.997  23.180 -57.678  1.00  0.00           O  
ATOM   2226  O5'  G3    71       2.487  24.692 -56.001  1.00  0.00           O  
ATOM   2227  C5'  G3    71       2.264  25.615 -54.903  1.00  0.00           C  
ATOM   2228  H5'  G3    71       1.490  25.227 -54.241  1.00  0.00           H  
ATOM   2229 H5''  G3    71       1.948  26.501 -55.454  1.00  0.00           H  
ATOM   2230  C4'  G3    71       3.593  25.961 -54.115  1.00  0.00           C  
ATOM   2231  H4'  G3    71       3.303  26.355 -53.141  1.00  0.00           H  
ATOM   2232  O4'  G3    71       4.286  24.721 -53.951  1.00  0.00           O  
ATOM   2233  C1'  G3    71       5.520  24.708 -54.744  1.00  0.00           C  
ATOM   2234  H1'  G3    71       6.256  25.085 -54.034  1.00  0.00           H  
ATOM   2235  N9   G3    71       5.962  23.441 -55.357  1.00  0.00           N  
ATOM   2236  C8   G3    71       5.228  22.598 -56.143  1.00  0.00           C  
ATOM   2237  H8   G3    71       4.194  22.743 -56.417  1.00  0.00           H  
ATOM   2238  N7   G3    71       5.873  21.513 -56.409  1.00  0.00           N  
ATOM   2239  C5   G3    71       7.071  21.653 -55.641  1.00  0.00           C  
ATOM   2240  C6   G3    71       8.182  20.784 -55.583  1.00  0.00           C  
ATOM   2241  O6   G3    71       8.284  19.621 -56.063  1.00  0.00           O  
ATOM   2242  N1   G3    71       9.262  21.315 -54.882  1.00  0.00           N  
ATOM   2243  H1   G3    71      10.037  20.677 -54.777  1.00  0.00           H  
ATOM   2244  C2   G3    71       9.301  22.588 -54.321  1.00  0.00           C  
ATOM   2245  N2   G3    71      10.272  22.746 -53.455  1.00  0.00           N  
ATOM   2246  H21  G3    71      11.081  22.178 -53.249  1.00  0.00           H  
ATOM   2247  H22  G3    71      10.077  23.432 -52.740  1.00  0.00           H  
ATOM   2248  N3   G3    71       8.263  23.380 -54.404  1.00  0.00           N  
ATOM   2249  C4   G3    71       7.210  22.909 -55.146  1.00  0.00           C  
ATOM   2250  C3'  G3    71       4.533  26.866 -54.924  1.00  0.00           C  
ATOM   2251  H3'  G3    71       3.934  27.541 -55.536  1.00  0.00           H  
ATOM   2252  C2'  G3    71       5.368  25.876 -55.805  1.00  0.00           C  
ATOM   2253  H2'  G3    71       4.719  25.394 -56.537  1.00  0.00           H  
ATOM   2254  O2'  G3    71       6.597  26.314 -56.364  1.00  0.00           O  
ATOM   2255 HO2'  G3    71       6.340  26.766 -57.171  1.00  0.00           H  
ATOM   2256  O3'  G3    71       5.430  27.612 -54.146  1.00  0.00           O  
ATOM   2257 HO3'  G3    71       5.809  28.272 -54.731  1.00  0.00           H  
TER    2258       G3    71 
ATOM   2258  K+   K+    72     -26.414 -33.835  12.173  1.00  0.00           K  
TER    2259       K+    72 
ATOM   2259  K+   K+    73      10.622   7.659 -43.548  1.00  0.00           K  
TER    2260       K+    73 
ATOM   2260  K+   K+    74     -21.213   7.282  -2.574  1.00  0.00           K  
TER    2261       K+    74 
ATOM   2261  K+   K+    75      29.992 -11.143 -12.431  1.00  0.00           K  
TER    2262       K+    75 
ATOM   2262  K+   K+    76       0.422  13.022 -24.671  1.00  0.00           K  
TER    2263       K+    76 
ATOM   2263  K+   K+    77     -21.617 -42.170 -12.713  1.00  0.00           K  
TER    2264       K+    77 
ATOM   2264  K+   K+    78      12.696   0.141 -38.042  1.00  0.00           K  
TER    2265       K+    78 
ATOM   2265  K+   K+    79     -19.549  14.660 -39.784  1.00  0.00           K  
TER    2266       K+    79 
ATOM   2266  K+   K+    80      25.356 -15.713   5.674  1.00  0.00           K  
TER    2267       K+    80 
ATOM   2267  K+   K+    81       7.309  18.408 -28.176  1.00  0.00           K  
TER    2268       K+    81 
ATOM   2268  K+   K+    82     -16.128 -31.302  25.728  1.00  0.00           K  
TER    2269       K+    82 
ATOM   2269  K+   K+    83      28.221 -18.574 -33.484  1.00  0.00           K  
TER    2270       K+    83 
ATOM   2270  K+   K+    84      23.602  -4.083 -24.515  1.00  0.00           K  
TER    2271       K+    84 
ATOM   2271  K+   K+    85      34.730 -14.129 -14.078  1.00  0.00           K  
TER    2272       K+    85 
ATOM   2272  K+   K+    86       8.597   3.475 -29.339  1.00  0.00           K  
TER    2273       K+    86 
ATOM   2273  K+   K+    87      19.097  -4.320 -25.271  1.00  0.00           K  
TER    2274       K+    87 
ATOM   2274  K+   K+    88      15.574 -15.040  -2.920  1.00  0.00           K  
TER    2275       K+    88 
ATOM   2275  K+   K+    89      -0.232 -29.639  28.473  1.00  0.00           K  
TER    2276       K+    89 
ATOM   2276  K+   K+    90       0.621 -10.407  -2.230  1.00  0.00           K  
TER    2277       K+    90 
ATOM   2277  K+   K+    91       7.371 -10.294 -47.826  1.00  0.00           K  
TER    2278       K+    91 
ATOM   2278  K+   K+    92      24.691  -6.293 -34.413  1.00  0.00           K  
TER    2279       K+    92 
ATOM   2279  K+   K+    93      22.090   5.884 -18.437  1.00  0.00           K  
TER    2280       K+    93 
ATOM   2280  K+   K+    94      23.766  -3.785 -40.971  1.00  0.00           K  
TER    2281       K+    94 
ATOM   2281  K+   K+    95     -21.790 -15.671   7.556  1.00  0.00           K  
TER    2282       K+    95 
ATOM   2282  K+   K+    96      -9.448  26.527  18.125  1.00  0.00           K  
TER    2283       K+    96 
ATOM   2283  K+   K+    97      23.884  -8.517 -43.367  1.00  0.00           K  
TER    2284       K+    97 
ATOM   2284  K+   K+    98     -10.036   2.303  16.879  1.00  0.00           K  
TER    2285       K+    98 
ATOM   2285  K+   K+    99     -31.565  12.829  28.468  1.00  0.00           K  
TER    2286       K+    99 
ATOM   2286  K+   K+   100      15.542 -34.085  17.484  1.00  0.00           K  
TER    2287       K+   100 
ATOM   2287  K+   K+   101       6.036  -9.494 -43.777  1.00  0.00           K  
TER    2288       K+   101 
ATOM   2288  K+   K+   102     -16.487 -25.752  26.276  1.00  0.00           K  
TER    2289       K+   102 
ATOM   2289  K+   K+   103      28.034 -15.244 -21.863  1.00  0.00           K  
TER    2290       K+   103 
ATOM   2290  K+   K+   104      22.885   4.014 -11.775  1.00  0.00           K  
TER    2291       K+   104 
ATOM   2291  K+   K+   105      20.437  -8.145 -39.002  1.00  0.00           K  
TER    2292       K+   105 
ATOM   2292  K+   K+   106       6.141 -16.879  -2.848  1.00  0.00           K  
TER    2293       K+   106 
ATOM   2293  K+   K+   107      24.363   2.521 -24.173  1.00  0.00           K  
TER    2294       K+   107 
ATOM   2294  K+   K+   108      12.192 -15.872 -34.746  1.00  0.00           K  
TER    2295       K+   108 
ATOM   2295  K+   K+   109      30.411  -4.033  -1.489  1.00  0.00           K  
TER    2296       K+   109 
ATOM   2296  K+   K+   110       0.288  -1.677 -36.853  1.00  0.00           K  
TER    2297       K+   110 
ATOM   2297  K+   K+   111      40.142  26.677  14.512  1.00  0.00           K  
TER    2298       K+   111 
ATOM   2298  K+   K+   112       3.462   1.024 -38.733  1.00  0.00           K  
TER    2299       K+   112 
ATOM   2299  K+   K+   113      27.175   8.488 -25.598  1.00  0.00           K  
TER    2300       K+   113 
ATOM   2300  K+   K+   114      17.445 -29.639  32.066  1.00  0.00           K  
TER    2301       K+   114 
ATOM   2301  K+   K+   115       8.075   6.172 -36.007  1.00  0.00           K  
TER    2302       K+   115 
ATOM   2302  K+   K+   116       1.347  -3.862 -12.214  1.00  0.00           K  
TER    2303       K+   116 
ATOM   2303  K+   K+   117      -0.637 -42.741  11.148  1.00  0.00           K  
TER    2304       K+   117 
ATOM   2304  K+   K+   118      17.484   1.437  -8.121  1.00  0.00           K  
TER    2305       K+   118 
ATOM   2305  K+   K+   119      24.967 -12.784 -19.581  1.00  0.00           K  
TER    2306       K+   119 
ATOM   2306  K+   K+   120      17.921  11.325 -24.572  1.00  0.00           K  
TER    2307       K+   120 
ATOM   2307  K+   K+   121       3.034  16.694  14.501  1.00  0.00           K  
TER    2308       K+   121 
ATOM   2308  K+   K+   122      -2.854   5.130 -49.398  1.00  0.00           K  
TER    2309       K+   122 
ATOM   2309  K+   K+   123     -14.494  20.889  19.909  1.00  0.00           K  
TER    2310       K+   123 
ATOM   2310  K+   K+   124       6.516  -1.358  -1.476  1.00  0.00           K  
TER    2311       K+   124 
ATOM   2311  K+   K+   125      25.293   7.445  -9.522  1.00  0.00           K  
TER    2312       K+   125 
ATOM   2312  K+   K+   126     -33.568 -34.222   9.716  1.00  0.00           K  
TER    2313       K+   126 
ATOM   2313  K+   K+   127      20.317 -18.795 -18.790  1.00  0.00           K  
TER    2314       K+   127 
ATOM   2314  K+   K+   128      20.676  -0.726 -20.981  1.00  0.00           K  
TER    2315       K+   128 
ATOM   2315  K+   K+   129       3.507  35.987  16.735  1.00  0.00           K  
TER    2316       K+   129 
ATOM   2316  K+   K+   130     -25.877 -27.825  16.782  1.00  0.00           K  
TER    2317       K+   130 
ATOM   2317  K+   K+   131      -4.962 -15.971  -4.194  1.00  0.00           K  
TER    2318       K+   131 
ATOM   2318  K+   K+   132      26.400   2.253 -34.389  1.00  0.00           K  
TER    2319       K+   132 
ATOM   2319  K+   K+   133      21.756  13.709  29.785  1.00  0.00           K  
TER    2320       K+   133 
ATOM   2320  K+   K+   134      26.029  -6.475 -29.990  1.00  0.00           K  
TER    2321       K+   134 
ATOM   2321  K+   K+   135     -15.279  23.301 -30.578  1.00  0.00           K  
TER    2322       K+   135 
ATOM   2322  K+   K+   136     -22.999 -28.393  23.446  1.00  0.00           K  
TER    2323       K+   136 
ATOM   2323  K+   K+   137      13.634   2.982 -11.832  1.00  0.00           K  
TER    2324       K+   137 
ATOM   2324  K+   K+   138      11.707   0.373 -26.945  1.00  0.00           K  
TER    2325       K+   138 
ATOM   2325  K+   K+   139      -2.829  -0.768 -28.567  1.00  0.00           K  
TER    2326       K+   139 
ATOM   2326  K+   K+   140      -9.783  36.321 -12.221  1.00  0.00           K  
TER    2327       K+   140 
ATOM   2327  K+   K+   141      18.142 -11.156 -19.962  1.00  0.00           K  
TER    2328       K+   141 
ATOM   2328  O   WAT   142     -23.600   6.146  31.483  1.00  0.00           O  
ATOM   2329  H1  WAT   142     -24.293   6.431  32.079  1.00  0.00           H  
ATOM   2330  H2  WAT   142     -22.812   6.583  31.806  1.00  0.00           H  
TER    2331      WAT   142 
ATOM   2331  O   WAT   143      -7.907  -6.470 -45.667  1.00  0.00           O  
ATOM   2332  H1  WAT   143      -8.467  -6.070 -46.332  1.00  0.00           H  
ATOM   2333  H2  WAT   143      -8.471  -6.556 -44.898  1.00  0.00           H  
TER    2334      WAT   143 
ATOM   2334  O   WAT   144      20.157 -32.123 -34.388  1.00  0.00           O  
ATOM   2335  H1  WAT   144      19.511 -31.888 -35.053  1.00  0.00           H  
ATOM   2336  H2  WAT   144      20.912 -32.437 -34.887  1.00  0.00           H  
TER    2337      WAT   144 
ATOM   2337  O   WAT   145      -1.986  28.683 -27.332  1.00  0.00           O  
ATOM   2338  H1  WAT   145      -1.773  27.796 -27.622  1.00  0.00           H  
ATOM   2339  H2  WAT   145      -2.120  28.601 -26.388  1.00  0.00           H  
TER    2340      WAT   145 
ATOM   2340  O   WAT   146     -19.851 -42.802   5.618  1.00  0.00           O  
ATOM   2341  H1  WAT   146     -19.398 -43.569   5.269  1.00  0.00           H  
ATOM   2342  H2  WAT   146     -19.468 -42.672   6.486  1.00  0.00           H  
TER    2343      WAT   146 
ATOM   2343  O   WAT   147      12.541   4.393  39.239  1.00  0.00           O  
ATOM   2344  H1  WAT   147      12.362   3.556  39.669  1.00  0.00           H  
ATOM   2345  H2  WAT   147      12.746   4.158  38.334  1.00  0.00           H  
TER    2346      WAT   147 
ATOM   2346  O   WAT   148     -24.132 -26.454 -18.012  1.00  0.00           O  
ATOM   2347  H1  WAT   148     -23.797 -26.805 -17.187  1.00  0.00           H  
ATOM   2348  H2  WAT   148     -24.029 -25.506 -17.928  1.00  0.00           H  
TER    2349      WAT   148 
ATOM   2349  O   WAT   149     -36.104 -20.007  17.990  1.00  0.00           O  
ATOM   2350  H1  WAT   149     -36.072 -20.932  17.749  1.00  0.00           H  
ATOM   2351  H2  WAT   149     -35.756 -19.979  18.881  1.00  0.00           H  
TER    2352      WAT   149 
ATOM   2352  O   WAT   150       2.210  -1.374 -32.765  1.00  0.00           O  
ATOM   2353  H1  WAT   150       2.470  -2.026 -32.115  1.00  0.00           H  
ATOM   2354  H2  WAT   150       2.988  -0.828 -32.882  1.00  0.00           H  
TER    2355      WAT   150 
ATOM   2355  O   WAT   151      36.893   1.195  28.159  1.00  0.00           O  
ATOM   2356  H1  WAT   151      36.840   1.295  29.109  1.00  0.00           H  
ATOM   2357  H2  WAT   151      37.816   1.347  27.953  1.00  0.00           H  
TER    2358      WAT   151 
ATOM   2358  O   WAT   152     -17.561   9.523  41.811  1.00  0.00           O  
ATOM   2359  H1  WAT   152     -18.433   9.135  41.742  1.00  0.00           H  
ATOM   2360  H2  WAT   152     -17.699  10.339  42.293  1.00  0.00           H  
TER    2361      WAT   152 
ATOM   2361  O   WAT   153     -14.408  -0.802  24.623  1.00  0.00           O  
ATOM   2362  H1  WAT   153     -13.980  -0.134  24.089  1.00  0.00           H  
ATOM   2363  H2  WAT   153     -14.910  -0.306  25.270  1.00  0.00           H  
TER    2364      WAT   153 
ATOM   2364  O   WAT   154     -36.855  -1.977  -4.151  1.00  0.00           O  
ATOM   2365  H1  WAT   154     -36.329  -2.605  -4.645  1.00  0.00           H  
ATOM   2366  H2  WAT   154     -37.759  -2.258  -4.292  1.00  0.00           H  
TER    2367      WAT   154 
ATOM   2367  O   WAT   155       0.612 -11.911  25.237  1.00  0.00           O  
ATOM   2368  H1  WAT   155       0.035 -11.630  24.527  1.00  0.00           H  
ATOM   2369  H2  WAT   155       1.328 -12.370  24.796  1.00  0.00           H  
TER    2370      WAT   155 
ATOM   2370  O   WAT   156      21.319  -8.180 -13.503  1.00  0.00           O  
ATOM   2371  H1  WAT   156      21.019  -8.239 -12.596  1.00  0.00           H  
ATOM   2372  H2  WAT   156      20.938  -7.364 -13.828  1.00  0.00           H  
TER    2373      WAT   156 
ATOM   2373  O   WAT   157      15.141  20.180 -22.077  1.00  0.00           O  
ATOM   2374  H1  WAT   157      15.123  21.132 -22.181  1.00  0.00           H  
ATOM   2375  H2  WAT   157      14.400  19.988 -21.502  1.00  0.00           H  
TER    2376      WAT   157 
ATOM   2376  O   WAT   158       3.630  22.843 -19.472  1.00  0.00           O  
ATOM   2377  H1  WAT   158       4.334  22.203 -19.368  1.00  0.00           H  
ATOM   2378  H2  WAT   158       4.050  23.688 -19.312  1.00  0.00           H  
TER    2379      WAT   158 
ATOM   2379  O   WAT   159     -43.024  -0.413 -18.044  1.00  0.00           O  
ATOM   2380  H1  WAT   159     -43.492   0.373 -17.761  1.00  0.00           H  
ATOM   2381  H2  WAT   159     -42.385  -0.574 -17.350  1.00  0.00           H  
TER    2382      WAT   159 
ATOM   2382  O   WAT   160     -18.025  14.625   2.975  1.00  0.00           O  
ATOM   2383  H1  WAT   160     -18.815  14.591   3.515  1.00  0.00           H  
ATOM   2384  H2  WAT   160     -18.268  14.177   2.165  1.00  0.00           H  
TER    2385      WAT   160 
ATOM   2385  O   WAT   161      14.360  29.582 -16.638  1.00  0.00           O  
ATOM   2386  H1  WAT   161      14.750  30.436 -16.823  1.00  0.00           H  
ATOM   2387  H2  WAT   161      15.107  29.009 -16.466  1.00  0.00           H  
TER    2388      WAT   161 
ATOM   2388  O   WAT   162      35.030  -2.292   2.865  1.00  0.00           O  
ATOM   2389  H1  WAT   162      34.887  -2.433   1.929  1.00  0.00           H  
ATOM   2390  H2  WAT   162      34.577  -3.022   3.288  1.00  0.00           H  
TER    2391      WAT   162 
ATOM   2391  O   WAT   163      33.624  10.951 -23.402  1.00  0.00           O  
ATOM   2392  H1  WAT   163      33.927  11.788 -23.753  1.00  0.00           H  
ATOM   2393  H2  WAT   163      33.054  11.190 -22.671  1.00  0.00           H  
TER    2394      WAT   163 
ATOM   2394  O   WAT   164      18.165  23.142 -16.459  1.00  0.00           O  
ATOM   2395  H1  WAT   164      18.263  23.958 -15.968  1.00  0.00           H  
ATOM   2396  H2  WAT   164      18.160  22.459 -15.789  1.00  0.00           H  
TER    2397      WAT   164 
ATOM   2397  O   WAT   165       7.337 -19.925  27.278  1.00  0.00           O  
ATOM   2398  H1  WAT   165       8.279 -19.991  27.120  1.00  0.00           H  
ATOM   2399  H2  WAT   165       6.983 -20.757  26.963  1.00  0.00           H  
TER    2400      WAT   165 
ATOM   2400  O   WAT   166      -0.964  -4.111 -14.434  1.00  0.00           O  
ATOM   2401  H1  WAT   166      -1.479  -3.377 -14.770  1.00  0.00           H  
ATOM   2402  H2  WAT   166      -0.173  -4.115 -14.973  1.00  0.00           H  
TER    2403      WAT   166 
ATOM   2403  O   WAT   167      29.487 -19.355  29.247  1.00  0.00           O  
ATOM   2404  H1  WAT   167      29.266 -18.947  28.410  1.00  0.00           H  
ATOM   2405  H2  WAT   167      29.187 -18.728  29.906  1.00  0.00           H  
TER    2406      WAT   167 
ATOM   2406  O   WAT   168       7.543  11.160 -14.827  1.00  0.00           O  
ATOM   2407  H1  WAT   168       7.649  10.721 -13.983  1.00  0.00           H  
ATOM   2408  H2  WAT   168       8.032  10.615 -15.443  1.00  0.00           H  
TER    2409      WAT   168 
ATOM   2409  O   WAT   169       4.595   1.261  10.581  1.00  0.00           O  
ATOM   2410  H1  WAT   169       4.677   1.027  11.506  1.00  0.00           H  
ATOM   2411  H2  WAT   169       5.432   1.004  10.194  1.00  0.00           H  
TER    2412      WAT   169 
ATOM   2412  O   WAT   170     -28.047  33.080 -14.032  1.00  0.00           O  
ATOM   2413  H1  WAT   170     -28.782  33.212 -13.432  1.00  0.00           H  
ATOM   2414  H2  WAT   170     -27.728  32.200 -13.831  1.00  0.00           H  
TER    2415      WAT   170 
ATOM   2415  O   WAT   171      12.114  27.696  11.823  1.00  0.00           O  
ATOM   2416  H1  WAT   171      11.843  27.889  10.926  1.00  0.00           H  
ATOM   2417  H2  WAT   171      11.297  27.508  12.285  1.00  0.00           H  
TER    2418      WAT   171 
ATOM   2418  O   WAT   172      18.741   1.146  30.652  1.00  0.00           O  
ATOM   2419  H1  WAT   172      17.788   1.198  30.575  1.00  0.00           H  
ATOM   2420  H2  WAT   172      19.035   2.055  30.597  1.00  0.00           H  
TER    2421      WAT   172 
ATOM   2421  O   WAT   173      -3.345  22.910 -36.941  1.00  0.00           O  
ATOM   2422  H1  WAT   173      -3.427  22.959 -37.893  1.00  0.00           H  
ATOM   2423  H2  WAT   173      -2.683  23.566 -36.723  1.00  0.00           H  
TER    2424      WAT   173 
ATOM   2424  O   WAT   174      -1.268  33.191  -5.246  1.00  0.00           O  
ATOM   2425  H1  WAT   174      -0.388  33.224  -4.869  1.00  0.00           H  
ATOM   2426  H2  WAT   174      -1.525  34.108  -5.337  1.00  0.00           H  
TER    2427      WAT   174 
ATOM   2427  O   WAT   175      15.528  -3.047  44.434  1.00  0.00           O  
ATOM   2428  H1  WAT   175      15.256  -2.212  44.815  1.00  0.00           H  
ATOM   2429  H2  WAT   175      16.341  -3.266  44.890  1.00  0.00           H  
TER    2430      WAT   175 
ATOM   2430  O   WAT   176      32.638  -3.396  26.477  1.00  0.00           O  
ATOM   2431  H1  WAT   176      32.514  -2.546  26.054  1.00  0.00           H  
ATOM   2432  H2  WAT   176      31.829  -3.874  26.295  1.00  0.00           H  
TER    2433      WAT   176 
ATOM   2433  O   WAT   177      -4.330  10.439  15.131  1.00  0.00           O  
ATOM   2434  H1  WAT   177      -4.916  11.153  14.883  1.00  0.00           H  
ATOM   2435  H2  WAT   177      -3.467  10.849  15.198  1.00  0.00           H  
TER    2436      WAT   177 
ATOM   2436  O   WAT   178      34.747  -2.107  23.173  1.00  0.00           O  
ATOM   2437  H1  WAT   178      35.438  -2.084  22.511  1.00  0.00           H  
ATOM   2438  H2  WAT   178      35.034  -2.776  23.795  1.00  0.00           H  
TER    2439      WAT   178 
ATOM   2439  O   WAT   179      23.529 -20.819  -7.136  1.00  0.00           O  
ATOM   2440  H1  WAT   179      23.150 -20.146  -6.572  1.00  0.00           H  
ATOM   2441  H2  WAT   179      24.425 -20.926  -6.815  1.00  0.00           H  
TER    2442      WAT   179 
ATOM   2442  O   WAT   180     -11.237  16.586 -19.002  1.00  0.00           O  
ATOM   2443  H1  WAT   180     -10.768  17.331 -19.376  1.00  0.00           H  
ATOM   2444  H2  WAT   180     -10.859  16.478 -18.130  1.00  0.00           H  
TER    2445      WAT   180 
ATOM   2445  O   WAT   181      11.927 -24.837 -33.496  1.00  0.00           O  
ATOM   2446  H1  WAT   181      12.824 -25.158 -33.402  1.00  0.00           H  
ATOM   2447  H2  WAT   181      11.780 -24.304 -32.714  1.00  0.00           H  
TER    2448      WAT   181 
ATOM   2448  O   WAT   182      -3.589   7.684 -17.953  1.00  0.00           O  
ATOM   2449  H1  WAT   182      -4.403   7.639 -18.455  1.00  0.00           H  
ATOM   2450  H2  WAT   182      -3.760   8.341 -17.279  1.00  0.00           H  
TER    2451      WAT   182 
ATOM   2451  O   WAT   183      13.853   9.323 -29.692  1.00  0.00           O  
ATOM   2452  H1  WAT   183      14.005   8.382 -29.782  1.00  0.00           H  
ATOM   2453  H2  WAT   183      13.412   9.573 -30.504  1.00  0.00           H  
TER    2454      WAT   183 
ATOM   2454  O   WAT   184      22.280  17.664  -0.929  1.00  0.00           O  
ATOM   2455  H1  WAT   184      21.963  18.565  -0.865  1.00  0.00           H  
ATOM   2456  H2  WAT   184      22.914  17.683  -1.646  1.00  0.00           H  
TER    2457      WAT   184 
ATOM   2457  O   WAT   185      38.655 -14.469  29.192  1.00  0.00           O  
ATOM   2458  H1  WAT   185      39.439 -14.372  28.651  1.00  0.00           H  
ATOM   2459  H2  WAT   185      38.368 -15.369  29.038  1.00  0.00           H  
TER    2460      WAT   185 
ATOM   2460  O   WAT   186      12.400  21.783  17.135  1.00  0.00           O  
ATOM   2461  H1  WAT   186      11.834  21.148  16.696  1.00  0.00           H  
ATOM   2462  H2  WAT   186      11.905  22.603  17.110  1.00  0.00           H  
TER    2463      WAT   186 
ATOM   2463  O   WAT   187      13.237  35.315 -26.938  1.00  0.00           O  
ATOM   2464  H1  WAT   187      13.355  34.484 -27.399  1.00  0.00           H  
ATOM   2465  H2  WAT   187      13.116  35.065 -26.022  1.00  0.00           H  
TER    2466      WAT   187 
ATOM   2466  O   WAT   188     -41.859   3.291  20.481  1.00  0.00           O  
ATOM   2467  H1  WAT   188     -42.199   3.609  21.317  1.00  0.00           H  
ATOM   2468  H2  WAT   188     -41.252   3.973  20.194  1.00  0.00           H  
TER    2469      WAT   188 
ATOM   2469  O   WAT   189     -32.045  26.371  -9.580  1.00  0.00           O  
ATOM   2470  H1  WAT   189     -32.408  26.956 -10.245  1.00  0.00           H  
ATOM   2471  H2  WAT   189     -32.123  26.862  -8.762  1.00  0.00           H  
TER    2472      WAT   189 
ATOM   2472  O   WAT   190     -11.542  25.479   2.317  1.00  0.00           O  
ATOM   2473  H1  WAT   190     -12.255  25.704   1.720  1.00  0.00           H  
ATOM   2474  H2  WAT   190     -11.497  26.217   2.925  1.00  0.00           H  
TER    2475      WAT   190 
ATOM   2475  O   WAT   191     -21.096  23.766  26.701  1.00  0.00           O  
ATOM   2476  H1  WAT   191     -20.824  24.606  27.071  1.00  0.00           H  
ATOM   2477  H2  WAT   191     -21.218  23.197  27.461  1.00  0.00           H  
TER    2478      WAT   191 
ATOM   2478  O   WAT   192       7.006  14.626  -8.271  1.00  0.00           O  
ATOM   2479  H1  WAT   192       7.051  14.303  -9.171  1.00  0.00           H  
ATOM   2480  H2  WAT   192       6.220  14.218  -7.909  1.00  0.00           H  
TER    2481      WAT   192 
ATOM   2481  O   WAT   193      26.804  12.660 -27.441  1.00  0.00           O  
ATOM   2482  H1  WAT   193      26.707  11.881 -27.988  1.00  0.00           H  
ATOM   2483  H2  WAT   193      25.919  13.020 -27.379  1.00  0.00           H  
TER    2484      WAT   193 
ATOM   2484  O   WAT   194       9.408 -15.143 -35.103  1.00  0.00           O  
ATOM   2485  H1  WAT   194       8.454 -15.211 -35.080  1.00  0.00           H  
ATOM   2486  H2  WAT   194       9.635 -14.677 -34.298  1.00  0.00           H  
TER    2487      WAT   194 
ATOM   2487  O   WAT   195     -13.982 -35.313   5.895  1.00  0.00           O  
ATOM   2488  H1  WAT   195     -14.759 -35.811   6.147  1.00  0.00           H  
ATOM   2489  H2  WAT   195     -14.110 -35.123   4.966  1.00  0.00           H  
TER    2490      WAT   195 
ATOM   2490  O   WAT   196       3.555   7.107  34.302  1.00  0.00           O  
ATOM   2491  H1  WAT   196       2.883   6.742  34.878  1.00  0.00           H  
ATOM   2492  H2  WAT   196       3.086   7.741  33.759  1.00  0.00           H  
TER    2493      WAT   196 
ATOM   2493  O   WAT   197       4.828  -6.803 -46.893  1.00  0.00           O  
ATOM   2494  H1  WAT   197       5.672  -6.592 -46.495  1.00  0.00           H  
ATOM   2495  H2  WAT   197       4.228  -6.142 -46.547  1.00  0.00           H  
TER    2496      WAT   197 
ATOM   2496  O   WAT   198      13.258 -19.011  39.189  1.00  0.00           O  
ATOM   2497  H1  WAT   198      12.568 -19.650  39.367  1.00  0.00           H  
ATOM   2498  H2  WAT   198      12.881 -18.172  39.451  1.00  0.00           H  
TER    2499      WAT   198 
ATOM   2499  O   WAT   199       2.630  34.321  33.001  1.00  0.00           O  
ATOM   2500  H1  WAT   199       3.152  34.826  32.378  1.00  0.00           H  
ATOM   2501  H2  WAT   199       2.653  33.425  32.663  1.00  0.00           H  
TER    2502      WAT   199 
ATOM   2502  O   WAT   200      16.626  12.309  -2.697  1.00  0.00           O  
ATOM   2503  H1  WAT   200      15.917  12.897  -2.957  1.00  0.00           H  
ATOM   2504  H2  WAT   200      16.404  11.472  -3.104  1.00  0.00           H  
TER    2505      WAT   200 
ATOM   2505  O   WAT   201     -19.775  21.525  10.406  1.00  0.00           O  
ATOM   2506  H1  WAT   201     -19.385  20.792   9.930  1.00  0.00           H  
ATOM   2507  H2  WAT   201     -20.599  21.177  10.748  1.00  0.00           H  
TER    2508      WAT   201 
ATOM   2508  O   WAT   202     -23.636 -13.215  -3.030  1.00  0.00           O  
ATOM   2509  H1  WAT   202     -23.335 -14.083  -2.760  1.00  0.00           H  
ATOM   2510  H2  WAT   202     -23.090 -12.607  -2.533  1.00  0.00           H  
TER    2511      WAT   202 
ATOM   2511  O   WAT   203       3.223  47.425  12.023  1.00  0.00           O  
ATOM   2512  H1  WAT   203       2.370  47.133  11.704  1.00  0.00           H  
ATOM   2513  H2  WAT   203       3.588  47.935  11.300  1.00  0.00           H  
TER    2514      WAT   203 
ATOM   2514  O   WAT   204     -35.052   3.553  18.088  1.00  0.00           O  
ATOM   2515  H1  WAT   204     -34.661   4.424  18.156  1.00  0.00           H  
ATOM   2516  H2  WAT   204     -35.497   3.555  17.240  1.00  0.00           H  
TER    2517      WAT   204 
ATOM   2517  O   WAT   205      25.203 -27.818  28.675  1.00  0.00           O  
ATOM   2518  H1  WAT   205      25.614 -26.954  28.704  1.00  0.00           H  
ATOM   2519  H2  WAT   205      25.000 -28.017  29.589  1.00  0.00           H  
TER    2520      WAT   205 
ATOM   2520  O   WAT   206       0.312  -5.096 -45.561  1.00  0.00           O  
ATOM   2521  H1  WAT   206       0.113  -5.708 -46.270  1.00  0.00           H  
ATOM   2522  H2  WAT   206      -0.453  -4.523 -45.518  1.00  0.00           H  
TER    2523      WAT   206 
ATOM   2523  O   WAT   207      20.544 -34.508   1.602  1.00  0.00           O  
ATOM   2524  H1  WAT   207      20.856 -35.217   1.040  1.00  0.00           H  
ATOM   2525  H2  WAT   207      20.198 -33.855   0.994  1.00  0.00           H  
TER    2526      WAT   207 
ATOM   2526  O   WAT   208       4.936  25.734  -0.032  1.00  0.00           O  
ATOM   2527  H1  WAT   208       4.350  25.374   0.634  1.00  0.00           H  
ATOM   2528  H2  WAT   208       4.995  26.665   0.180  1.00  0.00           H  
TER    2529      WAT   208 
ATOM   2529  O   WAT   209     -12.944  -0.313 -23.753  1.00  0.00           O  
ATOM   2530  H1  WAT   209     -13.690  -0.042 -24.288  1.00  0.00           H  
ATOM   2531  H2  WAT   209     -12.975  -1.270 -23.766  1.00  0.00           H  
TER    2532      WAT   209 
ATOM   2532  O   WAT   210     -36.092  21.774 -12.516  1.00  0.00           O  
ATOM   2533  H1  WAT   210     -35.800  21.997 -11.631  1.00  0.00           H  
ATOM   2534  H2  WAT   210     -37.046  21.837 -12.476  1.00  0.00           H  
TER    2535      WAT   210 
ATOM   2535  O   WAT   211      -6.881  42.063   4.318  1.00  0.00           O  
ATOM   2536  H1  WAT   211      -7.235  42.025   3.430  1.00  0.00           H  
ATOM   2537  H2  WAT   211      -5.932  42.089   4.197  1.00  0.00           H  
TER    2538      WAT   211 
ATOM   2538  O   WAT   212     -29.997  11.466 -15.412  1.00  0.00           O  
ATOM   2539  H1  WAT   212     -30.371  11.194 -16.250  1.00  0.00           H  
ATOM   2540  H2  WAT   212     -29.100  11.724 -15.622  1.00  0.00           H  
TER    2541      WAT   212 
ATOM   2541  O   WAT   213      20.304 -20.120 -23.836  1.00  0.00           O  
ATOM   2542  H1  WAT   213      20.944 -20.790 -24.074  1.00  0.00           H  
ATOM   2543  H2  WAT   213      20.326 -19.499 -24.564  1.00  0.00           H  
TER    2544      WAT   213 
ATOM   2544  O   WAT   214      32.366  24.726  23.002  1.00  0.00           O  
ATOM   2545  H1  WAT   214      32.081  24.083  22.354  1.00  0.00           H  
ATOM   2546  H2  WAT   214      31.715  25.426  22.948  1.00  0.00           H  
TER    2547      WAT   214 
ATOM   2547  O   WAT   215     -21.326 -33.104 -14.937  1.00  0.00           O  
ATOM   2548  H1  WAT   215     -22.273 -32.970 -14.890  1.00  0.00           H  
ATOM   2549  H2  WAT   215     -21.138 -33.724 -14.232  1.00  0.00           H  
TER    2550      WAT   215 
ATOM   2550  O   WAT   216      -5.371  -8.440  -8.116  1.00  0.00           O  
ATOM   2551  H1  WAT   216      -4.928  -9.275  -7.964  1.00  0.00           H  
ATOM   2552  H2  WAT   216      -4.685  -7.782  -8.005  1.00  0.00           H  
TER    2553      WAT   216 
ATOM   2553  O   WAT   217      18.796   7.749  25.728  1.00  0.00           O  
ATOM   2554  H1  WAT   217      17.959   7.291  25.808  1.00  0.00           H  
ATOM   2555  H2  WAT   217      19.083   7.882  26.632  1.00  0.00           H  
TER    2556      WAT   217 
ATOM   2556  O   WAT   218     -14.432  31.971  17.560  1.00  0.00           O  
ATOM   2557  H1  WAT   218     -15.331  31.814  17.273  1.00  0.00           H  
ATOM   2558  H2  WAT   218     -13.950  31.195  17.273  1.00  0.00           H  
TER    2559      WAT   218 
ATOM   2559  O   WAT   219      43.296  21.507   3.728  1.00  0.00           O  
ATOM   2560  H1  WAT   219      43.962  22.190   3.659  1.00  0.00           H  
ATOM   2561  H2  WAT   219      43.712  20.728   3.358  1.00  0.00           H  
TER    2562      WAT   219 
ATOM   2562  O   WAT   220      12.197 -40.620 -27.211  1.00  0.00           O  
ATOM   2563  H1  WAT   220      11.641 -41.369 -27.425  1.00  0.00           H  
ATOM   2564  H2  WAT   220      12.833 -40.582 -27.925  1.00  0.00           H  
TER    2565      WAT   220 
ATOM   2565  O   WAT   221       9.163   8.934  36.457  1.00  0.00           O  
ATOM   2566  H1  WAT   221       9.422   9.822  36.212  1.00  0.00           H  
ATOM   2567  H2  WAT   221       8.717   8.592  35.682  1.00  0.00           H  
TER    2568      WAT   221 
ATOM   2568  O   WAT   222      18.695  19.637  16.171  1.00  0.00           O  
ATOM   2569  H1  WAT   222      19.311  18.904  16.184  1.00  0.00           H  
ATOM   2570  H2  WAT   222      18.294  19.628  17.040  1.00  0.00           H  
TER    2571      WAT   222 
ATOM   2571  O   WAT   223      22.285 -21.297 -11.958  1.00  0.00           O  
ATOM   2572  H1  WAT   223      22.462 -22.178 -12.289  1.00  0.00           H  
ATOM   2573  H2  WAT   223      21.421 -21.364 -11.551  1.00  0.00           H  
TER    2574      WAT   223 
ATOM   2574  O   WAT   224     -26.129  25.913  23.934  1.00  0.00           O  
ATOM   2575  H1  WAT   224     -25.813  25.280  23.290  1.00  0.00           H  
ATOM   2576  H2  WAT   224     -26.612  25.386  24.571  1.00  0.00           H  
TER    2577      WAT   224 
ATOM   2577  O   WAT   225      13.825 -35.345  15.588  1.00  0.00           O  
ATOM   2578  H1  WAT   225      14.046 -36.104  16.128  1.00  0.00           H  
ATOM   2579  H2  WAT   225      13.054 -35.621  15.091  1.00  0.00           H  
TER    2580      WAT   225 
ATOM   2580  O   WAT   226     -27.530  30.712  15.438  1.00  0.00           O  
ATOM   2581  H1  WAT   226     -28.278  30.122  15.342  1.00  0.00           H  
ATOM   2582  H2  WAT   226     -27.711  31.199  16.242  1.00  0.00           H  
TER    2583      WAT   226 
ATOM   2583  O   WAT   227      14.157   2.463   1.943  1.00  0.00           O  
ATOM   2584  H1  WAT   227      13.355   2.512   1.422  1.00  0.00           H  
ATOM   2585  H2  WAT   227      14.445   3.372   2.025  1.00  0.00           H  
TER    2586      WAT   227 
ATOM   2586  O   WAT   228      23.674   9.442 -33.408  1.00  0.00           O  
ATOM   2587  H1  WAT   228      23.875  10.209 -33.945  1.00  0.00           H  
ATOM   2588  H2  WAT   228      22.754   9.552 -33.168  1.00  0.00           H  
TER    2589      WAT   228 
ATOM   2589  O   WAT   229     -12.938 -12.665   7.112  1.00  0.00           O  
ATOM   2590  H1  WAT   229     -13.166 -11.796   6.782  1.00  0.00           H  
ATOM   2591  H2  WAT   229     -13.017 -13.239   6.350  1.00  0.00           H  
TER    2592      WAT   229 
ATOM   2592  O   WAT   230      18.525 -35.648 -34.008  1.00  0.00           O  
ATOM   2593  H1  WAT   230      18.106 -36.507 -33.964  1.00  0.00           H  
ATOM   2594  H2  WAT   230      19.368 -35.813 -34.431  1.00  0.00           H  
TER    2595      WAT   230 
ATOM   2595  O   WAT   231     -17.442   6.382  38.525  1.00  0.00           O  
ATOM   2596  H1  WAT   231     -17.439   7.084  37.875  1.00  0.00           H  
ATOM   2597  H2  WAT   231     -18.282   5.941  38.398  1.00  0.00           H  
TER    2598      WAT   231 
ATOM   2598  O   WAT   232     -41.034  10.724 -13.829  1.00  0.00           O  
ATOM   2599  H1  WAT   232     -40.849  10.173 -13.069  1.00  0.00           H  
ATOM   2600  H2  WAT   232     -41.438  11.510 -13.462  1.00  0.00           H  
TER    2601      WAT   232 
ATOM   2601  O   WAT   233      -3.844  36.942  29.290  1.00  0.00           O  
ATOM   2602  H1  WAT   233      -4.110  36.282  28.650  1.00  0.00           H  
ATOM   2603  H2  WAT   233      -2.972  37.215  29.004  1.00  0.00           H  
TER    2604      WAT   233 
ATOM   2604  O   WAT   234     -38.268   0.302  -0.903  1.00  0.00           O  
ATOM   2605  H1  WAT   234     -37.601   0.979  -1.021  1.00  0.00           H  
ATOM   2606  H2  WAT   234     -38.575   0.111  -1.789  1.00  0.00           H  
TER    2607      WAT   234 
ATOM   2607  O   WAT   235      20.189 -33.255  29.848  1.00  0.00           O  
ATOM   2608  H1  WAT   235      20.760 -33.218  30.616  1.00  0.00           H  
ATOM   2609  H2  WAT   235      20.437 -32.490  29.328  1.00  0.00           H  
TER    2610      WAT   235 
ATOM   2610  O   WAT   236     -23.796  14.614 -21.073  1.00  0.00           O  
ATOM   2611  H1  WAT   236     -24.588  14.141 -21.330  1.00  0.00           H  
ATOM   2612  H2  WAT   236     -23.309  13.991 -20.533  1.00  0.00           H  
TER    2613      WAT   236 
ATOM   2613  O   WAT   237     -35.829  26.032 -14.510  1.00  0.00           O  
ATOM   2614  H1  WAT   237     -35.096  26.248 -15.087  1.00  0.00           H  
ATOM   2615  H2  WAT   237     -35.574  25.207 -14.098  1.00  0.00           H  
TER    2616      WAT   237 
ATOM   2616  O   WAT   238      -0.540 -34.074 -15.089  1.00  0.00           O  
ATOM   2617  H1  WAT   238      -1.148 -34.526 -14.503  1.00  0.00           H  
ATOM   2618  H2  WAT   238      -0.459 -33.196 -14.717  1.00  0.00           H  
TER    2619      WAT   238 
ATOM   2619  O   WAT   239      34.363  17.831   7.528  1.00  0.00           O  
ATOM   2620  H1  WAT   239      33.636  17.239   7.335  1.00  0.00           H  
ATOM   2621  H2  WAT   239      34.116  18.656   7.110  1.00  0.00           H  
TER    2622      WAT   239 
ATOM   2622  O   WAT   240     -13.308   8.589 -25.108  1.00  0.00           O  
ATOM   2623  H1  WAT   240     -12.539   8.616 -25.678  1.00  0.00           H  
ATOM   2624  H2  WAT   240     -12.955   8.408 -24.237  1.00  0.00           H  
TER    2625      WAT   240 
ATOM   2625  O   WAT   241      28.191   2.411   1.062  1.00  0.00           O  
ATOM   2626  H1  WAT   241      28.332   2.199   0.139  1.00  0.00           H  
ATOM   2627  H2  WAT   241      27.246   2.548   1.134  1.00  0.00           H  
TER    2628      WAT   241 
ATOM   2628  O   WAT   242      -7.267  37.880 -12.580  1.00  0.00           O  
ATOM   2629  H1  WAT   242      -6.477  38.270 -12.206  1.00  0.00           H  
ATOM   2630  H2  WAT   242      -6.967  37.455 -13.383  1.00  0.00           H  
TER    2631      WAT   242 
ATOM   2631  O   WAT   243     -41.861 -18.900   0.695  1.00  0.00           O  
ATOM   2632  H1  WAT   243     -41.876 -18.848   1.651  1.00  0.00           H  
ATOM   2633  H2  WAT   243     -41.760 -19.834   0.508  1.00  0.00           H  
TER    2634      WAT   243 
ATOM   2634  O   WAT   244       7.313  -0.652  32.669  1.00  0.00           O  
ATOM   2635  H1  WAT   244       7.512  -1.535  32.355  1.00  0.00           H  
ATOM   2636  H2  WAT   244       6.789  -0.262  31.970  1.00  0.00           H  
TER    2637      WAT   244 
ATOM   2637  O   WAT   245     -23.506  36.325 -25.819  1.00  0.00           O  
ATOM   2638  H1  WAT   245     -22.594  36.278 -26.107  1.00  0.00           H  
ATOM   2639  H2  WAT   245     -23.452  36.400 -24.866  1.00  0.00           H  
TER    2640      WAT   245 
ATOM   2640  O   WAT   246      15.710 -36.231 -20.806  1.00  0.00           O  
ATOM   2641  H1  WAT   246      15.018 -35.985 -21.419  1.00  0.00           H  
ATOM   2642  H2  WAT   246      15.895 -35.428 -20.319  1.00  0.00           H  
TER    2643      WAT   246 
ATOM   2643  O   WAT   247     -13.123  22.790 -42.930  1.00  0.00           O  
ATOM   2644  H1  WAT   247     -13.873  22.368 -43.350  1.00  0.00           H  
ATOM   2645  H2  WAT   247     -12.435  22.772 -43.594  1.00  0.00           H  
TER    2646      WAT   247 
ATOM   2646  O   WAT   248     -18.132 -20.389   2.847  1.00  0.00           O  
ATOM   2647  H1  WAT   248     -17.718 -19.666   2.376  1.00  0.00           H  
ATOM   2648  H2  WAT   248     -17.418 -20.795   3.339  1.00  0.00           H  
TER    2649      WAT   248 
ATOM   2649  O   WAT   249      29.733 -21.532  11.168  1.00  0.00           O  
ATOM   2650  H1  WAT   249      28.814 -21.612  11.424  1.00  0.00           H  
ATOM   2651  H2  WAT   249      30.098 -22.405  11.308  1.00  0.00           H  
TER    2652      WAT   249 
ATOM   2652  O   WAT   250     -35.342   9.748 -30.651  1.00  0.00           O  
ATOM   2653  H1  WAT   250     -34.454   9.872 -30.987  1.00  0.00           H  
ATOM   2654  H2  WAT   250     -35.709  10.631 -30.615  1.00  0.00           H  
TER    2655      WAT   250 
ATOM   2655  O   WAT   251      -1.852  -5.262 -40.338  1.00  0.00           O  
ATOM   2656  H1  WAT   251      -1.571  -5.213 -41.252  1.00  0.00           H  
ATOM   2657  H2  WAT   251      -1.040  -5.386 -39.845  1.00  0.00           H  
TER    2658      WAT   251 
ATOM   2658  O   WAT   252     -40.555   2.018  30.767  1.00  0.00           O  
ATOM   2659  H1  WAT   252     -40.982   2.612  31.385  1.00  0.00           H  
ATOM   2660  H2  WAT   252     -39.979   2.582  30.252  1.00  0.00           H  
TER    2661      WAT   252 
ATOM   2661  O   WAT   253       6.409  43.039  22.572  1.00  0.00           O  
ATOM   2662  H1  WAT   253       7.332  43.293  22.587  1.00  0.00           H  
ATOM   2663  H2  WAT   253       5.995  43.601  23.227  1.00  0.00           H  
TER    2664      WAT   253 
ATOM   2664  O   WAT   254     -38.366  24.017  21.924  1.00  0.00           O  
ATOM   2665  H1  WAT   254     -38.812  24.864  21.891  1.00  0.00           H  
ATOM   2666  H2  WAT   254     -38.767  23.508  21.219  1.00  0.00           H  
TER    2667      WAT   254 
ATOM   2667  O   WAT   255      22.754 -20.653 -24.842  1.00  0.00           O  
ATOM   2668  H1  WAT   255      22.810 -21.036 -25.717  1.00  0.00           H  
ATOM   2669  H2  WAT   255      23.648 -20.697 -24.504  1.00  0.00           H  
TER    2670      WAT   255 
ATOM   2670  O   WAT   256      -9.913 -16.999  27.529  1.00  0.00           O  
ATOM   2671  H1  WAT   256     -10.623 -16.397  27.754  1.00  0.00           H  
ATOM   2672  H2  WAT   256      -9.504 -17.211  28.369  1.00  0.00           H  
TER    2673      WAT   256 
ATOM   2673  O   WAT   257      -6.917  13.412   8.888  1.00  0.00           O  
ATOM   2674  H1  WAT   257      -6.480  13.775   9.658  1.00  0.00           H  
ATOM   2675  H2  WAT   257      -6.222  13.331   8.235  1.00  0.00           H  
TER    2676      WAT   257 
ATOM   2676  O   WAT   258      -9.802 -23.756  28.217  1.00  0.00           O  
ATOM   2677  H1  WAT   258     -10.560 -24.036  28.731  1.00  0.00           H  
ATOM   2678  H2  WAT   258      -9.291 -24.556  28.090  1.00  0.00           H  
TER    2679      WAT   258 
ATOM   2679  O   WAT   259     -15.862 -47.798 -15.064  1.00  0.00           O  
ATOM   2680  H1  WAT   259     -15.774 -46.864 -14.870  1.00  0.00           H  
ATOM   2681  H2  WAT   259     -16.562 -48.098 -14.484  1.00  0.00           H  
TER    2682      WAT   259 
ATOM   2682  O   WAT   260       4.722 -31.477  26.699  1.00  0.00           O  
ATOM   2683  H1  WAT   260       4.062 -32.161  26.814  1.00  0.00           H  
ATOM   2684  H2  WAT   260       5.199 -31.462  27.529  1.00  0.00           H  
TER    2685      WAT   260 
ATOM   2685  O   WAT   261      25.644 -10.600  17.673  1.00  0.00           O  
ATOM   2686  H1  WAT   261      25.150 -10.497  18.486  1.00  0.00           H  
ATOM   2687  H2  WAT   261      26.073  -9.754  17.545  1.00  0.00           H  
TER    2688      WAT   261 
ATOM   2688  O   WAT   262     -18.161  35.913  33.077  1.00  0.00           O  
ATOM   2689  H1  WAT   262     -18.215  34.958  33.124  1.00  0.00           H  
ATOM   2690  H2  WAT   262     -19.073  36.202  33.030  1.00  0.00           H  
TER    2691      WAT   262 
ATOM   2691  O   WAT   263      -3.168   1.818   4.831  1.00  0.00           O  
ATOM   2692  H1  WAT   263      -4.096   1.701   4.625  1.00  0.00           H  
ATOM   2693  H2  WAT   263      -2.984   2.728   4.598  1.00  0.00           H  
TER    2694      WAT   263 
ATOM   2694  O   WAT   264     -42.218   0.486  19.529  1.00  0.00           O  
ATOM   2695  H1  WAT   264     -42.177  -0.247  20.144  1.00  0.00           H  
ATOM   2696  H2  WAT   264     -42.006   1.254  20.058  1.00  0.00           H  
TER    2697      WAT   264 
ATOM   2697  O   WAT   265      22.714  -6.538  39.566  1.00  0.00           O  
ATOM   2698  H1  WAT   265      23.205  -6.527  38.745  1.00  0.00           H  
ATOM   2699  H2  WAT   265      22.652  -7.465  39.796  1.00  0.00           H  
TER    2700      WAT   265 
ATOM   2700  O   WAT   266      19.303 -10.362 -40.406  1.00  0.00           O  
ATOM   2701  H1  WAT   266      18.360 -10.473 -40.529  1.00  0.00           H  
ATOM   2702  H2  WAT   266      19.687 -11.164 -40.761  1.00  0.00           H  
TER    2703      WAT   266 
ATOM   2703  O   WAT   267     -10.251   6.657 -36.489  1.00  0.00           O  
ATOM   2704  H1  WAT   267     -10.812   6.323 -37.189  1.00  0.00           H  
ATOM   2705  H2  WAT   267      -9.841   7.437 -36.862  1.00  0.00           H  
TER    2706      WAT   267 
ATOM   2706  O   WAT   268     -26.661  19.033 -20.563  1.00  0.00           O  
ATOM   2707  H1  WAT   268     -26.248  18.276 -20.977  1.00  0.00           H  
ATOM   2708  H2  WAT   268     -27.117  19.478 -21.279  1.00  0.00           H  
TER    2709      WAT   268 
ATOM   2709  O   WAT   269       5.724 -15.995 -17.343  1.00  0.00           O  
ATOM   2710  H1  WAT   269       5.861 -15.596 -16.484  1.00  0.00           H  
ATOM   2711  H2  WAT   269       6.605 -16.087 -17.707  1.00  0.00           H  
TER    2712      WAT   269 
ATOM   2712  O   WAT   270      31.738 -27.129  20.276  1.00  0.00           O  
ATOM   2713  H1  WAT   270      31.513 -26.198  20.285  1.00  0.00           H  
ATOM   2714  H2  WAT   270      31.292 -27.476  19.503  1.00  0.00           H  
TER    2715      WAT   270 
ATOM   2715  O   WAT   271      -0.652 -27.815 -35.093  1.00  0.00           O  
ATOM   2716  H1  WAT   271      -0.769 -28.765 -35.106  1.00  0.00           H  
ATOM   2717  H2  WAT   271      -1.176 -27.519 -34.348  1.00  0.00           H  
TER    2718      WAT   271 
ATOM   2718  O   WAT   272      16.893  17.656 -13.885  1.00  0.00           O  
ATOM   2719  H1  WAT   272      16.704  17.881 -14.796  1.00  0.00           H  
ATOM   2720  H2  WAT   272      16.047  17.727 -13.441  1.00  0.00           H  
TER    2721      WAT   272 
ATOM   2721  O   WAT   273     -27.076 -36.520  11.950  1.00  0.00           O  
ATOM   2722  H1  WAT   273     -26.611 -37.094  12.559  1.00  0.00           H  
ATOM   2723  H2  WAT   273     -28.000 -36.736  12.076  1.00  0.00           H  
TER    2724      WAT   273 
ATOM   2724  O   WAT   274       4.243 -20.724 -11.417  1.00  0.00           O  
ATOM   2725  H1  WAT   274       4.643 -21.486 -11.836  1.00  0.00           H  
ATOM   2726  H2  WAT   274       4.348 -20.018 -12.055  1.00  0.00           H  
TER    2727      WAT   274 
ATOM   2727  O   WAT   275      33.030 -15.726 -20.338  1.00  0.00           O  
ATOM   2728  H1  WAT   275      33.848 -15.242 -20.226  1.00  0.00           H  
ATOM   2729  H2  WAT   275      33.235 -16.393 -20.994  1.00  0.00           H  
TER    2730      WAT   275 
ATOM   2730  O   WAT   276      23.628 -36.738   7.234  1.00  0.00           O  
ATOM   2731  H1  WAT   276      22.927 -36.256   7.673  1.00  0.00           H  
ATOM   2732  H2  WAT   276      23.508 -37.645   7.515  1.00  0.00           H  
TER    2733      WAT   276 
ATOM   2733  O   WAT   277      42.653  17.652 -12.746  1.00  0.00           O  
ATOM   2734  H1  WAT   277      42.550  16.707 -12.856  1.00  0.00           H  
ATOM   2735  H2  WAT   277      41.761  17.996 -12.783  1.00  0.00           H  
TER    2736      WAT   277 
ATOM   2736  O   WAT   278      38.529 -13.299 -13.890  1.00  0.00           O  
ATOM   2737  H1  WAT   278      37.622 -13.175 -14.172  1.00  0.00           H  
ATOM   2738  H2  WAT   278      38.924 -12.430 -13.965  1.00  0.00           H  
TER    2739      WAT   278 
ATOM   2739  O   WAT   279     -26.061  -2.400  26.942  1.00  0.00           O  
ATOM   2740  H1  WAT   279     -25.688  -2.139  26.100  1.00  0.00           H  
ATOM   2741  H2  WAT   279     -25.444  -3.046  27.287  1.00  0.00           H  
TER    2742      WAT   279 
ATOM   2742  O   WAT   280      37.340 -32.534  20.290  1.00  0.00           O  
ATOM   2743  H1  WAT   280      36.913 -31.755  20.646  1.00  0.00           H  
ATOM   2744  H2  WAT   280      37.791 -32.223  19.505  1.00  0.00           H  
TER    2745      WAT   280 
ATOM   2745  O   WAT   281     -28.886   2.009 -10.112  1.00  0.00           O  
ATOM   2746  H1  WAT   281     -29.403   2.606 -10.651  1.00  0.00           H  
ATOM   2747  H2  WAT   281     -29.315   2.026  -9.256  1.00  0.00           H  
TER    2748      WAT   281 
ATOM   2748  O   WAT   282     -33.467  -4.990  32.856  1.00  0.00           O  
ATOM   2749  H1  WAT   282     -32.606  -4.675  32.581  1.00  0.00           H  
ATOM   2750  H2  WAT   282     -33.307  -5.880  33.170  1.00  0.00           H  
TER    2751      WAT   282 
ATOM   2751  O   WAT   283      40.304  17.423  19.013  1.00  0.00           O  
ATOM   2752  H1  WAT   283      40.842  17.945  19.609  1.00  0.00           H  
ATOM   2753  H2  WAT   283      39.404  17.672  19.223  1.00  0.00           H  
TER    2754      WAT   283 
ATOM   2754  O   WAT   284     -19.630   9.117  10.322  1.00  0.00           O  
ATOM   2755  H1  WAT   284     -18.774   9.415  10.015  1.00  0.00           H  
ATOM   2756  H2  WAT   284     -20.017   8.679   9.564  1.00  0.00           H  
TER    2757      WAT   284 
ATOM   2757  O   WAT   285      -4.616 -16.423 -36.223  1.00  0.00           O  
ATOM   2758  H1  WAT   285      -5.159 -17.211 -36.243  1.00  0.00           H  
ATOM   2759  H2  WAT   285      -3.843 -16.678 -35.721  1.00  0.00           H  
TER    2760      WAT   285 
ATOM   2760  O   WAT   286     -16.069 -17.398 -35.893  1.00  0.00           O  
ATOM   2761  H1  WAT   286     -15.269 -17.016 -36.253  1.00  0.00           H  
ATOM   2762  H2  WAT   286     -16.339 -18.046 -36.544  1.00  0.00           H  
TER    2763      WAT   286 
ATOM   2763  O   WAT   287      -0.806  31.612 -18.092  1.00  0.00           O  
ATOM   2764  H1  WAT   287      -1.668  31.392 -17.740  1.00  0.00           H  
ATOM   2765  H2  WAT   287      -0.805  32.568 -18.143  1.00  0.00           H  
TER    2766      WAT   287 
ATOM   2766  O   WAT   288      -3.256  15.476   2.529  1.00  0.00           O  
ATOM   2767  H1  WAT   288      -2.802  15.923   3.243  1.00  0.00           H  
ATOM   2768  H2  WAT   288      -2.574  15.310   1.878  1.00  0.00           H  
TER    2769      WAT   288 
ATOM   2769  O   WAT   289      14.461  11.120  30.428  1.00  0.00           O  
ATOM   2770  H1  WAT   289      14.218  10.304  29.992  1.00  0.00           H  
ATOM   2771  H2  WAT   289      14.174  11.808  29.827  1.00  0.00           H  
TER    2772      WAT   289 
ATOM   2772  O   WAT   290     -16.134 -40.854  -8.949  1.00  0.00           O  
ATOM   2773  H1  WAT   290     -15.977 -40.628  -9.866  1.00  0.00           H  
ATOM   2774  H2  WAT   290     -16.230 -41.806  -8.950  1.00  0.00           H  
TER    2775      WAT   290 
ATOM   2775  O   WAT   291     -15.815   0.756  -1.913  1.00  0.00           O  
ATOM   2776  H1  WAT   291     -16.738   0.641  -2.139  1.00  0.00           H  
ATOM   2777  H2  WAT   291     -15.787   0.657  -0.961  1.00  0.00           H  
TER    2778      WAT   291 
ATOM   2778  O   WAT   292     -13.222  36.853  -3.181  1.00  0.00           O  
ATOM   2779  H1  WAT   292     -13.642  35.995  -3.237  1.00  0.00           H  
ATOM   2780  H2  WAT   292     -12.385  36.739  -3.630  1.00  0.00           H  
TER    2781      WAT   292 
ATOM   2781  O   WAT   293     -21.639  -6.443 -14.623  1.00  0.00           O  
ATOM   2782  H1  WAT   293     -21.092  -6.434 -13.837  1.00  0.00           H  
ATOM   2783  H2  WAT   293     -22.527  -6.577 -14.294  1.00  0.00           H  
TER    2784      WAT   293 
ATOM   2784  O   WAT   294      26.680  42.516  12.413  1.00  0.00           O  
ATOM   2785  H1  WAT   294      26.412  43.434  12.376  1.00  0.00           H  
ATOM   2786  H2  WAT   294      26.948  42.308  11.518  1.00  0.00           H  
TER    2787      WAT   294 
ATOM   2787  O   WAT   295      38.040  18.269  15.545  1.00  0.00           O  
ATOM   2788  H1  WAT   295      37.565  17.467  15.325  1.00  0.00           H  
ATOM   2789  H2  WAT   295      38.760  17.975  16.103  1.00  0.00           H  
TER    2790      WAT   295 
ATOM   2790  O   WAT   296     -31.368 -14.767 -15.577  1.00  0.00           O  
ATOM   2791  H1  WAT   296     -31.260 -14.742 -14.626  1.00  0.00           H  
ATOM   2792  H2  WAT   296     -30.490 -14.603 -15.922  1.00  0.00           H  
TER    2793      WAT   296 
ATOM   2793  O   WAT   297       0.853  39.993  -4.875  1.00  0.00           O  
ATOM   2794  H1  WAT   297       1.771  39.953  -5.141  1.00  0.00           H  
ATOM   2795  H2  WAT   297       0.364  39.779  -5.669  1.00  0.00           H  
TER    2796      WAT   297 
ATOM   2796  O   WAT   298      -1.617  23.937 -11.120  1.00  0.00           O  
ATOM   2797  H1  WAT   298      -1.293  23.656 -10.264  1.00  0.00           H  
ATOM   2798  H2  WAT   298      -0.999  23.559 -11.746  1.00  0.00           H  
TER    2799      WAT   298 
ATOM   2799  O   WAT   299     -43.071  25.278  18.822  1.00  0.00           O  
ATOM   2800  H1  WAT   299     -43.729  25.945  18.625  1.00  0.00           H  
ATOM   2801  H2  WAT   299     -42.398  25.400  18.152  1.00  0.00           H  
TER    2802      WAT   299 
ATOM   2802  O   WAT   300      24.464  27.155  13.642  1.00  0.00           O  
ATOM   2803  H1  WAT   300      23.723  26.878  13.103  1.00  0.00           H  
ATOM   2804  H2  WAT   300      24.063  27.590  14.395  1.00  0.00           H  
TER    2805      WAT   300 
ATOM   2805  O   WAT   301      17.776 -14.756  -8.734  1.00  0.00           O  
ATOM   2806  H1  WAT   301      18.374 -14.027  -8.574  1.00  0.00           H  
ATOM   2807  H2  WAT   301      17.935 -15.001  -9.646  1.00  0.00           H  
TER    2808      WAT   301 
ATOM   2808  O   WAT   302      22.142  24.307  -7.537  1.00  0.00           O  
ATOM   2809  H1  WAT   302      22.265  23.535  -6.986  1.00  0.00           H  
ATOM   2810  H2  WAT   302      22.400  25.042  -6.981  1.00  0.00           H  
TER    2811      WAT   302 
ATOM   2811  O   WAT   303     -36.490 -11.874 -12.055  1.00  0.00           O  
ATOM   2812  H1  WAT   303     -36.549 -12.804 -12.276  1.00  0.00           H  
ATOM   2813  H2  WAT   303     -36.728 -11.420 -12.863  1.00  0.00           H  
TER    2814      WAT   303 
ATOM   2814  O   WAT   304       0.690  35.086 -19.899  1.00  0.00           O  
ATOM   2815  H1  WAT   304       0.079  34.367 -19.735  1.00  0.00           H  
ATOM   2816  H2  WAT   304       0.499  35.725 -19.213  1.00  0.00           H  
TER    2817      WAT   304 
ATOM   2817  O   WAT   305      27.371  18.618  23.705  1.00  0.00           O  
ATOM   2818  H1  WAT   305      27.779  18.774  22.853  1.00  0.00           H  
ATOM   2819  H2  WAT   305      27.849  19.188  24.307  1.00  0.00           H  
TER    2820      WAT   305 
ATOM   2820  O   WAT   306      21.917  12.476  36.079  1.00  0.00           O  
ATOM   2821  H1  WAT   306      22.536  12.301  35.371  1.00  0.00           H  
ATOM   2822  H2  WAT   306      22.061  13.395  36.303  1.00  0.00           H  
TER    2823      WAT   306 
ATOM   2823  O   WAT   307     -27.867   8.524   2.796  1.00  0.00           O  
ATOM   2824  H1  WAT   307     -26.933   8.400   2.626  1.00  0.00           H  
ATOM   2825  H2  WAT   307     -28.097   9.311   2.303  1.00  0.00           H  
TER    2826      WAT   307 
ATOM   2826  O   WAT   308      26.496  34.888   3.807  1.00  0.00           O  
ATOM   2827  H1  WAT   308      25.883  35.328   3.218  1.00  0.00           H  
ATOM   2828  H2  WAT   308      27.361  35.159   3.499  1.00  0.00           H  
TER    2829      WAT   308 
ATOM   2829  O   WAT   309      32.331  -2.441 -40.705  1.00  0.00           O  
ATOM   2830  H1  WAT   309      32.301  -3.398 -40.712  1.00  0.00           H  
ATOM   2831  H2  WAT   309      31.467  -2.172 -41.018  1.00  0.00           H  
TER    2832      WAT   309 
ATOM   2832  O   WAT   310     -19.096  32.092   5.750  1.00  0.00           O  
ATOM   2833  H1  WAT   310     -19.128  32.359   6.668  1.00  0.00           H  
ATOM   2834  H2  WAT   310     -18.188  32.241   5.488  1.00  0.00           H  
TER    2835      WAT   310 
ATOM   2835  O   WAT   311      10.393 -20.380  26.539  1.00  0.00           O  
ATOM   2836  H1  WAT   311      10.859 -20.822  27.248  1.00  0.00           H  
ATOM   2837  H2  WAT   311      11.029 -20.334  25.825  1.00  0.00           H  
TER    2838      WAT   311 
ATOM   2838  O   WAT   312      15.452 -21.496 -27.118  1.00  0.00           O  
ATOM   2839  H1  WAT   312      15.090 -20.612 -27.054  1.00  0.00           H  
ATOM   2840  H2  WAT   312      15.014 -21.986 -26.422  1.00  0.00           H  
TER    2841      WAT   312 
ATOM   2841  O   WAT   313       3.346 -37.760  15.203  1.00  0.00           O  
ATOM   2842  H1  WAT   313       2.802 -38.135  15.896  1.00  0.00           H  
ATOM   2843  H2  WAT   313       2.867 -37.947  14.395  1.00  0.00           H  
TER    2844      WAT   313 
ATOM   2844  O   WAT   314      29.365   7.469  -8.278  1.00  0.00           O  
ATOM   2845  H1  WAT   314      28.976   7.536  -7.406  1.00  0.00           H  
ATOM   2846  H2  WAT   314      29.299   6.540  -8.499  1.00  0.00           H  
TER    2847      WAT   314 
ATOM   2847  O   WAT   315     -33.004  33.380  20.939  1.00  0.00           O  
ATOM   2848  H1  WAT   315     -32.061  33.480  20.810  1.00  0.00           H  
ATOM   2849  H2  WAT   315     -33.085  32.642  21.543  1.00  0.00           H  
TER    2850      WAT   315 
ATOM   2850  O   WAT   316     -13.604 -33.565 -23.023  1.00  0.00           O  
ATOM   2851  H1  WAT   316     -13.854 -32.689 -22.729  1.00  0.00           H  
ATOM   2852  H2  WAT   316     -12.944 -33.411 -23.699  1.00  0.00           H  
TER    2853      WAT   316 
ATOM   2853  O   WAT   317      14.886  13.971  -3.876  1.00  0.00           O  
ATOM   2854  H1  WAT   317      14.190  14.088  -4.523  1.00  0.00           H  
ATOM   2855  H2  WAT   317      14.549  14.391  -3.084  1.00  0.00           H  
TER    2856      WAT   317 
ATOM   2856  O   WAT   318     -32.455   7.646 -13.353  1.00  0.00           O  
ATOM   2857  H1  WAT   318     -32.892   6.864 -13.016  1.00  0.00           H  
ATOM   2858  H2  WAT   318     -32.213   7.417 -14.250  1.00  0.00           H  
TER    2859      WAT   318 
ATOM   2859  O   WAT   319     -18.079  34.335 -33.547  1.00  0.00           O  
ATOM   2860  H1  WAT   319     -17.136  34.212 -33.656  1.00  0.00           H  
ATOM   2861  H2  WAT   319     -18.429  33.448 -33.473  1.00  0.00           H  
TER    2862      WAT   319 
ATOM   2862  O   WAT   320      15.275 -27.397   0.820  1.00  0.00           O  
ATOM   2863  H1  WAT   320      15.156 -26.656   0.226  1.00  0.00           H  
ATOM   2864  H2  WAT   320      14.866 -28.134   0.368  1.00  0.00           H  
TER    2865      WAT   320 
ATOM   2865  O   WAT   321     -15.198 -11.903 -12.792  1.00  0.00           O  
ATOM   2866  H1  WAT   321     -14.941 -12.568 -12.153  1.00  0.00           H  
ATOM   2867  H2  WAT   321     -14.824 -11.089 -12.455  1.00  0.00           H  
TER    2868      WAT   321 
ATOM   2868  O   WAT   322     -30.098 -26.725  -8.057  1.00  0.00           O  
ATOM   2869  H1  WAT   322     -29.407 -26.414  -8.642  1.00  0.00           H  
ATOM   2870  H2  WAT   322     -30.259 -25.991  -7.464  1.00  0.00           H  
TER    2871      WAT   322 
ATOM   2871  O   WAT   323      -0.980  37.179  -7.814  1.00  0.00           O  
ATOM   2872  H1  WAT   323      -0.587  37.093  -8.683  1.00  0.00           H  
ATOM   2873  H2  WAT   323      -1.679  37.823  -7.930  1.00  0.00           H  
TER    2874      WAT   323 
ATOM   2874  O   WAT   324      -6.741 -21.157 -14.823  1.00  0.00           O  
ATOM   2875  H1  WAT   324      -7.597 -20.933 -14.458  1.00  0.00           H  
ATOM   2876  H2  WAT   324      -6.939 -21.562 -15.667  1.00  0.00           H  
TER    2877      WAT   324 
ATOM   2877  O   WAT   325      15.093  50.928 -12.032  1.00  0.00           O  
ATOM   2878  H1  WAT   325      14.453  50.268 -11.768  1.00  0.00           H  
ATOM   2879  H2  WAT   325      15.798  50.427 -12.442  1.00  0.00           H  
TER    2880      WAT   325 
ATOM   2880  O   WAT   326      -6.788  -3.079 -25.972  1.00  0.00           O  
ATOM   2881  H1  WAT   326      -6.344  -3.921 -25.872  1.00  0.00           H  
ATOM   2882  H2  WAT   326      -6.184  -2.442 -25.589  1.00  0.00           H  
TER    2883      WAT   326 
ATOM   2883  O   WAT   327      -3.211   4.903  25.571  1.00  0.00           O  
ATOM   2884  H1  WAT   327      -3.859   4.657  24.911  1.00  0.00           H  
ATOM   2885  H2  WAT   327      -2.374   4.873  25.108  1.00  0.00           H  
TER    2886      WAT   327 
ATOM   2886  O   WAT   328      -3.835 -19.508 -30.137  1.00  0.00           O  
ATOM   2887  H1  WAT   328      -3.783 -20.413 -30.445  1.00  0.00           H  
ATOM   2888  H2  WAT   328      -2.978 -19.338 -29.747  1.00  0.00           H  
TER    2889      WAT   328 
ATOM   2889  O   WAT   329      11.006  44.985   0.180  1.00  0.00           O  
ATOM   2890  H1  WAT   329      11.191  44.768  -0.734  1.00  0.00           H  
ATOM   2891  H2  WAT   329      10.982  45.941   0.200  1.00  0.00           H  
TER    2892      WAT   329 
ATOM   2892  O   WAT   330     -38.443 -31.035   5.411  1.00  0.00           O  
ATOM   2893  H1  WAT   330     -37.501 -31.157   5.293  1.00  0.00           H  
ATOM   2894  H2  WAT   330     -38.840 -31.514   4.683  1.00  0.00           H  
TER    2895      WAT   330 
ATOM   2895  O   WAT   331      10.648  10.366  20.329  1.00  0.00           O  
ATOM   2896  H1  WAT   331      10.161   9.544  20.278  1.00  0.00           H  
ATOM   2897  H2  WAT   331      10.537  10.654  21.235  1.00  0.00           H  
TER    2898      WAT   331 
ATOM   2898  O   WAT   332      29.196   1.707  28.724  1.00  0.00           O  
ATOM   2899  H1  WAT   332      29.510   0.859  28.408  1.00  0.00           H  
ATOM   2900  H2  WAT   332      29.552   1.778  29.610  1.00  0.00           H  
TER    2901      WAT   332 
ATOM   2901  O   WAT   333     -32.333  27.835 -28.756  1.00  0.00           O  
ATOM   2902  H1  WAT   333     -32.647  28.178 -27.919  1.00  0.00           H  
ATOM   2903  H2  WAT   333     -31.451  27.515 -28.567  1.00  0.00           H  
TER    2904      WAT   333 
ATOM   2904  O   WAT   334      -0.935  10.136  35.701  1.00  0.00           O  
ATOM   2905  H1  WAT   334      -0.763  10.251  34.767  1.00  0.00           H  
ATOM   2906  H2  WAT   334      -1.712  10.669  35.869  1.00  0.00           H  
TER    2907      WAT   334 
ATOM   2907  O   WAT   335      11.259  27.123 -29.674  1.00  0.00           O  
ATOM   2908  H1  WAT   335      10.635  27.839 -29.797  1.00  0.00           H  
ATOM   2909  H2  WAT   335      12.110  27.507 -29.885  1.00  0.00           H  
TER    2910      WAT   335 
ATOM   2910  O   WAT   336     -35.051   3.752  37.014  1.00  0.00           O  
ATOM   2911  H1  WAT   336     -35.295   3.755  36.088  1.00  0.00           H  
ATOM   2912  H2  WAT   336     -34.915   2.828  37.223  1.00  0.00           H  
TER    2913      WAT   336 
ATOM   2913  O   WAT   337      13.740 -12.753   0.533  1.00  0.00           O  
ATOM   2914  H1  WAT   337      14.008 -12.708  -0.385  1.00  0.00           H  
ATOM   2915  H2  WAT   337      14.262 -13.467   0.900  1.00  0.00           H  
TER    2916      WAT   337 
ATOM   2916  O   WAT   338      34.246  33.177  18.677  1.00  0.00           O  
ATOM   2917  H1  WAT   338      33.737  32.958  17.896  1.00  0.00           H  
ATOM   2918  H2  WAT   338      33.713  32.860  19.406  1.00  0.00           H  
TER    2919      WAT   338 
ATOM   2919  O   WAT   339     -43.235 -26.061 -15.704  1.00  0.00           O  
ATOM   2920  H1  WAT   339     -44.144 -25.778 -15.611  1.00  0.00           H  
ATOM   2921  H2  WAT   339     -43.294 -26.989 -15.931  1.00  0.00           H  
TER    2922      WAT   339 
ATOM   2922  O   WAT   340      41.431 -17.734   1.117  1.00  0.00           O  
ATOM   2923  H1  WAT   340      42.221 -17.363   1.509  1.00  0.00           H  
ATOM   2924  H2  WAT   340      41.755 -18.318   0.431  1.00  0.00           H  
TER    2925      WAT   340 
ATOM   2925  O   WAT   341      22.710  42.485   2.937  1.00  0.00           O  
ATOM   2926  H1  WAT   341      22.767  43.440   2.933  1.00  0.00           H  
ATOM   2927  H2  WAT   341      21.793  42.300   3.142  1.00  0.00           H  
TER    2928      WAT   341 
ATOM   2928  O   WAT   342      17.400 -15.179  17.724  1.00  0.00           O  
ATOM   2929  H1  WAT   342      17.020 -15.626  16.968  1.00  0.00           H  
ATOM   2930  H2  WAT   342      16.772 -14.488  17.934  1.00  0.00           H  
TER    2931      WAT   342 
ATOM   2931  O   WAT   343      24.749 -10.304  25.856  1.00  0.00           O  
ATOM   2932  H1  WAT   343      24.261 -10.684  25.126  1.00  0.00           H  
ATOM   2933  H2  WAT   343      24.176 -10.420  26.614  1.00  0.00           H  
TER    2934      WAT   343 
ATOM   2934  O   WAT   344     -41.713  -5.938  11.265  1.00  0.00           O  
ATOM   2935  H1  WAT   344     -40.860  -6.370  11.213  1.00  0.00           H  
ATOM   2936  H2  WAT   344     -41.529  -5.019  11.069  1.00  0.00           H  
TER    2937      WAT   344 
ATOM   2937  O   WAT   345      -5.659  14.317   1.894  1.00  0.00           O  
ATOM   2938  H1  WAT   345      -5.682  14.812   1.075  1.00  0.00           H  
ATOM   2939  H2  WAT   345      -4.807  14.526   2.277  1.00  0.00           H  
TER    2940      WAT   345 
ATOM   2940  O   WAT   346     -20.557  32.721 -33.431  1.00  0.00           O  
ATOM   2941  H1  WAT   346     -21.398  32.282 -33.563  1.00  0.00           H  
ATOM   2942  H2  WAT   346     -20.789  33.628 -33.232  1.00  0.00           H  
TER    2943      WAT   346 
ATOM   2943  O   WAT   347      -2.394   1.005  17.144  1.00  0.00           O  
ATOM   2944  H1  WAT   347      -2.931   0.703  17.876  1.00  0.00           H  
ATOM   2945  H2  WAT   347      -1.631   0.427  17.151  1.00  0.00           H  
TER    2946      WAT   347 
ATOM   2946  O   WAT   348       3.191 -14.981 -42.402  1.00  0.00           O  
ATOM   2947  H1  WAT   348       2.279 -14.828 -42.156  1.00  0.00           H  
ATOM   2948  H2  WAT   348       3.468 -14.165 -42.818  1.00  0.00           H  
TER    2949      WAT   348 
ATOM   2949  O   WAT   349      30.391  24.199  21.040  1.00  0.00           O  
ATOM   2950  H1  WAT   349      31.116  24.510  20.498  1.00  0.00           H  
ATOM   2951  H2  WAT   349      29.887  24.988  21.241  1.00  0.00           H  
TER    2952      WAT   349 
ATOM   2952  O   WAT   350      30.083 -13.548  11.618  1.00  0.00           O  
ATOM   2953  H1  WAT   350      30.658 -14.096  12.152  1.00  0.00           H  
ATOM   2954  H2  WAT   350      30.020 -14.010  10.782  1.00  0.00           H  
TER    2955      WAT   350 
ATOM   2955  O   WAT   351      35.570   7.976  28.893  1.00  0.00           O  
ATOM   2956  H1  WAT   351      34.722   7.537  28.831  1.00  0.00           H  
ATOM   2957  H2  WAT   351      36.195   7.340  28.544  1.00  0.00           H  
TER    2958      WAT   351 
ATOM   2958  O   WAT   352     -21.133  12.412  -5.220  1.00  0.00           O  
ATOM   2959  H1  WAT   352     -20.548  12.288  -4.473  1.00  0.00           H  
ATOM   2960  H2  WAT   352     -21.541  13.264  -5.065  1.00  0.00           H  
TER    2961      WAT   352 
ATOM   2961  O   WAT   353      14.500  32.451 -19.803  1.00  0.00           O  
ATOM   2962  H1  WAT   353      14.954  31.642 -20.038  1.00  0.00           H  
ATOM   2963  H2  WAT   353      13.694  32.159 -19.378  1.00  0.00           H  
TER    2964      WAT   353 
ATOM   2964  O   WAT   354      25.115  35.240  19.450  1.00  0.00           O  
ATOM   2965  H1  WAT   354      25.724  35.813  18.983  1.00  0.00           H  
ATOM   2966  H2  WAT   354      24.331  35.226  18.902  1.00  0.00           H  
TER    2967      WAT   354 
ATOM   2967  O   WAT   355      16.943 -18.482  39.831  1.00  0.00           O  
ATOM   2968  H1  WAT   355      17.193 -18.728  40.722  1.00  0.00           H  
ATOM   2969  H2  WAT   355      16.368 -17.725  39.944  1.00  0.00           H  
TER    2970      WAT   355 
ATOM   2970  O   WAT   356      13.727  11.547 -12.610  1.00  0.00           O  
ATOM   2971  H1  WAT   356      14.192  11.209 -13.376  1.00  0.00           H  
ATOM   2972  H2  WAT   356      13.313  10.776 -12.222  1.00  0.00           H  
TER    2973      WAT   356 
ATOM   2973  O   WAT   357      25.158  39.653  19.782  1.00  0.00           O  
ATOM   2974  H1  WAT   357      25.211  40.072  18.923  1.00  0.00           H  
ATOM   2975  H2  WAT   357      25.973  39.900  20.219  1.00  0.00           H  
TER    2976      WAT   357 
ATOM   2976  O   WAT   358       0.285 -26.229 -30.221  1.00  0.00           O  
ATOM   2977  H1  WAT   358       0.345 -25.599 -29.503  1.00  0.00           H  
ATOM   2978  H2  WAT   358       0.013 -25.707 -30.976  1.00  0.00           H  
TER    2979      WAT   358 
ATOM   2979  O   WAT   359      -8.902 -22.553 -23.090  1.00  0.00           O  
ATOM   2980  H1  WAT   359      -8.586 -22.350 -23.971  1.00  0.00           H  
ATOM   2981  H2  WAT   359      -8.293 -22.101 -22.507  1.00  0.00           H  
TER    2982      WAT   359 
ATOM   2982  O   WAT   360      -1.860 -42.545 -16.997  1.00  0.00           O  
ATOM   2983  H1  WAT   360      -1.971 -43.489 -17.104  1.00  0.00           H  
ATOM   2984  H2  WAT   360      -1.504 -42.249 -17.835  1.00  0.00           H  
TER    2985      WAT   360 
ATOM   2985  O   WAT   361      11.795 -37.318  19.319  1.00  0.00           O  
ATOM   2986  H1  WAT   361      11.396 -37.984  19.878  1.00  0.00           H  
ATOM   2987  H2  WAT   361      12.056 -37.792  18.530  1.00  0.00           H  
TER    2988      WAT   361 
ATOM   2988  O   WAT   362      -7.973 -33.131 -26.151  1.00  0.00           O  
ATOM   2989  H1  WAT   362      -7.667 -32.786 -25.312  1.00  0.00           H  
ATOM   2990  H2  WAT   362      -7.563 -33.993 -26.219  1.00  0.00           H  
TER    2991      WAT   362 
ATOM   2991  O   WAT   363      25.262  18.440  25.483  1.00  0.00           O  
ATOM   2992  H1  WAT   363      25.950  18.712  24.876  1.00  0.00           H  
ATOM   2993  H2  WAT   363      25.095  17.524  25.261  1.00  0.00           H  
TER    2994      WAT   363 
ATOM   2994  O   WAT   364       4.209 -26.002  -4.613  1.00  0.00           O  
ATOM   2995  H1  WAT   364       4.322 -26.553  -3.839  1.00  0.00           H  
ATOM   2996  H2  WAT   364       3.956 -26.612  -5.306  1.00  0.00           H  
TER    2997      WAT   364 
ATOM   2997  O   WAT   365     -17.079 -10.689 -34.068  1.00  0.00           O  
ATOM   2998  H1  WAT   365     -16.179 -10.933 -33.854  1.00  0.00           H  
ATOM   2999  H2  WAT   365     -17.364 -10.154 -33.327  1.00  0.00           H  
TER    3000      WAT   365 
ATOM   3000  O   WAT   366     -16.101  11.124 -16.462  1.00  0.00           O  
ATOM   3001  H1  WAT   366     -16.128  11.066 -15.507  1.00  0.00           H  
ATOM   3002  H2  WAT   366     -15.289  10.680 -16.706  1.00  0.00           H  
TER    3003      WAT   366 
ATOM   3003  O   WAT   367       3.724 -19.198  13.712  1.00  0.00           O  
ATOM   3004  H1  WAT   367       4.628 -19.232  14.025  1.00  0.00           H  
ATOM   3005  H2  WAT   367       3.786 -18.804  12.842  1.00  0.00           H  
TER    3006      WAT   367 
ATOM   3006  O   WAT   368     -37.946   3.456  -8.045  1.00  0.00           O  
ATOM   3007  H1  WAT   368     -37.638   4.172  -7.489  1.00  0.00           H  
ATOM   3008  H2  WAT   368     -37.291   2.767  -7.933  1.00  0.00           H  
TER    3009      WAT   368 
ATOM   3009  O   WAT   369     -41.712 -26.465  -4.249  1.00  0.00           O  
ATOM   3010  H1  WAT   369     -41.211 -27.109  -4.749  1.00  0.00           H  
ATOM   3011  H2  WAT   369     -42.558 -26.420  -4.694  1.00  0.00           H  
TER    3012      WAT   369 
ATOM   3012  O   WAT   370       6.969 -14.170 -37.645  1.00  0.00           O  
ATOM   3013  H1  WAT   370       6.183 -14.333 -38.165  1.00  0.00           H  
ATOM   3014  H2  WAT   370       7.577 -14.862 -37.908  1.00  0.00           H  
TER    3015      WAT   370 
ATOM   3015  O   WAT   371     -14.784  20.114 -25.630  1.00  0.00           O  
ATOM   3016  H1  WAT   371     -15.058  19.656 -24.836  1.00  0.00           H  
ATOM   3017  H2  WAT   371     -13.837  20.213 -25.534  1.00  0.00           H  
TER    3018      WAT   371 
ATOM   3018  O   WAT   372     -27.400  13.807 -10.307  1.00  0.00           O  
ATOM   3019  H1  WAT   372     -27.644  14.631 -10.728  1.00  0.00           H  
ATOM   3020  H2  WAT   372     -27.406  13.164 -11.017  1.00  0.00           H  
TER    3021      WAT   372 
ATOM   3021  O   WAT   373     -12.560 -45.592  14.788  1.00  0.00           O  
ATOM   3022  H1  WAT   373     -11.962 -45.298  15.475  1.00  0.00           H  
ATOM   3023  H2  WAT   373     -12.699 -46.521  14.973  1.00  0.00           H  
TER    3024      WAT   373 
ATOM   3024  O   WAT   374     -26.010  35.843 -14.726  1.00  0.00           O  
ATOM   3025  H1  WAT   374     -26.417  35.428 -15.486  1.00  0.00           H  
ATOM   3026  H2  WAT   374     -26.062  36.781 -14.907  1.00  0.00           H  
TER    3027      WAT   374 
ATOM   3027  O   WAT   375      -7.732 -35.142   2.976  1.00  0.00           O  
ATOM   3028  H1  WAT   375      -6.987 -35.476   2.477  1.00  0.00           H  
ATOM   3029  H2  WAT   375      -8.061 -35.903   3.454  1.00  0.00           H  
TER    3030      WAT   375 
ATOM   3030  O   WAT   376     -13.205  17.213  32.733  1.00  0.00           O  
ATOM   3031  H1  WAT   376     -12.356  16.821  32.526  1.00  0.00           H  
ATOM   3032  H2  WAT   376     -13.207  18.044  32.257  1.00  0.00           H  
TER    3033      WAT   376 
ATOM   3033  O   WAT   377      32.777   4.114   5.192  1.00  0.00           O  
ATOM   3034  H1  WAT   377      33.591   4.155   5.695  1.00  0.00           H  
ATOM   3035  H2  WAT   377      32.780   4.913   4.666  1.00  0.00           H  
TER    3036      WAT   377 
ATOM   3036  O   WAT   378       7.914  35.457   9.013  1.00  0.00           O  
ATOM   3037  H1  WAT   378       8.437  36.201   8.717  1.00  0.00           H  
ATOM   3038  H2  WAT   378       7.008  35.724   8.857  1.00  0.00           H  
TER    3039      WAT   378 
ATOM   3039  O   WAT   379      -5.794 -30.875   4.397  1.00  0.00           O  
ATOM   3040  H1  WAT   379      -6.188 -30.157   3.902  1.00  0.00           H  
ATOM   3041  H2  WAT   379      -6.502 -31.510   4.502  1.00  0.00           H  
TER    3042      WAT   379 
ATOM   3042  O   WAT   380      10.636  14.412   3.262  1.00  0.00           O  
ATOM   3043  H1  WAT   380      11.226  13.973   2.649  1.00  0.00           H  
ATOM   3044  H2  WAT   380      10.190  13.698   3.718  1.00  0.00           H  
TER    3045      WAT   380 
ATOM   3045  O   WAT   381      13.165  23.765 -28.908  1.00  0.00           O  
ATOM   3046  H1  WAT   381      13.279  23.187 -29.663  1.00  0.00           H  
ATOM   3047  H2  WAT   381      13.316  24.645 -29.255  1.00  0.00           H  
TER    3048      WAT   381 
ATOM   3048  O   WAT   382      37.608  18.504 -11.559  1.00  0.00           O  
ATOM   3049  H1  WAT   382      36.844  17.987 -11.302  1.00  0.00           H  
ATOM   3050  H2  WAT   382      37.898  18.923 -10.749  1.00  0.00           H  
TER    3051      WAT   382 
ATOM   3051  O   WAT   383     -37.857  -7.170   0.406  1.00  0.00           O  
ATOM   3052  H1  WAT   383     -37.787  -6.376  -0.124  1.00  0.00           H  
ATOM   3053  H2  WAT   383     -37.037  -7.202   0.899  1.00  0.00           H  
TER    3054      WAT   383 
ATOM   3054  O   WAT   384      -1.402  13.365 -14.082  1.00  0.00           O  
ATOM   3055  H1  WAT   384      -1.791  12.743 -13.468  1.00  0.00           H  
ATOM   3056  H2  WAT   384      -0.958  12.817 -14.730  1.00  0.00           H  
TER    3057      WAT   384 
ATOM   3057  O   WAT   385     -39.721  22.449   3.217  1.00  0.00           O  
ATOM   3058  H1  WAT   385     -39.229  23.189   2.862  1.00  0.00           H  
ATOM   3059  H2  WAT   385     -39.103  21.718   3.194  1.00  0.00           H  
TER    3060      WAT   385 
ATOM   3060  O   WAT   386     -16.488  14.112  46.663  1.00  0.00           O  
ATOM   3061  H1  WAT   386     -16.761  15.029  46.691  1.00  0.00           H  
ATOM   3062  H2  WAT   386     -16.461  13.899  45.730  1.00  0.00           H  
TER    3063      WAT   386 
ATOM   3063  O   WAT   387      21.909  45.069   2.640  1.00  0.00           O  
ATOM   3064  H1  WAT   387      22.392  45.600   3.273  1.00  0.00           H  
ATOM   3065  H2  WAT   387      20.990  45.192   2.875  1.00  0.00           H  
TER    3066      WAT   387 
ATOM   3066  O   WAT   388     -15.600  -7.517  37.764  1.00  0.00           O  
ATOM   3067  H1  WAT   388     -16.529  -7.733  37.847  1.00  0.00           H  
ATOM   3068  H2  WAT   388     -15.433  -6.900  38.476  1.00  0.00           H  
TER    3069      WAT   388 
ATOM   3069  O   WAT   389      13.128  -6.161 -22.275  1.00  0.00           O  
ATOM   3070  H1  WAT   389      12.324  -6.567 -21.952  1.00  0.00           H  
ATOM   3071  H2  WAT   389      13.168  -6.410 -23.198  1.00  0.00           H  
TER    3072      WAT   389 
ATOM   3072  O   WAT   390     -37.572 -14.909  23.906  1.00  0.00           O  
ATOM   3073  H1  WAT   390     -37.904 -15.803  23.827  1.00  0.00           H  
ATOM   3074  H2  WAT   390     -36.723 -14.928  23.465  1.00  0.00           H  
TER    3075      WAT   390 
ATOM   3075  O   WAT   391      27.825  27.401 -18.234  1.00  0.00           O  
ATOM   3076  H1  WAT   391      27.192  26.758 -17.913  1.00  0.00           H  
ATOM   3077  H2  WAT   391      28.309  27.671 -17.454  1.00  0.00           H  
TER    3078      WAT   391 
ATOM   3078  O   WAT   392      12.113  41.054   9.988  1.00  0.00           O  
ATOM   3079  H1  WAT   392      12.847  41.145  10.596  1.00  0.00           H  
ATOM   3080  H2  WAT   392      11.410  41.570  10.382  1.00  0.00           H  
TER    3081      WAT   392 
ATOM   3081  O   WAT   393     -23.059 -27.471  -7.234  1.00  0.00           O  
ATOM   3082  H1  WAT   393     -22.544 -27.685  -8.012  1.00  0.00           H  
ATOM   3083  H2  WAT   393     -23.096 -28.289  -6.738  1.00  0.00           H  
TER    3084      WAT   393 
ATOM   3084  O   WAT   394      32.558  -2.760 -35.606  1.00  0.00           O  
ATOM   3085  H1  WAT   394      32.351  -2.029 -35.024  1.00  0.00           H  
ATOM   3086  H2  WAT   394      31.714  -3.177 -35.777  1.00  0.00           H  
TER    3087      WAT   394 
ATOM   3087  O   WAT   395      -1.848 -27.963 -23.300  1.00  0.00           O  
ATOM   3088  H1  WAT   395      -1.962 -27.432 -24.089  1.00  0.00           H  
ATOM   3089  H2  WAT   395      -2.385 -27.527 -22.638  1.00  0.00           H  
TER    3090      WAT   395 
ATOM   3090  O   WAT   396       6.301 -14.996 -14.456  1.00  0.00           O  
ATOM   3091  H1  WAT   396       5.950 -14.419 -13.778  1.00  0.00           H  
ATOM   3092  H2  WAT   396       7.063 -14.529 -14.798  1.00  0.00           H  
TER    3093      WAT   396 
ATOM   3093  O   WAT   397      13.705  40.433 -14.757  1.00  0.00           O  
ATOM   3094  H1  WAT   397      13.475  41.017 -15.479  1.00  0.00           H  
ATOM   3095  H2  WAT   397      12.862  40.142 -14.407  1.00  0.00           H  
TER    3096      WAT   397 
ATOM   3096  O   WAT   398       4.491  31.024  32.374  1.00  0.00           O  
ATOM   3097  H1  WAT   398       5.342  30.872  31.963  1.00  0.00           H  
ATOM   3098  H2  WAT   398       3.981  31.482  31.705  1.00  0.00           H  
TER    3099      WAT   398 
ATOM   3099  O   WAT   399     -14.770  -7.639   4.662  1.00  0.00           O  
ATOM   3100  H1  WAT   399     -15.515  -8.162   4.367  1.00  0.00           H  
ATOM   3101  H2  WAT   399     -14.975  -6.749   4.376  1.00  0.00           H  
TER    3102      WAT   399 
ATOM   3102  O   WAT   400       1.453  37.188  29.901  1.00  0.00           O  
ATOM   3103  H1  WAT   400       0.997  38.022  30.011  1.00  0.00           H  
ATOM   3104  H2  WAT   400       0.857  36.656  29.375  1.00  0.00           H  
TER    3105      WAT   400 
ATOM   3105  O   WAT   401      -0.380 -22.778   0.986  1.00  0.00           O  
ATOM   3106  H1  WAT   401      -0.407 -23.646   0.585  1.00  0.00           H  
ATOM   3107  H2  WAT   401      -0.256 -22.949   1.920  1.00  0.00           H  
TER    3108      WAT   401 
ATOM   3108  O   WAT   402      11.450  15.233 -24.180  1.00  0.00           O  
ATOM   3109  H1  WAT   402      11.730  16.051 -24.592  1.00  0.00           H  
ATOM   3110  H2  WAT   402      12.249  14.874 -23.795  1.00  0.00           H  
TER    3111      WAT   402 
ATOM   3111  O   WAT   403      13.940  49.830 -15.355  1.00  0.00           O  
ATOM   3112  H1  WAT   403      13.071  50.180 -15.157  1.00  0.00           H  
ATOM   3113  H2  WAT   403      14.527  50.293 -14.757  1.00  0.00           H  
TER    3114      WAT   403 
ATOM   3114  O   WAT   404     -34.483  19.949  20.453  1.00  0.00           O  
ATOM   3115  H1  WAT   404     -34.863  20.825  20.394  1.00  0.00           H  
ATOM   3116  H2  WAT   404     -35.239  19.360  20.455  1.00  0.00           H  
TER    3117      WAT   404 
ATOM   3117  O   WAT   405      -2.210 -20.014  33.165  1.00  0.00           O  
ATOM   3118  H1  WAT   405      -2.786 -20.284  32.450  1.00  0.00           H  
ATOM   3119  H2  WAT   405      -1.621 -20.758  33.292  1.00  0.00           H  
TER    3120      WAT   405 
ATOM   3120  O   WAT   406      -3.124  -3.541  13.917  1.00  0.00           O  
ATOM   3121  H1  WAT   406      -3.560  -4.386  14.029  1.00  0.00           H  
ATOM   3122  H2  WAT   406      -2.191  -3.742  13.990  1.00  0.00           H  
TER    3123      WAT   406 
ATOM   3123  O   WAT   407       7.621   9.867  43.142  1.00  0.00           O  
ATOM   3124  H1  WAT   407       6.775   9.837  43.589  1.00  0.00           H  
ATOM   3125  H2  WAT   407       7.642  10.728  42.725  1.00  0.00           H  
TER    3126      WAT   407 
ATOM   3126  O   WAT   408       7.679  -8.875 -23.849  1.00  0.00           O  
ATOM   3127  H1  WAT   408       8.035  -8.082 -24.251  1.00  0.00           H  
ATOM   3128  H2  WAT   408       8.032  -8.872 -22.959  1.00  0.00           H  
TER    3129      WAT   408 
ATOM   3129  O   WAT   409       5.398  -0.157  45.540  1.00  0.00           O  
ATOM   3130  H1  WAT   409       5.558  -0.930  46.082  1.00  0.00           H  
ATOM   3131  H2  WAT   409       4.953   0.456  46.124  1.00  0.00           H  
TER    3132      WAT   409 
ATOM   3132  O   WAT   410     -39.156  29.973  10.732  1.00  0.00           O  
ATOM   3133  H1  WAT   410     -39.990  30.425  10.604  1.00  0.00           H  
ATOM   3134  H2  WAT   410     -38.526  30.487  10.227  1.00  0.00           H  
TER    3135      WAT   410 
ATOM   3135  O   WAT   411      23.532 -32.688   6.254  1.00  0.00           O  
ATOM   3136  H1  WAT   411      23.986 -32.479   5.437  1.00  0.00           H  
ATOM   3137  H2  WAT   411      23.496 -31.857   6.727  1.00  0.00           H  
TER    3138      WAT   411 
ATOM   3138  O   WAT   412      -0.868  42.288  17.855  1.00  0.00           O  
ATOM   3139  H1  WAT   412      -0.888  43.244  17.899  1.00  0.00           H  
ATOM   3140  H2  WAT   412      -1.775  42.022  18.005  1.00  0.00           H  
TER    3141      WAT   412 
ATOM   3141  O   WAT   413      15.819  29.573  26.124  1.00  0.00           O  
ATOM   3142  H1  WAT   413      15.811  28.780  25.587  1.00  0.00           H  
ATOM   3143  H2  WAT   413      16.295  29.321  26.915  1.00  0.00           H  
TER    3144      WAT   413 
ATOM   3144  O   WAT   414     -12.808 -12.038   4.251  1.00  0.00           O  
ATOM   3145  H1  WAT   414     -13.732 -11.807   4.157  1.00  0.00           H  
ATOM   3146  H2  WAT   414     -12.799 -12.995   4.261  1.00  0.00           H  
TER    3147      WAT   414 
ATOM   3147  O   WAT   415      24.758  37.231  -0.904  1.00  0.00           O  
ATOM   3148  H1  WAT   415      24.226  37.889  -0.456  1.00  0.00           H  
ATOM   3149  H2  WAT   415      24.805  37.537  -1.810  1.00  0.00           H  
TER    3150      WAT   415 
ATOM   3150  O   WAT   416     -39.854  17.191  -8.804  1.00  0.00           O  
ATOM   3151  H1  WAT   416     -40.795  17.250  -8.640  1.00  0.00           H  
ATOM   3152  H2  WAT   416     -39.676  16.252  -8.841  1.00  0.00           H  
TER    3153      WAT   416 
ATOM   3153  O   WAT   417     -29.778   5.097  17.407  1.00  0.00           O  
ATOM   3154  H1  WAT   417     -30.492   4.492  17.208  1.00  0.00           H  
ATOM   3155  H2  WAT   417     -30.193   5.959  17.431  1.00  0.00           H  
TER    3156      WAT   417 
ATOM   3156  O   WAT   418     -14.220  20.067 -37.676  1.00  0.00           O  
ATOM   3157  H1  WAT   418     -14.940  20.177 -38.297  1.00  0.00           H  
ATOM   3158  H2  WAT   418     -13.903  20.956 -37.516  1.00  0.00           H  
TER    3159      WAT   418 
ATOM   3159  O   WAT   419      22.686  -1.414  22.798  1.00  0.00           O  
ATOM   3160  H1  WAT   419      23.381  -2.041  22.600  1.00  0.00           H  
ATOM   3161  H2  WAT   419      22.769  -0.741  22.123  1.00  0.00           H  
TER    3162      WAT   419 
ATOM   3162  O   WAT   420      41.653  10.578 -19.672  1.00  0.00           O  
ATOM   3163  H1  WAT   420      42.137   9.922 -19.171  1.00  0.00           H  
ATOM   3164  H2  WAT   420      41.104  10.067 -20.267  1.00  0.00           H  
TER    3165      WAT   420 
ATOM   3165  O   WAT   421       3.643   6.026  38.619  1.00  0.00           O  
ATOM   3166  H1  WAT   421       3.250   6.547  37.919  1.00  0.00           H  
ATOM   3167  H2  WAT   421       4.210   5.403  38.165  1.00  0.00           H  
TER    3168      WAT   421 
ATOM   3168  O   WAT   422     -15.778 -32.898  -6.439  1.00  0.00           O  
ATOM   3169  H1  WAT   422     -16.321 -33.671  -6.290  1.00  0.00           H  
ATOM   3170  H2  WAT   422     -16.198 -32.207  -5.927  1.00  0.00           H  
TER    3171      WAT   422 
ATOM   3171  O   WAT   423      17.016 -13.110  -4.314  1.00  0.00           O  
ATOM   3172  H1  WAT   423      16.731 -13.747  -4.970  1.00  0.00           H  
ATOM   3173  H2  WAT   423      16.562 -12.302  -4.553  1.00  0.00           H  
TER    3174      WAT   423 
ATOM   3174  O   WAT   424     -18.162  36.476 -25.056  1.00  0.00           O  
ATOM   3175  H1  WAT   424     -17.367  36.073 -24.706  1.00  0.00           H  
ATOM   3176  H2  WAT   424     -18.217  37.323 -24.612  1.00  0.00           H  
TER    3177      WAT   424 
ATOM   3177  O   WAT   425      -3.932 -44.261   1.339  1.00  0.00           O  
ATOM   3178  H1  WAT   425      -3.579 -43.814   2.109  1.00  0.00           H  
ATOM   3179  H2  WAT   425      -3.325 -44.039   0.633  1.00  0.00           H  
TER    3180      WAT   425 
ATOM   3180  O   WAT   426      18.754  30.165 -15.242  1.00  0.00           O  
ATOM   3181  H1  WAT   426      18.204  29.893 -14.507  1.00  0.00           H  
ATOM   3182  H2  WAT   426      19.516  29.589 -15.196  1.00  0.00           H  
TER    3183      WAT   426 
ATOM   3183  O   WAT   427     -10.280   0.440 -25.506  1.00  0.00           O  
ATOM   3184  H1  WAT   427      -9.993  -0.457 -25.334  1.00  0.00           H  
ATOM   3185  H2  WAT   427     -10.905   0.629 -24.806  1.00  0.00           H  
TER    3186      WAT   427 
ATOM   3186  O   WAT   428      -0.288 -17.104  23.037  1.00  0.00           O  
ATOM   3187  H1  WAT   428      -0.630 -17.449  22.213  1.00  0.00           H  
ATOM   3188  H2  WAT   428      -0.967 -17.304  23.681  1.00  0.00           H  
TER    3189      WAT   428 
ATOM   3189  O   WAT   429      -7.479  16.784 -38.186  1.00  0.00           O  
ATOM   3190  H1  WAT   429      -7.117  16.750 -39.072  1.00  0.00           H  
ATOM   3191  H2  WAT   429      -7.241  17.653 -37.863  1.00  0.00           H  
TER    3192      WAT   429 
ATOM   3192  O   WAT   430      36.061 -24.364 -24.176  1.00  0.00           O  
ATOM   3193  H1  WAT   430      35.176 -24.333 -23.812  1.00  0.00           H  
ATOM   3194  H2  WAT   430      36.282 -25.295 -24.188  1.00  0.00           H  
TER    3195      WAT   430 
ATOM   3195  O   WAT   431     -19.053  29.257  14.065  1.00  0.00           O  
ATOM   3196  H1  WAT   431     -19.336  29.288  13.151  1.00  0.00           H  
ATOM   3197  H2  WAT   431     -18.579  30.078  14.197  1.00  0.00           H  
TER    3198      WAT   431 
ATOM   3198  O   WAT   432     -33.421 -29.910   1.554  1.00  0.00           O  
ATOM   3199  H1  WAT   432     -33.427 -29.584   2.455  1.00  0.00           H  
ATOM   3200  H2  WAT   432     -32.494 -29.950   1.320  1.00  0.00           H  
TER    3201      WAT   432 
ATOM   3201  O   WAT   433       2.745 -24.465 -21.835  1.00  0.00           O  
ATOM   3202  H1  WAT   433       1.824 -24.584 -22.069  1.00  0.00           H  
ATOM   3203  H2  WAT   433       2.788 -23.577 -21.480  1.00  0.00           H  
TER    3204      WAT   433 
ATOM   3204  O   WAT   434     -15.121   7.471  -7.192  1.00  0.00           O  
ATOM   3205  H1  WAT   434     -15.562   8.308  -7.337  1.00  0.00           H  
ATOM   3206  H2  WAT   434     -14.192   7.696  -7.136  1.00  0.00           H  
TER    3207      WAT   434 
ATOM   3207  O   WAT   435       6.393 -10.342  36.370  1.00  0.00           O  
ATOM   3208  H1  WAT   435       6.805 -11.044  36.873  1.00  0.00           H  
ATOM   3209  H2  WAT   435       7.089  -9.698  36.243  1.00  0.00           H  
TER    3210      WAT   435 
ATOM   3210  O   WAT   436       4.786 -21.277  38.496  1.00  0.00           O  
ATOM   3211  H1  WAT   436       5.728 -21.104  38.503  1.00  0.00           H  
ATOM   3212  H2  WAT   436       4.543 -21.240  37.571  1.00  0.00           H  
TER    3213      WAT   436 
ATOM   3213  O   WAT   437     -15.118  28.495 -34.539  1.00  0.00           O  
ATOM   3214  H1  WAT   437     -14.756  27.664 -34.231  1.00  0.00           H  
ATOM   3215  H2  WAT   437     -14.434  28.860 -35.100  1.00  0.00           H  
TER    3216      WAT   437 
ATOM   3216  O   WAT   438       9.555  36.162   0.492  1.00  0.00           O  
ATOM   3217  H1  WAT   438      10.361  35.997   0.002  1.00  0.00           H  
ATOM   3218  H2  WAT   438       9.347  35.322   0.899  1.00  0.00           H  
TER    3219      WAT   438 
ATOM   3219  O   WAT   439     -17.252  33.471  -9.008  1.00  0.00           O  
ATOM   3220  H1  WAT   439     -18.055  33.584  -8.499  1.00  0.00           H  
ATOM   3221  H2  WAT   439     -17.548  33.427  -9.917  1.00  0.00           H  
TER    3222      WAT   439 
ATOM   3222  O   WAT   440     -11.886 -49.601 -18.566  1.00  0.00           O  
ATOM   3223  H1  WAT   440     -12.070 -49.545 -19.504  1.00  0.00           H  
ATOM   3224  H2  WAT   440     -12.084 -48.727 -18.230  1.00  0.00           H  
TER    3225      WAT   440 
ATOM   3225  O   WAT   441      40.445  30.769  16.417  1.00  0.00           O  
ATOM   3226  H1  WAT   441      40.065  31.321  17.100  1.00  0.00           H  
ATOM   3227  H2  WAT   441      40.374  31.291  15.619  1.00  0.00           H  
TER    3228      WAT   441 
ATOM   3228  O   WAT   442     -17.227  35.595   8.933  1.00  0.00           O  
ATOM   3229  H1  WAT   442     -16.800  36.112   9.616  1.00  0.00           H  
ATOM   3230  H2  WAT   442     -18.163  35.752   9.063  1.00  0.00           H  
TER    3231      WAT   442 
ATOM   3231  O   WAT   443     -11.414  20.756  44.020  1.00  0.00           O  
ATOM   3232  H1  WAT   443     -10.853  19.983  43.951  1.00  0.00           H  
ATOM   3233  H2  WAT   443     -11.199  21.277  43.247  1.00  0.00           H  
TER    3234      WAT   443 
ATOM   3234  O   WAT   444      18.800  15.826  25.684  1.00  0.00           O  
ATOM   3235  H1  WAT   444      18.483  16.609  26.135  1.00  0.00           H  
ATOM   3236  H2  WAT   444      18.941  16.110  24.781  1.00  0.00           H  
TER    3237      WAT   444 
ATOM   3237  O   WAT   445     -43.775  25.524 -11.109  1.00  0.00           O  
ATOM   3238  H1  WAT   445     -44.551  25.042 -10.823  1.00  0.00           H  
ATOM   3239  H2  WAT   445     -43.091  24.858 -11.178  1.00  0.00           H  
TER    3240      WAT   445 
ATOM   3240  O   WAT   446     -36.010  10.612   7.510  1.00  0.00           O  
ATOM   3241  H1  WAT   446     -35.057  10.687   7.548  1.00  0.00           H  
ATOM   3242  H2  WAT   446     -36.195  10.359   6.605  1.00  0.00           H  
TER    3243      WAT   446 
ATOM   3243  O   WAT   447      -4.428  -5.765  -6.455  1.00  0.00           O  
ATOM   3244  H1  WAT   447      -4.297  -5.392  -5.583  1.00  0.00           H  
ATOM   3245  H2  WAT   447      -5.345  -5.582  -6.658  1.00  0.00           H  
TER    3246      WAT   447 
ATOM   3246  O   WAT   448      32.639 -27.739 -16.747  1.00  0.00           O  
ATOM   3247  H1  WAT   448      32.648 -27.662 -15.793  1.00  0.00           H  
ATOM   3248  H2  WAT   448      33.246 -27.063 -17.048  1.00  0.00           H  
TER    3249      WAT   448 
ATOM   3249  O   WAT   449       1.533  -0.765  45.181  1.00  0.00           O  
ATOM   3250  H1  WAT   449       1.223  -1.541  44.713  1.00  0.00           H  
ATOM   3251  H2  WAT   449       1.228  -0.028  44.652  1.00  0.00           H  
TER    3252      WAT   449 
ATOM   3252  O   WAT   450     -27.542 -25.625 -16.014  1.00  0.00           O  
ATOM   3253  H1  WAT   450     -28.142 -25.058 -16.498  1.00  0.00           H  
ATOM   3254  H2  WAT   450     -27.218 -26.244 -16.668  1.00  0.00           H  
TER    3255      WAT   450 
ATOM   3255  O   WAT   451      -0.642 -45.024  19.851  1.00  0.00           O  
ATOM   3256  H1  WAT   451      -1.558 -45.300  19.855  1.00  0.00           H  
ATOM   3257  H2  WAT   451      -0.367 -45.093  20.766  1.00  0.00           H  
TER    3258      WAT   451 
ATOM   3258  O   WAT   452      10.053  14.147  37.084  1.00  0.00           O  
ATOM   3259  H1  WAT   452       9.231  14.637  37.053  1.00  0.00           H  
ATOM   3260  H2  WAT   452       9.888  13.441  37.709  1.00  0.00           H  
TER    3261      WAT   452 
ATOM   3261  O   WAT   453       0.453 -21.236 -41.350  1.00  0.00           O  
ATOM   3262  H1  WAT   453      -0.351 -21.518 -40.913  1.00  0.00           H  
ATOM   3263  H2  WAT   453       0.866 -22.049 -41.640  1.00  0.00           H  
TER    3264      WAT   453 
ATOM   3264  O   WAT   454     -30.610  35.092   9.146  1.00  0.00           O  
ATOM   3265  H1  WAT   454     -31.417  35.243   8.654  1.00  0.00           H  
ATOM   3266  H2  WAT   454     -30.195  34.351   8.704  1.00  0.00           H  
TER    3267      WAT   454 
ATOM   3267  O   WAT   455     -39.755 -19.981  11.748  1.00  0.00           O  
ATOM   3268  H1  WAT   455     -40.173 -20.717  12.195  1.00  0.00           H  
ATOM   3269  H2  WAT   455     -39.556 -19.358  12.448  1.00  0.00           H  
TER    3270      WAT   455 
ATOM   3270  O   WAT   456      -5.746 -22.771  27.904  1.00  0.00           O  
ATOM   3271  H1  WAT   456      -6.320 -22.244  28.461  1.00  0.00           H  
ATOM   3272  H2  WAT   456      -5.031 -23.038  28.482  1.00  0.00           H  
TER    3273      WAT   456 
ATOM   3273  O   WAT   457       8.957  11.360 -24.370  1.00  0.00           O  
ATOM   3274  H1  WAT   457       8.919  10.406 -24.427  1.00  0.00           H  
ATOM   3275  H2  WAT   457       9.678  11.607 -24.949  1.00  0.00           H  
TER    3276      WAT   457 
ATOM   3276  O   WAT   458     -27.019 -40.652  14.846  1.00  0.00           O  
ATOM   3277  H1  WAT   458     -27.065 -41.479  14.368  1.00  0.00           H  
ATOM   3278  H2  WAT   458     -26.631 -40.036  14.224  1.00  0.00           H  
TER    3279      WAT   458 
ATOM   3279  O   WAT   459     -13.016  34.549  38.750  1.00  0.00           O  
ATOM   3280  H1  WAT   459     -12.919  33.811  38.148  1.00  0.00           H  
ATOM   3281  H2  WAT   459     -12.621  34.245  39.567  1.00  0.00           H  
TER    3282      WAT   459 
ATOM   3282  O   WAT   460      -4.342  33.117 -10.700  1.00  0.00           O  
ATOM   3283  H1  WAT   460      -5.111  32.741 -10.273  1.00  0.00           H  
ATOM   3284  H2  WAT   460      -4.313  34.022 -10.387  1.00  0.00           H  
TER    3285      WAT   460 
ATOM   3285  O   WAT   461       9.993 -17.884   0.429  1.00  0.00           O  
ATOM   3286  H1  WAT   461       9.765 -17.079   0.894  1.00  0.00           H  
ATOM   3287  H2  WAT   461       9.228 -18.448   0.537  1.00  0.00           H  
TER    3288      WAT   461 
ATOM   3288  O   WAT   462       0.502  24.970  -4.541  1.00  0.00           O  
ATOM   3289  H1  WAT   462       0.271  25.894  -4.642  1.00  0.00           H  
ATOM   3290  H2  WAT   462       0.081  24.706  -3.722  1.00  0.00           H  
TER    3291      WAT   462 
ATOM   3291  O   WAT   463      40.297  18.180 -10.569  1.00  0.00           O  
ATOM   3292  H1  WAT   463      40.691  17.393 -10.193  1.00  0.00           H  
ATOM   3293  H2  WAT   463      39.880  17.878 -11.376  1.00  0.00           H  
TER    3294      WAT   463 
ATOM   3294  O   WAT   464     -19.768   9.530  45.963  1.00  0.00           O  
ATOM   3295  H1  WAT   464     -19.196  10.285  45.826  1.00  0.00           H  
ATOM   3296  H2  WAT   464     -19.173   8.783  46.007  1.00  0.00           H  
TER    3297      WAT   464 
ATOM   3297  O   WAT   465       8.606  47.688 -15.729  1.00  0.00           O  
ATOM   3298  H1  WAT   465       9.117  48.498 -15.726  1.00  0.00           H  
ATOM   3299  H2  WAT   465       7.948  47.823 -16.411  1.00  0.00           H  
TER    3300      WAT   465 
ATOM   3300  O   WAT   466     -30.642  30.940  -7.932  1.00  0.00           O  
ATOM   3301  H1  WAT   466     -31.532  30.589  -7.895  1.00  0.00           H  
ATOM   3302  H2  WAT   466     -30.263  30.549  -8.719  1.00  0.00           H  
TER    3303      WAT   466 
ATOM   3303  O   WAT   467     -19.668   1.759  15.425  1.00  0.00           O  
ATOM   3304  H1  WAT   467     -20.221   2.472  15.744  1.00  0.00           H  
ATOM   3305  H2  WAT   467     -20.226   1.280  14.811  1.00  0.00           H  
TER    3306      WAT   467 
ATOM   3306  O   WAT   468       7.481  34.299  -3.932  1.00  0.00           O  
ATOM   3307  H1  WAT   468       6.820  34.813  -4.397  1.00  0.00           H  
ATOM   3308  H2  WAT   468       8.316  34.631  -4.261  1.00  0.00           H  
TER    3309      WAT   468 
ATOM   3309  O   WAT   469       3.838  21.171 -39.308  1.00  0.00           O  
ATOM   3310  H1  WAT   469       4.734  21.405 -39.550  1.00  0.00           H  
ATOM   3311  H2  WAT   469       3.659  20.369 -39.799  1.00  0.00           H  
TER    3312      WAT   469 
ATOM   3312  O   WAT   470       1.949 -43.564  10.985  1.00  0.00           O  
ATOM   3313  H1  WAT   470       2.611 -43.231  10.380  1.00  0.00           H  
ATOM   3314  H2  WAT   470       1.794 -44.464  10.699  1.00  0.00           H  
TER    3315      WAT   470 
ATOM   3315  O   WAT   471     -30.332  24.842 -24.141  1.00  0.00           O  
ATOM   3316  H1  WAT   471     -30.812  24.054 -24.397  1.00  0.00           H  
ATOM   3317  H2  WAT   471     -30.969  25.550 -24.234  1.00  0.00           H  
TER    3318      WAT   471 
ATOM   3318  O   WAT   472     -19.173   9.789 -27.933  1.00  0.00           O  
ATOM   3319  H1  WAT   472     -18.761  10.646 -28.042  1.00  0.00           H  
ATOM   3320  H2  WAT   472     -19.263   9.685 -26.985  1.00  0.00           H  
TER    3321      WAT   472 
ATOM   3321  O   WAT   473      -1.903  36.959 -27.948  1.00  0.00           O  
ATOM   3322  H1  WAT   473      -2.393  36.540 -27.240  1.00  0.00           H  
ATOM   3323  H2  WAT   473      -1.710  36.248 -28.559  1.00  0.00           H  
TER    3324      WAT   473 
ATOM   3324  O   WAT   474      10.729 -12.858  48.451  1.00  0.00           O  
ATOM   3325  H1  WAT   474      10.468 -12.763  47.535  1.00  0.00           H  
ATOM   3326  H2  WAT   474      11.535 -12.347  48.525  1.00  0.00           H  
TER    3327      WAT   474 
ATOM   3327  O   WAT   475     -40.706 -10.036 -21.714  1.00  0.00           O  
ATOM   3328  H1  WAT   475     -40.153  -9.591 -22.356  1.00  0.00           H  
ATOM   3329  H2  WAT   475     -41.458  -9.454 -21.602  1.00  0.00           H  
TER    3330      WAT   475 
ATOM   3330  O   WAT   476     -11.049 -35.892  -0.100  1.00  0.00           O  
ATOM   3331  H1  WAT   476     -11.008 -35.204   0.564  1.00  0.00           H  
ATOM   3332  H2  WAT   476     -10.343 -36.495   0.135  1.00  0.00           H  
TER    3333      WAT   476 
ATOM   3333  O   WAT   477       4.738 -12.830  14.806  1.00  0.00           O  
ATOM   3334  H1  WAT   477       5.279 -12.972  14.029  1.00  0.00           H  
ATOM   3335  H2  WAT   477       3.856 -13.084  14.533  1.00  0.00           H  
TER    3336      WAT   477 
ATOM   3336  O   WAT   478      36.219   8.871 -26.795  1.00  0.00           O  
ATOM   3337  H1  WAT   478      36.814   8.153 -27.014  1.00  0.00           H  
ATOM   3338  H2  WAT   478      35.496   8.779 -27.416  1.00  0.00           H  
TER    3339      WAT   478 
ATOM   3339  O   WAT   479      43.905 -24.773   6.525  1.00  0.00           O  
ATOM   3340  H1  WAT   479      43.908 -23.828   6.677  1.00  0.00           H  
ATOM   3341  H2  WAT   479      43.477 -24.878   5.675  1.00  0.00           H  
TER    3342      WAT   479 
ATOM   3342  O   WAT   480       1.735 -25.121 -24.500  1.00  0.00           O  
ATOM   3343  H1  WAT   480       2.485 -25.321 -23.940  1.00  0.00           H  
ATOM   3344  H2  WAT   480       0.975 -25.225 -23.927  1.00  0.00           H  
TER    3345      WAT   480 
ATOM   3345  O   WAT   481      33.243  10.029 -26.030  1.00  0.00           O  
ATOM   3346  H1  WAT   481      33.766  10.502 -25.383  1.00  0.00           H  
ATOM   3347  H2  WAT   481      33.673  10.211 -26.865  1.00  0.00           H  
TER    3348      WAT   481 
ATOM   3348  O   WAT   482      -2.817  19.683  41.884  1.00  0.00           O  
ATOM   3349  H1  WAT   482      -2.444  20.111  42.654  1.00  0.00           H  
ATOM   3350  H2  WAT   482      -2.482  18.787  41.922  1.00  0.00           H  
TER    3351      WAT   482 
ATOM   3351  O   WAT   483     -16.113  -1.111 -28.243  1.00  0.00           O  
ATOM   3352  H1  WAT   483     -15.272  -1.198 -27.794  1.00  0.00           H  
ATOM   3353  H2  WAT   483     -16.349  -2.007 -28.485  1.00  0.00           H  
TER    3354      WAT   483 
ATOM   3354  O   WAT   484     -19.790  30.563  24.462  1.00  0.00           O  
ATOM   3355  H1  WAT   484     -19.790  31.064  25.277  1.00  0.00           H  
ATOM   3356  H2  WAT   484     -18.969  30.804  24.033  1.00  0.00           H  
TER    3357      WAT   484 
ATOM   3357  O   WAT   485     -27.634  -9.529  -4.080  1.00  0.00           O  
ATOM   3358  H1  WAT   485     -28.561  -9.299  -4.019  1.00  0.00           H  
ATOM   3359  H2  WAT   485     -27.420  -9.417  -5.007  1.00  0.00           H  
TER    3360      WAT   485 
ATOM   3360  O   WAT   486      16.733  29.582  21.596  1.00  0.00           O  
ATOM   3361  H1  WAT   486      16.677  29.999  20.736  1.00  0.00           H  
ATOM   3362  H2  WAT   486      16.392  28.699  21.457  1.00  0.00           H  
TER    3363      WAT   486 
ATOM   3363  O   WAT   487     -36.283 -13.247 -26.739  1.00  0.00           O  
ATOM   3364  H1  WAT   487     -36.460 -13.099 -27.668  1.00  0.00           H  
ATOM   3365  H2  WAT   487     -36.443 -14.181 -26.610  1.00  0.00           H  
TER    3366      WAT   487 
ATOM   3366  O   WAT   488       0.873   8.422 -30.719  1.00  0.00           O  
ATOM   3367  H1  WAT   488       0.910   9.040 -31.449  1.00  0.00           H  
ATOM   3368  H2  WAT   488       0.132   8.720 -30.191  1.00  0.00           H  
TER    3369      WAT   488 
ATOM   3369  O   WAT   489      17.958 -31.717 -10.558  1.00  0.00           O  
ATOM   3370  H1  WAT   489      17.400 -31.138 -11.077  1.00  0.00           H  
ATOM   3371  H2  WAT   489      17.472 -31.852  -9.745  1.00  0.00           H  
TER    3372      WAT   489 
ATOM   3372  O   WAT   490     -19.186 -42.918 -15.137  1.00  0.00           O  
ATOM   3373  H1  WAT   490     -18.773 -43.244 -14.338  1.00  0.00           H  
ATOM   3374  H2  WAT   490     -19.048 -41.971 -15.109  1.00  0.00           H  
TER    3375      WAT   490 
ATOM   3375  O   WAT   491      10.136 -33.952 -29.210  1.00  0.00           O  
ATOM   3376  H1  WAT   491      10.537 -34.821 -29.207  1.00  0.00           H  
ATOM   3377  H2  WAT   491       9.562 -33.956 -29.976  1.00  0.00           H  
TER    3378      WAT   491 
ATOM   3378  O   WAT   492     -21.442 -11.646   3.627  1.00  0.00           O  
ATOM   3379  H1  WAT   492     -20.966 -12.476   3.627  1.00  0.00           H  
ATOM   3380  H2  WAT   492     -20.883 -11.048   3.130  1.00  0.00           H  
TER    3381      WAT   492 
ATOM   3381  O   WAT   493     -17.667  36.342  -3.585  1.00  0.00           O  
ATOM   3382  H1  WAT   493     -18.557  36.689  -3.633  1.00  0.00           H  
ATOM   3383  H2  WAT   493     -17.114  37.115  -3.470  1.00  0.00           H  
TER    3384      WAT   493 
ATOM   3384  O   WAT   494      35.397 -27.379 -19.253  1.00  0.00           O  
ATOM   3385  H1  WAT   494      34.858 -27.639 -20.000  1.00  0.00           H  
ATOM   3386  H2  WAT   494      36.265 -27.730 -19.450  1.00  0.00           H  
TER    3387      WAT   494 
ATOM   3387  O   WAT   495     -27.625 -14.387   5.471  1.00  0.00           O  
ATOM   3388  H1  WAT   495     -27.409 -14.967   6.202  1.00  0.00           H  
ATOM   3389  H2  WAT   495     -28.580 -14.326   5.488  1.00  0.00           H  
TER    3390      WAT   495 
ATOM   3390  O   WAT   496      12.922  -8.153 -52.442  1.00  0.00           O  
ATOM   3391  H1  WAT   496      12.522  -9.022 -52.421  1.00  0.00           H  
ATOM   3392  H2  WAT   496      12.770  -7.799 -51.565  1.00  0.00           H  
TER    3393      WAT   496 
ATOM   3393  O   WAT   497      -3.462  33.562 -27.415  1.00  0.00           O  
ATOM   3394  H1  WAT   497      -3.117  32.670 -27.377  1.00  0.00           H  
ATOM   3395  H2  WAT   497      -3.227  33.873 -28.289  1.00  0.00           H  
TER    3396      WAT   497 
ATOM   3396  O   WAT   498      16.086   7.367 -32.933  1.00  0.00           O  
ATOM   3397  H1  WAT   498      16.807   6.832 -33.265  1.00  0.00           H  
ATOM   3398  H2  WAT   498      15.317   6.800 -32.998  1.00  0.00           H  
TER    3399      WAT   498 
ATOM   3399  O   WAT   499      22.798  -9.086 -39.050  1.00  0.00           O  
ATOM   3400  H1  WAT   499      22.710  -9.860 -39.606  1.00  0.00           H  
ATOM   3401  H2  WAT   499      23.360  -8.494 -39.550  1.00  0.00           H  
TER    3402      WAT   499 
ATOM   3402  O   WAT   500      11.346  33.670  18.834  1.00  0.00           O  
ATOM   3403  H1  WAT   500      11.633  34.403  19.379  1.00  0.00           H  
ATOM   3404  H2  WAT   500      12.152  33.325  18.452  1.00  0.00           H  
TER    3405      WAT   500 
ATOM   3405  O   WAT   501     -31.172   6.480 -15.447  1.00  0.00           O  
ATOM   3406  H1  WAT   501     -30.475   6.019 -14.980  1.00  0.00           H  
ATOM   3407  H2  WAT   501     -30.711   7.074 -16.040  1.00  0.00           H  
TER    3408      WAT   501 
ATOM   3408  O   WAT   502       6.314 -19.361  14.611  1.00  0.00           O  
ATOM   3409  H1  WAT   502       7.209 -19.023  14.635  1.00  0.00           H  
ATOM   3410  H2  WAT   502       6.395 -20.273  14.893  1.00  0.00           H  
TER    3411      WAT   502 
ATOM   3411  O   WAT   503       8.564 -26.833  29.858  1.00  0.00           O  
ATOM   3412  H1  WAT   503       7.861 -27.210  30.387  1.00  0.00           H  
ATOM   3413  H2  WAT   503       8.641 -25.932  30.170  1.00  0.00           H  
TER    3414      WAT   503 
ATOM   3414  O   WAT   504      13.408   3.340  10.047  1.00  0.00           O  
ATOM   3415  H1  WAT   504      13.428   3.003   9.152  1.00  0.00           H  
ATOM   3416  H2  WAT   504      13.574   2.573  10.596  1.00  0.00           H  
TER    3417      WAT   504 
ATOM   3417  O   WAT   505       8.377  44.067 -11.773  1.00  0.00           O  
ATOM   3418  H1  WAT   505       9.204  43.585 -11.767  1.00  0.00           H  
ATOM   3419  H2  WAT   505       8.574  44.885 -11.316  1.00  0.00           H  
TER    3420      WAT   505 
ATOM   3420  O   WAT   506      16.457   4.469   7.785  1.00  0.00           O  
ATOM   3421  H1  WAT   506      15.601   4.291   7.394  1.00  0.00           H  
ATOM   3422  H2  WAT   506      16.294   4.465   8.729  1.00  0.00           H  
TER    3423      WAT   506 
ATOM   3423  O   WAT   507       2.914 -30.167 -31.736  1.00  0.00           O  
ATOM   3424  H1  WAT   507       2.872 -29.249 -31.466  1.00  0.00           H  
ATOM   3425  H2  WAT   507       3.592 -30.550 -31.178  1.00  0.00           H  
TER    3426      WAT   507 
ATOM   3426  O   WAT   508     -14.881  40.218 -22.130  1.00  0.00           O  
ATOM   3427  H1  WAT   508     -14.570  39.468 -22.637  1.00  0.00           H  
ATOM   3428  H2  WAT   508     -15.083  40.884 -22.788  1.00  0.00           H  
TER    3429      WAT   508 
ATOM   3429  O   WAT   509      16.136 -22.955  -5.824  1.00  0.00           O  
ATOM   3430  H1  WAT   509      16.780 -22.283  -5.599  1.00  0.00           H  
ATOM   3431  H2  WAT   509      16.613 -23.781  -5.742  1.00  0.00           H  
TER    3432      WAT   509 
ATOM   3432  O   WAT   510     -29.780  -6.905 -34.854  1.00  0.00           O  
ATOM   3433  H1  WAT   510     -29.090  -6.295 -34.594  1.00  0.00           H  
ATOM   3434  H2  WAT   510     -29.319  -7.724 -35.038  1.00  0.00           H  
TER    3435      WAT   510 
ATOM   3435  O   WAT   511     -32.302  12.135  23.261  1.00  0.00           O  
ATOM   3436  H1  WAT   511     -32.812  11.890  22.489  1.00  0.00           H  
ATOM   3437  H2  WAT   511     -31.445  11.732  23.120  1.00  0.00           H  
TER    3438      WAT   511 
ATOM   3438  O   WAT   512      17.659  18.052   3.438  1.00  0.00           O  
ATOM   3439  H1  WAT   512      18.231  17.971   4.201  1.00  0.00           H  
ATOM   3440  H2  WAT   512      18.216  18.438   2.761  1.00  0.00           H  
TER    3441      WAT   512 
ATOM   3441  O   WAT   513      -1.365  31.073 -20.685  1.00  0.00           O  
ATOM   3442  H1  WAT   513      -0.836  31.657 -21.228  1.00  0.00           H  
ATOM   3443  H2  WAT   513      -1.100  31.275 -19.788  1.00  0.00           H  
TER    3444      WAT   513 
ATOM   3444  O   WAT   514     -16.596 -14.241   2.639  1.00  0.00           O  
ATOM   3445  H1  WAT   514     -16.944 -13.373   2.842  1.00  0.00           H  
ATOM   3446  H2  WAT   514     -17.371 -14.796   2.552  1.00  0.00           H  
TER    3447      WAT   514 
ATOM   3447  O   WAT   515      -9.152 -31.671  -2.632  1.00  0.00           O  
ATOM   3448  H1  WAT   515      -9.342 -31.549  -1.702  1.00  0.00           H  
ATOM   3449  H2  WAT   515      -9.519 -32.530  -2.841  1.00  0.00           H  
TER    3450      WAT   515 
ATOM   3450  O   WAT   516      -1.664 -44.594  -8.985  1.00  0.00           O  
ATOM   3451  H1  WAT   516      -2.503 -44.551  -9.445  1.00  0.00           H  
ATOM   3452  H2  WAT   516      -1.026 -44.268  -9.620  1.00  0.00           H  
TER    3453      WAT   516 
ATOM   3453  O   WAT   517     -29.126  -7.479  22.355  1.00  0.00           O  
ATOM   3454  H1  WAT   517     -29.949  -7.216  21.943  1.00  0.00           H  
ATOM   3455  H2  WAT   517     -29.343  -8.279  22.833  1.00  0.00           H  
TER    3456      WAT   517 
ATOM   3456  O   WAT   518      36.232  21.224  19.426  1.00  0.00           O  
ATOM   3457  H1  WAT   518      36.340  21.651  18.576  1.00  0.00           H  
ATOM   3458  H2  WAT   518      36.126  20.297  19.216  1.00  0.00           H  
TER    3459      WAT   518 
ATOM   3459  O   WAT   519       2.852  36.863   7.003  1.00  0.00           O  
ATOM   3460  H1  WAT   519       3.097  37.693   6.595  1.00  0.00           H  
ATOM   3461  H2  WAT   519       2.130  37.088   7.590  1.00  0.00           H  
TER    3462      WAT   519 
ATOM   3462  O   WAT   520     -32.653 -31.848  -5.930  1.00  0.00           O  
ATOM   3463  H1  WAT   520     -32.239 -30.992  -6.043  1.00  0.00           H  
ATOM   3464  H2  WAT   520     -32.411 -32.337  -6.717  1.00  0.00           H  
TER    3465      WAT   520 
ATOM   3465  O   WAT   521     -39.989  17.506 -22.785  1.00  0.00           O  
ATOM   3466  H1  WAT   521     -39.148  17.307 -23.194  1.00  0.00           H  
ATOM   3467  H2  WAT   521     -39.763  17.807 -21.905  1.00  0.00           H  
TER    3468      WAT   521 
ATOM   3468  O   WAT   522      38.215  -4.533 -23.855  1.00  0.00           O  
ATOM   3469  H1  WAT   522      38.839  -5.066 -24.348  1.00  0.00           H  
ATOM   3470  H2  WAT   522      37.820  -3.959 -24.512  1.00  0.00           H  
TER    3471      WAT   522 
ATOM   3471  O   WAT   523      23.538 -36.288   4.202  1.00  0.00           O  
ATOM   3472  H1  WAT   523      22.587 -36.219   4.286  1.00  0.00           H  
ATOM   3473  H2  WAT   523      23.854 -36.358   5.103  1.00  0.00           H  
TER    3474      WAT   523 
ATOM   3474  O   WAT   524      32.037  10.177  -0.231  1.00  0.00           O  
ATOM   3475  H1  WAT   524      31.641   9.711  -0.967  1.00  0.00           H  
ATOM   3476  H2  WAT   524      32.492   9.497   0.266  1.00  0.00           H  
TER    3477      WAT   524 
ATOM   3477  O   WAT   525      25.373   4.186 -29.096  1.00  0.00           O  
ATOM   3478  H1  WAT   525      25.028   4.196 -29.989  1.00  0.00           H  
ATOM   3479  H2  WAT   525      26.070   3.530 -29.116  1.00  0.00           H  
TER    3480      WAT   525 
ATOM   3480  O   WAT   526     -19.081  -6.357  22.907  1.00  0.00           O  
ATOM   3481  H1  WAT   526     -18.567  -6.744  23.615  1.00  0.00           H  
ATOM   3482  H2  WAT   526     -18.986  -5.412  23.030  1.00  0.00           H  
TER    3483      WAT   526 
ATOM   3483  O   WAT   527       7.715  -9.901  -8.698  1.00  0.00           O  
ATOM   3484  H1  WAT   527       8.057  -9.868  -9.592  1.00  0.00           H  
ATOM   3485  H2  WAT   527       8.190 -10.623  -8.286  1.00  0.00           H  
TER    3486      WAT   527 
ATOM   3486  O   WAT   528      18.978  36.264   3.331  1.00  0.00           O  
ATOM   3487  H1  WAT   528      19.670  36.483   3.955  1.00  0.00           H  
ATOM   3488  H2  WAT   528      18.393  37.022   3.346  1.00  0.00           H  
TER    3489      WAT   528 
ATOM   3489  O   WAT   529      19.505 -26.469 -14.734  1.00  0.00           O  
ATOM   3490  H1  WAT   529      20.014 -25.948 -15.355  1.00  0.00           H  
ATOM   3491  H2  WAT   529      20.091 -26.592 -13.987  1.00  0.00           H  
TER    3492      WAT   529 
ATOM   3492  O   WAT   530     -27.596 -36.703   6.351  1.00  0.00           O  
ATOM   3493  H1  WAT   530     -27.764 -36.672   7.293  1.00  0.00           H  
ATOM   3494  H2  WAT   530     -26.643 -36.734   6.278  1.00  0.00           H  
TER    3495      WAT   530 
ATOM   3495  O   WAT   531      33.866 -16.399  26.734  1.00  0.00           O  
ATOM   3496  H1  WAT   531      34.749 -16.029  26.720  1.00  0.00           H  
ATOM   3497  H2  WAT   531      33.288 -15.640  26.659  1.00  0.00           H  
TER    3498      WAT   531 
ATOM   3498  O   WAT   532     -15.039  16.976  10.243  1.00  0.00           O  
ATOM   3499  H1  WAT   532     -15.963  17.215  10.323  1.00  0.00           H  
ATOM   3500  H2  WAT   532     -14.907  16.305  10.913  1.00  0.00           H  
TER    3501      WAT   532 
ATOM   3501  O   WAT   533     -20.360  15.988 -33.222  1.00  0.00           O  
ATOM   3502  H1  WAT   533     -19.644  15.536 -32.776  1.00  0.00           H  
ATOM   3503  H2  WAT   533     -21.144  15.734 -32.735  1.00  0.00           H  
TER    3504      WAT   533 
ATOM   3504  O   WAT   534      -3.957 -12.713   2.632  1.00  0.00           O  
ATOM   3505  H1  WAT   534      -3.296 -12.038   2.473  1.00  0.00           H  
ATOM   3506  H2  WAT   534      -3.694 -13.114   3.461  1.00  0.00           H  
TER    3507      WAT   534 
ATOM   3507  O   WAT   535     -11.441  20.824  11.708  1.00  0.00           O  
ATOM   3508  H1  WAT   535     -12.002  20.896  12.480  1.00  0.00           H  
ATOM   3509  H2  WAT   535     -12.032  20.543  11.008  1.00  0.00           H  
TER    3510      WAT   535 
ATOM   3510  O   WAT   536      -0.202  37.916  13.046  1.00  0.00           O  
ATOM   3511  H1  WAT   536       0.202  38.158  13.880  1.00  0.00           H  
ATOM   3512  H2  WAT   536      -0.958  37.383  13.292  1.00  0.00           H  
TER    3513      WAT   536 
ATOM   3513  O   WAT   537      -1.972  -9.012 -45.813  1.00  0.00           O  
ATOM   3514  H1  WAT   537      -2.811  -8.559 -45.890  1.00  0.00           H  
ATOM   3515  H2  WAT   537      -2.205  -9.938 -45.746  1.00  0.00           H  
TER    3516      WAT   537 
ATOM   3516  O   WAT   538      15.425  -0.001 -17.328  1.00  0.00           O  
ATOM   3517  H1  WAT   538      15.067  -0.811 -16.966  1.00  0.00           H  
ATOM   3518  H2  WAT   538      14.655   0.533 -17.525  1.00  0.00           H  
TER    3519      WAT   538 
ATOM   3519  O   WAT   539      40.566  13.280  10.930  1.00  0.00           O  
ATOM   3520  H1  WAT   539      40.409  13.141   9.996  1.00  0.00           H  
ATOM   3521  H2  WAT   539      40.382  14.209  11.067  1.00  0.00           H  
TER    3522      WAT   539 
ATOM   3522  O   WAT   540     -40.473  -2.131 -33.371  1.00  0.00           O  
ATOM   3523  H1  WAT   540     -40.845  -2.904 -33.795  1.00  0.00           H  
ATOM   3524  H2  WAT   540     -40.595  -2.290 -32.435  1.00  0.00           H  
TER    3525      WAT   540 
ATOM   3525  O   WAT   541      -9.638 -20.584  31.312  1.00  0.00           O  
ATOM   3526  H1  WAT   541      -9.048 -20.632  32.064  1.00  0.00           H  
ATOM   3527  H2  WAT   541     -10.372 -21.151  31.547  1.00  0.00           H  
TER    3528      WAT   541 
ATOM   3528  O   WAT   542       7.358   9.429 -16.992  1.00  0.00           O  
ATOM   3529  H1  WAT   542       7.921   8.686 -17.212  1.00  0.00           H  
ATOM   3530  H2  WAT   542       6.647   9.046 -16.478  1.00  0.00           H  
TER    3531      WAT   542 
ATOM   3531  O   WAT   543      36.418  -4.874   1.410  1.00  0.00           O  
ATOM   3532  H1  WAT   543      35.513  -5.186   1.426  1.00  0.00           H  
ATOM   3533  H2  WAT   543      36.943  -5.668   1.310  1.00  0.00           H  
TER    3534      WAT   543 
ATOM   3534  O   WAT   544      -1.106  38.723 -22.862  1.00  0.00           O  
ATOM   3535  H1  WAT   544      -0.842  37.817 -23.024  1.00  0.00           H  
ATOM   3536  H2  WAT   544      -0.820  39.198 -23.642  1.00  0.00           H  
TER    3537      WAT   544 
ATOM   3537  O   WAT   545     -29.234  28.497 -31.439  1.00  0.00           O  
ATOM   3538  H1  WAT   545     -29.472  28.090 -30.606  1.00  0.00           H  
ATOM   3539  H2  WAT   545     -29.145  27.764 -32.048  1.00  0.00           H  
TER    3540      WAT   545 
ATOM   3540  O   WAT   546      -1.005  -5.023  25.298  1.00  0.00           O  
ATOM   3541  H1  WAT   546      -1.510  -5.750  24.934  1.00  0.00           H  
ATOM   3542  H2  WAT   546      -1.290  -4.966  26.210  1.00  0.00           H  
TER    3543      WAT   546 
ATOM   3543  O   WAT   547      40.288  30.189  -0.091  1.00  0.00           O  
ATOM   3544  H1  WAT   547      40.760  30.622  -0.802  1.00  0.00           H  
ATOM   3545  H2  WAT   547      39.609  29.677  -0.532  1.00  0.00           H  
TER    3546      WAT   547 
ATOM   3546  O   WAT   548      17.768 -15.914  10.745  1.00  0.00           O  
ATOM   3547  H1  WAT   548      17.638 -15.007  11.022  1.00  0.00           H  
ATOM   3548  H2  WAT   548      18.538 -15.882  10.177  1.00  0.00           H  
TER    3549      WAT   548 
ATOM   3549  O   WAT   549       0.776  15.459 -23.571  1.00  0.00           O  
ATOM   3550  H1  WAT   549       0.124  15.601 -22.885  1.00  0.00           H  
ATOM   3551  H2  WAT   549       0.859  16.310 -24.001  1.00  0.00           H  
TER    3552      WAT   549 
ATOM   3552  O   WAT   550      40.790 -20.965  15.404  1.00  0.00           O  
ATOM   3553  H1  WAT   550      40.965 -21.823  15.793  1.00  0.00           H  
ATOM   3554  H2  WAT   550      39.969 -20.683  15.807  1.00  0.00           H  
TER    3555      WAT   550 
ATOM   3555  O   WAT   551      39.999 -17.137  28.759  1.00  0.00           O  
ATOM   3556  H1  WAT   551      40.301 -16.945  29.647  1.00  0.00           H  
ATOM   3557  H2  WAT   551      39.048 -17.213  28.841  1.00  0.00           H  
TER    3558      WAT   551 
ATOM   3558  O   WAT   552      -5.748 -11.450  35.612  1.00  0.00           O  
ATOM   3559  H1  WAT   552      -4.889 -11.066  35.791  1.00  0.00           H  
ATOM   3560  H2  WAT   552      -5.727 -12.299  36.053  1.00  0.00           H  
TER    3561      WAT   552 
ATOM   3561  O   WAT   553     -41.083 -31.707  16.609  1.00  0.00           O  
ATOM   3562  H1  WAT   553     -40.780 -31.625  17.513  1.00  0.00           H  
ATOM   3563  H2  WAT   553     -41.922 -31.246  16.594  1.00  0.00           H  
TER    3564      WAT   553 
ATOM   3564  O   WAT   554     -33.317 -10.956  30.394  1.00  0.00           O  
ATOM   3565  H1  WAT   554     -32.375 -11.107  30.473  1.00  0.00           H  
ATOM   3566  H2  WAT   554     -33.614 -10.818  31.293  1.00  0.00           H  
TER    3567      WAT   554 
ATOM   3567  O   WAT   555      -5.693  27.668  34.624  1.00  0.00           O  
ATOM   3568  H1  WAT   555      -6.575  27.614  34.257  1.00  0.00           H  
ATOM   3569  H2  WAT   555      -5.119  27.388  33.911  1.00  0.00           H  
TER    3570      WAT   555 
ATOM   3570  O   WAT   556      -5.836 -39.491  -0.047  1.00  0.00           O  
ATOM   3571  H1  WAT   556      -6.476 -39.667   0.644  1.00  0.00           H  
ATOM   3572  H2  WAT   556      -4.987 -39.571   0.387  1.00  0.00           H  
TER    3573      WAT   556 
ATOM   3573  O   WAT   557     -26.784  14.728   7.113  1.00  0.00           O  
ATOM   3574  H1  WAT   557     -25.944  14.292   7.255  1.00  0.00           H  
ATOM   3575  H2  WAT   557     -27.155  14.826   7.990  1.00  0.00           H  
TER    3576      WAT   557 
ATOM   3576  O   WAT   558       7.015 -35.705 -28.549  1.00  0.00           O  
ATOM   3577  H1  WAT   558       7.134 -36.329 -29.265  1.00  0.00           H  
ATOM   3578  H2  WAT   558       6.224 -35.220 -28.784  1.00  0.00           H  
TER    3579      WAT   558 
ATOM   3579  O   WAT   559      40.189   1.102 -23.955  1.00  0.00           O  
ATOM   3580  H1  WAT   559      39.907   0.242 -24.264  1.00  0.00           H  
ATOM   3581  H2  WAT   559      40.770   1.426 -24.643  1.00  0.00           H  
TER    3582      WAT   559 
ATOM   3582  O   WAT   560       2.719 -20.897 -37.100  1.00  0.00           O  
ATOM   3583  H1  WAT   560       3.046 -20.027 -36.873  1.00  0.00           H  
ATOM   3584  H2  WAT   560       3.424 -21.290 -37.615  1.00  0.00           H  
TER    3585      WAT   560 
ATOM   3585  O   WAT   561      -3.801  -8.678 -41.189  1.00  0.00           O  
ATOM   3586  H1  WAT   561      -4.211  -9.479 -41.514  1.00  0.00           H  
ATOM   3587  H2  WAT   561      -3.411  -8.277 -41.966  1.00  0.00           H  
TER    3588      WAT   561 
ATOM   3588  O   WAT   562     -28.007  16.635  12.207  1.00  0.00           O  
ATOM   3589  H1  WAT   562     -27.651  16.427  13.071  1.00  0.00           H  
ATOM   3590  H2  WAT   562     -28.256  15.787  11.840  1.00  0.00           H  
TER    3591      WAT   562 
ATOM   3591  O   WAT   563       1.701  24.524 -21.609  1.00  0.00           O  
ATOM   3592  H1  WAT   563       1.796  24.530 -22.562  1.00  0.00           H  
ATOM   3593  H2  WAT   563       2.345  23.884 -21.308  1.00  0.00           H  
TER    3594      WAT   563 
ATOM   3594  O   WAT   564     -21.886  13.679   1.348  1.00  0.00           O  
ATOM   3595  H1  WAT   564     -21.189  14.268   1.636  1.00  0.00           H  
ATOM   3596  H2  WAT   564     -22.542  14.256   0.957  1.00  0.00           H  
TER    3597      WAT   564 
ATOM   3597  O   WAT   565      24.480 -23.478 -24.998  1.00  0.00           O  
ATOM   3598  H1  WAT   565      24.770 -22.758 -24.438  1.00  0.00           H  
ATOM   3599  H2  WAT   565      24.672 -24.268 -24.491  1.00  0.00           H  
TER    3600      WAT   565 
ATOM   3600  O   WAT   566       2.901  20.838  33.260  1.00  0.00           O  
ATOM   3601  H1  WAT   566       2.900  20.197  32.550  1.00  0.00           H  
ATOM   3602  H2  WAT   566       3.316  21.613  32.882  1.00  0.00           H  
TER    3603      WAT   566 
ATOM   3603  O   WAT   567      31.721 -27.497 -24.018  1.00  0.00           O  
ATOM   3604  H1  WAT   567      31.120 -28.188 -24.297  1.00  0.00           H  
ATOM   3605  H2  WAT   567      31.642 -26.823 -24.694  1.00  0.00           H  
TER    3606      WAT   567 
ATOM   3606  O   WAT   568     -13.643   7.900 -36.185  1.00  0.00           O  
ATOM   3607  H1  WAT   568     -13.720   7.835 -37.137  1.00  0.00           H  
ATOM   3608  H2  WAT   568     -12.962   8.558 -36.044  1.00  0.00           H  
TER    3609      WAT   568 
ATOM   3609  O   WAT   569     -32.597  25.355  17.671  1.00  0.00           O  
ATOM   3610  H1  WAT   569     -32.399  24.420  17.611  1.00  0.00           H  
ATOM   3611  H2  WAT   569     -33.249  25.506  16.986  1.00  0.00           H  
TER    3612      WAT   569 
ATOM   3612  O   WAT   570     -10.622 -12.189 -16.380  1.00  0.00           O  
ATOM   3613  H1  WAT   570      -9.854 -11.859 -15.915  1.00  0.00           H  
ATOM   3614  H2  WAT   570     -10.833 -13.013 -15.940  1.00  0.00           H  
TER    3615      WAT   570 
ATOM   3615  O   WAT   571      -0.568 -25.756   0.213  1.00  0.00           O  
ATOM   3616  H1  WAT   571      -0.044 -26.557   0.196  1.00  0.00           H  
ATOM   3617  H2  WAT   571      -1.474 -26.061   0.156  1.00  0.00           H  
TER    3618      WAT   571 
ATOM   3618  O   WAT   572       3.571 -17.001 -32.328  1.00  0.00           O  
ATOM   3619  H1  WAT   572       3.298 -16.302 -31.734  1.00  0.00           H  
ATOM   3620  H2  WAT   572       3.054 -16.858 -33.120  1.00  0.00           H  
TER    3621      WAT   572 
ATOM   3621  O   WAT   573     -11.488  41.930  -9.327  1.00  0.00           O  
ATOM   3622  H1  WAT   573     -11.638  40.988  -9.247  1.00  0.00           H  
ATOM   3623  H2  WAT   573     -12.100  42.214 -10.006  1.00  0.00           H  
TER    3624      WAT   573 
ATOM   3624  O   WAT   574      -0.432 -42.263 -27.438  1.00  0.00           O  
ATOM   3625  H1  WAT   574      -0.137 -41.815 -28.230  1.00  0.00           H  
ATOM   3626  H2  WAT   574       0.118 -41.904 -26.741  1.00  0.00           H  
TER    3627      WAT   574 
ATOM   3627  O   WAT   575      11.236 -11.755 -11.000  1.00  0.00           O  
ATOM   3628  H1  WAT   575      11.033 -10.853 -11.246  1.00  0.00           H  
ATOM   3629  H2  WAT   575      12.173 -11.746 -10.808  1.00  0.00           H  
TER    3630      WAT   575 
ATOM   3630  O   WAT   576      39.586  25.484  -7.387  1.00  0.00           O  
ATOM   3631  H1  WAT   576      39.960  25.045  -8.150  1.00  0.00           H  
ATOM   3632  H2  WAT   576      38.840  25.974  -7.733  1.00  0.00           H  
TER    3633      WAT   576 
ATOM   3633  O   WAT   577       1.351  26.574   4.371  1.00  0.00           O  
ATOM   3634  H1  WAT   577       2.052  27.226   4.381  1.00  0.00           H  
ATOM   3635  H2  WAT   577       1.024  26.588   3.472  1.00  0.00           H  
TER    3636      WAT   577 
ATOM   3636  O   WAT   578       8.449 -14.757 -15.854  1.00  0.00           O  
ATOM   3637  H1  WAT   578       9.355 -14.706 -15.548  1.00  0.00           H  
ATOM   3638  H2  WAT   578       8.360 -14.021 -16.460  1.00  0.00           H  
TER    3639      WAT   578 
ATOM   3639  O   WAT   579      -2.616 -24.142  -2.360  1.00  0.00           O  
ATOM   3640  H1  WAT   579      -3.092 -24.886  -2.727  1.00  0.00           H  
ATOM   3641  H2  WAT   579      -3.061 -23.957  -1.533  1.00  0.00           H  
TER    3642      WAT   579 
ATOM   3642  O   WAT   580     -21.629 -38.879 -19.633  1.00  0.00           O  
ATOM   3643  H1  WAT   580     -20.869 -38.311 -19.763  1.00  0.00           H  
ATOM   3644  H2  WAT   580     -21.462 -39.635 -20.196  1.00  0.00           H  
TER    3645      WAT   580 
ATOM   3645  O   WAT   581       6.050 -25.911  13.767  1.00  0.00           O  
ATOM   3646  H1  WAT   581       6.633 -26.355  13.151  1.00  0.00           H  
ATOM   3647  H2  WAT   581       6.230 -24.980  13.638  1.00  0.00           H  
TER    3648      WAT   581 
ATOM   3648  O   WAT   582       1.760   9.065  47.344  1.00  0.00           O  
ATOM   3649  H1  WAT   582       2.079   8.427  47.982  1.00  0.00           H  
ATOM   3650  H2  WAT   582       1.013   8.635  46.928  1.00  0.00           H  
TER    3651      WAT   582 
ATOM   3651  O   WAT   583      42.601   1.095  22.430  1.00  0.00           O  
ATOM   3652  H1  WAT   583      43.025   0.273  22.186  1.00  0.00           H  
ATOM   3653  H2  WAT   583      42.769   1.182  23.368  1.00  0.00           H  
TER    3654      WAT   583 
ATOM   3654  O   WAT   584      -7.081  -7.650  29.795  1.00  0.00           O  
ATOM   3655  H1  WAT   584      -6.222  -8.064  29.701  1.00  0.00           H  
ATOM   3656  H2  WAT   584      -7.055  -6.906  29.194  1.00  0.00           H  
TER    3657      WAT   584 
ATOM   3657  O   WAT   585     -35.457   8.736  -3.549  1.00  0.00           O  
ATOM   3658  H1  WAT   585     -35.051   9.175  -4.297  1.00  0.00           H  
ATOM   3659  H2  WAT   585     -35.572   9.429  -2.899  1.00  0.00           H  
TER    3660      WAT   585 
ATOM   3660  O   WAT   586     -33.300 -19.384 -19.742  1.00  0.00           O  
ATOM   3661  H1  WAT   586     -33.615 -19.528 -18.850  1.00  0.00           H  
ATOM   3662  H2  WAT   586     -32.980 -18.482 -19.740  1.00  0.00           H  
TER    3663      WAT   586 
ATOM   3663  O   WAT   587      11.726  23.841  -5.958  1.00  0.00           O  
ATOM   3664  H1  WAT   587      11.874  23.420  -6.804  1.00  0.00           H  
ATOM   3665  H2  WAT   587      11.372  24.703  -6.178  1.00  0.00           H  
TER    3666      WAT   587 
ATOM   3666  O   WAT   588      -6.501   9.260 -48.380  1.00  0.00           O  
ATOM   3667  H1  WAT   588      -6.955   8.584 -47.877  1.00  0.00           H  
ATOM   3668  H2  WAT   588      -7.090   9.452 -49.110  1.00  0.00           H  
TER    3669      WAT   588 
ATOM   3669  O   WAT   589       7.763 -31.581 -38.431  1.00  0.00           O  
ATOM   3670  H1  WAT   589       7.359 -31.099 -39.153  1.00  0.00           H  
ATOM   3671  H2  WAT   589       7.075 -31.641 -37.769  1.00  0.00           H  
TER    3672      WAT   589 
ATOM   3672  O   WAT   590       7.370 -12.924 -17.576  1.00  0.00           O  
ATOM   3673  H1  WAT   590       7.599 -12.786 -18.495  1.00  0.00           H  
ATOM   3674  H2  WAT   590       6.429 -13.098 -17.587  1.00  0.00           H  
TER    3675      WAT   590 
ATOM   3675  O   WAT   591      12.582  41.550  15.876  1.00  0.00           O  
ATOM   3676  H1  WAT   591      13.317  41.854  16.408  1.00  0.00           H  
ATOM   3677  H2  WAT   591      12.432  40.650  16.167  1.00  0.00           H  
TER    3678      WAT   591 
ATOM   3678  O   WAT   592      -9.013  28.687  11.184  1.00  0.00           O  
ATOM   3679  H1  WAT   592      -8.161  28.360  11.473  1.00  0.00           H  
ATOM   3680  H2  WAT   592      -9.174  29.453  11.735  1.00  0.00           H  
TER    3681      WAT   592 
ATOM   3681  O   WAT   593       5.584 -14.419 -34.262  1.00  0.00           O  
ATOM   3682  H1  WAT   593       5.110 -13.783 -33.727  1.00  0.00           H  
ATOM   3683  H2  WAT   593       6.213 -13.895 -34.757  1.00  0.00           H  
TER    3684      WAT   593 
ATOM   3684  O   WAT   594      -7.625 -13.870  15.539  1.00  0.00           O  
ATOM   3685  H1  WAT   594      -7.568 -14.825  15.524  1.00  0.00           H  
ATOM   3686  H2  WAT   594      -6.744 -13.581  15.780  1.00  0.00           H  
TER    3687      WAT   594 
ATOM   3687  O   WAT   595       3.007 -23.964   8.856  1.00  0.00           O  
ATOM   3688  H1  WAT   595       3.916 -24.050   9.144  1.00  0.00           H  
ATOM   3689  H2  WAT   595       2.971 -23.105   8.435  1.00  0.00           H  
TER    3690      WAT   595 
ATOM   3690  O   WAT   596      -5.495 -16.415  -1.528  1.00  0.00           O  
ATOM   3691  H1  WAT   596      -5.333 -17.057  -0.838  1.00  0.00           H  
ATOM   3692  H2  WAT   596      -6.430 -16.498  -1.718  1.00  0.00           H  
TER    3693      WAT   596 
ATOM   3693  O   WAT   597      20.224   9.881 -26.361  1.00  0.00           O  
ATOM   3694  H1  WAT   597      19.622   9.213 -26.691  1.00  0.00           H  
ATOM   3695  H2  WAT   597      20.915   9.928 -27.022  1.00  0.00           H  
TER    3696      WAT   597 
ATOM   3696  O   WAT   598      27.996  18.476 -24.762  1.00  0.00           O  
ATOM   3697  H1  WAT   598      27.154  18.872 -24.986  1.00  0.00           H  
ATOM   3698  H2  WAT   598      28.568  19.220 -24.576  1.00  0.00           H  
TER    3699      WAT   598 
ATOM   3699  O   WAT   599       8.600  19.919   5.908  1.00  0.00           O  
ATOM   3700  H1  WAT   599       7.914  20.440   6.326  1.00  0.00           H  
ATOM   3701  H2  WAT   599       8.847  20.425   5.134  1.00  0.00           H  
TER    3702      WAT   599 
ATOM   3702  O   WAT   600       2.222   4.931  -6.806  1.00  0.00           O  
ATOM   3703  H1  WAT   600       1.638   5.610  -7.143  1.00  0.00           H  
ATOM   3704  H2  WAT   600       2.100   4.192  -7.402  1.00  0.00           H  
TER    3705      WAT   600 
ATOM   3705  O   WAT   601      -1.642  24.165  31.241  1.00  0.00           O  
ATOM   3706  H1  WAT   601      -1.715  25.096  31.454  1.00  0.00           H  
ATOM   3707  H2  WAT   601      -1.773  24.126  30.294  1.00  0.00           H  
TER    3708      WAT   601 
ATOM   3708  O   WAT   602      22.178  17.189   8.743  1.00  0.00           O  
ATOM   3709  H1  WAT   602      21.987  16.762   7.908  1.00  0.00           H  
ATOM   3710  H2  WAT   602      22.877  17.811   8.540  1.00  0.00           H  
TER    3711      WAT   602 
ATOM   3711  O   WAT   603     -29.660  29.149  15.542  1.00  0.00           O  
ATOM   3712  H1  WAT   603     -29.739  28.944  16.473  1.00  0.00           H  
ATOM   3713  H2  WAT   603     -30.132  29.975  15.438  1.00  0.00           H  
TER    3714      WAT   603 
ATOM   3714  O   WAT   604      30.039  23.636 -19.031  1.00  0.00           O  
ATOM   3715  H1  WAT   604      30.024  24.552 -19.307  1.00  0.00           H  
ATOM   3716  H2  WAT   604      29.389  23.585 -18.331  1.00  0.00           H  
TER    3717      WAT   604 
ATOM   3717  O   WAT   605      -6.400 -38.058   5.054  1.00  0.00           O  
ATOM   3718  H1  WAT   605      -5.866 -37.539   5.656  1.00  0.00           H  
ATOM   3719  H2  WAT   605      -7.294 -37.750   5.200  1.00  0.00           H  
TER    3720      WAT   605 
ATOM   3720  O   WAT   606      29.186 -20.648  16.336  1.00  0.00           O  
ATOM   3721  H1  WAT   606      28.352 -20.251  16.086  1.00  0.00           H  
ATOM   3722  H2  WAT   606      28.998 -21.106  17.155  1.00  0.00           H  
TER    3723      WAT   606 
ATOM   3723  O   WAT   607     -40.777  -9.049  10.968  1.00  0.00           O  
ATOM   3724  H1  WAT   607     -41.566  -9.542  11.193  1.00  0.00           H  
ATOM   3725  H2  WAT   607     -40.282  -9.005  11.786  1.00  0.00           H  
TER    3726      WAT   607 
ATOM   3726  O   WAT   608     -10.699 -40.107   9.486  1.00  0.00           O  
ATOM   3727  H1  WAT   608     -10.226 -39.280   9.402  1.00  0.00           H  
ATOM   3728  H2  WAT   608     -10.587 -40.356  10.403  1.00  0.00           H  
TER    3729      WAT   608 
ATOM   3729  O   WAT   609       9.650  17.871  23.515  1.00  0.00           O  
ATOM   3730  H1  WAT   609       9.593  18.097  22.587  1.00  0.00           H  
ATOM   3731  H2  WAT   609       8.937  17.248  23.654  1.00  0.00           H  
TER    3732      WAT   609 
ATOM   3732  O   WAT   610      -9.675  24.861 -10.176  1.00  0.00           O  
ATOM   3733  H1  WAT   610      -9.198  25.639  -9.889  1.00  0.00           H  
ATOM   3734  H2  WAT   610      -9.032  24.153 -10.127  1.00  0.00           H  
TER    3735      WAT   610 
ATOM   3735  O   WAT   611      -1.141   5.774 -29.891  1.00  0.00           O  
ATOM   3736  H1  WAT   611      -0.330   5.519 -29.451  1.00  0.00           H  
ATOM   3737  H2  WAT   611      -1.001   5.535 -30.808  1.00  0.00           H  
TER    3738      WAT   611 
ATOM   3738  O   WAT   612       3.947   0.938  49.895  1.00  0.00           O  
ATOM   3739  H1  WAT   612       3.233   1.087  49.275  1.00  0.00           H  
ATOM   3740  H2  WAT   612       3.766   0.075  50.267  1.00  0.00           H  
TER    3741      WAT   612 
ATOM   3741  O   WAT   613      28.030 -33.402 -10.837  1.00  0.00           O  
ATOM   3742  H1  WAT   613      27.762 -34.074 -11.465  1.00  0.00           H  
ATOM   3743  H2  WAT   613      27.213 -32.973 -10.584  1.00  0.00           H  
TER    3744      WAT   613 
ATOM   3744  O   WAT   614      -2.599 -39.958 -22.497  1.00  0.00           O  
ATOM   3745  H1  WAT   614      -2.897 -39.136 -22.106  1.00  0.00           H  
ATOM   3746  H2  WAT   614      -3.373 -40.522 -22.486  1.00  0.00           H  
TER    3747      WAT   614 
ATOM   3747  O   WAT   615     -14.416  40.068 -13.323  1.00  0.00           O  
ATOM   3748  H1  WAT   615     -14.801  39.643 -12.556  1.00  0.00           H  
ATOM   3749  H2  WAT   615     -14.274  39.355 -13.945  1.00  0.00           H  
TER    3750      WAT   615 
ATOM   3750  O   WAT   616       3.004  44.480  23.051  1.00  0.00           O  
ATOM   3751  H1  WAT   616       3.120  44.499  22.101  1.00  0.00           H  
ATOM   3752  H2  WAT   616       2.384  45.187  23.230  1.00  0.00           H  
TER    3753      WAT   616 
ATOM   3753  O   WAT   617     -29.268  19.524 -32.141  1.00  0.00           O  
ATOM   3754  H1  WAT   617     -29.903  19.051 -32.678  1.00  0.00           H  
ATOM   3755  H2  WAT   617     -28.416  19.218 -32.453  1.00  0.00           H  
TER    3756      WAT   617 
ATOM   3756  O   WAT   618      20.108  12.808 -35.472  1.00  0.00           O  
ATOM   3757  H1  WAT   618      20.998  12.659 -35.154  1.00  0.00           H  
ATOM   3758  H2  WAT   618      19.584  12.133 -35.041  1.00  0.00           H  
TER    3759      WAT   618 
ATOM   3759  O   WAT   619      -0.061 -10.700 -30.340  1.00  0.00           O  
ATOM   3760  H1  WAT   619      -0.510  -9.855 -30.318  1.00  0.00           H  
ATOM   3761  H2  WAT   619      -0.541 -11.243 -29.715  1.00  0.00           H  
TER    3762      WAT   619 
ATOM   3762  O   WAT   620     -30.726   0.755 -21.972  1.00  0.00           O  
ATOM   3763  H1  WAT   620     -31.523   1.215 -21.708  1.00  0.00           H  
ATOM   3764  H2  WAT   620     -30.521   1.110 -22.837  1.00  0.00           H  
TER    3765      WAT   620 
ATOM   3765  O   WAT   621      19.493  26.793  12.369  1.00  0.00           O  
ATOM   3766  H1  WAT   621      18.648  26.538  12.739  1.00  0.00           H  
ATOM   3767  H2  WAT   621      19.287  27.085  11.481  1.00  0.00           H  
TER    3768      WAT   621 
ATOM   3768  O   WAT   622      -9.646  23.602  29.366  1.00  0.00           O  
ATOM   3769  H1  WAT   622      -9.325  24.465  29.627  1.00  0.00           H  
ATOM   3770  H2  WAT   622      -9.848  23.162  30.192  1.00  0.00           H  
TER    3771      WAT   622 
ATOM   3771  O   WAT   623      -4.127  21.540  15.711  1.00  0.00           O  
ATOM   3772  H1  WAT   623      -3.558  20.917  15.260  1.00  0.00           H  
ATOM   3773  H2  WAT   623      -3.578  21.910  16.402  1.00  0.00           H  
TER    3774      WAT   623 
ATOM   3774  O   WAT   624     -19.748  -3.543  14.905  1.00  0.00           O  
ATOM   3775  H1  WAT   624     -19.467  -4.452  15.009  1.00  0.00           H  
ATOM   3776  H2  WAT   624     -19.885  -3.231  15.800  1.00  0.00           H  
TER    3777      WAT   624 
ATOM   3777  O   WAT   625       4.882   3.995  37.454  1.00  0.00           O  
ATOM   3778  H1  WAT   625       5.486   3.821  36.732  1.00  0.00           H  
ATOM   3779  H2  WAT   625       4.025   3.733  37.118  1.00  0.00           H  
TER    3780      WAT   625 
ATOM   3780  O   WAT   626     -11.293  12.015 -13.476  1.00  0.00           O  
ATOM   3781  H1  WAT   626     -10.713  12.082 -12.717  1.00  0.00           H  
ATOM   3782  H2  WAT   626     -11.904  11.314 -13.251  1.00  0.00           H  
TER    3783      WAT   626 
ATOM   3783  O   WAT   627       1.059  40.233  -7.733  1.00  0.00           O  
ATOM   3784  H1  WAT   627       0.921  41.171  -7.601  1.00  0.00           H  
ATOM   3785  H2  WAT   627       0.603  40.036  -8.552  1.00  0.00           H  
TER    3786      WAT   627 
ATOM   3786  O   WAT   628      -5.212 -36.141   6.439  1.00  0.00           O  
ATOM   3787  H1  WAT   628      -5.483 -35.226   6.510  1.00  0.00           H  
ATOM   3788  H2  WAT   628      -4.313 -36.100   6.112  1.00  0.00           H  
TER    3789      WAT   628 
ATOM   3789  O   WAT   629      -0.566  -4.766  14.265  1.00  0.00           O  
ATOM   3790  H1  WAT   629      -0.828  -5.021  15.150  1.00  0.00           H  
ATOM   3791  H2  WAT   629       0.328  -4.438  14.366  1.00  0.00           H  
TER    3792      WAT   629 
ATOM   3792  O   WAT   630      -8.679  27.934  26.106  1.00  0.00           O  
ATOM   3793  H1  WAT   630      -9.196  27.697  26.877  1.00  0.00           H  
ATOM   3794  H2  WAT   630      -8.849  28.868  25.982  1.00  0.00           H  
TER    3795      WAT   630 
ATOM   3795  O   WAT   631      29.425  26.884  -9.310  1.00  0.00           O  
ATOM   3796  H1  WAT   631      29.662  26.058  -9.732  1.00  0.00           H  
ATOM   3797  H2  WAT   631      28.542  26.735  -8.971  1.00  0.00           H  
TER    3798      WAT   631 
ATOM   3798  O   WAT   632       7.595  48.715  -8.158  1.00  0.00           O  
ATOM   3799  H1  WAT   632       7.056  48.980  -7.413  1.00  0.00           H  
ATOM   3800  H2  WAT   632       8.232  49.422  -8.257  1.00  0.00           H  
TER    3801      WAT   632 
ATOM   3801  O   WAT   633      -7.390 -42.398   1.078  1.00  0.00           O  
ATOM   3802  H1  WAT   633      -8.011 -42.606   1.776  1.00  0.00           H  
ATOM   3803  H2  WAT   633      -6.532 -42.598   1.454  1.00  0.00           H  
TER    3804      WAT   633 
ATOM   3804  O   WAT   634      26.444 -30.183   0.443  1.00  0.00           O  
ATOM   3805  H1  WAT   634      25.550 -30.516   0.524  1.00  0.00           H  
ATOM   3806  H2  WAT   634      26.815 -30.279   1.321  1.00  0.00           H  
TER    3807      WAT   634 
ATOM   3807  O   WAT   635      -2.322 -23.905  32.234  1.00  0.00           O  
ATOM   3808  H1  WAT   635      -2.450 -23.847  33.181  1.00  0.00           H  
ATOM   3809  H2  WAT   635      -1.594 -23.311  32.054  1.00  0.00           H  
TER    3810      WAT   635 
ATOM   3810  O   WAT   636     -25.138  26.494  -5.625  1.00  0.00           O  
ATOM   3811  H1  WAT   636     -25.193  26.703  -6.557  1.00  0.00           H  
ATOM   3812  H2  WAT   636     -24.246  26.737  -5.377  1.00  0.00           H  
TER    3813      WAT   636 
ATOM   3813  O   WAT   637     -22.414  28.206  11.285  1.00  0.00           O  
ATOM   3814  H1  WAT   637     -22.717  27.684  10.542  1.00  0.00           H  
ATOM   3815  H2  WAT   637     -22.933  27.892  12.025  1.00  0.00           H  
TER    3816      WAT   637 
ATOM   3816  O   WAT   638      -6.742 -21.424  30.278  1.00  0.00           O  
ATOM   3817  H1  WAT   638      -7.105 -20.730  29.728  1.00  0.00           H  
ATOM   3818  H2  WAT   638      -6.964 -21.162  31.172  1.00  0.00           H  
TER    3819      WAT   638 
ATOM   3819  O   WAT   639      27.235 -16.514 -34.976  1.00  0.00           O  
ATOM   3820  H1  WAT   639      26.660 -16.790 -35.690  1.00  0.00           H  
ATOM   3821  H2  WAT   639      26.973 -15.611 -34.794  1.00  0.00           H  
TER    3822      WAT   639 
ATOM   3822  O   WAT   640       8.774 -38.767  -9.537  1.00  0.00           O  
ATOM   3823  H1  WAT   640       8.493 -39.609  -9.179  1.00  0.00           H  
ATOM   3824  H2  WAT   640       8.098 -38.542 -10.177  1.00  0.00           H  
TER    3825      WAT   640 
ATOM   3825  O   WAT   641     -42.108 -23.854 -12.981  1.00  0.00           O  
ATOM   3826  H1  WAT   641     -41.782 -24.131 -13.837  1.00  0.00           H  
ATOM   3827  H2  WAT   641     -41.384 -24.030 -12.380  1.00  0.00           H  
TER    3828      WAT   641 
ATOM   3828  O   WAT   642       0.319 -45.567   7.915  1.00  0.00           O  
ATOM   3829  H1  WAT   642       0.893 -46.165   7.437  1.00  0.00           H  
ATOM   3830  H2  WAT   642       0.741 -45.461   8.768  1.00  0.00           H  
TER    3831      WAT   642 
ATOM   3831  O   WAT   643      20.618   2.168  15.812  1.00  0.00           O  
ATOM   3832  H1  WAT   643      20.869   1.946  14.916  1.00  0.00           H  
ATOM   3833  H2  WAT   643      20.820   1.382  16.319  1.00  0.00           H  
TER    3834      WAT   643 
ATOM   3834  O   WAT   644     -18.343 -21.427  14.665  1.00  0.00           O  
ATOM   3835  H1  WAT   644     -19.290 -21.541  14.745  1.00  0.00           H  
ATOM   3836  H2  WAT   644     -17.972 -22.193  15.103  1.00  0.00           H  
TER    3837      WAT   644 
ATOM   3837  O   WAT   645      30.097  -0.561  -0.466  1.00  0.00           O  
ATOM   3838  H1  WAT   645      29.537  -0.389  -1.223  1.00  0.00           H  
ATOM   3839  H2  WAT   645      30.303   0.306  -0.118  1.00  0.00           H  
TER    3840      WAT   645 
ATOM   3840  O   WAT   646      28.547  24.381 -27.083  1.00  0.00           O  
ATOM   3841  H1  WAT   646      28.389  23.810 -27.835  1.00  0.00           H  
ATOM   3842  H2  WAT   646      28.557  25.265 -27.451  1.00  0.00           H  
TER    3843      WAT   646 
ATOM   3843  O   WAT   647       1.600  39.061 -16.703  1.00  0.00           O  
ATOM   3844  H1  WAT   647       1.683  39.962 -17.016  1.00  0.00           H  
ATOM   3845  H2  WAT   647       2.269  38.981 -16.022  1.00  0.00           H  
TER    3846      WAT   647 
ATOM   3846  O   WAT   648      -7.573  -0.179 -43.218  1.00  0.00           O  
ATOM   3847  H1  WAT   648      -7.008  -0.762 -43.725  1.00  0.00           H  
ATOM   3848  H2  WAT   648      -6.985   0.236 -42.587  1.00  0.00           H  
TER    3849      WAT   648 
ATOM   3849  O   WAT   649      43.457   2.116  14.063  1.00  0.00           O  
ATOM   3850  H1  WAT   649      43.426   1.484  14.781  1.00  0.00           H  
ATOM   3851  H2  WAT   649      44.122   2.750  14.330  1.00  0.00           H  
TER    3852      WAT   649 
ATOM   3852  O   WAT   650      22.111  29.830   2.131  1.00  0.00           O  
ATOM   3853  H1  WAT   650      22.820  29.840   2.774  1.00  0.00           H  
ATOM   3854  H2  WAT   650      21.314  29.926   2.653  1.00  0.00           H  
TER    3855      WAT   650 
ATOM   3855  O   WAT   651     -26.600 -27.535  -8.581  1.00  0.00           O  
ATOM   3856  H1  WAT   651     -26.044 -28.087  -9.131  1.00  0.00           H  
ATOM   3857  H2  WAT   651     -27.019 -28.146  -7.975  1.00  0.00           H  
TER    3858      WAT   651 
ATOM   3858  O   WAT   652       5.235  -9.416 -22.452  1.00  0.00           O  
ATOM   3859  H1  WAT   652       6.005  -9.027 -22.867  1.00  0.00           H  
ATOM   3860  H2  WAT   652       4.503  -9.153 -23.010  1.00  0.00           H  
TER    3861      WAT   652 
ATOM   3861  O   WAT   653      26.187   7.398 -27.809  1.00  0.00           O  
ATOM   3862  H1  WAT   653      26.563   6.820 -28.473  1.00  0.00           H  
ATOM   3863  H2  WAT   653      25.341   7.004 -27.600  1.00  0.00           H  
TER    3864      WAT   653 
ATOM   3864  O   WAT   654      -6.463  31.594  -9.471  1.00  0.00           O  
ATOM   3865  H1  WAT   654      -6.525  30.645  -9.584  1.00  0.00           H  
ATOM   3866  H2  WAT   654      -6.393  31.718  -8.525  1.00  0.00           H  
TER    3867      WAT   654 
ATOM   3867  O   WAT   655       4.484  13.554 -36.629  1.00  0.00           O  
ATOM   3868  H1  WAT   655       3.596  13.832 -36.403  1.00  0.00           H  
ATOM   3869  H2  WAT   655       5.024  13.859 -35.901  1.00  0.00           H  
TER    3870      WAT   655 
ATOM   3870  O   WAT   656     -18.147 -27.908 -12.338  1.00  0.00           O  
ATOM   3871  H1  WAT   656     -18.111 -28.861 -12.250  1.00  0.00           H  
ATOM   3872  H2  WAT   656     -18.741 -27.626 -11.642  1.00  0.00           H  
TER    3873      WAT   656 
ATOM   3873  O   WAT   657      16.229 -19.452 -14.753  1.00  0.00           O  
ATOM   3874  H1  WAT   657      16.393 -20.308 -15.150  1.00  0.00           H  
ATOM   3875  H2  WAT   657      17.085 -19.024 -14.744  1.00  0.00           H  
TER    3876      WAT   657 
ATOM   3876  O   WAT   658       1.972  14.942 -27.746  1.00  0.00           O  
ATOM   3877  H1  WAT   658       2.351  15.091 -26.880  1.00  0.00           H  
ATOM   3878  H2  WAT   658       1.584  15.783 -27.986  1.00  0.00           H  
TER    3879      WAT   658 
ATOM   3879  O   WAT   659      -6.459 -35.983  29.580  1.00  0.00           O  
ATOM   3880  H1  WAT   659      -6.959 -35.582  28.869  1.00  0.00           H  
ATOM   3881  H2  WAT   659      -6.976 -36.746  29.835  1.00  0.00           H  
TER    3882      WAT   659 
ATOM   3882  O   WAT   660      34.562   7.346 -10.476  1.00  0.00           O  
ATOM   3883  H1  WAT   660      35.253   7.799  -9.993  1.00  0.00           H  
ATOM   3884  H2  WAT   660      33.812   7.939 -10.435  1.00  0.00           H  
TER    3885      WAT   660 
ATOM   3885  O   WAT   661     -39.582  11.317  29.004  1.00  0.00           O  
ATOM   3886  H1  WAT   661     -40.503  11.067  29.075  1.00  0.00           H  
ATOM   3887  H2  WAT   661     -39.589  12.273  29.050  1.00  0.00           H  
TER    3888      WAT   661 
ATOM   3888  O   WAT   662     -32.311   0.402 -14.408  1.00  0.00           O  
ATOM   3889  H1  WAT   662     -31.597   0.765 -13.884  1.00  0.00           H  
ATOM   3890  H2  WAT   662     -33.061   0.964 -14.214  1.00  0.00           H  
TER    3891      WAT   662 
ATOM   3891  O   WAT   663      14.216  18.252  -9.741  1.00  0.00           O  
ATOM   3892  H1  WAT   663      13.260  18.271  -9.770  1.00  0.00           H  
ATOM   3893  H2  WAT   663      14.422  17.650  -9.026  1.00  0.00           H  
TER    3894      WAT   663 
ATOM   3894  O   WAT   664      11.082 -30.822  29.220  1.00  0.00           O  
ATOM   3895  H1  WAT   664      10.513 -31.517  29.549  1.00  0.00           H  
ATOM   3896  H2  WAT   664      10.483 -30.120  28.969  1.00  0.00           H  
TER    3897      WAT   664 
ATOM   3897  O   WAT   665     -34.275 -25.872  24.784  1.00  0.00           O  
ATOM   3898  H1  WAT   665     -33.417 -25.607  24.454  1.00  0.00           H  
ATOM   3899  H2  WAT   665     -34.884 -25.237  24.406  1.00  0.00           H  
TER    3900      WAT   665 
ATOM   3900  O   WAT   666      -7.320 -18.778  28.713  1.00  0.00           O  
ATOM   3901  H1  WAT   666      -8.046 -18.568  29.301  1.00  0.00           H  
ATOM   3902  H2  WAT   666      -7.683 -18.669  27.835  1.00  0.00           H  
TER    3903      WAT   666 
ATOM   3903  O   WAT   667      -8.179   4.468 -39.003  1.00  0.00           O  
ATOM   3904  H1  WAT   667      -7.339   4.907 -39.138  1.00  0.00           H  
ATOM   3905  H2  WAT   667      -8.695   5.092 -38.491  1.00  0.00           H  
TER    3906      WAT   667 
ATOM   3906  O   WAT   668     -41.743   4.995   3.021  1.00  0.00           O  
ATOM   3907  H1  WAT   668     -41.969   5.846   2.645  1.00  0.00           H  
ATOM   3908  H2  WAT   668     -42.128   5.010   3.897  1.00  0.00           H  
TER    3909      WAT   668 
ATOM   3909  O   WAT   669     -12.106 -48.373  -2.781  1.00  0.00           O  
ATOM   3910  H1  WAT   669     -11.758 -48.395  -3.672  1.00  0.00           H  
ATOM   3911  H2  WAT   669     -12.985 -48.006  -2.877  1.00  0.00           H  
TER    3912      WAT   669 
ATOM   3912  O   WAT   670       1.543  29.348  31.335  1.00  0.00           O  
ATOM   3913  H1  WAT   670       2.370  29.817  31.226  1.00  0.00           H  
ATOM   3914  H2  WAT   670       1.721  28.468  31.003  1.00  0.00           H  
TER    3915      WAT   670 
ATOM   3915  O   WAT   671     -34.104  30.170   6.099  1.00  0.00           O  
ATOM   3916  H1  WAT   671     -34.596  30.037   6.910  1.00  0.00           H  
ATOM   3917  H2  WAT   671     -33.198  30.284   6.386  1.00  0.00           H  
TER    3918      WAT   671 
ATOM   3918  O   WAT   672     -19.055  -0.452  -9.633  1.00  0.00           O  
ATOM   3919  H1  WAT   672     -19.346   0.459  -9.595  1.00  0.00           H  
ATOM   3920  H2  WAT   672     -19.725  -0.938  -9.152  1.00  0.00           H  
TER    3921      WAT   672 
ATOM   3921  O   WAT   673      42.455  -8.188 -20.133  1.00  0.00           O  
ATOM   3922  H1  WAT   673      41.683  -7.723 -20.457  1.00  0.00           H  
ATOM   3923  H2  WAT   673      42.149  -9.081 -19.979  1.00  0.00           H  
TER    3924      WAT   673 
ATOM   3924  O   WAT   674     -40.145 -15.283  20.328  1.00  0.00           O  
ATOM   3925  H1  WAT   674     -39.405 -15.791  19.997  1.00  0.00           H  
ATOM   3926  H2  WAT   674     -40.613 -15.002  19.542  1.00  0.00           H  
TER    3927      WAT   674 
ATOM   3927  O   WAT   675       8.254 -29.708 -14.827  1.00  0.00           O  
ATOM   3928  H1  WAT   675       7.442 -30.110 -15.137  1.00  0.00           H  
ATOM   3929  H2  WAT   675       8.775 -29.579 -15.619  1.00  0.00           H  
TER    3930      WAT   675 
ATOM   3930  O   WAT   676     -21.607  30.461  30.339  1.00  0.00           O  
ATOM   3931  H1  WAT   676     -21.715  31.336  29.965  1.00  0.00           H  
ATOM   3932  H2  WAT   676     -22.074  29.883  29.736  1.00  0.00           H  
TER    3933      WAT   676 
ATOM   3933  O   WAT   677      28.532  14.705 -27.777  1.00  0.00           O  
ATOM   3934  H1  WAT   677      27.893  14.002 -27.660  1.00  0.00           H  
ATOM   3935  H2  WAT   677      29.235  14.307 -28.291  1.00  0.00           H  
TER    3936      WAT   677 
ATOM   3936  O   WAT   678      13.635   1.137  26.862  1.00  0.00           O  
ATOM   3937  H1  WAT   678      13.466   1.817  26.209  1.00  0.00           H  
ATOM   3938  H2  WAT   678      12.832   1.101  27.382  1.00  0.00           H  
TER    3939      WAT   678 
ATOM   3939  O   WAT   679     -29.920  30.339  17.959  1.00  0.00           O  
ATOM   3940  H1  WAT   679     -29.738  31.275  17.884  1.00  0.00           H  
ATOM   3941  H2  WAT   679     -29.336  30.036  18.655  1.00  0.00           H  
TER    3942      WAT   679 
ATOM   3942  O   WAT   680     -22.700  31.781  -4.705  1.00  0.00           O  
ATOM   3943  H1  WAT   680     -21.971  31.200  -4.924  1.00  0.00           H  
ATOM   3944  H2  WAT   680     -22.464  32.151  -3.855  1.00  0.00           H  
TER    3945      WAT   680 
ATOM   3945  O   WAT   681       4.753 -29.034  -5.646  1.00  0.00           O  
ATOM   3946  H1  WAT   681       4.007 -28.816  -6.204  1.00  0.00           H  
ATOM   3947  H2  WAT   681       4.687 -29.980  -5.516  1.00  0.00           H  
TER    3948      WAT   681 
ATOM   3948  O   WAT   682      19.092  10.410  12.081  1.00  0.00           O  
ATOM   3949  H1  WAT   682      19.825  10.883  11.687  1.00  0.00           H  
ATOM   3950  H2  WAT   682      19.393   9.503  12.136  1.00  0.00           H  
TER    3951      WAT   682 
ATOM   3951  O   WAT   683     -16.742  -7.486  -3.173  1.00  0.00           O  
ATOM   3952  H1  WAT   683     -17.656  -7.319  -3.401  1.00  0.00           H  
ATOM   3953  H2  WAT   683     -16.400  -6.630  -2.914  1.00  0.00           H  
TER    3954      WAT   683 
ATOM   3954  O   WAT   684      39.275  12.562 -16.953  1.00  0.00           O  
ATOM   3955  H1  WAT   684      38.641  13.169 -17.335  1.00  0.00           H  
ATOM   3956  H2  WAT   684      38.749  11.817 -16.663  1.00  0.00           H  
TER    3957      WAT   684 
ATOM   3957  O   WAT   685      38.554 -28.979   7.279  1.00  0.00           O  
ATOM   3958  H1  WAT   685      39.383 -28.585   7.007  1.00  0.00           H  
ATOM   3959  H2  WAT   685      38.564 -29.852   6.887  1.00  0.00           H  
TER    3960      WAT   685 
ATOM   3960  O   WAT   686     -34.719 -34.287 -11.910  1.00  0.00           O  
ATOM   3961  H1  WAT   686     -34.458 -34.069 -12.805  1.00  0.00           H  
ATOM   3962  H2  WAT   686     -34.371 -35.166 -11.766  1.00  0.00           H  
TER    3963      WAT   686 
ATOM   3963  O   WAT   687      21.463  23.045  -0.688  1.00  0.00           O  
ATOM   3964  H1  WAT   687      22.178  23.123  -1.320  1.00  0.00           H  
ATOM   3965  H2  WAT   687      21.207  23.948  -0.502  1.00  0.00           H  
TER    3966      WAT   687 
ATOM   3966  O   WAT   688      36.345   9.919  27.198  1.00  0.00           O  
ATOM   3967  H1  WAT   688      37.270   9.702  27.314  1.00  0.00           H  
ATOM   3968  H2  WAT   688      35.887   9.356  27.822  1.00  0.00           H  
TER    3969      WAT   688 
ATOM   3969  O   WAT   689      -9.046 -17.237   3.380  1.00  0.00           O  
ATOM   3970  H1  WAT   689      -8.777 -17.514   4.256  1.00  0.00           H  
ATOM   3971  H2  WAT   689      -8.451 -16.520   3.162  1.00  0.00           H  
TER    3972      WAT   689 
ATOM   3972  O   WAT   690     -14.673 -48.011 -17.474  1.00  0.00           O  
ATOM   3973  H1  WAT   690     -15.083 -47.891 -16.617  1.00  0.00           H  
ATOM   3974  H2  WAT   690     -14.614 -48.960 -17.581  1.00  0.00           H  
TER    3975      WAT   690 
ATOM   3975  O   WAT   691     -34.223 -29.696  12.357  1.00  0.00           O  
ATOM   3976  H1  WAT   691     -34.165 -28.891  12.872  1.00  0.00           H  
ATOM   3977  H2  WAT   691     -33.465 -29.662  11.774  1.00  0.00           H  
TER    3978      WAT   691 
ATOM   3978  O   WAT   692     -35.589   6.430 -18.379  1.00  0.00           O  
ATOM   3979  H1  WAT   692     -35.545   5.536 -18.716  1.00  0.00           H  
ATOM   3980  H2  WAT   692     -36.489   6.524 -18.064  1.00  0.00           H  
TER    3981      WAT   692 
ATOM   3981  O   WAT   693      -0.579 -23.140  39.444  1.00  0.00           O  
ATOM   3982  H1  WAT   693      -0.256 -22.762  40.262  1.00  0.00           H  
ATOM   3983  H2  WAT   693       0.145 -23.680  39.127  1.00  0.00           H  
TER    3984      WAT   693 
ATOM   3984  O   WAT   694      -4.716   6.631 -35.020  1.00  0.00           O  
ATOM   3985  H1  WAT   694      -3.930   6.614 -35.566  1.00  0.00           H  
ATOM   3986  H2  WAT   694      -4.385   6.694 -34.124  1.00  0.00           H  
TER    3987      WAT   694 
ATOM   3987  O   WAT   695     -40.401  30.915  -2.230  1.00  0.00           O  
ATOM   3988  H1  WAT   695     -39.994  31.634  -1.748  1.00  0.00           H  
ATOM   3989  H2  WAT   695     -40.317  31.165  -3.150  1.00  0.00           H  
TER    3990      WAT   695 
ATOM   3990  O   WAT   696     -17.721  -0.255   8.673  1.00  0.00           O  
ATOM   3991  H1  WAT   696     -17.607  -1.154   8.979  1.00  0.00           H  
ATOM   3992  H2  WAT   696     -17.027   0.237   9.113  1.00  0.00           H  
TER    3993      WAT   696 
ATOM   3993  O   WAT   697       9.658   8.305 -37.800  1.00  0.00           O  
ATOM   3994  H1  WAT   697      10.124   9.057 -37.434  1.00  0.00           H  
ATOM   3995  H2  WAT   697       8.764   8.619 -37.936  1.00  0.00           H  
TER    3996      WAT   697 
ATOM   3996  O   WAT   698     -31.036  -8.202  36.203  1.00  0.00           O  
ATOM   3997  H1  WAT   698     -31.013  -7.733  37.037  1.00  0.00           H  
ATOM   3998  H2  WAT   698     -30.148  -8.117  35.855  1.00  0.00           H  
TER    3999      WAT   698 
ATOM   3999  O   WAT   699      36.522 -30.612  -6.081  1.00  0.00           O  
ATOM   4000  H1  WAT   699      37.269 -30.162  -5.686  1.00  0.00           H  
ATOM   4001  H2  WAT   699      36.046 -29.923  -6.544  1.00  0.00           H  
TER    4002      WAT   699 
ATOM   4002  O   WAT   700      36.357 -32.241 -13.662  1.00  0.00           O  
ATOM   4003  H1  WAT   700      36.644 -33.034 -13.209  1.00  0.00           H  
ATOM   4004  H2  WAT   700      36.346 -32.485 -14.587  1.00  0.00           H  
TER    4005      WAT   700 
ATOM   4005  O   WAT   701      19.612 -27.469  17.775  1.00  0.00           O  
ATOM   4006  H1  WAT   701      20.514 -27.180  17.636  1.00  0.00           H  
ATOM   4007  H2  WAT   701      19.133 -26.667  17.987  1.00  0.00           H  
TER    4008      WAT   701 
ATOM   4008  O   WAT   702      39.202  -6.323  35.285  1.00  0.00           O  
ATOM   4009  H1  WAT   702      39.449  -6.251  36.207  1.00  0.00           H  
ATOM   4010  H2  WAT   702      38.436  -5.756  35.197  1.00  0.00           H  
TER    4011      WAT   702 
ATOM   4011  O   WAT   703      30.096  10.501  24.277  1.00  0.00           O  
ATOM   4012  H1  WAT   703      29.611   9.782  24.684  1.00  0.00           H  
ATOM   4013  H2  WAT   703      30.456  10.123  23.475  1.00  0.00           H  
TER    4014      WAT   703 
ATOM   4014  O   WAT   704      34.187  -1.182 -37.322  1.00  0.00           O  
ATOM   4015  H1  WAT   704      33.479  -0.773 -37.821  1.00  0.00           H  
ATOM   4016  H2  WAT   704      33.743  -1.785 -36.727  1.00  0.00           H  
TER    4017      WAT   704 
ATOM   4017  O   WAT   705     -15.668  20.251   1.935  1.00  0.00           O  
ATOM   4018  H1  WAT   705     -15.766  19.309   1.800  1.00  0.00           H  
ATOM   4019  H2  WAT   705     -15.301  20.574   1.112  1.00  0.00           H  
TER    4020      WAT   705 
ATOM   4020  O   WAT   706     -34.322  28.514   1.587  1.00  0.00           O  
ATOM   4021  H1  WAT   706     -34.428  29.320   2.093  1.00  0.00           H  
ATOM   4022  H2  WAT   706     -33.910  27.901   2.197  1.00  0.00           H  
TER    4023      WAT   706 
ATOM   4023  O   WAT   707     -23.856   2.510 -24.890  1.00  0.00           O  
ATOM   4024  H1  WAT   707     -24.181   1.692 -24.516  1.00  0.00           H  
ATOM   4025  H2  WAT   707     -24.550   3.146 -24.715  1.00  0.00           H  
TER    4026      WAT   707 
ATOM   4026  O   WAT   708       6.424  35.903 -14.959  1.00  0.00           O  
ATOM   4027  H1  WAT   708       6.075  36.447 -15.665  1.00  0.00           H  
ATOM   4028  H2  WAT   708       7.348  35.786 -15.181  1.00  0.00           H  
TER    4029      WAT   708 
ATOM   4029  O   WAT   709      -0.669 -40.897  25.782  1.00  0.00           O  
ATOM   4030  H1  WAT   709      -0.684 -41.832  25.988  1.00  0.00           H  
ATOM   4031  H2  WAT   709      -0.911 -40.851  24.858  1.00  0.00           H  
TER    4032      WAT   709 
ATOM   4032  O   WAT   710      -1.541 -28.102  18.110  1.00  0.00           O  
ATOM   4033  H1  WAT   710      -1.485 -27.616  17.288  1.00  0.00           H  
ATOM   4034  H2  WAT   710      -0.701 -28.556  18.178  1.00  0.00           H  
TER    4035      WAT   710 
ATOM   4035  O   WAT   711      -1.377  11.540  11.708  1.00  0.00           O  
ATOM   4036  H1  WAT   711      -2.070  11.987  12.193  1.00  0.00           H  
ATOM   4037  H2  WAT   711      -1.008  10.918  12.335  1.00  0.00           H  
TER    4038      WAT   711 
ATOM   4038  O   WAT   712      -4.917  18.330  21.007  1.00  0.00           O  
ATOM   4039  H1  WAT   712      -5.658  17.995  21.512  1.00  0.00           H  
ATOM   4040  H2  WAT   712      -5.318  18.812  20.284  1.00  0.00           H  
TER    4041      WAT   712 
ATOM   4041  O   WAT   713      41.865 -26.050   1.557  1.00  0.00           O  
ATOM   4042  H1  WAT   713      41.682 -26.709   0.887  1.00  0.00           H  
ATOM   4043  H2  WAT   713      41.873 -25.220   1.080  1.00  0.00           H  
TER    4044      WAT   713 
ATOM   4044  O   WAT   714      33.059  21.787 -12.926  1.00  0.00           O  
ATOM   4045  H1  WAT   714      32.896  20.870 -12.704  1.00  0.00           H  
ATOM   4046  H2  WAT   714      32.519  22.282 -12.311  1.00  0.00           H  
TER    4047      WAT   714 
ATOM   4047  O   WAT   715     -17.914  22.306  32.815  1.00  0.00           O  
ATOM   4048  H1  WAT   715     -17.647  22.382  33.731  1.00  0.00           H  
ATOM   4049  H2  WAT   715     -17.483  21.510  32.505  1.00  0.00           H  
TER    4050      WAT   715 
ATOM   4050  O   WAT   716      26.910   9.859  26.259  1.00  0.00           O  
ATOM   4051  H1  WAT   716      27.609   9.300  25.920  1.00  0.00           H  
ATOM   4052  H2  WAT   716      27.356  10.473  26.843  1.00  0.00           H  
TER    4053      WAT   716 
ATOM   4053  O   WAT   717       7.111 -10.859   9.430  1.00  0.00           O  
ATOM   4054  H1  WAT   717       8.036 -11.073   9.550  1.00  0.00           H  
ATOM   4055  H2  WAT   717       6.947 -10.148  10.050  1.00  0.00           H  
TER    4056      WAT   717 
ATOM   4056  O   WAT   718     -25.823   9.264  29.905  1.00  0.00           O  
ATOM   4057  H1  WAT   718     -25.869   9.917  30.603  1.00  0.00           H  
ATOM   4058  H2  WAT   718     -25.785   9.778  29.098  1.00  0.00           H  
TER    4059      WAT   718 
ATOM   4059  O   WAT   719      -1.436   4.353   7.998  1.00  0.00           O  
ATOM   4060  H1  WAT   719      -2.156   3.723   8.031  1.00  0.00           H  
ATOM   4061  H2  WAT   719      -1.827   5.178   8.285  1.00  0.00           H  
TER    4062      WAT   719 
ATOM   4062  O   WAT   720     -12.767  28.170  41.633  1.00  0.00           O  
ATOM   4063  H1  WAT   720     -12.799  29.083  41.919  1.00  0.00           H  
ATOM   4064  H2  WAT   720     -13.291  27.698  42.280  1.00  0.00           H  
TER    4065      WAT   720 
ATOM   4065  O   WAT   721      20.664  23.310 -24.618  1.00  0.00           O  
ATOM   4066  H1  WAT   721      20.153  22.783 -24.004  1.00  0.00           H  
ATOM   4067  H2  WAT   721      20.370  24.208 -24.464  1.00  0.00           H  
TER    4068      WAT   721 
ATOM   4068  O   WAT   722       3.265 -44.799  -9.308  1.00  0.00           O  
ATOM   4069  H1  WAT   722       3.123 -45.036 -10.225  1.00  0.00           H  
ATOM   4070  H2  WAT   722       3.281 -43.842  -9.308  1.00  0.00           H  
TER    4071      WAT   722 
ATOM   4071  O   WAT   723       1.578  21.358 -22.415  1.00  0.00           O  
ATOM   4072  H1  WAT   723       1.452  21.323 -21.467  1.00  0.00           H  
ATOM   4073  H2  WAT   723       0.716  21.156 -22.779  1.00  0.00           H  
TER    4074      WAT   723 
ATOM   4074  O   WAT   724     -23.321  13.126  34.350  1.00  0.00           O  
ATOM   4075  H1  WAT   724     -23.906  13.775  34.741  1.00  0.00           H  
ATOM   4076  H2  WAT   724     -23.540  12.307  34.795  1.00  0.00           H  
TER    4077      WAT   724 
ATOM   4077  O   WAT   725      42.838 -20.255  13.746  1.00  0.00           O  
ATOM   4078  H1  WAT   725      42.175 -20.505  14.388  1.00  0.00           H  
ATOM   4079  H2  WAT   725      43.120 -19.382  14.019  1.00  0.00           H  
TER    4080      WAT   725 
ATOM   4080  O   WAT   726      -8.488  16.745   3.595  1.00  0.00           O  
ATOM   4081  H1  WAT   726      -9.004  17.133   4.301  1.00  0.00           H  
ATOM   4082  H2  WAT   726      -8.758  15.827   3.576  1.00  0.00           H  
TER    4083      WAT   726 
ATOM   4083  O   WAT   727     -33.421   4.645  22.762  1.00  0.00           O  
ATOM   4084  H1  WAT   727     -34.375   4.722  22.754  1.00  0.00           H  
ATOM   4085  H2  WAT   727     -33.124   5.278  22.108  1.00  0.00           H  
TER    4086      WAT   727 
ATOM   4086  O   WAT   728      -9.580  -1.916 -16.581  1.00  0.00           O  
ATOM   4087  H1  WAT   728     -10.421  -1.948 -17.038  1.00  0.00           H  
ATOM   4088  H2  WAT   728      -9.783  -2.191 -15.687  1.00  0.00           H  
TER    4089      WAT   728 
ATOM   4089  O   WAT   729     -14.424   2.381   3.590  1.00  0.00           O  
ATOM   4090  H1  WAT   729     -14.875   2.607   2.777  1.00  0.00           H  
ATOM   4091  H2  WAT   729     -13.494   2.433   3.371  1.00  0.00           H  
TER    4092      WAT   729 
ATOM   4092  O   WAT   730     -28.671  -1.708 -18.301  1.00  0.00           O  
ATOM   4093  H1  WAT   730     -29.017  -1.539 -19.177  1.00  0.00           H  
ATOM   4094  H2  WAT   730     -28.215  -0.901 -18.063  1.00  0.00           H  
TER    4095      WAT   730 
ATOM   4095  O   WAT   731     -36.808   1.063  -3.348  1.00  0.00           O  
ATOM   4096  H1  WAT   731     -35.902   0.829  -3.147  1.00  0.00           H  
ATOM   4097  H2  WAT   731     -37.188   0.262  -3.707  1.00  0.00           H  
TER    4098      WAT   731 
ATOM   4098  O   WAT   732     -10.469  14.326  -3.531  1.00  0.00           O  
ATOM   4099  H1  WAT   732     -10.874  13.720  -4.152  1.00  0.00           H  
ATOM   4100  H2  WAT   732     -10.396  13.823  -2.719  1.00  0.00           H  
TER    4101      WAT   732 
ATOM   4101  O   WAT   733      19.306 -30.325  25.681  1.00  0.00           O  
ATOM   4102  H1  WAT   733      18.837 -29.522  25.906  1.00  0.00           H  
ATOM   4103  H2  WAT   733      18.959 -30.574  24.824  1.00  0.00           H  
TER    4104      WAT   733 
ATOM   4104  O   WAT   734      12.273 -14.054  21.090  1.00  0.00           O  
ATOM   4105  H1  WAT   734      12.844 -13.549  21.668  1.00  0.00           H  
ATOM   4106  H2  WAT   734      12.181 -13.510  20.308  1.00  0.00           H  
TER    4107      WAT   734 
ATOM   4107  O   WAT   735     -14.001 -14.989  17.879  1.00  0.00           O  
ATOM   4108  H1  WAT   735     -14.590 -14.412  18.364  1.00  0.00           H  
ATOM   4109  H2  WAT   735     -14.567 -15.433  17.247  1.00  0.00           H  
TER    4110      WAT   735 
ATOM   4110  O   WAT   736     -24.132  31.404  -7.126  1.00  0.00           O  
ATOM   4111  H1  WAT   736     -23.443  31.435  -6.462  1.00  0.00           H  
ATOM   4112  H2  WAT   736     -24.569  32.253  -7.056  1.00  0.00           H  
TER    4113      WAT   736 
ATOM   4113  O   WAT   737     -43.408  16.781  -4.190  1.00  0.00           O  
ATOM   4114  H1  WAT   737     -42.876  16.277  -4.805  1.00  0.00           H  
ATOM   4115  H2  WAT   737     -42.914  17.589  -4.051  1.00  0.00           H  
TER    4116      WAT   737 
ATOM   4116  O   WAT   738      22.366  18.358  33.578  1.00  0.00           O  
ATOM   4117  H1  WAT   738      22.651  18.467  32.671  1.00  0.00           H  
ATOM   4118  H2  WAT   738      21.829  17.565  33.566  1.00  0.00           H  
TER    4119      WAT   738 
ATOM   4119  O   WAT   739      -7.042 -29.358  19.314  1.00  0.00           O  
ATOM   4120  H1  WAT   739      -6.681 -28.497  19.099  1.00  0.00           H  
ATOM   4121  H2  WAT   739      -6.275 -29.898  19.506  1.00  0.00           H  
TER    4122      WAT   739 
ATOM   4122  O   WAT   740     -37.354 -11.116 -14.832  1.00  0.00           O  
ATOM   4123  H1  WAT   740     -37.867 -10.744 -15.549  1.00  0.00           H  
ATOM   4124  H2  WAT   740     -37.605 -12.040 -14.812  1.00  0.00           H  
TER    4125      WAT   740 
ATOM   4125  O   WAT   741      32.986   9.683   8.844  1.00  0.00           O  
ATOM   4126  H1  WAT   741      33.739  10.086   8.412  1.00  0.00           H  
ATOM   4127  H2  WAT   741      33.254   8.777   8.997  1.00  0.00           H  
TER    4128      WAT   741 
ATOM   4128  O   WAT   742       6.270 -24.194 -18.323  1.00  0.00           O  
ATOM   4129  H1  WAT   742       6.901 -24.767 -17.889  1.00  0.00           H  
ATOM   4130  H2  WAT   742       6.626 -24.069 -19.203  1.00  0.00           H  
TER    4131      WAT   742 
ATOM   4131  O   WAT   743      11.314   1.782  38.831  1.00  0.00           O  
ATOM   4132  H1  WAT   743      11.141   1.161  39.538  1.00  0.00           H  
ATOM   4133  H2  WAT   743      10.506   2.289  38.753  1.00  0.00           H  
TER    4134      WAT   743 
ATOM   4134  O   WAT   744      36.552  -1.077   8.593  1.00  0.00           O  
ATOM   4135  H1  WAT   744      35.957  -1.791   8.363  1.00  0.00           H  
ATOM   4136  H2  WAT   744      36.155  -0.674   9.365  1.00  0.00           H  
TER    4137      WAT   744 
ATOM   4137  O   WAT   745       3.219 -11.656  -2.206  1.00  0.00           O  
ATOM   4138  H1  WAT   745       3.267 -12.227  -2.973  1.00  0.00           H  
ATOM   4139  H2  WAT   745       4.107 -11.311  -2.108  1.00  0.00           H  
TER    4140      WAT   745 
ATOM   4140  O   WAT   746      -6.443  22.853  34.473  1.00  0.00           O  
ATOM   4141  H1  WAT   746      -7.038  23.524  34.808  1.00  0.00           H  
ATOM   4142  H2  WAT   746      -6.462  22.164  35.136  1.00  0.00           H  
TER    4143      WAT   746 
ATOM   4143  O   WAT   747      43.658 -29.481   2.293  1.00  0.00           O  
ATOM   4144  H1  WAT   747      42.943 -29.928   1.840  1.00  0.00           H  
ATOM   4145  H2  WAT   747      43.943 -28.804   1.679  1.00  0.00           H  
TER    4146      WAT   747 
ATOM   4146  O   WAT   748     -19.953  18.016  20.863  1.00  0.00           O  
ATOM   4147  H1  WAT   748     -19.145  17.798  21.327  1.00  0.00           H  
ATOM   4148  H2  WAT   748     -20.014  18.969  20.923  1.00  0.00           H  
TER    4149      WAT   748 
ATOM   4149  O   WAT   749     -10.060 -29.308 -26.914  1.00  0.00           O  
ATOM   4150  H1  WAT   749     -10.809 -28.969 -27.403  1.00  0.00           H  
ATOM   4151  H2  WAT   749     -10.052 -28.799 -26.103  1.00  0.00           H  
TER    4152      WAT   749 
ATOM   4152  O   WAT   750      35.078  -6.040  22.956  1.00  0.00           O  
ATOM   4153  H1  WAT   750      35.960  -6.389  23.086  1.00  0.00           H  
ATOM   4154  H2  WAT   750      35.084  -5.198  23.410  1.00  0.00           H  
TER    4155      WAT   750 
ATOM   4155  O   WAT   751     -36.836  -8.728 -20.851  1.00  0.00           O  
ATOM   4156  H1  WAT   751     -37.376  -7.951 -20.708  1.00  0.00           H  
ATOM   4157  H2  WAT   751     -37.284  -9.206 -21.549  1.00  0.00           H  
TER    4158      WAT   751 
ATOM   4158  O   WAT   752       1.695  15.437  28.826  1.00  0.00           O  
ATOM   4159  H1  WAT   752       2.020  15.924  28.069  1.00  0.00           H  
ATOM   4160  H2  WAT   752       1.127  14.764  28.451  1.00  0.00           H  
TER    4161      WAT   752 
ATOM   4161  O   WAT   753      27.863 -28.709  -7.065  1.00  0.00           O  
ATOM   4162  H1  WAT   753      28.214 -28.584  -6.183  1.00  0.00           H  
ATOM   4163  H2  WAT   753      28.216 -27.975  -7.569  1.00  0.00           H  
TER    4164      WAT   753 
ATOM   4164  O   WAT   754     -34.705  -3.589 -14.813  1.00  0.00           O  
ATOM   4165  H1  WAT   754     -35.282  -4.315 -14.577  1.00  0.00           H  
ATOM   4166  H2  WAT   754     -34.343  -3.837 -15.663  1.00  0.00           H  
TER    4167      WAT   754 
ATOM   4167  O   WAT   755      10.975  34.442 -10.050  1.00  0.00           O  
ATOM   4168  H1  WAT   755      11.040  33.544 -10.376  1.00  0.00           H  
ATOM   4169  H2  WAT   755      11.546  34.948 -10.627  1.00  0.00           H  
TER    4170      WAT   755 
ATOM   4170  O   WAT   756      43.188   8.088 -19.227  1.00  0.00           O  
ATOM   4171  H1  WAT   756      42.930   7.437 -18.575  1.00  0.00           H  
ATOM   4172  H2  WAT   756      43.889   7.664 -19.723  1.00  0.00           H  
TER    4173      WAT   756 
ATOM   4173  O   WAT   757     -12.771   4.629   7.837  1.00  0.00           O  
ATOM   4174  H1  WAT   757     -12.944   3.830   7.338  1.00  0.00           H  
ATOM   4175  H2  WAT   757     -11.925   4.936   7.511  1.00  0.00           H  
TER    4176      WAT   757 
ATOM   4176  O   WAT   758     -38.749 -32.099  -0.773  1.00  0.00           O  
ATOM   4177  H1  WAT   758     -37.888 -32.511  -0.837  1.00  0.00           H  
ATOM   4178  H2  WAT   758     -38.604 -31.326  -0.226  1.00  0.00           H  
TER    4179      WAT   758 
ATOM   4179  O   WAT   759       1.735 -45.399  23.568  1.00  0.00           O  
ATOM   4180  H1  WAT   759       1.931 -45.944  24.330  1.00  0.00           H  
ATOM   4181  H2  WAT   759       1.056 -45.882  23.096  1.00  0.00           H  
TER    4182      WAT   759 
ATOM   4182  O   WAT   760      38.712  20.769  17.210  1.00  0.00           O  
ATOM   4183  H1  WAT   760      38.080  20.310  17.764  1.00  0.00           H  
ATOM   4184  H2  WAT   760      38.201  21.456  16.782  1.00  0.00           H  
TER    4185      WAT   760 
ATOM   4185  O   WAT   761      20.945 -24.186 -37.276  1.00  0.00           O  
ATOM   4186  H1  WAT   761      20.246 -24.577 -37.800  1.00  0.00           H  
ATOM   4187  H2  WAT   761      21.397 -23.597 -37.881  1.00  0.00           H  
TER    4188      WAT   761 
ATOM   4188  O   WAT   762       8.976 -21.518 -37.024  1.00  0.00           O  
ATOM   4189  H1  WAT   762       8.356 -22.207 -36.782  1.00  0.00           H  
ATOM   4190  H2  WAT   762       8.912 -20.879 -36.314  1.00  0.00           H  
TER    4191      WAT   762 
ATOM   4191  O   WAT   763      21.421  -6.056  47.312  1.00  0.00           O  
ATOM   4192  H1  WAT   763      21.025  -5.820  48.150  1.00  0.00           H  
ATOM   4193  H2  WAT   763      21.060  -5.425  46.690  1.00  0.00           H  
TER    4194      WAT   763 
ATOM   4194  O   WAT   764      36.162  24.451   5.680  1.00  0.00           O  
ATOM   4195  H1  WAT   764      36.125  23.973   6.508  1.00  0.00           H  
ATOM   4196  H2  WAT   764      36.534  25.302   5.910  1.00  0.00           H  
TER    4197      WAT   764 
ATOM   4197  O   WAT   765      18.415  27.929   1.085  1.00  0.00           O  
ATOM   4198  H1  WAT   765      17.526  28.283   1.069  1.00  0.00           H  
ATOM   4199  H2  WAT   765      18.597  27.782   2.013  1.00  0.00           H  
TER    4200      WAT   765 
ATOM   4200  O   WAT   766      15.713   8.985 -11.209  1.00  0.00           O  
ATOM   4201  H1  WAT   766      14.767   8.944 -11.068  1.00  0.00           H  
ATOM   4202  H2  WAT   766      16.087   8.971 -10.328  1.00  0.00           H  
TER    4203      WAT   766 
ATOM   4203  O   WAT   767       9.078 -34.912   5.506  1.00  0.00           O  
ATOM   4204  H1  WAT   767       8.626 -34.125   5.810  1.00  0.00           H  
ATOM   4205  H2  WAT   767       9.963 -34.614   5.297  1.00  0.00           H  
TER    4206      WAT   767 
ATOM   4206  O   WAT   768     -13.209  30.173 -29.507  1.00  0.00           O  
ATOM   4207  H1  WAT   768     -12.695  29.386 -29.327  1.00  0.00           H  
ATOM   4208  H2  WAT   768     -13.316  30.177 -30.459  1.00  0.00           H  
TER    4209      WAT   768 
ATOM   4209  O   WAT   769       0.883  -4.871 -39.645  1.00  0.00           O  
ATOM   4210  H1  WAT   769       1.301  -4.249 -40.240  1.00  0.00           H  
ATOM   4211  H2  WAT   769       1.126  -4.566 -38.771  1.00  0.00           H  
TER    4212      WAT   769 
ATOM   4212  O   WAT   770      41.748 -15.628   9.399  1.00  0.00           O  
ATOM   4213  H1  WAT   770      41.056 -14.967   9.413  1.00  0.00           H  
ATOM   4214  H2  WAT   770      41.982 -15.750  10.319  1.00  0.00           H  
TER    4215      WAT   770 
ATOM   4215  O   WAT   771      25.808 -29.650  21.892  1.00  0.00           O  
ATOM   4216  H1  WAT   771      26.762 -29.593  21.832  1.00  0.00           H  
ATOM   4217  H2  WAT   771      25.500 -29.444  21.009  1.00  0.00           H  
TER    4218      WAT   771 
ATOM   4218  O   WAT   772      33.348  13.567 -13.425  1.00  0.00           O  
ATOM   4219  H1  WAT   772      32.631  13.255 -12.873  1.00  0.00           H  
ATOM   4220  H2  WAT   772      32.914  13.948 -14.188  1.00  0.00           H  
TER    4221      WAT   772 
ATOM   4221  O   WAT   773      -9.815  -2.219  28.569  1.00  0.00           O  
ATOM   4222  H1  WAT   773     -10.220  -1.462  28.992  1.00  0.00           H  
ATOM   4223  H2  WAT   773     -10.471  -2.913  28.641  1.00  0.00           H  
TER    4224      WAT   773 
ATOM   4224  O   WAT   774      -3.145  10.031  31.465  1.00  0.00           O  
ATOM   4225  H1  WAT   774      -3.984   9.974  31.009  1.00  0.00           H  
ATOM   4226  H2  WAT   774      -3.358  10.424  32.312  1.00  0.00           H  
TER    4227      WAT   774 
ATOM   4227  O   WAT   775      26.122  32.435   5.341  1.00  0.00           O  
ATOM   4228  H1  WAT   775      25.210  32.419   5.633  1.00  0.00           H  
ATOM   4229  H2  WAT   775      26.094  32.885   4.496  1.00  0.00           H  
TER    4230      WAT   775 
ATOM   4230  O   WAT   776      -6.277 -17.509  -9.285  1.00  0.00           O  
ATOM   4231  H1  WAT   776      -6.528 -18.104  -9.992  1.00  0.00           H  
ATOM   4232  H2  WAT   776      -7.103 -17.123  -8.993  1.00  0.00           H  
TER    4233      WAT   776 
ATOM   4233  O   WAT   777     -37.145  18.491  22.872  1.00  0.00           O  
ATOM   4234  H1  WAT   777     -36.250  18.327  23.169  1.00  0.00           H  
ATOM   4235  H2  WAT   777     -37.667  17.811  23.296  1.00  0.00           H  
TER    4236      WAT   777 
ATOM   4236  O   WAT   778     -21.504  31.343  -9.494  1.00  0.00           O  
ATOM   4237  H1  WAT   778     -21.144  31.810 -10.248  1.00  0.00           H  
ATOM   4238  H2  WAT   778     -22.287  31.840  -9.256  1.00  0.00           H  
TER    4239      WAT   778 
ATOM   4239  O   WAT   779     -17.384 -24.923  15.132  1.00  0.00           O  
ATOM   4240  H1  WAT   779     -17.836 -25.639  15.578  1.00  0.00           H  
ATOM   4241  H2  WAT   779     -16.454 -25.117  15.251  1.00  0.00           H  
TER    4242      WAT   779 
ATOM   4242  O   WAT   780      27.052  -0.380 -37.465  1.00  0.00           O  
ATOM   4243  H1  WAT   780      27.065  -0.744 -38.350  1.00  0.00           H  
ATOM   4244  H2  WAT   780      27.436  -1.066 -36.918  1.00  0.00           H  
TER    4245      WAT   780 
ATOM   4245  O   WAT   781     -25.694 -11.930 -32.721  1.00  0.00           O  
ATOM   4246  H1  WAT   781     -25.854 -11.561 -33.589  1.00  0.00           H  
ATOM   4247  H2  WAT   781     -26.546 -12.265 -32.441  1.00  0.00           H  
TER    4248      WAT   781 
ATOM   4248  O   WAT   782      17.125  26.243  13.704  1.00  0.00           O  
ATOM   4249  H1  WAT   782      16.277  26.390  14.123  1.00  0.00           H  
ATOM   4250  H2  WAT   782      16.926  25.690  12.948  1.00  0.00           H  
TER    4251      WAT   782 
ATOM   4251  O   WAT   783      -7.852  -0.058 -11.199  1.00  0.00           O  
ATOM   4252  H1  WAT   783      -7.127  -0.237 -10.600  1.00  0.00           H  
ATOM   4253  H2  WAT   783      -7.487  -0.215 -12.070  1.00  0.00           H  
TER    4254      WAT   783 
ATOM   4254  O   WAT   784       0.624 -37.299 -22.483  1.00  0.00           O  
ATOM   4255  H1  WAT   784       0.208 -37.230 -23.342  1.00  0.00           H  
ATOM   4256  H2  WAT   784       0.800 -38.234 -22.377  1.00  0.00           H  
TER    4257      WAT   784 
ATOM   4257  O   WAT   785     -23.762   9.125  19.959  1.00  0.00           O  
ATOM   4258  H1  WAT   785     -23.645   8.179  20.044  1.00  0.00           H  
ATOM   4259  H2  WAT   785     -24.159   9.394  20.787  1.00  0.00           H  
TER    4260      WAT   785 
ATOM   4260  O   WAT   786     -12.562 -25.319  18.795  1.00  0.00           O  
ATOM   4261  H1  WAT   786     -12.350 -24.469  18.409  1.00  0.00           H  
ATOM   4262  H2  WAT   786     -11.929 -25.923  18.407  1.00  0.00           H  
TER    4263      WAT   786 
ATOM   4263  O   WAT   787      13.031  32.050  -3.131  1.00  0.00           O  
ATOM   4264  H1  WAT   787      13.617  31.519  -3.670  1.00  0.00           H  
ATOM   4265  H2  WAT   787      12.218  32.096  -3.635  1.00  0.00           H  
TER    4266      WAT   787 
ATOM   4266  O   WAT   788     -10.889  10.740  42.960  1.00  0.00           O  
ATOM   4267  H1  WAT   788     -10.080  10.484  43.402  1.00  0.00           H  
ATOM   4268  H2  WAT   788     -11.043  10.046  42.319  1.00  0.00           H  
TER    4269      WAT   788 
ATOM   4269  O   WAT   789     -13.117 -27.744  11.420  1.00  0.00           O  
ATOM   4270  H1  WAT   789     -13.891 -27.957  11.942  1.00  0.00           H  
ATOM   4271  H2  WAT   789     -12.842 -28.583  11.049  1.00  0.00           H  
TER    4272      WAT   789 
ATOM   4272  O   WAT   790      -2.460  36.198  32.311  1.00  0.00           O  
ATOM   4273  H1  WAT   790      -2.328  36.115  31.367  1.00  0.00           H  
ATOM   4274  H2  WAT   790      -1.663  35.834  32.697  1.00  0.00           H  
TER    4275      WAT   790 
ATOM   4275  O   WAT   791     -43.411  18.520 -11.000  1.00  0.00           O  
ATOM   4276  H1  WAT   791     -42.621  18.456 -11.536  1.00  0.00           H  
ATOM   4277  H2  WAT   791     -44.127  18.316 -11.602  1.00  0.00           H  
TER    4278      WAT   791 
ATOM   4278  O   WAT   792      24.995  -7.993  33.042  1.00  0.00           O  
ATOM   4279  H1  WAT   792      25.657  -8.675  32.932  1.00  0.00           H  
ATOM   4280  H2  WAT   792      24.276  -8.263  32.469  1.00  0.00           H  
TER    4281      WAT   792 
ATOM   4281  O   WAT   793     -38.802 -30.935  15.099  1.00  0.00           O  
ATOM   4282  H1  WAT   793     -39.055 -30.995  14.178  1.00  0.00           H  
ATOM   4283  H2  WAT   793     -39.597 -31.164  15.581  1.00  0.00           H  
TER    4284      WAT   793 
ATOM   4284  O   WAT   794       9.236  45.548   3.139  1.00  0.00           O  
ATOM   4285  H1  WAT   794       9.323  46.499   3.206  1.00  0.00           H  
ATOM   4286  H2  WAT   794       8.550  45.416   2.485  1.00  0.00           H  
TER    4287      WAT   794 
ATOM   4287  O   WAT   795       7.921  44.958  16.679  1.00  0.00           O  
ATOM   4288  H1  WAT   795       7.973  45.226  17.596  1.00  0.00           H  
ATOM   4289  H2  WAT   795       7.973  44.002  16.706  1.00  0.00           H  
TER    4290      WAT   795 
ATOM   4290  O   WAT   796      33.967  -5.071   7.136  1.00  0.00           O  
ATOM   4291  H1  WAT   796      34.703  -5.195   7.735  1.00  0.00           H  
ATOM   4292  H2  WAT   796      34.088  -5.743   6.465  1.00  0.00           H  
TER    4293      WAT   796 
ATOM   4293  O   WAT   797      -8.737 -43.155 -20.989  1.00  0.00           O  
ATOM   4294  H1  WAT   797      -8.008 -42.826 -21.515  1.00  0.00           H  
ATOM   4295  H2  WAT   797      -8.322 -43.519 -20.207  1.00  0.00           H  
TER    4296      WAT   797 
ATOM   4296  O   WAT   798      13.759 -20.487  30.126  1.00  0.00           O  
ATOM   4297  H1  WAT   798      14.379 -20.991  29.600  1.00  0.00           H  
ATOM   4298  H2  WAT   798      14.168 -19.626  30.218  1.00  0.00           H  
TER    4299      WAT   798 
ATOM   4299  O   WAT   799      -2.546  -4.870  27.359  1.00  0.00           O  
ATOM   4300  H1  WAT   799      -2.626  -5.821  27.428  1.00  0.00           H  
ATOM   4301  H2  WAT   799      -3.440  -4.546  27.469  1.00  0.00           H  
TER    4302      WAT   799 
ATOM   4302  O   WAT   800       0.685  -3.707  28.086  1.00  0.00           O  
ATOM   4303  H1  WAT   800       0.848  -4.420  27.467  1.00  0.00           H  
ATOM   4304  H2  WAT   800       1.272  -3.888  28.820  1.00  0.00           H  
TER    4305      WAT   800 
ATOM   4305  O   WAT   801      40.086  30.394  -4.791  1.00  0.00           O  
ATOM   4306  H1  WAT   801      39.659  30.727  -5.580  1.00  0.00           H  
ATOM   4307  H2  WAT   801      39.748  29.504  -4.692  1.00  0.00           H  
TER    4308      WAT   801 
ATOM   4308  O   WAT   802       6.017  40.194  23.074  1.00  0.00           O  
ATOM   4309  H1  WAT   802       6.185  41.090  22.780  1.00  0.00           H  
ATOM   4310  H2  WAT   802       6.850  39.905  23.447  1.00  0.00           H  
TER    4311      WAT   802 
ATOM   4311  O   WAT   803       5.914 -26.310  27.494  1.00  0.00           O  
ATOM   4312  H1  WAT   803       6.474 -25.602  27.813  1.00  0.00           H  
ATOM   4313  H2  WAT   803       6.148 -27.062  28.038  1.00  0.00           H  
TER    4314      WAT   803 
ATOM   4314  O   WAT   804      -3.272  18.302  12.111  1.00  0.00           O  
ATOM   4315  H1  WAT   804      -2.442  18.306  11.634  1.00  0.00           H  
ATOM   4316  H2  WAT   804      -3.417  19.218  12.346  1.00  0.00           H  
TER    4317      WAT   804 
ATOM   4317  O   WAT   805      -2.714   8.923 -33.850  1.00  0.00           O  
ATOM   4318  H1  WAT   805      -2.453   9.793 -33.547  1.00  0.00           H  
ATOM   4319  H2  WAT   805      -2.032   8.672 -34.473  1.00  0.00           H  
TER    4320      WAT   805 
ATOM   4320  O   WAT   806       4.698  25.627  22.360  1.00  0.00           O  
ATOM   4321  H1  WAT   806       5.559  25.828  21.994  1.00  0.00           H  
ATOM   4322  H2  WAT   806       4.454  24.795  21.955  1.00  0.00           H  
TER    4323      WAT   806 
ATOM   4323  O   WAT   807      19.169 -38.839 -26.658  1.00  0.00           O  
ATOM   4324  H1  WAT   807      18.569 -39.290 -26.063  1.00  0.00           H  
ATOM   4325  H2  WAT   807      18.607 -38.508 -27.359  1.00  0.00           H  
TER    4326      WAT   807 
ATOM   4326  O   WAT   808     -39.873  -2.719  32.964  1.00  0.00           O  
ATOM   4327  H1  WAT   808     -40.714  -2.511  33.370  1.00  0.00           H  
ATOM   4328  H2  WAT   808     -39.946  -3.641  32.719  1.00  0.00           H  
TER    4329      WAT   808 
ATOM   4329  O   WAT   809      30.563 -12.817 -10.292  1.00  0.00           O  
ATOM   4330  H1  WAT   809      30.536 -13.632 -10.794  1.00  0.00           H  
ATOM   4331  H2  WAT   809      30.090 -13.017  -9.484  1.00  0.00           H  
TER    4332      WAT   809 
ATOM   4332  O   WAT   810       5.894 -25.671  32.852  1.00  0.00           O  
ATOM   4333  H1  WAT   810       6.298 -24.805  32.904  1.00  0.00           H  
ATOM   4334  H2  WAT   810       5.803 -25.947  33.763  1.00  0.00           H  
TER    4335      WAT   810 
ATOM   4335  O   WAT   811     -24.040 -35.542  12.318  1.00  0.00           O  
ATOM   4336  H1  WAT   811     -23.864 -35.944  13.168  1.00  0.00           H  
ATOM   4337  H2  WAT   811     -24.133 -36.281  11.718  1.00  0.00           H  
TER    4338      WAT   811 
ATOM   4338  O   WAT   812     -24.593  -6.370 -13.110  1.00  0.00           O  
ATOM   4339  H1  WAT   812     -25.019  -5.856 -12.425  1.00  0.00           H  
ATOM   4340  H2  WAT   812     -25.000  -6.070 -13.923  1.00  0.00           H  
TER    4341      WAT   812 
ATOM   4341  O   WAT   813     -23.736 -22.833  -0.355  1.00  0.00           O  
ATOM   4342  H1  WAT   813     -23.600 -23.779  -0.406  1.00  0.00           H  
ATOM   4343  H2  WAT   813     -24.274 -22.627  -1.120  1.00  0.00           H  
TER    4344      WAT   813 
ATOM   4344  O   WAT   814     -34.000  16.568  -6.866  1.00  0.00           O  
ATOM   4345  H1  WAT   814     -34.770  17.133  -6.933  1.00  0.00           H  
ATOM   4346  H2  WAT   814     -33.607  16.797  -6.024  1.00  0.00           H  
TER    4347      WAT   814 
ATOM   4347  O   WAT   815       2.349 -43.012 -25.400  1.00  0.00           O  
ATOM   4348  H1  WAT   815       2.313 -43.842 -25.875  1.00  0.00           H  
ATOM   4349  H2  WAT   815       1.844 -43.170 -24.602  1.00  0.00           H  
TER    4350      WAT   815 
ATOM   4350  O   WAT   816       5.590  30.034   4.579  1.00  0.00           O  
ATOM   4351  H1  WAT   816       5.161  30.268   5.402  1.00  0.00           H  
ATOM   4352  H2  WAT   816       5.396  30.766   3.993  1.00  0.00           H  
TER    4353      WAT   816 
ATOM   4353  O   WAT   817      -7.210  11.892 -30.013  1.00  0.00           O  
ATOM   4354  H1  WAT   817      -6.817  12.209 -30.826  1.00  0.00           H  
ATOM   4355  H2  WAT   817      -7.339  10.955 -30.159  1.00  0.00           H  
TER    4356      WAT   817 
ATOM   4356  O   WAT   818      11.942  38.635  24.106  1.00  0.00           O  
ATOM   4357  H1  WAT   818      11.417  37.835  24.110  1.00  0.00           H  
ATOM   4358  H2  WAT   818      12.616  38.477  23.445  1.00  0.00           H  
TER    4359      WAT   818 
ATOM   4359  O   WAT   819      15.058  -6.483  44.963  1.00  0.00           O  
ATOM   4360  H1  WAT   819      14.507  -5.870  45.451  1.00  0.00           H  
ATOM   4361  H2  WAT   819      14.484  -7.227  44.782  1.00  0.00           H  
TER    4362      WAT   819 
ATOM   4362  O   WAT   820      28.034   0.479  12.636  1.00  0.00           O  
ATOM   4363  H1  WAT   820      27.623   0.409  11.774  1.00  0.00           H  
ATOM   4364  H2  WAT   820      27.302   0.585  13.243  1.00  0.00           H  
TER    4365      WAT   820 
ATOM   4365  O   WAT   821     -28.658  34.238   3.374  1.00  0.00           O  
ATOM   4366  H1  WAT   821     -29.437  34.792   3.415  1.00  0.00           H  
ATOM   4367  H2  WAT   821     -28.171  34.565   2.617  1.00  0.00           H  
TER    4368      WAT   821 
ATOM   4368  O   WAT   822     -30.243  18.446 -29.390  1.00  0.00           O  
ATOM   4369  H1  WAT   822     -29.547  18.350 -30.040  1.00  0.00           H  
ATOM   4370  H2  WAT   822     -31.050  18.463 -29.904  1.00  0.00           H  
TER    4371      WAT   822 
ATOM   4371  O   WAT   823     -26.306 -16.941 -18.131  1.00  0.00           O  
ATOM   4372  H1  WAT   823     -26.533 -17.473 -17.368  1.00  0.00           H  
ATOM   4373  H2  WAT   823     -25.451 -16.568 -17.916  1.00  0.00           H  
TER    4374      WAT   823 
ATOM   4374  O   WAT   824     -36.205  22.218  21.970  1.00  0.00           O  
ATOM   4375  H1  WAT   824     -36.970  22.772  22.125  1.00  0.00           H  
ATOM   4376  H2  WAT   824     -35.932  21.938  22.844  1.00  0.00           H  
TER    4377      WAT   824 
ATOM   4377  O   WAT   825     -11.963  34.624 -25.188  1.00  0.00           O  
ATOM   4378  H1  WAT   825     -12.579  34.069 -24.708  1.00  0.00           H  
ATOM   4379  H2  WAT   825     -11.120  34.179 -25.098  1.00  0.00           H  
TER    4380      WAT   825 
ATOM   4380  O   WAT   826      12.039  24.668  -2.883  1.00  0.00           O  
ATOM   4381  H1  WAT   826      12.986  24.706  -3.018  1.00  0.00           H  
ATOM   4382  H2  WAT   826      11.724  24.072  -3.561  1.00  0.00           H  
TER    4383      WAT   826 
ATOM   4383  O   WAT   827      17.914  13.503 -17.212  1.00  0.00           O  
ATOM   4384  H1  WAT   827      17.770  12.696 -16.718  1.00  0.00           H  
ATOM   4385  H2  WAT   827      18.768  13.817 -16.914  1.00  0.00           H  
TER    4386      WAT   827 
ATOM   4386  O   WAT   828      11.296  -9.140 -24.499  1.00  0.00           O  
ATOM   4387  H1  WAT   828      11.616  -8.320 -24.876  1.00  0.00           H  
ATOM   4388  H2  WAT   828      11.871  -9.301 -23.751  1.00  0.00           H  
TER    4389      WAT   828 
ATOM   4389  O   WAT   829     -32.515  31.135  -3.088  1.00  0.00           O  
ATOM   4390  H1  WAT   829     -31.693  31.612  -3.200  1.00  0.00           H  
ATOM   4391  H2  WAT   829     -33.151  31.630  -3.605  1.00  0.00           H  
TER    4392      WAT   829 
ATOM   4392  O   WAT   830      -5.442  -5.637 -17.839  1.00  0.00           O  
ATOM   4393  H1  WAT   830      -5.612  -4.923 -17.224  1.00  0.00           H  
ATOM   4394  H2  WAT   830      -5.576  -5.246 -18.703  1.00  0.00           H  
TER    4395      WAT   830 
ATOM   4395  O   WAT   831     -39.665  15.123 -14.576  1.00  0.00           O  
ATOM   4396  H1  WAT   831     -39.726  14.933 -15.512  1.00  0.00           H  
ATOM   4397  H2  WAT   831     -39.428  16.049 -14.534  1.00  0.00           H  
TER    4398      WAT   831 
ATOM   4398  O   WAT   832      -2.400  -8.433  19.818  1.00  0.00           O  
ATOM   4399  H1  WAT   832      -2.512  -7.826  20.549  1.00  0.00           H  
ATOM   4400  H2  WAT   832      -1.624  -8.115  19.358  1.00  0.00           H  
TER    4401      WAT   832 
ATOM   4401  O   WAT   833      -3.070  22.930 -23.532  1.00  0.00           O  
ATOM   4402  H1  WAT   833      -2.431  22.878 -22.822  1.00  0.00           H  
ATOM   4403  H2  WAT   833      -3.901  23.115 -23.093  1.00  0.00           H  
TER    4404      WAT   833 
ATOM   4404  O   WAT   834       2.957  -5.278 -45.864  1.00  0.00           O  
ATOM   4405  H1  WAT   834       2.012  -5.129 -45.840  1.00  0.00           H  
ATOM   4406  H2  WAT   834       3.306  -4.719 -45.170  1.00  0.00           H  
TER    4407      WAT   834 
ATOM   4407  O   WAT   835     -21.736 -12.933  27.297  1.00  0.00           O  
ATOM   4408  H1  WAT   835     -21.290 -13.718  27.617  1.00  0.00           H  
ATOM   4409  H2  WAT   835     -22.594 -12.956  27.719  1.00  0.00           H  
TER    4410      WAT   835 
ATOM   4410  O   WAT   836      -5.881 -31.863  -8.388  1.00  0.00           O  
ATOM   4411  H1  WAT   836      -5.545 -32.289  -7.599  1.00  0.00           H  
ATOM   4412  H2  WAT   836      -5.113 -31.761  -8.950  1.00  0.00           H  
TER    4413      WAT   836 
ATOM   4413  O   WAT   837     -43.041  27.445  -0.477  1.00  0.00           O  
ATOM   4414  H1  WAT   837     -43.982  27.589  -0.376  1.00  0.00           H  
ATOM   4415  H2  WAT   837     -42.641  27.988   0.202  1.00  0.00           H  
TER    4416      WAT   837 
ATOM   4416  O   WAT   838       9.932  21.943   9.066  1.00  0.00           O  
ATOM   4417  H1  WAT   838       9.296  21.570   9.677  1.00  0.00           H  
ATOM   4418  H2  WAT   838      10.680  21.348   9.106  1.00  0.00           H  
TER    4419      WAT   838 
ATOM   4419  O   WAT   839       8.062  31.121  18.581  1.00  0.00           O  
ATOM   4420  H1  WAT   839       7.412  31.379  17.927  1.00  0.00           H  
ATOM   4421  H2  WAT   839       8.898  31.164  18.117  1.00  0.00           H  
TER    4422      WAT   839 
ATOM   4422  O   WAT   840      40.419 -18.386 -18.799  1.00  0.00           O  
ATOM   4423  H1  WAT   840      40.617 -17.466 -18.622  1.00  0.00           H  
ATOM   4424  H2  WAT   840      39.667 -18.360 -19.391  1.00  0.00           H  
TER    4425      WAT   840 
ATOM   4425  O   WAT   841      26.632 -11.189 -18.118  1.00  0.00           O  
ATOM   4426  H1  WAT   841      26.860 -11.745 -17.374  1.00  0.00           H  
ATOM   4427  H2  WAT   841      26.621 -10.301 -17.759  1.00  0.00           H  
TER    4428      WAT   841 
ATOM   4428  O   WAT   842     -17.796  12.650 -39.598  1.00  0.00           O  
ATOM   4429  H1  WAT   842     -17.018  12.499 -39.061  1.00  0.00           H  
ATOM   4430  H2  WAT   842     -18.307  11.845 -39.511  1.00  0.00           H  
TER    4431      WAT   842 
ATOM   4431  O   WAT   843      -6.131  12.154  -4.807  1.00  0.00           O  
ATOM   4432  H1  WAT   843      -6.654  12.379  -5.576  1.00  0.00           H  
ATOM   4433  H2  WAT   843      -5.225  12.187  -5.114  1.00  0.00           H  
TER    4434      WAT   843 
ATOM   4434  O   WAT   844      25.962  11.955  13.930  1.00  0.00           O  
ATOM   4435  H1  WAT   844      25.544  12.260  13.125  1.00  0.00           H  
ATOM   4436  H2  WAT   844      26.857  11.741  13.669  1.00  0.00           H  
TER    4437      WAT   844 
ATOM   4437  O   WAT   845     -13.074  -9.401  34.600  1.00  0.00           O  
ATOM   4438  H1  WAT   845     -13.811  -9.697  34.067  1.00  0.00           H  
ATOM   4439  H2  WAT   845     -12.299  -9.707  34.129  1.00  0.00           H  
TER    4440      WAT   845 
ATOM   4440  O   WAT   846       1.600   6.805 -28.832  1.00  0.00           O  
ATOM   4441  H1  WAT   846       1.276   7.283 -29.596  1.00  0.00           H  
ATOM   4442  H2  WAT   846       2.333   7.331 -28.513  1.00  0.00           H  
TER    4443      WAT   846 
ATOM   4443  O   WAT   847      13.161  20.416  23.918  1.00  0.00           O  
ATOM   4444  H1  WAT   847      13.890  19.882  24.232  1.00  0.00           H  
ATOM   4445  H2  WAT   847      13.132  20.251  22.976  1.00  0.00           H  
TER    4446      WAT   847 
ATOM   4446  O   WAT   848      -3.316 -11.899 -31.964  1.00  0.00           O  
ATOM   4447  H1  WAT   848      -4.017 -11.271 -31.791  1.00  0.00           H  
ATOM   4448  H2  WAT   848      -2.785 -11.484 -32.644  1.00  0.00           H  
TER    4449      WAT   848 
ATOM   4449  O   WAT   849     -42.842  -5.576   2.973  1.00  0.00           O  
ATOM   4450  H1  WAT   849     -42.660  -4.741   3.405  1.00  0.00           H  
ATOM   4451  H2  WAT   849     -43.479  -6.007   3.543  1.00  0.00           H  
TER    4452      WAT   849 
ATOM   4452  O   WAT   850      -3.055 -12.265  -1.312  1.00  0.00           O  
ATOM   4453  H1  WAT   850      -3.334 -11.365  -1.144  1.00  0.00           H  
ATOM   4454  H2  WAT   850      -2.128 -12.276  -1.072  1.00  0.00           H  
TER    4455      WAT   850 
ATOM   4455  O   WAT   851       5.582  32.404  13.233  1.00  0.00           O  
ATOM   4456  H1  WAT   851       5.610  32.807  12.366  1.00  0.00           H  
ATOM   4457  H2  WAT   851       6.442  31.998  13.337  1.00  0.00           H  
TER    4458      WAT   851 
ATOM   4458  O   WAT   852       5.706 -14.701  -1.490  1.00  0.00           O  
ATOM   4459  H1  WAT   852       5.725 -14.071  -2.210  1.00  0.00           H  
ATOM   4460  H2  WAT   852       6.452 -14.461  -0.942  1.00  0.00           H  
TER    4461      WAT   852 
ATOM   4461  O   WAT   853      28.849 -22.970   1.436  1.00  0.00           O  
ATOM   4462  H1  WAT   853      28.687 -23.849   1.779  1.00  0.00           H  
ATOM   4463  H2  WAT   853      28.944 -22.423   2.216  1.00  0.00           H  
TER    4464      WAT   853 
ATOM   4464  O   WAT   854      38.528 -18.414  16.453  1.00  0.00           O  
ATOM   4465  H1  WAT   854      38.871 -17.990  15.667  1.00  0.00           H  
ATOM   4466  H2  WAT   854      38.443 -17.704  17.090  1.00  0.00           H  
TER    4467      WAT   854 
ATOM   4467  O   WAT   855     -28.965 -10.076 -24.043  1.00  0.00           O  
ATOM   4468  H1  WAT   855     -28.482  -9.558 -23.400  1.00  0.00           H  
ATOM   4469  H2  WAT   855     -29.318 -10.811 -23.542  1.00  0.00           H  
TER    4470      WAT   855 
ATOM   4470  O   WAT   856       6.280   0.495 -15.178  1.00  0.00           O  
ATOM   4471  H1  WAT   856       5.760   0.145 -15.902  1.00  0.00           H  
ATOM   4472  H2  WAT   856       7.108   0.017 -15.226  1.00  0.00           H  
TER    4473      WAT   856 
ATOM   4473  O   WAT   857      42.326  -2.478   5.842  1.00  0.00           O  
ATOM   4474  H1  WAT   857      42.602  -1.793   5.234  1.00  0.00           H  
ATOM   4475  H2  WAT   857      43.128  -2.962   6.038  1.00  0.00           H  
TER    4476      WAT   857 
ATOM   4476  O   WAT   858      -6.230  -1.678   6.089  1.00  0.00           O  
ATOM   4477  H1  WAT   858      -6.226  -1.238   6.939  1.00  0.00           H  
ATOM   4478  H2  WAT   858      -5.545  -2.343   6.160  1.00  0.00           H  
TER    4479      WAT   858 
ATOM   4479  O   WAT   859     -21.866  -6.232  19.669  1.00  0.00           O  
ATOM   4480  H1  WAT   859     -22.023  -6.425  20.593  1.00  0.00           H  
ATOM   4481  H2  WAT   859     -22.446  -6.830  19.198  1.00  0.00           H  
TER    4482      WAT   859 
ATOM   4482  O   WAT   860     -21.097 -30.864   4.784  1.00  0.00           O  
ATOM   4483  H1  WAT   860     -20.801 -31.391   5.526  1.00  0.00           H  
ATOM   4484  H2  WAT   860     -20.583 -30.059   4.842  1.00  0.00           H  
TER    4485      WAT   860 
ATOM   4485  O   WAT   861     -11.023   1.252 -14.668  1.00  0.00           O  
ATOM   4486  H1  WAT   861     -11.022   1.824 -13.901  1.00  0.00           H  
ATOM   4487  H2  WAT   861     -10.248   1.515 -15.164  1.00  0.00           H  
TER    4488      WAT   861 
ATOM   4488  O   WAT   862      36.369  -4.125  -5.411  1.00  0.00           O  
ATOM   4489  H1  WAT   862      35.953  -4.034  -6.268  1.00  0.00           H  
ATOM   4490  H2  WAT   862      35.690  -4.507  -4.854  1.00  0.00           H  
TER    4491      WAT   862 
ATOM   4491  O   WAT   863       5.583  28.263 -15.944  1.00  0.00           O  
ATOM   4492  H1  WAT   863       6.507  28.423 -16.133  1.00  0.00           H  
ATOM   4493  H2  WAT   863       5.484  28.493 -15.020  1.00  0.00           H  
TER    4494      WAT   863 
ATOM   4494  O   WAT   864       1.854 -28.462  26.201  1.00  0.00           O  
ATOM   4495  H1  WAT   864       2.055 -27.527  26.238  1.00  0.00           H  
ATOM   4496  H2  WAT   864       1.680 -28.634  25.276  1.00  0.00           H  
TER    4497      WAT   864 
ATOM   4497  O   WAT   865     -40.423   1.193  35.872  1.00  0.00           O  
ATOM   4498  H1  WAT   865     -40.579   0.467  36.476  1.00  0.00           H  
ATOM   4499  H2  WAT   865     -40.378   0.780  35.009  1.00  0.00           H  
TER    4500      WAT   865 
ATOM   4500  O   WAT   866     -40.060   2.536 -15.835  1.00  0.00           O  
ATOM   4501  H1  WAT   866     -40.936   2.889 -15.987  1.00  0.00           H  
ATOM   4502  H2  WAT   866     -40.100   2.170 -14.951  1.00  0.00           H  
TER    4503      WAT   866 
ATOM   4503  O   WAT   867     -14.504 -32.719  19.392  1.00  0.00           O  
ATOM   4504  H1  WAT   867     -15.143 -33.427  19.320  1.00  0.00           H  
ATOM   4505  H2  WAT   867     -13.914 -32.998  20.093  1.00  0.00           H  
TER    4506      WAT   867 
ATOM   4506  O   WAT   868      23.728   0.415  31.842  1.00  0.00           O  
ATOM   4507  H1  WAT   868      24.228   0.638  31.056  1.00  0.00           H  
ATOM   4508  H2  WAT   868      23.483  -0.502  31.718  1.00  0.00           H  
TER    4509      WAT   868 
ATOM   4509  O   WAT   869       5.644 -12.293 -44.684  1.00  0.00           O  
ATOM   4510  H1  WAT   869       4.713 -12.433 -44.511  1.00  0.00           H  
ATOM   4511  H2  WAT   869       6.022 -13.172 -44.681  1.00  0.00           H  
TER    4512      WAT   869 
ATOM   4512  O   WAT   870      17.805 -23.110  26.723  1.00  0.00           O  
ATOM   4513  H1  WAT   870      17.947 -24.011  26.432  1.00  0.00           H  
ATOM   4514  H2  WAT   870      17.576 -22.634  25.925  1.00  0.00           H  
TER    4515      WAT   870 
ATOM   4515  O   WAT   871      35.114   8.076  19.520  1.00  0.00           O  
ATOM   4516  H1  WAT   871      35.417   8.013  18.614  1.00  0.00           H  
ATOM   4517  H2  WAT   871      34.161   8.018  19.459  1.00  0.00           H  
TER    4518      WAT   871 
ATOM   4518  O   WAT   872     -11.604  13.514  21.316  1.00  0.00           O  
ATOM   4519  H1  WAT   872     -10.816  13.061  21.615  1.00  0.00           H  
ATOM   4520  H2  WAT   872     -11.615  13.375  20.369  1.00  0.00           H  
TER    4521      WAT   872 
ATOM   4521  O   WAT   873      17.005  42.566   7.767  1.00  0.00           O  
ATOM   4522  H1  WAT   873      16.960  43.521   7.814  1.00  0.00           H  
ATOM   4523  H2  WAT   873      16.890  42.277   8.672  1.00  0.00           H  
TER    4524      WAT   873 
ATOM   4524  O   WAT   874       4.772  -4.790  -5.038  1.00  0.00           O  
ATOM   4525  H1  WAT   874       3.917  -4.378  -5.166  1.00  0.00           H  
ATOM   4526  H2  WAT   874       5.382  -4.230  -5.517  1.00  0.00           H  
TER    4527      WAT   874 
ATOM   4527  O   WAT   875      14.563  26.411  -5.237  1.00  0.00           O  
ATOM   4528  H1  WAT   875      13.843  25.792  -5.116  1.00  0.00           H  
ATOM   4529  H2  WAT   875      14.994  26.447  -4.383  1.00  0.00           H  
TER    4530      WAT   875 
ATOM   4530  O   WAT   876       0.029 -37.365 -25.483  1.00  0.00           O  
ATOM   4531  H1  WAT   876       0.390 -36.512 -25.726  1.00  0.00           H  
ATOM   4532  H2  WAT   876       0.276 -37.944 -26.204  1.00  0.00           H  
TER    4533      WAT   876 
ATOM   4533  O   WAT   877      36.494  -9.053  24.832  1.00  0.00           O  
ATOM   4534  H1  WAT   877      36.714  -8.127  24.730  1.00  0.00           H  
ATOM   4535  H2  WAT   877      36.919  -9.483  24.090  1.00  0.00           H  
TER    4536      WAT   877 
ATOM   4536  O   WAT   878      -7.545   9.502  12.085  1.00  0.00           O  
ATOM   4537  H1  WAT   878      -7.955   8.638  12.122  1.00  0.00           H  
ATOM   4538  H2  WAT   878      -7.096   9.590  12.925  1.00  0.00           H  
TER    4539      WAT   878 
ATOM   4539  O   WAT   879     -43.523  -8.682 -13.368  1.00  0.00           O  
ATOM   4540  H1  WAT   879     -43.706  -7.755 -13.214  1.00  0.00           H  
ATOM   4541  H2  WAT   879     -42.788  -8.882 -12.789  1.00  0.00           H  
TER    4542      WAT   879 
ATOM   4542  O   WAT   880      15.242 -19.892 -21.043  1.00  0.00           O  
ATOM   4543  H1  WAT   880      14.894 -19.015 -21.201  1.00  0.00           H  
ATOM   4544  H2  WAT   880      16.111 -19.881 -21.443  1.00  0.00           H  
TER    4545      WAT   880 
ATOM   4545  O   WAT   881     -21.786  10.677  10.670  1.00  0.00           O  
ATOM   4546  H1  WAT   881     -21.515  11.509  11.058  1.00  0.00           H  
ATOM   4547  H2  WAT   881     -21.087  10.065  10.903  1.00  0.00           H  
TER    4548      WAT   881 
ATOM   4548  O   WAT   882      28.636   2.729 -38.923  1.00  0.00           O  
ATOM   4549  H1  WAT   882      29.250   3.253 -38.408  1.00  0.00           H  
ATOM   4550  H2  WAT   882      27.871   2.632 -38.357  1.00  0.00           H  
TER    4551      WAT   882 
ATOM   4551  O   WAT   883     -32.974  29.955  -8.361  1.00  0.00           O  
ATOM   4552  H1  WAT   883     -33.313  30.828  -8.167  1.00  0.00           H  
ATOM   4553  H2  WAT   883     -33.368  29.726  -9.203  1.00  0.00           H  
TER    4554      WAT   883 
ATOM   4554  O   WAT   884     -22.097  -9.599  30.377  1.00  0.00           O  
ATOM   4555  H1  WAT   884     -22.560 -10.289  29.902  1.00  0.00           H  
ATOM   4556  H2  WAT   884     -22.064  -9.911  31.281  1.00  0.00           H  
TER    4557      WAT   884 
ATOM   4557  O   WAT   885      -3.007  20.372 -36.278  1.00  0.00           O  
ATOM   4558  H1  WAT   885      -3.208  21.228 -36.657  1.00  0.00           H  
ATOM   4559  H2  WAT   885      -3.143  20.489 -35.338  1.00  0.00           H  
TER    4560      WAT   885 
ATOM   4560  O   WAT   886      30.100  -6.728  10.537  1.00  0.00           O  
ATOM   4561  H1  WAT   886      30.005  -5.979  11.126  1.00  0.00           H  
ATOM   4562  H2  WAT   886      30.563  -6.377   9.776  1.00  0.00           H  
TER    4563      WAT   886 
ATOM   4563  O   WAT   887       3.554  -5.198  21.023  1.00  0.00           O  
ATOM   4564  H1  WAT   887       4.021  -5.276  21.855  1.00  0.00           H  
ATOM   4565  H2  WAT   887       4.000  -5.812  20.439  1.00  0.00           H  
TER    4566      WAT   887 
ATOM   4566  O   WAT   888      -1.750  -4.472  21.617  1.00  0.00           O  
ATOM   4567  H1  WAT   888      -0.909  -4.663  21.202  1.00  0.00           H  
ATOM   4568  H2  WAT   888      -2.179  -3.859  21.019  1.00  0.00           H  
TER    4569      WAT   888 
ATOM   4569  O   WAT   889      -0.151  -6.251 -23.446  1.00  0.00           O  
ATOM   4570  H1  WAT   889      -0.145  -6.714 -24.284  1.00  0.00           H  
ATOM   4571  H2  WAT   889       0.761  -6.266 -23.157  1.00  0.00           H  
TER    4572      WAT   889 
ATOM   4572  O   WAT   890      -8.686 -40.225 -23.917  1.00  0.00           O  
ATOM   4573  H1  WAT   890      -9.129 -39.983 -24.730  1.00  0.00           H  
ATOM   4574  H2  WAT   890      -9.232 -40.917 -23.543  1.00  0.00           H  
TER    4575      WAT   890 
ATOM   4575  O   WAT   891      25.564  32.345  -3.482  1.00  0.00           O  
ATOM   4576  H1  WAT   891      25.909  31.784  -2.787  1.00  0.00           H  
ATOM   4577  H2  WAT   891      24.981  32.955  -3.030  1.00  0.00           H  
TER    4578      WAT   891 
ATOM   4578  O   WAT   892     -40.868   4.744  28.048  1.00  0.00           O  
ATOM   4579  H1  WAT   892     -41.670   5.183  28.334  1.00  0.00           H  
ATOM   4580  H2  WAT   892     -40.721   5.070  27.160  1.00  0.00           H  
TER    4581      WAT   892 
ATOM   4581  O   WAT   893      -0.473  -5.611  39.302  1.00  0.00           O  
ATOM   4582  H1  WAT   893      -0.255  -6.030  40.134  1.00  0.00           H  
ATOM   4583  H2  WAT   893       0.304  -5.097  39.083  1.00  0.00           H  
TER    4584      WAT   893 
ATOM   4584  O   WAT   894     -32.358  22.990 -13.133  1.00  0.00           O  
ATOM   4585  H1  WAT   894     -31.849  23.292 -12.380  1.00  0.00           H  
ATOM   4586  H2  WAT   894     -32.208  22.045 -13.160  1.00  0.00           H  
TER    4587      WAT   894 
ATOM   4587  O   WAT   895      17.304  16.769  -8.281  1.00  0.00           O  
ATOM   4588  H1  WAT   895      17.497  16.323  -7.456  1.00  0.00           H  
ATOM   4589  H2  WAT   895      16.354  16.890  -8.271  1.00  0.00           H  
TER    4590      WAT   895 
ATOM   4590  O   WAT   896     -26.465  -8.803  -6.556  1.00  0.00           O  
ATOM   4591  H1  WAT   896     -25.898  -9.575  -6.567  1.00  0.00           H  
ATOM   4592  H2  WAT   896     -25.866  -8.068  -6.420  1.00  0.00           H  
TER    4593      WAT   896 
ATOM   4593  O   WAT   897      16.911 -15.310 -43.344  1.00  0.00           O  
ATOM   4594  H1  WAT   897      16.506 -14.769 -42.666  1.00  0.00           H  
ATOM   4595  H2  WAT   897      16.173 -15.687 -43.823  1.00  0.00           H  
TER    4596      WAT   897 
ATOM   4596  O   WAT   898      -6.576  -0.786  44.430  1.00  0.00           O  
ATOM   4597  H1  WAT   898      -6.706  -0.890  43.487  1.00  0.00           H  
ATOM   4598  H2  WAT   898      -5.755  -0.299  44.506  1.00  0.00           H  
TER    4599      WAT   898 
ATOM   4599  O   WAT   899       4.899 -27.350  30.636  1.00  0.00           O  
ATOM   4600  H1  WAT   899       5.589 -27.099  31.250  1.00  0.00           H  
ATOM   4601  H2  WAT   899       5.155 -28.220  30.331  1.00  0.00           H  
TER    4602      WAT   899 
ATOM   4602  O   WAT   900      22.468  41.994  12.271  1.00  0.00           O  
ATOM   4603  H1  WAT   900      22.334  42.786  12.791  1.00  0.00           H  
ATOM   4604  H2  WAT   900      23.221  41.565  12.678  1.00  0.00           H  
TER    4605      WAT   900 
ATOM   4605  O   WAT   901     -17.839 -16.330 -24.520  1.00  0.00           O  
ATOM   4606  H1  WAT   901     -17.605 -16.863 -23.760  1.00  0.00           H  
ATOM   4607  H2  WAT   901     -17.095 -15.739 -24.637  1.00  0.00           H  
TER    4608      WAT   901 
ATOM   4608  O   WAT   902      10.027  42.883 -22.866  1.00  0.00           O  
ATOM   4609  H1  WAT   902      10.588  42.543 -23.563  1.00  0.00           H  
ATOM   4610  H2  WAT   902      10.577  43.514 -22.402  1.00  0.00           H  
TER    4611      WAT   902 
ATOM   4611  O   WAT   903      29.164   5.159 -32.064  1.00  0.00           O  
ATOM   4612  H1  WAT   903      29.065   5.055 -31.118  1.00  0.00           H  
ATOM   4613  H2  WAT   903      30.110   5.221 -32.200  1.00  0.00           H  
TER    4614      WAT   903 
ATOM   4614  O   WAT   904      17.994 -36.106  11.195  1.00  0.00           O  
ATOM   4615  H1  WAT   904      18.430 -35.394  10.726  1.00  0.00           H  
ATOM   4616  H2  WAT   904      17.092 -35.805  11.304  1.00  0.00           H  
TER    4617      WAT   904 
ATOM   4617  O   WAT   905     -11.438  35.906  28.738  1.00  0.00           O  
ATOM   4618  H1  WAT   905     -10.949  35.090  28.631  1.00  0.00           H  
ATOM   4619  H2  WAT   905     -12.148  35.683  29.341  1.00  0.00           H  
TER    4620      WAT   905 
ATOM   4620  O   WAT   906     -14.328  30.030  33.971  1.00  0.00           O  
ATOM   4621  H1  WAT   906     -13.845  30.586  33.360  1.00  0.00           H  
ATOM   4622  H2  WAT   906     -13.706  29.343  34.213  1.00  0.00           H  
TER    4623      WAT   906 
ATOM   4623  O   WAT   907     -35.795 -28.941  15.756  1.00  0.00           O  
ATOM   4624  H1  WAT   907     -35.768 -27.985  15.803  1.00  0.00           H  
ATOM   4625  H2  WAT   907     -36.465 -29.194  16.391  1.00  0.00           H  
TER    4626      WAT   907 
ATOM   4626  O   WAT   908       5.560 -33.801 -21.036  1.00  0.00           O  
ATOM   4627  H1  WAT   908       5.368 -33.638 -20.113  1.00  0.00           H  
ATOM   4628  H2  WAT   908       5.468 -34.748 -21.136  1.00  0.00           H  
TER    4629      WAT   908 
ATOM   4629  O   WAT   909       2.473 -10.412  39.969  1.00  0.00           O  
ATOM   4630  H1  WAT   909       2.516 -10.232  40.908  1.00  0.00           H  
ATOM   4631  H2  WAT   909       3.278 -10.032  39.615  1.00  0.00           H  
TER    4632      WAT   909 
ATOM   4632  O   WAT   910     -41.944  -7.085   0.705  1.00  0.00           O  
ATOM   4633  H1  WAT   910     -42.037  -8.029   0.831  1.00  0.00           H  
ATOM   4634  H2  WAT   910     -42.327  -6.699   1.493  1.00  0.00           H  
TER    4635      WAT   910 
ATOM   4635  O   WAT   911      28.351   9.565 -10.504  1.00  0.00           O  
ATOM   4636  H1  WAT   911      28.877  10.141 -11.059  1.00  0.00           H  
ATOM   4637  H2  WAT   911      28.981   8.942 -10.141  1.00  0.00           H  
TER    4638      WAT   911 
ATOM   4638  O   WAT   912      12.414 -21.122   9.557  1.00  0.00           O  
ATOM   4639  H1  WAT   912      12.402 -20.236   9.918  1.00  0.00           H  
ATOM   4640  H2  WAT   912      12.378 -20.995   8.609  1.00  0.00           H  
TER    4641      WAT   912 
ATOM   4641  O   WAT   913      41.281  32.391  -3.334  1.00  0.00           O  
ATOM   4642  H1  WAT   913      41.781  32.504  -4.143  1.00  0.00           H  
ATOM   4643  H2  WAT   913      40.477  31.951  -3.609  1.00  0.00           H  
TER    4644      WAT   913 
ATOM   4644  O   WAT   914     -21.724  -3.301  41.256  1.00  0.00           O  
ATOM   4645  H1  WAT   914     -20.974  -2.863  40.852  1.00  0.00           H
[truncated: 4,243,435 more chars]
