# Supplementary material for: Potential effects of metal ion induced two-state allostery on the regulatory mechanism of add adenine riboswitch
Source: Commun Biol. 2022 Oct 22;5:1120. doi: 10.1038/s42003-022-04096-z (PMC9588036; doi:10.1038/s42003-022-04096-z)
Supplement: Supplementary file 4 — Supplementary Data 1 [file 42003_2022_4096_MOESM4_ESM.zip › Supplementary Data 1/initial_kf_2.pdb]

CRYST1   87.635   87.635   87.635 109.47 109.47 109.47               1
ATOM      1 HO5'  C5     1       3.655  20.069 -50.636  1.00  0.00           H  
ATOM      2  O5'  C5     1       4.509  20.163 -50.208  1.00  0.00           O  
ATOM      3  C5'  C5     1       4.354  20.112 -48.797  1.00  0.00           C  
ATOM      4  H5'  C5     1       5.306  20.044 -48.271  1.00  0.00           H  
ATOM      5 H5''  C5     1       3.642  19.319 -48.573  1.00  0.00           H  
ATOM      6  C4'  C5     1       3.695  21.407 -48.306  1.00  0.00           C  
ATOM      7  H4'  C5     1       4.341  22.277 -48.418  1.00  0.00           H  
ATOM      8  O4'  C5     1       2.467  21.734 -48.986  1.00  0.00           O  
ATOM      9  C1'  C5     1       1.587  22.404 -48.106  1.00  0.00           C  
ATOM     10  H1'  C5     1       1.587  23.418 -48.505  1.00  0.00           H  
ATOM     11  N1   C5     1       0.180  21.929 -48.158  1.00  0.00           N  
ATOM     12  C6   C5     1      -0.168  20.701 -48.729  1.00  0.00           C  
ATOM     13  H6   C5     1       0.611  20.063 -49.120  1.00  0.00           H  
ATOM     14  C5   C5     1      -1.444  20.256 -48.606  1.00  0.00           C  
ATOM     15  H5   C5     1      -1.679  19.260 -48.952  1.00  0.00           H  
ATOM     16  C4   C5     1      -2.411  21.089 -48.050  1.00  0.00           C  
ATOM     17  N4   C5     1      -3.637  20.748 -48.043  1.00  0.00           N  
ATOM     18  H41  C5     1      -4.289  21.451 -47.725  1.00  0.00           H  
ATOM     19  H42  C5     1      -3.966  19.824 -48.286  1.00  0.00           H  
ATOM     20  N3   C5     1      -2.154  22.332 -47.619  1.00  0.00           N  
ATOM     21  C2   C5     1      -0.828  22.757 -47.659  1.00  0.00           C  
ATOM     22  O2   C5     1      -0.607  23.820 -47.203  1.00  0.00           O  
ATOM     23  C3'  C5     1       3.343  21.447 -46.847  1.00  0.00           C  
ATOM     24  H3'  C5     1       2.998  20.434 -46.643  1.00  0.00           H  
ATOM     25  C2'  C5     1       2.179  22.431 -46.692  1.00  0.00           C  
ATOM     26  H2'  C5     1       1.526  22.037 -45.914  1.00  0.00           H  
ATOM     27  O2'  C5     1       2.695  23.695 -46.350  1.00  0.00           O  
ATOM     28 HO2'  C5     1       3.355  23.573 -45.663  1.00  0.00           H  
ATOM     29  O3'  C5     1       4.387  21.713 -45.929  1.00  0.00           O  
ATOM     30  P     G     2       4.399  21.307 -44.395  1.00  0.00           P  
ATOM     31  OP1   G     2       5.712  21.308 -43.814  1.00  0.00           O  
ATOM     32  OP2   G     2       3.569  20.061 -44.313  1.00  0.00           O  
ATOM     33  O5'   G     2       3.533  22.546 -43.657  1.00  0.00           O  
ATOM     34  C5'   G     2       4.134  23.785 -43.299  1.00  0.00           C  
ATOM     35  H5'   G     2       4.425  24.263 -44.234  1.00  0.00           H  
ATOM     36 H5''   G     2       5.024  23.545 -42.717  1.00  0.00           H  
ATOM     37  C4'   G     2       3.197  24.717 -42.514  1.00  0.00           C  
ATOM     38  H4'   G     2       3.849  25.506 -42.139  1.00  0.00           H  
ATOM     39  O4'   G     2       2.056  25.305 -43.102  1.00  0.00           O  
ATOM     40  C1'   G     2       1.024  25.254 -42.150  1.00  0.00           C  
ATOM     41  H1'   G     2       0.502  26.206 -42.048  1.00  0.00           H  
ATOM     42  N9    G     2       0.028  24.197 -42.564  1.00  0.00           N  
ATOM     43  C8    G     2       0.088  23.222 -43.556  1.00  0.00           C  
ATOM     44  H8    G     2       0.970  23.085 -44.165  1.00  0.00           H  
ATOM     45  N7    G     2      -0.959  22.499 -43.695  1.00  0.00           N  
ATOM     46  C5    G     2      -1.861  23.095 -42.759  1.00  0.00           C  
ATOM     47  C6    G     2      -3.213  22.822 -42.402  1.00  0.00           C  
ATOM     48  O6    G     2      -3.902  21.911 -42.779  1.00  0.00           O  
ATOM     49  N1    G     2      -3.795  23.711 -41.523  1.00  0.00           N  
ATOM     50  H1    G     2      -4.706  23.517 -41.133  1.00  0.00           H  
ATOM     51  C2    G     2      -3.187  24.758 -40.971  1.00  0.00           C  
ATOM     52  N2    G     2      -3.872  25.583 -40.190  1.00  0.00           N  
ATOM     53  H21   G     2      -4.704  25.188 -39.776  1.00  0.00           H  
ATOM     54  H22   G     2      -3.299  26.242 -39.683  1.00  0.00           H  
ATOM     55  N3    G     2      -1.857  24.942 -41.142  1.00  0.00           N  
ATOM     56  C4    G     2      -1.246  24.099 -42.080  1.00  0.00           C  
ATOM     57  C3'   G     2       2.760  24.028 -41.273  1.00  0.00           C  
ATOM     58  H3'   G     2       2.486  23.019 -41.581  1.00  0.00           H  
ATOM     59  C2'   G     2       1.581  24.881 -40.821  1.00  0.00           C  
ATOM     60  H2'   G     2       0.857  24.256 -40.299  1.00  0.00           H  
ATOM     61  O2'   G     2       1.845  26.047 -39.997  1.00  0.00           O  
ATOM     62 HO2'   G     2       1.084  26.249 -39.447  1.00  0.00           H  
ATOM     63  O3'   G     2       3.798  23.963 -40.305  1.00  0.00           O  
ATOM     64  P     C     3       3.864  22.768 -39.199  1.00  0.00           P  
ATOM     65  OP1   C     3       4.856  23.225 -38.217  1.00  0.00           O  
ATOM     66  OP2   C     3       4.042  21.500 -39.918  1.00  0.00           O  
ATOM     67  O5'   C     3       2.485  22.808 -38.452  1.00  0.00           O  
ATOM     68  C5'   C     3       2.188  23.847 -37.574  1.00  0.00           C  
ATOM     69  H5'   C     3       2.207  24.837 -38.028  1.00  0.00           H  
ATOM     70 H5''   C     3       2.863  23.920 -36.722  1.00  0.00           H  
ATOM     71  C4'   C     3       0.782  23.828 -37.081  1.00  0.00           C  
ATOM     72  H4'   C     3       0.666  24.650 -36.374  1.00  0.00           H  
ATOM     73  O4'   C     3      -0.199  23.846 -38.154  1.00  0.00           O  
ATOM     74  C1'   C     3      -1.306  23.055 -37.895  1.00  0.00           C  
ATOM     75  H1'   C     3      -2.197  23.682 -37.886  1.00  0.00           H  
ATOM     76  N1    C     3      -1.389  21.915 -38.889  1.00  0.00           N  
ATOM     77  C6    C     3      -0.271  21.450 -39.578  1.00  0.00           C  
ATOM     78  H6    C     3       0.729  21.761 -39.311  1.00  0.00           H  
ATOM     79  C5    C     3      -0.456  20.557 -40.573  1.00  0.00           C  
ATOM     80  H5    C     3       0.434  20.214 -41.080  1.00  0.00           H  
ATOM     81  C4    C     3      -1.732  20.004 -40.777  1.00  0.00           C  
ATOM     82  N4    C     3      -1.893  19.206 -41.805  1.00  0.00           N  
ATOM     83  H41   C     3      -2.841  18.893 -41.965  1.00  0.00           H  
ATOM     84  H42   C     3      -1.210  19.229 -42.548  1.00  0.00           H  
ATOM     85  N3    C     3      -2.808  20.415 -40.136  1.00  0.00           N  
ATOM     86  C2    C     3      -2.602  21.366 -39.137  1.00  0.00           C  
ATOM     87  O2    C     3      -3.595  21.665 -38.397  1.00  0.00           O  
ATOM     88  C3'   C     3       0.455  22.573 -36.246  1.00  0.00           C  
ATOM     89  H3'   C     3       0.941  21.783 -36.819  1.00  0.00           H  
ATOM     90  C2'   C     3      -1.076  22.599 -36.453  1.00  0.00           C  
ATOM     91  H2'   C     3      -1.509  21.611 -36.296  1.00  0.00           H  
ATOM     92  O2'   C     3      -1.722  23.482 -35.597  1.00  0.00           O  
ATOM     93 HO2'   C     3      -1.564  23.019 -34.771  1.00  0.00           H  
ATOM     94  O3'   C     3       0.826  22.662 -34.970  1.00  0.00           O  
ATOM     95  P     U     4       1.098  21.377 -34.097  1.00  0.00           P  
ATOM     96  OP1   U     4       1.481  21.749 -32.706  1.00  0.00           O  
ATOM     97  OP2   U     4       2.065  20.614 -34.866  1.00  0.00           O  
ATOM     98  O5'   U     4      -0.279  20.586 -33.947  1.00  0.00           O  
ATOM     99  C5'   U     4      -1.260  21.023 -33.050  1.00  0.00           C  
ATOM    100  H5'   U     4      -1.575  22.049 -33.241  1.00  0.00           H  
ATOM    101 H5''   U     4      -0.923  20.844 -32.029  1.00  0.00           H  
ATOM    102  C4'   U     4      -2.638  20.271 -33.226  1.00  0.00           C  
ATOM    103  H4'   U     4      -3.179  20.642 -32.356  1.00  0.00           H  
ATOM    104  O4'   U     4      -3.364  20.605 -34.434  1.00  0.00           O  
ATOM    105  C1'   U     4      -4.060  19.424 -34.799  1.00  0.00           C  
ATOM    106  H1'   U     4      -5.110  19.605 -35.032  1.00  0.00           H  
ATOM    107  N1    U     4      -3.540  18.757 -35.996  1.00  0.00           N  
ATOM    108  C6    U     4      -2.205  18.835 -36.241  1.00  0.00           C  
ATOM    109  H6    U     4      -1.585  19.426 -35.584  1.00  0.00           H  
ATOM    110  C5    U     4      -1.605  18.262 -37.369  1.00  0.00           C  
ATOM    111  H5    U     4      -0.543  18.253 -37.566  1.00  0.00           H  
ATOM    112  C4    U     4      -2.360  17.410 -38.196  1.00  0.00           C  
ATOM    113  O4    U     4      -1.896  16.650 -39.066  1.00  0.00           O  
ATOM    114  N3    U     4      -3.707  17.289 -37.877  1.00  0.00           N  
ATOM    115  H3    U     4      -4.278  16.630 -38.387  1.00  0.00           H  
ATOM    116  C2    U     4      -4.290  17.800 -36.747  1.00  0.00           C  
ATOM    117  O2    U     4      -5.418  17.353 -36.427  1.00  0.00           O  
ATOM    118  C3'   U     4      -2.569  18.751 -33.023  1.00  0.00           C  
ATOM    119  H3'   U     4      -1.749  18.342 -33.613  1.00  0.00           H  
ATOM    120  C2'   U     4      -3.917  18.409 -33.617  1.00  0.00           C  
ATOM    121  H2'   U     4      -3.909  17.402 -34.035  1.00  0.00           H  
ATOM    122  O2'   U     4      -5.029  18.656 -32.664  1.00  0.00           O  
ATOM    123 HO2'   U     4      -4.965  17.931 -32.037  1.00  0.00           H  
ATOM    124  O3'   U     4      -2.465  18.415 -31.635  1.00  0.00           O  
ATOM    125  P     U     5      -1.951  16.965 -31.197  1.00  0.00           P  
ATOM    126  OP1   U     5      -2.077  16.944 -29.743  1.00  0.00           O  
ATOM    127  OP2   U     5      -0.641  16.599 -31.762  1.00  0.00           O  
ATOM    128  O5'   U     5      -3.085  16.074 -31.838  1.00  0.00           O  
ATOM    129  C5'   U     5      -2.806  14.697 -32.023  1.00  0.00           C  
ATOM    130  H5'   U     5      -2.705  14.216 -31.050  1.00  0.00           H  
ATOM    131 H5''   U     5      -1.877  14.656 -32.591  1.00  0.00           H  
ATOM    132  C4'   U     5      -3.975  14.078 -32.808  1.00  0.00           C  
ATOM    133  H4'   U     5      -4.859  14.228 -32.188  1.00  0.00           H  
ATOM    134  O4'   U     5      -4.103  14.732 -34.041  1.00  0.00           O  
ATOM    135  C1'   U     5      -4.385  13.797 -35.096  1.00  0.00           C  
ATOM    136  H1'   U     5      -5.314  14.063 -35.601  1.00  0.00           H  
ATOM    137  N1    U     5      -3.247  13.696 -36.083  1.00  0.00           N  
ATOM    138  C6    U     5      -2.149  14.455 -35.940  1.00  0.00           C  
ATOM    139  H6    U     5      -2.027  15.111 -35.090  1.00  0.00           H  
ATOM    140  C5    U     5      -1.068  14.441 -36.788  1.00  0.00           C  
ATOM    141  H5    U     5      -0.204  15.065 -36.613  1.00  0.00           H  
ATOM    142  C4    U     5      -1.126  13.618 -37.970  1.00  0.00           C  
ATOM    143  O4    U     5      -0.329  13.586 -38.853  1.00  0.00           O  
ATOM    144  N3    U     5      -2.285  12.922 -38.123  1.00  0.00           N  
ATOM    145  H3    U     5      -2.436  12.412 -38.982  1.00  0.00           H  
ATOM    146  C2    U     5      -3.392  12.895 -37.281  1.00  0.00           C  
ATOM    147  O2    U     5      -4.483  12.357 -37.526  1.00  0.00           O  
ATOM    148  C3'   U     5      -3.789  12.680 -33.109  1.00  0.00           C  
ATOM    149  H3'   U     5      -2.729  12.450 -33.222  1.00  0.00           H  
ATOM    150  C2'   U     5      -4.616  12.456 -34.337  1.00  0.00           C  
ATOM    151  H2'   U     5      -4.328  11.651 -35.012  1.00  0.00           H  
ATOM    152  O2'   U     5      -5.922  12.326 -33.953  1.00  0.00           O  
ATOM    153 HO2'   U     5      -5.875  12.280 -32.996  1.00  0.00           H  
ATOM    154  O3'   U     5      -4.242  11.901 -32.033  1.00  0.00           O  
ATOM    155  P     C     6      -3.782  10.393 -31.955  1.00  0.00           P  
ATOM    156  OP1   C     6      -4.527   9.770 -30.864  1.00  0.00           O  
ATOM    157  OP2   C     6      -2.298  10.345 -31.949  1.00  0.00           O  
ATOM    158  O5'   C     6      -4.238   9.630 -33.290  1.00  0.00           O  
ATOM    159  C5'   C     6      -5.550   9.166 -33.394  1.00  0.00           C  
ATOM    160  H5'   C     6      -6.300   9.951 -33.300  1.00  0.00           H  
ATOM    161 H5''   C     6      -5.795   8.450 -32.610  1.00  0.00           H  
ATOM    162  C4'   C     6      -5.783   8.510 -34.792  1.00  0.00           C  
ATOM    163  H4'   C     6      -6.828   8.213 -34.885  1.00  0.00           H  
ATOM    164  O4'   C     6      -5.626   9.370 -35.926  1.00  0.00           O  
ATOM    165  C1'   C     6      -5.028   8.592 -36.929  1.00  0.00           C  
ATOM    166  H1'   C     6      -5.641   8.711 -37.823  1.00  0.00           H  
ATOM    167  N1    C     6      -3.697   9.101 -37.247  1.00  0.00           N  
ATOM    168  C6    C     6      -2.855   9.739 -36.367  1.00  0.00           C  
ATOM    169  H6    C     6      -3.149   9.944 -35.348  1.00  0.00           H  
ATOM    170  C5    C     6      -1.637  10.194 -36.778  1.00  0.00           C  
ATOM    171  H5    C     6      -0.923  10.751 -36.191  1.00  0.00           H  
ATOM    172  C4    C     6      -1.257   9.930 -38.144  1.00  0.00           C  
ATOM    173  N4    C     6      -0.108  10.268 -38.598  1.00  0.00           N  
ATOM    174  H41   C     6       0.149  10.280 -39.575  1.00  0.00           H  
ATOM    175  H42   C     6       0.537  10.666 -37.931  1.00  0.00           H  
ATOM    176  N3    C     6      -2.075   9.305 -39.005  1.00  0.00           N  
ATOM    177  C2    C     6      -3.264   8.967 -38.558  1.00  0.00           C  
ATOM    178  O2    C     6      -3.935   8.342 -39.358  1.00  0.00           O  
ATOM    179  C3'   C     6      -4.797   7.351 -34.933  1.00  0.00           C  
ATOM    180  H3'   C     6      -3.840   7.798 -34.662  1.00  0.00           H  
ATOM    181  C2'   C     6      -4.936   7.150 -36.459  1.00  0.00           C  
ATOM    182  H2'   C     6      -4.074   6.577 -36.802  1.00  0.00           H  
ATOM    183  O2'   C     6      -6.163   6.484 -36.768  1.00  0.00           O  
ATOM    184 HO2'   C     6      -5.833   5.743 -37.281  1.00  0.00           H  
ATOM    185  O3'   C     6      -5.150   6.173 -34.082  1.00  0.00           O  
ATOM    186  P     A     7      -3.981   5.150 -33.681  1.00  0.00           P  
ATOM    187  OP1   A     7      -4.576   4.049 -32.884  1.00  0.00           O  
ATOM    188  OP2   A     7      -2.864   5.983 -33.199  1.00  0.00           O  
ATOM    189  O5'   A     7      -3.630   4.547 -35.181  1.00  0.00           O  
ATOM    190  C5'   A     7      -4.439   3.592 -35.844  1.00  0.00           C  
ATOM    191  H5'   A     7      -5.475   3.931 -35.844  1.00  0.00           H  
ATOM    192 H5''   A     7      -4.476   2.641 -35.313  1.00  0.00           H  
ATOM    193  C4'   A     7      -3.965   3.215 -37.225  1.00  0.00           C  
ATOM    194  H4'   A     7      -4.690   2.576 -37.729  1.00  0.00           H  
ATOM    195  O4'   A     7      -3.774   4.415 -37.982  1.00  0.00           O  
ATOM    196  C1'   A     7      -2.632   4.266 -38.891  1.00  0.00           C  
ATOM    197  H1'   A     7      -2.936   4.573 -39.891  1.00  0.00           H  
ATOM    198  N9    A     7      -1.524   5.205 -38.519  1.00  0.00           N  
ATOM    199  C8    A     7      -1.192   5.835 -37.337  1.00  0.00           C  
ATOM    200  H8    A     7      -1.705   5.602 -36.415  1.00  0.00           H  
ATOM    201  N7    A     7      -0.255   6.776 -37.437  1.00  0.00           N  
ATOM    202  C5    A     7       0.145   6.612 -38.752  1.00  0.00           C  
ATOM    203  C6    A     7       1.164   7.255 -39.579  1.00  0.00           C  
ATOM    204  N6    A     7       1.990   8.207 -39.260  1.00  0.00           N  
ATOM    205  H61   A     7       2.607   8.580 -39.968  1.00  0.00           H  
ATOM    206  H62   A     7       1.919   8.640 -38.351  1.00  0.00           H  
ATOM    207  N1    A     7       1.418   6.760 -40.771  1.00  0.00           N  
ATOM    208  C2    A     7       0.740   5.713 -41.209  1.00  0.00           C  
ATOM    209  H2    A     7       1.036   5.478 -42.221  1.00  0.00           H  
ATOM    210  N3    A     7      -0.260   5.031 -40.661  1.00  0.00           N  
ATOM    211  C4    A     7      -0.507   5.599 -39.401  1.00  0.00           C  
ATOM    212  C3'   A     7      -2.612   2.465 -37.335  1.00  0.00           C  
ATOM    213  H3'   A     7      -1.849   2.912 -36.698  1.00  0.00           H  
ATOM    214  C2'   A     7      -2.232   2.820 -38.740  1.00  0.00           C  
ATOM    215  H2'   A     7      -1.179   2.612 -38.932  1.00  0.00           H  
ATOM    216  O2'   A     7      -2.972   2.249 -39.757  1.00  0.00           O  
ATOM    217 HO2'   A     7      -2.418   2.383 -40.529  1.00  0.00           H  
ATOM    218  O3'   A     7      -2.854   1.052 -37.098  1.00  0.00           O  
ATOM    219  P     U     8      -1.634   0.126 -36.778  1.00  0.00           P  
ATOM    220  OP1   U     8      -2.243  -1.238 -36.538  1.00  0.00           O  
ATOM    221  OP2   U     8      -0.747   0.782 -35.833  1.00  0.00           O  
ATOM    222  O5'   U     8      -0.764   0.085 -38.090  1.00  0.00           O  
ATOM    223  C5'   U     8      -1.142  -0.698 -39.252  1.00  0.00           C  
ATOM    224  H5'   U     8      -2.134  -0.465 -39.638  1.00  0.00           H  
ATOM    225 H5''   U     8      -1.230  -1.757 -39.012  1.00  0.00           H  
ATOM    226  C4'   U     8      -0.035  -0.616 -40.317  1.00  0.00           C  
ATOM    227  H4'   U     8      -0.398  -1.144 -41.199  1.00  0.00           H  
ATOM    228  O4'   U     8       0.155   0.762 -40.728  1.00  0.00           O  
ATOM    229  C1'   U     8       1.464   1.049 -40.915  1.00  0.00           C  
ATOM    230  H1'   U     8       1.649   1.388 -41.935  1.00  0.00           H  
ATOM    231  N1    U     8       2.001   2.159 -40.068  1.00  0.00           N  
ATOM    232  C6    U     8       1.634   2.261 -38.754  1.00  0.00           C  
ATOM    233  H6    U     8       1.152   1.449 -38.230  1.00  0.00           H  
ATOM    234  C5    U     8       2.013   3.330 -38.024  1.00  0.00           C  
ATOM    235  H5    U     8       1.718   3.297 -36.985  1.00  0.00           H  
ATOM    236  C4    U     8       2.838   4.360 -38.555  1.00  0.00           C  
ATOM    237  O4    U     8       3.206   5.333 -38.003  1.00  0.00           O  
ATOM    238  N3    U     8       3.266   4.126 -39.831  1.00  0.00           N  
ATOM    239  H3    U     8       3.851   4.833 -40.255  1.00  0.00           H  
ATOM    240  C2    U     8       2.906   3.014 -40.634  1.00  0.00           C  
ATOM    241  O2    U     8       3.386   2.960 -41.806  1.00  0.00           O  
ATOM    242  C3'   U     8       1.324  -1.113 -39.888  1.00  0.00           C  
ATOM    243  H3'   U     8       1.337  -0.902 -38.818  1.00  0.00           H  
ATOM    244  C2'   U     8       2.217  -0.207 -40.670  1.00  0.00           C  
ATOM    245  H2'   U     8       3.093   0.060 -40.078  1.00  0.00           H  
ATOM    246  O2'   U     8       2.542  -0.697 -41.940  1.00  0.00           O  
ATOM    247 HO2'   U     8       3.120  -1.464 -41.939  1.00  0.00           H  
ATOM    248  O3'   U     8       1.421  -2.492 -40.162  1.00  0.00           O  
ATOM    249  P     A     9       2.444  -3.422 -39.447  1.00  0.00           P  
ATOM    250  OP1   A     9       2.429  -4.770 -40.100  1.00  0.00           O  
ATOM    251  OP2   A     9       2.140  -3.340 -37.965  1.00  0.00           O  
ATOM    252  O5'   A     9       3.898  -2.686 -39.645  1.00  0.00           O  
ATOM    253  C5'   A     9       4.801  -3.072 -40.666  1.00  0.00           C  
ATOM    254  H5'   A     9       4.507  -2.849 -41.692  1.00  0.00           H  
ATOM    255 H5''   A     9       5.002  -4.141 -40.604  1.00  0.00           H  
ATOM    256  C4'   A     9       6.135  -2.295 -40.494  1.00  0.00           C  
ATOM    257  H4'   A     9       6.805  -2.833 -41.165  1.00  0.00           H  
ATOM    258  O4'   A     9       5.966  -0.901 -40.746  1.00  0.00           O  
ATOM    259  C1'   A     9       7.041  -0.291 -40.099  1.00  0.00           C  
ATOM    260  H1'   A     9       7.738   0.140 -40.818  1.00  0.00           H  
ATOM    261  N9    A     9       6.507   0.762 -39.270  1.00  0.00           N  
ATOM    262  C8    A     9       5.334   0.744 -38.534  1.00  0.00           C  
ATOM    263  H8    A     9       4.705  -0.126 -38.654  1.00  0.00           H  
ATOM    264  N7    A     9       5.097   1.805 -37.822  1.00  0.00           N  
ATOM    265  C5    A     9       6.209   2.638 -38.039  1.00  0.00           C  
ATOM    266  C6    A     9       6.637   3.876 -37.602  1.00  0.00           C  
ATOM    267  N6    A     9       5.918   4.604 -36.652  1.00  0.00           N  
ATOM    268  H61   A     9       6.164   5.566 -36.464  1.00  0.00           H  
ATOM    269  H62   A     9       5.072   4.246 -36.232  1.00  0.00           H  
ATOM    270  N1    A     9       7.692   4.572 -38.105  1.00  0.00           N  
ATOM    271  C2    A     9       8.387   3.895 -38.994  1.00  0.00           C  
ATOM    272  H2    A     9       9.222   4.447 -39.400  1.00  0.00           H  
ATOM    273  N3    A     9       8.190   2.612 -39.408  1.00  0.00           N  
ATOM    274  C4    A     9       7.075   2.045 -38.958  1.00  0.00           C  
ATOM    275  C3'   A     9       6.852  -2.473 -39.128  1.00  0.00           C  
ATOM    276  H3'   A     9       6.162  -2.437 -38.285  1.00  0.00           H  
ATOM    277  C2'   A     9       7.696  -1.230 -39.152  1.00  0.00           C  
ATOM    278  H2'   A     9       7.760  -0.836 -38.138  1.00  0.00           H  
ATOM    279  O2'   A     9       9.003  -1.381 -39.548  1.00  0.00           O  
ATOM    280 HO2'   A     9       9.282  -2.226 -39.187  1.00  0.00           H  
ATOM    281  O3'   A     9       7.636  -3.642 -39.020  1.00  0.00           O  
ATOM    282  P     U    10       7.685  -4.565 -37.758  1.00  0.00           P  
ATOM    283  OP1   U    10       8.729  -5.556 -38.061  1.00  0.00           O  
ATOM    284  OP2   U    10       6.317  -5.039 -37.457  1.00  0.00           O  
ATOM    285  O5'   U    10       8.316  -3.583 -36.691  1.00  0.00           O  
ATOM    286  C5'   U    10       8.161  -3.864 -35.280  1.00  0.00           C  
ATOM    287  H5'   U    10       8.922  -4.610 -35.053  1.00  0.00           H  
ATOM    288 H5''   U    10       7.129  -4.197 -35.165  1.00  0.00           H  
ATOM    289  C4'   U    10       8.382  -2.696 -34.262  1.00  0.00           C  
ATOM    290  H4'   U    10       8.064  -3.064 -33.286  1.00  0.00           H  
ATOM    291  O4'   U    10       9.709  -2.368 -34.226  1.00  0.00           O  
ATOM    292  C1'   U    10       9.943  -1.074 -34.726  1.00  0.00           C  
ATOM    293  H1'   U    10       9.899  -0.377 -33.889  1.00  0.00           H  
ATOM    294  N1    U    10      11.198  -0.934 -35.496  1.00  0.00           N  
ATOM    295  C6    U    10      11.550  -1.882 -36.467  1.00  0.00           C  
ATOM    296  H6    U    10      10.902  -2.720 -36.677  1.00  0.00           H  
ATOM    297  C5    U    10      12.732  -1.773 -37.099  1.00  0.00           C  
ATOM    298  H5    U    10      13.038  -2.479 -37.856  1.00  0.00           H  
ATOM    299  C4    U    10      13.653  -0.718 -36.840  1.00  0.00           C  
ATOM    300  O4    U    10      14.664  -0.578 -37.498  1.00  0.00           O  
ATOM    301  N3    U    10      13.228   0.155 -35.853  1.00  0.00           N  
ATOM    302  H3    U    10      13.920   0.792 -35.485  1.00  0.00           H  
ATOM    303  C2    U    10      11.994   0.126 -35.224  1.00  0.00           C  
ATOM    304  O2    U    10      11.767   1.027 -34.434  1.00  0.00           O  
ATOM    305  C3'   U    10       7.616  -1.509 -34.791  1.00  0.00           C  
ATOM    306  H3'   U    10       6.836  -1.879 -35.455  1.00  0.00           H  
ATOM    307  C2'   U    10       8.713  -0.697 -35.523  1.00  0.00           C  
ATOM    308  H2'   U    10       8.907  -1.091 -36.520  1.00  0.00           H  
ATOM    309  O2'   U    10       8.437   0.657 -35.676  1.00  0.00           O  
ATOM    310 HO2'   U    10       8.088   0.883 -34.811  1.00  0.00           H  
ATOM    311  O3'   U    10       7.098  -0.683 -33.757  1.00  0.00           O  
ATOM    312  P     A    11       6.047  -1.320 -32.638  1.00  0.00           P  
ATOM    313  OP1   A    11       5.359  -2.467 -33.319  1.00  0.00           O  
ATOM    314  OP2   A    11       5.263  -0.149 -32.315  1.00  0.00           O  
ATOM    315  O5'   A    11       6.981  -1.841 -31.470  1.00  0.00           O  
ATOM    316  C5'   A    11       6.396  -2.452 -30.355  1.00  0.00           C  
ATOM    317  H5'   A    11       5.660  -3.181 -30.695  1.00  0.00           H  
ATOM    318 H5''   A    11       5.871  -1.681 -29.791  1.00  0.00           H  
ATOM    319  C4'   A    11       7.510  -3.144 -29.468  1.00  0.00           C  
ATOM    320  H4'   A    11       7.132  -3.551 -28.530  1.00  0.00           H  
ATOM    321  O4'   A    11       8.112  -4.238 -30.140  1.00  0.00           O  
ATOM    322  C1'   A    11       9.472  -4.505 -29.735  1.00  0.00           C  
ATOM    323  H1'   A    11       9.473  -5.443 -29.180  1.00  0.00           H  
ATOM    324  N9    A    11      10.192  -4.624 -30.995  1.00  0.00           N  
ATOM    325  C8    A    11      10.251  -5.818 -31.779  1.00  0.00           C  
ATOM    326  H8    A    11       9.522  -6.593 -31.597  1.00  0.00           H  
ATOM    327  N7    A    11      11.115  -5.776 -32.764  1.00  0.00           N  
ATOM    328  C5    A    11      11.658  -4.451 -32.647  1.00  0.00           C  
ATOM    329  C6    A    11      12.619  -3.723 -33.356  1.00  0.00           C  
ATOM    330  N6    A    11      13.237  -4.071 -34.408  1.00  0.00           N  
ATOM    331  H61   A    11      13.938  -3.560 -34.925  1.00  0.00           H  
ATOM    332  H62   A    11      13.195  -5.052 -34.643  1.00  0.00           H  
ATOM    333  N1    A    11      12.917  -2.444 -33.005  1.00  0.00           N  
ATOM    334  C2    A    11      12.289  -1.940 -31.946  1.00  0.00           C  
ATOM    335  H2    A    11      12.378  -0.895 -31.686  1.00  0.00           H  
ATOM    336  N3    A    11      11.336  -2.527 -31.207  1.00  0.00           N  
ATOM    337  C4    A    11      11.099  -3.769 -31.634  1.00  0.00           C  
ATOM    338  C3'   A    11       8.657  -2.237 -29.026  1.00  0.00           C  
ATOM    339  H3'   A    11       8.882  -1.640 -29.910  1.00  0.00           H  
ATOM    340  C2'   A    11       9.723  -3.341 -28.784  1.00  0.00           C  
ATOM    341  H2'   A    11      10.749  -3.006 -28.936  1.00  0.00           H  
ATOM    342  O2'   A    11       9.787  -3.729 -27.405  1.00  0.00           O  
ATOM    343 HO2'   A    11       9.914  -2.943 -26.868  1.00  0.00           H  
ATOM    344  O3'   A    11       8.334  -1.462 -27.845  1.00  0.00           O  
ATOM    345  P     A    12       8.423   0.121 -27.800  1.00  0.00           P  
ATOM    346  OP1   A    12       7.965   0.447 -26.420  1.00  0.00           O  
ATOM    347  OP2   A    12       7.767   0.684 -29.003  1.00  0.00           O  
ATOM    348  O5'   A    12       9.990   0.450 -27.802  1.00  0.00           O  
ATOM    349  C5'   A    12      10.857  -0.020 -28.824  1.00  0.00           C  
ATOM    350  H5'   A    12      10.252   0.040 -29.729  1.00  0.00           H  
ATOM    351 H5''   A    12      11.140  -1.024 -28.509  1.00  0.00           H  
ATOM    352  C4'   A    12      12.139   0.912 -28.971  1.00  0.00           C  
ATOM    353  H4'   A    12      12.847   0.357 -29.586  1.00  0.00           H  
ATOM    354  O4'   A    12      11.817   2.187 -29.468  1.00  0.00           O  
ATOM    355  C1'   A    12      12.421   3.196 -28.661  1.00  0.00           C  
ATOM    356  H1'   A    12      12.910   3.967 -29.256  1.00  0.00           H  
ATOM    357  N9    A    12      11.453   3.959 -27.888  1.00  0.00           N  
ATOM    358  C8    A    12      10.203   3.589 -27.435  1.00  0.00           C  
ATOM    359  H8    A    12       9.733   2.641 -27.647  1.00  0.00           H  
ATOM    360  N7    A    12       9.540   4.472 -26.758  1.00  0.00           N  
ATOM    361  C5    A    12      10.435   5.524 -26.737  1.00  0.00           C  
ATOM    362  C6    A    12      10.318   6.907 -26.286  1.00  0.00           C  
ATOM    363  N6    A    12       9.208   7.524 -25.859  1.00  0.00           N  
ATOM    364  H61   A    12       9.244   8.489 -25.561  1.00  0.00           H  
ATOM    365  H62   A    12       8.472   6.937 -25.495  1.00  0.00           H  
ATOM    366  N1    A    12      11.356   7.739 -26.432  1.00  0.00           N  
ATOM    367  C2    A    12      12.460   7.235 -26.966  1.00  0.00           C  
ATOM    368  H2    A    12      13.209   8.010 -27.028  1.00  0.00           H  
ATOM    369  N3    A    12      12.711   6.059 -27.534  1.00  0.00           N  
ATOM    370  C4    A    12      11.612   5.229 -27.376  1.00  0.00           C  
ATOM    371  C3'   A    12      12.766   1.070 -27.605  1.00  0.00           C  
ATOM    372  H3'   A    12      11.978   1.120 -26.854  1.00  0.00           H  
ATOM    373  C2'   A    12      13.442   2.378 -27.875  1.00  0.00           C  
ATOM    374  H2'   A    12      13.671   2.888 -26.940  1.00  0.00           H  
ATOM    375  O2'   A    12      14.636   2.180 -28.692  1.00  0.00           O  
ATOM    376 HO2'   A    12      15.025   1.378 -28.334  1.00  0.00           H  
ATOM    377  O3'   A    12      13.637   0.037 -27.539  1.00  0.00           O  
ATOM    378  P     U    13      14.230  -0.344 -26.138  1.00  0.00           P  
ATOM    379  OP1   U    13      13.262  -0.117 -25.013  1.00  0.00           O  
ATOM    380  OP2   U    13      15.602   0.199 -26.027  1.00  0.00           O  
ATOM    381  O5'   U    13      14.387  -1.934 -26.284  1.00  0.00           O  
ATOM    382  C5'   U    13      13.297  -2.798 -26.664  1.00  0.00           C  
ATOM    383  H5'   U    13      12.422  -2.191 -26.897  1.00  0.00           H  
ATOM    384 H5''   U    13      13.056  -3.557 -25.920  1.00  0.00           H  
ATOM    385  C4'   U    13      13.538  -3.541 -27.915  1.00  0.00           C  
ATOM    386  H4'   U    13      12.646  -4.154 -28.046  1.00  0.00           H  
ATOM    387  O4'   U    13      13.714  -2.736 -29.050  1.00  0.00           O  
ATOM    388  C1'   U    13      14.467  -3.482 -30.019  1.00  0.00           C  
ATOM    389  H1'   U    13      13.886  -3.500 -30.941  1.00  0.00           H  
ATOM    390  N1    U    13      15.827  -2.916 -30.325  1.00  0.00           N  
ATOM    391  C6    U    13      16.366  -2.103 -29.395  1.00  0.00           C  
ATOM    392  H6    U    13      15.797  -1.749 -28.548  1.00  0.00           H  
ATOM    393  C5    U    13      17.604  -1.487 -29.647  1.00  0.00           C  
ATOM    394  H5    U    13      18.075  -0.757 -29.006  1.00  0.00           H  
ATOM    395  C4    U    13      18.346  -1.828 -30.855  1.00  0.00           C  
ATOM    396  O4    U    13      19.483  -1.511 -31.148  1.00  0.00           O  
ATOM    397  N3    U    13      17.738  -2.757 -31.619  1.00  0.00           N  
ATOM    398  H3    U    13      18.369  -3.114 -32.322  1.00  0.00           H  
ATOM    399  C2    U    13      16.561  -3.372 -31.431  1.00  0.00           C  
ATOM    400  O2    U    13      16.282  -4.410 -32.041  1.00  0.00           O  
ATOM    401  C3'   U    13      14.628  -4.492 -27.959  1.00  0.00           C  
ATOM    402  H3'   U    13      15.473  -3.875 -27.652  1.00  0.00           H  
ATOM    403  C2'   U    13      14.616  -4.878 -29.433  1.00  0.00           C  
ATOM    404  H2'   U    13      15.542  -5.338 -29.776  1.00  0.00           H  
ATOM    405  O2'   U    13      13.422  -5.570 -29.770  1.00  0.00           O  
ATOM    406 HO2'   U    13      13.721  -6.279 -30.344  1.00  0.00           H  
ATOM    407  O3'   U    13      14.355  -5.566 -27.045  1.00  0.00           O  
ATOM    408  P     C    14      15.546  -6.166 -26.213  1.00  0.00           P  
ATOM    409  OP1   C    14      14.957  -6.849 -25.050  1.00  0.00           O  
ATOM    410  OP2   C    14      16.523  -5.102 -25.949  1.00  0.00           O  
ATOM    411  O5'   C    14      16.116  -7.183 -27.245  1.00  0.00           O  
ATOM    412  C5'   C    14      15.610  -8.491 -27.400  1.00  0.00           C  
ATOM    413  H5'   C    14      14.563  -8.406 -27.693  1.00  0.00           H  
ATOM    414 H5''   C    14      15.672  -9.049 -26.466  1.00  0.00           H  
ATOM    415  C4'   C    14      16.314  -9.259 -28.522  1.00  0.00           C  
ATOM    416  H4'   C    14      15.868 -10.229 -28.739  1.00  0.00           H  
ATOM    417  O4'   C    14      16.449  -8.411 -29.663  1.00  0.00           O  
ATOM    418  C1'   C    14      17.606  -8.752 -30.428  1.00  0.00           C  
ATOM    419  H1'   C    14      17.437  -9.118 -31.441  1.00  0.00           H  
ATOM    420  N1    C    14      18.621  -7.627 -30.440  1.00  0.00           N  
ATOM    421  C6    C    14      18.446  -6.512 -29.684  1.00  0.00           C  
ATOM    422  H6    C    14      17.655  -6.392 -28.959  1.00  0.00           H  
ATOM    423  C5    C    14      19.278  -5.465 -29.839  1.00  0.00           C  
ATOM    424  H5    C    14      19.215  -4.572 -29.235  1.00  0.00           H  
ATOM    425  C4    C    14      20.319  -5.569 -30.848  1.00  0.00           C  
ATOM    426  N4    C    14      21.165  -4.587 -31.042  1.00  0.00           N  
ATOM    427  H41   C    14      21.804  -4.540 -31.823  1.00  0.00           H  
ATOM    428  H42   C    14      20.983  -3.750 -30.507  1.00  0.00           H  
ATOM    429  N3    C    14      20.528  -6.607 -31.600  1.00  0.00           N  
ATOM    430  C2    C    14      19.656  -7.632 -31.386  1.00  0.00           C  
ATOM    431  O2    C    14      19.782  -8.582 -32.114  1.00  0.00           O  
ATOM    432  C3'   C    14      17.829  -9.621 -28.266  1.00  0.00           C  
ATOM    433  H3'   C    14      18.393  -8.838 -27.760  1.00  0.00           H  
ATOM    434  C2'   C    14      18.251  -9.985 -29.746  1.00  0.00           C  
ATOM    435  H2'   C    14      19.329 -10.061 -29.893  1.00  0.00           H  
ATOM    436  O2'   C    14      17.725 -11.193 -30.296  1.00  0.00           O  
ATOM    437 HO2'   C    14      17.264 -11.669 -29.602  1.00  0.00           H  
ATOM    438  O3'   C    14      17.822 -10.770 -27.429  1.00  0.00           O  
ATOM    439  P     C    15      19.087 -11.303 -26.655  1.00  0.00           P  
ATOM    440  OP1   C    15      18.731 -12.492 -25.875  1.00  0.00           O  
ATOM    441  OP2   C    15      19.554 -10.127 -25.874  1.00  0.00           O  
ATOM    442  O5'   C    15      20.181 -11.672 -27.626  1.00  0.00           O  
ATOM    443  C5'   C    15      20.079 -12.801 -28.487  1.00  0.00           C  
ATOM    444  H5'   C    15      19.034 -12.795 -28.799  1.00  0.00           H  
ATOM    445 H5''   C    15      20.303 -13.764 -28.030  1.00  0.00           H  
ATOM    446  C4'   C    15      21.119 -12.755 -29.557  1.00  0.00           C  
ATOM    447  H4'   C    15      21.064 -13.663 -30.159  1.00  0.00           H  
ATOM    448  O4'   C    15      21.035 -11.604 -30.430  1.00  0.00           O  
ATOM    449  C1'   C    15      22.343 -11.183 -30.822  1.00  0.00           C  
ATOM    450  H1'   C    15      22.596 -11.104 -31.880  1.00  0.00           H  
ATOM    451  N1    C    15      22.683  -9.894 -30.240  1.00  0.00           N  
ATOM    452  C6    C    15      21.927  -9.350 -29.216  1.00  0.00           C  
ATOM    453  H6    C    15      21.152  -9.927 -28.734  1.00  0.00           H  
ATOM    454  C5    C    15      22.189  -8.053 -28.791  1.00  0.00           C  
ATOM    455  H5    C    15      21.670  -7.606 -27.957  1.00  0.00           H  
ATOM    456  C4    C    15      23.252  -7.365 -29.527  1.00  0.00           C  
ATOM    457  N4    C    15      23.522  -6.119 -29.291  1.00  0.00           N  
ATOM    458  H41   C    15      24.293  -5.684 -29.776  1.00  0.00           H  
ATOM    459  H42   C    15      23.130  -5.628 -28.500  1.00  0.00           H  
ATOM    460  N3    C    15      24.046  -7.922 -30.414  1.00  0.00           N  
ATOM    461  C2    C    15      23.785  -9.185 -30.782  1.00  0.00           C  
ATOM    462  O2    C    15      24.550  -9.677 -31.570  1.00  0.00           O  
ATOM    463  C3'   C    15      22.556 -12.810 -29.085  1.00  0.00           C  
ATOM    464  H3'   C    15      22.677 -12.132 -28.240  1.00  0.00           H  
ATOM    465  C2'   C    15      23.314 -12.189 -30.282  1.00  0.00           C  
ATOM    466  H2'   C    15      24.243 -11.739 -29.933  1.00  0.00           H  
ATOM    467  O2'   C    15      23.575 -13.184 -31.232  1.00  0.00           O  
ATOM    468 HO2'   C    15      23.664 -13.941 -30.648  1.00  0.00           H  
ATOM    469  O3'   C    15      22.999 -14.114 -28.804  1.00  0.00           O  
ATOM    470  P     U    16      23.964 -14.478 -27.584  1.00  0.00           P  
ATOM    471  OP1   U    16      24.142 -15.917 -27.491  1.00  0.00           O  
ATOM    472  OP2   U    16      23.591 -13.665 -26.443  1.00  0.00           O  
ATOM    473  O5'   U    16      25.279 -13.804 -28.189  1.00  0.00           O  
ATOM    474  C5'   U    16      26.196 -14.453 -29.075  1.00  0.00           C  
ATOM    475  H5'   U    16      25.722 -14.848 -29.973  1.00  0.00           H  
ATOM    476 H5''   U    16      26.596 -15.359 -28.621  1.00  0.00           H  
ATOM    477  C4'   U    16      27.325 -13.542 -29.592  1.00  0.00           C  
ATOM    478  H4'   U    16      27.815 -13.972 -30.466  1.00  0.00           H  
ATOM    479  O4'   U    16      26.767 -12.331 -30.048  1.00  0.00           O  
ATOM    480  C1'   U    16      27.625 -11.207 -29.820  1.00  0.00           C  
ATOM    481  H1'   U    16      27.767 -10.707 -30.778  1.00  0.00           H  
ATOM    482  N1    U    16      27.051 -10.185 -28.922  1.00  0.00           N  
ATOM    483  C6    U    16      25.965 -10.386 -28.169  1.00  0.00           C  
ATOM    484  H6    U    16      25.566 -11.388 -28.115  1.00  0.00           H  
ATOM    485  C5    U    16      25.309  -9.410 -27.480  1.00  0.00           C  
ATOM    486  H5    U    16      24.372  -9.536 -26.958  1.00  0.00           H  
ATOM    487  C4    U    16      25.923  -8.086 -27.388  1.00  0.00           C  
ATOM    488  O4    U    16      25.461  -7.133 -26.689  1.00  0.00           O  
ATOM    489  N3    U    16      27.075  -7.922 -28.147  1.00  0.00           N  
ATOM    490  H3    U    16      27.478  -7.001 -28.238  1.00  0.00           H  
ATOM    491  C2    U    16      27.671  -8.909 -28.900  1.00  0.00           C  
ATOM    492  O2    U    16      28.641  -8.693 -29.650  1.00  0.00           O  
ATOM    493  C3'   U    16      28.330 -13.086 -28.608  1.00  0.00           C  
ATOM    494  H3'   U    16      27.837 -12.774 -27.687  1.00  0.00           H  
ATOM    495  C2'   U    16      28.934 -11.905 -29.312  1.00  0.00           C  
ATOM    496  H2'   U    16      29.434 -11.260 -28.590  1.00  0.00           H  
ATOM    497  O2'   U    16      29.764 -12.227 -30.371  1.00  0.00           O  
ATOM    498 HO2'   U    16      30.169 -13.069 -30.151  1.00  0.00           H  
ATOM    499  O3'   U    16      29.410 -13.986 -28.469  1.00  0.00           O  
ATOM    500  P     A    17      30.108 -14.086 -27.056  1.00  0.00           P  
ATOM    501  OP1   A    17      30.904 -15.340 -27.077  1.00  0.00           O  
ATOM    502  OP2   A    17      29.132 -13.941 -26.022  1.00  0.00           O  
ATOM    503  O5'   A    17      31.130 -12.883 -27.070  1.00  0.00           O  
ATOM    504  C5'   A    17      32.206 -12.885 -27.937  1.00  0.00           C  
ATOM    505  H5'   A    17      31.885 -13.194 -28.932  1.00  0.00           H  
ATOM    506 H5''   A    17      32.938 -13.653 -27.688  1.00  0.00           H  
ATOM    507  C4'   A    17      32.887 -11.470 -28.104  1.00  0.00           C  
ATOM    508  H4'   A    17      33.558 -11.460 -28.963  1.00  0.00           H  
ATOM    509  O4'   A    17      31.986 -10.458 -28.313  1.00  0.00           O  
ATOM    510  C1'   A    17      32.598  -9.233 -27.974  1.00  0.00           C  
ATOM    511  H1'   A    17      32.628  -8.561 -28.831  1.00  0.00           H  
ATOM    512  N9    A    17      31.787  -8.489 -26.931  1.00  0.00           N  
ATOM    513  C8    A    17      30.632  -8.926 -26.290  1.00  0.00           C  
ATOM    514  H8    A    17      30.433  -9.985 -26.363  1.00  0.00           H  
ATOM    515  N7    A    17      29.870  -8.018 -25.724  1.00  0.00           N  
ATOM    516  C5    A    17      30.608  -6.879 -26.057  1.00  0.00           C  
ATOM    517  C6    A    17      30.410  -5.473 -25.822  1.00  0.00           C  
ATOM    518  N6    A    17      29.416  -5.023 -25.111  1.00  0.00           N  
ATOM    519  H61   A    17      29.463  -4.037 -24.899  1.00  0.00           H  
ATOM    520  H62   A    17      28.725  -5.724 -24.888  1.00  0.00           H  
ATOM    521  N1    A    17      31.279  -4.584 -26.191  1.00  0.00           N  
ATOM    522  C2    A    17      32.327  -4.953 -26.882  1.00  0.00           C  
ATOM    523  H2    A    17      33.053  -4.175 -27.066  1.00  0.00           H  
ATOM    524  N3    A    17      32.704  -6.232 -27.160  1.00  0.00           N  
ATOM    525  C4    A    17      31.741  -7.139 -26.747  1.00  0.00           C  
ATOM    526  C3'   A    17      33.788 -10.999 -26.900  1.00  0.00           C  
ATOM    527  H3'   A    17      33.078 -11.167 -26.090  1.00  0.00           H  
ATOM    528  C2'   A    17      33.953  -9.488 -27.291  1.00  0.00           C  
ATOM    529  H2'   A    17      34.264  -8.850 -26.463  1.00  0.00           H  
ATOM    530  O2'   A    17      34.895  -9.545 -28.389  1.00  0.00           O  
ATOM    531 HO2'   A    17      35.682  -9.955 -28.022  1.00  0.00           H  
ATOM    532  O3'   A    17      35.033 -11.663 -26.765  1.00  0.00           O  
ATOM    533  P     A    18      35.920 -11.279 -25.506  1.00  0.00           P  
ATOM    534  OP1   A    18      37.085 -12.172 -25.569  1.00  0.00           O  
ATOM    535  OP2   A    18      35.081 -11.429 -24.353  1.00  0.00           O  
ATOM    536  O5'   A    18      36.296  -9.756 -25.699  1.00  0.00           O  
ATOM    537  C5'   A    18      36.944  -9.106 -24.722  1.00  0.00           C  
ATOM    538  H5'   A    18      37.957  -9.489 -24.596  1.00  0.00           H  
ATOM    539 H5''   A    18      36.584  -9.256 -23.704  1.00  0.00           H  
ATOM    540  C4'   A    18      37.087  -7.674 -25.142  1.00  0.00           C  
ATOM    541  H4'   A    18      37.873  -7.636 -25.896  1.00  0.00           H  
ATOM    542  O4'   A    18      35.879  -7.145 -25.746  1.00  0.00           O  
ATOM    543  C1'   A    18      35.635  -5.832 -25.233  1.00  0.00           C  
ATOM    544  H1'   A    18      35.438  -5.160 -26.069  1.00  0.00           H  
ATOM    545  N9    A    18      34.454  -5.853 -24.280  1.00  0.00           N  
ATOM    546  C8    A    18      33.777  -6.927 -23.763  1.00  0.00           C  
ATOM    547  H8    A    18      34.169  -7.906 -23.997  1.00  0.00           H  
ATOM    548  N7    A    18      32.686  -6.572 -23.162  1.00  0.00           N  
ATOM    549  C5    A    18      32.820  -5.141 -23.137  1.00  0.00           C  
ATOM    550  C6    A    18      32.047  -4.107 -22.522  1.00  0.00           C  
ATOM    551  N6    A    18      30.888  -4.315 -21.895  1.00  0.00           N  
ATOM    552  H61   A    18      30.409  -3.509 -21.520  1.00  0.00           H  
ATOM    553  H62   A    18      30.624  -5.243 -21.598  1.00  0.00           H  
ATOM    554  N1    A    18      32.330  -2.842 -22.628  1.00  0.00           N  
ATOM    555  C2    A    18      33.482  -2.551 -23.247  1.00  0.00           C  
ATOM    556  H2    A    18      33.820  -1.538 -23.089  1.00  0.00           H  
ATOM    557  N3    A    18      34.340  -3.434 -23.719  1.00  0.00           N  
ATOM    558  C4    A    18      33.939  -4.713 -23.683  1.00  0.00           C  
ATOM    559  C3'   A    18      37.295  -6.765 -23.912  1.00  0.00           C  
ATOM    560  H3'   A    18      36.505  -7.018 -23.204  1.00  0.00           H  
ATOM    561  C2'   A    18      36.912  -5.442 -24.464  1.00  0.00           C  
ATOM    562  H2'   A    18      36.671  -4.765 -23.644  1.00  0.00           H  
ATOM    563  O2'   A    18      37.850  -4.900 -25.356  1.00  0.00           O  
ATOM    564 HO2'   A    18      38.081  -5.427 -26.125  1.00  0.00           H  
ATOM    565  O3'   A    18      38.579  -6.740 -23.388  1.00  0.00           O  
ATOM    566  P     U    19      38.830  -6.571 -21.813  1.00  0.00           P  
ATOM    567  OP1   U    19      40.266  -6.573 -21.441  1.00  0.00           O  
ATOM    568  OP2   U    19      37.971  -7.563 -21.161  1.00  0.00           O  
ATOM    569  O5'   U    19      38.230  -5.194 -21.295  1.00  0.00           O  
ATOM    570  C5'   U    19      38.943  -3.980 -21.428  1.00  0.00           C  
ATOM    571  H5'   U    19      39.291  -3.883 -22.456  1.00  0.00           H  
ATOM    572 H5''   U    19      39.807  -4.070 -20.770  1.00  0.00           H  
ATOM    573  C4'   U    19      38.082  -2.745 -20.897  1.00  0.00           C  
ATOM    574  H4'   U    19      38.671  -1.835 -21.012  1.00  0.00           H  
ATOM    575  O4'   U    19      36.839  -2.662 -21.516  1.00  0.00           O  
ATOM    576  C1'   U    19      35.871  -2.165 -20.573  1.00  0.00           C  
ATOM    577  H1'   U    19      35.520  -1.240 -21.031  1.00  0.00           H  
ATOM    578  N1    U    19      34.809  -3.203 -20.312  1.00  0.00           N  
ATOM    579  C6    U    19      34.978  -4.561 -20.482  1.00  0.00           C  
ATOM    580  H6    U    19      35.890  -4.900 -20.950  1.00  0.00           H  
ATOM    581  C5    U    19      34.040  -5.501 -20.148  1.00  0.00           C  
ATOM    582  H5    U    19      34.282  -6.527 -20.384  1.00  0.00           H  
ATOM    583  C4    U    19      32.830  -5.093 -19.500  1.00  0.00           C  
ATOM    584  O4    U    19      31.999  -5.910 -19.165  1.00  0.00           O  
ATOM    585  N3    U    19      32.790  -3.743 -19.193  1.00  0.00           N  
ATOM    586  H3    U    19      32.018  -3.554 -18.570  1.00  0.00           H  
ATOM    587  C2    U    19      33.658  -2.781 -19.655  1.00  0.00           C  
ATOM    588  O2    U    19      33.471  -1.614 -19.418  1.00  0.00           O  
ATOM    589  C3'   U    19      37.759  -2.895 -19.402  1.00  0.00           C  
ATOM    590  H3'   U    19      37.312  -3.863 -19.175  1.00  0.00           H  
ATOM    591  C2'   U    19      36.577  -1.923 -19.224  1.00  0.00           C  
ATOM    592  H2'   U    19      35.999  -2.289 -18.376  1.00  0.00           H  
ATOM    593  O2'   U    19      36.900  -0.519 -19.223  1.00  0.00           O  
ATOM    594 HO2'   U    19      37.685  -0.415 -18.680  1.00  0.00           H  
ATOM    595  O3'   U    19      38.990  -2.592 -18.721  1.00  0.00           O  
ATOM    596  P     G    20      39.142  -3.268 -17.339  1.00  0.00           P  
ATOM    597  OP1   G    20      40.409  -2.696 -16.728  1.00  0.00           O  
ATOM    598  OP2   G    20      39.021  -4.708 -17.496  1.00  0.00           O  
ATOM    599  O5'   G    20      37.935  -2.804 -16.452  1.00  0.00           O  
ATOM    600  C5'   G    20      37.773  -1.419 -15.961  1.00  0.00           C  
ATOM    601  H5'   G    20      37.907  -0.778 -16.832  1.00  0.00           H  
ATOM    602 H5''   G    20      38.605  -1.223 -15.284  1.00  0.00           H  
ATOM    603  C4'   G    20      36.451  -1.124 -15.236  1.00  0.00           C  
ATOM    604  H4'   G    20      36.249  -0.095 -14.940  1.00  0.00           H  
ATOM    605  O4'   G    20      35.377  -1.532 -16.088  1.00  0.00           O  
ATOM    606  C1'   G    20      34.285  -1.873 -15.242  1.00  0.00           C  
ATOM    607  H1'   G    20      33.508  -1.146 -15.480  1.00  0.00           H  
ATOM    608  N9    G    20      33.798  -3.277 -15.467  1.00  0.00           N  
ATOM    609  C8    G    20      34.482  -4.340 -16.010  1.00  0.00           C  
ATOM    610  H8    G    20      35.480  -4.213 -16.403  1.00  0.00           H  
ATOM    611  N7    G    20      33.831  -5.453 -15.991  1.00  0.00           N  
ATOM    612  C5    G    20      32.589  -5.089 -15.416  1.00  0.00           C  
ATOM    613  C6    G    20      31.409  -5.906 -15.262  1.00  0.00           C  
ATOM    614  O6    G    20      31.295  -7.114 -15.493  1.00  0.00           O  
ATOM    615  N1    G    20      30.288  -5.111 -14.945  1.00  0.00           N  
ATOM    616  H1    G    20      29.400  -5.590 -14.900  1.00  0.00           H  
ATOM    617  C2    G    20      30.286  -3.790 -14.875  1.00  0.00           C  
ATOM    618  N2    G    20      29.202  -3.179 -14.484  1.00  0.00           N  
ATOM    619  H21   G    20      28.343  -3.629 -14.200  1.00  0.00           H  
ATOM    620  H22   G    20      29.258  -2.174 -14.405  1.00  0.00           H  
ATOM    621  N3    G    20      31.374  -3.032 -14.946  1.00  0.00           N  
ATOM    622  C4    G    20      32.476  -3.737 -15.263  1.00  0.00           C  
ATOM    623  C3'   G    20      36.205  -1.993 -13.972  1.00  0.00           C  
ATOM    624  H3'   G    20      36.435  -3.024 -14.238  1.00  0.00           H  
ATOM    625  C2'   G    20      34.750  -1.683 -13.837  1.00  0.00           C  
ATOM    626  H2'   G    20      34.255  -2.361 -13.142  1.00  0.00           H  
ATOM    627  O2'   G    20      34.408  -0.436 -13.304  1.00  0.00           O  
ATOM    628 HO2'   G    20      34.598  -0.476 -12.364  1.00  0.00           H  
ATOM    629  O3'   G    20      37.048  -1.493 -12.918  1.00  0.00           O  
ATOM    630  P     A    21      37.075  -2.062 -11.457  1.00  0.00           P  
ATOM    631  OP1   A    21      37.868  -1.252 -10.555  1.00  0.00           O  
ATOM    632  OP2   A    21      37.209  -3.552 -11.454  1.00  0.00           O  
ATOM    633  O5'   A    21      35.552  -1.670 -11.105  1.00  0.00           O  
ATOM    634  C5'   A    21      34.902  -2.112  -9.925  1.00  0.00           C  
ATOM    635  H5'   A    21      35.462  -1.735  -9.069  1.00  0.00           H  
ATOM    636 H5''   A    21      34.762  -3.191  -9.862  1.00  0.00           H  
ATOM    637  C4'   A    21      33.490  -1.552  -9.832  1.00  0.00           C  
ATOM    638  H4'   A    21      33.580  -0.483  -9.640  1.00  0.00           H  
ATOM    639  O4'   A    21      32.760  -1.791 -11.014  1.00  0.00           O  
ATOM    640  C1'   A    21      31.382  -1.899 -10.674  1.00  0.00           C  
ATOM    641  H1'   A    21      30.707  -1.222 -11.197  1.00  0.00           H  
ATOM    642  N9    A    21      30.901  -3.215 -11.006  1.00  0.00           N  
ATOM    643  C8    A    21      31.651  -4.134 -11.713  1.00  0.00           C  
ATOM    644  H8    A    21      32.641  -3.922 -12.088  1.00  0.00           H  
ATOM    645  N7    A    21      31.021  -5.213 -11.931  1.00  0.00           N  
ATOM    646  C5    A    21      29.750  -5.075 -11.419  1.00  0.00           C  
ATOM    647  C6    A    21      28.557  -5.829 -11.459  1.00  0.00           C  
ATOM    648  N6    A    21      28.370  -7.036 -12.036  1.00  0.00           N  
ATOM    649  H61   A    21      27.502  -7.528 -11.875  1.00  0.00           H  
ATOM    650  H62   A    21      29.144  -7.410 -12.565  1.00  0.00           H  
ATOM    651  N1    A    21      27.501  -5.291 -10.878  1.00  0.00           N  
ATOM    652  C2    A    21      27.567  -4.110 -10.282  1.00  0.00           C  
ATOM    653  H2    A    21      26.644  -3.937  -9.748  1.00  0.00           H  
ATOM    654  N3    A    21      28.602  -3.344 -10.194  1.00  0.00           N  
ATOM    655  C4    A    21      29.689  -3.852 -10.802  1.00  0.00           C  
ATOM    656  C3'   A    21      32.732  -2.081  -8.695  1.00  0.00           C  
ATOM    657  H3'   A    21      32.633  -3.165  -8.630  1.00  0.00           H  
ATOM    658  C2'   A    21      31.341  -1.733  -9.150  1.00  0.00           C  
ATOM    659  H2'   A    21      30.650  -2.431  -8.676  1.00  0.00           H  
ATOM    660  O2'   A    21      31.013  -0.375  -8.873  1.00  0.00           O  
ATOM    661 HO2'   A    21      30.071  -0.271  -9.027  1.00  0.00           H  
ATOM    662  O3'   A    21      33.187  -1.290  -7.600  1.00  0.00           O  
ATOM    663  P     U    22      33.557  -1.943  -6.206  1.00  0.00           P  
ATOM    664  OP1   U    22      34.267  -0.917  -5.379  1.00  0.00           O  
ATOM    665  OP2   U    22      34.210  -3.217  -6.552  1.00  0.00           O  
ATOM    666  O5'   U    22      32.212  -2.275  -5.472  1.00  0.00           O  
ATOM    667  C5'   U    22      31.251  -1.293  -5.385  1.00  0.00           C  
ATOM    668  H5'   U    22      31.245  -0.562  -6.194  1.00  0.00           H  
ATOM    669 H5''   U    22      31.507  -0.623  -4.564  1.00  0.00           H  
ATOM    670  C4'   U    22      29.810  -1.812  -5.175  1.00  0.00           C  
ATOM    671  H4'   U    22      29.139  -0.956  -5.118  1.00  0.00           H  
ATOM    672  O4'   U    22      29.287  -2.546  -6.229  1.00  0.00           O  
ATOM    673  C1'   U    22      28.829  -3.820  -5.832  1.00  0.00           C  
ATOM    674  H1'   U    22      27.751  -3.819  -5.672  1.00  0.00           H  
ATOM    675  N1    U    22      29.205  -4.876  -6.836  1.00  0.00           N  
ATOM    676  C6    U    22      30.516  -4.862  -7.238  1.00  0.00           C  
ATOM    677  H6    U    22      31.141  -4.031  -6.946  1.00  0.00           H  
ATOM    678  C5    U    22      30.929  -5.803  -8.166  1.00  0.00           C  
ATOM    679  H5    U    22      31.927  -5.737  -8.574  1.00  0.00           H  
ATOM    680  C4    U    22      30.085  -6.892  -8.605  1.00  0.00           C  
ATOM    681  O4    U    22      30.324  -7.744  -9.429  1.00  0.00           O  
ATOM    682  N3    U    22      28.821  -6.744  -8.145  1.00  0.00           N  
ATOM    683  H3    U    22      28.127  -7.308  -8.613  1.00  0.00           H  
ATOM    684  C2    U    22      28.321  -5.764  -7.309  1.00  0.00           C  
ATOM    685  O2    U    22      27.115  -5.808  -6.972  1.00  0.00           O  
ATOM    686  C3'   U    22      29.741  -2.690  -3.934  1.00  0.00           C  
ATOM    687  H3'   U    22      30.630  -2.462  -3.347  1.00  0.00           H  
ATOM    688  C2'   U    22      29.571  -4.126  -4.490  1.00  0.00           C  
ATOM    689  H2'   U    22      30.591  -4.473  -4.655  1.00  0.00           H  
ATOM    690  O2'   U    22      28.874  -4.987  -3.663  1.00  0.00           O  
ATOM    691 HO2'   U    22      28.481  -4.398  -3.015  1.00  0.00           H  
ATOM    692  O3'   U    22      28.493  -2.190  -3.440  1.00  0.00           O  
ATOM    693  P     A    23      28.104  -2.213  -1.963  1.00  0.00           P  
ATOM    694  OP1   A    23      28.744  -1.055  -1.269  1.00  0.00           O  
ATOM    695  OP2   A    23      28.393  -3.575  -1.426  1.00  0.00           O  
ATOM    696  O5'   A    23      26.559  -1.980  -1.944  1.00  0.00           O  
ATOM    697  C5'   A    23      25.994  -0.832  -2.547  1.00  0.00           C  
ATOM    698  H5'   A    23      26.362  -0.567  -3.538  1.00  0.00           H  
ATOM    699 H5''   A    23      26.409   0.007  -1.988  1.00  0.00           H  
ATOM    700  C4'   A    23      24.446  -0.770  -2.558  1.00  0.00           C  
ATOM    701  H4'   A    23      24.142   0.093  -3.150  1.00  0.00           H  
ATOM    702  O4'   A    23      23.820  -1.906  -3.129  1.00  0.00           O  
ATOM    703  C1'   A    23      23.162  -2.750  -2.136  1.00  0.00           C  
ATOM    704  H1'   A    23      22.093  -2.631  -2.314  1.00  0.00           H  
ATOM    705  N9    A    23      23.628  -4.148  -2.358  1.00  0.00           N  
ATOM    706  C8    A    23      24.596  -4.600  -3.228  1.00  0.00           C  
ATOM    707  H8    A    23      25.206  -4.029  -3.912  1.00  0.00           H  
ATOM    708  N7    A    23      24.623  -5.933  -3.398  1.00  0.00           N  
ATOM    709  C5    A    23      23.585  -6.339  -2.589  1.00  0.00           C  
ATOM    710  C6    A    23      23.150  -7.574  -2.105  1.00  0.00           C  
ATOM    711  N6    A    23      23.600  -8.795  -2.486  1.00  0.00           N  
ATOM    712  H61   A    23      23.271  -9.567  -1.924  1.00  0.00           H  
ATOM    713  H62   A    23      24.350  -8.946  -3.146  1.00  0.00           H  
ATOM    714  N1    A    23      22.197  -7.683  -1.149  1.00  0.00           N  
ATOM    715  C2    A    23      21.670  -6.573  -0.703  1.00  0.00           C  
ATOM    716  H2    A    23      20.938  -6.728   0.075  1.00  0.00           H  
ATOM    717  N3    A    23      22.027  -5.310  -0.908  1.00  0.00           N  
ATOM    718  C4    A    23      23.028  -5.268  -1.896  1.00  0.00           C  
ATOM    719  C3'   A    23      23.844  -0.800  -1.165  1.00  0.00           C  
ATOM    720  H3'   A    23      24.586  -0.466  -0.440  1.00  0.00           H  
ATOM    721  C2'   A    23      23.422  -2.232  -0.741  1.00  0.00           C  
ATOM    722  H2'   A    23      24.253  -2.736  -0.247  1.00  0.00           H  
ATOM    723  O2'   A    23      22.257  -2.179   0.044  1.00  0.00           O  
ATOM    724 HO2'   A    23      21.846  -1.314  -0.026  1.00  0.00           H  
ATOM    725  O3'   A    23      22.795   0.156  -1.263  1.00  0.00           O  
ATOM    726  P     U    24      22.817   1.489  -0.338  1.00  0.00           P  
ATOM    727  OP1   U    24      23.189   1.163   1.045  1.00  0.00           O  
ATOM    728  OP2   U    24      21.557   2.244  -0.624  1.00  0.00           O  
ATOM    729  O5'   U    24      24.015   2.317  -0.993  1.00  0.00           O  
ATOM    730  C5'   U    24      23.905   2.988  -2.245  1.00  0.00           C  
ATOM    731  H5'   U    24      22.881   3.359  -2.282  1.00  0.00           H  
ATOM    732 H5''   U    24      24.023   2.275  -3.061  1.00  0.00           H  
ATOM    733  C4'   U    24      24.870   4.197  -2.374  1.00  0.00           C  
ATOM    734  H4'   U    24      24.504   4.929  -3.093  1.00  0.00           H  
ATOM    735  O4'   U    24      24.989   4.748  -1.097  1.00  0.00           O  
ATOM    736  C1'   U    24      26.332   4.704  -0.638  1.00  0.00           C  
ATOM    737  H1'   U    24      26.744   5.676  -0.909  1.00  0.00           H  
ATOM    738  N1    U    24      26.319   4.600   0.881  1.00  0.00           N  
ATOM    739  C6    U    24      26.129   3.387   1.597  1.00  0.00           C  
ATOM    740  H6    U    24      25.621   2.573   1.102  1.00  0.00           H  
ATOM    741  C5    U    24      26.185   3.346   2.937  1.00  0.00           C  
ATOM    742  H5    U    24      26.030   2.413   3.457  1.00  0.00           H  
ATOM    743  C4    U    24      26.559   4.516   3.703  1.00  0.00           C  
ATOM    744  O4    U    24      26.700   4.539   4.889  1.00  0.00           O  
ATOM    745  N3    U    24      26.752   5.621   2.984  1.00  0.00           N  
ATOM    746  H3    U    24      26.925   6.434   3.558  1.00  0.00           H  
ATOM    747  C2    U    24      26.473   5.733   1.641  1.00  0.00           C  
ATOM    748  O2    U    24      26.456   6.854   1.171  1.00  0.00           O  
ATOM    749  C3'   U    24      26.272   3.648  -2.775  1.00  0.00           C  
ATOM    750  H3'   U    24      26.232   2.667  -3.250  1.00  0.00           H  
ATOM    751  C2'   U    24      26.919   3.532  -1.419  1.00  0.00           C  
ATOM    752  H2'   U    24      26.620   2.584  -0.971  1.00  0.00           H  
ATOM    753  O2'   U    24      28.327   3.683  -1.624  1.00  0.00           O  
ATOM    754 HO2'   U    24      28.505   4.356  -2.286  1.00  0.00           H  
ATOM    755  O3'   U    24      27.044   4.514  -3.691  1.00  0.00           O  
ATOM    756  P     G    25      26.622   4.694  -5.201  1.00  0.00           P  
ATOM    757  OP1   G    25      27.488   5.623  -5.771  1.00  0.00           O  
ATOM    758  OP2   G    25      25.167   4.898  -5.306  1.00  0.00           O  
ATOM    759  O5'   G    25      26.970   3.232  -5.815  1.00  0.00           O  
ATOM    760  C5'   G    25      28.298   2.781  -6.012  1.00  0.00           C  
ATOM    761  H5'   G    25      28.848   2.710  -5.073  1.00  0.00           H  
ATOM    762 H5''   G    25      28.884   3.473  -6.616  1.00  0.00           H  
ATOM    763  C4'   G    25      28.280   1.440  -6.678  1.00  0.00           C  
ATOM    764  H4'   G    25      29.292   1.059  -6.821  1.00  0.00           H  
ATOM    765  O4'   G    25      27.570   0.458  -5.967  1.00  0.00           O  
ATOM    766  C1'   G    25      26.800  -0.461  -6.843  1.00  0.00           C  
ATOM    767  H1'   G    25      27.109  -1.479  -6.608  1.00  0.00           H  
ATOM    768  N9    G    25      25.455  -0.385  -6.521  1.00  0.00           N  
ATOM    769  C8    G    25      24.676   0.665  -6.039  1.00  0.00           C  
ATOM    770  H8    G    25      25.083   1.650  -5.860  1.00  0.00           H  
ATOM    771  N7    G    25      23.451   0.305  -5.792  1.00  0.00           N  
ATOM    772  C5    G    25      23.381  -1.056  -6.134  1.00  0.00           C  
ATOM    773  C6    G    25      22.364  -2.052  -5.905  1.00  0.00           C  
ATOM    774  O6    G    25      21.242  -1.914  -5.399  1.00  0.00           O  
ATOM    775  N1    G    25      22.710  -3.308  -6.406  1.00  0.00           N  
ATOM    776  H1    G    25      22.070  -4.052  -6.167  1.00  0.00           H  
ATOM    777  C2    G    25      23.970  -3.640  -6.711  1.00  0.00           C  
ATOM    778  N2    G    25      24.144  -4.849  -7.165  1.00  0.00           N  
ATOM    779  H21   G    25      23.352  -5.476  -7.169  1.00  0.00           H  
ATOM    780  H22   G    25      25.110  -5.030  -7.394  1.00  0.00           H  
ATOM    781  N3    G    25      25.013  -2.758  -6.925  1.00  0.00           N  
ATOM    782  C4    G    25      24.628  -1.486  -6.613  1.00  0.00           C  
ATOM    783  C3'   G    25      27.551   1.519  -8.009  1.00  0.00           C  
ATOM    784  H3'   G    25      26.639   2.114  -7.962  1.00  0.00           H  
ATOM    785  C2'   G    25      27.229  -0.005  -8.220  1.00  0.00           C  
ATOM    786  H2'   G    25      26.428  -0.216  -8.929  1.00  0.00           H  
ATOM    787  O2'   G    25      28.360  -0.824  -8.594  1.00  0.00           O  
ATOM    788 HO2'   G    25      28.069  -1.675  -8.928  1.00  0.00           H  
ATOM    789  O3'   G    25      28.390   2.069  -8.999  1.00  0.00           O  
ATOM    790  P     G    26      27.776   2.716 -10.300  1.00  0.00           P  
ATOM    791  OP1   G    26      28.799   3.104 -11.258  1.00  0.00           O  
ATOM    792  OP2   G    26      26.858   3.762  -9.807  1.00  0.00           O  
ATOM    793  O5'   G    26      26.913   1.587 -11.024  1.00  0.00           O  
ATOM    794  C5'   G    26      27.531   0.626 -11.799  1.00  0.00           C  
ATOM    795  H5'   G    26      28.255   0.099 -11.177  1.00  0.00           H  
ATOM    796 H5''   G    26      27.858   1.112 -12.718  1.00  0.00           H  
ATOM    797  C4'   G    26      26.566  -0.485 -12.223  1.00  0.00           C  
ATOM    798  H4'   G    26      27.064  -1.140 -12.938  1.00  0.00           H  
ATOM    799  O4'   G    26      26.210  -1.384 -11.233  1.00  0.00           O  
ATOM    800  C1'   G    26      24.821  -1.778 -11.344  1.00  0.00           C  
ATOM    801  H1'   G    26      24.724  -2.860 -11.257  1.00  0.00           H  
ATOM    802  N9    G    26      23.984  -1.146 -10.312  1.00  0.00           N  
ATOM    803  C8    G    26      23.904   0.181  -9.983  1.00  0.00           C  
ATOM    804  H8    G    26      24.781   0.803 -10.091  1.00  0.00           H  
ATOM    805  N7    G    26      22.862   0.558  -9.320  1.00  0.00           N  
ATOM    806  C5    G    26      22.169  -0.605  -9.140  1.00  0.00           C  
ATOM    807  C6    G    26      20.920  -0.970  -8.498  1.00  0.00           C  
ATOM    808  O6    G    26      20.093  -0.270  -7.965  1.00  0.00           O  
ATOM    809  N1    G    26      20.506  -2.288  -8.472  1.00  0.00           N  
ATOM    810  H1    G    26      19.697  -2.519  -7.913  1.00  0.00           H  
ATOM    811  C2    G    26      21.245  -3.267  -9.097  1.00  0.00           C  
ATOM    812  N2    G    26      20.775  -4.433  -9.124  1.00  0.00           N  
ATOM    813  H21   G    26      19.816  -4.656  -8.899  1.00  0.00           H  
ATOM    814  H22   G    26      21.293  -5.157  -9.603  1.00  0.00           H  
ATOM    815  N3    G    26      22.372  -2.998  -9.780  1.00  0.00           N  
ATOM    816  C4    G    26      22.825  -1.702  -9.697  1.00  0.00           C  
ATOM    817  C3'   G    26      25.321  -0.051 -12.969  1.00  0.00           C  
ATOM    818  H3'   G    26      24.920   0.858 -12.521  1.00  0.00           H  
ATOM    819  C2'   G    26      24.345  -1.239 -12.686  1.00  0.00           C  
ATOM    820  H2'   G    26      23.323  -0.874 -12.780  1.00  0.00           H  
ATOM    821  O2'   G    26      24.554  -2.278 -13.671  1.00  0.00           O  
ATOM    822 HO2'   G    26      24.235  -2.010 -14.536  1.00  0.00           H  
ATOM    823  O3'   G    26      25.647   0.106 -14.345  1.00  0.00           O  
ATOM    824  P     U    27      24.896   1.214 -15.220  1.00  0.00           P  
ATOM    825  OP1   U    27      24.042   2.046 -14.389  1.00  0.00           O  
ATOM    826  OP2   U    27      24.343   0.624 -16.445  1.00  0.00           O  
ATOM    827  O5'   U    27      26.209   2.068 -15.573  1.00  0.00           O  
ATOM    828  C5'   U    27      26.707   3.090 -14.704  1.00  0.00           C  
ATOM    829  H5'   U    27      26.652   2.869 -13.638  1.00  0.00           H  
ATOM    830 H5''   U    27      26.009   3.919 -14.827  1.00  0.00           H  
ATOM    831  C4'   U    27      28.230   3.232 -15.157  1.00  0.00           C  
ATOM    832  H4'   U    27      28.611   3.985 -14.467  1.00  0.00           H  
ATOM    833  O4'   U    27      28.877   1.985 -14.918  1.00  0.00           O  
ATOM    834  C1'   U    27      30.007   1.897 -15.794  1.00  0.00           C  
ATOM    835  H1'   U    27      30.932   1.936 -15.218  1.00  0.00           H  
ATOM    836  N1    U    27      30.022   0.602 -16.488  1.00  0.00           N  
ATOM    837  C6    U    27      28.864  -0.157 -16.720  1.00  0.00           C  
ATOM    838  H6    U    27      27.868   0.103 -16.393  1.00  0.00           H  
ATOM    839  C5    U    27      28.879  -1.388 -17.217  1.00  0.00           C  
ATOM    840  H5    U    27      27.923  -1.862 -17.381  1.00  0.00           H  
ATOM    841  C4    U    27      30.131  -2.024 -17.661  1.00  0.00           C  
ATOM    842  O4    U    27      30.210  -3.186 -17.944  1.00  0.00           O  
ATOM    843  N3    U    27      31.191  -1.158 -17.652  1.00  0.00           N  
ATOM    844  H3    U    27      32.049  -1.551 -18.014  1.00  0.00           H  
ATOM    845  C2    U    27      31.238   0.060 -17.023  1.00  0.00           C  
ATOM    846  O2    U    27      32.279   0.665 -16.988  1.00  0.00           O  
ATOM    847  C3'   U    27      28.576   3.617 -16.570  1.00  0.00           C  
ATOM    848  H3'   U    27      27.924   3.045 -17.231  1.00  0.00           H  
ATOM    849  C2'   U    27      30.005   3.132 -16.723  1.00  0.00           C  
ATOM    850  H2'   U    27      30.360   2.751 -17.681  1.00  0.00           H  
ATOM    851  O2'   U    27      31.037   3.893 -16.176  1.00  0.00           O  
ATOM    852 HO2'   U    27      31.153   4.579 -16.837  1.00  0.00           H  
ATOM    853  O3'   U    27      28.568   5.008 -16.760  1.00  0.00           O  
ATOM    854  P     U    28      28.193   5.730 -18.141  1.00  0.00           P  
ATOM    855  OP1   U    28      28.310   7.221 -17.816  1.00  0.00           O  
ATOM    856  OP2   U    28      26.952   5.225 -18.632  1.00  0.00           O  
ATOM    857  O5'   U    28      29.312   5.171 -19.203  1.00  0.00           O  
ATOM    858  C5'   U    28      30.534   5.831 -19.362  1.00  0.00           C  
ATOM    859  H5'   U    28      30.969   6.051 -18.387  1.00  0.00           H  
ATOM    860 H5''   U    28      30.341   6.779 -19.864  1.00  0.00           H  
ATOM    861  C4'   U    28      31.583   5.087 -20.131  1.00  0.00           C  
ATOM    862  H4'   U    28      32.456   5.739 -20.160  1.00  0.00           H  
ATOM    863  O4'   U    28      31.900   3.830 -19.587  1.00  0.00           O  
ATOM    864  C1'   U    28      32.351   2.969 -20.571  1.00  0.00           C  
ATOM    865  H1'   U    28      33.390   2.647 -20.508  1.00  0.00           H  
ATOM    866  N1    U    28      31.494   1.716 -20.701  1.00  0.00           N  
ATOM    867  C6    U    28      30.188   1.761 -20.171  1.00  0.00           C  
ATOM    868  H6    U    28      29.754   2.677 -19.799  1.00  0.00           H  
ATOM    869  C5    U    28      29.404   0.657 -20.298  1.00  0.00           C  
ATOM    870  H5    U    28      28.362   0.703 -20.019  1.00  0.00           H  
ATOM    871  C4    U    28      29.922  -0.605 -20.713  1.00  0.00           C  
ATOM    872  O4    U    28      29.229  -1.624 -20.762  1.00  0.00           O  
ATOM    873  N3    U    28      31.238  -0.609 -21.203  1.00  0.00           N  
ATOM    874  H3    U    28      31.504  -1.504 -21.587  1.00  0.00           H  
ATOM    875  C2    U    28      32.005   0.547 -21.264  1.00  0.00           C  
ATOM    876  O2    U    28      33.156   0.558 -21.693  1.00  0.00           O  
ATOM    877  C3'   U    28      31.184   4.851 -21.509  1.00  0.00           C  
ATOM    878  H3'   U    28      30.158   4.484 -21.522  1.00  0.00           H  
ATOM    879  C2'   U    28      32.119   3.706 -21.891  1.00  0.00           C  
ATOM    880  H2'   U    28      31.621   3.045 -22.600  1.00  0.00           H  
ATOM    881  O2'   U    28      33.394   4.138 -22.281  1.00  0.00           O  
ATOM    882 HO2'   U    28      33.364   5.096 -22.237  1.00  0.00           H  
ATOM    883  O3'   U    28      31.275   5.937 -22.389  1.00  0.00           O  
ATOM    884  P     U    29      30.673   5.850 -23.782  1.00  0.00           P  
ATOM    885  OP1   U    29      30.915   7.149 -24.358  1.00  0.00           O  
ATOM    886  OP2   U    29      29.286   5.357 -23.779  1.00  0.00           O  
ATOM    887  O5'   U    29      31.651   4.893 -24.447  1.00  0.00           O  
ATOM    888  C5'   U    29      31.272   3.995 -25.453  1.00  0.00           C  
ATOM    889  H5'   U    29      30.801   4.503 -26.294  1.00  0.00           H  
ATOM    890 H5''   U    29      30.627   3.195 -25.090  1.00  0.00           H  
ATOM    891  C4'   U    29      32.541   3.409 -26.029  1.00  0.00           C  
ATOM    892  H4'   U    29      33.272   4.180 -26.272  1.00  0.00           H  
ATOM    893  O4'   U    29      33.132   2.465 -25.131  1.00  0.00           O  
ATOM    894  C1'   U    29      33.236   1.165 -25.823  1.00  0.00           C  
ATOM    895  H1'   U    29      34.178   0.678 -25.573  1.00  0.00           H  
ATOM    896  N1    U    29      32.080   0.285 -25.375  1.00  0.00           N  
ATOM    897  C6    U    29      31.091   0.624 -24.439  1.00  0.00           C  
ATOM    898  H6    U    29      31.112   1.559 -23.898  1.00  0.00           H  
ATOM    899  C5    U    29      30.072  -0.227 -24.102  1.00  0.00           C  
ATOM    900  H5    U    29      29.306   0.149 -23.441  1.00  0.00           H  
ATOM    901  C4    U    29      29.948  -1.561 -24.701  1.00  0.00           C  
ATOM    902  O4    U    29      28.991  -2.284 -24.494  1.00  0.00           O  
ATOM    903  N3    U    29      31.065  -1.902 -25.491  1.00  0.00           N  
ATOM    904  H3    U    29      31.115  -2.834 -25.876  1.00  0.00           H  
ATOM    905  C2    U    29      32.164  -1.116 -25.783  1.00  0.00           C  
ATOM    906  O2    U    29      33.202  -1.564 -26.302  1.00  0.00           O  
ATOM    907  C3'   U    29      32.271   2.650 -27.327  1.00  0.00           C  
ATOM    908  H3'   U    29      31.252   2.265 -27.311  1.00  0.00           H  
ATOM    909  C2'   U    29      33.302   1.535 -27.272  1.00  0.00           C  
ATOM    910  H2'   U    29      32.930   0.734 -27.910  1.00  0.00           H  
ATOM    911  O2'   U    29      34.627   1.918 -27.640  1.00  0.00           O  
ATOM    912 HO2'   U    29      34.652   2.046 -28.591  1.00  0.00           H  
ATOM    913  O3'   U    29      32.478   3.512 -28.434  1.00  0.00           O  
ATOM    914  P     G    30      31.880   3.147 -29.880  1.00  0.00           P  
ATOM    915  OP1   G    30      32.568   3.952 -30.874  1.00  0.00           O  
ATOM    916  OP2   G    30      30.419   3.336 -29.875  1.00  0.00           O  
ATOM    917  O5'   G    30      32.165   1.625 -30.211  1.00  0.00           O  
ATOM    918  C5'   G    30      33.385   1.219 -30.735  1.00  0.00           C  
ATOM    919  H5'   G    30      34.228   1.580 -30.146  1.00  0.00           H  
ATOM    920 H5''   G    30      33.468   1.759 -31.677  1.00  0.00           H  
ATOM    921  C4'   G    30      33.721  -0.236 -31.058  1.00  0.00           C  
ATOM    922  H4'   G    30      34.785  -0.187 -31.291  1.00  0.00           H  
ATOM    923  O4'   G    30      33.534  -1.069 -29.968  1.00  0.00           O  
ATOM    924  C1'   G    30      33.182  -2.320 -30.433  1.00  0.00           C  
ATOM    925  H1'   G    30      33.888  -3.063 -30.064  1.00  0.00           H  
ATOM    926  N9    G    30      31.852  -2.742 -29.910  1.00  0.00           N  
ATOM    927  C8    G    30      31.085  -2.013 -29.012  1.00  0.00           C  
ATOM    928  H8    G    30      31.262  -0.962 -28.836  1.00  0.00           H  
ATOM    929  N7    G    30      30.100  -2.754 -28.562  1.00  0.00           N  
ATOM    930  C5    G    30      30.264  -4.020 -29.140  1.00  0.00           C  
ATOM    931  C6    G    30      29.564  -5.260 -28.993  1.00  0.00           C  
ATOM    932  O6    G    30      28.577  -5.583 -28.335  1.00  0.00           O  
ATOM    933  N1    G    30      30.148  -6.245 -29.771  1.00  0.00           N  
ATOM    934  H1    G    30      29.671  -7.135 -29.739  1.00  0.00           H  
ATOM    935  C2    G    30      31.285  -6.103 -30.531  1.00  0.00           C  
ATOM    936  N2    G    30      31.848  -7.213 -31.091  1.00  0.00           N  
ATOM    937  H21   G    30      31.593  -8.164 -30.866  1.00  0.00           H  
ATOM    938  H22   G    30      32.686  -7.145 -31.652  1.00  0.00           H  
ATOM    939  N3    G    30      31.959  -4.982 -30.683  1.00  0.00           N  
ATOM    940  C4    G    30      31.369  -4.000 -29.928  1.00  0.00           C  
ATOM    941  C3'   G    30      32.812  -0.763 -32.118  1.00  0.00           C  
ATOM    942  H3'   G    30      31.790  -0.517 -31.829  1.00  0.00           H  
ATOM    943  C2'   G    30      33.152  -2.262 -32.023  1.00  0.00           C  
ATOM    944  H2'   G    30      32.260  -2.744 -32.424  1.00  0.00           H  
ATOM    945  O2'   G    30      34.444  -2.707 -32.544  1.00  0.00           O  
ATOM    946 HO2'   G    30      34.231  -3.283 -33.282  1.00  0.00           H  
ATOM    947  O3'   G    30      33.147  -0.177 -33.341  1.00  0.00           O  
ATOM    948  P     G    31      32.134  -0.263 -34.469  1.00  0.00           P  
ATOM    949  OP1   G    31      32.846   0.321 -35.641  1.00  0.00           O  
ATOM    950  OP2   G    31      30.875   0.430 -34.002  1.00  0.00           O  
ATOM    951  O5'   G    31      31.832  -1.805 -34.619  1.00  0.00           O  
ATOM    952  C5'   G    31      32.610  -2.712 -35.510  1.00  0.00           C  
ATOM    953  H5'   G    31      33.678  -2.821 -35.324  1.00  0.00           H  
ATOM    954 H5''   G    31      32.576  -2.398 -36.554  1.00  0.00           H  
ATOM    955  C4'   G    31      32.078  -4.098 -35.420  1.00  0.00           C  
ATOM    956  H4'   G    31      32.731  -4.787 -35.955  1.00  0.00           H  
ATOM    957  O4'   G    31      31.986  -4.571 -34.064  1.00  0.00           O  
ATOM    958  C1'   G    31      30.962  -5.584 -33.978  1.00  0.00           C  
ATOM    959  H1'   G    31      31.253  -6.595 -33.692  1.00  0.00           H  
ATOM    960  N9    G    31      29.868  -5.104 -33.078  1.00  0.00           N  
ATOM    961  C8    G    31      29.636  -3.851 -32.606  1.00  0.00           C  
ATOM    962  H8    G    31      30.329  -3.061 -32.858  1.00  0.00           H  
ATOM    963  N7    G    31      28.499  -3.721 -31.947  1.00  0.00           N  
ATOM    964  C5    G    31      27.947  -5.002 -31.884  1.00  0.00           C  
ATOM    965  C6    G    31      26.696  -5.528 -31.373  1.00  0.00           C  
ATOM    966  O6    G    31      25.745  -4.949 -30.898  1.00  0.00           O  
ATOM    967  N1    G    31      26.628  -6.924 -31.568  1.00  0.00           N  
ATOM    968  H1    G    31      25.850  -7.462 -31.215  1.00  0.00           H  
ATOM    969  C2    G    31      27.471  -7.617 -32.364  1.00  0.00           C  
ATOM    970  N2    G    31      27.052  -8.809 -32.692  1.00  0.00           N  
ATOM    971  H21   G    31      26.150  -9.182 -32.430  1.00  0.00           H  
ATOM    972  H22   G    31      27.567  -9.236 -33.448  1.00  0.00           H  
ATOM    973  N3    G    31      28.513  -7.098 -32.993  1.00  0.00           N  
ATOM    974  C4    G    31      28.770  -5.820 -32.621  1.00  0.00           C  
ATOM    975  C3'   G    31      30.696  -4.248 -35.927  1.00  0.00           C  
ATOM    976  H3'   G    31      30.075  -3.498 -35.437  1.00  0.00           H  
ATOM    977  C2'   G    31      30.376  -5.632 -35.385  1.00  0.00           C  
ATOM    978  H2'   G    31      29.316  -5.881 -35.362  1.00  0.00           H  
ATOM    979  O2'   G    31      30.860  -6.731 -36.138  1.00  0.00           O  
ATOM    980 HO2'   G    31      30.231  -6.805 -36.859  1.00  0.00           H  
ATOM    981  O3'   G    31      30.676  -4.206 -37.321  1.00  0.00           O  
ATOM    982  P     G    32      29.329  -3.771 -38.027  1.00  0.00           P  
ATOM    983  OP1   G    32      29.609  -3.674 -39.481  1.00  0.00           O  
ATOM    984  OP2   G    32      28.638  -2.651 -37.337  1.00  0.00           O  
ATOM    985  O5'   G    32      28.325  -4.936 -37.936  1.00  0.00           O  
ATOM    986  C5'   G    32      28.574  -6.116 -38.669  1.00  0.00           C  
ATOM    987  H5'   G    32      29.642  -6.316 -38.591  1.00  0.00           H  
ATOM    988 H5''   G    32      28.344  -6.058 -39.733  1.00  0.00           H  
ATOM    989  C4'   G    32      27.778  -7.252 -38.050  1.00  0.00           C  
ATOM    990  H4'   G    32      27.924  -8.204 -38.561  1.00  0.00           H  
ATOM    991  O4'   G    32      27.967  -7.437 -36.621  1.00  0.00           O  
ATOM    992  C1'   G    32      26.679  -7.829 -36.065  1.00  0.00           C  
ATOM    993  H1'   G    32      26.745  -8.651 -35.353  1.00  0.00           H  
ATOM    994  N9    G    32      26.193  -6.670 -35.313  1.00  0.00           N  
ATOM    995  C8    G    32      26.569  -5.371 -35.256  1.00  0.00           C  
ATOM    996  H8    G    32      27.391  -4.902 -35.777  1.00  0.00           H  
ATOM    997  N7    G    32      25.707  -4.607 -34.599  1.00  0.00           N  
ATOM    998  C5    G    32      24.674  -5.450 -34.241  1.00  0.00           C  
ATOM    999  C6    G    32      23.418  -5.280 -33.550  1.00  0.00           C  
ATOM   1000  O6    G    32      22.924  -4.213 -33.080  1.00  0.00           O  
ATOM   1001  N1    G    32      22.752  -6.432 -33.319  1.00  0.00           N  
ATOM   1002  H1    G    32      21.822  -6.318 -32.943  1.00  0.00           H  
ATOM   1003  C2    G    32      23.235  -7.672 -33.629  1.00  0.00           C  
ATOM   1004  N2    G    32      22.348  -8.646 -33.407  1.00  0.00           N  
ATOM   1005  H21   G    32      21.507  -8.322 -32.952  1.00  0.00           H  
ATOM   1006  H22   G    32      22.598  -9.544 -33.796  1.00  0.00           H  
ATOM   1007  N3    G    32      24.382  -7.910 -34.294  1.00  0.00           N  
ATOM   1008  C4    G    32      25.045  -6.751 -34.535  1.00  0.00           C  
ATOM   1009  C3'   G    32      26.292  -7.106 -38.310  1.00  0.00           C  
ATOM   1010  H3'   G    32      26.000  -6.080 -38.087  1.00  0.00           H  
ATOM   1011  C2'   G    32      25.752  -8.128 -37.248  1.00  0.00           C  
ATOM   1012  H2'   G    32      24.683  -8.009 -37.073  1.00  0.00           H  
ATOM   1013  O2'   G    32      26.093  -9.430 -37.553  1.00  0.00           O  
ATOM   1014 HO2'   G    32      25.596  -9.826 -38.273  1.00  0.00           H  
ATOM   1015  O3'   G    32      25.791  -7.493 -39.604  1.00  0.00           O  
ATOM   1016  P     A    33      24.506  -6.831 -40.317  1.00  0.00           P  
ATOM   1017  OP1   A    33      24.472  -7.365 -41.677  1.00  0.00           O  
ATOM   1018  OP2   A    33      24.627  -5.331 -40.294  1.00  0.00           O  
ATOM   1019  O5'   A    33      23.251  -7.270 -39.458  1.00  0.00           O  
ATOM   1020  C5'   A    33      22.851  -8.630 -39.467  1.00  0.00           C  
ATOM   1021  H5'   A    33      23.660  -9.347 -39.329  1.00  0.00           H  
ATOM   1022 H5''   A    33      22.422  -9.019 -40.390  1.00  0.00           H  
ATOM   1023  C4'   A    33      21.794  -8.974 -38.377  1.00  0.00           C  
ATOM   1024  H4'   A    33      21.658 -10.049 -38.262  1.00  0.00           H  
ATOM   1025  O4'   A    33      22.039  -8.432 -37.126  1.00  0.00           O  
ATOM   1026  C1'   A    33      20.961  -7.755 -36.554  1.00  0.00           C  
ATOM   1027  H1'   A    33      20.900  -8.124 -35.530  1.00  0.00           H  
ATOM   1028  N9    A    33      21.110  -6.278 -36.448  1.00  0.00           N  
ATOM   1029  C8    A    33      22.042  -5.384 -36.973  1.00  0.00           C  
ATOM   1030  H8    A    33      22.766  -5.654 -37.727  1.00  0.00           H  
ATOM   1031  N7    A    33      22.007  -4.163 -36.497  1.00  0.00           N  
ATOM   1032  C5    A    33      20.954  -4.276 -35.617  1.00  0.00           C  
ATOM   1033  C6    A    33      20.173  -3.366 -34.857  1.00  0.00           C  
ATOM   1034  N6    A    33      20.453  -2.056 -34.774  1.00  0.00           N  
ATOM   1035  H61   A    33      19.897  -1.462 -34.176  1.00  0.00           H  
ATOM   1036  H62   A    33      21.274  -1.606 -35.153  1.00  0.00           H  
ATOM   1037  N1    A    33      19.157  -3.687 -34.110  1.00  0.00           N  
ATOM   1038  C2    A    33      18.780  -4.894 -34.119  1.00  0.00           C  
ATOM   1039  H2    A    33      17.941  -5.204 -33.514  1.00  0.00           H  
ATOM   1040  N3    A    33      19.385  -5.908 -34.777  1.00  0.00           N  
ATOM   1041  C4    A    33      20.416  -5.516 -35.557  1.00  0.00           C  
ATOM   1042  C3'   A    33      20.428  -8.419 -38.774  1.00  0.00           C  
ATOM   1043  H3'   A    33      20.568  -7.468 -39.288  1.00  0.00           H  
ATOM   1044  C2'   A    33      19.826  -8.118 -37.412  1.00  0.00           C  
ATOM   1045  H2'   A    33      19.048  -7.375 -37.586  1.00  0.00           H  
ATOM   1046  O2'   A    33      19.274  -9.258 -36.822  1.00  0.00           O  
ATOM   1047 HO2'   A    33      18.496  -9.019 -36.314  1.00  0.00           H  
ATOM   1048  O3'   A    33      19.678  -9.314 -39.533  1.00  0.00           O  
ATOM   1049  P     G    34      18.455  -8.868 -40.430  1.00  0.00           P  
ATOM   1050  OP1   G    34      17.911 -10.127 -41.012  1.00  0.00           O  
ATOM   1051  OP2   G    34      18.934  -7.866 -41.376  1.00  0.00           O  
ATOM   1052  O5'   G    34      17.355  -8.150 -39.424  1.00  0.00           O  
ATOM   1053  C5'   G    34      16.439  -8.896 -38.618  1.00  0.00           C  
ATOM   1054  H5'   G    34      17.025  -9.506 -37.930  1.00  0.00           H  
ATOM   1055 H5''   G    34      15.805  -9.528 -39.239  1.00  0.00           H  
ATOM   1056  C4'   G    34      15.554  -7.940 -37.731  1.00  0.00           C  
ATOM   1057  H4'   G    34      14.800  -8.466 -37.145  1.00  0.00           H  
ATOM   1058  O4'   G    34      16.395  -7.205 -36.872  1.00  0.00           O  
ATOM   1059  C1'   G    34      15.757  -5.935 -36.655  1.00  0.00           C  
ATOM   1060  H1'   G    34      15.627  -5.789 -35.583  1.00  0.00           H  
ATOM   1061  N9    G    34      16.614  -4.832 -37.191  1.00  0.00           N  
ATOM   1062  C8    G    34      17.621  -4.894 -38.112  1.00  0.00           C  
ATOM   1063  H8    G    34      17.698  -5.687 -38.841  1.00  0.00           H  
ATOM   1064  N7    G    34      18.225  -3.751 -38.298  1.00  0.00           N  
ATOM   1065  C5    G    34      17.571  -2.902 -37.361  1.00  0.00           C  
ATOM   1066  C6    G    34      17.824  -1.543 -36.942  1.00  0.00           C  
ATOM   1067  O6    G    34      18.597  -0.661 -37.298  1.00  0.00           O  
ATOM   1068  N1    G    34      17.088  -1.210 -35.816  1.00  0.00           N  
ATOM   1069  H1    G    34      17.182  -0.330 -35.330  1.00  0.00           H  
ATOM   1070  C2    G    34      16.289  -1.994 -35.141  1.00  0.00           C  
ATOM   1071  N2    G    34      15.639  -1.464 -34.110  1.00  0.00           N  
ATOM   1072  H21   G    34      15.929  -0.589 -33.697  1.00  0.00           H  
ATOM   1073  H22   G    34      14.774  -1.885 -33.805  1.00  0.00           H  
ATOM   1074  N3    G    34      15.870  -3.200 -35.586  1.00  0.00           N  
ATOM   1075  C4    G    34      16.610  -3.609 -36.636  1.00  0.00           C  
ATOM   1076  C3'   G    34      14.742  -6.909 -38.510  1.00  0.00           C  
ATOM   1077  H3'   G    34      15.403  -6.440 -39.239  1.00  0.00           H  
ATOM   1078  C2'   G    34      14.427  -5.931 -37.392  1.00  0.00           C  
ATOM   1079  H2'   G    34      14.115  -4.923 -37.665  1.00  0.00           H  
ATOM   1080  O2'   G    34      13.469  -6.369 -36.380  1.00  0.00           O  
ATOM   1081 HO2'   G    34      12.598  -6.224 -36.759  1.00  0.00           H  
ATOM   1082  O3'   G    34      13.576  -7.470 -38.933  1.00  0.00           O  
ATOM   1083  P     U    35      13.145  -7.524 -40.440  1.00  0.00           P  
ATOM   1084  OP1   U    35      12.174  -8.613 -40.645  1.00  0.00           O  
ATOM   1085  OP2   U    35      14.361  -7.616 -41.294  1.00  0.00           O  
ATOM   1086  O5'   U    35      12.408  -6.162 -40.978  1.00  0.00           O  
ATOM   1087  C5'   U    35      11.106  -5.938 -40.554  1.00  0.00           C  
ATOM   1088  H5'   U    35      11.266  -5.969 -39.476  1.00  0.00           H  
ATOM   1089 H5''   U    35      10.498  -6.676 -41.078  1.00  0.00           H  
ATOM   1090  C4'   U    35      10.505  -4.600 -40.910  1.00  0.00           C  
ATOM   1091  H4'   U    35       9.476  -4.564 -40.552  1.00  0.00           H  
ATOM   1092  O4'   U    35      11.225  -3.600 -40.194  1.00  0.00           O  
ATOM   1093  C1'   U    35      11.712  -2.598 -41.041  1.00  0.00           C  
ATOM   1094  H1'   U    35      10.961  -1.809 -41.093  1.00  0.00           H  
ATOM   1095  N1    U    35      13.042  -2.116 -40.524  1.00  0.00           N  
ATOM   1096  C6    U    35      14.049  -3.018 -40.224  1.00  0.00           C  
ATOM   1097  H6    U    35      13.777  -4.063 -40.202  1.00  0.00           H  
ATOM   1098  C5    U    35      15.350  -2.629 -40.097  1.00  0.00           C  
ATOM   1099  H5    U    35      16.144  -3.351 -39.986  1.00  0.00           H  
ATOM   1100  C4    U    35      15.699  -1.238 -40.169  1.00  0.00           C  
ATOM   1101  O4    U    35      16.866  -0.790 -40.018  1.00  0.00           O  
ATOM   1102  N3    U    35      14.665  -0.328 -40.329  1.00  0.00           N  
ATOM   1103  H3    U    35      14.759   0.651 -40.096  1.00  0.00           H  
ATOM   1104  C2    U    35      13.365  -0.724 -40.587  1.00  0.00           C  
ATOM   1105  O2    U    35      12.536   0.212 -40.800  1.00  0.00           O  
ATOM   1106  C3'   U    35      10.621  -4.159 -42.386  1.00  0.00           C  
ATOM   1107  H3'   U    35      10.670  -5.003 -43.074  1.00  0.00           H  
ATOM   1108  C2'   U    35      11.902  -3.300 -42.376  1.00  0.00           C  
ATOM   1109  H2'   U    35      12.799  -3.915 -42.296  1.00  0.00           H  
ATOM   1110  O2'   U    35      11.994  -2.213 -43.298  1.00  0.00           O  
ATOM   1111 HO2'   U    35      12.263  -2.563 -44.150  1.00  0.00           H  
ATOM   1112  O3'   U    35       9.474  -3.433 -42.683  1.00  0.00           O  
ATOM   1113  P     U    36       8.285  -4.143 -43.426  1.00  0.00           P  
ATOM   1114  OP1   U    36       7.170  -3.226 -43.452  1.00  0.00           O  
ATOM   1115  OP2   U    36       8.076  -5.551 -42.986  1.00  0.00           O  
ATOM   1116  O5'   U    36       8.926  -4.312 -44.891  1.00  0.00           O  
ATOM   1117  C5'   U    36       9.192  -3.163 -45.664  1.00  0.00           C  
ATOM   1118  H5'   U    36       9.703  -2.405 -45.070  1.00  0.00           H  
ATOM   1119 H5''   U    36       8.166  -2.813 -45.777  1.00  0.00           H  
ATOM   1120  C4'   U    36       9.916  -3.534 -46.967  1.00  0.00           C  
ATOM   1121  H4'   U    36      10.688  -4.303 -46.952  1.00  0.00           H  
ATOM   1122  O4'   U    36       8.900  -3.738 -47.868  1.00  0.00           O  
ATOM   1123  C1'   U    36       9.246  -3.108 -49.078  1.00  0.00           C  
ATOM   1124  H1'   U    36       9.951  -3.782 -49.565  1.00  0.00           H  
ATOM   1125  N1    U    36       8.121  -2.938 -50.060  1.00  0.00           N  
ATOM   1126  C6    U    36       6.919  -2.337 -49.734  1.00  0.00           C  
ATOM   1127  H6    U    36       6.672  -2.097 -48.710  1.00  0.00           H  
ATOM   1128  C5    U    36       5.915  -2.130 -50.643  1.00  0.00           C  
ATOM   1129  H5    U    36       5.019  -1.744 -50.179  1.00  0.00           H  
ATOM   1130  C4    U    36       6.130  -2.646 -51.988  1.00  0.00           C  
ATOM   1131  O4    U    36       5.284  -2.535 -52.918  1.00  0.00           O  
ATOM   1132  N3    U    36       7.304  -3.256 -52.260  1.00  0.00           N  
ATOM   1133  H3    U    36       7.373  -3.807 -53.104  1.00  0.00           H  
ATOM   1134  C2    U    36       8.384  -3.359 -51.365  1.00  0.00           C  
ATOM   1135  O2    U    36       9.442  -3.717 -51.795  1.00  0.00           O  
ATOM   1136  C3'   U    36      10.498  -2.205 -47.383  1.00  0.00           C  
ATOM   1137  H3'   U    36      10.475  -1.422 -46.625  1.00  0.00           H  
ATOM   1138  C2'   U    36       9.620  -1.787 -48.517  1.00  0.00           C  
ATOM   1139  H2'   U    36       8.763  -1.261 -48.097  1.00  0.00           H  
ATOM   1140  O2'   U    36      10.302  -0.955 -49.447  1.00  0.00           O  
ATOM   1141 HO2'   U    36      10.361  -0.060 -49.103  1.00  0.00           H  
ATOM   1142  O3'   U    36      11.816  -2.529 -47.876  1.00  0.00           O  
ATOM   1143  P     U    37      12.975  -2.601 -46.874  1.00  0.00           P  
ATOM   1144  OP1   U    37      14.202  -2.856 -47.560  1.00  0.00           O  
ATOM   1145  OP2   U    37      12.610  -3.467 -45.751  1.00  0.00           O  
ATOM   1146  O5'   U    37      13.030  -1.193 -46.346  1.00  0.00           O  
ATOM   1147  C5'   U    37      13.776  -0.196 -47.059  1.00  0.00           C  
ATOM   1148  H5'   U    37      13.447   0.001 -48.080  1.00  0.00           H  
ATOM   1149 H5''   U    37      14.840  -0.406 -46.950  1.00  0.00           H  
ATOM   1150  C4'   U    37      13.684   1.119 -46.219  1.00  0.00           C  
ATOM   1151  H4'   U    37      14.164   1.957 -46.724  1.00  0.00           H  
ATOM   1152  O4'   U    37      12.314   1.467 -45.952  1.00  0.00           O  
ATOM   1153  C1'   U    37      12.329   1.829 -44.591  1.00  0.00           C  
ATOM   1154  H1'   U    37      12.616   2.869 -44.435  1.00  0.00           H  
ATOM   1155  N1    U    37      10.941   1.728 -43.992  1.00  0.00           N  
ATOM   1156  C6    U    37      10.411   0.483 -43.947  1.00  0.00           C  
ATOM   1157  H6    U    37      11.014  -0.315 -44.354  1.00  0.00           H  
ATOM   1158  C5    U    37       9.159   0.320 -43.418  1.00  0.00           C  
ATOM   1159  H5    U    37       8.854  -0.711 -43.315  1.00  0.00           H  
ATOM   1160  C4    U    37       8.351   1.506 -43.140  1.00  0.00           C  
ATOM   1161  O4    U    37       7.183   1.469 -42.762  1.00  0.00           O  
ATOM   1162  N3    U    37       9.020   2.700 -43.111  1.00  0.00           N  
ATOM   1163  H3    U    37       8.641   3.452 -42.554  1.00  0.00           H  
ATOM   1164  C2    U    37      10.327   2.853 -43.499  1.00  0.00           C  
ATOM   1165  O2    U    37      10.890   3.921 -43.383  1.00  0.00           O  
ATOM   1166  C3'   U    37      14.513   0.818 -44.931  1.00  0.00           C  
ATOM   1167  H3'   U    37      14.942  -0.184 -44.956  1.00  0.00           H  
ATOM   1168  C2'   U    37      13.449   0.923 -43.887  1.00  0.00           C  
ATOM   1169  H2'   U    37      13.074  -0.078 -43.674  1.00  0.00           H  
ATOM   1170  O2'   U    37      14.000   1.432 -42.662  1.00  0.00           O  
ATOM   1171 HO2'   U    37      13.453   1.002 -42.001  1.00  0.00           H  
ATOM   1172  O3'   U    37      15.560   1.783 -44.652  1.00  0.00           O  
ATOM   1173  P     C    38      16.967   1.776 -45.415  1.00  0.00           P  
ATOM   1174  OP1   C    38      16.674   2.193 -46.767  1.00  0.00           O  
ATOM   1175  OP2   C    38      17.551   0.494 -45.100  1.00  0.00           O  
ATOM   1176  O5'   C    38      17.890   2.757 -44.643  1.00  0.00           O  
ATOM   1177  C5'   C    38      18.698   3.770 -45.291  1.00  0.00           C  
ATOM   1178  H5'   C    38      18.478   3.855 -46.355  1.00  0.00           H  
ATOM   1179 H5''   C    38      19.719   3.388 -45.265  1.00  0.00           H  
ATOM   1180  C4'   C    38      18.529   5.157 -44.581  1.00  0.00           C  
ATOM   1181  H4'   C    38      19.206   5.845 -45.088  1.00  0.00           H  
ATOM   1182  O4'   C    38      17.248   5.638 -44.751  1.00  0.00           O  
ATOM   1183  C1'   C    38      16.983   6.500 -43.714  1.00  0.00           C  
ATOM   1184  H1'   C    38      16.928   7.508 -44.126  1.00  0.00           H  
ATOM   1185  N1    C    38      15.561   6.435 -43.171  1.00  0.00           N  
ATOM   1186  C6    C    38      14.816   5.339 -43.372  1.00  0.00           C  
ATOM   1187  H6    C    38      15.154   4.675 -44.154  1.00  0.00           H  
ATOM   1188  C5    C    38      13.872   5.026 -42.471  1.00  0.00           C  
ATOM   1189  H5    C    38      13.377   4.078 -42.620  1.00  0.00           H  
ATOM   1190  C4    C    38      13.524   5.953 -41.494  1.00  0.00           C  
ATOM   1191  N4    C    38      12.627   5.683 -40.573  1.00  0.00           N  
ATOM   1192  H41   C    38      12.464   6.319 -39.805  1.00  0.00           H  
ATOM   1193  H42   C    38      12.255   4.744 -40.552  1.00  0.00           H  
ATOM   1194  N3    C    38      14.177   7.052 -41.340  1.00  0.00           N  
ATOM   1195  C2    C    38      15.160   7.382 -42.258  1.00  0.00           C  
ATOM   1196  O2    C    38      15.810   8.406 -42.105  1.00  0.00           O  
ATOM   1197  C3'   C    38      18.834   5.067 -43.130  1.00  0.00           C  
ATOM   1198  H3'   C    38      18.452   4.119 -42.752  1.00  0.00           H  
ATOM   1199  C2'   C    38      18.052   6.295 -42.655  1.00  0.00           C  
ATOM   1200  H2'   C    38      17.589   6.075 -41.693  1.00  0.00           H  
ATOM   1201  O2'   C    38      18.743   7.528 -42.688  1.00  0.00           O  
ATOM   1202 HO2'   C    38      18.841   7.894 -41.805  1.00  0.00           H  
ATOM   1203  O3'   C    38      20.254   5.127 -42.927  1.00  0.00           O  
ATOM   1204  P     U    39      20.883   4.948 -41.514  1.00  0.00           P  
ATOM   1205  OP1   U    39      22.349   5.082 -41.620  1.00  0.00           O  
ATOM   1206  OP2   U    39      20.395   3.684 -40.964  1.00  0.00           O  
ATOM   1207  O5'   U    39      20.391   6.169 -40.468  1.00  0.00           O  
ATOM   1208  C5'   U    39      21.060   7.338 -40.472  1.00  0.00           C  
ATOM   1209  H5'   U    39      21.214   7.600 -41.519  1.00  0.00           H  
ATOM   1210 H5''   U    39      22.034   7.188 -40.005  1.00  0.00           H  
ATOM   1211  C4'   U    39      20.254   8.466 -39.805  1.00  0.00           C  
ATOM   1212  H4'   U    39      20.759   9.401 -40.050  1.00  0.00           H  
ATOM   1213  O4'   U    39      18.898   8.548 -40.334  1.00  0.00           O  
ATOM   1214  C1'   U    39      17.991   8.813 -39.233  1.00  0.00           C  
ATOM   1215  H1'   U    39      17.327   9.657 -39.422  1.00  0.00           H  
ATOM   1216  N1    U    39      16.982   7.677 -39.040  1.00  0.00           N  
ATOM   1217  C6    U    39      17.329   6.384 -39.278  1.00  0.00           C  
ATOM   1218  H6    U    39      18.332   6.188 -39.628  1.00  0.00           H  
ATOM   1219  C5    U    39      16.510   5.352 -39.057  1.00  0.00           C  
ATOM   1220  H5    U    39      16.826   4.362 -39.349  1.00  0.00           H  
ATOM   1221  C4    U    39      15.227   5.545 -38.467  1.00  0.00           C  
ATOM   1222  O4    U    39      14.297   4.680 -38.397  1.00  0.00           O  
ATOM   1223  N3    U    39      14.948   6.870 -38.154  1.00  0.00           N  
ATOM   1224  H3    U    39      14.306   6.875 -37.374  1.00  0.00           H  
ATOM   1225  C2    U    39      15.786   7.978 -38.378  1.00  0.00           C  
ATOM   1226  O2    U    39      15.534   9.113 -37.943  1.00  0.00           O  
ATOM   1227  C3'   U    39      20.198   8.324 -38.231  1.00  0.00           C  
ATOM   1228  H3'   U    39      20.091   7.267 -37.988  1.00  0.00           H  
ATOM   1229  C2'   U    39      18.833   9.114 -37.956  1.00  0.00           C  
ATOM   1230  H2'   U    39      18.405   8.628 -37.079  1.00  0.00           H  
ATOM   1231  O2'   U    39      18.933  10.514 -37.775  1.00  0.00           O  
ATOM   1232 HO2'   U    39      19.877  10.680 -37.724  1.00  0.00           H  
ATOM   1233  O3'   U    39      21.248   8.999 -37.580  1.00  0.00           O  
ATOM   1234  P     A    40      21.627   8.587 -36.072  1.00  0.00           P  
ATOM   1235  OP1   A    40      22.341   9.707 -35.503  1.00  0.00           O  
ATOM   1236  OP2   A    40      22.323   7.314 -35.981  1.00  0.00           O  
ATOM   1237  O5'   A    40      20.206   8.274 -35.504  1.00  0.00           O  
ATOM   1238  C5'   A    40      19.594   9.250 -34.776  1.00  0.00           C  
ATOM   1239  H5'   A    40      19.457  10.159 -35.361  1.00  0.00           H  
ATOM   1240 H5''   A    40      20.183   9.483 -33.889  1.00  0.00           H  
ATOM   1241  C4'   A    40      18.288   8.751 -34.106  1.00  0.00           C  
ATOM   1242  H4'   A    40      17.869   9.607 -33.576  1.00  0.00           H  
ATOM   1243  O4'   A    40      17.427   8.025 -34.923  1.00  0.00           O  
ATOM   1244  C1'   A    40      16.947   6.832 -34.302  1.00  0.00           C  
ATOM   1245  H1'   A    40      15.859   6.823 -34.241  1.00  0.00           H  
ATOM   1246  N9    A    40      17.347   5.698 -35.089  1.00  0.00           N  
ATOM   1247  C8    A    40      18.534   5.479 -35.790  1.00  0.00           C  
ATOM   1248  H8    A    40      19.272   6.267 -35.824  1.00  0.00           H  
ATOM   1249  N7    A    40      18.542   4.303 -36.404  1.00  0.00           N  
ATOM   1250  C5    A    40      17.309   3.708 -36.095  1.00  0.00           C  
ATOM   1251  C6    A    40      16.624   2.575 -36.572  1.00  0.00           C  
ATOM   1252  N6    A    40      17.087   1.664 -37.409  1.00  0.00           N  
ATOM   1253  H61   A    40      16.572   0.809 -37.563  1.00  0.00           H  
ATOM   1254  H62   A    40      17.939   1.656 -37.951  1.00  0.00           H  
ATOM   1255  N1    A    40      15.370   2.327 -36.133  1.00  0.00           N  
ATOM   1256  C2    A    40      14.885   3.110 -35.128  1.00  0.00           C  
ATOM   1257  H2    A    40      13.900   2.929 -34.724  1.00  0.00           H  
ATOM   1258  N3    A    40      15.359   4.265 -34.652  1.00  0.00           N  
ATOM   1259  C4    A    40      16.591   4.540 -35.270  1.00  0.00           C  
ATOM   1260  C3'   A    40      18.618   7.670 -33.025  1.00  0.00           C  
ATOM   1261  H3'   A    40      19.291   6.921 -33.443  1.00  0.00           H  
ATOM   1262  C2'   A    40      17.318   6.839 -32.866  1.00  0.00           C  
ATOM   1263  H2'   A    40      17.469   5.822 -32.504  1.00  0.00           H  
ATOM   1264  O2'   A    40      16.354   7.525 -32.088  1.00  0.00           O  
ATOM   1265 HO2'   A    40      15.814   6.857 -31.659  1.00  0.00           H  
ATOM   1266  O3'   A    40      19.054   8.323 -31.816  1.00  0.00           O  
ATOM   1267  P     C    41      20.171   7.567 -30.960  1.00  0.00           P  
ATOM   1268  OP1   C    41      20.382   8.344 -29.719  1.00  0.00           O  
ATOM   1269  OP2   C    41      21.332   7.367 -31.766  1.00  0.00           O  
ATOM   1270  O5'   C    41      19.704   6.164 -30.484  1.00  0.00           O  
ATOM   1271  C5'   C    41      18.568   6.018 -29.643  1.00  0.00           C  
ATOM   1272  H5'   C    41      17.792   6.661 -30.059  1.00  0.00           H  
ATOM   1273 H5''   C    41      18.915   6.421 -28.692  1.00  0.00           H  
ATOM   1274  C4'   C    41      18.023   4.646 -29.459  1.00  0.00           C  
ATOM   1275  H4'   C    41      17.343   4.735 -28.612  1.00  0.00           H  
ATOM   1276  O4'   C    41      17.500   4.097 -30.649  1.00  0.00           O  
ATOM   1277  C1'   C    41      17.821   2.711 -30.738  1.00  0.00           C  
ATOM   1278  H1'   C    41      16.924   2.134 -30.512  1.00  0.00           H  
ATOM   1279  N1    C    41      18.442   2.258 -32.018  1.00  0.00           N  
ATOM   1280  C6    C    41      19.626   2.851 -32.461  1.00  0.00           C  
ATOM   1281  H6    C    41      20.095   3.716 -32.015  1.00  0.00           H  
ATOM   1282  C5    C    41      20.172   2.457 -33.631  1.00  0.00           C  
ATOM   1283  H5    C    41      21.037   3.003 -33.978  1.00  0.00           H  
ATOM   1284  C4    C    41      19.453   1.426 -34.368  1.00  0.00           C  
ATOM   1285  N4    C    41      19.912   0.942 -35.471  1.00  0.00           N  
ATOM   1286  H41   C    41      19.254   0.463 -36.069  1.00  0.00           H  
ATOM   1287  H42   C    41      20.794   1.275 -35.834  1.00  0.00           H  
ATOM   1288  N3    C    41      18.328   0.961 -34.014  1.00  0.00           N  
ATOM   1289  C2    C    41      17.722   1.384 -32.902  1.00  0.00           C  
ATOM   1290  O2    C    41      16.625   0.903 -32.605  1.00  0.00           O  
ATOM   1291  C3'   C    41      19.238   3.763 -29.116  1.00  0.00           C  
ATOM   1292  H3'   C    41      20.086   4.026 -29.748  1.00  0.00           H  
ATOM   1293  C2'   C    41      18.762   2.352 -29.503  1.00  0.00           C  
ATOM   1294  H2'   C    41      19.606   1.729 -29.796  1.00  0.00           H  
ATOM   1295  O2'   C    41      18.056   1.701 -28.494  1.00  0.00           O  
ATOM   1296 HO2'   C    41      18.286   2.172 -27.690  1.00  0.00           H  
ATOM   1297  O3'   C    41      19.605   3.859 -27.704  1.00  0.00           O  
ATOM   1298  P     C    42      21.131   3.783 -27.200  1.00  0.00           P  
ATOM   1299  OP1   C    42      22.124   4.109 -28.257  1.00  0.00           O  
ATOM   1300  OP2   C    42      21.323   2.525 -26.464  1.00  0.00           O  
ATOM   1301  O5'   C    42      21.250   4.926 -26.066  1.00  0.00           O  
ATOM   1302  C5'   C    42      21.015   6.286 -26.307  1.00  0.00           C  
ATOM   1303  H5'   C    42      21.001   6.494 -27.377  1.00  0.00           H  
ATOM   1304 H5''   C    42      21.883   6.851 -25.969  1.00  0.00           H  
ATOM   1305  C4'   C    42      19.749   6.932 -25.676  1.00  0.00           C  
ATOM   1306  H4'   C    42      19.638   7.958 -26.027  1.00  0.00           H  
ATOM   1307  O4'   C    42      18.583   6.220 -26.121  1.00  0.00           O  
ATOM   1308  C1'   C    42      17.507   6.696 -25.294  1.00  0.00           C  
ATOM   1309  H1'   C    42      16.921   7.467 -25.794  1.00  0.00           H  
ATOM   1310  N1    C    42      16.653   5.598 -24.935  1.00  0.00           N  
ATOM   1311  C6    C    42      16.935   4.229 -25.000  1.00  0.00           C  
ATOM   1312  H6    C    42      17.937   3.845 -25.120  1.00  0.00           H  
ATOM   1313  C5    C    42      16.017   3.257 -24.691  1.00  0.00           C  
ATOM   1314  H5    C    42      16.272   2.229 -24.480  1.00  0.00           H  
ATOM   1315  C4    C    42      14.692   3.694 -24.424  1.00  0.00           C  
ATOM   1316  N4    C    42      13.747   2.922 -24.106  1.00  0.00           N  
ATOM   1317  H41   C    42      12.889   3.448 -24.022  1.00  0.00           H  
ATOM   1318  H42   C    42      13.759   1.936 -24.325  1.00  0.00           H  
ATOM   1319  N3    C    42      14.361   4.946 -24.409  1.00  0.00           N  
ATOM   1320  C2    C    42      15.292   5.879 -24.640  1.00  0.00           C  
ATOM   1321  O2    C    42      14.859   7.023 -24.552  1.00  0.00           O  
ATOM   1322  C3'   C    42      19.648   7.046 -24.174  1.00  0.00           C  
ATOM   1323  H3'   C    42      19.933   6.079 -23.758  1.00  0.00           H  
ATOM   1324  C2'   C    42      18.153   7.361 -24.106  1.00  0.00           C  
ATOM   1325  H2'   C    42      17.739   6.949 -23.186  1.00  0.00           H  
ATOM   1326  O2'   C    42      17.761   8.815 -24.192  1.00  0.00           O  
ATOM   1327 HO2'   C    42      17.874   9.164 -23.304  1.00  0.00           H  
ATOM   1328  O3'   C    42      20.542   8.066 -23.696  1.00  0.00           O  
ATOM   1329  P     A    43      20.672   8.322 -22.124  1.00  0.00           P  
ATOM   1330  OP1   A    43      21.753   9.348 -22.032  1.00  0.00           O  
ATOM   1331  OP2   A    43      20.855   7.037 -21.358  1.00  0.00           O  
ATOM   1332  O5'   A    43      19.324   8.930 -21.682  1.00  0.00           O  
ATOM   1333  C5'   A    43      19.200  10.293 -21.426  1.00  0.00           C  
ATOM   1334  H5'   A    43      19.555  10.760 -22.346  1.00  0.00           H  
ATOM   1335 H5''   A    43      19.827  10.597 -20.588  1.00  0.00           H  
ATOM   1336  C4'   A    43      17.764  10.695 -20.889  1.00  0.00           C  
ATOM   1337  H4'   A    43      17.543  11.758 -20.983  1.00  0.00           H  
ATOM   1338  O4'   A    43      16.677  10.140 -21.593  1.00  0.00           O  
ATOM   1339  C1'   A    43      15.563  10.003 -20.678  1.00  0.00           C  
ATOM   1340  H1'   A    43      14.683  10.538 -21.037  1.00  0.00           H  
ATOM   1341  N9    A    43      15.266   8.520 -20.608  1.00  0.00           N  
ATOM   1342  C8    A    43      16.128   7.454 -20.866  1.00  0.00           C  
ATOM   1343  H8    A    43      17.135   7.650 -21.204  1.00  0.00           H  
ATOM   1344  N7    A    43      15.533   6.266 -20.928  1.00  0.00           N  
ATOM   1345  C5    A    43      14.155   6.542 -20.527  1.00  0.00           C  
ATOM   1346  C6    A    43      12.988   5.767 -20.298  1.00  0.00           C  
ATOM   1347  N6    A    43      12.933   4.519 -20.502  1.00  0.00           N  
ATOM   1348  H61   A    43      12.026   4.081 -20.440  1.00  0.00           H  
ATOM   1349  H62   A    43      13.681   3.979 -20.913  1.00  0.00           H  
ATOM   1350  N1    A    43      11.887   6.368 -19.825  1.00  0.00           N  
ATOM   1351  C2    A    43      11.852   7.683 -19.751  1.00  0.00           C  
ATOM   1352  H2    A    43      10.878   8.061 -19.478  1.00  0.00           H  
ATOM   1353  N3    A    43      12.834   8.543 -20.074  1.00  0.00           N  
ATOM   1354  C4    A    43      13.988   7.909 -20.340  1.00  0.00           C  
ATOM   1355  C3'   A    43      17.598  10.255 -19.398  1.00  0.00           C  
ATOM   1356  H3'   A    43      17.864   9.198 -19.395  1.00  0.00           H  
ATOM   1357  C2'   A    43      16.023  10.398 -19.289  1.00  0.00           C  
ATOM   1358  H2'   A    43      15.650   9.666 -18.573  1.00  0.00           H  
ATOM   1359  O2'   A    43      15.465  11.694 -19.098  1.00  0.00           O  
ATOM   1360 HO2'   A    43      16.058  12.181 -18.521  1.00  0.00           H  
ATOM   1361  O3'   A    43      18.265  10.923 -18.382  1.00  0.00           O  
ATOM   1362  P     A    44      18.898   9.991 -17.097  1.00  0.00           P  
ATOM   1363  OP1   A    44      19.892  10.836 -16.427  1.00  0.00           O  
ATOM   1364  OP2   A    44      19.212   8.698 -17.683  1.00  0.00           O  
ATOM   1365  O5'   A    44      17.593   9.826 -16.107  1.00  0.00           O  
ATOM   1366  C5'   A    44      16.840  10.982 -15.658  1.00  0.00           C  
ATOM   1367  H5'   A    44      16.834  11.722 -16.459  1.00  0.00           H  
ATOM   1368 H5''   A    44      17.327  11.292 -14.734  1.00  0.00           H  
ATOM   1369  C4'   A    44      15.385  10.764 -15.188  1.00  0.00           C  
ATOM   1370  H4'   A    44      15.013  11.717 -14.813  1.00  0.00           H  
ATOM   1371  O4'   A    44      14.470  10.393 -16.278  1.00  0.00           O  
ATOM   1372  C1'   A    44      13.509   9.530 -15.742  1.00  0.00           C  
ATOM   1373  H1'   A    44      12.545   9.885 -16.108  1.00  0.00           H  
ATOM   1374  N9    A    44      13.770   8.168 -16.278  1.00  0.00           N  
ATOM   1375  C8    A    44      14.932   7.501 -16.627  1.00  0.00           C  
ATOM   1376  H8    A    44      15.905   7.951 -16.753  1.00  0.00           H  
ATOM   1377  N7    A    44      14.730   6.257 -17.007  1.00  0.00           N  
ATOM   1378  C5    A    44      13.383   6.071 -16.821  1.00  0.00           C  
ATOM   1379  C6    A    44      12.585   4.915 -17.080  1.00  0.00           C  
ATOM   1380  N6    A    44      13.056   3.773 -17.481  1.00  0.00           N  
ATOM   1381  H61   A    44      12.331   3.098 -17.679  1.00  0.00           H  
ATOM   1382  H62   A    44      14.037   3.553 -17.579  1.00  0.00           H  
ATOM   1383  N1    A    44      11.325   4.962 -16.772  1.00  0.00           N  
ATOM   1384  C2    A    44      10.827   6.073 -16.256  1.00  0.00           C  
ATOM   1385  H2    A    44       9.757   6.104 -16.110  1.00  0.00           H  
ATOM   1386  N3    A    44      11.435   7.260 -16.093  1.00  0.00           N  
ATOM   1387  C4    A    44      12.755   7.217 -16.439  1.00  0.00           C  
ATOM   1388  C3'   A    44      15.242   9.724 -14.057  1.00  0.00           C  
ATOM   1389  H3'   A    44      15.925   8.886 -14.197  1.00  0.00           H  
ATOM   1390  C2'   A    44      13.744   9.441 -14.262  1.00  0.00           C  
ATOM   1391  H2'   A    44      13.475   8.452 -13.892  1.00  0.00           H  
ATOM   1392  O2'   A    44      12.911  10.425 -13.699  1.00  0.00           O  
ATOM   1393 HO2'   A    44      13.378  10.834 -12.966  1.00  0.00           H  
ATOM   1394  O3'   A    44      15.543  10.340 -12.784  1.00  0.00           O  
ATOM   1395  P     G    45      15.666   9.387 -11.530  1.00  0.00           P  
ATOM   1396  OP1   G    45      16.095  10.256 -10.399  1.00  0.00           O  
ATOM   1397  OP2   G    45      16.623   8.373 -11.920  1.00  0.00           O  
ATOM   1398  O5'   G    45      14.267   8.717 -11.207  1.00  0.00           O  
ATOM   1399  C5'   G    45      13.222   9.453 -10.495  1.00  0.00           C  
ATOM   1400  H5'   G    45      13.025  10.426 -10.946  1.00  0.00           H  
ATOM   1401 H5''   G    45      13.516   9.578  -9.453  1.00  0.00           H  
ATOM   1402  C4'   G    45      11.931   8.628 -10.378  1.00  0.00           C  
ATOM   1403  H4'   G    45      11.191   9.345 -10.022  1.00  0.00           H  
ATOM   1404  O4'   G    45      11.617   8.176 -11.652  1.00  0.00           O  
ATOM   1405  C1'   G    45      11.018   6.893 -11.533  1.00  0.00           C  
ATOM   1406  H1'   G    45       9.985   6.841 -11.879  1.00  0.00           H  
ATOM   1407  N9    G    45      11.809   5.845 -12.242  1.00  0.00           N  
ATOM   1408  C8    G    45      13.026   6.048 -12.850  1.00  0.00           C  
ATOM   1409  H8    G    45      13.609   6.950 -12.739  1.00  0.00           H  
ATOM   1410  N7    G    45      13.494   4.991 -13.477  1.00  0.00           N  
ATOM   1411  C5    G    45      12.449   4.082 -13.344  1.00  0.00           C  
ATOM   1412  C6    G    45      12.355   2.752 -13.904  1.00  0.00           C  
ATOM   1413  O6    G    45      13.093   2.112 -14.643  1.00  0.00           O  
ATOM   1414  N1    G    45      11.143   2.085 -13.536  1.00  0.00           N  
ATOM   1415  H1    G    45      11.007   1.110 -13.760  1.00  0.00           H  
ATOM   1416  C2    G    45      10.170   2.676 -12.830  1.00  0.00           C  
ATOM   1417  N2    G    45       9.197   1.935 -12.371  1.00  0.00           N  
ATOM   1418  H21   G    45       9.185   0.928 -12.453  1.00  0.00           H  
ATOM   1419  H22   G    45       8.577   2.397 -11.721  1.00  0.00           H  
ATOM   1420  N3    G    45      10.198   3.887 -12.341  1.00  0.00           N  
ATOM   1421  C4    G    45      11.396   4.555 -12.598  1.00  0.00           C  
ATOM   1422  C3'   G    45      12.037   7.374  -9.499  1.00  0.00           C  
ATOM   1423  H3'   G    45      12.971   6.836  -9.663  1.00  0.00           H  
ATOM   1424  C2'   G    45      10.955   6.528 -10.042  1.00  0.00           C  
ATOM   1425  H2'   G    45      11.110   5.475  -9.806  1.00  0.00           H  
ATOM   1426  O2'   G    45       9.666   6.916  -9.690  1.00  0.00           O  
ATOM   1427 HO2'   G    45       9.824   7.358  -8.852  1.00  0.00           H  
ATOM   1428  O3'   G    45      11.891   7.670  -8.150  1.00  0.00           O  
ATOM   1429  P     A    46      12.570   6.650  -7.078  1.00  0.00           P  
ATOM   1430  OP1   A    46      12.206   7.205  -5.762  1.00  0.00           O  
ATOM   1431  OP2   A    46      13.966   6.329  -7.415  1.00  0.00           O  
ATOM   1432  O5'   A    46      11.778   5.318  -7.298  1.00  0.00           O  
ATOM   1433  C5'   A    46      10.509   5.114  -6.812  1.00  0.00           C  
ATOM   1434  H5'   A    46       9.812   5.765  -7.340  1.00  0.00           H  
ATOM   1435 H5''   A    46      10.475   5.371  -5.753  1.00  0.00           H  
ATOM   1436  C4'   A    46      10.095   3.684  -7.181  1.00  0.00           C  
ATOM   1437  H4'   A    46       9.087   3.510  -6.805  1.00  0.00           H  
ATOM   1438  O4'   A    46      10.080   3.395  -8.565  1.00  0.00           O  
ATOM   1439  C1'   A    46      10.301   2.088  -8.899  1.00  0.00           C  
ATOM   1440  H1'   A    46       9.402   1.672  -9.353  1.00  0.00           H  
ATOM   1441  N9    A    46      11.563   1.965  -9.791  1.00  0.00           N  
ATOM   1442  C8    A    46      12.551   2.915  -9.995  1.00  0.00           C  
ATOM   1443  H8    A    46      12.564   3.878  -9.506  1.00  0.00           H  
ATOM   1444  N7    A    46      13.479   2.504 -10.777  1.00  0.00           N  
ATOM   1445  C5    A    46      13.143   1.163 -11.076  1.00  0.00           C  
ATOM   1446  C6    A    46      13.675   0.131 -11.872  1.00  0.00           C  
ATOM   1447  N6    A    46      14.745   0.340 -12.598  1.00  0.00           N  
ATOM   1448  H61   A    46      15.182  -0.479 -12.994  1.00  0.00           H  
ATOM   1449  H62   A    46      15.273   1.198 -12.521  1.00  0.00           H  
ATOM   1450  N1    A    46      13.084  -1.024 -12.084  1.00  0.00           N  
ATOM   1451  C2    A    46      11.969  -1.210 -11.342  1.00  0.00           C  
ATOM   1452  H2    A    46      11.503  -2.159 -11.564  1.00  0.00           H  
ATOM   1453  N3    A    46      11.369  -0.418 -10.449  1.00  0.00           N  
ATOM   1454  C4    A    46      11.927   0.831 -10.436  1.00  0.00           C  
ATOM   1455  C3'   A    46      11.034   2.561  -6.595  1.00  0.00           C  
ATOM   1456  H3'   A    46      12.062   2.840  -6.826  1.00  0.00           H  
ATOM   1457  C2'   A    46      10.650   1.401  -7.558  1.00  0.00           C  
ATOM   1458  H2'   A    46      11.447   0.660  -7.615  1.00  0.00           H  
ATOM   1459  O2'   A    46       9.456   0.820  -7.084  1.00  0.00           O  
ATOM   1460 HO2'   A    46       9.216   0.040  -7.589  1.00  0.00           H  
ATOM   1461  O3'   A    46      10.906   2.191  -5.223  1.00  0.00           O  
ATOM   1462  P     G    47      12.064   1.331  -4.686  1.00  0.00           P  
ATOM   1463  OP1   G    47      11.803   1.193  -3.221  1.00  0.00           O  
ATOM   1464  OP2   G    47      13.366   1.943  -5.113  1.00  0.00           O  
ATOM   1465  O5'   G    47      12.037  -0.146  -5.361  1.00  0.00           O  
ATOM   1466  C5'   G    47      11.049  -1.109  -4.975  1.00  0.00           C  
ATOM   1467  H5'   G    47      10.056  -0.666  -4.899  1.00  0.00           H  
ATOM   1468 H5''   G    47      11.297  -1.602  -4.035  1.00  0.00           H  
ATOM   1469  C4'   G    47      10.906  -2.195  -6.022  1.00  0.00           C  
ATOM   1470  H4'   G    47       9.914  -2.646  -6.057  1.00  0.00           H  
ATOM   1471  O4'   G    47      11.140  -1.759  -7.297  1.00  0.00           O  
ATOM   1472  C1'   G    47      12.000  -2.605  -7.995  1.00  0.00           C  
ATOM   1473  H1'   G    47      11.577  -2.817  -8.977  1.00  0.00           H  
ATOM   1474  N9    G    47      13.411  -2.019  -8.162  1.00  0.00           N  
ATOM   1475  C8    G    47      13.853  -0.788  -7.721  1.00  0.00           C  
ATOM   1476  H8    G    47      13.289  -0.069  -7.146  1.00  0.00           H  
ATOM   1477  N7    G    47      14.990  -0.506  -8.303  1.00  0.00           N  
ATOM   1478  C5    G    47      15.402  -1.631  -8.941  1.00  0.00           C  
ATOM   1479  C6    G    47      16.623  -1.994  -9.608  1.00  0.00           C  
ATOM   1480  O6    G    47      17.601  -1.247  -9.736  1.00  0.00           O  
ATOM   1481  N1    G    47      16.725  -3.277 -10.174  1.00  0.00           N  
ATOM   1482  H1    G    47      17.570  -3.697 -10.535  1.00  0.00           H  
ATOM   1483  C2    G    47      15.702  -4.177  -9.901  1.00  0.00           C  
ATOM   1484  N2    G    47      15.906  -5.448 -10.161  1.00  0.00           N  
ATOM   1485  H21   G    47      16.752  -5.675 -10.664  1.00  0.00           H  
ATOM   1486  H22   G    47      15.158  -6.112 -10.021  1.00  0.00           H  
ATOM   1487  N3    G    47      14.512  -3.861  -9.331  1.00  0.00           N  
ATOM   1488  C4    G    47      14.436  -2.597  -8.888  1.00  0.00           C  
ATOM   1489  C3'   G    47      11.779  -3.349  -5.710  1.00  0.00           C  
ATOM   1490  H3'   G    47      12.728  -3.012  -5.293  1.00  0.00           H  
ATOM   1491  C2'   G    47      12.042  -3.866  -7.127  1.00  0.00           C  
ATOM   1492  H2'   G    47      13.038  -4.255  -7.335  1.00  0.00           H  
ATOM   1493  O2'   G    47      11.059  -4.686  -7.669  1.00  0.00           O  
ATOM   1494 HO2'   G    47      11.489  -5.376  -8.180  1.00  0.00           H  
ATOM   1495  O3'   G    47      11.148  -4.217  -4.847  1.00  0.00           O  
ATOM   1496  P     C    48      11.942  -5.094  -3.805  1.00  0.00           P  
ATOM   1497  OP1   C    48      10.977  -6.142  -3.350  1.00  0.00           O  
ATOM   1498  OP2   C    48      12.549  -4.228  -2.791  1.00  0.00           O  
ATOM   1499  O5'   C    48      13.075  -5.822  -4.683  1.00  0.00           O  
ATOM   1500  C5'   C    48      12.854  -6.941  -5.485  1.00  0.00           C  
ATOM   1501  H5'   C    48      12.091  -6.676  -6.216  1.00  0.00           H  
ATOM   1502 H5''   C    48      12.503  -7.750  -4.844  1.00  0.00           H  
ATOM   1503  C4'   C    48      14.119  -7.314  -6.346  1.00  0.00           C  
ATOM   1504  H4'   C    48      13.940  -8.007  -7.168  1.00  0.00           H  
ATOM   1505  O4'   C    48      14.571  -6.135  -6.919  1.00  0.00           O  
ATOM   1506  C1'   C    48      15.976  -6.084  -6.951  1.00  0.00           C  
ATOM   1507  H1'   C    48      16.274  -6.312  -7.975  1.00  0.00           H  
ATOM   1508  N1    C    48      16.494  -4.735  -6.497  1.00  0.00           N  
ATOM   1509  C6    C    48      15.862  -3.903  -5.562  1.00  0.00           C  
ATOM   1510  H6    C    48      14.922  -4.204  -5.124  1.00  0.00           H  
ATOM   1511  C5    C    48      16.530  -2.828  -5.097  1.00  0.00           C  
ATOM   1512  H5    C    48      16.050  -2.251  -4.320  1.00  0.00           H  
ATOM   1513  C4    C    48      17.775  -2.521  -5.698  1.00  0.00           C  
ATOM   1514  N4    C    48      18.423  -1.464  -5.243  1.00  0.00           N  
ATOM   1515  H41   C    48      19.355  -1.426  -5.630  1.00  0.00           H  
ATOM   1516  H42   C    48      18.177  -1.024  -4.368  1.00  0.00           H  
ATOM   1517  N3    C    48      18.285  -3.239  -6.719  1.00  0.00           N  
ATOM   1518  C2    C    48      17.568  -4.286  -7.186  1.00  0.00           C  
ATOM   1519  O2    C    48      18.034  -4.928  -8.102  1.00  0.00           O  
ATOM   1520  C3'   C    48      15.274  -7.723  -5.390  1.00  0.00           C  
ATOM   1521  H3'   C    48      15.108  -7.184  -4.457  1.00  0.00           H  
ATOM   1522  C2'   C    48      16.559  -7.154  -6.060  1.00  0.00           C  
ATOM   1523  H2'   C    48      17.226  -6.789  -5.278  1.00  0.00           H  
ATOM   1524  O2'   C    48      17.098  -8.188  -6.866  1.00  0.00           O  
ATOM   1525 HO2'   C    48      17.739  -8.669  -6.337  1.00  0.00           H  
ATOM   1526  O3'   C    48      15.076  -9.118  -5.236  1.00  0.00           O  
ATOM   1527  P     C    49      15.753  -9.830  -4.051  1.00  0.00           P  
ATOM   1528  OP1   C    49      15.055 -11.146  -3.906  1.00  0.00           O  
ATOM   1529  OP2   C    49      15.727  -8.955  -2.860  1.00  0.00           O  
ATOM   1530  O5'   C    49      17.273 -10.018  -4.474  1.00  0.00           O  
ATOM   1531  C5'   C    49      17.798 -11.169  -5.173  1.00  0.00           C  
ATOM   1532  H5'   C    49      17.124 -11.240  -6.026  1.00  0.00           H  
ATOM   1533 H5''   C    49      17.575 -12.019  -4.529  1.00  0.00           H  
ATOM   1534  C4'   C    49      19.229 -10.923  -5.503  1.00  0.00           C  
ATOM   1535  H4'   C    49      19.495 -11.684  -6.236  1.00  0.00           H  
ATOM   1536  O4'   C    49      19.287  -9.586  -6.122  1.00  0.00           O  
ATOM   1537  C1'   C    49      20.545  -8.938  -5.922  1.00  0.00           C  
ATOM   1538  H1'   C    49      21.055  -8.790  -6.874  1.00  0.00           H  
ATOM   1539  N1    C    49      20.400  -7.699  -5.168  1.00  0.00           N  
ATOM   1540  C6    C    49      19.612  -7.513  -4.043  1.00  0.00           C  
ATOM   1541  H6    C    49      19.034  -8.342  -3.664  1.00  0.00           H  
ATOM   1542  C5    C    49      19.511  -6.249  -3.506  1.00  0.00           C  
ATOM   1543  H5    C    49      18.839  -6.117  -2.671  1.00  0.00           H  
ATOM   1544  C4    C    49      20.170  -5.198  -4.148  1.00  0.00           C  
ATOM   1545  N4    C    49      19.982  -4.004  -3.711  1.00  0.00           N  
ATOM   1546  H41   C    49      20.334  -3.318  -4.363  1.00  0.00           H  
ATOM   1547  H42   C    49      19.229  -3.756  -3.085  1.00  0.00           H  
ATOM   1548  N3    C    49      21.017  -5.408  -5.102  1.00  0.00           N  
ATOM   1549  C2    C    49      21.184  -6.652  -5.599  1.00  0.00           C  
ATOM   1550  O2    C    49      22.121  -6.872  -6.380  1.00  0.00           O  
ATOM   1551  C3'   C    49      20.270 -10.962  -4.410  1.00  0.00           C  
ATOM   1552  H3'   C    49      19.841 -10.531  -3.506  1.00  0.00           H  
ATOM   1553  C2'   C    49      21.286  -9.977  -5.051  1.00  0.00           C  
ATOM   1554  H2'   C    49      21.862  -9.532  -4.240  1.00  0.00           H  
ATOM   1555  O2'   C    49      22.201 -10.781  -5.741  1.00  0.00           O  
ATOM   1556 HO2'   C    49      22.822 -10.220  -6.213  1.00  0.00           H  
ATOM   1557  O3'   C    49      20.800 -12.190  -4.280  1.00  0.00           O  
ATOM   1558  P     U    50      20.894 -12.879  -2.881  1.00  0.00           P  
ATOM   1559  OP1   U    50      21.369 -14.232  -3.213  1.00  0.00           O  
ATOM   1560  OP2   U    50      19.590 -12.763  -2.110  1.00  0.00           O  
ATOM   1561  O5'   U    50      22.096 -12.270  -2.054  1.00  0.00           O  
ATOM   1562  C5'   U    50      22.396 -12.937  -0.820  1.00  0.00           C  
ATOM   1563  H5'   U    50      22.612 -13.998  -0.945  1.00  0.00           H  
ATOM   1564 H5''   U    50      21.495 -12.906  -0.207  1.00  0.00           H  
ATOM   1565  C4'   U    50      23.570 -12.098  -0.227  1.00  0.00           C  
ATOM   1566  H4'   U    50      24.475 -12.299  -0.799  1.00  0.00           H  
ATOM   1567  O4'   U    50      23.192 -10.750  -0.265  1.00  0.00           O  
ATOM   1568  C1'   U    50      22.845 -10.261   1.040  1.00  0.00           C  
ATOM   1569  H1'   U    50      23.610  -9.526   1.290  1.00  0.00           H  
ATOM   1570  N1    U    50      21.513  -9.649   1.164  1.00  0.00           N  
ATOM   1571  C6    U    50      20.476  -9.915   0.308  1.00  0.00           C  
ATOM   1572  H6    U    50      20.637 -10.384  -0.651  1.00  0.00           H  
ATOM   1573  C5    U    50      19.205  -9.580   0.526  1.00  0.00           C  
ATOM   1574  H5    U    50      18.486  -9.839  -0.237  1.00  0.00           H  
ATOM   1575  C4    U    50      18.849  -9.042   1.780  1.00  0.00           C  
ATOM   1576  O4    U    50      17.709  -8.877   2.216  1.00  0.00           O  
ATOM   1577  N3    U    50      19.930  -8.568   2.470  1.00  0.00           N  
ATOM   1578  H3    U    50      19.667  -8.209   3.376  1.00  0.00           H  
ATOM   1579  C2    U    50      21.221  -8.749   2.173  1.00  0.00           C  
ATOM   1580  O2    U    50      22.072  -8.138   2.853  1.00  0.00           O  
ATOM   1581  C3'   U    50      23.846 -12.445   1.294  1.00  0.00           C  
ATOM   1582  H3'   U    50      23.530 -13.473   1.470  1.00  0.00           H  
ATOM   1583  C2'   U    50      22.884 -11.542   1.990  1.00  0.00           C  
ATOM   1584  H2'   U    50      21.868 -11.936   2.025  1.00  0.00           H  
ATOM   1585  O2'   U    50      23.339 -11.253   3.280  1.00  0.00           O  
ATOM   1586 HO2'   U    50      24.224 -11.624   3.289  1.00  0.00           H  
ATOM   1587  O3'   U    50      25.185 -12.215   1.717  1.00  0.00           O  
ATOM   1588  P     U    51      26.387 -13.140   1.354  1.00  0.00           P  
ATOM   1589  OP1   U    51      25.878 -14.408   0.800  1.00  0.00           O  
ATOM   1590  OP2   U    51      27.250 -13.222   2.523  1.00  0.00           O  
ATOM   1591  O5'   U    51      27.063 -12.274   0.168  1.00  0.00           O  
ATOM   1592  C5'   U    51      27.283 -12.882  -1.092  1.00  0.00           C  
ATOM   1593  H5'   U    51      26.357 -13.005  -1.653  1.00  0.00           H  
ATOM   1594 H5''   U    51      27.778 -13.853  -1.086  1.00  0.00           H  
ATOM   1595  C4'   U    51      28.167 -11.923  -1.960  1.00  0.00           C  
ATOM   1596  H4'   U    51      28.246 -12.371  -2.951  1.00  0.00           H  
ATOM   1597  O4'   U    51      27.543 -10.669  -2.071  1.00  0.00           O  
ATOM   1598  C1'   U    51      28.435  -9.699  -1.759  1.00  0.00           C  
ATOM   1599  H1'   U    51      29.015  -9.349  -2.613  1.00  0.00           H  
ATOM   1600  N1    U    51      27.732  -8.477  -1.090  1.00  0.00           N  
ATOM   1601  C6    U    51      26.474  -8.670  -0.575  1.00  0.00           C  
ATOM   1602  H6    U    51      25.916  -9.595  -0.575  1.00  0.00           H  
ATOM   1603  C5    U    51      25.778  -7.609  -0.120  1.00  0.00           C  
ATOM   1604  H5    U    51      24.764  -7.762   0.219  1.00  0.00           H  
ATOM   1605  C4    U    51      26.404  -6.224  -0.089  1.00  0.00           C  
ATOM   1606  O4    U    51      25.972  -5.152   0.412  1.00  0.00           O  
ATOM   1607  N3    U    51      27.628  -6.151  -0.744  1.00  0.00           N  
ATOM   1608  H3    U    51      28.078  -5.247  -0.749  1.00  0.00           H  
ATOM   1609  C2    U    51      28.305  -7.240  -1.230  1.00  0.00           C  
ATOM   1610  O2    U    51      29.345  -7.112  -1.849  1.00  0.00           O  
ATOM   1611  C3'   U    51      29.528 -11.704  -1.268  1.00  0.00           C  
ATOM   1612  H3'   U    51      29.749 -12.444  -0.499  1.00  0.00           H  
ATOM   1613  C2'   U    51      29.359 -10.346  -0.699  1.00  0.00           C  
ATOM   1614  H2'   U    51      28.794 -10.534   0.214  1.00  0.00           H  
ATOM   1615  O2'   U    51      30.615  -9.677  -0.385  1.00  0.00           O  
ATOM   1616 HO2'   U    51      30.964  -9.210  -1.148  1.00  0.00           H  
ATOM   1617  O3'   U    51      30.596 -11.769  -2.270  1.00  0.00           O  
ATOM   1618  P     A    52      31.360 -13.110  -2.559  1.00  0.00           P  
ATOM   1619  OP1   A    52      31.510 -13.816  -1.288  1.00  0.00           O  
ATOM   1620  OP2   A    52      32.572 -12.948  -3.428  1.00  0.00           O  
ATOM   1621  O5'   A    52      30.317 -13.960  -3.448  1.00  0.00           O  
ATOM   1622  C5'   A    52      29.893 -13.436  -4.671  1.00  0.00           C  
ATOM   1623  H5'   A    52      30.761 -13.602  -5.309  1.00  0.00           H  
ATOM   1624 H5''   A    52      29.712 -12.364  -4.605  1.00  0.00           H  
ATOM   1625  C4'   A    52      28.671 -14.184  -5.302  1.00  0.00           C  
ATOM   1626  H4'   A    52      28.843 -15.258  -5.235  1.00  0.00           H  
ATOM   1627  O4'   A    52      27.446 -14.009  -4.722  1.00  0.00           O  
ATOM   1628  C1'   A    52      26.555 -13.302  -5.634  1.00  0.00           C  
ATOM   1629  H1'   A    52      25.568 -13.765  -5.633  1.00  0.00           H  
ATOM   1630  N9    A    52      26.288 -11.842  -5.203  1.00  0.00           N  
ATOM   1631  C8    A    52      25.199 -11.294  -4.662  1.00  0.00           C  
ATOM   1632  H8    A    52      24.354 -11.926  -4.433  1.00  0.00           H  
ATOM   1633  N7    A    52      25.330 -10.039  -4.369  1.00  0.00           N  
ATOM   1634  C5    A    52      26.611  -9.732  -4.782  1.00  0.00           C  
ATOM   1635  C6    A    52      27.462  -8.610  -4.767  1.00  0.00           C  
ATOM   1636  N6    A    52      26.994  -7.356  -4.484  1.00  0.00           N  
ATOM   1637  H61   A    52      27.510  -6.514  -4.697  1.00  0.00           H  
ATOM   1638  H62   A    52      26.018  -7.146  -4.332  1.00  0.00           H  
ATOM   1639  N1    A    52      28.718  -8.696  -5.190  1.00  0.00           N  
ATOM   1640  C2    A    52      29.173  -9.782  -5.795  1.00  0.00           C  
ATOM   1641  H2    A    52      30.167  -9.814  -6.215  1.00  0.00           H  
ATOM   1642  N3    A    52      28.464 -10.905  -5.853  1.00  0.00           N  
ATOM   1643  C4    A    52      27.214 -10.852  -5.310  1.00  0.00           C  
ATOM   1644  C3'   A    52      28.598 -13.885  -6.818  1.00  0.00           C  
ATOM   1645  H3'   A    52      29.340 -13.140  -7.105  1.00  0.00           H  
ATOM   1646  C2'   A    52      27.201 -13.336  -7.053  1.00  0.00           C  
ATOM   1647  H2'   A    52      27.150 -12.296  -7.373  1.00  0.00           H  
ATOM   1648  O2'   A    52      26.335 -14.039  -7.842  1.00  0.00           O  
ATOM   1649 HO2'   A    52      26.704 -13.944  -8.723  1.00  0.00           H  
ATOM   1650  O3'   A    52      28.824 -15.087  -7.655  1.00  0.00           O  
ATOM   1651  P     A    53      29.890 -15.016  -8.908  1.00  0.00           P  
ATOM   1652  OP1   A    53      30.258 -16.337  -9.386  1.00  0.00           O  
ATOM   1653  OP2   A    53      30.981 -14.019  -8.573  1.00  0.00           O  
ATOM   1654  O5'   A    53      28.916 -14.317  -9.886  1.00  0.00           O  
ATOM   1655  C5'   A    53      28.087 -15.045 -10.753  1.00  0.00           C  
ATOM   1656  H5'   A    53      27.400 -15.741 -10.272  1.00  0.00           H  
ATOM   1657 H5''   A    53      28.659 -15.654 -11.453  1.00  0.00           H  
ATOM   1658  C4'   A    53      27.125 -14.070 -11.443  1.00  0.00           C  
ATOM   1659  H4'   A    53      26.256 -14.602 -11.830  1.00  0.00           H  
ATOM   1660  O4'   A    53      26.638 -13.232 -10.498  1.00  0.00           O  
ATOM   1661  C1'   A    53      26.710 -11.952 -11.057  1.00  0.00           C  
ATOM   1662  H1'   A    53      25.846 -11.876 -11.717  1.00  0.00           H  
ATOM   1663  N9    A    53      26.632 -10.835 -10.046  1.00  0.00           N  
ATOM   1664  C8    A    53      27.467  -9.747  -9.825  1.00  0.00           C  
ATOM   1665  H8    A    53      28.429  -9.620 -10.298  1.00  0.00           H  
ATOM   1666  N7    A    53      27.129  -8.858  -8.878  1.00  0.00           N  
ATOM   1667  C5    A    53      25.788  -9.405  -8.593  1.00  0.00           C  
ATOM   1668  C6    A    53      24.733  -8.925  -7.828  1.00  0.00           C  
ATOM   1669  N6    A    53      24.795  -7.804  -7.063  1.00  0.00           N  
ATOM   1670  H61   A    53      23.962  -7.501  -6.578  1.00  0.00           H  
ATOM   1671  H62   A    53      25.673  -7.349  -6.858  1.00  0.00           H  
ATOM   1672  N1    A    53      23.491  -9.508  -7.883  1.00  0.00           N  
ATOM   1673  C2    A    53      23.351 -10.557  -8.697  1.00  0.00           C  
ATOM   1674  H2    A    53      22.405 -11.070  -8.796  1.00  0.00           H  
ATOM   1675  N3    A    53      24.286 -11.161  -9.451  1.00  0.00           N  
ATOM   1676  C4    A    53      25.468 -10.488  -9.401  1.00  0.00           C  
ATOM   1677  C3'   A    53      27.843 -13.374 -12.590  1.00  0.00           C  
ATOM   1678  H3'   A    53      28.816 -13.832 -12.771  1.00  0.00           H  
ATOM   1679  C2'   A    53      27.980 -12.019 -11.884  1.00  0.00           C  
ATOM   1680  H2'   A    53      28.859 -11.954 -11.244  1.00  0.00           H  
ATOM   1681  O2'   A    53      28.052 -10.816 -12.649  1.00  0.00           O  
ATOM   1682 HO2'   A    53      28.004 -11.118 -13.560  1.00  0.00           H  
ATOM   1683  O3'   A    53      26.898 -13.415 -13.672  1.00  0.00           O  
ATOM   1684  P     A    54      27.265 -13.159 -15.133  1.00  0.00           P  
ATOM   1685  OP1   A    54      27.632 -14.487 -15.705  1.00  0.00           O  
ATOM   1686  OP2   A    54      28.213 -12.043 -15.106  1.00  0.00           O  
ATOM   1687  O5'   A    54      25.903 -12.690 -15.843  1.00  0.00           O  
ATOM   1688  C5'   A    54      25.245 -11.486 -15.559  1.00  0.00           C  
ATOM   1689  H5'   A    54      24.951 -10.925 -16.446  1.00  0.00           H  
ATOM   1690 H5''   A    54      25.905 -10.795 -15.035  1.00  0.00           H  
ATOM   1691  C4'   A    54      23.989 -11.822 -14.708  1.00  0.00           C  
ATOM   1692  H4'   A    54      23.687 -12.855 -14.886  1.00  0.00           H  
ATOM   1693  O4'   A    54      24.308 -11.664 -13.353  1.00  0.00           O  
ATOM   1694  C1'   A    54      23.406 -10.806 -12.664  1.00  0.00           C  
ATOM   1695  H1'   A    54      23.161 -11.228 -11.689  1.00  0.00           H  
ATOM   1696  N9    A    54      23.933  -9.432 -12.421  1.00  0.00           N  
ATOM   1697  C8    A    54      25.248  -9.042 -12.631  1.00  0.00           C  
ATOM   1698  H8    A    54      26.011  -9.652 -13.093  1.00  0.00           H  
ATOM   1699  N7    A    54      25.515  -7.873 -12.117  1.00  0.00           N  
ATOM   1700  C5    A    54      24.311  -7.469 -11.478  1.00  0.00           C  
ATOM   1701  C6    A    54      23.928  -6.497 -10.503  1.00  0.00           C  
ATOM   1702  N6    A    54      24.696  -5.660  -9.855  1.00  0.00           N  
ATOM   1703  H61   A    54      24.143  -5.068  -9.253  1.00  0.00           H  
ATOM   1704  H62   A    54      25.693  -5.567  -9.992  1.00  0.00           H  
ATOM   1705  N1    A    54      22.679  -6.404 -10.101  1.00  0.00           N  
ATOM   1706  C2    A    54      21.810  -7.373 -10.456  1.00  0.00           C  
ATOM   1707  H2    A    54      20.806  -7.222 -10.086  1.00  0.00           H  
ATOM   1708  N3    A    54      22.073  -8.416 -11.236  1.00  0.00           N  
ATOM   1709  C4    A    54      23.367  -8.439 -11.684  1.00  0.00           C  
ATOM   1710  C3'   A    54      22.788 -10.913 -14.995  1.00  0.00           C  
ATOM   1711  H3'   A    54      23.186  -9.959 -15.339  1.00  0.00           H  
ATOM   1712  C2'   A    54      22.161 -10.771 -13.575  1.00  0.00           C  
ATOM   1713  H2'   A    54      21.695  -9.795 -13.443  1.00  0.00           H  
ATOM   1714  O2'   A    54      21.226 -11.790 -13.263  1.00  0.00           O  
ATOM   1715 HO2'   A    54      20.426 -11.285 -13.100  1.00  0.00           H  
ATOM   1716  O3'   A    54      21.731 -11.415 -15.824  1.00  0.00           O  
ATOM   1717  P     C    55      21.726 -11.216 -17.456  1.00  0.00           P  
ATOM   1718  OP1   C    55      21.047 -12.372 -18.075  1.00  0.00           O  
ATOM   1719  OP2   C    55      23.047 -10.785 -17.877  1.00  0.00           O  
ATOM   1720  O5'   C    55      20.759  -9.980 -17.646  1.00  0.00           O  
ATOM   1721  C5'   C    55      20.814  -8.744 -16.908  1.00  0.00           C  
ATOM   1722  H5'   C    55      20.516  -7.957 -17.600  1.00  0.00           H  
ATOM   1723 H5''   C    55      21.806  -8.484 -16.539  1.00  0.00           H  
ATOM   1724  C4'   C    55      19.901  -8.703 -15.669  1.00  0.00           C  
ATOM   1725  H4'   C    55      19.934  -9.683 -15.192  1.00  0.00           H  
ATOM   1726  O4'   C    55      20.307  -7.774 -14.723  1.00  0.00           O  
ATOM   1727  C1'   C    55      19.210  -7.552 -13.857  1.00  0.00           C  
ATOM   1728  H1'   C    55      19.226  -8.211 -12.989  1.00  0.00           H  
ATOM   1729  N1    C    55      19.360  -6.157 -13.327  1.00  0.00           N  
ATOM   1730  C6    C    55      19.922  -5.180 -14.122  1.00  0.00           C  
ATOM   1731  H6    C    55      20.494  -5.328 -15.026  1.00  0.00           H  
ATOM   1732  C5    C    55      19.810  -3.887 -13.753  1.00  0.00           C  
ATOM   1733  H5    C    55      20.249  -3.100 -14.348  1.00  0.00           H  
ATOM   1734  C4    C    55      19.233  -3.583 -12.517  1.00  0.00           C  
ATOM   1735  N4    C    55      19.277  -2.364 -12.083  1.00  0.00           N  
ATOM   1736  H41   C    55      18.897  -2.150 -11.171  1.00  0.00           H  
ATOM   1737  H42   C    55      19.902  -1.734 -12.565  1.00  0.00           H  
ATOM   1738  N3    C    55      18.724  -4.504 -11.666  1.00  0.00           N  
ATOM   1739  C2    C    55      18.788  -5.799 -12.088  1.00  0.00           C  
ATOM   1740  O2    C    55      18.275  -6.658 -11.319  1.00  0.00           O  
ATOM   1741  C3'   C    55      18.449  -8.382 -16.110  1.00  0.00           C  
ATOM   1742  H3'   C    55      18.540  -7.680 -16.939  1.00  0.00           H  
ATOM   1743  C2'   C    55      17.974  -7.697 -14.787  1.00  0.00           C  
ATOM   1744  H2'   C    55      17.549  -6.742 -15.098  1.00  0.00           H  
ATOM   1745  O2'   C    55      17.114  -8.405 -13.960  1.00  0.00           O  
ATOM   1746 HO2'   C    55      16.240  -8.550 -14.330  1.00  0.00           H  
ATOM   1747  O3'   C    55      17.808  -9.604 -16.447  1.00  0.00           O  
ATOM   1748  P     U    56      16.504  -9.506 -17.402  1.00  0.00           P  
ATOM   1749  OP1   U    56      16.094 -10.870 -17.784  1.00  0.00           O  
ATOM   1750  OP2   U    56      16.704  -8.524 -18.440  1.00  0.00           O  
ATOM   1751  O5'   U    56      15.336  -8.864 -16.470  1.00  0.00           O  
ATOM   1752  C5'   U    56      14.380  -9.623 -15.803  1.00  0.00           C  
ATOM   1753  H5'   U    56      14.919 -10.380 -15.234  1.00  0.00           H  
ATOM   1754 H5''   U    56      13.684 -10.069 -16.514  1.00  0.00           H  
ATOM   1755  C4'   U    56      13.435  -8.799 -14.903  1.00  0.00           C  
ATOM   1756  H4'   U    56      12.845  -9.444 -14.252  1.00  0.00           H  
ATOM   1757  O4'   U    56      14.276  -7.953 -14.103  1.00  0.00           O  
ATOM   1758  C1'   U    56      13.495  -6.868 -13.629  1.00  0.00           C  
ATOM   1759  H1'   U    56      13.111  -6.970 -12.614  1.00  0.00           H  
ATOM   1760  N1    U    56      14.242  -5.580 -13.777  1.00  0.00           N  
ATOM   1761  C6    U    56      15.031  -5.343 -14.881  1.00  0.00           C  
ATOM   1762  H6    U    56      15.135  -6.174 -15.563  1.00  0.00           H  
ATOM   1763  C5    U    56      15.612  -4.147 -15.009  1.00  0.00           C  
ATOM   1764  H5    U    56      16.255  -3.917 -15.845  1.00  0.00           H  
ATOM   1765  C4    U    56      15.483  -3.110 -13.949  1.00  0.00           C  
ATOM   1766  O4    U    56      16.036  -1.996 -14.015  1.00  0.00           O  
ATOM   1767  N3    U    56      14.594  -3.417 -12.963  1.00  0.00           N  
ATOM   1768  H3    U    56      14.477  -2.739 -12.223  1.00  0.00           H  
ATOM   1769  C2    U    56      13.882  -4.585 -12.904  1.00  0.00           C  
ATOM   1770  O2    U    56      13.116  -4.754 -11.950  1.00  0.00           O  
ATOM   1771  C3'   U    56      12.606  -7.732 -15.620  1.00  0.00           C  
ATOM   1772  H3'   U    56      13.186  -7.243 -16.402  1.00  0.00           H  
ATOM   1773  C2'   U    56      12.213  -6.849 -14.453  1.00  0.00           C  
ATOM   1774  H2'   U    56      11.958  -5.817 -14.693  1.00  0.00           H  
ATOM   1775  O2'   U    56      11.163  -7.381 -13.635  1.00  0.00           O  
ATOM   1776 HO2'   U    56      10.542  -7.910 -14.142  1.00  0.00           H  
ATOM   1777  O3'   U    56      11.476  -8.276 -16.338  1.00  0.00           O  
ATOM   1778  P     C    57      10.480  -7.406 -17.202  1.00  0.00           P  
ATOM   1779  OP1   C    57       9.516  -8.350 -17.812  1.00  0.00           O  
ATOM   1780  OP2   C    57      11.303  -6.603 -18.160  1.00  0.00           O  
ATOM   1781  O5'   C    57       9.701  -6.350 -16.230  1.00  0.00           O  
ATOM   1782  C5'   C    57       8.485  -6.776 -15.616  1.00  0.00           C  
ATOM   1783  H5'   C    57       8.692  -7.715 -15.102  1.00  0.00           H  
ATOM   1784 H5''   C    57       7.776  -7.011 -16.410  1.00  0.00           H  
ATOM   1785  C4'   C    57       7.962  -5.674 -14.675  1.00  0.00           C  
ATOM   1786  H4'   C    57       7.188  -6.015 -13.987  1.00  0.00           H  
ATOM   1787  O4'   C    57       8.938  -5.086 -13.909  1.00  0.00           O  
ATOM   1788  C1'   C    57       8.774  -3.651 -13.882  1.00  0.00           C  
ATOM   1789  H1'   C    57       8.598  -3.376 -12.842  1.00  0.00           H  
ATOM   1790  N1    C    57       9.921  -2.813 -14.358  1.00  0.00           N  
ATOM   1791  C6    C    57      10.894  -3.325 -15.158  1.00  0.00           C  
ATOM   1792  H6    C    57      10.892  -4.376 -15.409  1.00  0.00           H  
ATOM   1793  C5    C    57      11.901  -2.569 -15.653  1.00  0.00           C  
ATOM   1794  H5    C    57      12.740  -2.949 -16.217  1.00  0.00           H  
ATOM   1795  C4    C    57      11.787  -1.153 -15.402  1.00  0.00           C  
ATOM   1796  N4    C    57      12.773  -0.383 -15.727  1.00  0.00           N  
ATOM   1797  H41   C    57      12.712   0.570 -15.400  1.00  0.00           H  
ATOM   1798  H42   C    57      13.547  -0.864 -16.162  1.00  0.00           H  
ATOM   1799  N3    C    57      10.873  -0.562 -14.612  1.00  0.00           N  
ATOM   1800  C2    C    57       9.900  -1.382 -14.086  1.00  0.00           C  
ATOM   1801  O2    C    57       9.010  -0.866 -13.373  1.00  0.00           O  
ATOM   1802  C3'   C    57       7.420  -4.552 -15.602  1.00  0.00           C  
ATOM   1803  H3'   C    57       8.190  -4.432 -16.365  1.00  0.00           H  
ATOM   1804  C2'   C    57       7.492  -3.423 -14.655  1.00  0.00           C  
ATOM   1805  H2'   C    57       7.572  -2.509 -15.243  1.00  0.00           H  
ATOM   1806  O2'   C    57       6.331  -3.277 -13.764  1.00  0.00           O  
ATOM   1807 HO2'   C    57       5.605  -3.327 -14.389  1.00  0.00           H  
ATOM   1808  O3'   C    57       6.089  -4.762 -16.084  1.00  0.00           O  
ATOM   1809  P     U    58       5.693  -4.000 -17.397  1.00  0.00           P  
ATOM   1810  OP1   U    58       4.419  -4.554 -17.925  1.00  0.00           O  
ATOM   1811  OP2   U    58       6.866  -4.058 -18.212  1.00  0.00           O  
ATOM   1812  O5'   U    58       5.487  -2.448 -17.072  1.00  0.00           O  
ATOM   1813  C5'   U    58       4.376  -1.998 -16.422  1.00  0.00           C  
ATOM   1814  H5'   U    58       4.205  -2.692 -15.600  1.00  0.00           H  
ATOM   1815 H5''   U    58       3.571  -2.074 -17.153  1.00  0.00           H  
ATOM   1816  C4'   U    58       4.635  -0.591 -15.833  1.00  0.00           C  
ATOM   1817  H4'   U    58       3.899  -0.390 -15.055  1.00  0.00           H  
ATOM   1818  O4'   U    58       5.942  -0.503 -15.353  1.00  0.00           O  
ATOM   1819  C1'   U    58       6.405   0.822 -15.486  1.00  0.00           C  
ATOM   1820  H1'   U    58       6.593   1.169 -14.470  1.00  0.00           H  
ATOM   1821  N1    U    58       7.666   0.982 -16.334  1.00  0.00           N  
ATOM   1822  C6    U    58       8.110   0.093 -17.271  1.00  0.00           C  
ATOM   1823  H6    U    58       7.433  -0.715 -17.505  1.00  0.00           H  
ATOM   1824  C5    U    58       9.310   0.190 -17.865  1.00  0.00           C  
ATOM   1825  H5    U    58       9.759  -0.563 -18.495  1.00  0.00           H  
ATOM   1826  C4    U    58      10.180   1.258 -17.518  1.00  0.00           C  
ATOM   1827  O4    U    58      11.278   1.507 -17.905  1.00  0.00           O  
ATOM   1828  N3    U    58       9.598   2.201 -16.711  1.00  0.00           N  
ATOM   1829  H3    U    58      10.097   3.059 -16.519  1.00  0.00           H  
ATOM   1830  C2    U    58       8.425   2.070 -16.018  1.00  0.00           C  
ATOM   1831  O2    U    58       8.253   2.870 -15.083  1.00  0.00           O  
ATOM   1832  C3'   U    58       4.543   0.490 -16.878  1.00  0.00           C  
ATOM   1833  H3'   U    58       5.122   0.197 -17.754  1.00  0.00           H  
ATOM   1834  C2'   U    58       5.289   1.609 -16.120  1.00  0.00           C  
ATOM   1835  H2'   U    58       5.674   2.385 -16.782  1.00  0.00           H  
ATOM   1836  O2'   U    58       4.400   2.241 -15.157  1.00  0.00           O  
ATOM   1837 HO2'   U    58       3.485   2.270 -15.448  1.00  0.00           H  
ATOM   1838  O3'   U    58       3.149   0.826 -17.178  1.00  0.00           O  
ATOM   1839  P     U    59       2.725   1.313 -18.659  1.00  0.00           P  
ATOM   1840  OP1   U    59       1.276   1.252 -18.858  1.00  0.00           O  
ATOM   1841  OP2   U    59       3.547   0.456 -19.600  1.00  0.00           O  
ATOM   1842  O5'   U    59       3.292   2.774 -18.739  1.00  0.00           O  
ATOM   1843  C5'   U    59       2.630   3.863 -18.123  1.00  0.00           C  
ATOM   1844  H5'   U    59       2.280   3.540 -17.142  1.00  0.00           H  
ATOM   1845 H5''   U    59       1.722   3.943 -18.721  1.00  0.00           H  
ATOM   1846  C4'   U    59       3.494   5.107 -18.181  1.00  0.00           C  
ATOM   1847  H4'   U    59       2.926   5.756 -17.515  1.00  0.00           H  
ATOM   1848  O4'   U    59       4.764   4.843 -17.539  1.00  0.00           O  
ATOM   1849  C1'   U    59       5.766   5.702 -17.960  1.00  0.00           C  
ATOM   1850  H1'   U    59       6.080   6.295 -17.100  1.00  0.00           H  
ATOM   1851  N1    U    59       6.953   5.029 -18.605  1.00  0.00           N  
ATOM   1852  C6    U    59       6.916   3.681 -19.115  1.00  0.00           C  
ATOM   1853  H6    U    59       5.967   3.165 -19.122  1.00  0.00           H  
ATOM   1854  C5    U    59       8.059   3.128 -19.605  1.00  0.00           C  
ATOM   1855  H5    U    59       8.090   2.118 -19.988  1.00  0.00           H  
ATOM   1856  C4    U    59       9.311   3.836 -19.729  1.00  0.00           C  
ATOM   1857  O4    U    59      10.348   3.384 -20.220  1.00  0.00           O  
ATOM   1858  N3    U    59       9.296   5.057 -19.142  1.00  0.00           N  
ATOM   1859  H3    U    59      10.213   5.479 -19.113  1.00  0.00           H  
ATOM   1860  C2    U    59       8.197   5.681 -18.515  1.00  0.00           C  
ATOM   1861  O2    U    59       8.318   6.818 -18.079  1.00  0.00           O  
ATOM   1862  C3'   U    59       3.796   5.927 -19.347  1.00  0.00           C  
ATOM   1863  H3'   U    59       4.059   5.320 -20.214  1.00  0.00           H  
ATOM   1864  C2'   U    59       5.093   6.682 -18.909  1.00  0.00           C  
ATOM   1865  H2'   U    59       5.827   6.859 -19.695  1.00  0.00           H  
ATOM   1866  O2'   U    59       4.851   7.967 -18.219  1.00  0.00           O  
ATOM   1867 HO2'   U    59       5.543   8.625 -18.312  1.00  0.00           H  
ATOM   1868  O3'   U    59       2.737   6.726 -19.699  1.00  0.00           O  
ATOM   1869  P     G    60       2.486   7.284 -21.159  1.00  0.00           P  
ATOM   1870  OP1   G    60       1.486   8.342 -21.002  1.00  0.00           O  
ATOM   1871  OP2   G    60       2.215   6.193 -22.143  1.00  0.00           O  
ATOM   1872  O5'   G    60       3.834   7.917 -21.561  1.00  0.00           O  
ATOM   1873  C5'   G    60       4.093   9.294 -21.158  1.00  0.00           C  
ATOM   1874  H5'   G    60       3.949   9.466 -20.092  1.00  0.00           H  
ATOM   1875 H5''   G    60       3.388   9.844 -21.782  1.00  0.00           H  
ATOM   1876  C4'   G    60       5.527   9.766 -21.522  1.00  0.00           C  
ATOM   1877  H4'   G    60       5.781  10.711 -21.041  1.00  0.00           H  
ATOM   1878  O4'   G    60       6.474   8.741 -21.198  1.00  0.00           O  
ATOM   1879  C1'   G    60       7.673   8.929 -21.975  1.00  0.00           C  
ATOM   1880  H1'   G    60       8.257   9.674 -21.435  1.00  0.00           H  
ATOM   1881  N9    G    60       8.321   7.628 -22.080  1.00  0.00           N  
ATOM   1882  C8    G    60       7.702   6.408 -22.113  1.00  0.00           C  
ATOM   1883  H8    G    60       6.686   6.286 -21.768  1.00  0.00           H  
ATOM   1884  N7    G    60       8.405   5.387 -22.484  1.00  0.00           N  
ATOM   1885  C5    G    60       9.669   5.950 -22.776  1.00  0.00           C  
ATOM   1886  C6    G    60      11.009   5.416 -23.105  1.00  0.00           C  
ATOM   1887  O6    G    60      11.279   4.236 -23.198  1.00  0.00           O  
ATOM   1888  N1    G    60      11.966   6.359 -23.431  1.00  0.00           N  
ATOM   1889  H1    G    60      12.873   6.031 -23.730  1.00  0.00           H  
ATOM   1890  C2    G    60      11.772   7.676 -23.188  1.00  0.00           C  
ATOM   1891  N2    G    60      12.741   8.580 -23.439  1.00  0.00           N  
ATOM   1892  H21   G    60      13.598   8.382 -23.935  1.00  0.00           H  
ATOM   1893  H22   G    60      12.490   9.555 -23.364  1.00  0.00           H  
ATOM   1894  N3    G    60      10.631   8.159 -22.712  1.00  0.00           N  
ATOM   1895  C4    G    60       9.614   7.333 -22.527  1.00  0.00           C  
ATOM   1896  C3'   G    60       5.652   9.890 -23.040  1.00  0.00           C  
ATOM   1897  H3'   G    60       4.912   9.200 -23.444  1.00  0.00           H  
ATOM   1898  C2'   G    60       7.133   9.445 -23.276  1.00  0.00           C  
ATOM   1899  H2'   G    60       7.090   8.588 -23.949  1.00  0.00           H  
ATOM   1900  O2'   G    60       8.037  10.397 -23.761  1.00  0.00           O  
ATOM   1901 HO2'   G    60       7.525  10.794 -24.470  1.00  0.00           H  
ATOM   1902  O3'   G    60       5.271  11.225 -23.421  1.00  0.00           O  
ATOM   1903  P     A    61       5.060  11.589 -24.968  1.00  0.00           P  
ATOM   1904  OP1   A    61       4.525  12.978 -25.019  1.00  0.00           O  
ATOM   1905  OP2   A    61       4.309  10.506 -25.680  1.00  0.00           O  
ATOM   1906  O5'   A    61       6.570  11.608 -25.477  1.00  0.00           O  
ATOM   1907  C5'   A    61       6.947  11.958 -26.789  1.00  0.00           C  
ATOM   1908  H5'   A    61       6.421  12.902 -26.928  1.00  0.00           H  
ATOM   1909 H5''   A    61       6.550  11.200 -27.464  1.00  0.00           H  
ATOM   1910  C4'   A    61       8.453  11.985 -27.025  1.00  0.00           C  
ATOM   1911  H4'   A    61       8.964  12.697 -26.378  1.00  0.00           H  
ATOM   1912  O4'   A    61       8.947  10.684 -26.846  1.00  0.00           O  
ATOM   1913  C1'   A    61       9.791  10.252 -27.961  1.00  0.00           C  
ATOM   1914  H1'   A    61      10.807  10.112 -27.591  1.00  0.00           H  
ATOM   1915  N9    A    61       9.420   8.989 -28.719  1.00  0.00           N  
ATOM   1916  C8    A    61       8.336   8.166 -28.604  1.00  0.00           C  
ATOM   1917  H8    A    61       7.516   8.407 -27.943  1.00  0.00           H  
ATOM   1918  N7    A    61       8.489   6.998 -29.137  1.00  0.00           N  
ATOM   1919  C5    A    61       9.763   7.058 -29.718  1.00  0.00           C  
ATOM   1920  C6    A    61      10.650   6.174 -30.418  1.00  0.00           C  
ATOM   1921  N6    A    61      10.385   4.921 -30.599  1.00  0.00           N  
ATOM   1922  H61   A    61      11.132   4.347 -30.964  1.00  0.00           H  
ATOM   1923  H62   A    61       9.447   4.656 -30.336  1.00  0.00           H  
ATOM   1924  N1    A    61      11.888   6.509 -30.758  1.00  0.00           N  
ATOM   1925  C2    A    61      12.280   7.733 -30.425  1.00  0.00           C  
ATOM   1926  H2    A    61      13.296   7.995 -30.679  1.00  0.00           H  
ATOM   1927  N3    A    61      11.628   8.701 -29.783  1.00  0.00           N  
ATOM   1928  C4    A    61      10.347   8.302 -29.460  1.00  0.00           C  
ATOM   1929  C3'   A    61       8.711  12.223 -28.526  1.00  0.00           C  
ATOM   1930  H3'   A    61       7.860  11.738 -29.005  1.00  0.00           H  
ATOM   1931  C2'   A    61       9.969  11.434 -28.900  1.00  0.00           C  
ATOM   1932  H2'   A    61      10.096  11.019 -29.900  1.00  0.00           H  
ATOM   1933  O2'   A    61      11.111  12.193 -28.523  1.00  0.00           O  
ATOM   1934 HO2'   A    61      10.807  13.086 -28.347  1.00  0.00           H  
ATOM   1935  O3'   A    61       8.863  13.617 -28.908  1.00  0.00           O  
ATOM   1936  P     U    62       8.541  14.225 -30.325  1.00  0.00           P  
ATOM   1937  OP1   U    62       8.797  15.659 -30.229  1.00  0.00           O  
ATOM   1938  OP2   U    62       7.209  13.764 -30.749  1.00  0.00           O  
ATOM   1939  O5'   U    62       9.585  13.620 -31.380  1.00  0.00           O  
ATOM   1940  C5'   U    62      10.918  14.142 -31.478  1.00  0.00           C  
ATOM   1941  H5'   U    62      11.414  14.212 -30.510  1.00  0.00           H  
ATOM   1942 H5''   U    62      10.810  15.121 -31.946  1.00  0.00           H  
ATOM   1943  C4'   U    62      11.926  13.301 -32.281  1.00  0.00           C  
ATOM   1944  H4'   U    62      12.885  13.819 -32.264  1.00  0.00           H  
ATOM   1945  O4'   U    62      11.982  12.007 -31.868  1.00  0.00           O  
ATOM   1946  C1'   U    62      12.429  11.147 -32.923  1.00  0.00           C  
ATOM   1947  H1'   U    62      13.458  10.857 -32.708  1.00  0.00           H  
ATOM   1948  N1    U    62      11.595   9.952 -33.162  1.00  0.00           N  
ATOM   1949  C6    U    62      10.244   9.880 -32.698  1.00  0.00           C  
ATOM   1950  H6    U    62       9.817  10.732 -32.189  1.00  0.00           H  
ATOM   1951  C5    U    62       9.603   8.715 -32.785  1.00  0.00           C  
ATOM   1952  H5    U    62       8.571   8.631 -32.477  1.00  0.00           H  
ATOM   1953  C4    U    62      10.212   7.555 -33.374  1.00  0.00           C  
ATOM   1954  O4    U    62       9.643   6.536 -33.607  1.00  0.00           O  
ATOM   1955  N3    U    62      11.607   7.669 -33.629  1.00  0.00           N  
ATOM   1956  H3    U    62      12.030   6.838 -34.018  1.00  0.00           H  
ATOM   1957  C2    U    62      12.300   8.817 -33.580  1.00  0.00           C  
ATOM   1958  O2    U    62      13.511   8.787 -33.961  1.00  0.00           O  
ATOM   1959  C3'   U    62      11.542  13.124 -33.717  1.00  0.00           C  
ATOM   1960  H3'   U    62      10.522  12.743 -33.758  1.00  0.00           H  
ATOM   1961  C2'   U    62      12.531  11.990 -34.150  1.00  0.00           C  
ATOM   1962  H2'   U    62      12.122  11.514 -35.041  1.00  0.00           H  
ATOM   1963  O2'   U    62      13.808  12.480 -34.286  1.00  0.00           O  
ATOM   1964 HO2'   U    62      14.221  11.715 -34.693  1.00  0.00           H  
ATOM   1965  O3'   U    62      11.656  14.332 -34.529  1.00  0.00           O  
ATOM   1966  P     U    63      11.090  14.462 -35.990  1.00  0.00           P  
ATOM   1967  OP1   U    63      11.975  15.473 -36.569  1.00  0.00           O  
ATOM   1968  OP2   U    63       9.642  14.761 -35.978  1.00  0.00           O  
ATOM   1969  O5'   U    63      11.322  13.136 -36.838  1.00  0.00           O  
ATOM   1970  C5'   U    63      12.596  12.885 -37.486  1.00  0.00           C  
ATOM   1971  H5'   U    63      13.362  13.037 -36.725  1.00  0.00           H  
ATOM   1972 H5''   U    63      12.790  13.547 -38.330  1.00  0.00           H  
ATOM   1973  C4'   U    63      12.742  11.494 -38.046  1.00  0.00           C  
ATOM   1974  H4'   U    63      13.760  11.499 -38.438  1.00  0.00           H  
ATOM   1975  O4'   U    63      12.542  10.462 -37.092  1.00  0.00           O  
ATOM   1976  C1'   U    63      12.043   9.318 -37.839  1.00  0.00           C  
ATOM   1977  H1'   U    63      12.778   8.521 -37.725  1.00  0.00           H  
ATOM   1978  N1    U    63      10.725   8.848 -37.374  1.00  0.00           N  
ATOM   1979  C6    U    63       9.800   9.671 -36.736  1.00  0.00           C  
ATOM   1980  H6    U    63      10.124  10.693 -36.606  1.00  0.00           H  
ATOM   1981  C5    U    63       8.590   9.149 -36.366  1.00  0.00           C  
ATOM   1982  H5    U    63       7.924   9.816 -35.839  1.00  0.00           H  
ATOM   1983  C4    U    63       8.255   7.774 -36.569  1.00  0.00           C  
ATOM   1984  O4    U    63       7.252   7.177 -36.203  1.00  0.00           O  
ATOM   1985  N3    U    63       9.186   7.090 -37.268  1.00  0.00           N  
ATOM   1986  H3    U    63       8.924   6.169 -37.588  1.00  0.00           H  
ATOM   1987  C2    U    63      10.318   7.567 -37.788  1.00  0.00           C  
ATOM   1988  O2    U    63      10.901   6.782 -38.598  1.00  0.00           O  
ATOM   1989  C3'   U    63      11.672  11.245 -39.097  1.00  0.00           C  
ATOM   1990  H3'   U    63      10.654  11.403 -38.741  1.00  0.00           H  
ATOM   1991  C2'   U    63      11.993   9.734 -39.303  1.00  0.00           C  
ATOM   1992  H2'   U    63      11.168   9.272 -39.845  1.00  0.00           H  
ATOM   1993  O2'   U    63      13.287   9.463 -39.868  1.00  0.00           O  
ATOM   1994 HO2'   U    63      13.133   8.694 -40.420  1.00  0.00           H  
ATOM   1995  O3'   U    63      11.921  12.077 -40.277  1.00  0.00           O  
ATOM   1996  P     A    64      10.758  12.250 -41.400  1.00  0.00           P  
ATOM   1997  OP1   A    64      11.387  13.131 -42.380  1.00  0.00           O  
ATOM   1998  OP2   A    64       9.465  12.620 -40.813  1.00  0.00           O  
ATOM   1999  O5'   A    64      10.516  10.889 -42.221  1.00  0.00           O  
ATOM   2000  C5'   A    64      11.606  10.308 -42.890  1.00  0.00           C  
ATOM   2001  H5'   A    64      12.427  10.302 -42.174  1.00  0.00           H  
ATOM   2002 H5''   A    64      11.793  10.880 -43.799  1.00  0.00           H  
ATOM   2003  C4'   A    64      11.356   8.867 -43.368  1.00  0.00           C  
ATOM   2004  H4'   A    64      12.297   8.490 -43.769  1.00  0.00           H  
ATOM   2005  O4'   A    64      11.165   8.022 -42.271  1.00  0.00           O  
ATOM   2006  C1'   A    64      10.110   7.118 -42.416  1.00  0.00           C  
ATOM   2007  H1'   A    64      10.467   6.117 -42.173  1.00  0.00           H  
ATOM   2008  N9    A    64       8.902   7.445 -41.525  1.00  0.00           N  
ATOM   2009  C8    A    64       8.631   8.598 -40.819  1.00  0.00           C  
ATOM   2010  H8    A    64       9.220   9.486 -40.995  1.00  0.00           H  
ATOM   2011  N7    A    64       7.614   8.524 -39.996  1.00  0.00           N  
ATOM   2012  C5    A    64       7.102   7.236 -40.341  1.00  0.00           C  
ATOM   2013  C6    A    64       5.969   6.475 -39.973  1.00  0.00           C  
ATOM   2014  N6    A    64       5.083   6.918 -39.134  1.00  0.00           N  
ATOM   2015  H61   A    64       4.459   6.265 -38.682  1.00  0.00           H  
ATOM   2016  H62   A    64       5.223   7.865 -38.812  1.00  0.00           H  
ATOM   2017  N1    A    64       5.786   5.265 -40.423  1.00  0.00           N  
ATOM   2018  C2    A    64       6.648   4.718 -41.323  1.00  0.00           C  
ATOM   2019  H2    A    64       6.432   3.732 -41.709  1.00  0.00           H  
ATOM   2020  N3    A    64       7.804   5.255 -41.687  1.00  0.00           N  
ATOM   2021  C4    A    64       7.932   6.548 -41.236  1.00  0.00           C  
ATOM   2022  C3'   A    64      10.191   8.606 -44.268  1.00  0.00           C  
ATOM   2023  H3'   A    64       9.333   9.232 -44.024  1.00  0.00           H  
ATOM   2024  C2'   A    64       9.636   7.228 -43.884  1.00  0.00           C  
ATOM   2025  H2'   A    64       8.555   7.299 -44.010  1.00  0.00           H  
ATOM   2026  O2'   A    64      10.146   6.207 -44.679  1.00  0.00           O  
ATOM   2027 HO2'   A    64      10.215   5.425 -44.126  1.00  0.00           H  
ATOM   2028  O3'   A    64      10.509   8.708 -45.695  1.00  0.00           O  
ATOM   2029  P     U    65       9.528   9.602 -46.495  1.00  0.00           P  
ATOM   2030  OP1   U    65      10.074   9.838 -47.831  1.00  0.00           O  
ATOM   2031  OP2   U    65       9.195  10.726 -45.674  1.00  0.00           O  
ATOM   2032  O5'   U    65       8.167   8.727 -46.534  1.00  0.00           O  
ATOM   2033  C5'   U    65       8.148   7.620 -47.414  1.00  0.00           C  
ATOM   2034  H5'   U    65       9.055   7.030 -47.282  1.00  0.00           H  
ATOM   2035 H5''   U    65       8.214   7.930 -48.457  1.00  0.00           H  
ATOM   2036  C4'   U    65       6.885   6.708 -47.113  1.00  0.00           C  
ATOM   2037  H4'   U    65       6.932   5.872 -47.810  1.00  0.00           H  
ATOM   2038  O4'   U    65       6.823   6.312 -45.758  1.00  0.00           O  
ATOM   2039  C1'   U    65       5.495   6.167 -45.328  1.00  0.00           C  
ATOM   2040  H1'   U    65       5.276   5.142 -45.028  1.00  0.00           H  
ATOM   2041  N1    U    65       5.196   7.066 -44.147  1.00  0.00           N  
ATOM   2042  C6    U    65       5.887   8.254 -43.880  1.00  0.00           C  
ATOM   2043  H6    U    65       6.728   8.496 -44.513  1.00  0.00           H  
ATOM   2044  C5    U    65       5.494   8.969 -42.781  1.00  0.00           C  
ATOM   2045  H5    U    65       5.846   9.979 -42.636  1.00  0.00           H  
ATOM   2046  C4    U    65       4.398   8.629 -41.974  1.00  0.00           C  
ATOM   2047  O4    U    65       4.085   9.229 -40.924  1.00  0.00           O  
ATOM   2048  N3    U    65       3.788   7.512 -42.376  1.00  0.00           N  
ATOM   2049  H3    U    65       3.013   7.326 -41.756  1.00  0.00           H  
ATOM   2050  C2    U    65       4.112   6.660 -43.350  1.00  0.00           C  
ATOM   2051  O2    U    65       3.396   5.714 -43.561  1.00  0.00           O  
ATOM   2052  C3'   U    65       5.516   7.407 -47.387  1.00  0.00           C  
ATOM   2053  H3'   U    65       5.517   8.452 -47.079  1.00  0.00           H  
ATOM   2054  C2'   U    65       4.646   6.509 -46.534  1.00  0.00           C  
ATOM   2055  H2'   U    65       3.742   7.004 -46.181  1.00  0.00           H  
ATOM   2056  O2'   U    65       4.340   5.311 -47.190  1.00  0.00           O  
ATOM   2057 HO2'   U    65       4.381   5.529 -48.124  1.00  0.00           H  
ATOM   2058  O3'   U    65       5.188   7.363 -48.736  1.00  0.00           O  
ATOM   2059  P     G    66       4.354   8.502 -49.436  1.00  0.00           P  
ATOM   2060  OP1   G    66       4.241   8.296 -50.916  1.00  0.00           O  
ATOM   2061  OP2   G    66       4.929   9.825 -48.996  1.00  0.00           O  
ATOM   2062  O5'   G    66       3.002   8.323 -48.805  1.00  0.00           O  
ATOM   2063  C5'   G    66       2.091   7.384 -49.282  1.00  0.00           C  
ATOM   2064  H5'   G    66       2.603   6.436 -49.451  1.00  0.00           H  
ATOM   2065 H5''   G    66       1.710   7.725 -50.245  1.00  0.00           H  
ATOM   2066  C4'   G    66       0.972   7.109 -48.227  1.00  0.00           C  
ATOM   2067  H4'   G    66       0.334   6.237 -48.372  1.00  0.00           H  
ATOM   2068  O4'   G    66       1.569   6.923 -46.922  1.00  0.00           O  
ATOM   2069  C1'   G    66       0.606   7.092 -45.878  1.00  0.00           C  
ATOM   2070  H1'   G    66       0.347   6.160 -45.375  1.00  0.00           H  
ATOM   2071  N9    G    66       1.144   8.009 -44.875  1.00  0.00           N  
ATOM   2072  C8    G    66       2.014   9.042 -44.984  1.00  0.00           C  
ATOM   2073  H8    G    66       2.564   9.159 -45.906  1.00  0.00           H  
ATOM   2074  N7    G    66       2.008   9.867 -43.996  1.00  0.00           N  
ATOM   2075  C5    G    66       1.000   9.413 -43.121  1.00  0.00           C  
ATOM   2076  C6    G    66       0.427   9.945 -41.934  1.00  0.00           C  
ATOM   2077  O6    G    66       0.786  10.953 -41.294  1.00  0.00           O  
ATOM   2078  N1    G    66      -0.755   9.278 -41.587  1.00  0.00           N  
ATOM   2079  H1    G    66      -1.229   9.599 -40.755  1.00  0.00           H  
ATOM   2080  C2    G    66      -1.284   8.211 -42.190  1.00  0.00           C  
ATOM   2081  N2    G    66      -2.266   7.588 -41.591  1.00  0.00           N  
ATOM   2082  H21   G    66      -2.608   7.996 -40.733  1.00  0.00           H  
ATOM   2083  H22   G    66      -2.712   6.819 -42.070  1.00  0.00           H  
ATOM   2084  N3    G    66      -0.765   7.695 -43.300  1.00  0.00           N  
ATOM   2085  C4    G    66       0.399   8.298 -43.717  1.00  0.00           C  
ATOM   2086  C3'   G    66       0.167   8.325 -47.881  1.00  0.00           C  
ATOM   2087  H3'   G    66       0.842   9.130 -47.590  1.00  0.00           H  
ATOM   2088  C2'   G    66      -0.551   7.794 -46.613  1.00  0.00           C  
ATOM   2089  H2'   G    66      -0.965   8.650 -46.081  1.00  0.00           H  
ATOM   2090  O2'   G    66      -1.555   6.839 -46.805  1.00  0.00           O  
ATOM   2091 HO2'   G    66      -2.409   7.210 -46.571  1.00  0.00           H  
ATOM   2092  O3'   G    66      -0.681   8.745 -48.956  1.00  0.00           O  
ATOM   2093  P     A    67      -1.745   9.944 -48.846  1.00  0.00           P  
ATOM   2094  OP1   A    67      -2.327  10.009 -50.194  1.00  0.00           O  
ATOM   2095  OP2   A    67      -1.055  11.167 -48.324  1.00  0.00           O  
ATOM   2096  O5'   A    67      -2.879   9.576 -47.937  1.00  0.00           O  
ATOM   2097  C5'   A    67      -3.796   8.564 -48.135  1.00  0.00           C  
ATOM   2098  H5'   A    67      -3.203   7.696 -48.424  1.00  0.00           H  
ATOM   2099 H5''   A    67      -4.367   8.822 -49.027  1.00  0.00           H  
ATOM   2100  C4'   A    67      -4.651   8.402 -46.865  1.00  0.00           C  
ATOM   2101  H4'   A    67      -5.194   7.458 -46.911  1.00  0.00           H  
ATOM   2102  O4'   A    67      -3.770   8.307 -45.742  1.00  0.00           O  
ATOM   2103  C1'   A    67      -4.319   8.987 -44.622  1.00  0.00           C  
ATOM   2104  H1'   A    67      -4.347   8.360 -43.731  1.00  0.00           H  
ATOM   2105  N9    A    67      -3.466  10.129 -44.147  1.00  0.00           N  
ATOM   2106  C8    A    67      -2.498  10.782 -44.820  1.00  0.00           C  
ATOM   2107  H8    A    67      -2.154  10.450 -45.788  1.00  0.00           H  
ATOM   2108  N7    A    67      -1.901  11.716 -44.142  1.00  0.00           N  
ATOM   2109  C5    A    67      -2.560  11.639 -42.890  1.00  0.00           C  
ATOM   2110  C6    A    67      -2.345  12.268 -41.651  1.00  0.00           C  
ATOM   2111  N6    A    67      -1.344  13.054 -41.381  1.00  0.00           N  
ATOM   2112  H61   A    67      -1.349  13.468 -40.460  1.00  0.00           H  
ATOM   2113  H62   A    67      -0.638  13.337 -42.046  1.00  0.00           H  
ATOM   2114  N1    A    67      -3.182  11.943 -40.644  1.00  0.00           N  
ATOM   2115  C2    A    67      -4.206  11.109 -40.843  1.00  0.00           C  
ATOM   2116  H2    A    67      -4.798  11.046 -39.942  1.00  0.00           H  
ATOM   2117  N3    A    67      -4.476  10.411 -41.949  1.00  0.00           N  
ATOM   2118  C4    A    67      -3.582  10.747 -42.891  1.00  0.00           C  
ATOM   2119  C3'   A    67      -5.608   9.600 -46.461  1.00  0.00           C  
ATOM   2120  H3'   A    67      -5.014  10.507 -46.573  1.00  0.00           H  
ATOM   2121  C2'   A    67      -5.761   9.360 -45.015  1.00  0.00           C  
ATOM   2122  H2'   A    67      -6.054  10.256 -44.469  1.00  0.00           H  
ATOM   2123  O2'   A    67      -6.585   8.283 -44.740  1.00  0.00           O  
ATOM   2124 HO2'   A    67      -7.482   8.417 -45.055  1.00  0.00           H  
ATOM   2125  O3'   A    67      -6.912   9.703 -47.070  1.00  0.00           O  
ATOM   2126  P     A    68      -7.799  11.124 -47.055  1.00  0.00           P  
ATOM   2127  OP1   A    68      -8.955  10.864 -47.933  1.00  0.00           O  
ATOM   2128  OP2   A    68      -6.833  12.169 -47.314  1.00  0.00           O  
ATOM   2129  O5'   A    68      -8.189  11.123 -45.567  1.00  0.00           O  
ATOM   2130  C5'   A    68      -9.311  10.401 -45.003  1.00  0.00           C  
ATOM   2131  H5'   A    68      -9.161   9.335 -45.175  1.00  0.00           H  
ATOM   2132 H5''   A    68     -10.220  10.653 -45.549  1.00  0.00           H  
ATOM   2133  C4'   A    68      -9.475  10.783 -43.579  1.00  0.00           C  
ATOM   2134  H4'   A    68     -10.234  10.121 -43.161  1.00  0.00           H  
ATOM   2135  O4'   A    68      -8.264  10.640 -42.812  1.00  0.00           O  
ATOM   2136  C1'   A    68      -8.150  11.687 -41.884  1.00  0.00           C  
ATOM   2137  H1'   A    68      -7.956  11.284 -40.891  1.00  0.00           H  
ATOM   2138  N9    A    68      -7.048  12.586 -42.201  1.00  0.00           N  
ATOM   2139  C8    A    68      -6.314  12.832 -43.346  1.00  0.00           C  
ATOM   2140  H8    A    68      -6.505  12.320 -44.277  1.00  0.00           H  
ATOM   2141  N7    A    68      -5.350  13.715 -43.212  1.00  0.00           N  
ATOM   2142  C5    A    68      -5.399  14.043 -41.870  1.00  0.00           C  
ATOM   2143  C6    A    68      -4.557  14.806 -41.025  1.00  0.00           C  
ATOM   2144  N6    A    68      -3.336  15.268 -41.259  1.00  0.00           N  
ATOM   2145  H61   A    68      -2.870  15.692 -40.469  1.00  0.00           H  
ATOM   2146  H62   A    68      -3.010  15.093 -42.199  1.00  0.00           H  
ATOM   2147  N1    A    68      -4.941  15.049 -39.761  1.00  0.00           N  
ATOM   2148  C2    A    68      -5.977  14.437 -39.288  1.00  0.00           C  
ATOM   2149  H2    A    68      -6.274  14.748 -38.297  1.00  0.00           H  
ATOM   2150  N3    A    68      -6.875  13.684 -39.929  1.00  0.00           N  
ATOM   2151  C4    A    68      -6.479  13.448 -41.265  1.00  0.00           C  
ATOM   2152  C3'   A    68      -9.933  12.278 -43.324  1.00  0.00           C  
ATOM   2153  H3'   A    68      -9.217  12.845 -43.918  1.00  0.00           H  
ATOM   2154  C2'   A    68      -9.465  12.526 -41.902  1.00  0.00           C  
ATOM   2155  H2'   A    68      -9.247  13.581 -41.736  1.00  0.00           H  
ATOM   2156  O2'   A    68     -10.366  11.802 -40.937  1.00  0.00           O  
ATOM   2157 HO2'   A    68     -10.042  12.095 -40.082  1.00  0.00           H  
ATOM   2158  O3'   A    68     -11.232  12.514 -43.735  1.00  0.00           O  
ATOM   2159  P     G    69     -11.645  13.945 -44.164  1.00  0.00           P  
ATOM   2160  OP1   G    69     -13.084  14.032 -44.455  1.00  0.00           O  
ATOM   2161  OP2   G    69     -10.717  14.335 -45.175  1.00  0.00           O  
ATOM   2162  O5'   G    69     -11.371  14.898 -42.901  1.00  0.00           O  
ATOM   2163  C5'   G    69     -12.152  14.771 -41.756  1.00  0.00           C  
ATOM   2164  H5'   G    69     -12.184  13.719 -41.476  1.00  0.00           H  
ATOM   2165 H5''   G    69     -13.140  15.162 -41.996  1.00  0.00           H  
ATOM   2166  C4'   G    69     -11.682  15.579 -40.533  1.00  0.00           C  
ATOM   2167  H4'   G    69     -12.321  15.414 -39.665  1.00  0.00           H  
ATOM   2168  O4'   G    69     -10.309  15.309 -40.169  1.00  0.00           O  
ATOM   2169  C1'   G    69      -9.640  16.519 -39.766  1.00  0.00           C  
ATOM   2170  H1'   G    69      -9.168  16.404 -38.790  1.00  0.00           H  
ATOM   2171  N9    G    69      -8.514  16.788 -40.717  1.00  0.00           N  
ATOM   2172  C8    G    69      -8.359  16.322 -42.016  1.00  0.00           C  
ATOM   2173  H8    G    69      -9.131  15.772 -42.533  1.00  0.00           H  
ATOM   2174  N7    G    69      -7.211  16.682 -42.528  1.00  0.00           N  
ATOM   2175  C5    G    69      -6.626  17.450 -41.543  1.00  0.00           C  
ATOM   2176  C6    G    69      -5.408  18.257 -41.623  1.00  0.00           C  
ATOM   2177  O6    G    69      -4.580  18.392 -42.586  1.00  0.00           O  
ATOM   2178  N1    G    69      -5.267  19.088 -40.577  1.00  0.00           N  
ATOM   2179  H1    G    69      -4.553  19.802 -40.593  1.00  0.00           H  
ATOM   2180  C2    G    69      -6.050  19.078 -39.423  1.00  0.00           C  
ATOM   2181  N2    G    69      -5.873  20.079 -38.574  1.00  0.00           N  
ATOM   2182  H21   G    69      -5.119  20.751 -38.586  1.00  0.00           H  
ATOM   2183  H22   G    69      -6.421  20.142 -37.727  1.00  0.00           H  
ATOM   2184  N3    G    69      -7.112  18.289 -39.234  1.00  0.00           N  
ATOM   2185  C4    G    69      -7.408  17.586 -40.412  1.00  0.00           C  
ATOM   2186  C3'   G    69     -11.654  17.080 -40.756  1.00  0.00           C  
ATOM   2187  H3'   G    69     -11.188  17.203 -41.733  1.00  0.00           H  
ATOM   2188  C2'   G    69     -10.619  17.651 -39.773  1.00  0.00           C  
ATOM   2189  H2'   G    69     -10.211  18.558 -40.219  1.00  0.00           H  
ATOM   2190  O2'   G    69     -11.196  17.863 -38.526  1.00  0.00           O  
ATOM   2191 HO2'   G    69     -12.127  17.826 -38.760  1.00  0.00           H  
ATOM   2192  O3'   G    69     -12.943  17.705 -40.652  1.00  0.00           O  
ATOM   2193  P     U    70     -13.313  18.901 -41.683  1.00  0.00           P  
ATOM   2194  OP1   U    70     -14.736  19.132 -41.413  1.00  0.00           O  
ATOM   2195  OP2   U    70     -12.931  18.580 -43.055  1.00  0.00           O  
ATOM   2196  O5'   U    70     -12.392  20.141 -41.228  1.00  0.00           O  
ATOM   2197  C5'   U    70     -12.499  20.846 -40.013  1.00  0.00           C  
ATOM   2198  H5'   U    70     -12.755  20.119 -39.242  1.00  0.00           H  
ATOM   2199 H5''   U    70     -13.418  21.430 -40.060  1.00  0.00           H  
ATOM   2200  C4'   U    70     -11.270  21.718 -39.723  1.00  0.00           C  
ATOM   2201  H4'   U    70     -11.358  22.051 -38.689  1.00  0.00           H  
ATOM   2202  O4'   U    70     -10.074  20.872 -39.806  1.00  0.00           O  
ATOM   2203  C1'   U    70      -8.971  21.645 -40.232  1.00  0.00           C  
ATOM   2204  H1'   U    70      -8.168  21.790 -39.509  1.00  0.00           H  
ATOM   2205  N1    U    70      -8.416  21.221 -41.484  1.00  0.00           N  
ATOM   2206  C6    U    70      -9.243  20.589 -42.445  1.00  0.00           C  
ATOM   2207  H6    U    70     -10.294  20.426 -42.254  1.00  0.00           H  
ATOM   2208  C5    U    70      -8.739  20.411 -43.678  1.00  0.00           C  
ATOM   2209  H5    U    70      -9.356  19.908 -44.408  1.00  0.00           H  
ATOM   2210  C4    U    70      -7.338  20.532 -43.967  1.00  0.00           C  
ATOM   2211  O4    U    70      -6.747  20.177 -44.978  1.00  0.00           O  
ATOM   2212  N3    U    70      -6.621  21.208 -43.029  1.00  0.00           N  
ATOM   2213  H3    U    70      -5.665  21.467 -43.227  1.00  0.00           H  
ATOM   2214  C2    U    70      -7.112  21.581 -41.785  1.00  0.00           C  
ATOM   2215  O2    U    70      -6.411  22.236 -41.052  1.00  0.00           O  
ATOM   2216  C3'   U    70     -10.964  22.862 -40.646  1.00  0.00           C  
ATOM   2217  H3'   U    70     -11.099  22.603 -41.696  1.00  0.00           H  
ATOM   2218  C2'   U    70      -9.500  23.094 -40.384  1.00  0.00           C  
ATOM   2219  H2'   U    70      -8.971  23.612 -41.184  1.00  0.00           H  
ATOM   2220  O2'   U    70      -9.345  23.835 -39.141  1.00  0.00           O  
ATOM   2221 HO2'   U    70     -10.190  24.257 -38.970  1.00  0.00           H  
ATOM   2222  O3'   U    70     -11.735  24.007 -40.365  1.00  0.00           O  
ATOM   2223  P    G3    71     -11.925  25.186 -41.428  1.00  0.00           P  
ATOM   2224  OP1  G3    71     -12.871  26.154 -40.772  1.00  0.00           O  
ATOM   2225  OP2  G3    71     -12.365  24.528 -42.668  1.00  0.00           O  
ATOM   2226  O5'  G3    71     -10.513  25.904 -41.770  1.00  0.00           O  
ATOM   2227  C5'  G3    71      -9.882  26.816 -40.835  1.00  0.00           C  
ATOM   2228  H5'  G3    71      -9.873  26.399 -39.828  1.00  0.00           H  
ATOM   2229 H5''  G3    71     -10.470  27.733 -40.866  1.00  0.00           H  
ATOM   2230  C4'  G3    71      -8.422  27.156 -41.148  1.00  0.00           C  
ATOM   2231  H4'  G3    71      -8.088  27.782 -40.321  1.00  0.00           H  
ATOM   2232  O4'  G3    71      -7.560  26.032 -41.260  1.00  0.00           O  
ATOM   2233  C1'  G3    71      -6.590  26.251 -42.293  1.00  0.00           C  
ATOM   2234  H1'  G3    71      -5.591  26.290 -41.857  1.00  0.00           H  
ATOM   2235  N9   G3    71      -6.672  25.200 -43.384  1.00  0.00           N  
ATOM   2236  C8   G3    71      -7.735  24.387 -43.842  1.00  0.00           C  
ATOM   2237  H8   G3    71      -8.756  24.526 -43.520  1.00  0.00           H  
ATOM   2238  N7   G3    71      -7.441  23.637 -44.837  1.00  0.00           N  
ATOM   2239  C5   G3    71      -6.104  23.912 -45.066  1.00  0.00           C  
ATOM   2240  C6   G3    71      -5.139  23.400 -46.033  1.00  0.00           C  
ATOM   2241  O6   G3    71      -5.272  22.538 -46.850  1.00  0.00           O  
ATOM   2242  N1   G3    71      -3.918  23.918 -45.996  1.00  0.00           N  
ATOM   2243  H1   G3    71      -3.245  23.455 -46.591  1.00  0.00           H  
ATOM   2244  C2   G3    71      -3.557  24.825 -45.064  1.00  0.00           C  
ATOM   2245  N2   G3    71      -2.381  25.302 -45.095  1.00  0.00           N  
ATOM   2246  H21  G3    71      -1.689  24.736 -45.567  1.00  0.00           H  
ATOM   2247  H22  G3    71      -2.109  26.029 -44.449  1.00  0.00           H  
ATOM   2248  N3   G3    71      -4.381  25.400 -44.164  1.00  0.00           N  
ATOM   2249  C4   G3    71      -5.636  24.898 -44.218  1.00  0.00           C  
ATOM   2250  C3'  G3    71      -8.394  27.942 -42.440  1.00  0.00           C  
ATOM   2251  H3'  G3    71      -9.006  27.376 -43.142  1.00  0.00           H  
ATOM   2252  C2'  G3    71      -6.964  27.641 -42.832  1.00  0.00           C  
ATOM   2253  H2'  G3    71      -6.955  27.429 -43.901  1.00  0.00           H  
ATOM   2254  O2'  G3    71      -6.001  28.651 -42.457  1.00  0.00           O  
ATOM   2255 HO2'  G3    71      -5.852  28.699 -41.510  1.00  0.00           H  
ATOM   2256  O3'  G3    71      -8.816  29.318 -42.413  1.00  0.00           O  
ATOM   2257 HO3'  G3    71      -8.169  29.881 -42.845  1.00  0.00           H  
TER    2258       G3    71 
ATOM   2258  K+   K+    72      14.722  -5.263 -45.741  1.00  0.00           K  
TER    2259       K+    72 
ATOM   2259  K+   K+    73      20.839   4.782 -17.420  1.00  0.00           K  
TER    2260       K+    73 
ATOM   2260  K+   K+    74      21.485 -14.520 -22.108  1.00  0.00           K  
TER    2261       K+    74 
ATOM   2261  K+   K+    75     -30.013 -25.325   7.682  1.00  0.00           K  
TER    2262       K+    75 
ATOM   2262  K+   K+    76     -16.842 -32.250  14.671  1.00  0.00           K  
TER    2263       K+    76 
ATOM   2263  K+   K+    77      19.876  -3.690   0.843  1.00  0.00           K  
TER    2264       K+    77 
ATOM   2264  K+   K+    78       2.468  12.629 -44.626  1.00  0.00           K  
TER    2265       K+    78 
ATOM   2265  K+   K+    79      42.027 -12.404 -26.816  1.00  0.00           K  
TER    2266       K+    79 
ATOM   2266  K+   K+    80      17.675   2.170 -17.696  1.00  0.00           K  
TER    2267       K+    80 
ATOM   2267  K+   K+    81      -7.441  20.649 -32.986  1.00  0.00           K  
TER    2268       K+    81 
ATOM   2268  K+   K+    82      24.278 -28.853  26.432  1.00  0.00           K  
TER    2269       K+    82 
ATOM   2269  K+   K+    83     -23.382 -35.024  19.824  1.00  0.00           K  
TER    2270       K+    83 
ATOM   2270  K+   K+    84     -38.835 -17.327  25.009  1.00  0.00           K  
TER    2271       K+    84 
ATOM   2271  K+   K+    85      28.763   2.149  17.706  1.00  0.00           K  
TER    2272       K+    85 
ATOM   2272  K+   K+    86     -27.321  27.198 -31.099  1.00  0.00           K  
TER    2273       K+    86 
ATOM   2273  K+   K+    87      29.235 -14.359 -17.989  1.00  0.00           K  
TER    2274       K+    87 
ATOM   2274  K+   K+    88       6.655  16.292 -40.053  1.00  0.00           K  
TER    2275       K+    88 
ATOM   2275  K+   K+    89     -13.233  34.847   4.171  1.00  0.00           K  
TER    2276       K+    89 
ATOM   2276  K+   K+    90      35.745  -7.993 -13.990  1.00  0.00           K  
TER    2277       K+    90 
ATOM   2277  K+   K+    91      -4.775  34.285  -5.721  1.00  0.00           K  
TER    2278       K+    91 
ATOM   2278  K+   K+    92       4.872 -16.251   2.549  1.00  0.00           K  
TER    2279       K+    92 
ATOM   2279  K+   K+    93      23.008   6.440 -29.883  1.00  0.00           K  
TER    2280       K+    93 
ATOM   2280  K+   K+    94      24.230  -8.998 -19.587  1.00  0.00           K  
TER    2281       K+    94 
ATOM   2281  K+   K+    95      37.169   2.980 -27.579  1.00  0.00           K  
TER    2282       K+    95 
ATOM   2282  K+   K+    96     -15.481  21.580 -18.323  1.00  0.00           K  
TER    2283       K+    96 
ATOM   2283  K+   K+    97       3.152  19.203 -32.817  1.00  0.00           K  
TER    2284       K+    97 
ATOM   2284  K+   K+    98     -10.290   9.235  15.240  1.00  0.00           K  
TER    2285       K+    98 
ATOM   2285  K+   K+    99     -22.378   9.034 -41.564  1.00  0.00           K  
TER    2286       K+    99 
ATOM   2286  K+   K+   100      -8.030  -5.792 -34.157  1.00  0.00           K  
TER    2287       K+   100 
ATOM   2287  K+   K+   101      15.913 -11.237 -22.302  1.00  0.00           K  
TER    2288       K+   101 
ATOM   2288  K+   K+   102      29.270   1.995 -31.985  1.00  0.00           K  
TER    2289       K+   102 
ATOM   2289  K+   K+   103     -23.430  30.313   1.716  1.00  0.00           K  
TER    2290       K+   103 
ATOM   2290  K+   K+   104      13.484  11.039 -29.250  1.00  0.00           K  
TER    2291       K+   104 
ATOM   2291  K+   K+   105      10.616  -7.315 -24.273  1.00  0.00           K  
TER    2292       K+   105 
ATOM   2292  K+   K+   106      24.296 -28.415 -30.619  1.00  0.00           K  
TER    2293       K+   106 
ATOM   2293  K+   K+   107      23.382   8.840 -13.181  1.00  0.00           K  
TER    2294       K+   107 
ATOM   2294  K+   K+   108     -28.551  33.213 -18.142  1.00  0.00           K  
TER    2295       K+   108 
ATOM   2295  K+   K+   109     -10.006 -13.020  23.478  1.00  0.00           K  
TER    2296       K+   109 
ATOM   2296  K+   K+   110      23.804  19.604  27.675  1.00  0.00           K  
TER    2297       K+   110 
ATOM   2297  K+   K+   111       8.208  -6.841  -0.192  1.00  0.00           K  
TER    2298       K+   111 
ATOM   2298  K+   K+   112      26.086  30.087   6.791  1.00  0.00           K  
TER    2299       K+   112 
ATOM   2299  K+   K+   113       7.316  -1.695 -25.283  1.00  0.00           K  
TER    2300       K+   113 
ATOM   2300  K+   K+   114       5.840  -1.951  -9.474  1.00  0.00           K  
TER    2301       K+   114 
ATOM   2301  K+   K+   115      11.219  -8.737 -36.548  1.00  0.00           K  
TER    2302       K+   115 
ATOM   2302  K+   K+   116      25.877  -1.968 -25.927  1.00  0.00           K  
TER    2303       K+   116 
ATOM   2303  K+   K+   117      20.497  13.600 -24.864  1.00  0.00           K  
TER    2304       K+   117 
ATOM   2304  K+   K+   118       6.980 -17.120  -2.551  1.00  0.00           K  
TER    2305       K+   118 
ATOM   2305  K+   K+   119      22.292 -17.336 -12.225  1.00  0.00           K  
TER    2306       K+   119 
ATOM   2306  K+   K+   120       6.592  19.180 -36.837  1.00  0.00           K  
TER    2307       K+   120 
ATOM   2307  K+   K+   121      35.710 -15.108  -6.004  1.00  0.00           K  
TER    2308       K+   121 
ATOM   2308  K+   K+   122      16.034   2.366  -9.107  1.00  0.00           K  
TER    2309       K+   122 
ATOM   2309  K+   K+   123       6.932   4.838 -27.731  1.00  0.00           K  
TER    2310       K+   123 
ATOM   2310  K+   K+   124      30.952   7.475 -11.180  1.00  0.00           K  
TER    2311       K+   124 
ATOM   2311  K+   K+   125      19.694  -0.320 -40.178  1.00  0.00           K  
TER    2312       K+   125 
ATOM   2312  K+   K+   126       1.064  26.164 -10.182  1.00  0.00           K  
TER    2313       K+   126 
ATOM   2313  K+   K+   127      35.745   5.329 -12.630  1.00  0.00           K  
TER    2314       K+   127 
ATOM   2314  K+   K+   128      -7.814   7.380   6.612  1.00  0.00           K  
TER    2315       K+   128 
ATOM   2315  K+   K+   129      43.073 -22.067   6.475  1.00  0.00           K  
TER    2316       K+   129 
ATOM   2316  K+   K+   130       1.814   2.603 -32.746  1.00  0.00           K  
TER    2317       K+   130 
ATOM   2317  K+   K+   131       7.690   4.623 -34.226  1.00  0.00           K  
TER    2318       K+   131 
ATOM   2318  K+   K+   132      10.491   1.698 -22.117  1.00  0.00           K  
TER    2319       K+   132 
ATOM   2319  K+   K+   133     -14.840  27.381  30.228  1.00  0.00           K  
TER    2320       K+   133 
ATOM   2320  K+   K+   134      26.248  -1.997 -33.915  1.00  0.00           K  
TER    2321       K+   134 
ATOM   2321  K+   K+   135     -33.322  -3.585  -0.322  1.00  0.00           K  
TER    2322       K+   135 
ATOM   2322  K+   K+   136     -20.572   5.284 -41.979  1.00  0.00           K  
TER    2323       K+   136 
ATOM   2323  K+   K+   137     -32.156 -34.954  12.463  1.00  0.00           K  
TER    2324       K+   137 
ATOM   2324  K+   K+   138      -5.235  37.250   5.725  1.00  0.00           K  
TER    2325       K+   138 
ATOM   2325  K+   K+   139      33.699  -8.024 -17.168  1.00  0.00           K  
TER    2326       K+   139 
ATOM   2326  K+   K+   140     -40.533 -21.640  22.343  1.00  0.00           K  
TER    2327       K+   140 
ATOM   2327  K+   K+   141      -4.762  16.057 -44.971  1.00  0.00           K  
TER    2328       K+   141 
ATOM   2328  O   WAT   142      32.294 -27.162 -18.276  1.00  0.00           O  
ATOM   2329  H1  WAT   142      31.913 -26.298 -18.435  1.00  0.00           H  
ATOM   2330  H2  WAT   142      31.559 -27.768 -18.366  1.00  0.00           H  
TER    2331      WAT   142 
ATOM   2331  O   WAT   143      18.275   7.057   8.871  1.00  0.00           O  
ATOM   2332  H1  WAT   143      18.160   7.595   8.088  1.00  0.00           H  
ATOM   2333  H2  WAT   143      17.829   7.544   9.564  1.00  0.00           H  
TER    2334      WAT   143 
ATOM   2334  O   WAT   144      30.430  -1.348  34.978  1.00  0.00           O  
ATOM   2335  H1  WAT   144      29.491  -1.165  34.953  1.00  0.00           H  
ATOM   2336  H2  WAT   144      30.602  -1.593  35.888  1.00  0.00           H  
TER    2337      WAT   144 
ATOM   2337  O   WAT   145      28.984   7.223  12.698  1.00  0.00           O  
ATOM   2338  H1  WAT   145      28.686   6.677  13.425  1.00  0.00           H  
ATOM   2339  H2  WAT   145      28.285   7.157  12.047  1.00  0.00           H  
TER    2340      WAT   145 
ATOM   2340  O   WAT   146      27.555  18.576   1.823  1.00  0.00           O  
ATOM   2341  H1  WAT   146      27.225  18.345   2.692  1.00  0.00           H  
ATOM   2342  H2  WAT   146      27.199  17.902   1.244  1.00  0.00           H  
TER    2343      WAT   146 
ATOM   2343  O   WAT   147     -17.407  19.350   1.809  1.00  0.00           O  
ATOM   2344  H1  WAT   147     -17.870  18.523   1.677  1.00  0.00           H  
ATOM   2345  H2  WAT   147     -16.831  19.185   2.556  1.00  0.00           H  
TER    2346      WAT   147 
ATOM   2346  O   WAT   148      40.614  -2.243  33.682  1.00  0.00           O  
ATOM   2347  H1  WAT   148      41.344  -2.837  33.860  1.00  0.00           H  
ATOM   2348  H2  WAT   148      40.008  -2.384  34.409  1.00  0.00           H  
TER    2349      WAT   148 
ATOM   2349  O   WAT   149       5.754 -12.503 -15.475  1.00  0.00           O  
ATOM   2350  H1  WAT   149       5.778 -11.557 -15.618  1.00  0.00           H  
ATOM   2351  H2  WAT   149       5.815 -12.603 -14.525  1.00  0.00           H  
TER    2352      WAT   149 
ATOM   2352  O   WAT   150     -41.755  -5.949   4.607  1.00  0.00           O  
ATOM   2353  H1  WAT   150     -41.690  -6.571   5.332  1.00  0.00           H  
ATOM   2354  H2  WAT   150     -41.398  -6.421   3.854  1.00  0.00           H  
TER    2355      WAT   150 
ATOM   2355  O   WAT   151      -1.700  39.498  -2.711  1.00  0.00           O  
ATOM   2356  H1  WAT   151      -2.623  39.700  -2.556  1.00  0.00           H  
ATOM   2357  H2  WAT   151      -1.542  38.701  -2.205  1.00  0.00           H  
TER    2358      WAT   151 
ATOM   2358  O   WAT   152       8.537  -0.173  30.686  1.00  0.00           O  
ATOM   2359  H1  WAT   152       8.161  -1.038  30.522  1.00  0.00           H  
ATOM   2360  H2  WAT   152       9.456  -0.260  30.435  1.00  0.00           H  
TER    2361      WAT   152 
ATOM   2361  O   WAT   153     -15.898  21.326 -15.589  1.00  0.00           O  
ATOM   2362  H1  WAT   153     -15.318  21.849 -15.035  1.00  0.00           H  
ATOM   2363  H2  WAT   153     -15.832  20.439 -15.235  1.00  0.00           H  
TER    2364      WAT   153 
ATOM   2364  O   WAT   154     -13.235 -41.590  -5.283  1.00  0.00           O  
ATOM   2365  H1  WAT   154     -12.446 -41.350  -4.798  1.00  0.00           H  
ATOM   2366  H2  WAT   154     -13.719 -42.161  -4.685  1.00  0.00           H  
TER    2367      WAT   154 
ATOM   2367  O   WAT   155      -7.644  25.610  19.781  1.00  0.00           O  
ATOM   2368  H1  WAT   155      -7.680  26.037  20.637  1.00  0.00           H  
ATOM   2369  H2  WAT   155      -6.859  25.969  19.367  1.00  0.00           H  
TER    2370      WAT   155 
ATOM   2370  O   WAT   156      24.295  29.142 -15.783  1.00  0.00           O  
ATOM   2371  H1  WAT   156      25.095  29.384 -16.250  1.00  0.00           H  
ATOM   2372  H2  WAT   156      24.604  28.704 -14.990  1.00  0.00           H  
TER    2373      WAT   156 
ATOM   2373  O   WAT   157     -43.028 -26.084  10.149  1.00  0.00           O  
ATOM   2374  H1  WAT   157     -42.653 -26.024   9.271  1.00  0.00           H  
ATOM   2375  H2  WAT   157     -42.327 -26.455  10.685  1.00  0.00           H  
TER    2376      WAT   157 
ATOM   2376  O   WAT   158      18.215  10.706  35.693  1.00  0.00           O  
ATOM   2377  H1  WAT   158      17.572  10.132  35.277  1.00  0.00           H  
ATOM   2378  H2  WAT   158      17.723  11.162  36.376  1.00  0.00           H  
TER    2379      WAT   158 
ATOM   2379  O   WAT   159       4.750 -23.590  30.692  1.00  0.00           O  
ATOM   2380  H1  WAT   159       4.969 -24.247  31.352  1.00  0.00           H  
ATOM   2381  H2  WAT   159       4.211 -24.060  30.055  1.00  0.00           H  
TER    2382      WAT   159 
ATOM   2382  O   WAT   160      15.835  -5.335   2.893  1.00  0.00           O  
ATOM   2383  H1  WAT   160      16.508  -5.304   3.573  1.00  0.00           H  
ATOM   2384  H2  WAT   160      15.157  -4.732   3.198  1.00  0.00           H  
TER    2385      WAT   160 
ATOM   2385  O   WAT   161       9.634  -7.074 -11.377  1.00  0.00           O  
ATOM   2386  H1  WAT   161       8.796  -6.789 -11.742  1.00  0.00           H  
ATOM   2387  H2  WAT   161      10.190  -7.224 -12.142  1.00  0.00           H  
TER    2388      WAT   161 
ATOM   2388  O   WAT   162      30.347  17.247 -20.177  1.00  0.00           O  
ATOM   2389  H1  WAT   162      30.908  17.200 -20.952  1.00  0.00           H  
ATOM   2390  H2  WAT   162      30.733  16.622 -19.564  1.00  0.00           H  
TER    2391      WAT   162 
ATOM   2391  O   WAT   163     -11.444   0.472  18.605  1.00  0.00           O  
ATOM   2392  H1  WAT   163     -11.553   0.825  19.489  1.00  0.00           H  
ATOM   2393  H2  WAT   163     -11.601  -0.467  18.701  1.00  0.00           H  
TER    2394      WAT   163 
ATOM   2394  O   WAT   164      14.354  28.998  15.777  1.00  0.00           O  
ATOM   2395  H1  WAT   164      14.949  29.293  16.466  1.00  0.00           H  
ATOM   2396  H2  WAT   164      14.443  29.654  15.087  1.00  0.00           H  
TER    2397      WAT   164 
ATOM   2397  O   WAT   165     -23.543  -3.026 -15.924  1.00  0.00           O  
ATOM   2398  H1  WAT   165     -23.013  -3.430 -15.237  1.00  0.00           H  
ATOM   2399  H2  WAT   165     -23.407  -2.086 -15.811  1.00  0.00           H  
TER    2400      WAT   165 
ATOM   2400  O   WAT   166       7.019   4.238  -4.522  1.00  0.00           O  
ATOM   2401  H1  WAT   166       6.488   4.128  -5.311  1.00  0.00           H  
ATOM   2402  H2  WAT   166       7.615   3.489  -4.529  1.00  0.00           H  
TER    2403      WAT   166 
ATOM   2403  O   WAT   167      41.220  13.923  18.644  1.00  0.00           O  
ATOM   2404  H1  WAT   167      41.143  13.282  17.936  1.00  0.00           H  
ATOM   2405  H2  WAT   167      40.690  13.560  19.354  1.00  0.00           H  
TER    2406      WAT   167 
ATOM   2406  O   WAT   168      -8.105  34.804  35.070  1.00  0.00           O  
ATOM   2407  H1  WAT   168      -7.577  35.521  34.719  1.00  0.00           H  
ATOM   2408  H2  WAT   168      -8.644  35.213  35.747  1.00  0.00           H  
TER    2409      WAT   168 
ATOM   2409  O   WAT   169      18.655  11.700   7.780  1.00  0.00           O  
ATOM   2410  H1  WAT   169      19.015  10.822   7.651  1.00  0.00           H  
ATOM   2411  H2  WAT   169      17.861  11.714   7.246  1.00  0.00           H  
TER    2412      WAT   169 
ATOM   2412  O   WAT   170      -6.784 -27.543   4.969  1.00  0.00           O  
ATOM   2413  H1  WAT   170      -6.860 -26.600   4.823  1.00  0.00           H  
ATOM   2414  H2  WAT   170      -7.318 -27.936   4.279  1.00  0.00           H  
TER    2415      WAT   170 
ATOM   2415  O   WAT   171     -26.407  16.818 -17.957  1.00  0.00           O  
ATOM   2416  H1  WAT   171     -26.086  15.939 -18.161  1.00  0.00           H  
ATOM   2417  H2  WAT   171     -25.660  17.258 -17.552  1.00  0.00           H  
TER    2418      WAT   171 
ATOM   2418  O   WAT   172     -34.030  14.669  -6.932  1.00  0.00           O  
ATOM   2419  H1  WAT   172     -34.233  15.604  -6.896  1.00  0.00           H  
ATOM   2420  H2  WAT   172     -34.022  14.461  -7.866  1.00  0.00           H  
TER    2421      WAT   172 
ATOM   2421  O   WAT   173      -3.310  37.048   7.685  1.00  0.00           O  
ATOM   2422  H1  WAT   173      -2.781  37.721   7.258  1.00  0.00           H  
ATOM   2423  H2  WAT   173      -3.467  37.390   8.566  1.00  0.00           H  
TER    2424      WAT   173 
ATOM   2424  O   WAT   174      34.294 -13.405  29.460  1.00  0.00           O  
ATOM   2425  H1  WAT   174      34.295 -13.823  30.322  1.00  0.00           H  
ATOM   2426  H2  WAT   174      35.147 -12.975  29.401  1.00  0.00           H  
TER    2427      WAT   174 
ATOM   2427  O   WAT   175      24.604  19.248 -31.181  1.00  0.00           O  
ATOM   2428  H1  WAT   175      23.830  19.099 -31.724  1.00  0.00           H  
ATOM   2429  H2  WAT   175      24.403  20.044 -30.691  1.00  0.00           H  
TER    2430      WAT   175 
ATOM   2430  O   WAT   176      28.621   3.724  29.598  1.00  0.00           O  
ATOM   2431  H1  WAT   176      28.262   3.528  30.463  1.00  0.00           H  
ATOM   2432  H2  WAT   176      29.373   4.290  29.773  1.00  0.00           H  
TER    2433      WAT   176 
ATOM   2433  O   WAT   177      42.590   1.765  -1.267  1.00  0.00           O  
ATOM   2434  H1  WAT   177      42.076   1.729  -0.460  1.00  0.00           H  
ATOM   2435  H2  WAT   177      42.038   1.336  -1.921  1.00  0.00           H  
TER    2436      WAT   177 
ATOM   2436  O   WAT   178     -24.014  20.567   0.381  1.00  0.00           O  
ATOM   2437  H1  WAT   178     -24.231  20.267   1.264  1.00  0.00           H  
ATOM   2438  H2  WAT   178     -24.500  21.385   0.280  1.00  0.00           H  
TER    2439      WAT   178 
ATOM   2439  O   WAT   179       7.741  20.972 -23.450  1.00  0.00           O  
ATOM   2440  H1  WAT   179       6.813  20.863 -23.241  1.00  0.00           H  
ATOM   2441  H2  WAT   179       7.841  20.568 -24.312  1.00  0.00           H  
TER    2442      WAT   179 
ATOM   2442  O   WAT   180      12.078 -25.844 -16.900  1.00  0.00           O  
ATOM   2443  H1  WAT   180      12.569 -25.343 -17.551  1.00  0.00           H  
ATOM   2444  H2  WAT   180      11.318 -25.297 -16.701  1.00  0.00           H  
TER    2445      WAT   180 
ATOM   2445  O   WAT   181     -34.800  14.483   6.963  1.00  0.00           O  
ATOM   2446  H1  WAT   181     -35.690  14.407   6.620  1.00  0.00           H  
ATOM   2447  H2  WAT   181     -34.780  13.887   7.712  1.00  0.00           H  
TER    2448      WAT   181 
ATOM   2448  O   WAT   182      10.457  29.408  -6.575  1.00  0.00           O  
ATOM   2449  H1  WAT   182      10.173  28.536  -6.851  1.00  0.00           H  
ATOM   2450  H2  WAT   182      10.719  29.843  -7.387  1.00  0.00           H  
TER    2451      WAT   182 
ATOM   2451  O   WAT   183     -37.418  11.661   7.383  1.00  0.00           O  
ATOM   2452  H1  WAT   183     -37.728  10.766   7.241  1.00  0.00           H  
ATOM   2453  H2  WAT   183     -37.804  12.164   6.666  1.00  0.00           H  
TER    2454      WAT   183 
ATOM   2454  O   WAT   184     -19.507 -34.156   4.998  1.00  0.00           O  
ATOM   2455  H1  WAT   184     -19.481 -34.759   5.741  1.00  0.00           H  
ATOM   2456  H2  WAT   184     -18.800 -34.452   4.424  1.00  0.00           H  
TER    2457      WAT   184 
ATOM   2457  O   WAT   185     -31.066 -16.031  10.361  1.00  0.00           O  
ATOM   2458  H1  WAT   185     -30.779 -16.164  11.264  1.00  0.00           H  
ATOM   2459  H2  WAT   185     -31.515 -16.844  10.130  1.00  0.00           H  
TER    2460      WAT   185 
ATOM   2460  O   WAT   186      20.938  21.156  -2.370  1.00  0.00           O  
ATOM   2461  H1  WAT   186      20.817  21.674  -3.165  1.00  0.00           H  
ATOM   2462  H2  WAT   186      21.888  21.064  -2.287  1.00  0.00           H  
TER    2463      WAT   186 
ATOM   2463  O   WAT   187      19.203   1.810  19.405  1.00  0.00           O  
ATOM   2464  H1  WAT   187      19.646   1.249  18.768  1.00  0.00           H  
ATOM   2465  H2  WAT   187      19.141   2.661  18.972  1.00  0.00           H  
TER    2466      WAT   187 
ATOM   2466  O   WAT   188       5.710  23.202  24.830  1.00  0.00           O  
ATOM   2467  H1  WAT   188       5.583  24.142  24.952  1.00  0.00           H  
ATOM   2468  H2  WAT   188       5.798  23.093  23.883  1.00  0.00           H  
TER    2469      WAT   188 
ATOM   2469  O   WAT   189      15.148 -26.262  22.300  1.00  0.00           O  
ATOM   2470  H1  WAT   189      15.428 -26.408  21.397  1.00  0.00           H  
ATOM   2471  H2  WAT   189      15.572 -26.962  22.798  1.00  0.00           H  
TER    2472      WAT   189 
ATOM   2472  O   WAT   190      11.117  37.886  16.304  1.00  0.00           O  
ATOM   2473  H1  WAT   190      11.129  38.538  17.004  1.00  0.00           H  
ATOM   2474  H2  WAT   190      11.574  38.307  15.576  1.00  0.00           H  
TER    2475      WAT   190 
ATOM   2475  O   WAT   191      12.988  -5.671 -23.604  1.00  0.00           O  
ATOM   2476  H1  WAT   191      13.283  -6.045 -22.773  1.00  0.00           H  
ATOM   2477  H2  WAT   191      13.521  -6.110 -24.267  1.00  0.00           H  
TER    2478      WAT   191 
ATOM   2478  O   WAT   192      11.119   1.148  42.276  1.00  0.00           O  
ATOM   2479  H1  WAT   192      10.427   1.547  41.749  1.00  0.00           H  
ATOM   2480  H2  WAT   192      11.680   0.705  41.640  1.00  0.00           H  
TER    2481      WAT   192 
ATOM   2481  O   WAT   193       1.814 -20.731 -37.614  1.00  0.00           O  
ATOM   2482  H1  WAT   193       1.624 -21.141 -38.458  1.00  0.00           H  
ATOM   2483  H2  WAT   193       2.353 -19.971 -37.833  1.00  0.00           H  
TER    2484      WAT   193 
ATOM   2484  O   WAT   194     -14.557 -33.199  -1.094  1.00  0.00           O  
ATOM   2485  H1  WAT   194     -15.266 -33.286  -0.457  1.00  0.00           H  
ATOM   2486  H2  WAT   194     -14.327 -32.270  -1.070  1.00  0.00           H  
TER    2487      WAT   194 
ATOM   2487  O   WAT   195     -31.421  35.399   2.773  1.00  0.00           O  
ATOM   2488  H1  WAT   195     -30.937  34.914   2.104  1.00  0.00           H  
ATOM   2489  H2  WAT   195     -30.778  35.559   3.464  1.00  0.00           H  
TER    2490      WAT   195 
ATOM   2490  O   WAT   196     -20.197  18.655   6.649  1.00  0.00           O  
ATOM   2491  H1  WAT   196     -20.389  18.315   5.775  1.00  0.00           H  
ATOM   2492  H2  WAT   196     -20.141  19.603   6.531  1.00  0.00           H  
TER    2493      WAT   196 
ATOM   2493  O   WAT   197      -8.572   3.209 -48.727  1.00  0.00           O  
ATOM   2494  H1  WAT   197      -8.352   3.842 -49.410  1.00  0.00           H  
ATOM   2495  H2  WAT   197      -8.004   3.443 -47.992  1.00  0.00           H  
TER    2496      WAT   197 
ATOM   2496  O   WAT   198     -26.969  10.454  21.531  1.00  0.00           O  
ATOM   2497  H1  WAT   198     -27.089  10.810  22.411  1.00  0.00           H  
ATOM   2498  H2  WAT   198     -26.704   9.545  21.674  1.00  0.00           H  
TER    2499      WAT   198 
ATOM   2499  O   WAT   199       6.849  45.731   6.364  1.00  0.00           O  
ATOM   2500  H1  WAT   199       6.110  45.331   6.823  1.00  0.00           H  
ATOM   2501  H2  WAT   199       7.296  44.996   5.943  1.00  0.00           H  
TER    2502      WAT   199 
ATOM   2502  O   WAT   200      22.252  17.158  27.940  1.00  0.00           O  
ATOM   2503  H1  WAT   200      22.787  17.088  28.731  1.00  0.00           H  
ATOM   2504  H2  WAT   200      21.352  17.194  28.263  1.00  0.00           H  
TER    2505      WAT   200 
ATOM   2505  O   WAT   201      20.174  -3.943  17.860  1.00  0.00           O  
ATOM   2506  H1  WAT   201      20.073  -3.071  17.478  1.00  0.00           H  
ATOM   2507  H2  WAT   201      19.617  -3.929  18.638  1.00  0.00           H  
TER    2508      WAT   201 
ATOM   2508  O   WAT   202     -16.196 -26.196  -1.263  1.00  0.00           O  
ATOM   2509  H1  WAT   202     -16.869 -26.867  -1.380  1.00  0.00           H  
ATOM   2510  H2  WAT   202     -16.241 -25.670  -2.061  1.00  0.00           H  
TER    2511      WAT   202 
ATOM   2511  O   WAT   203      -6.726  18.563  17.779  1.00  0.00           O  
ATOM   2512  H1  WAT   203      -6.439  19.290  18.332  1.00  0.00           H  
ATOM   2513  H2  WAT   203      -6.168  18.617  17.003  1.00  0.00           H  
TER    2514      WAT   203 
ATOM   2514  O   WAT   204      -6.006 -29.756 -17.538  1.00  0.00           O  
ATOM   2515  H1  WAT   204      -5.280 -30.372 -17.439  1.00  0.00           H  
ATOM   2516  H2  WAT   204      -6.434 -29.751 -16.682  1.00  0.00           H  
TER    2517      WAT   204 
ATOM   2517  O   WAT   205       6.220 -44.152 -22.015  1.00  0.00           O  
ATOM   2518  H1  WAT   205       5.702 -43.639 -21.394  1.00  0.00           H  
ATOM   2519  H2  WAT   205       5.575 -44.509 -22.626  1.00  0.00           H  
TER    2520      WAT   205 
ATOM   2520  O   WAT   206     -43.382 -19.182  11.031  1.00  0.00           O  
ATOM   2521  H1  WAT   206     -43.191 -18.832  10.161  1.00  0.00           H  
ATOM   2522  H2  WAT   206     -42.598 -18.986  11.545  1.00  0.00           H  
TER    2523      WAT   206 
ATOM   2523  O   WAT   207      10.346  23.717   1.790  1.00  0.00           O  
ATOM   2524  H1  WAT   207      10.332  22.772   1.639  1.00  0.00           H  
ATOM   2525  H2  WAT   207      11.146  24.016   1.358  1.00  0.00           H  
TER    2526      WAT   207 
ATOM   2526  O   WAT   208     -29.655   9.756  -7.558  1.00  0.00           O  
ATOM   2527  H1  WAT   208     -29.418   9.909  -6.643  1.00  0.00           H  
ATOM   2528  H2  WAT   208     -29.833   8.817  -7.605  1.00  0.00           H  
TER    2529      WAT   208 
ATOM   2529  O   WAT   209     -12.118 -10.496  35.389  1.00  0.00           O  
ATOM   2530  H1  WAT   209     -12.082 -11.445  35.503  1.00  0.00           H  
ATOM   2531  H2  WAT   209     -11.293 -10.179  35.758  1.00  0.00           H  
TER    2532      WAT   209 
ATOM   2532  O   WAT   210      13.326 -25.591  18.092  1.00  0.00           O  
ATOM   2533  H1  WAT   210      13.320 -26.237  17.386  1.00  0.00           H  
ATOM   2534  H2  WAT   210      14.154 -25.743  18.548  1.00  0.00           H  
TER    2535      WAT   210 
ATOM   2535  O   WAT   211     -29.635 -16.450  12.818  1.00  0.00           O  
ATOM   2536  H1  WAT   211     -28.813 -15.959  12.811  1.00  0.00           H  
ATOM   2537  H2  WAT   211     -30.074 -16.171  13.622  1.00  0.00           H  
TER    2538      WAT   211 
ATOM   2538  O   WAT   212      20.389  14.480  33.574  1.00  0.00           O  
ATOM   2539  H1  WAT   212      20.861  13.765  33.147  1.00  0.00           H  
ATOM   2540  H2  WAT   212      20.671  15.266  33.107  1.00  0.00           H  
TER    2541      WAT   212 
ATOM   2541  O   WAT   213     -32.762 -18.295  -1.845  1.00  0.00           O  
ATOM   2542  H1  WAT   213     -32.949 -18.790  -2.643  1.00  0.00           H  
ATOM   2543  H2  WAT   213     -32.993 -18.892  -1.133  1.00  0.00           H  
TER    2544      WAT   213 
ATOM   2544  O   WAT   214     -16.671  16.523 -38.398  1.00  0.00           O  
ATOM   2545  H1  WAT   214     -16.678  15.571 -38.497  1.00  0.00           H  
ATOM   2546  H2  WAT   214     -17.329  16.699 -37.725  1.00  0.00           H  
TER    2547      WAT   214 
ATOM   2547  O   WAT   215     -39.695 -19.229  21.175  1.00  0.00           O  
ATOM   2548  H1  WAT   215     -38.802 -19.552  21.055  1.00  0.00           H  
ATOM   2549  H2  WAT   215     -39.593 -18.431  21.694  1.00  0.00           H  
TER    2550      WAT   215 
ATOM   2550  O   WAT   216     -11.633  25.345  15.917  1.00  0.00           O  
ATOM   2551  H1  WAT   216     -12.197  24.949  15.252  1.00  0.00           H  
ATOM   2552  H2  WAT   216     -11.641  24.720  16.641  1.00  0.00           H  
TER    2553      WAT   216 
ATOM   2553  O   WAT   217       1.969 -14.050  38.517  1.00  0.00           O  
ATOM   2554  H1  WAT   217       1.790 -13.922  37.586  1.00  0.00           H  
ATOM   2555  H2  WAT   217       2.909 -13.895  38.605  1.00  0.00           H  
TER    2556      WAT   217 
ATOM   2556  O   WAT   218      39.030  -1.449  -7.485  1.00  0.00           O  
ATOM   2557  H1  WAT   218      39.072  -1.427  -6.529  1.00  0.00           H  
ATOM   2558  H2  WAT   218      39.255  -0.559  -7.755  1.00  0.00           H  
TER    2559      WAT   218 
ATOM   2559  O   WAT   219      25.719  33.347   9.551  1.00  0.00           O  
ATOM   2560  H1  WAT   219      25.279  32.859  10.247  1.00  0.00           H  
ATOM   2561  H2  WAT   219      26.652  33.258   9.749  1.00  0.00           H  
TER    2562      WAT   219 
ATOM   2562  O   WAT   220      35.263   5.310  20.158  1.00  0.00           O  
ATOM   2563  H1  WAT   220      34.715   5.785  20.783  1.00  0.00           H  
ATOM   2564  H2  WAT   220      35.976   5.916  19.956  1.00  0.00           H  
TER    2565      WAT   220 
ATOM   2565  O   WAT   221      -9.660 -21.697  16.336  1.00  0.00           O  
ATOM   2566  H1  WAT   221     -10.370 -21.621  15.699  1.00  0.00           H  
ATOM   2567  H2  WAT   221      -9.378 -20.795  16.488  1.00  0.00           H  
TER    2568      WAT   221 
ATOM   2568  O   WAT   222      31.500  21.316 -27.164  1.00  0.00           O  
ATOM   2569  H1  WAT   222      31.976  21.412 -26.339  1.00  0.00           H  
ATOM   2570  H2  WAT   222      30.766  21.925 -27.090  1.00  0.00           H  
TER    2571      WAT   222 
ATOM   2571  O   WAT   223     -12.105 -13.675 -22.740  1.00  0.00           O  
ATOM   2572  H1  WAT   223     -12.856 -13.501 -23.307  1.00  0.00           H  
ATOM   2573  H2  WAT   223     -12.468 -14.173 -22.007  1.00  0.00           H  
TER    2574      WAT   223 
ATOM   2574  O   WAT   224     -36.323  15.739  -4.944  1.00  0.00           O  
ATOM   2575  H1  WAT   224     -35.835  14.981  -4.624  1.00  0.00           H  
ATOM   2576  H2  WAT   224     -35.653  16.402  -5.111  1.00  0.00           H  
TER    2577      WAT   224 
ATOM   2577  O   WAT   225     -32.847   2.795 -41.691  1.00  0.00           O  
ATOM   2578  H1  WAT   225     -32.075   2.246 -41.831  1.00  0.00           H  
ATOM   2579  H2  WAT   225     -32.677   3.239 -40.860  1.00  0.00           H  
TER    2580      WAT   225 
ATOM   2580  O   WAT   226      30.749   3.579  -8.473  1.00  0.00           O  
ATOM   2581  H1  WAT   226      29.864   3.229  -8.374  1.00  0.00           H  
ATOM   2582  H2  WAT   226      31.294   3.013  -7.927  1.00  0.00           H  
TER    2583      WAT   226 
ATOM   2583  O   WAT   227      10.947   7.178  31.198  1.00  0.00           O  
ATOM   2584  H1  WAT   227      10.180   6.608  31.255  1.00  0.00           H  
ATOM   2585  H2  WAT   227      10.912   7.539  30.312  1.00  0.00           H  
TER    2586      WAT   227 
ATOM   2586  O   WAT   228      -6.556 -10.169  33.363  1.00  0.00           O  
ATOM   2587  H1  WAT   228      -6.942 -11.042  33.433  1.00  0.00           H  
ATOM   2588  H2  WAT   228      -5.614 -10.315  33.454  1.00  0.00           H  
TER    2589      WAT   228 
ATOM   2589  O   WAT   229      38.295   6.189   2.664  1.00  0.00           O  
ATOM   2590  H1  WAT   229      38.647   5.534   2.061  1.00  0.00           H  
ATOM   2591  H2  WAT   229      39.041   6.434   3.212  1.00  0.00           H  
TER    2592      WAT   229 
ATOM   2592  O   WAT   230     -30.957  13.986  12.821  1.00  0.00           O  
ATOM   2593  H1  WAT   230     -30.465  14.757  12.537  1.00  0.00           H  
ATOM   2594  H2  WAT   230     -31.796  14.056  12.364  1.00  0.00           H  
TER    2595      WAT   230 
ATOM   2595  O   WAT   231      -0.976  45.548   6.116  1.00  0.00           O  
ATOM   2596  H1  WAT   231      -1.867  45.222   6.247  1.00  0.00           H  
ATOM   2597  H2  WAT   231      -1.072  46.500   6.086  1.00  0.00           H  
TER    2598      WAT   231 
ATOM   2598  O   WAT   232      15.921 -34.404  13.510  1.00  0.00           O  
ATOM   2599  H1  WAT   232      15.805 -33.573  13.971  1.00  0.00           H  
ATOM   2600  H2  WAT   232      16.759 -34.311  13.057  1.00  0.00           H  
TER    2601      WAT   232 
ATOM   2601  O   WAT   233     -19.673  -1.777  14.822  1.00  0.00           O  
ATOM   2602  H1  WAT   233     -19.479  -2.195  15.662  1.00  0.00           H  
ATOM   2603  H2  WAT   233     -20.452  -1.249  14.993  1.00  0.00           H  
TER    2604      WAT   233 
ATOM   2604  O   WAT   234      -1.558 -10.821 -12.092  1.00  0.00           O  
ATOM   2605  H1  WAT   234      -1.963  -9.984 -11.862  1.00  0.00           H  
ATOM   2606  H2  WAT   234      -1.581 -11.329 -11.281  1.00  0.00           H  
TER    2607      WAT   234 
ATOM   2607  O   WAT   235     -34.861  -6.961  -0.969  1.00  0.00           O  
ATOM   2608  H1  WAT   235     -35.287  -7.241  -1.779  1.00  0.00           H  
ATOM   2609  H2  WAT   235     -35.443  -6.289  -0.613  1.00  0.00           H  
TER    2610      WAT   235 
ATOM   2610  O   WAT   236      13.900  -7.086 -43.703  1.00  0.00           O  
ATOM   2611  H1  WAT   236      14.057  -7.307 -42.785  1.00  0.00           H  
ATOM   2612  H2  WAT   236      12.956  -7.194 -43.818  1.00  0.00           H  
TER    2613      WAT   236 
ATOM   2613  O   WAT   237     -16.189  23.590  38.175  1.00  0.00           O  
ATOM   2614  H1  WAT   237     -17.118  23.363  38.191  1.00  0.00           H  
ATOM   2615  H2  WAT   237     -15.937  23.632  39.097  1.00  0.00           H  
TER    2616      WAT   237 
ATOM   2616  O   WAT   238     -13.896 -42.643  11.471  1.00  0.00           O  
ATOM   2617  H1  WAT   238     -13.382 -43.211  10.898  1.00  0.00           H  
ATOM   2618  H2  WAT   238     -13.263 -42.303  12.103  1.00  0.00           H  
TER    2619      WAT   238 
ATOM   2619  O   WAT   239     -14.476  35.360  -5.200  1.00  0.00           O  
ATOM   2620  H1  WAT   239     -14.310  34.961  -6.054  1.00  0.00           H  
ATOM   2621  H2  WAT   239     -15.392  35.155  -5.013  1.00  0.00           H  
TER    2622      WAT   239 
ATOM   2622  O   WAT   240      -2.446 -39.212  22.170  1.00  0.00           O  
ATOM   2623  H1  WAT   240      -2.829 -39.971  22.610  1.00  0.00           H  
ATOM   2624  H2  WAT   240      -2.616 -39.364  21.240  1.00  0.00           H  
TER    2625      WAT   240 
ATOM   2625  O   WAT   241     -16.964 -14.980 -27.946  1.00  0.00           O  
ATOM   2626  H1  WAT   241     -17.559 -15.053 -27.200  1.00  0.00           H  
ATOM   2627  H2  WAT   241     -16.649 -14.076 -27.914  1.00  0.00           H  
TER    2628      WAT   241 
ATOM   2628  O   WAT   242      13.916  -6.096   1.285  1.00  0.00           O  
ATOM   2629  H1  WAT   242      13.579  -5.456   0.658  1.00  0.00           H  
ATOM   2630  H2  WAT   242      14.715  -5.698   1.629  1.00  0.00           H  
TER    2631      WAT   242 
ATOM   2631  O   WAT   243     -42.772 -14.873  -4.083  1.00  0.00           O  
ATOM   2632  H1  WAT   243     -42.529 -15.418  -3.335  1.00  0.00           H  
ATOM   2633  H2  WAT   243     -41.937 -14.572  -4.442  1.00  0.00           H  
TER    2634      WAT   243 
ATOM   2634  O   WAT   244     -24.663  30.907 -32.812  1.00  0.00           O  
ATOM   2635  H1  WAT   244     -25.039  31.344 -32.048  1.00  0.00           H  
ATOM   2636  H2  WAT   244     -25.191  31.216 -33.549  1.00  0.00           H  
TER    2637      WAT   244 
ATOM   2637  O   WAT   245      -0.064  33.091  15.323  1.00  0.00           O  
ATOM   2638  H1  WAT   245       0.794  33.197  14.911  1.00  0.00           H  
ATOM   2639  H2  WAT   245      -0.678  33.049  14.590  1.00  0.00           H  
TER    2640      WAT   245 
ATOM   2640  O   WAT   246      34.453  -3.345  39.814  1.00  0.00           O  
ATOM   2641  H1  WAT   246      34.150  -3.789  39.022  1.00  0.00           H  
ATOM   2642  H2  WAT   246      34.072  -2.469  39.758  1.00  0.00           H  
TER    2643      WAT   246 
ATOM   2643  O   WAT   247     -31.745  12.136 -21.116  1.00  0.00           O  
ATOM   2644  H1  WAT   247     -31.235  11.862 -20.354  1.00  0.00           H  
ATOM   2645  H2  WAT   247     -32.286  11.376 -21.329  1.00  0.00           H  
TER    2646      WAT   247 
ATOM   2646  O   WAT   248      -1.657 -32.029 -34.248  1.00  0.00           O  
ATOM   2647  H1  WAT   248      -1.414 -32.938 -34.073  1.00  0.00           H  
ATOM   2648  H2  WAT   248      -1.851 -31.662 -33.386  1.00  0.00           H  
TER    2649      WAT   248 
ATOM   2649  O   WAT   249      12.722  30.074  -9.108  1.00  0.00           O  
ATOM   2650  H1  WAT   249      13.525  30.581  -8.987  1.00  0.00           H  
ATOM   2651  H2  WAT   249      12.932  29.207  -8.761  1.00  0.00           H  
TER    2652      WAT   249 
ATOM   2652  O   WAT   250     -37.762   9.223  30.681  1.00  0.00           O  
ATOM   2653  H1  WAT   250     -37.806   9.883  31.374  1.00  0.00           H  
ATOM   2654  H2  WAT   250     -37.744   9.729  29.869  1.00  0.00           H  
TER    2655      WAT   250 
ATOM   2655  O   WAT   251      38.041  15.028  14.402  1.00  0.00           O  
ATOM   2656  H1  WAT   251      38.610  14.755  13.683  1.00  0.00           H  
ATOM   2657  H2  WAT   251      37.281  14.449  14.340  1.00  0.00           H  
TER    2658      WAT   251 
ATOM   2658  O   WAT   252     -29.475 -14.598  -0.678  1.00  0.00           O  
ATOM   2659  H1  WAT   252     -30.050 -14.256   0.007  1.00  0.00           H  
ATOM   2660  H2  WAT   252     -30.028 -15.202  -1.174  1.00  0.00           H  
TER    2661      WAT   252 
ATOM   2661  O   WAT   253      17.742  39.557  10.903  1.00  0.00           O  
ATOM   2662  H1  WAT   253      17.145  40.141  11.371  1.00  0.00           H  
ATOM   2663  H2  WAT   253      18.535  39.544  11.439  1.00  0.00           H  
TER    2664      WAT   253 
ATOM   2664  O   WAT   254      31.235 -16.034 -12.511  1.00  0.00           O  
ATOM   2665  H1  WAT   254      30.913 -15.939 -11.615  1.00  0.00           H  
ATOM   2666  H2  WAT   254      30.509 -16.439 -12.985  1.00  0.00           H  
TER    2667      WAT   254 
ATOM   2667  O   WAT   255      28.020  12.388 -32.572  1.00  0.00           O  
ATOM   2668  H1  WAT   255      28.233  11.570 -33.022  1.00  0.00           H  
ATOM   2669  H2  WAT   255      27.078  12.334 -32.411  1.00  0.00           H  
TER    2670      WAT   255 
ATOM   2670  O   WAT   256      19.049   1.795   6.071  1.00  0.00           O  
ATOM   2671  H1  WAT   256      19.438   2.088   6.895  1.00  0.00           H  
ATOM   2672  H2  WAT   256      19.533   2.271   5.395  1.00  0.00           H  
TER    2673      WAT   256 
ATOM   2673  O   WAT   257      12.821 -22.856  39.318  1.00  0.00           O  
ATOM   2674  H1  WAT   257      11.983 -23.313  39.391  1.00  0.00           H  
ATOM   2675  H2  WAT   257      13.321 -23.374  38.687  1.00  0.00           H  
TER    2676      WAT   257 
ATOM   2676  O   WAT   258     -13.537 -25.862  24.536  1.00  0.00           O  
ATOM   2677  H1  WAT   258     -13.373 -25.008  24.136  1.00  0.00           H  
ATOM   2678  H2  WAT   258     -12.666 -26.232  24.678  1.00  0.00           H  
TER    2679      WAT   258 
ATOM   2679  O   WAT   259       9.916  44.438  20.712  1.00  0.00           O  
ATOM   2680  H1  WAT   259       9.706  44.939  19.924  1.00  0.00           H  
ATOM   2681  H2  WAT   259      10.873  44.440  20.750  1.00  0.00           H  
TER    2682      WAT   259 
ATOM   2682  O   WAT   260      27.975  40.507   1.222  1.00  0.00           O  
ATOM   2683  H1  WAT   260      27.939  40.860   0.334  1.00  0.00           H  
ATOM   2684  H2  WAT   260      27.401  39.741   1.198  1.00  0.00           H  
TER    2685      WAT   260 
ATOM   2685  O   WAT   261      25.387 -14.631  14.989  1.00  0.00           O  
ATOM   2686  H1  WAT   261      26.084 -14.691  15.643  1.00  0.00           H  
ATOM   2687  H2  WAT   261      24.624 -14.324  15.479  1.00  0.00           H  
TER    2688      WAT   261 
ATOM   2688  O   WAT   262      18.434   8.805  -3.344  1.00  0.00           O  
ATOM   2689  H1  WAT   262      18.837   8.544  -4.172  1.00  0.00           H  
ATOM   2690  H2  WAT   262      17.883   9.554  -3.572  1.00  0.00           H  
TER    2691      WAT   262 
ATOM   2691  O   WAT   263     -35.227 -13.092 -15.295  1.00  0.00           O  
ATOM   2692  H1  WAT   263     -35.691 -12.378 -15.733  1.00  0.00           H  
ATOM   2693  H2  WAT   263     -34.837 -13.597 -16.009  1.00  0.00           H  
TER    2694      WAT   263 
ATOM   2694  O   WAT   264      24.210  24.236 -18.064  1.00  0.00           O  
ATOM   2695  H1  WAT   264      24.779  24.145 -17.299  1.00  0.00           H  
ATOM   2696  H2  WAT   264      24.397  23.461 -18.594  1.00  0.00           H  
TER    2697      WAT   264 
ATOM   2697  O   WAT   265     -28.690 -26.312  21.998  1.00  0.00           O  
ATOM   2698  H1  WAT   265     -28.837 -27.069  21.431  1.00  0.00           H  
ATOM   2699  H2  WAT   265     -29.331 -26.414  22.703  1.00  0.00           H  
TER    2700      WAT   265 
ATOM   2700  O   WAT   266      39.077 -23.893  -9.183  1.00  0.00           O  
ATOM   2701  H1  WAT   266      38.480 -24.601  -9.427  1.00  0.00           H  
ATOM   2702  H2  WAT   266      39.231 -23.417  -9.999  1.00  0.00           H  
TER    2703      WAT   266 
ATOM   2703  O   WAT   267      -6.550  35.052 -31.049  1.00  0.00           O  
ATOM   2704  H1  WAT   267      -7.213  35.733 -31.168  1.00  0.00           H  
ATOM   2705  H2  WAT   267      -6.756  34.398 -31.717  1.00  0.00           H  
TER    2706      WAT   267 
ATOM   2706  O   WAT   268      -9.282 -23.298  22.554  1.00  0.00           O  
ATOM   2707  H1  WAT   268      -9.648 -23.468  21.685  1.00  0.00           H  
ATOM   2708  H2  WAT   268      -8.700 -24.040  22.717  1.00  0.00           H  
TER    2709      WAT   268 
ATOM   2709  O   WAT   269     -31.982  26.393  18.118  1.00  0.00           O  
ATOM   2710  H1  WAT   269     -32.133  25.482  18.369  1.00  0.00           H  
ATOM   2711  H2  WAT   269     -32.799  26.841  18.338  1.00  0.00           H  
TER    2712      WAT   269 
ATOM   2712  O   WAT   270       0.213 -26.163 -26.529  1.00  0.00           O  
ATOM   2713  H1  WAT   270       1.087 -25.853 -26.292  1.00  0.00           H  
ATOM   2714  H2  WAT   270       0.031 -26.867 -25.906  1.00  0.00           H  
TER    2715      WAT   270 
ATOM   2715  O   WAT   271      -0.365  25.225   9.464  1.00  0.00           O  
ATOM   2716  H1  WAT   271      -0.023  25.871   8.845  1.00  0.00           H  
ATOM   2717  H2  WAT   271       0.413  24.783   9.804  1.00  0.00           H  
TER    2718      WAT   271 
ATOM   2718  O   WAT   272      26.473  38.241   0.725  1.00  0.00           O  
ATOM   2719  H1  WAT   272      25.542  38.182   0.938  1.00  0.00           H  
ATOM   2720  H2  WAT   272      26.596  37.617   0.010  1.00  0.00           H  
TER    2721      WAT   272 
ATOM   2721  O   WAT   273      22.185 -19.254   8.629  1.00  0.00           O  
ATOM   2722  H1  WAT   273      22.350 -18.314   8.554  1.00  0.00           H  
ATOM   2723  H2  WAT   273      23.028 -19.662   8.434  1.00  0.00           H  
TER    2724      WAT   273 
ATOM   2724  O   WAT   274      23.489   3.210  19.434  1.00  0.00           O  
ATOM   2725  H1  WAT   274      23.920   2.356  19.411  1.00  0.00           H  
ATOM   2726  H2  WAT   274      23.160   3.288  20.330  1.00  0.00           H  
TER    2727      WAT   274 
ATOM   2727  O   WAT   275      29.169  23.588 -21.252  1.00  0.00           O  
ATOM   2728  H1  WAT   275      28.484  22.977 -21.522  1.00  0.00           H  
ATOM   2729  H2  WAT   275      29.405  23.308 -20.368  1.00  0.00           H  
TER    2730      WAT   275 
ATOM   2730  O   WAT   276     -16.586  12.623 -21.856  1.00  0.00           O  
ATOM   2731  H1  WAT   276     -16.921  12.919 -21.009  1.00  0.00           H  
ATOM   2732  H2  WAT   276     -15.661  12.436 -21.696  1.00  0.00           H  
TER    2733      WAT   276 
ATOM   2733  O   WAT   277      25.223 -26.814  33.130  1.00  0.00           O  
ATOM   2734  H1  WAT   277      25.323 -27.546  33.738  1.00  0.00           H  
ATOM   2735  H2  WAT   277      25.809 -27.024  32.403  1.00  0.00           H  
TER    2736      WAT   277 
ATOM   2736  O   WAT   278      14.962  -7.654  16.436  1.00  0.00           O  
ATOM   2737  H1  WAT   278      15.172  -8.446  15.940  1.00  0.00           H  
ATOM   2738  H2  WAT   278      14.307  -7.939  17.074  1.00  0.00           H  
TER    2739      WAT   278 
ATOM   2739  O   WAT   279     -37.044  28.917 -16.505  1.00  0.00           O  
ATOM   2740  H1  WAT   279     -37.575  28.457 -15.855  1.00  0.00           H  
ATOM   2741  H2  WAT   279     -36.596  28.220 -16.985  1.00  0.00           H  
TER    2742      WAT   279 
ATOM   2742  O   WAT   280      -3.968 -43.102 -11.568  1.00  0.00           O  
ATOM   2743  H1  WAT   280      -4.473 -43.730 -12.083  1.00  0.00           H  
ATOM   2744  H2  WAT   280      -4.348 -43.149 -10.691  1.00  0.00           H  
TER    2745      WAT   280 
ATOM   2745  O   WAT   281     -16.867  31.754  -8.725  1.00  0.00           O  
ATOM   2746  H1  WAT   281     -16.731  32.259  -7.923  1.00  0.00           H  
ATOM   2747  H2  WAT   281     -17.135  30.888  -8.420  1.00  0.00           H  
TER    2748      WAT   281 
ATOM   2748  O   WAT   282     -16.586 -42.793  20.702  1.00  0.00           O  
ATOM   2749  H1  WAT   282     -15.777 -42.789  21.214  1.00  0.00           H  
ATOM   2750  H2  WAT   282     -17.264 -42.528  21.324  1.00  0.00           H  
TER    2751      WAT   282 
ATOM   2751  O   WAT   283      -5.513  12.433   6.982  1.00  0.00           O  
ATOM   2752  H1  WAT   283      -4.563  12.536   7.023  1.00  0.00           H  
ATOM   2753  H2  WAT   283      -5.855  13.148   7.519  1.00  0.00           H  
TER    2754      WAT   283 
ATOM   2754  O   WAT   284      -4.878 -21.200 -21.875  1.00  0.00           O  
ATOM   2755  H1  WAT   284      -5.270 -20.477 -22.365  1.00  0.00           H  
ATOM   2756  H2  WAT   284      -5.261 -21.132 -21.000  1.00  0.00           H  
TER    2757      WAT   284 
ATOM   2757  O   WAT   285      41.288  10.172  18.939  1.00  0.00           O  
ATOM   2758  H1  WAT   285      41.292  10.846  18.259  1.00  0.00           H  
ATOM   2759  H2  WAT   285      41.379   9.348  18.460  1.00  0.00           H  
TER    2760      WAT   285 
ATOM   2760  O   WAT   286     -36.372   9.241  19.351  1.00  0.00           O  
ATOM   2761  H1  WAT   286     -36.638   8.356  19.600  1.00  0.00           H  
ATOM   2762  H2  WAT   286     -36.962   9.815  19.839  1.00  0.00           H  
TER    2763      WAT   286 
ATOM   2763  O   WAT   287      18.187 -32.930  22.710  1.00  0.00           O  
ATOM   2764  H1  WAT   287      17.590 -32.915  23.458  1.00  0.00           H  
ATOM   2765  H2  WAT   287      19.051 -33.072  23.097  1.00  0.00           H  
TER    2766      WAT   287 
ATOM   2766  O   WAT   288      -1.391  -6.974  -9.858  1.00  0.00           O  
ATOM   2767  H1  WAT   288      -1.379  -6.652  -8.957  1.00  0.00           H  
ATOM   2768  H2  WAT   288      -1.524  -7.918  -9.773  1.00  0.00           H  
TER    2769      WAT   288 
ATOM   2769  O   WAT   289      -4.527  42.585 -19.233  1.00  0.00           O  
ATOM   2770  H1  WAT   289      -3.602  42.808 -19.329  1.00  0.00           H  
ATOM   2771  H2  WAT   289      -4.624  42.358 -18.308  1.00  0.00           H  
TER    2772      WAT   289 
ATOM   2772  O   WAT   290     -10.184  33.626 -26.250  1.00  0.00           O  
ATOM   2773  H1  WAT   290     -10.845  33.216 -26.808  1.00  0.00           H  
ATOM   2774  H2  WAT   290     -10.024  32.984 -25.557  1.00  0.00           H  
TER    2775      WAT   290 
ATOM   2775  O   WAT   291      -0.949 -14.969 -10.961  1.00  0.00           O  
ATOM   2776  H1  WAT   291      -0.426 -14.381 -10.415  1.00  0.00           H  
ATOM   2777  H2  WAT   291      -1.611 -14.402 -11.356  1.00  0.00           H  
TER    2778      WAT   291 
ATOM   2778  O   WAT   292      12.253  10.958 -21.209  1.00  0.00           O  
ATOM   2779  H1  WAT   292      12.289  10.024 -21.005  1.00  0.00           H  
ATOM   2780  H2  WAT   292      11.657  11.324 -20.556  1.00  0.00           H  
TER    2781      WAT   292 
ATOM   2781  O   WAT   293      -9.723  24.824   8.570  1.00  0.00           O  
ATOM   2782  H1  WAT   293     -10.312  24.464   9.233  1.00  0.00           H  
ATOM   2783  H2  WAT   293      -9.453  24.065   8.053  1.00  0.00           H  
TER    2784      WAT   293 
ATOM   2784  O   WAT   294      -8.711  38.180  12.831  1.00  0.00           O  
ATOM   2785  H1  WAT   294      -8.727  37.897  11.916  1.00  0.00           H  
ATOM   2786  H2  WAT   294      -9.510  37.814  13.209  1.00  0.00           H  
TER    2787      WAT   294 
ATOM   2787  O   WAT   295     -35.588  -9.838  12.479  1.00  0.00           O  
ATOM   2788  H1  WAT   295     -36.202  -9.107  12.406  1.00  0.00           H  
ATOM   2789  H2  WAT   295     -34.767  -9.498  12.122  1.00  0.00           H  
TER    2790      WAT   295 
ATOM   2790  O   WAT   296     -14.306 -30.699  13.541  1.00  0.00           O  
ATOM   2791  H1  WAT   296     -13.390 -30.429  13.608  1.00  0.00           H  
ATOM   2792  H2  WAT   296     -14.617 -30.290  12.733  1.00  0.00           H  
TER    2793      WAT   296 
ATOM   2793  O   WAT   297     -21.952  -3.683  -1.282  1.00  0.00           O  
ATOM   2794  H1  WAT   297     -22.238  -4.338  -1.920  1.00  0.00           H  
ATOM   2795  H2  WAT   297     -21.172  -3.291  -1.673  1.00  0.00           H  
TER    2796      WAT   297 
ATOM   2796  O   WAT   298      16.562 -39.858  16.280  1.00  0.00           O  
ATOM   2797  H1  WAT   298      15.619 -39.701  16.331  1.00  0.00           H  
ATOM   2798  H2  WAT   298      16.936 -39.285  16.949  1.00  0.00           H  
TER    2799      WAT   298 
ATOM   2799  O   WAT   299     -30.082  32.897  14.680  1.00  0.00           O  
ATOM   2800  H1  WAT   299     -30.804  32.676  14.091  1.00  0.00           H  
ATOM   2801  H2  WAT   299     -29.342  32.384  14.356  1.00  0.00           H  
TER    2802      WAT   299 
ATOM   2802  O   WAT   300      29.653   1.042  30.714  1.00  0.00           O  
ATOM   2803  H1  WAT   300      28.946   0.396  30.736  1.00  0.00           H  
ATOM   2804  H2  WAT   300      29.357   1.740  31.299  1.00  0.00           H  
TER    2805      WAT   300 
ATOM   2805  O   WAT   301      36.136 -29.861  16.657  1.00  0.00           O  
ATOM   2806  H1  WAT   301      36.631 -30.615  16.977  1.00  0.00           H  
ATOM   2807  H2  WAT   301      36.792 -29.173  16.546  1.00  0.00           H  
TER    2808      WAT   301 
ATOM   2808  O   WAT   302     -42.118  -6.917  11.414  1.00  0.00           O  
ATOM   2809  H1  WAT   302     -42.653  -6.571  12.128  1.00  0.00           H  
ATOM   2810  H2  WAT   302     -41.436  -6.258  11.284  1.00  0.00           H  
TER    2811      WAT   302 
ATOM   2811  O   WAT   303      35.281 -16.731 -28.166  1.00  0.00           O  
ATOM   2812  H1  WAT   303      34.347 -16.623 -28.349  1.00  0.00           H  
ATOM   2813  H2  WAT   303      35.584 -15.851 -27.943  1.00  0.00           H  
TER    2814      WAT   303 
ATOM   2814  O   WAT   304       9.226  14.243  21.106  1.00  0.00           O  
ATOM   2815  H1  WAT   304       8.552  13.867  20.539  1.00  0.00           H  
ATOM   2816  H2  WAT   304       8.999  13.937  21.984  1.00  0.00           H  
TER    2817      WAT   304 
ATOM   2817  O   WAT   305     -19.261  21.292  -8.918  1.00  0.00           O  
ATOM   2818  H1  WAT   305     -19.080  22.164  -9.269  1.00  0.00           H  
ATOM   2819  H2  WAT   305     -18.395  20.915  -8.757  1.00  0.00           H  
TER    2820      WAT   305 
ATOM   2820  O   WAT   306     -38.302  -9.004   1.059  1.00  0.00           O  
ATOM   2821  H1  WAT   306     -39.227  -9.200   0.909  1.00  0.00           H  
ATOM   2822  H2  WAT   306     -37.968  -8.750   0.199  1.00  0.00           H  
TER    2823      WAT   306 
ATOM   2823  O   WAT   307      -2.316  -9.911 -45.566  1.00  0.00           O  
ATOM   2824  H1  WAT   307      -1.559  -9.451 -45.205  1.00  0.00           H  
ATOM   2825  H2  WAT   307      -1.994 -10.304 -46.377  1.00  0.00           H  
TER    2826      WAT   307 
ATOM   2826  O   WAT   308     -12.673  12.690  16.398  1.00  0.00           O  
ATOM   2827  H1  WAT   308     -12.549  13.285  17.138  1.00  0.00           H  
ATOM   2828  H2  WAT   308     -12.208  13.109  15.674  1.00  0.00           H  
TER    2829      WAT   308 
ATOM   2829  O   WAT   309      34.109  -6.826 -33.130  1.00  0.00           O  
ATOM   2830  H1  WAT   309      34.871  -7.406 -33.131  1.00  0.00           H  
ATOM   2831  H2  WAT   309      34.427  -6.014 -32.735  1.00  0.00           H  
TER    2832      WAT   309 
ATOM   2832  O   WAT   310      28.037  40.819  -7.057  1.00  0.00           O  
ATOM   2833  H1  WAT   310      28.684  40.230  -7.443  1.00  0.00           H  
ATOM   2834  H2  WAT   310      27.357  40.899  -7.726  1.00  0.00           H  
TER    2835      WAT   310 
ATOM   2835  O   WAT   311      24.905  42.370   1.878  1.00  0.00           O  
ATOM   2836  H1  WAT   311      25.008  43.003   2.589  1.00  0.00           H  
ATOM   2837  H2  WAT   311      24.604  41.571   2.310  1.00  0.00           H  
TER    2838      WAT   311 
ATOM   2838  O   WAT   312      31.999 -31.196  16.191  1.00  0.00           O  
ATOM   2839  H1  WAT   312      31.452 -30.483  15.863  1.00  0.00           H  
ATOM   2840  H2  WAT   312      31.546 -31.503  16.977  1.00  0.00           H  
TER    2841      WAT   312 
ATOM   2841  O   WAT   313      35.274 -17.046  29.993  1.00  0.00           O  
ATOM   2842  H1  WAT   313      36.093 -16.608  30.226  1.00  0.00           H  
ATOM   2843  H2  WAT   313      35.548 -17.885  29.624  1.00  0.00           H  
TER    2844      WAT   313 
ATOM   2844  O   WAT   314      -0.764  20.339   1.060  1.00  0.00           O  
ATOM   2845  H1  WAT   314      -1.110  19.643   1.618  1.00  0.00           H  
ATOM   2846  H2  WAT   314       0.009  19.953   0.647  1.00  0.00           H  
TER    2847      WAT   314 
ATOM   2847  O   WAT   315     -17.106   4.055 -10.152  1.00  0.00           O  
ATOM   2848  H1  WAT   315     -16.548   3.792  -9.420  1.00  0.00           H  
ATOM   2849  H2  WAT   315     -17.936   3.605  -9.995  1.00  0.00           H  
TER    2850      WAT   315 
ATOM   2850  O   WAT   316     -18.088 -45.513  -4.083  1.00  0.00           O  
ATOM   2851  H1  WAT   316     -18.623 -46.120  -3.572  1.00  0.00           H  
ATOM   2852  H2  WAT   316     -17.332 -45.332  -3.525  1.00  0.00           H  
TER    2853      WAT   316 
ATOM   2853  O   WAT   317       3.655  11.123   5.068  1.00  0.00           O  
ATOM   2854  H1  WAT   317       3.144  11.805   4.632  1.00  0.00           H  
ATOM   2855  H2  WAT   317       3.856  11.488   5.930  1.00  0.00           H  
TER    2856      WAT   317 
ATOM   2856  O   WAT   318     -19.551 -10.913  24.877  1.00  0.00           O  
ATOM   2857  H1  WAT   318     -20.123 -10.158  24.738  1.00  0.00           H  
ATOM   2858  H2  WAT   318     -19.825 -11.546  24.213  1.00  0.00           H  
TER    2859      WAT   318 
ATOM   2859  O   WAT   319      14.722 -28.324 -36.276  1.00  0.00           O  
ATOM   2860  H1  WAT   319      15.271 -27.722 -35.773  1.00  0.00           H  
ATOM   2861  H2  WAT   319      14.202 -28.782 -35.616  1.00  0.00           H  
TER    2862      WAT   319 
ATOM   2862  O   WAT   320     -34.904 -28.856  21.866  1.00  0.00           O  
ATOM   2863  H1  WAT   320     -35.420 -29.586  21.523  1.00  0.00           H  
ATOM   2864  H2  WAT   320     -35.233 -28.729  22.756  1.00  0.00           H  
TER    2865      WAT   320 
ATOM   2865  O   WAT   321       4.246 -15.251   9.899  1.00  0.00           O  
ATOM   2866  H1  WAT   321       4.063 -14.433   9.437  1.00  0.00           H  
ATOM   2867  H2  WAT   321       3.460 -15.413  10.421  1.00  0.00           H  
TER    2868      WAT   321 
ATOM   2868  O   WAT   322      15.742  20.570  11.399  1.00  0.00           O  
ATOM   2869  H1  WAT   322      16.049  20.747  10.510  1.00  0.00           H  
ATOM   2870  H2  WAT   322      16.542  20.499  11.919  1.00  0.00           H  
TER    2871      WAT   322 
ATOM   2871  O   WAT   323      31.807   1.011  19.941  1.00  0.00           O  
ATOM   2872  H1  WAT   323      32.497   1.636  19.719  1.00  0.00           H  
ATOM   2873  H2  WAT   323      32.176   0.157  19.716  1.00  0.00           H  
TER    2874      WAT   323 
ATOM   2874  O   WAT   324       6.145 -27.352  19.733  1.00  0.00           O  
ATOM   2875  H1  WAT   324       5.434 -27.390  19.093  1.00  0.00           H  
ATOM   2876  H2  WAT   324       6.008 -26.525  20.195  1.00  0.00           H  
TER    2877      WAT   324 
ATOM   2877  O   WAT   325     -41.450  -0.536  -9.336  1.00  0.00           O  
ATOM   2878  H1  WAT   325     -41.047  -0.397 -10.193  1.00  0.00           H  
ATOM   2879  H2  WAT   325     -42.351  -0.791  -9.533  1.00  0.00           H  
TER    2880      WAT   325 
ATOM   2880  O   WAT   326      39.996  -1.104  25.555  1.00  0.00           O  
ATOM   2881  H1  WAT   326      39.477  -0.931  24.769  1.00  0.00           H  
ATOM   2882  H2  WAT   326      39.347  -1.264  26.240  1.00  0.00           H  
TER    2883      WAT   326 
ATOM   2883  O   WAT   327     -31.130  -3.329  33.397  1.00  0.00           O  
ATOM   2884  H1  WAT   327     -31.723  -3.687  34.057  1.00  0.00           H  
ATOM   2885  H2  WAT   327     -31.683  -3.194  32.627  1.00  0.00           H  
TER    2886      WAT   327 
ATOM   2886  O   WAT   328      35.033 -24.196  10.684  1.00  0.00           O  
ATOM   2887  H1  WAT   328      35.281 -25.120  10.662  1.00  0.00           H  
ATOM   2888  H2  WAT   328      34.214 -24.156  10.191  1.00  0.00           H  
TER    2889      WAT   328 
ATOM   2889  O   WAT   329      26.904  17.669  18.953  1.00  0.00           O  
ATOM   2890  H1  WAT   329      26.541  17.234  18.182  1.00  0.00           H  
ATOM   2891  H2  WAT   329      27.777  17.290  19.054  1.00  0.00           H  
TER    2892      WAT   329 
ATOM   2892  O   WAT   330      17.012 -37.435   7.918  1.00  0.00           O  
ATOM   2893  H1  WAT   330      17.280 -38.070   7.253  1.00  0.00           H  
ATOM   2894  H2  WAT   330      16.926 -36.610   7.441  1.00  0.00           H  
TER    2895      WAT   330 
ATOM   2895  O   WAT   331      -0.379   3.116  34.397  1.00  0.00           O  
ATOM   2896  H1  WAT   331      -0.633   2.285  33.996  1.00  0.00           H  
ATOM   2897  H2  WAT   331      -0.657   3.781  33.768  1.00  0.00           H  
TER    2898      WAT   331 
ATOM   2898  O   WAT   332      15.314 -13.686  -2.479  1.00  0.00           O  
ATOM   2899  H1  WAT   332      14.573 -13.647  -1.875  1.00  0.00           H  
ATOM   2900  H2  WAT   332      15.311 -12.835  -2.918  1.00  0.00           H  
TER    2901      WAT   332 
ATOM   2901  O   WAT   333      21.170  -5.812  10.315  1.00  0.00           O  
ATOM   2902  H1  WAT   333      21.433  -5.708  11.229  1.00  0.00           H  
ATOM   2903  H2  WAT   333      21.995  -5.896   9.836  1.00  0.00           H  
TER    2904      WAT   333 
ATOM   2904  O   WAT   334     -35.767   3.905 -37.779  1.00  0.00           O  
ATOM   2905  H1  WAT   334     -36.184   3.300 -38.392  1.00  0.00           H  
ATOM   2906  H2  WAT   334     -36.479   4.201 -37.212  1.00  0.00           H  
TER    2907      WAT   334 
ATOM   2907  O   WAT   335     -16.945  20.631 -41.097  1.00  0.00           O  
ATOM   2908  H1  WAT   335     -16.571  21.512 -41.073  1.00  0.00           H  
ATOM   2909  H2  WAT   335     -16.259  20.091 -41.488  1.00  0.00           H  
TER    2910      WAT   335 
ATOM   2910  O   WAT   336      24.025 -17.613  37.827  1.00  0.00           O  
ATOM   2911  H1  WAT   336      23.393 -18.073  37.274  1.00  0.00           H  
ATOM   2912  H2  WAT   336      24.864 -17.730  37.382  1.00  0.00           H  
TER    2913      WAT   336 
ATOM   2913  O   WAT   337      17.767   4.388  -8.327  1.00  0.00           O  
ATOM   2914  H1  WAT   337      18.332   3.987  -7.666  1.00  0.00           H  
ATOM   2915  H2  WAT   337      18.371   4.843  -8.914  1.00  0.00           H  
TER    2916      WAT   337 
ATOM   2916  O   WAT   338      36.229  12.126 -20.244  1.00  0.00           O  
ATOM   2917  H1  WAT   338      36.400  12.328 -21.164  1.00  0.00           H  
ATOM   2918  H2  WAT   338      35.893  12.944 -19.877  1.00  0.00           H  
TER    2919      WAT   338 
ATOM   2919  O   WAT   339      11.521  48.785  10.395  1.00  0.00           O  
ATOM   2920  H1  WAT   339      11.370  49.097   9.503  1.00  0.00           H  
ATOM   2921  H2  WAT   339      10.992  49.364  10.944  1.00  0.00           H  
TER    2922      WAT   339 
ATOM   2922  O   WAT   340      35.662 -11.139 -15.877  1.00  0.00           O  
ATOM   2923  H1  WAT   340      34.979 -11.261 -15.218  1.00  0.00           H  
ATOM   2924  H2  WAT   340      36.140 -11.969 -15.882  1.00  0.00           H  
TER    2925      WAT   340 
ATOM   2925  O   WAT   341       5.619  40.154  12.264  1.00  0.00           O  
ATOM   2926  H1  WAT   341       6.434  39.679  12.425  1.00  0.00           H  
ATOM   2927  H2  WAT   341       5.571  40.230  11.311  1.00  0.00           H  
TER    2928      WAT   341 
ATOM   2928  O   WAT   342     -14.339  -1.676  19.590  1.00  0.00           O  
ATOM   2929  H1  WAT   342     -13.420  -1.934  19.659  1.00  0.00           H  
ATOM   2930  H2  WAT   342     -14.314  -0.794  19.218  1.00  0.00           H  
TER    2931      WAT   342 
ATOM   2931  O   WAT   343       5.617  30.927  12.257  1.00  0.00           O  
ATOM   2932  H1  WAT   343       6.007  31.786  12.418  1.00  0.00           H  
ATOM   2933  H2  WAT   343       5.086  30.756  13.034  1.00  0.00           H  
TER    2934      WAT   343 
ATOM   2934  O   WAT   344      -7.065  36.039  -2.095  1.00  0.00           O  
ATOM   2935  H1  WAT   344      -6.619  36.345  -2.885  1.00  0.00           H  
ATOM   2936  H2  WAT   344      -7.014  35.085  -2.146  1.00  0.00           H  
TER    2937      WAT   344 
ATOM   2937  O   WAT   345     -22.456 -14.405  15.713  1.00  0.00           O  
ATOM   2938  H1  WAT   345     -22.525 -13.958  14.869  1.00  0.00           H  
ATOM   2939  H2  WAT   345     -21.614 -14.119  16.067  1.00  0.00           H  
TER    2940      WAT   345 
ATOM   2940  O   WAT   346       5.404  37.946  22.254  1.00  0.00           O  
ATOM   2941  H1  WAT   346       5.393  37.667  23.170  1.00  0.00           H  
ATOM   2942  H2  WAT   346       5.974  37.313  21.818  1.00  0.00           H  
TER    2943      WAT   346 
ATOM   2943  O   WAT   347      21.942  10.300  -0.092  1.00  0.00           O  
ATOM   2944  H1  WAT   347      22.762   9.972   0.277  1.00  0.00           H  
ATOM   2945  H2  WAT   347      22.126  11.215  -0.308  1.00  0.00           H  
TER    2946      WAT   347 
ATOM   2946  O   WAT   348      10.952   2.070  21.306  1.00  0.00           O  
ATOM   2947  H1  WAT   348      10.923   1.261  20.795  1.00  0.00           H  
ATOM   2948  H2  WAT   348      11.885   2.252  21.415  1.00  0.00           H  
TER    2949      WAT   348 
ATOM   2949  O   WAT   349     -22.668  24.162  25.614  1.00  0.00           O  
ATOM   2950  H1  WAT   349     -23.449  23.870  25.143  1.00  0.00           H  
ATOM   2951  H2  WAT   349     -21.963  24.099  24.970  1.00  0.00           H  
TER    2952      WAT   349 
ATOM   2952  O   WAT   350       9.114 -16.909   3.345  1.00  0.00           O  
ATOM   2953  H1  WAT   350       8.541 -16.186   3.089  1.00  0.00           H  
ATOM   2954  H2  WAT   350       8.518 -17.583   3.673  1.00  0.00           H  
TER    2955      WAT   350 
ATOM   2955  O   WAT   351     -22.166   9.114 -24.672  1.00  0.00           O  
ATOM   2956  H1  WAT   351     -22.589   9.882 -25.055  1.00  0.00           H  
ATOM   2957  H2  WAT   351     -22.707   8.377 -24.953  1.00  0.00           H  
TER    2958      WAT   351 
ATOM   2958  O   WAT   352      10.851 -17.981  12.935  1.00  0.00           O  
ATOM   2959  H1  WAT   352      10.143 -17.471  12.543  1.00  0.00           H  
ATOM   2960  H2  WAT   352      10.846 -17.729  13.858  1.00  0.00           H  
TER    2961      WAT   352 
ATOM   2961  O   WAT   353      26.482 -30.058  12.736  1.00  0.00           O  
ATOM   2962  H1  WAT   353      25.693 -30.594  12.658  1.00  0.00           H  
ATOM   2963  H2  WAT   353      26.231 -29.207  12.376  1.00  0.00           H  
TER    2964      WAT   353 
ATOM   2964  O   WAT   354     -38.258  14.417 -31.488  1.00  0.00           O  
ATOM   2965  H1  WAT   354     -38.375  14.505 -30.542  1.00  0.00           H  
ATOM   2966  H2  WAT   354     -38.541  13.523 -31.682  1.00  0.00           H  
TER    2967      WAT   354 
ATOM   2967  O   WAT   355     -15.647  29.177 -39.732  1.00  0.00           O  
ATOM   2968  H1  WAT   355     -15.164  29.115 -40.555  1.00  0.00           H  
ATOM   2969  H2  WAT   355     -16.194  29.956 -39.833  1.00  0.00           H  
TER    2970      WAT   355 
ATOM   2970  O   WAT   356     -12.148   3.775  19.323  1.00  0.00           O  
ATOM   2971  H1  WAT   356     -12.290   4.721  19.375  1.00  0.00           H  
ATOM   2972  H2  WAT   356     -11.886   3.622  18.416  1.00  0.00           H  
TER    2973      WAT   356 
ATOM   2973  O   WAT   357      20.239  24.163 -24.558  1.00  0.00           O  
ATOM   2974  H1  WAT   357      19.649  24.914 -24.629  1.00  0.00           H  
ATOM   2975  H2  WAT   357      21.083  24.544 -24.313  1.00  0.00           H  
TER    2976      WAT   357 
ATOM   2976  O   WAT   358     -23.186 -26.847   3.939  1.00  0.00           O  
ATOM   2977  H1  WAT   358     -23.983 -26.380   3.690  1.00  0.00           H  
ATOM   2978  H2  WAT   358     -22.715 -26.234   4.504  1.00  0.00           H  
TER    2979      WAT   358 
ATOM   2979  O   WAT   359     -30.949  -0.833 -26.824  1.00  0.00           O  
ATOM   2980  H1  WAT   359     -31.766  -0.748 -26.332  1.00  0.00           H  
ATOM   2981  H2  WAT   359     -30.263  -0.803 -26.156  1.00  0.00           H  
TER    2982      WAT   359 
ATOM   2982  O   WAT   360      13.540  30.469   9.067  1.00  0.00           O  
ATOM   2983  H1  WAT   360      13.219  29.986   9.829  1.00  0.00           H  
ATOM   2984  H2  WAT   360      13.371  31.387   9.277  1.00  0.00           H  
TER    2985      WAT   360 
ATOM   2985  O   WAT   361     -36.585   1.710   4.249  1.00  0.00           O  
ATOM   2986  H1  WAT   361     -37.181   0.961   4.248  1.00  0.00           H  
ATOM   2987  H2  WAT   361     -36.830   2.212   3.472  1.00  0.00           H  
TER    2988      WAT   361 
ATOM   2988  O   WAT   362      18.613  45.698  16.655  1.00  0.00           O  
ATOM   2989  H1  WAT   362      18.404  44.896  17.135  1.00  0.00           H  
ATOM   2990  H2  WAT   362      18.809  45.402  15.767  1.00  0.00           H  
TER    2991      WAT   362 
ATOM   2991  O   WAT   363      40.127 -15.518  -6.733  1.00  0.00           O  
ATOM   2992  H1  WAT   363      41.007 -15.737  -7.041  1.00  0.00           H  
ATOM   2993  H2  WAT   363      40.165 -14.579  -6.552  1.00  0.00           H  
TER    2994      WAT   363 
ATOM   2994  O   WAT   364      27.079 -33.443   0.975  1.00  0.00           O  
ATOM   2995  H1  WAT   364      26.432 -34.144   1.052  1.00  0.00           H  
ATOM   2996  H2  WAT   364      26.574 -32.637   1.086  1.00  0.00           H  
TER    2997      WAT   364 
ATOM   2997  O   WAT   365       2.637 -30.349 -22.465  1.00  0.00           O  
ATOM   2998  H1  WAT   365       2.328 -29.561 -22.019  1.00  0.00           H  
ATOM   2999  H2  WAT   365       3.305 -30.708 -21.881  1.00  0.00           H  
TER    3000      WAT   365 
ATOM   3000  O   WAT   366       8.787 -25.628  33.850  1.00  0.00           O  
ATOM   3001  H1  WAT   366       8.065 -25.955  34.387  1.00  0.00           H  
ATOM   3002  H2  WAT   366       9.227 -26.417  33.535  1.00  0.00           H  
TER    3003      WAT   366 
ATOM   3003  O   WAT   367     -40.404 -19.390  24.431  1.00  0.00           O  
ATOM   3004  H1  WAT   367     -41.174 -18.890  24.161  1.00  0.00           H  
ATOM   3005  H2  WAT   367     -40.687 -19.860  25.216  1.00  0.00           H  
TER    3006      WAT   367 
ATOM   3006  O   WAT   368     -39.431  -1.745   7.211  1.00  0.00           O  
ATOM   3007  H1  WAT   368     -39.406  -1.828   8.165  1.00  0.00           H  
ATOM   3008  H2  WAT   368     -40.167  -1.158   7.041  1.00  0.00           H  
TER    3009      WAT   368 
ATOM   3009  O   WAT   369      -8.469 -39.845 -13.993  1.00  0.00           O  
ATOM   3010  H1  WAT   369      -8.176 -38.935 -13.960  1.00  0.00           H  
ATOM   3011  H2  WAT   369      -9.145 -39.904 -13.318  1.00  0.00           H  
TER    3012      WAT   369 
ATOM   3012  O   WAT   370       6.385  30.773 -15.532  1.00  0.00           O  
ATOM   3013  H1  WAT   370       7.152  30.943 -14.985  1.00  0.00           H  
ATOM   3014  H2  WAT   370       6.362  29.820 -15.623  1.00  0.00           H  
TER    3015      WAT   370 
ATOM   3015  O   WAT   371      42.556 -15.643  25.970  1.00  0.00           O  
ATOM   3016  H1  WAT   371      42.603 -16.498  25.541  1.00  0.00           H  
ATOM   3017  H2  WAT   371      42.939 -15.788  26.835  1.00  0.00           H  
TER    3018      WAT   371 
ATOM   3018  O   WAT   372      32.733 -24.581  12.257  1.00  0.00           O  
ATOM   3019  H1  WAT   372      33.026 -23.828  12.770  1.00  0.00           H  
ATOM   3020  H2  WAT   372      32.818 -24.299  11.347  1.00  0.00           H  
TER    3021      WAT   372 
ATOM   3021  O   WAT   373     -43.448  -7.840   9.045  1.00  0.00           O  
ATOM   3022  H1  WAT   373     -43.663  -6.929   8.841  1.00  0.00           H  
ATOM   3023  H2  WAT   373     -42.825  -7.783   9.769  1.00  0.00           H  
TER    3024      WAT   373 
ATOM   3024  O   WAT   374      19.526  36.633   5.910  1.00  0.00           O  
ATOM   3025  H1  WAT   374      18.760  36.059   5.878  1.00  0.00           H  
ATOM   3026  H2  WAT   374      19.162  37.516   5.969  1.00  0.00           H  
TER    3027      WAT   374 
ATOM   3027  O   WAT   375     -22.123   3.019 -35.212  1.00  0.00           O  
ATOM   3028  H1  WAT   375     -22.275   3.964 -35.200  1.00  0.00           H  
ATOM   3029  H2  WAT   375     -22.972   2.638 -34.986  1.00  0.00           H  
TER    3030      WAT   375 
ATOM   3030  O   WAT   376      20.989  -5.624  28.290  1.00  0.00           O  
ATOM   3031  H1  WAT   376      21.802  -5.491  27.804  1.00  0.00           H  
ATOM   3032  H2  WAT   376      21.263  -5.680  29.205  1.00  0.00           H  
TER    3033      WAT   376 
ATOM   3033  O   WAT   377     -17.369  -5.317  16.828  1.00  0.00           O  
ATOM   3034  H1  WAT   377     -16.931  -5.670  17.602  1.00  0.00           H  
ATOM   3035  H2  WAT   377     -16.735  -5.430  16.121  1.00  0.00           H  
TER    3036      WAT   377 
ATOM   3036  O   WAT   378      23.443  42.993  -0.419  1.00  0.00           O  
ATOM   3037  H1  WAT   378      24.157  42.760   0.174  1.00  0.00           H  
ATOM   3038  H2  WAT   378      22.658  42.962   0.127  1.00  0.00           H  
TER    3039      WAT   378 
ATOM   3039  O   WAT   379     -22.758 -40.979  -4.650  1.00  0.00           O  
ATOM   3040  H1  WAT   379     -23.232 -41.153  -3.836  1.00  0.00           H  
ATOM   3041  H2  WAT   379     -22.645 -40.028  -4.661  1.00  0.00           H  
TER    3042      WAT   379 
ATOM   3042  O   WAT   380      43.292 -23.762  -4.039  1.00  0.00           O  
ATOM   3043  H1  WAT   380      44.153 -23.976  -4.398  1.00  0.00           H  
ATOM   3044  H2  WAT   380      43.265 -24.211  -3.195  1.00  0.00           H  
TER    3045      WAT   380 
ATOM   3045  O   WAT   381      13.174  30.546  -4.440  1.00  0.00           O  
ATOM   3046  H1  WAT   381      12.233  30.717  -4.492  1.00  0.00           H  
ATOM   3047  H2  WAT   381      13.451  30.977  -3.631  1.00  0.00           H  
TER    3048      WAT   381 
ATOM   3048  O   WAT   382     -36.620 -24.111  14.597  1.00  0.00           O  
ATOM   3049  H1  WAT   382     -36.413 -25.004  14.321  1.00  0.00           H  
ATOM   3050  H2  WAT   382     -37.117 -24.220  15.408  1.00  0.00           H  
TER    3051      WAT   382 
ATOM   3051  O   WAT   383       4.689  39.423   3.272  1.00  0.00           O  
ATOM   3052  H1  WAT   383       5.184  38.604   3.278  1.00  0.00           H  
ATOM   3053  H2  WAT   383       5.162  39.993   3.878  1.00  0.00           H  
TER    3054      WAT   383 
ATOM   3054  O   WAT   384      17.669 -35.366  -4.282  1.00  0.00           O  
ATOM   3055  H1  WAT   384      18.515 -35.813  -4.240  1.00  0.00           H  
ATOM   3056  H2  WAT   384      17.434 -35.212  -3.367  1.00  0.00           H  
TER    3057      WAT   384 
ATOM   3057  O   WAT   385     -31.066   5.652  -9.787  1.00  0.00           O  
ATOM   3058  H1  WAT   385     -30.210   6.078  -9.760  1.00  0.00           H  
ATOM   3059  H2  WAT   385     -31.607   6.161  -9.183  1.00  0.00           H  
TER    3060      WAT   385 
ATOM   3060  O   WAT   386      -8.350  36.225   2.277  1.00  0.00           O  
ATOM   3061  H1  WAT   386      -8.263  35.296   2.063  1.00  0.00           H  
ATOM   3062  H2  WAT   386      -8.783  36.607   1.513  1.00  0.00           H  
TER    3063      WAT   386 
ATOM   3063  O   WAT   387      32.696  12.957  10.716  1.00  0.00           O  
ATOM   3064  H1  WAT   387      32.759  13.326  11.597  1.00  0.00           H  
ATOM   3065  H2  WAT   387      33.549  13.136  10.320  1.00  0.00           H  
TER    3066      WAT   387 
ATOM   3066  O   WAT   388       3.054   6.761  44.926  1.00  0.00           O  
ATOM   3067  H1  WAT   388       2.167   7.082  44.760  1.00  0.00           H  
ATOM   3068  H2  WAT   388       2.928   5.885  45.290  1.00  0.00           H  
TER    3069      WAT   388 
ATOM   3069  O   WAT   389     -11.006  -7.518   8.940  1.00  0.00           O  
ATOM   3070  H1  WAT   389     -11.907  -7.234   9.094  1.00  0.00           H  
ATOM   3071  H2  WAT   389     -11.084  -8.439   8.691  1.00  0.00           H  
TER    3072      WAT   389 
ATOM   3072  O   WAT   390     -12.922 -17.971 -15.522  1.00  0.00           O  
ATOM   3073  H1  WAT   390     -13.021 -18.162 -14.589  1.00  0.00           H  
ATOM   3074  H2  WAT   390     -13.180 -18.782 -15.961  1.00  0.00           H  
TER    3075      WAT   390 
ATOM   3075  O   WAT   391      26.428 -29.433  24.552  1.00  0.00           O  
ATOM   3076  H1  WAT   391      26.071 -29.126  23.719  1.00  0.00           H  
ATOM   3077  H2  WAT   391      26.561 -30.372  24.424  1.00  0.00           H  
TER    3078      WAT   391 
ATOM   3078  O   WAT   392      35.388 -32.789  20.218  1.00  0.00           O  
ATOM   3079  H1  WAT   392      34.497 -32.575  20.495  1.00  0.00           H  
ATOM   3080  H2  WAT   392      35.922 -32.648  20.999  1.00  0.00           H  
TER    3081      WAT   392 
ATOM   3081  O   WAT   393       9.935  35.314   0.064  1.00  0.00           O  
ATOM   3082  H1  WAT   393       9.727  35.900  -0.664  1.00  0.00           H  
ATOM   3083  H2  WAT   393       9.115  35.241   0.553  1.00  0.00           H  
TER    3084      WAT   393 
ATOM   3084  O   WAT   394       6.703  11.900  24.788  1.00  0.00           O  
ATOM   3085  H1  WAT   394       7.406  12.153  24.190  1.00  0.00           H  
ATOM   3086  H2  WAT   394       6.379  11.070  24.439  1.00  0.00           H  
TER    3087      WAT   394 
ATOM   3087  O   WAT   395     -17.694 -10.443 -35.394  1.00  0.00           O  
ATOM   3088  H1  WAT   395     -16.754 -10.262 -35.406  1.00  0.00           H  
ATOM   3089  H2  WAT   395     -18.068  -9.812 -36.010  1.00  0.00           H  
TER    3090      WAT   395 
ATOM   3090  O   WAT   396       5.104  15.307   4.050  1.00  0.00           O  
ATOM   3091  H1  WAT   396       5.982  15.687   4.029  1.00  0.00           H  
ATOM   3092  H2  WAT   396       5.054  14.864   4.896  1.00  0.00           H  
TER    3093      WAT   396 
ATOM   3093  O   WAT   397      -3.565 -31.085 -28.615  1.00  0.00           O  
ATOM   3094  H1  WAT   397      -3.779 -31.737 -27.948  1.00  0.00           H  
ATOM   3095  H2  WAT   397      -3.839 -30.251 -28.233  1.00  0.00           H  
TER    3096      WAT   397 
ATOM   3096  O   WAT   398     -22.199  26.800   5.731  1.00  0.00           O  
ATOM   3097  H1  WAT   398     -22.810  26.093   5.523  1.00  0.00           H  
ATOM   3098  H2  WAT   398     -21.463  26.363   6.159  1.00  0.00           H  
TER    3099      WAT   398 
ATOM   3099  O   WAT   399     -19.800   7.384 -40.524  1.00  0.00           O  
ATOM   3100  H1  WAT   399     -19.519   7.292 -39.614  1.00  0.00           H  
ATOM   3101  H2  WAT   399     -19.415   8.212 -40.811  1.00  0.00           H  
TER    3102      WAT   399 
ATOM   3102  O   WAT   400      30.682 -18.634   9.692  1.00  0.00           O  
ATOM   3103  H1  WAT   400      30.316 -18.863   8.838  1.00  0.00           H  
ATOM   3104  H2  WAT   400      30.061 -18.003  10.057  1.00  0.00           H  
TER    3105      WAT   400 
ATOM   3105  O   WAT   401      20.689 -16.047  -1.457  1.00  0.00           O  
ATOM   3106  H1  WAT   401      19.735 -16.114  -1.426  1.00  0.00           H  
ATOM   3107  H2  WAT   401      20.859 -15.315  -2.050  1.00  0.00           H  
TER    3108      WAT   401 
ATOM   3108  O   WAT   402      38.451  29.670 -19.279  1.00  0.00           O  
ATOM   3109  H1  WAT   402      38.240  28.775 -19.015  1.00  0.00           H  
ATOM   3110  H2  WAT   402      37.607  30.123 -19.285  1.00  0.00           H  
TER    3111      WAT   402 
ATOM   3111  O   WAT   403      27.407  -4.494  17.950  1.00  0.00           O  
ATOM   3112  H1  WAT   403      26.787  -3.772  17.851  1.00  0.00           H  
ATOM   3113  H2  WAT   403      27.233  -4.842  18.825  1.00  0.00           H  
TER    3114      WAT   403 
ATOM   3114  O   WAT   404     -27.295   9.050 -32.006  1.00  0.00           O  
ATOM   3115  H1  WAT   404     -27.770   9.163 -31.183  1.00  0.00           H  
ATOM   3116  H2  WAT   404     -26.514   8.551 -31.765  1.00  0.00           H  
TER    3117      WAT   404 
ATOM   3117  O   WAT   405     -22.517   9.630 -14.470  1.00  0.00           O  
ATOM   3118  H1  WAT   405     -23.115   9.122 -13.923  1.00  0.00           H  
ATOM   3119  H2  WAT   405     -23.011  10.417 -14.699  1.00  0.00           H  
TER    3120      WAT   405 
ATOM   3120  O   WAT   406      13.570  -2.085  32.624  1.00  0.00           O  
ATOM   3121  H1  WAT   406      14.343  -2.576  32.344  1.00  0.00           H  
ATOM   3122  H2  WAT   406      13.223  -2.584  33.363  1.00  0.00           H  
TER    3123      WAT   406 
ATOM   3123  O   WAT   407      -2.775  27.366 -26.561  1.00  0.00           O  
ATOM   3124  H1  WAT   407      -2.357  27.530 -25.715  1.00  0.00           H  
ATOM   3125  H2  WAT   407      -2.648  28.179 -27.051  1.00  0.00           H  
TER    3126      WAT   407 
ATOM   3126  O   WAT   408     -33.503 -13.673  19.880  1.00  0.00           O  
ATOM   3127  H1  WAT   408     -33.111 -13.159  19.174  1.00  0.00           H  
ATOM   3128  H2  WAT   408     -34.246 -13.147  20.175  1.00  0.00           H  
TER    3129      WAT   408 
ATOM   3129  O   WAT   409      23.026   5.446   0.568  1.00  0.00           O  
ATOM   3130  H1  WAT   409      22.659   6.240   0.179  1.00  0.00           H  
ATOM   3131  H2  WAT   409      23.618   5.102  -0.102  1.00  0.00           H  
TER    3132      WAT   409 
ATOM   3132  O   WAT   410      29.233  29.481 -20.966  1.00  0.00           O  
ATOM   3133  H1  WAT   410      29.800  30.087 -20.489  1.00  0.00           H  
ATOM   3134  H2  WAT   410      29.837  28.868 -21.386  1.00  0.00           H  
TER    3135      WAT   410 
ATOM   3135  O   WAT   411      38.604  20.965  17.493  1.00  0.00           O  
ATOM   3136  H1  WAT   411      38.867  20.350  18.178  1.00  0.00           H  
ATOM   3137  H2  WAT   411      37.767  21.316  17.796  1.00  0.00           H  
TER    3138      WAT   411 
ATOM   3138  O   WAT   412      31.770 -15.058 -22.213  1.00  0.00           O  
ATOM   3139  H1  WAT   412      32.639 -14.661 -22.274  1.00  0.00           H  
ATOM   3140  H2  WAT   412      31.201 -14.464 -22.703  1.00  0.00           H  
TER    3141      WAT   412 
ATOM   3141  O   WAT   413      11.894  20.165  -4.724  1.00  0.00           O  
ATOM   3142  H1  WAT   413      11.210  19.632  -5.129  1.00  0.00           H  
ATOM   3143  H2  WAT   413      11.420  20.768  -4.151  1.00  0.00           H  
TER    3144      WAT   413 
ATOM   3144  O   WAT   414     -25.046  -4.738  19.767  1.00  0.00           O  
ATOM   3145  H1  WAT   414     -25.899  -5.155  19.646  1.00  0.00           H  
ATOM   3146  H2  WAT   414     -24.915  -4.225  18.969  1.00  0.00           H  
TER    3147      WAT   414 
ATOM   3147  O   WAT   415      39.185  33.258   7.739  1.00  0.00           O  
ATOM   3148  H1  WAT   415      39.916  33.101   7.140  1.00  0.00           H  
ATOM   3149  H2  WAT   415      39.279  32.587   8.414  1.00  0.00           H  
TER    3150      WAT   415 
ATOM   3150  O   WAT   416      24.172 -36.713   6.235  1.00  0.00           O  
ATOM   3151  H1  WAT   416      24.642 -36.104   6.805  1.00  0.00           H  
ATOM   3152  H2  WAT   416      24.707 -37.507   6.239  1.00  0.00           H  
TER    3153      WAT   416 
ATOM   3153  O   WAT   417     -18.054 -20.149 -33.630  1.00  0.00           O  
ATOM   3154  H1  WAT   417     -18.376 -19.550 -32.957  1.00  0.00           H  
ATOM   3155  H2  WAT   417     -17.157 -20.350 -33.363  1.00  0.00           H  
TER    3156      WAT   417 
ATOM   3156  O   WAT   418      34.929 -16.375  19.316  1.00  0.00           O  
ATOM   3157  H1  WAT   418      35.473 -15.979  18.635  1.00  0.00           H  
ATOM   3158  H2  WAT   418      34.039 -16.092  19.105  1.00  0.00           H  
TER    3159      WAT   418 
ATOM   3159  O   WAT   419      -6.136 -22.004 -11.842  1.00  0.00           O  
ATOM   3160  H1  WAT   419      -6.593 -22.845 -11.864  1.00  0.00           H  
ATOM   3161  H2  WAT   419      -5.263 -22.196 -12.186  1.00  0.00           H  
TER    3162      WAT   419 
ATOM   3162  O   WAT   420     -23.034  13.033 -36.009  1.00  0.00           O  
ATOM   3163  H1  WAT   420     -22.078  13.056 -35.959  1.00  0.00           H  
ATOM   3164  H2  WAT   420     -23.310  12.700 -35.155  1.00  0.00           H  
TER    3165      WAT   420 
ATOM   3165  O   WAT   421     -30.038 -12.043   0.835  1.00  0.00           O  
ATOM   3166  H1  WAT   421     -29.163 -12.041   1.222  1.00  0.00           H  
ATOM   3167  H2  WAT   421     -30.632 -12.027   1.586  1.00  0.00           H  
TER    3168      WAT   421 
ATOM   3168  O   WAT   422      32.130 -14.814  19.620  1.00  0.00           O  
ATOM   3169  H1  WAT   422      31.563 -14.061  19.455  1.00  0.00           H  
ATOM   3170  H2  WAT   422      31.634 -15.356  20.235  1.00  0.00           H  
TER    3171      WAT   422 
ATOM   3171  O   WAT   423      -2.935  33.147  -4.111  1.00  0.00           O  
ATOM   3172  H1  WAT   423      -2.559  33.673  -3.405  1.00  0.00           H  
ATOM   3173  H2  WAT   423      -2.250  32.514  -4.328  1.00  0.00           H  
TER    3174      WAT   423 
ATOM   3174  O   WAT   424     -22.010 -11.218  35.013  1.00  0.00           O  
ATOM   3175  H1  WAT   424     -21.287 -10.983  34.433  1.00  0.00           H  
ATOM   3176  H2  WAT   424     -22.426 -10.383  35.229  1.00  0.00           H  
TER    3177      WAT   424 
ATOM   3177  O   WAT   425      41.319 -28.439 -17.280  1.00  0.00           O  
ATOM   3178  H1  WAT   425      40.601 -27.875 -16.993  1.00  0.00           H  
ATOM   3179  H2  WAT   425      41.690 -27.988 -18.038  1.00  0.00           H  
TER    3180      WAT   425 
ATOM   3180  O   WAT   426      43.795  -0.942   8.955  1.00  0.00           O  
ATOM   3181  H1  WAT   426      43.643  -0.868   8.013  1.00  0.00           H  
ATOM   3182  H2  WAT   426      43.023  -1.399   9.288  1.00  0.00           H  
TER    3183      WAT   426 
ATOM   3183  O   WAT   427      43.834   6.836 -31.079  1.00  0.00           O  
ATOM   3184  H1  WAT   427      43.923   7.740 -31.384  1.00  0.00           H  
ATOM   3185  H2  WAT   427      43.026   6.525 -31.488  1.00  0.00           H  
TER    3186      WAT   427 
ATOM   3186  O   WAT   428     -12.031  39.477  33.128  1.00  0.00           O  
ATOM   3187  H1  WAT   428     -12.701  39.674  32.473  1.00  0.00           H  
ATOM   3188  H2  WAT   428     -11.540  40.293  33.221  1.00  0.00           H  
TER    3189      WAT   428 
ATOM   3189  O   WAT   429      31.802   1.624   0.602  1.00  0.00           O  
ATOM   3190  H1  WAT   429      32.691   1.466   0.919  1.00  0.00           H  
ATOM   3191  H2  WAT   429      31.574   0.828   0.121  1.00  0.00           H  
TER    3192      WAT   429 
ATOM   3192  O   WAT   430     -11.242 -13.583  13.478  1.00  0.00           O  
ATOM   3193  H1  WAT   430     -11.747 -13.425  14.276  1.00  0.00           H  
ATOM   3194  H2  WAT   430     -11.898 -13.821  12.822  1.00  0.00           H  
TER    3195      WAT   430 
ATOM   3195  O   WAT   431      -2.628  -3.335 -30.148  1.00  0.00           O  
ATOM   3196  H1  WAT   431      -2.203  -2.477 -30.164  1.00  0.00           H  
ATOM   3197  H2  WAT   431      -3.365  -3.225 -29.547  1.00  0.00           H  
TER    3198      WAT   431 
ATOM   3198  O   WAT   432     -17.419  27.413 -36.084  1.00  0.00           O  
ATOM   3199  H1  WAT   432     -17.682  28.090 -36.708  1.00  0.00           H  
ATOM   3200  H2  WAT   432     -16.930  27.886 -35.410  1.00  0.00           H  
TER    3201      WAT   432 
ATOM   3201  O   WAT   433     -16.227 -23.837  10.884  1.00  0.00           O  
ATOM   3202  H1  WAT   433     -15.455 -23.288  10.744  1.00  0.00           H  
ATOM   3203  H2  WAT   433     -16.377 -23.802  11.829  1.00  0.00           H  
TER    3204      WAT   433 
ATOM   3204  O   WAT   434      22.602   1.339 -36.447  1.00  0.00           O  
ATOM   3205  H1  WAT   434      22.393   2.101 -36.987  1.00  0.00           H  
ATOM   3206  H2  WAT   434      23.166   1.683 -35.754  1.00  0.00           H  
TER    3207      WAT   434 
ATOM   3207  O   WAT   435      29.130  12.185  34.070  1.00  0.00           O  
ATOM   3208  H1  WAT   435      29.319  13.106  33.892  1.00  0.00           H  
ATOM   3209  H2  WAT   435      28.896  12.163  34.998  1.00  0.00           H  
TER    3210      WAT   435 
ATOM   3210  O   WAT   436     -14.263  -8.887  28.007  1.00  0.00           O  
ATOM   3211  H1  WAT   436     -14.617  -9.314  28.787  1.00  0.00           H  
ATOM   3212  H2  WAT   436     -14.921  -8.232  27.773  1.00  0.00           H  
TER    3213      WAT   436 
ATOM   3213  O   WAT   437     -27.894 -19.275  19.655  1.00  0.00           O  
ATOM   3214  H1  WAT   437     -27.577 -20.114  19.991  1.00  0.00           H  
ATOM   3215  H2  WAT   437     -27.117 -18.853  19.290  1.00  0.00           H  
TER    3216      WAT   437 
ATOM   3216  O   WAT   438      35.166 -32.274  12.550  1.00  0.00           O  
ATOM   3217  H1  WAT   438      35.680 -31.598  12.991  1.00  0.00           H  
ATOM   3218  H2  WAT   438      35.818 -32.841  12.138  1.00  0.00           H  
TER    3219      WAT   438 
ATOM   3219  O   WAT   439      19.028  31.036   8.028  1.00  0.00           O  
ATOM   3220  H1  WAT   439      18.484  31.310   7.290  1.00  0.00           H  
ATOM   3221  H2  WAT   439      19.926  31.185   7.731  1.00  0.00           H  
TER    3222      WAT   439 
ATOM   3222  O   WAT   440      20.312 -29.103   2.714  1.00  0.00           O  
ATOM   3223  H1  WAT   440      20.338 -29.534   1.860  1.00  0.00           H  
ATOM   3224  H2  WAT   440      21.003 -29.531   3.219  1.00  0.00           H  
TER    3225      WAT   440 
ATOM   3225  O   WAT   441      -7.001   3.058 -33.076  1.00  0.00           O  
ATOM   3226  H1  WAT   441      -6.892   2.168 -32.742  1.00  0.00           H  
ATOM   3227  H2  WAT   441      -6.111   3.404 -33.133  1.00  0.00           H  
TER    3228      WAT   441 
ATOM   3228  O   WAT   442      23.327 -23.287  -3.248  1.00  0.00           O  
ATOM   3229  H1  WAT   442      23.319 -22.357  -3.023  1.00  0.00           H  
ATOM   3230  H2  WAT   442      24.170 -23.605  -2.926  1.00  0.00           H  
TER    3231      WAT   442 
ATOM   3231  O   WAT   443     -32.739   0.736 -12.244  1.00  0.00           O  
ATOM   3232  H1  WAT   443     -33.542   0.369 -11.874  1.00  0.00           H  
ATOM   3233  H2  WAT   443     -32.779   0.512 -13.174  1.00  0.00           H  
TER    3234      WAT   443 
ATOM   3234  O   WAT   444     -26.190   2.034  40.808  1.00  0.00           O  
ATOM   3235  H1  WAT   444     -25.877   2.283  41.678  1.00  0.00           H  
ATOM   3236  H2  WAT   444     -25.479   1.509  40.440  1.00  0.00           H  
TER    3237      WAT   444 
ATOM   3237  O   WAT   445      18.946 -39.799 -15.296  1.00  0.00           O  
ATOM   3238  H1  WAT   445      18.240 -39.670 -15.930  1.00  0.00           H  
ATOM   3239  H2  WAT   445      18.498 -39.911 -14.458  1.00  0.00           H  
TER    3240      WAT   445 
ATOM   3240  O   WAT   446      30.841  -6.983  -4.422  1.00  0.00           O  
ATOM   3241  H1  WAT   446      30.271  -7.712  -4.666  1.00  0.00           H  
ATOM   3242  H2  WAT   446      30.245  -6.315  -4.082  1.00  0.00           H  
TER    3243      WAT   446 
ATOM   3243  O   WAT   447     -13.725  24.846  14.244  1.00  0.00           O  
ATOM   3244  H1  WAT   447     -14.562  24.494  14.547  1.00  0.00           H  
ATOM   3245  H2  WAT   447     -13.876  25.067  13.325  1.00  0.00           H  
TER    3246      WAT   447 
ATOM   3246  O   WAT   448     -12.788  23.259  44.349  1.00  0.00           O  
ATOM   3247  H1  WAT   448     -13.051  22.724  43.600  1.00  0.00           H  
ATOM   3248  H2  WAT   448     -13.424  23.046  45.032  1.00  0.00           H  
TER    3249      WAT   448 
ATOM   3249  O   WAT   449       9.007  36.279   9.222  1.00  0.00           O  
ATOM   3250  H1  WAT   449       8.590  36.074  10.058  1.00  0.00           H  
ATOM   3251  H2  WAT   449       8.573  37.080   8.928  1.00  0.00           H  
TER    3252      WAT   449 
ATOM   3252  O   WAT   450      23.493 -22.833 -25.301  1.00  0.00           O  
ATOM   3253  H1  WAT   450      24.362 -22.466 -25.462  1.00  0.00           H  
ATOM   3254  H2  WAT   450      23.095 -22.896 -26.170  1.00  0.00           H  
TER    3255      WAT   450 
ATOM   3255  O   WAT   451      25.337 -21.888 -14.972  1.00  0.00           O  
ATOM   3256  H1  WAT   451      24.949 -21.013 -14.936  1.00  0.00           H  
ATOM   3257  H2  WAT   451      24.592 -22.484 -14.890  1.00  0.00           H  
TER    3258      WAT   451 
ATOM   3258  O   WAT   452     -21.209   7.733  43.491  1.00  0.00           O  
ATOM   3259  H1  WAT   452     -21.190   8.513  42.936  1.00  0.00           H  
ATOM   3260  H2  WAT   452     -22.050   7.785  43.946  1.00  0.00           H  
TER    3261      WAT   452 
ATOM   3261  O   WAT   453      42.854  18.429 -15.449  1.00  0.00           O  
ATOM   3262  H1  WAT   453      42.986  18.849 -16.299  1.00  0.00           H  
ATOM   3263  H2  WAT   453      42.615  19.146 -14.862  1.00  0.00           H  
TER    3264      WAT   453 
ATOM   3264  O   WAT   454      17.485 -26.029   0.921  1.00  0.00           O  
ATOM   3265  H1  WAT   454      17.973 -26.773   0.568  1.00  0.00           H  
ATOM   3266  H2  WAT   454      16.574 -26.210   0.691  1.00  0.00           H  
TER    3267      WAT   454 
ATOM   3267  O   WAT   455      -2.670 -20.575  12.404  1.00  0.00           O  
ATOM   3268  H1  WAT   455      -1.934 -20.014  12.162  1.00  0.00           H  
ATOM   3269  H2  WAT   455      -2.582 -20.692  13.350  1.00  0.00           H  
TER    3270      WAT   455 
ATOM   3270  O   WAT   456      40.773   1.752  30.258  1.00  0.00           O  
ATOM   3271  H1  WAT   456      39.922   1.880  29.838  1.00  0.00           H  
ATOM   3272  H2  WAT   456      40.622   1.056  30.897  1.00  0.00           H  
TER    3273      WAT   456 
ATOM   3273  O   WAT   457      42.909 -27.925  17.627  1.00  0.00           O  
ATOM   3274  H1  WAT   457      42.656 -27.183  17.077  1.00  0.00           H  
ATOM   3275  H2  WAT   457      43.236 -27.525  18.433  1.00  0.00           H  
TER    3276      WAT   457 
ATOM   3276  O   WAT   458     -37.184  16.781  18.059  1.00  0.00           O  
ATOM   3277  H1  WAT   458     -36.246  16.903  18.206  1.00  0.00           H  
ATOM   3278  H2  WAT   458     -37.603  17.244  18.785  1.00  0.00           H  
TER    3279      WAT   458 
ATOM   3279  O   WAT   459      35.681  -9.804  29.830  1.00  0.00           O  
ATOM   3280  H1  WAT   459      36.090 -10.015  30.669  1.00  0.00           H  
ATOM   3281  H2  WAT   459      34.796 -10.161  29.898  1.00  0.00           H  
TER    3282      WAT   459 
ATOM   3282  O   WAT   460      22.780  13.918 -13.507  1.00  0.00           O  
ATOM   3283  H1  WAT   460      22.467  13.716 -14.389  1.00  0.00           H  
ATOM   3284  H2  WAT   460      23.711  13.700 -13.527  1.00  0.00           H  
TER    3285      WAT   460 
ATOM   3285  O   WAT   461      -5.585  13.201  21.112  1.00  0.00           O  
ATOM   3286  H1  WAT   461      -5.046  13.706  20.503  1.00  0.00           H  
ATOM   3287  H2  WAT   461      -5.850  13.834  21.779  1.00  0.00           H  
TER    3288      WAT   461 
ATOM   3288  O   WAT   462       5.055  28.506 -31.932  1.00  0.00           O  
ATOM   3289  H1  WAT   462       5.788  28.469 -32.546  1.00  0.00           H  
ATOM   3290  H2  WAT   462       4.398  27.920 -32.307  1.00  0.00           H  
TER    3291      WAT   462 
ATOM   3291  O   WAT   463     -16.267 -50.258   2.671  1.00  0.00           O  
ATOM   3292  H1  WAT   463     -15.969 -50.072   1.780  1.00  0.00           H  
ATOM   3293  H2  WAT   463     -15.507 -50.653   3.100  1.00  0.00           H  
TER    3294      WAT   463 
ATOM   3294  O   WAT   464     -22.870  11.808  -1.445  1.00  0.00           O  
ATOM   3295  H1  WAT   464     -23.443  11.905  -2.205  1.00  0.00           H  
ATOM   3296  H2  WAT   464     -23.324  12.272  -0.741  1.00  0.00           H  
TER    3297      WAT   464 
ATOM   3297  O   WAT   465      -1.298  46.377 -23.166  1.00  0.00           O  
ATOM   3298  H1  WAT   465      -1.796  45.568 -23.289  1.00  0.00           H  
ATOM   3299  H2  WAT   465      -0.424  46.084 -22.908  1.00  0.00           H  
TER    3300      WAT   465 
ATOM   3300  O   WAT   466      -3.253 -13.325 -37.975  1.00  0.00           O  
ATOM   3301  H1  WAT   466      -2.895 -13.845 -37.255  1.00  0.00           H  
ATOM   3302  H2  WAT   466      -2.518 -12.790 -38.272  1.00  0.00           H  
TER    3303      WAT   466 
ATOM   3303  O   WAT   467      13.288  44.775  -3.665  1.00  0.00           O  
ATOM   3304  H1  WAT   467      13.726  44.173  -3.063  1.00  0.00           H  
ATOM   3305  H2  WAT   467      13.730  44.639  -4.503  1.00  0.00           H  
TER    3306      WAT   467 
ATOM   3306  O   WAT   468      32.500  -9.864  -8.557  1.00  0.00           O  
ATOM   3307  H1  WAT   468      33.132  -9.173  -8.754  1.00  0.00           H  
ATOM   3308  H2  WAT   468      31.804  -9.744  -9.204  1.00  0.00           H  
TER    3309      WAT   468 
ATOM   3309  O   WAT   469     -34.410 -18.342 -13.428  1.00  0.00           O  
ATOM   3310  H1  WAT   469     -34.638 -18.860 -14.200  1.00  0.00           H  
ATOM   3311  H2  WAT   469     -34.788 -18.826 -12.694  1.00  0.00           H  
TER    3312      WAT   469 
ATOM   3312  O   WAT   470     -16.357 -17.409 -19.535  1.00  0.00           O  
ATOM   3313  H1  WAT   470     -15.942 -16.570 -19.334  1.00  0.00           H  
ATOM   3314  H2  WAT   470     -15.640 -17.964 -19.842  1.00  0.00           H  
TER    3315      WAT   470 
ATOM   3315  O   WAT   471      24.277  20.725 -18.001  1.00  0.00           O  
ATOM   3316  H1  WAT   471      24.909  20.084 -17.676  1.00  0.00           H  
ATOM   3317  H2  WAT   471      23.710  20.905 -17.251  1.00  0.00           H  
TER    3318      WAT   471 
ATOM   3318  O   WAT   472      43.697   8.970   7.327  1.00  0.00           O  
ATOM   3319  H1  WAT   472      42.855   8.514   7.291  1.00  0.00           H  
ATOM   3320  H2  WAT   472      44.348   8.279   7.202  1.00  0.00           H  
TER    3321      WAT   472 
ATOM   3321  O   WAT   473      13.830 -31.162  28.172  1.00  0.00           O  
ATOM   3322  H1  WAT   473      14.742 -31.282  28.435  1.00  0.00           H  
ATOM   3323  H2  WAT   473      13.373 -30.945  28.984  1.00  0.00           H  
TER    3324      WAT   473 
ATOM   3324  O   WAT   474     -34.048 -29.545  15.625  1.00  0.00           O  
ATOM   3325  H1  WAT   474     -35.004 -29.561  15.660  1.00  0.00           H  
ATOM   3326  H2  WAT   474     -33.771 -30.039  16.397  1.00  0.00           H  
TER    3327      WAT   474 
ATOM   3327  O   WAT   475     -25.401  20.944  19.417  1.00  0.00           O  
ATOM   3328  H1  WAT   475     -26.271  21.284  19.624  1.00  0.00           H  
ATOM   3329  H2  WAT   475     -24.812  21.684  19.568  1.00  0.00           H  
TER    3330      WAT   475 
ATOM   3330  O   WAT   476       0.767  27.238  -5.931  1.00  0.00           O  
ATOM   3331  H1  WAT   476       0.647  27.184  -6.879  1.00  0.00           H  
ATOM   3332  H2  WAT   476       0.126  26.623  -5.573  1.00  0.00           H  
TER    3333      WAT   476 
ATOM   3333  O   WAT   477      -5.673  22.669  31.150  1.00  0.00           O  
ATOM   3334  H1  WAT   477      -6.106  23.499  31.352  1.00  0.00           H  
ATOM   3335  H2  WAT   477      -5.783  22.565  30.205  1.00  0.00           H  
TER    3336      WAT   477 
ATOM   3336  O   WAT   478      16.281  33.845  13.513  1.00  0.00           O  
ATOM   3337  H1  WAT   478      17.062  33.850  12.961  1.00  0.00           H  
ATOM   3338  H2  WAT   478      16.619  33.772  14.406  1.00  0.00           H  
TER    3339      WAT   478 
ATOM   3339  O   WAT   479      38.889  16.970  18.935  1.00  0.00           O  
ATOM   3340  H1  WAT   479      38.380  16.299  18.480  1.00  0.00           H  
ATOM   3341  H2  WAT   479      38.735  16.799  19.864  1.00  0.00           H  
TER    3342      WAT   479 
ATOM   3342  O   WAT   480      10.454  49.490 -11.060  1.00  0.00           O  
ATOM   3343  H1  WAT   480      11.339  49.749 -11.317  1.00  0.00           H  
ATOM   3344  H2  WAT   480      10.432  48.543 -11.201  1.00  0.00           H  
TER    3345      WAT   480 
ATOM   3345  O   WAT   481      30.344 -12.349  14.969  1.00  0.00           O  
ATOM   3346  H1  WAT   481      29.869 -12.047  14.195  1.00  0.00           H  
ATOM   3347  H2  WAT   481      30.935 -11.627  15.185  1.00  0.00           H  
TER    3348      WAT   481 
ATOM   3348  O   WAT   482      -2.090 -23.000   8.583  1.00  0.00           O  
ATOM   3349  H1  WAT   482      -2.533 -22.920   9.428  1.00  0.00           H  
ATOM   3350  H2  WAT   482      -2.375 -22.231   8.089  1.00  0.00           H  
TER    3351      WAT   482 
ATOM   3351  O   WAT   483      29.676 -22.554  25.547  1.00  0.00           O  
ATOM   3352  H1  WAT   483      29.688 -22.651  26.499  1.00  0.00           H  
ATOM   3353  H2  WAT   483      30.323 -23.185  25.234  1.00  0.00           H  
TER    3354      WAT   483 
ATOM   3354  O   WAT   484      42.809   3.347  17.116  1.00  0.00           O  
ATOM   3355  H1  WAT   484      43.026   2.865  16.318  1.00  0.00           H  
ATOM   3356  H2  WAT   484      42.453   4.178  16.804  1.00  0.00           H  
TER    3357      WAT   484 
ATOM   3357  O   WAT   485      -5.209  13.510  48.341  1.00  0.00           O  
ATOM   3358  H1  WAT   485      -5.284  12.947  47.571  1.00  0.00           H  
ATOM   3359  H2  WAT   485      -6.062  13.446  48.770  1.00  0.00           H  
TER    3360      WAT   485 
ATOM   3360  O   WAT   486     -18.600  25.002  32.593  1.00  0.00           O  
ATOM   3361  H1  WAT   486     -18.112  24.264  32.957  1.00  0.00           H  
ATOM   3362  H2  WAT   486     -19.441  24.627  32.330  1.00  0.00           H  
TER    3363      WAT   486 
ATOM   3363  O   WAT   487     -30.771 -27.972  -3.789  1.00  0.00           O  
ATOM   3364  H1  WAT   487     -30.326 -28.782  -3.540  1.00  0.00           H  
ATOM   3365  H2  WAT   487     -30.176 -27.552  -4.409  1.00  0.00           H  
TER    3366      WAT   487 
ATOM   3366  O   WAT   488      28.011 -22.502  28.125  1.00  0.00           O  
ATOM   3367  H1  WAT   488      28.379 -21.677  28.443  1.00  0.00           H  
ATOM   3368  H2  WAT   488      27.531 -22.261  27.333  1.00  0.00           H  
TER    3369      WAT   488 
ATOM   3369  O   WAT   489      -6.094 -42.540  24.103  1.00  0.00           O  
ATOM   3370  H1  WAT   489      -6.083 -43.488  23.972  1.00  0.00           H  
ATOM   3371  H2  WAT   489      -6.495 -42.422  24.964  1.00  0.00           H  
TER    3372      WAT   489 
ATOM   3372  O   WAT   490      26.955 -17.261  14.059  1.00  0.00           O  
ATOM   3373  H1  WAT   490      26.840 -16.665  13.320  1.00  0.00           H  
ATOM   3374  H2  WAT   490      26.895 -16.699  14.832  1.00  0.00           H  
TER    3375      WAT   490 
ATOM   3375  O   WAT   491       7.250 -40.172 -13.241  1.00  0.00           O  
ATOM   3376  H1  WAT   491       7.003 -39.326 -13.615  1.00  0.00           H  
ATOM   3377  H2  WAT   491       7.793 -39.950 -12.485  1.00  0.00           H  
TER    3378      WAT   491 
ATOM   3378  O   WAT   492      27.735 -21.540  30.748  1.00  0.00           O  
ATOM   3379  H1  WAT   492      27.176 -21.760  31.493  1.00  0.00           H  
ATOM   3380  H2  WAT   492      27.182 -21.691  29.981  1.00  0.00           H  
TER    3381      WAT   492 
ATOM   3381  O   WAT   493       9.123 -40.248   9.561  1.00  0.00           O  
ATOM   3382  H1  WAT   493       9.330 -39.359   9.273  1.00  0.00           H  
ATOM   3383  H2  WAT   493       8.454 -40.131  10.236  1.00  0.00           H  
TER    3384      WAT   493 
ATOM   3384  O   WAT   494      36.711   8.948  12.435  1.00  0.00           O  
ATOM   3385  H1  WAT   494      35.936   8.918  12.996  1.00  0.00           H  
ATOM   3386  H2  WAT   494      36.412   9.386  11.638  1.00  0.00           H  
TER    3387      WAT   494 
ATOM   3387  O   WAT   495     -13.296 -20.859 -34.396  1.00  0.00           O  
ATOM   3388  H1  WAT   495     -12.764 -21.618 -34.636  1.00  0.00           H  
ATOM   3389  H2  WAT   495     -12.711 -20.312 -33.872  1.00  0.00           H  
TER    3390      WAT   495 
ATOM   3390  O   WAT   496      17.110 -10.526  10.755  1.00  0.00           O  
ATOM   3391  H1  WAT   496      16.392  -9.920  10.570  1.00  0.00           H  
ATOM   3392  H2  WAT   496      17.354 -10.877   9.898  1.00  0.00           H  
TER    3393      WAT   496 
ATOM   3393  O   WAT   497     -14.953  -3.037 -34.203  1.00  0.00           O  
ATOM   3394  H1  WAT   497     -14.175  -2.511 -34.020  1.00  0.00           H  
ATOM   3395  H2  WAT   497     -15.556  -2.829 -33.490  1.00  0.00           H  
TER    3396      WAT   497 
ATOM   3396  O   WAT   498     -19.826  37.545 -32.422  1.00  0.00           O  
ATOM   3397  H1  WAT   498     -19.588  38.383 -32.025  1.00  0.00           H  
ATOM   3398  H2  WAT   498     -20.622  37.733 -32.919  1.00  0.00           H  
TER    3399      WAT   498 
ATOM   3399  O   WAT   499     -40.170 -10.603  21.430  1.00  0.00           O  
ATOM   3400  H1  WAT   499     -40.192 -11.548  21.278  1.00  0.00           H  
ATOM   3401  H2  WAT   499     -40.797 -10.244  20.802  1.00  0.00           H  
TER    3402      WAT   499 
ATOM   3402  O   WAT   500      27.211   8.823 -36.930  1.00  0.00           O  
ATOM   3403  H1  WAT   500      26.582   9.461 -36.594  1.00  0.00           H  
ATOM   3404  H2  WAT   500      27.399   8.255 -36.183  1.00  0.00           H  
TER    3405      WAT   500 
ATOM   3405  O   WAT   501     -38.418   1.571  20.359  1.00  0.00           O  
ATOM   3406  H1  WAT   501     -38.649   2.473  20.582  1.00  0.00           H  
ATOM   3407  H2  WAT   501     -37.514   1.474  20.658  1.00  0.00           H  
TER    3408      WAT   501 
ATOM   3408  O   WAT   502      32.536 -12.377   0.880  1.00  0.00           O  
ATOM   3409  H1  WAT   502      31.767 -12.160   1.406  1.00  0.00           H  
ATOM   3410  H2  WAT   502      32.221 -13.026   0.250  1.00  0.00           H  
TER    3411      WAT   502 
ATOM   3411  O   WAT   503      -2.528 -42.215  13.000  1.00  0.00           O  
ATOM   3412  H1  WAT   503      -2.439 -43.138  12.761  1.00  0.00           H  
ATOM   3413  H2  WAT   503      -1.684 -41.826  12.772  1.00  0.00           H  
TER    3414      WAT   503 
ATOM   3414  O   WAT   504      29.616 -32.678  17.555  1.00  0.00           O  
ATOM   3415  H1  WAT   504      29.908 -33.489  17.139  1.00  0.00           H  
ATOM   3416  H2  WAT   504      28.660 -32.723  17.521  1.00  0.00           H  
TER    3417      WAT   504 
ATOM   3417  O   WAT   505      21.891 -31.663 -30.828  1.00  0.00           O  
ATOM   3418  H1  WAT   505      21.406 -31.402 -31.611  1.00  0.00           H  
ATOM   3419  H2  WAT   505      21.426 -32.435 -30.505  1.00  0.00           H  
TER    3420      WAT   505 
ATOM   3420  O   WAT   506      19.837   4.187  11.869  1.00  0.00           O  
ATOM   3421  H1  WAT   506      19.954   3.610  11.114  1.00  0.00           H  
ATOM   3422  H2  WAT   506      18.906   4.409  11.858  1.00  0.00           H  
TER    3423      WAT   506 
ATOM   3423  O   WAT   507     -25.024  -4.091   8.502  1.00  0.00           O  
ATOM   3424  H1  WAT   507     -25.076  -3.924   9.443  1.00  0.00           H  
ATOM   3425  H2  WAT   507     -25.142  -5.037   8.419  1.00  0.00           H  
TER    3426      WAT   507 
ATOM   3426  O   WAT   508     -26.043  33.566  -9.201  1.00  0.00           O  
ATOM   3427  H1  WAT   508     -26.633  33.794  -8.482  1.00  0.00           H  
ATOM   3428  H2  WAT   508     -25.485  32.875  -8.843  1.00  0.00           H  
TER    3429      WAT   508 
ATOM   3429  O   WAT   509     -11.322  17.256  13.707  1.00  0.00           O  
ATOM   3430  H1  WAT   509     -11.645  18.028  14.172  1.00  0.00           H  
ATOM   3431  H2  WAT   509     -10.406  17.458  13.517  1.00  0.00           H  
TER    3432      WAT   509 
ATOM   3432  O   WAT   510     -40.880   0.764   7.533  1.00  0.00           O  
ATOM   3433  H1  WAT   510     -41.597   1.391   7.623  1.00  0.00           H  
ATOM   3434  H2  WAT   510     -40.546   0.907   6.647  1.00  0.00           H  
TER    3435      WAT   510 
ATOM   3435  O   WAT   511      -4.657   6.522  43.891  1.00  0.00           O  
ATOM   3436  H1  WAT   511      -4.690   6.039  43.065  1.00  0.00           H  
ATOM   3437  H2  WAT   511      -5.568   6.761  44.065  1.00  0.00           H  
TER    3438      WAT   511 
ATOM   3438  O   WAT   512      24.101  -2.991  19.667  1.00  0.00           O  
ATOM   3439  H1  WAT   512      24.038  -3.603  20.400  1.00  0.00           H  
ATOM   3440  H2  WAT   512      23.241  -2.572  19.631  1.00  0.00           H  
TER    3441      WAT   512 
ATOM   3441  O   WAT   513      25.266  27.557 -13.565  1.00  0.00           O  
ATOM   3442  H1  WAT   513      25.099  26.685 -13.209  1.00  0.00           H  
ATOM   3443  H2  WAT   513      25.920  27.416 -14.249  1.00  0.00           H  
TER    3444      WAT   513 
ATOM   3444  O   WAT   514      24.470  -7.009   3.506  1.00  0.00           O  
ATOM   3445  H1  WAT   514      23.851  -7.400   2.889  1.00  0.00           H  
ATOM   3446  H2  WAT   514      24.590  -6.113   3.190  1.00  0.00           H  
TER    3447      WAT   514 
ATOM   3447  O   WAT   515     -15.758  32.760  10.407  1.00  0.00           O  
ATOM   3448  H1  WAT   515     -15.572  31.969   9.899  1.00  0.00           H  
ATOM   3449  H2  WAT   515     -15.055  33.366  10.172  1.00  0.00           H  
TER    3450      WAT   515 
ATOM   3450  O   WAT   516      23.893 -14.818  12.882  1.00  0.00           O  
ATOM   3451  H1  WAT   516      23.425 -13.987  12.965  1.00  0.00           H  
ATOM   3452  H2  WAT   516      24.328 -14.933  13.727  1.00  0.00           H  
TER    3453      WAT   516 
ATOM   3453  O   WAT   517     -11.488  -1.068   2.073  1.00  0.00           O  
ATOM   3454  H1  WAT   517     -10.731  -1.433   2.531  1.00  0.00           H  
ATOM   3455  H2  WAT   517     -11.801  -0.368   2.645  1.00  0.00           H  
TER    3456      WAT   517 
ATOM   3456  O   WAT   518      18.914  41.911   8.074  1.00  0.00           O  
ATOM   3457  H1  WAT   518      18.488  42.185   8.887  1.00  0.00           H  
ATOM   3458  H2  WAT   518      19.721  42.424   8.042  1.00  0.00           H  
TER    3459      WAT   518 
ATOM   3459  O   WAT   519      43.603 -23.415  11.813  1.00  0.00           O  
ATOM   3460  H1  WAT   519      43.256 -24.229  11.447  1.00  0.00           H  
ATOM   3461  H2  WAT   519      42.916 -22.768  11.651  1.00  0.00           H  
TER    3462      WAT   519 
ATOM   3462  O   WAT   520      31.685 -23.222  23.893  1.00  0.00           O  
ATOM   3463  H1  WAT   520      32.128 -22.383  23.760  1.00  0.00           H  
ATOM   3464  H2  WAT   520      31.099 -23.305  23.141  1.00  0.00           H  
TER    3465      WAT   520 
ATOM   3465  O   WAT   521     -14.077  29.546  -6.339  1.00  0.00           O  
ATOM   3466  H1  WAT   521     -13.828  29.188  -7.192  1.00  0.00           H  
ATOM   3467  H2  WAT   521     -14.343  28.782  -5.828  1.00  0.00           H  
TER    3468      WAT   521 
ATOM   3468  O   WAT   522      14.104  26.122  15.042  1.00  0.00           O  
ATOM   3469  H1  WAT   522      13.407  25.887  14.429  1.00  0.00           H  
ATOM   3470  H2  WAT   522      14.052  27.075  15.110  1.00  0.00           H  
TER    3471      WAT   522 
ATOM   3471  O   WAT   523     -12.565  14.310 -13.097  1.00  0.00           O  
ATOM   3472  H1  WAT   523     -13.080  14.800 -12.456  1.00  0.00           H  
ATOM   3473  H2  WAT   523     -12.768  14.727 -13.935  1.00  0.00           H  
TER    3474      WAT   523 
ATOM   3474  O   WAT   524     -21.622   7.042  -4.895  1.00  0.00           O  
ATOM   3475  H1  WAT   524     -22.007   6.169  -4.979  1.00  0.00           H  
ATOM   3476  H2  WAT   524     -21.739   7.440  -5.757  1.00  0.00           H  
TER    3477      WAT   524 
ATOM   3477  O   WAT   525      33.335  20.529  18.961  1.00  0.00           O  
ATOM   3478  H1  WAT   525      32.904  21.132  19.567  1.00  0.00           H  
ATOM   3479  H2  WAT   525      33.458  21.041  18.161  1.00  0.00           H  
TER    3480      WAT   525 
ATOM   3480  O   WAT   526     -17.696  29.131 -28.170  1.00  0.00           O  
ATOM   3481  H1  WAT   526     -16.755  29.246 -28.035  1.00  0.00           H  
ATOM   3482  H2  WAT   526     -17.883  29.613 -28.976  1.00  0.00           H  
TER    3483      WAT   526 
ATOM   3483  O   WAT   527      -9.863  19.393   7.107  1.00  0.00           O  
ATOM   3484  H1  WAT   527     -10.682  19.265   6.628  1.00  0.00           H  
ATOM   3485  H2  WAT   527      -9.615  20.299   6.921  1.00  0.00           H  
TER    3486      WAT   527 
ATOM   3486  O   WAT   528     -25.436  13.982 -36.179  1.00  0.00           O  
ATOM   3487  H1  WAT   528     -24.513  13.728 -36.200  1.00  0.00           H  
ATOM   3488  H2  WAT   528     -25.651  14.025 -35.248  1.00  0.00           H  
TER    3489      WAT   528 
ATOM   3489  O   WAT   529     -20.612  12.363 -39.877  1.00  0.00           O  
ATOM   3490  H1  WAT   529     -20.451  12.257 -38.939  1.00  0.00           H  
ATOM   3491  H2  WAT   529     -20.184  13.190 -40.101  1.00  0.00           H  
TER    3492      WAT   529 
ATOM   3492  O   WAT   530     -31.161  -9.362  31.777  1.00  0.00           O  
ATOM   3493  H1  WAT   530     -31.342  -9.414  30.838  1.00  0.00           H  
ATOM   3494  H2  WAT   530     -31.686  -8.622  32.081  1.00  0.00           H  
TER    3495      WAT   530 
ATOM   3495  O   WAT   531     -41.751 -21.113 -13.580  1.00  0.00           O  
ATOM   3496  H1  WAT   531     -42.104 -21.964 -13.320  1.00  0.00           H  
ATOM   3497  H2  WAT   531     -41.745 -21.138 -14.537  1.00  0.00           H  
TER    3498      WAT   531 
ATOM   3498  O   WAT   532      -9.622 -39.480   2.645  1.00  0.00           O  
ATOM   3499  H1  WAT   532      -9.747 -40.141   3.326  1.00  0.00           H  
ATOM   3500  H2  WAT   532      -8.732 -39.629   2.326  1.00  0.00           H  
TER    3501      WAT   532 
ATOM   3501  O   WAT   533       9.598  13.588  27.119  1.00  0.00           O  
ATOM   3502  H1  WAT   533       9.624  13.010  26.357  1.00  0.00           H  
ATOM   3503  H2  WAT   533      10.222  14.284  26.914  1.00  0.00           H  
TER    3504      WAT   533 
ATOM   3504  O   WAT   534      11.815 -17.784 -12.240  1.00  0.00           O  
ATOM   3505  H1  WAT   534      11.239 -17.149 -12.666  1.00  0.00           H  
ATOM   3506  H2  WAT   534      11.521 -17.801 -11.330  1.00  0.00           H  
TER    3507      WAT   534 
ATOM   3507  O   WAT   535     -17.767 -36.620 -10.336  1.00  0.00           O  
ATOM   3508  H1  WAT   535     -17.542 -36.966  -9.473  1.00  0.00           H  
ATOM   3509  H2  WAT   535     -18.353 -35.885 -10.155  1.00  0.00           H  
TER    3510      WAT   535 
ATOM   3510  O   WAT   536     -37.154 -20.045  20.816  1.00  0.00           O  
ATOM   3511  H1  WAT   536     -37.021 -20.952  20.543  1.00  0.00           H  
ATOM   3512  H2  WAT   536     -36.271 -19.681  20.880  1.00  0.00           H  
TER    3513      WAT   536 
ATOM   3513  O   WAT   537      18.426 -17.280   9.648  1.00  0.00           O  
ATOM   3514  H1  WAT   537      18.469 -18.236   9.647  1.00  0.00           H  
ATOM   3515  H2  WAT   537      18.261 -17.046   8.735  1.00  0.00           H  
TER    3516      WAT   537 
ATOM   3516  O   WAT   538      30.217  -9.435 -33.641  1.00  0.00           O  
ATOM   3517  H1  WAT   538      29.813  -8.607 -33.381  1.00  0.00           H  
ATOM   3518  H2  WAT   538      30.997  -9.504 -33.092  1.00  0.00           H  
TER    3519      WAT   538 
ATOM   3519  O   WAT   539      11.043 -14.881 -33.692  1.00  0.00           O  
ATOM   3520  H1  WAT   539      11.566 -14.161 -34.045  1.00  0.00           H  
ATOM   3521  H2  WAT   539      11.685 -15.472 -33.297  1.00  0.00           H  
TER    3522      WAT   539 
ATOM   3522  O   WAT   540     -26.259   3.757 -29.241  1.00  0.00           O  
ATOM   3523  H1  WAT   540     -27.144   4.091 -29.097  1.00  0.00           H  
ATOM   3524  H2  WAT   540     -26.308   2.834 -28.992  1.00  0.00           H  
TER    3525      WAT   540 
ATOM   3525  O   WAT   541     -28.992  10.420  19.653  1.00  0.00           O  
ATOM   3526  H1  WAT   541     -29.488  11.027  20.203  1.00  0.00           H  
ATOM   3527  H2  WAT   541     -28.165  10.296  20.119  1.00  0.00           H  
TER    3528      WAT   541 
ATOM   3528  O   WAT   542      22.904 -19.362  22.326  1.00  0.00           O  
ATOM   3529  H1  WAT   542      23.217 -18.841  23.065  1.00  0.00           H  
ATOM   3530  H2  WAT   542      22.708 -20.219  22.703  1.00  0.00           H  
TER    3531      WAT   542 
ATOM   3531  O   WAT   543      -9.236 -15.867  -0.495  1.00  0.00           O  
ATOM   3532  H1  WAT   543      -9.151 -15.821   0.457  1.00  0.00           H  
ATOM   3533  H2  WAT   543      -8.599 -15.233  -0.824  1.00  0.00           H  
TER    3534      WAT   543 
ATOM   3534  O   WAT   544     -19.927 -16.677  33.470  1.00  0.00           O  
ATOM   3535  H1  WAT   544     -19.711 -17.234  32.722  1.00  0.00           H  
ATOM   3536  H2  WAT   544     -20.832 -16.407  33.314  1.00  0.00           H  
TER    3537      WAT   544 
ATOM   3537  O   WAT   545       4.047  -9.076  28.987  1.00  0.00           O  
ATOM   3538  H1  WAT   545       3.212  -9.490  28.771  1.00  0.00           H  
ATOM   3539  H2  WAT   545       4.035  -8.995  29.941  1.00  0.00           H  
TER    3540      WAT   545 
ATOM   3540  O   WAT   546      12.037 -31.789   9.888  1.00  0.00           O  
ATOM   3541  H1  WAT   546      11.993 -30.953  10.352  1.00  0.00           H  
ATOM   3542  H2  WAT   546      12.752 -32.261  10.314  1.00  0.00           H  
TER    3543      WAT   546 
ATOM   3543  O   WAT   547      -4.526   5.237  41.446  1.00  0.00           O  
ATOM   3544  H1  WAT   547      -4.275   5.334  40.528  1.00  0.00           H  
ATOM   3545  H2  WAT   547      -4.781   4.319  41.530  1.00  0.00           H  
TER    3546      WAT   547 
ATOM   3546  O   WAT   548     -17.323 -38.775  -3.729  1.00  0.00           O  
ATOM   3547  H1  WAT   548     -17.609 -38.429  -4.575  1.00  0.00           H  
ATOM   3548  H2  WAT   548     -17.216 -38.001  -3.177  1.00  0.00           H  
TER    3549      WAT   548 
ATOM   3549  O   WAT   549      -8.082  24.335  34.198  1.00  0.00           O  
ATOM   3550  H1  WAT   549      -8.166  23.389  34.079  1.00  0.00           H  
ATOM   3551  H2  WAT   549      -7.342  24.582  33.643  1.00  0.00           H  
TER    3552      WAT   549 
ATOM   3552  O   WAT   550     -30.782  13.996   3.211  1.00  0.00           O  
ATOM   3553  H1  WAT   550     -30.955  13.950   4.151  1.00  0.00           H  
ATOM   3554  H2  WAT   550     -29.838  14.136   3.147  1.00  0.00           H  
TER    3555      WAT   550 
ATOM   3555  O   WAT   551     -33.443  16.031  16.122  1.00  0.00           O  
ATOM   3556  H1  WAT   551     -33.341  16.798  15.558  1.00  0.00           H  
ATOM   3557  H2  WAT   551     -34.164  16.259  16.708  1.00  0.00           H  
TER    3558      WAT   551 
ATOM   3558  O   WAT   552      41.990  -4.702  17.791  1.00  0.00           O  
ATOM   3559  H1  WAT   552      42.322  -3.832  18.011  1.00  0.00           H  
ATOM   3560  H2  WAT   552      41.701  -5.067  18.628  1.00  0.00           H  
TER    3561      WAT   552 
ATOM   3561  O   WAT   553      -1.205  -0.331 -47.422  1.00  0.00           O  
ATOM   3562  H1  WAT   553      -0.362   0.096 -47.571  1.00  0.00           H  
ATOM   3563  H2  WAT   553      -1.219  -1.058 -48.045  1.00  0.00           H  
TER    3564      WAT   553 
ATOM   3564  O   WAT   554      40.203 -23.591 -18.353  1.00  0.00           O  
ATOM   3565  H1  WAT   554      39.718 -23.794 -17.553  1.00  0.00           H  
ATOM   3566  H2  WAT   554      39.540 -23.593 -19.043  1.00  0.00           H  
TER    3567      WAT   554 
ATOM   3567  O   WAT   555      14.754   8.363   9.041  1.00  0.00           O  
ATOM   3568  H1  WAT   555      14.572   9.244   8.714  1.00  0.00           H  
ATOM   3569  H2  WAT   555      13.986   7.850   8.789  1.00  0.00           H  
TER    3570      WAT   555 
ATOM   3570  O   WAT   556     -37.264 -13.279  13.269  1.00  0.00           O  
ATOM   3571  H1  WAT   556     -38.004 -12.682  13.377  1.00  0.00           H  
ATOM   3572  H2  WAT   556     -36.513 -12.795  13.612  1.00  0.00           H  
TER    3573      WAT   556 
ATOM   3573  O   WAT   557     -15.656  30.153   4.198  1.00  0.00           O  
ATOM   3574  H1  WAT   557     -15.728  30.207   3.245  1.00  0.00           H  
ATOM   3575  H2  WAT   557     -15.761  29.221   4.394  1.00  0.00           H  
TER    3576      WAT   557 
ATOM   3576  O   WAT   558      26.037 -27.853  30.489  1.00  0.00           O  
ATOM   3577  H1  WAT   558      26.336 -28.210  29.653  1.00  0.00           H  
ATOM   3578  H2  WAT   558      25.308 -27.277  30.258  1.00  0.00           H  
TER    3579      WAT   558 
ATOM   3579  O   WAT   559     -14.088   8.088 -40.293  1.00  0.00           O  
ATOM   3580  H1  WAT   559     -13.601   8.119 -39.470  1.00  0.00           H  
ATOM   3581  H2  WAT   559     -13.634   8.708 -40.864  1.00  0.00           H  
TER    3582      WAT   559 
ATOM   3582  O   WAT   560      18.560  34.045  -3.843  1.00  0.00           O  
ATOM   3583  H1  WAT   560      18.474  33.603  -2.999  1.00  0.00           H  
ATOM   3584  H2  WAT   560      19.466  34.354  -3.861  1.00  0.00           H  
TER    3585      WAT   560 
ATOM   3585  O   WAT   561      23.932 -16.127 -17.790  1.00  0.00           O  
ATOM   3586  H1  WAT   561      23.396 -16.652 -18.384  1.00  0.00           H  
ATOM   3587  H2  WAT   561      23.588 -15.238 -17.879  1.00  0.00           H  
TER    3588      WAT   561 
ATOM   3588  O   WAT   562      25.793  -2.088  17.843  1.00  0.00           O  
ATOM   3589  H1  WAT   562      25.159  -2.203  17.135  1.00  0.00           H  
ATOM   3590  H2  WAT   562      25.319  -2.346  18.633  1.00  0.00           H  
TER    3591      WAT   562 
ATOM   3591  O   WAT   563      27.737  -3.251   1.299  1.00  0.00           O  
ATOM   3592  H1  WAT   563      26.979  -3.833   1.244  1.00  0.00           H  
ATOM   3593  H2  WAT   563      28.074  -3.211   0.404  1.00  0.00           H  
TER    3594      WAT   563 
ATOM   3594  O   WAT   564      19.146 -32.587  19.012  1.00  0.00           O  
ATOM   3595  H1  WAT   564      19.476 -32.746  19.897  1.00  0.00           H  
ATOM   3596  H2  WAT   564      19.701 -31.885  18.672  1.00  0.00           H  
TER    3597      WAT   564 
ATOM   3597  O   WAT   565      18.322 -21.432  37.956  1.00  0.00           O  
ATOM   3598  H1  WAT   565      18.502 -21.282  38.884  1.00  0.00           H  
ATOM   3599  H2  WAT   565      18.543 -22.352  37.815  1.00  0.00           H  
TER    3600      WAT   565 
ATOM   3600  O   WAT   566      16.654  38.997 -10.602  1.00  0.00           O  
ATOM   3601  H1  WAT   566      16.251  38.348 -10.026  1.00  0.00           H  
ATOM   3602  H2  WAT   566      15.933  39.575 -10.853  1.00  0.00           H  
TER    3603      WAT   566 
ATOM   3603  O   WAT   567       5.785 -21.349  18.473  1.00  0.00           O  
ATOM   3604  H1  WAT   567       6.699 -21.625  18.399  1.00  0.00           H  
ATOM   3605  H2  WAT   567       5.699 -20.635  17.841  1.00  0.00           H  
TER    3606      WAT   567 
ATOM   3606  O   WAT   568     -16.527  -4.648 -24.729  1.00  0.00           O  
ATOM   3607  H1  WAT   568     -16.281  -3.723 -24.693  1.00  0.00           H  
ATOM   3608  H2  WAT   568     -17.344  -4.698 -24.234  1.00  0.00           H  
TER    3609      WAT   568 
ATOM   3609  O   WAT   569      38.666  -2.215  35.649  1.00  0.00           O  
ATOM   3610  H1  WAT   569      39.129  -1.506  36.095  1.00  0.00           H  
ATOM   3611  H2  WAT   569      38.175  -2.654  36.344  1.00  0.00           H  
TER    3612      WAT   569 
ATOM   3612  O   WAT   570      39.139  14.400  28.428  1.00  0.00           O  
ATOM   3613  H1  WAT   570      39.863  13.901  28.049  1.00  0.00           H  
ATOM   3614  H2  WAT   570      39.554  14.972  29.072  1.00  0.00           H  
TER    3615      WAT   570 
ATOM   3615  O   WAT   571      14.911 -31.795  39.962  1.00  0.00           O  
ATOM   3616  H1  WAT   571      14.728 -31.878  39.027  1.00  0.00           H  
ATOM   3617  H2  WAT   571      15.087 -30.862  40.090  1.00  0.00           H  
TER    3618      WAT   571 
ATOM   3618  O   WAT   572      37.304  16.445  28.326  1.00  0.00           O  
ATOM   3619  H1  WAT   572      36.962  16.410  29.220  1.00  0.00           H  
ATOM   3620  H2  WAT   572      38.024  15.814  28.320  1.00  0.00           H  
TER    3621      WAT   572 
ATOM   3621  O   WAT   573     -31.955  29.663  -3.265  1.00  0.00           O  
ATOM   3622  H1  WAT   573     -31.640  30.416  -3.766  1.00  0.00           H  
ATOM   3623  H2  WAT   573     -31.697  29.851  -2.363  1.00  0.00           H  
TER    3624      WAT   573 
ATOM   3624  O   WAT   574     -10.341 -42.474 -15.037  1.00  0.00           O  
ATOM   3625  H1  WAT   574     -10.918 -42.768 -15.742  1.00  0.00           H  
ATOM   3626  H2  WAT   574     -10.000 -41.633 -15.342  1.00  0.00           H  
TER    3627      WAT   574 
ATOM   3627  O   WAT   575       3.141  -7.792  25.498  1.00  0.00           O  
ATOM   3628  H1  WAT   575       2.258  -7.428  25.559  1.00  0.00           H  
ATOM   3629  H2  WAT   575       3.708  -7.108  25.853  1.00  0.00           H  
TER    3630      WAT   575 
ATOM   3630  O   WAT   576      23.191 -24.474 -23.134  1.00  0.00           O  
ATOM   3631  H1  WAT   576      23.328 -24.339 -24.071  1.00  0.00           H  
ATOM   3632  H2  WAT   576      23.342 -23.613 -22.743  1.00  0.00           H  
TER    3633      WAT   576 
ATOM   3633  O   WAT   577      20.936  -2.454  14.604  1.00  0.00           O  
ATOM   3634  H1  WAT   577      21.002  -1.714  14.000  1.00  0.00           H  
ATOM   3635  H2  WAT   577      20.272  -2.187  15.239  1.00  0.00           H  
TER    3636      WAT   577 
ATOM   3636  O   WAT   578     -24.052 -27.764  10.517  1.00  0.00           O  
ATOM   3637  H1  WAT   578     -24.501 -27.899  11.352  1.00  0.00           H  
ATOM   3638  H2  WAT   578     -23.755 -26.855  10.549  1.00  0.00           H  
TER    3639      WAT   578 
ATOM   3639  O   WAT   579      17.535  12.619 -11.331  1.00  0.00           O  
ATOM   3640  H1  WAT   579      16.985  11.941 -10.939  1.00  0.00           H  
ATOM   3641  H2  WAT   579      17.142  13.443 -11.043  1.00  0.00           H  
TER    3642      WAT   579 
ATOM   3642  O   WAT   580      -6.575 -17.244 -12.996  1.00  0.00           O  
ATOM   3643  H1  WAT   580      -6.099 -18.033 -13.255  1.00  0.00           H  
ATOM   3644  H2  WAT   580      -6.616 -17.292 -12.040  1.00  0.00           H  
TER    3645      WAT   580 
ATOM   3645  O   WAT   581     -14.725  12.859 -49.441  1.00  0.00           O  
ATOM   3646  H1  WAT   581     -14.190  12.121 -49.735  1.00  0.00           H  
ATOM   3647  H2  WAT   581     -14.404  13.050 -48.559  1.00  0.00           H  
TER    3648      WAT   581 
ATOM   3648  O   WAT   582     -23.514  10.143  23.024  1.00  0.00           O  
ATOM   3649  H1  WAT   582     -23.486  11.061  22.754  1.00  0.00           H  
ATOM   3650  H2  WAT   582     -24.104  10.133  23.777  1.00  0.00           H  
TER    3651      WAT   582 
ATOM   3651  O   WAT   583      17.232   8.684  26.877  1.00  0.00           O  
ATOM   3652  H1  WAT   583      16.872   8.549  27.754  1.00  0.00           H  
ATOM   3653  H2  WAT   583      17.839   9.417  26.978  1.00  0.00           H  
TER    3654      WAT   583 
ATOM   3654  O   WAT   584      24.450  19.857  10.915  1.00  0.00           O  
ATOM   3655  H1  WAT   584      25.287  19.703  11.353  1.00  0.00           H  
ATOM   3656  H2  WAT   584      24.618  20.595  10.330  1.00  0.00           H  
TER    3657      WAT   584 
ATOM   3657  O   WAT   585      -2.970  44.306 -23.409  1.00  0.00           O  
ATOM   3658  H1  WAT   585      -3.547  43.734 -22.903  1.00  0.00           H  
ATOM   3659  H2  WAT   585      -3.198  44.129 -24.322  1.00  0.00           H  
TER    3660      WAT   585 
ATOM   3660  O   WAT   586      22.406 -10.978  18.893  1.00  0.00           O  
ATOM   3661  H1  WAT   586      21.867 -11.268  18.157  1.00  0.00           H  
ATOM   3662  H2  WAT   586      21.928 -10.234  19.260  1.00  0.00           H  
TER    3663      WAT   586 
ATOM   3663  O   WAT   587     -16.663 -10.489  36.826  1.00  0.00           O  
ATOM   3664  H1  WAT   587     -15.856 -10.625  37.321  1.00  0.00           H  
ATOM   3665  H2  WAT   587     -17.137 -11.316  36.909  1.00  0.00           H  
TER    3666      WAT   587 
ATOM   3666  O   WAT   588      12.215  -7.459  52.691  1.00  0.00           O  
ATOM   3667  H1  WAT   588      12.618  -8.172  53.187  1.00  0.00           H  
ATOM   3668  H2  WAT   588      11.751  -7.897  51.978  1.00  0.00           H  
TER    3669      WAT   588 
ATOM   3669  O   WAT   589      16.789 -10.621 -46.591  1.00  0.00           O  
ATOM   3670  H1  WAT   589      16.028 -10.432 -46.043  1.00  0.00           H  
ATOM   3671  H2  WAT   589      17.540 -10.386 -46.047  1.00  0.00           H  
TER    3672      WAT   589 
ATOM   3672  O   WAT   590      26.935  -8.800 -43.006  1.00  0.00           O  
ATOM   3673  H1  WAT   590      26.385  -8.233 -42.466  1.00  0.00           H  
ATOM   3674  H2  WAT   590      26.340  -9.144 -43.673  1.00  0.00           H  
TER    3675      WAT   590 
ATOM   3675  O   WAT   591     -13.830  27.567 -12.967  1.00  0.00           O  
ATOM   3676  H1  WAT   591     -13.858  26.669 -13.296  1.00  0.00           H  
ATOM   3677  H2  WAT   591     -12.929  27.684 -12.666  1.00  0.00           H  
TER    3678      WAT   591 
ATOM   3678  O   WAT   592       8.866 -14.869  25.504  1.00  0.00           O  
ATOM   3679  H1  WAT   592       9.744 -14.993  25.865  1.00  0.00           H  
ATOM   3680  H2  WAT   592       8.539 -15.756  25.358  1.00  0.00           H  
TER    3681      WAT   592 
ATOM   3681  O   WAT   593       6.126  17.185   9.847  1.00  0.00           O  
ATOM   3682  H1  WAT   593       7.055  17.413   9.881  1.00  0.00           H  
ATOM   3683  H2  WAT   593       6.076  16.320  10.252  1.00  0.00           H  
TER    3684      WAT   593 
ATOM   3684  O   WAT   594      19.858 -13.904  11.788  1.00  0.00           O  
ATOM   3685  H1  WAT   594      19.806 -13.527  12.666  1.00  0.00           H  
ATOM   3686  H2  WAT   594      18.966 -14.196  11.599  1.00  0.00           H  
TER    3687      WAT   594 
ATOM   3687  O   WAT   595     -10.433   3.886  14.615  1.00  0.00           O  
ATOM   3688  H1  WAT   595     -10.739   3.427  15.397  1.00  0.00           H  
ATOM   3689  H2  WAT   595     -10.422   3.215  13.932  1.00  0.00           H  
TER    3690      WAT   595 
ATOM   3690  O   WAT   596      40.776  11.793  16.734  1.00  0.00           O  
ATOM   3691  H1  WAT   596      41.557  12.105  16.278  1.00  0.00           H  
ATOM   3692  H2  WAT   596      40.243  11.391  16.049  1.00  0.00           H  
TER    3693      WAT   596 
ATOM   3693  O   WAT   597       5.848   1.057  20.282  1.00  0.00           O  
ATOM   3694  H1  WAT   597       6.755   0.753  20.275  1.00  0.00           H  
ATOM   3695  H2  WAT   597       5.573   0.971  21.195  1.00  0.00           H  
TER    3696      WAT   597 
ATOM   3696  O   WAT   598      -8.632  17.122  34.370  1.00  0.00           O  
ATOM   3697  H1  WAT   598      -8.486  18.028  34.641  1.00  0.00           H  
ATOM   3698  H2  WAT   598      -9.559  17.089  34.131  1.00  0.00           H  
TER    3699      WAT   598 
ATOM   3699  O   WAT   599      -9.242  20.224  -3.856  1.00  0.00           O  
ATOM   3700  H1  WAT   599      -9.233  20.613  -4.730  1.00  0.00           H  
ATOM   3701  H2  WAT   599      -9.673  19.377  -3.975  1.00  0.00           H  
TER    3702      WAT   599 
ATOM   3702  O   WAT   600     -18.226  -6.421 -21.109  1.00  0.00           O  
ATOM   3703  H1  WAT   600     -18.451  -6.854 -21.932  1.00  0.00           H  
ATOM   3704  H2  WAT   600     -17.837  -7.112 -20.573  1.00  0.00           H  
TER    3705      WAT   600 
ATOM   3705  O   WAT   601      19.610 -34.999  29.516  1.00  0.00           O  
ATOM   3706  H1  WAT   601      20.348 -35.274  30.061  1.00  0.00           H  
ATOM   3707  H2  WAT   601      19.699 -35.514  28.714  1.00  0.00           H  
TER    3708      WAT   601 
ATOM   3708  O   WAT   602     -30.053  -0.600  11.002  1.00  0.00           O  
ATOM   3709  H1  WAT   602     -29.445  -0.131  11.575  1.00  0.00           H  
ATOM   3710  H2  WAT   602     -30.827  -0.748  11.545  1.00  0.00           H  
TER    3711      WAT   602 
ATOM   3711  O   WAT   603       7.220   3.182  23.055  1.00  0.00           O  
ATOM   3712  H1  WAT   603       7.961   3.368  22.479  1.00  0.00           H  
ATOM   3713  H2  WAT   603       6.811   4.035  23.203  1.00  0.00           H  
TER    3714      WAT   603 
ATOM   3714  O   WAT   604      20.938  23.867  -1.090  1.00  0.00           O  
ATOM   3715  H1  WAT   604      21.273  22.971  -1.068  1.00  0.00           H  
ATOM   3716  H2  WAT   604      20.015  23.784  -0.851  1.00  0.00           H  
TER    3717      WAT   604 
ATOM   3717  O   WAT   605      -5.892 -10.378 -21.428  1.00  0.00           O  
ATOM   3718  H1  WAT   605      -6.151 -10.720 -20.573  1.00  0.00           H  
ATOM   3719  H2  WAT   605      -6.679  -9.946 -21.761  1.00  0.00           H  
TER    3720      WAT   605 
ATOM   3720  O   WAT   606      -2.735 -17.705  14.870  1.00  0.00           O  
ATOM   3721  H1  WAT   606      -2.697 -17.954  15.794  1.00  0.00           H  
ATOM   3722  H2  WAT   606      -3.210 -18.421  14.448  1.00  0.00           H  
TER    3723      WAT   606 
ATOM   3723  O   WAT   607     -38.214  30.143 -18.591  1.00  0.00           O  
ATOM   3724  H1  WAT   607     -37.805  29.795 -19.383  1.00  0.00           H  
ATOM   3725  H2  WAT   607     -37.795  29.666 -17.875  1.00  0.00           H  
TER    3726      WAT   607 
ATOM   3726  O   WAT   608     -43.562  10.035   0.441  1.00  0.00           O  
ATOM   3727  H1  WAT   608     -43.404  10.633  -0.290  1.00  0.00           H  
ATOM   3728  H2  WAT   608     -44.406  10.312   0.798  1.00  0.00           H  
TER    3729      WAT   608 
ATOM   3729  O   WAT   609       1.846  -0.281  29.933  1.00  0.00           O  
ATOM   3730  H1  WAT   609       1.494   0.002  30.776  1.00  0.00           H  
ATOM   3731  H2  WAT   609       1.268   0.121  29.284  1.00  0.00           H  
TER    3732      WAT   609 
ATOM   3732  O   WAT   610     -37.724  -1.186 -16.234  1.00  0.00           O  
ATOM   3733  H1  WAT   610     -38.551  -1.646 -16.382  1.00  0.00           H  
ATOM   3734  H2  WAT   610     -37.367  -1.047 -17.111  1.00  0.00           H  
TER    3735      WAT   610 
ATOM   3735  O   WAT   611      30.584  26.398 -15.907  1.00  0.00           O  
ATOM   3736  H1  WAT   611      30.744  25.473 -16.097  1.00  0.00           H  
ATOM   3737  H2  WAT   611      30.776  26.848 -16.730  1.00  0.00           H  
TER    3738      WAT   611 
ATOM   3738  O   WAT   612      32.424 -10.537  -4.484  1.00  0.00           O  
ATOM   3739  H1  WAT   612      32.459 -10.918  -5.362  1.00  0.00           H  
ATOM   3740  H2  WAT   612      32.418 -11.293  -3.896  1.00  0.00           H  
TER    3741      WAT   612 
ATOM   3741  O   WAT   613      33.481 -14.933  -9.165  1.00  0.00           O  
ATOM   3742  H1  WAT   613      32.637 -14.592  -8.870  1.00  0.00           H  
ATOM   3743  H2  WAT   613      33.583 -15.759  -8.692  1.00  0.00           H  
TER    3744      WAT   613 
ATOM   3744  O   WAT   614      -7.510  -0.843   5.591  1.00  0.00           O  
ATOM   3745  H1  WAT   614      -8.026  -1.137   6.342  1.00  0.00           H  
ATOM   3746  H2  WAT   614      -6.728  -0.449   5.977  1.00  0.00           H  
TER    3747      WAT   614 
ATOM   3747  O   WAT   615      12.618 -16.217  23.482  1.00  0.00           O  
ATOM   3748  H1  WAT   615      12.508 -15.324  23.154  1.00  0.00           H  
ATOM   3749  H2  WAT   615      12.532 -16.769  22.705  1.00  0.00           H  
TER    3750      WAT   615 
ATOM   3750  O   WAT   616      32.787  -1.671  19.846  1.00  0.00           O  
ATOM   3751  H1  WAT   616      32.541  -1.934  20.732  1.00  0.00           H  
ATOM   3752  H2  WAT   616      32.041  -1.928  19.304  1.00  0.00           H  
TER    3753      WAT   616 
ATOM   3753  O   WAT   617      37.624 -13.493 -10.218  1.00  0.00           O  
ATOM   3754  H1  WAT   617      37.835 -12.728 -10.754  1.00  0.00           H  
ATOM   3755  H2  WAT   617      38.290 -13.496  -9.531  1.00  0.00           H  
TER    3756      WAT   617 
ATOM   3756  O   WAT   618      32.606 -20.232   3.007  1.00  0.00           O  
ATOM   3757  H1  WAT   618      32.692 -19.294   2.839  1.00  0.00           H  
ATOM   3758  H2  WAT   618      31.675 -20.358   3.190  1.00  0.00           H  
TER    3759      WAT   618 
ATOM   3759  O   WAT   619      30.852  11.101 -33.622  1.00  0.00           O  
ATOM   3760  H1  WAT   619      31.140  11.848 -34.147  1.00  0.00           H  
ATOM   3761  H2  WAT   619      30.907  10.354 -34.218  1.00  0.00           H  
TER    3762      WAT   619 
ATOM   3762  O   WAT   620      27.641  42.004  15.313  1.00  0.00           O  
ATOM   3763  H1  WAT   620      28.282  42.443  15.873  1.00  0.00           H  
ATOM   3764  H2  WAT   620      27.139  41.451  15.912  1.00  0.00           H  
TER    3765      WAT   620 
ATOM   3765  O   WAT   621     -38.885  10.216 -12.766  1.00  0.00           O  
ATOM   3766  H1  WAT   621     -39.400   9.409 -12.756  1.00  0.00           H  
ATOM   3767  H2  WAT   621     -38.710  10.377 -13.693  1.00  0.00           H  
TER    3768      WAT   621 
ATOM   3768  O   WAT   622     -43.103  17.831  19.216  1.00  0.00           O  
ATOM   3769  H1  WAT   622     -43.023  17.843  20.170  1.00  0.00           H  
ATOM   3770  H2  WAT   622     -44.046  17.851  19.055  1.00  0.00           H  
TER    3771      WAT   622 
ATOM   3771  O   WAT   623      -7.815   2.953 -52.396  1.00  0.00           O  
ATOM   3772  H1  WAT   623      -8.257   3.571 -51.814  1.00  0.00           H  
ATOM   3773  H2  WAT   623      -6.883   3.119 -52.259  1.00  0.00           H  
TER    3774      WAT   623 
ATOM   3774  O   WAT   624      18.189  22.502 -26.088  1.00  0.00           O  
ATOM   3775  H1  WAT   624      18.584  22.463 -25.216  1.00  0.00           H  
ATOM   3776  H2  WAT   624      17.445  23.095 -25.988  1.00  0.00           H  
TER    3777      WAT   624 
ATOM   3777  O   WAT   625      21.097  37.023   8.112  1.00  0.00           O  
ATOM   3778  H1  WAT   625      20.753  36.749   7.262  1.00  0.00           H  
ATOM   3779  H2  WAT   625      21.155  37.977   8.051  1.00  0.00           H  
TER    3780      WAT   625 
ATOM   3780  O   WAT   626      15.789 -30.211 -22.230  1.00  0.00           O  
ATOM   3781  H1  WAT   626      14.904 -29.896 -22.050  1.00  0.00           H  
ATOM   3782  H2  WAT   626      15.995 -30.783 -21.490  1.00  0.00           H  
TER    3783      WAT   626 
ATOM   3783  O   WAT   627     -42.343   7.652  -0.505  1.00  0.00           O  
ATOM   3784  H1  WAT   627     -42.468   6.924   0.103  1.00  0.00           H  
ATOM   3785  H2  WAT   627     -42.423   8.436   0.039  1.00  0.00           H  
TER    3786      WAT   627 
ATOM   3786  O   WAT   628     -18.896 -19.239  -4.990  1.00  0.00           O  
ATOM   3787  H1  WAT   628     -18.143 -19.305  -4.404  1.00  0.00           H  
ATOM   3788  H2  WAT   628     -18.522 -18.981  -5.833  1.00  0.00           H  
TER    3789      WAT   628 
ATOM   3789  O   WAT   629      32.401  15.405 -25.390  1.00  0.00           O  
ATOM   3790  H1  WAT   629      33.175  14.941 -25.071  1.00  0.00           H  
ATOM   3791  H2  WAT   629      32.423  16.247 -24.935  1.00  0.00           H  
TER    3792      WAT   629 
ATOM   3792  O   WAT   630     -13.490   2.807   5.481  1.00  0.00           O  
ATOM   3793  H1  WAT   630     -13.194   3.463   4.851  1.00  0.00           H  
ATOM   3794  H2  WAT   630     -13.525   1.992   4.980  1.00  0.00           H  
TER    3795      WAT   630 
ATOM   3795  O   WAT   631     -16.176 -26.081  25.419  1.00  0.00           O  
ATOM   3796  H1  WAT   631     -15.260 -26.300  25.248  1.00  0.00           H  
ATOM   3797  H2  WAT   631     -16.465 -25.623  24.630  1.00  0.00           H  
TER    3798      WAT   631 
ATOM   3798  O   WAT   632      25.887 -31.165  27.220  1.00  0.00           O  
ATOM   3799  H1  WAT   632      26.683 -31.533  27.603  1.00  0.00           H  
ATOM   3800  H2  WAT   632      26.040 -31.195  26.275  1.00  0.00           H  
TER    3801      WAT   632 
ATOM   3801  O   WAT   633      -9.083   6.041  31.978  1.00  0.00           O  
ATOM   3802  H1  WAT   633      -8.449   6.131  32.690  1.00  0.00           H  
ATOM   3803  H2  WAT   633      -9.934   6.163  32.399  1.00  0.00           H  
TER    3804      WAT   633 
ATOM   3804  O   WAT   634      25.758   3.672 -38.347  1.00  0.00           O  
ATOM   3805  H1  WAT   634      25.709   3.684 -37.391  1.00  0.00           H  
ATOM   3806  H2  WAT   634      25.314   4.474 -38.620  1.00  0.00           H  
TER    3807      WAT   634 
ATOM   3807  O   WAT   635      28.283 -29.066 -31.356  1.00  0.00           O  
ATOM   3808  H1  WAT   635      28.788 -29.774 -30.957  1.00  0.00           H  
ATOM   3809  H2  WAT   635      28.452 -28.307 -30.798  1.00  0.00           H  
TER    3810      WAT   635 
ATOM   3810  O   WAT   636       9.567 -21.145   7.738  1.00  0.00           O  
ATOM   3811  H1  WAT   636       9.928 -20.851   6.902  1.00  0.00           H  
ATOM   3812  H2  WAT   636       8.621 -21.026   7.646  1.00  0.00           H  
TER    3813      WAT   636 
ATOM   3813  O   WAT   637       2.089  43.324  -1.456  1.00  0.00           O  
ATOM   3814  H1  WAT   637       1.612  42.547  -1.748  1.00  0.00           H  
ATOM   3815  H2  WAT   637       1.581  44.059  -1.799  1.00  0.00           H  
TER    3816      WAT   637 
ATOM   3816  O   WAT   638       5.940  -5.224  -9.570  1.00  0.00           O  
ATOM   3817  H1  WAT   638       5.080  -4.856  -9.773  1.00  0.00           H  
ATOM   3818  H2  WAT   638       5.769  -6.149  -9.391  1.00  0.00           H  
TER    3819      WAT   638 
ATOM   3819  O   WAT   639      31.937 -25.539  -9.553  1.00  0.00           O  
ATOM   3820  H1  WAT   639      31.185 -25.321 -10.104  1.00  0.00           H  
ATOM   3821  H2  WAT   639      32.146 -26.446  -9.780  1.00  0.00           H  
TER    3822      WAT   639 
ATOM   3822  O   WAT   640      -0.953  -1.273 -22.173  1.00  0.00           O  
ATOM   3823  H1  WAT   640      -1.364  -1.555 -21.355  1.00  0.00           H  
ATOM   3824  H2  WAT   640      -0.014  -1.287 -21.986  1.00  0.00           H  
TER    3825      WAT   640 
ATOM   3825  O   WAT   641      -1.655  23.957   7.444  1.00  0.00           O  
ATOM   3826  H1  WAT   641      -1.611  24.280   8.343  1.00  0.00           H  
ATOM   3827  H2  WAT   641      -2.457  23.435   7.416  1.00  0.00           H  
TER    3828      WAT   641 
ATOM   3828  O   WAT   642     -30.781  -3.131 -36.186  1.00  0.00           O  
ATOM   3829  H1  WAT   642     -30.465  -2.264 -36.440  1.00  0.00           H  
ATOM   3830  H2  WAT   642     -30.489  -3.236 -35.281  1.00  0.00           H  
TER    3831      WAT   642 
ATOM   3831  O   WAT   643     -16.940  22.721  26.563  1.00  0.00           O  
ATOM   3832  H1  WAT   643     -17.167  23.650  26.526  1.00  0.00           H  
ATOM   3833  H2  WAT   643     -16.883  22.525  27.498  1.00  0.00           H  
TER    3834      WAT   643 
ATOM   3834  O   WAT   644     -33.920  21.829  -0.512  1.00  0.00           O  
ATOM   3835  H1  WAT   644     -34.138  21.830  -1.444  1.00  0.00           H  
ATOM   3836  H2  WAT   644     -34.164  22.704  -0.209  1.00  0.00           H  
TER    3837      WAT   644 
ATOM   3837  O   WAT   645      -4.889  20.907   1.213  1.00  0.00           O  
ATOM   3838  H1  WAT   645      -4.834  21.186   2.127  1.00  0.00           H  
ATOM   3839  H2  WAT   645      -5.813  20.690   1.084  1.00  0.00           H  
TER    3840      WAT   645 
ATOM   3840  O   WAT   646      31.204  -5.394  33.416  1.00  0.00           O  
ATOM   3841  H1  WAT   646      31.523  -6.107  32.863  1.00  0.00           H  
ATOM   3842  H2  WAT   646      31.012  -4.684  32.804  1.00  0.00           H  
TER    3843      WAT   646 
ATOM   3843  O   WAT   647       0.226  44.025   3.962  1.00  0.00           O  
ATOM   3844  H1  WAT   647      -0.015  43.099   4.005  1.00  0.00           H  
ATOM   3845  H2  WAT   647      -0.155  44.409   4.751  1.00  0.00           H  
TER    3846      WAT   647 
ATOM   3846  O   WAT   648      10.450 -14.618   7.166  1.00  0.00           O  
ATOM   3847  H1  WAT   648      10.334 -14.371   8.084  1.00  0.00           H  
ATOM   3848  H2  WAT   648      11.259 -14.180   6.902  1.00  0.00           H  
TER    3849      WAT   648 
ATOM   3849  O   WAT   649      -4.322  34.401  15.621  1.00  0.00           O  
ATOM   3850  H1  WAT   649      -4.045  35.309  15.501  1.00  0.00           H  
ATOM   3851  H2  WAT   649      -5.272  34.422  15.504  1.00  0.00           H  
TER    3852      WAT   649 
ATOM   3852  O   WAT   650      16.886 -26.756   9.315  1.00  0.00           O  
ATOM   3853  H1  WAT   650      16.617 -26.584  10.217  1.00  0.00           H  
ATOM   3854  H2  WAT   650      16.074 -26.710   8.810  1.00  0.00           H  
TER    3855      WAT   650 
ATOM   3855  O   WAT   651     -13.943  -5.148 -21.891  1.00  0.00           O  
ATOM   3856  H1  WAT   651     -14.430  -5.791 -22.406  1.00  0.00           H  
ATOM   3857  H2  WAT   651     -14.618  -4.633 -21.449  1.00  0.00           H  
TER    3858      WAT   651 
ATOM   3858  O   WAT   652     -15.862 -23.132 -25.172  1.00  0.00           O  
ATOM   3859  H1  WAT   652     -15.919 -22.313 -25.663  1.00  0.00           H  
ATOM   3860  H2  WAT   652     -16.221 -23.793 -25.764  1.00  0.00           H  
TER    3861      WAT   652 
ATOM   3861  O   WAT   653      -9.012 -13.308 -30.175  1.00  0.00           O  
ATOM   3862  H1  WAT   653      -8.171 -13.020 -30.532  1.00  0.00           H  
ATOM   3863  H2  WAT   653      -9.340 -13.939 -30.816  1.00  0.00           H  
TER    3864      WAT   653 
ATOM   3864  O   WAT   654      17.151  31.171   5.531  1.00  0.00           O  
ATOM   3865  H1  WAT   654      16.606  30.704   6.164  1.00  0.00           H  
ATOM   3866  H2  WAT   654      16.663  31.971   5.338  1.00  0.00           H  
TER    3867      WAT   654 
ATOM   3867  O   WAT   655      32.844 -31.212 -13.069  1.00  0.00           O  
ATOM   3868  H1  WAT   655      32.619 -31.816 -12.361  1.00  0.00           H  
ATOM   3869  H2  WAT   655      33.435 -31.713 -13.632  1.00  0.00           H  
TER    3870      WAT   655 
ATOM   3870  O   WAT   656     -14.414  28.057  -3.662  1.00  0.00           O  
ATOM   3871  H1  WAT   656     -13.740  27.424  -3.416  1.00  0.00           H  
ATOM   3872  H2  WAT   656     -15.199  27.528  -3.805  1.00  0.00           H  
TER    3873      WAT   656 
ATOM   3873  O   WAT   657       1.627  19.466 -28.200  1.00  0.00           O  
ATOM   3874  H1  WAT   657       1.978  18.608 -28.437  1.00  0.00           H  
ATOM   3875  H2  WAT   657       0.745  19.283 -27.876  1.00  0.00           H  
TER    3876      WAT   657 
ATOM   3876  O   WAT   658       7.284 -29.181 -11.575  1.00  0.00           O  
ATOM   3877  H1  WAT   658       8.177 -28.837 -11.555  1.00  0.00           H  
ATOM   3878  H2  WAT   658       7.369 -30.085 -11.274  1.00  0.00           H  
TER    3879      WAT   658 
ATOM   3879  O   WAT   659      37.512 -24.942   9.639  1.00  0.00           O  
ATOM   3880  H1  WAT   659      37.042 -24.309  10.180  1.00  0.00           H  
ATOM   3881  H2  WAT   659      37.946 -24.412   8.971  1.00  0.00           H  
TER    3882      WAT   659 
ATOM   3882  O   WAT   660      21.792  29.943 -15.873  1.00  0.00           O  
ATOM   3883  H1  WAT   660      22.741  29.846 -15.801  1.00  0.00           H  
ATOM   3884  H2  WAT   660      21.443  29.446 -15.133  1.00  0.00           H  
TER    3885      WAT   660 
ATOM   3885  O   WAT   661     -42.650  -1.330   2.184  1.00  0.00           O  
ATOM   3886  H1  WAT   661     -43.348  -1.962   2.010  1.00  0.00           H  
ATOM   3887  H2  WAT   661     -42.675  -0.734   1.436  1.00  0.00           H  
TER    3888      WAT   661 
ATOM   3888  O   WAT   662      10.592 -23.254  -4.345  1.00  0.00           O  
ATOM   3889  H1  WAT   662       9.965 -22.686  -3.897  1.00  0.00           H  
ATOM   3890  H2  WAT   662      11.447 -22.871  -4.146  1.00  0.00           H  
TER    3891      WAT   662 
ATOM   3891  O   WAT   663      25.685 -20.142   8.357  1.00  0.00           O  
ATOM   3892  H1  WAT   663      25.790 -19.325   8.845  1.00  0.00           H  
ATOM   3893  H2  WAT   663      26.511 -20.607   8.488  1.00  0.00           H  
TER    3894      WAT   663 
ATOM   3894  O   WAT   664      28.706  14.549  -4.417  1.00  0.00           O  
ATOM   3895  H1  WAT   664      28.642  15.194  -5.121  1.00  0.00           H  
ATOM   3896  H2  WAT   664      28.091  13.860  -4.667  1.00  0.00           H  
TER    3897      WAT   664 
ATOM   3897  O   WAT   665      37.544   6.690  19.621  1.00  0.00           O  
ATOM   3898  H1  WAT   665      38.057   7.294  20.158  1.00  0.00           H  
ATOM   3899  H2  WAT   665      38.196   6.124  19.207  1.00  0.00           H  
TER    3900      WAT   665 
ATOM   3900  O   WAT   666      19.951  -3.332  10.374  1.00  0.00           O  
ATOM   3901  H1  WAT   666      20.209  -4.253  10.351  1.00  0.00           H  
ATOM   3902  H2  WAT   666      19.519  -3.226  11.222  1.00  0.00           H  
TER    3903      WAT   666 
ATOM   3903  O   WAT   667      -5.160 -30.768  -5.862  1.00  0.00           O  
ATOM   3904  H1  WAT   667      -5.068 -31.545  -6.414  1.00  0.00           H  
ATOM   3905  H2  WAT   667      -4.261 -30.523  -5.643  1.00  0.00           H  
TER    3906      WAT   667 
ATOM   3906  O   WAT   668       6.811  45.092 -14.852  1.00  0.00           O  
ATOM   3907  H1  WAT   668       7.153  45.863 -14.400  1.00  0.00           H  
ATOM   3908  H2  WAT   668       7.571  44.521 -14.961  1.00  0.00           H  
TER    3909      WAT   668 
ATOM   3909  O   WAT   669       2.183 -20.690 -16.495  1.00  0.00           O  
ATOM   3910  H1  WAT   669       2.843 -20.601 -17.182  1.00  0.00           H  
ATOM   3911  H2  WAT   669       2.312 -19.924 -15.936  1.00  0.00           H  
TER    3912      WAT   669 
ATOM   3912  O   WAT   670     -20.674 -17.848  28.073  1.00  0.00           O  
ATOM   3913  H1  WAT   670     -21.016 -17.282  28.765  1.00  0.00           H  
ATOM   3914  H2  WAT   670     -21.400 -18.436  27.865  1.00  0.00           H  
TER    3915      WAT   670 
ATOM   3915  O   WAT   671      28.327 -10.662 -36.853  1.00  0.00           O  
ATOM   3916  H1  WAT   671      28.027 -11.145 -36.083  1.00  0.00           H  
ATOM   3917  H2  WAT   671      27.563 -10.157 -37.132  1.00  0.00           H  
TER    3918      WAT   671 
ATOM   3918  O   WAT   672      14.662 -28.643  10.638  1.00  0.00           O  
ATOM   3919  H1  WAT   672      14.390 -27.733  10.750  1.00  0.00           H  
ATOM   3920  H2  WAT   672      13.942 -29.051  10.157  1.00  0.00           H  
TER    3921      WAT   672 
ATOM   3921  O   WAT   673       7.631  26.349  26.908  1.00  0.00           O  
ATOM   3922  H1  WAT   673       7.642  26.353  27.865  1.00  0.00           H  
ATOM   3923  H2  WAT   673       8.171  27.099  26.659  1.00  0.00           H  
TER    3924      WAT   673 
ATOM   3924  O   WAT   674      15.977  29.690   7.851  1.00  0.00           O  
ATOM   3925  H1  WAT   674      16.302  30.172   8.612  1.00  0.00           H  
ATOM   3926  H2  WAT   674      15.041  29.581   8.019  1.00  0.00           H  
TER    3927      WAT   674 
ATOM   3927  O   WAT   675     -34.486  -7.870 -30.466  1.00  0.00           O  
ATOM   3928  H1  WAT   675     -35.216  -7.462 -30.001  1.00  0.00           H  
ATOM   3929  H2  WAT   675     -34.834  -8.066 -31.335  1.00  0.00           H  
TER    3930      WAT   675 
ATOM   3930  O   WAT   676     -34.743  23.120   9.217  1.00  0.00           O  
ATOM   3931  H1  WAT   676     -35.134  23.850   9.697  1.00  0.00           H  
ATOM   3932  H2  WAT   676     -33.820  23.358   9.129  1.00  0.00           H  
TER    3933      WAT   676 
ATOM   3933  O   WAT   677      -0.628  38.214  -8.493  1.00  0.00           O  
ATOM   3934  H1  WAT   677      -0.327  37.758  -7.707  1.00  0.00           H  
ATOM   3935  H2  WAT   677      -0.340  39.119  -8.370  1.00  0.00           H  
TER    3936      WAT   677 
ATOM   3936  O   WAT   678       3.197 -36.428 -27.673  1.00  0.00           O  
ATOM   3937  H1  WAT   678       3.053 -36.546 -28.612  1.00  0.00           H  
ATOM   3938  H2  WAT   678       3.409 -35.499 -27.578  1.00  0.00           H  
TER    3939      WAT   678 
ATOM   3939  O   WAT   679       4.874  15.631 -19.174  1.00  0.00           O  
ATOM   3940  H1  WAT   679       5.822  15.507 -19.232  1.00  0.00           H  
ATOM   3941  H2  WAT   679       4.657  16.177 -19.930  1.00  0.00           H  
TER    3942      WAT   679 
ATOM   3942  O   WAT   680     -38.068  22.016 -25.525  1.00  0.00           O  
ATOM   3943  H1  WAT   680     -38.077  22.870 -25.957  1.00  0.00           H  
ATOM   3944  H2  WAT   680     -38.987  21.751 -25.501  1.00  0.00           H  
TER    3945      WAT   680 
ATOM   3945  O   WAT   681      12.682  -8.628  17.752  1.00  0.00           O  
ATOM   3946  H1  WAT   681      12.630  -9.574  17.889  1.00  0.00           H  
ATOM   3947  H2  WAT   681      11.813  -8.385  17.431  1.00  0.00           H  
TER    3948      WAT   681 
ATOM   3948  O   WAT   682     -35.565 -18.742   2.775  1.00  0.00           O  
ATOM   3949  H1  WAT   682     -35.817 -18.681   3.696  1.00  0.00           H  
ATOM   3950  H2  WAT   682     -35.650 -17.848   2.443  1.00  0.00           H  
TER    3951      WAT   682 
ATOM   3951  O   WAT   683      17.565  24.220   0.338  1.00  0.00           O  
ATOM   3952  H1  WAT   683      18.098  23.888   1.060  1.00  0.00           H  
ATOM   3953  H2  WAT   683      18.185  24.680  -0.227  1.00  0.00           H  
TER    3954      WAT   683 
ATOM   3954  O   WAT   684      42.027  -1.495 -14.854  1.00  0.00           O  
ATOM   3955  H1  WAT   684      41.575  -0.833 -14.330  1.00  0.00           H  
ATOM   3956  H2  WAT   684      41.332  -1.909 -15.367  1.00  0.00           H  
TER    3957      WAT   684 
ATOM   3957  O   WAT   685      14.676 -40.206 -12.901  1.00  0.00           O  
ATOM   3958  H1  WAT   685      14.281 -39.388 -12.597  1.00  0.00           H  
ATOM   3959  H2  WAT   685      15.602 -39.995 -13.018  1.00  0.00           H  
TER    3960      WAT   685 
ATOM   3960  O   WAT   686     -19.778  16.259 -14.171  1.00  0.00           O  
ATOM   3961  H1  WAT   686     -19.920  15.443 -14.651  1.00  0.00           H  
ATOM   3962  H2  WAT   686     -20.659  16.576 -13.973  1.00  0.00           H  
TER    3963      WAT   686 
ATOM   3963  O   WAT   687      37.531  -8.618   8.785  1.00  0.00           O  
ATOM   3964  H1  WAT   687      36.612  -8.562   9.047  1.00  0.00           H  
ATOM   3965  H2  WAT   687      38.014  -8.263   9.531  1.00  0.00           H  
TER    3966      WAT   687 
ATOM   3966  O   WAT   688       1.080  34.152  -3.612  1.00  0.00           O  
ATOM   3967  H1  WAT   688       0.918  33.808  -2.733  1.00  0.00           H  
ATOM   3968  H2  WAT   688       1.215  33.373  -4.152  1.00  0.00           H  
TER    3969      WAT   688 
ATOM   3969  O   WAT   689     -28.275  24.312  -2.447  1.00  0.00           O  
ATOM   3970  H1  WAT   689     -29.034  24.245  -1.868  1.00  0.00           H  
ATOM   3971  H2  WAT   689     -28.001  25.227  -2.379  1.00  0.00           H  
TER    3972      WAT   689 
ATOM   3972  O   WAT   690     -30.382  25.503  26.252  1.00  0.00           O  
ATOM   3973  H1  WAT   690     -29.540  25.048  26.267  1.00  0.00           H  
ATOM   3974  H2  WAT   690     -30.182  26.367  25.892  1.00  0.00           H  
TER    3975      WAT   690 
ATOM   3975  O   WAT   691      27.500 -19.271 -24.718  1.00  0.00           O  
ATOM   3976  H1  WAT   691      28.110 -19.791 -25.242  1.00  0.00           H  
ATOM   3977  H2  WAT   691      27.697 -18.364 -24.951  1.00  0.00           H  
TER    3978      WAT   691 
ATOM   3978  O   WAT   692      13.309 -13.658  12.072  1.00  0.00           O  
ATOM   3979  H1  WAT   692      14.041 -13.130  12.392  1.00  0.00           H  
ATOM   3980  H2  WAT   692      12.846 -13.931  12.864  1.00  0.00           H  
TER    3981      WAT   692 
ATOM   3981  O   WAT   693     -14.100 -20.283 -16.717  1.00  0.00           O  
ATOM   3982  H1  WAT   693     -14.679 -20.824 -17.254  1.00  0.00           H  
ATOM   3983  H2  WAT   693     -14.280 -20.560 -15.818  1.00  0.00           H  
TER    3984      WAT   693 
ATOM   3984  O   WAT   694      -7.344 -16.262  20.951  1.00  0.00           O  
ATOM   3985  H1  WAT   694      -7.253 -15.364  20.630  1.00  0.00           H  
ATOM   3986  H2  WAT   694      -6.449 -16.534  21.157  1.00  0.00           H  
TER    3987      WAT   694 
ATOM   3987  O   WAT   695       3.710  29.221  10.904  1.00  0.00           O  
ATOM   3988  H1  WAT   695       3.048  29.905  10.812  1.00  0.00           H  
ATOM   3989  H2  WAT   695       4.471  29.671  11.270  1.00  0.00           H  
TER    3990      WAT   695 
ATOM   3990  O   WAT   696      38.826 -12.328  23.875  1.00  0.00           O  
ATOM   3991  H1  WAT   696      38.697 -12.464  24.814  1.00  0.00           H  
ATOM   3992  H2  WAT   696      39.598 -12.852  23.661  1.00  0.00           H  
TER    3993      WAT   696 
ATOM   3993  O   WAT   697       4.072  -5.588 -13.836  1.00  0.00           O  
ATOM   3994  H1  WAT   697       4.173  -6.470 -13.477  1.00  0.00           H  
ATOM   3995  H2  WAT   697       4.765  -5.516 -14.492  1.00  0.00           H  
TER    3996      WAT   697 
ATOM   3996  O   WAT   698     -18.913  24.117 -42.301  1.00  0.00           O  
ATOM   3997  H1  WAT   698     -18.409  23.488 -41.786  1.00  0.00           H  
ATOM   3998  H2  WAT   698     -19.199  23.622 -43.070  1.00  0.00           H  
TER    3999      WAT   698 
ATOM   3999  O   WAT   699     -30.525 -40.521  -1.285  1.00  0.00           O  
ATOM   4000  H1  WAT   699     -29.902 -40.246  -1.957  1.00  0.00           H  
ATOM   4001  H2  WAT   699     -30.918 -39.706  -0.974  1.00  0.00           H  
TER    4002      WAT   699 
ATOM   4002  O   WAT   700     -33.908   4.708  27.167  1.00  0.00           O  
ATOM   4003  H1  WAT   700     -34.134   3.893  26.719  1.00  0.00           H  
ATOM   4004  H2  WAT   700     -34.478   5.366  26.770  1.00  0.00           H  
TER    4005      WAT   700 
ATOM   4005  O   WAT   701      22.446   7.266  14.424  1.00  0.00           O  
ATOM   4006  H1  WAT   701      23.064   6.628  14.066  1.00  0.00           H  
ATOM   4007  H2  WAT   701      22.889   8.109  14.328  1.00  0.00           H  
TER    4008      WAT   701 
ATOM   4008  O   WAT   702     -37.613 -28.084 -14.298  1.00  0.00           O  
ATOM   4009  H1  WAT   702     -37.296 -28.506 -15.096  1.00  0.00           H  
ATOM   4010  H2  WAT   702     -38.485 -28.453 -14.161  1.00  0.00           H  
TER    4011      WAT   702 
ATOM   4011  O   WAT   703      -2.899  34.783   1.655  1.00  0.00           O  
ATOM   4012  H1  WAT   703      -2.797  34.293   0.838  1.00  0.00           H  
ATOM   4013  H2  WAT   703      -3.425  35.545   1.413  1.00  0.00           H  
TER    4014      WAT   703 
ATOM   4014  O   WAT   704      42.351   3.010  13.374  1.00  0.00           O  
ATOM   4015  H1  WAT   704      42.457   3.898  13.032  1.00  0.00           H  
ATOM   4016  H2  WAT   704      43.236   2.739  13.615  1.00  0.00           H  
TER    4017      WAT   704 
ATOM   4017  O   WAT   705      -1.576 -32.108 -12.629  1.00  0.00           O  
ATOM   4018  H1  WAT   705      -1.592 -32.669 -13.404  1.00  0.00           H  
ATOM   4019  H2  WAT   705      -2.171 -31.389 -12.840  1.00  0.00           H  
TER    4020      WAT   705 
ATOM   4020  O   WAT   706     -15.228 -40.803   5.220  1.00  0.00           O  
ATOM   4021  H1  WAT   706     -14.550 -40.931   5.883  1.00  0.00           H  
ATOM   4022  H2  WAT   706     -15.695 -40.017   5.504  1.00  0.00           H  
TER    4023      WAT   706 
ATOM   4023  O   WAT   707      14.591 -36.882  15.034  1.00  0.00           O  
ATOM   4024  H1  WAT   707      14.149 -37.595  14.573  1.00  0.00           H  
ATOM   4025  H2  WAT   707      15.236 -36.555  14.406  1.00  0.00           H  
TER    4026      WAT   707 
ATOM   4026  O   WAT   708       6.369   3.972  43.874  1.00  0.00           O  
ATOM   4027  H1  WAT   708       7.158   4.509  43.805  1.00  0.00           H  
ATOM   4028  H2  WAT   708       5.814   4.268  43.153  1.00  0.00           H  
TER    4029      WAT   708 
ATOM   4029  O   WAT   709     -21.842  29.352   6.012  1.00  0.00           O  
ATOM   4030  H1  WAT   709     -21.985  28.422   5.836  1.00  0.00           H  
ATOM   4031  H2  WAT   709     -21.583  29.719   5.167  1.00  0.00           H  
TER    4032      WAT   709 
ATOM   4032  O   WAT   710      11.494 -36.483 -22.661  1.00  0.00           O  
ATOM   4033  H1  WAT   710      11.815 -35.806 -22.065  1.00  0.00           H  
ATOM   4034  H2  WAT   710      12.229 -36.652 -23.250  1.00  0.00           H  
TER    4035      WAT   710 
ATOM   4035  O   WAT   711      19.939 -10.223 -20.343  1.00  0.00           O  
ATOM   4036  H1  WAT   711      19.832  -9.275 -20.413  1.00  0.00           H  
ATOM   4037  H2  WAT   711      20.265 -10.363 -19.454  1.00  0.00           H  
TER    4038      WAT   711 
ATOM   4038  O   WAT   712      29.664 -29.882   8.521  1.00  0.00           O  
ATOM   4039  H1  WAT   712      29.824 -30.558   7.862  1.00  0.00           H  
ATOM   4040  H2  WAT   712      29.484 -30.369   9.325  1.00  0.00           H  
TER    4041      WAT   712 
ATOM   4041  O   WAT   713       7.885 -43.086  -8.411  1.00  0.00           O  
ATOM   4042  H1  WAT   713       7.790 -42.858  -7.486  1.00  0.00           H  
ATOM   4043  H2  WAT   713       6.987 -43.161  -8.733  1.00  0.00           H  
TER    4044      WAT   713 
ATOM   4044  O   WAT   714      27.502  -4.209  36.515  1.00  0.00           O  
ATOM   4045  H1  WAT   714      27.982  -5.024  36.368  1.00  0.00           H  
ATOM   4046  H2  WAT   714      27.541  -4.076  37.463  1.00  0.00           H  
TER    4047      WAT   714 
ATOM   4047  O   WAT   715     -40.153 -15.776  -5.060  1.00  0.00           O  
ATOM   4048  H1  WAT   715     -39.356 -15.484  -5.501  1.00  0.00           H  
ATOM   4049  H2  WAT   715     -39.963 -16.675  -4.792  1.00  0.00           H  
TER    4050      WAT   715 
ATOM   4050  O   WAT   716     -40.938   1.428 -30.764  1.00  0.00           O  
ATOM   4051  H1  WAT   716     -41.010   2.165 -30.157  1.00  0.00           H  
ATOM   4052  H2  WAT   716     -40.337   0.821 -30.332  1.00  0.00           H  
TER    4053      WAT   716 
ATOM   4053  O   WAT   717     -22.249  25.653  12.236  1.00  0.00           O  
ATOM   4054  H1  WAT   717     -22.455  25.615  11.302  1.00  0.00           H  
ATOM   4055  H2  WAT   717     -23.067  25.414  12.672  1.00  0.00           H  
TER    4056      WAT   717 
ATOM   4056  O   WAT   718      -2.940 -12.429  26.267  1.00  0.00           O  
ATOM   4057  H1  WAT   718      -2.548 -12.414  25.394  1.00  0.00           H  
ATOM   4058  H2  WAT   718      -3.434 -11.611  26.322  1.00  0.00           H  
TER    4059      WAT   718 
ATOM   4059  O   WAT   719     -26.030  -6.688  -9.361  1.00  0.00           O  
ATOM   4060  H1  WAT   719     -25.479  -6.088  -8.860  1.00  0.00           H  
ATOM   4061  H2  WAT   719     -26.716  -6.131  -9.731  1.00  0.00           H  
TER    4062      WAT   719 
ATOM   4062  O   WAT   720       4.880  35.672  -3.321  1.00  0.00           O  
ATOM   4063  H1  WAT   720       5.450  36.236  -2.797  1.00  0.00           H  
ATOM   4064  H2  WAT   720       4.227  36.268  -3.689  1.00  0.00           H  
TER    4065      WAT   720 
ATOM   4065  O   WAT   721     -40.457 -31.575   9.951  1.00  0.00           O  
ATOM   4066  H1  WAT   721     -41.380 -31.335   9.866  1.00  0.00           H  
ATOM   4067  H2  WAT   721     -40.264 -32.068   9.154  1.00  0.00           H  
TER    4068      WAT   721 
ATOM   4068  O   WAT   722      10.330 -39.786   6.026  1.00  0.00           O  
ATOM   4069  H1  WAT   722      10.843 -39.345   5.349  1.00  0.00           H  
ATOM   4070  H2  WAT   722      10.550 -39.321   6.833  1.00  0.00           H  
TER    4071      WAT   722 
ATOM   4071  O   WAT   723     -17.869 -44.944 -12.783  1.00  0.00           O  
ATOM   4072  H1  WAT   723     -17.966 -44.668 -11.871  1.00  0.00           H  
ATOM   4073  H2  WAT   723     -17.990 -44.141 -13.290  1.00  0.00           H  
TER    4074      WAT   723 
ATOM   4074  O   WAT   724      21.340 -28.621 -32.212  1.00  0.00           O  
ATOM   4075  H1  WAT   724      22.023 -27.994 -32.449  1.00  0.00           H  
ATOM   4076  H2  WAT   724      20.994 -28.926 -33.051  1.00  0.00           H  
TER    4077      WAT   724 
ATOM   4077  O   WAT   725     -26.163  36.647  25.270  1.00  0.00           O  
ATOM   4078  H1  WAT   725     -26.991  36.409  25.685  1.00  0.00           H  
ATOM   4079  H2  WAT   725     -26.211  36.256  24.397  1.00  0.00           H  
TER    4080      WAT   725 
ATOM   4080  O   WAT   726     -12.745 -15.348 -18.436  1.00  0.00           O  
ATOM   4081  H1  WAT   726     -11.806 -15.195 -18.540  1.00  0.00           H  
ATOM   4082  H2  WAT   726     -12.802 -16.200 -18.004  1.00  0.00           H  
TER    4083      WAT   726 
ATOM   4083  O   WAT   727     -21.943   5.261  45.127  1.00  0.00           O  
ATOM   4084  H1  WAT   727     -22.478   5.062  45.895  1.00  0.00           H  
ATOM   4085  H2  WAT   727     -22.357   6.034  44.742  1.00  0.00           H  
TER    4086      WAT   727 
ATOM   4086  O   WAT   728      -3.639  -6.422 -45.276  1.00  0.00           O  
ATOM   4087  H1  WAT   728      -3.884  -7.046 -44.592  1.00  0.00           H  
ATOM   4088  H2  WAT   728      -2.935  -5.904 -44.887  1.00  0.00           H  
TER    4089      WAT   728 
ATOM   4089  O   WAT   729       8.472  39.083 -17.297  1.00  0.00           O  
ATOM   4090  H1  WAT   729       7.527  39.048 -17.444  1.00  0.00           H  
ATOM   4091  H2  WAT   729       8.576  38.893 -16.364  1.00  0.00           H  
TER    4092      WAT   729 
ATOM   4092  O   WAT   730      30.451 -33.500  -3.130  1.00  0.00           O  
ATOM   4093  H1  WAT   730      30.099 -33.422  -2.243  1.00  0.00           H  
ATOM   4094  H2  WAT   730      30.007 -32.812  -3.625  1.00  0.00           H  
TER    4095      WAT   730 
ATOM   4095  O   WAT   731      11.422  27.216 -15.036  1.00  0.00           O  
ATOM   4096  H1  WAT   731      11.202  26.846 -15.890  1.00  0.00           H  
ATOM   4097  H2  WAT   731      11.613  28.136 -15.215  1.00  0.00           H  
TER    4098      WAT   731 
ATOM   4098  O   WAT   732      14.033  15.726   2.765  1.00  0.00           O  
ATOM   4099  H1  WAT   732      14.583  15.253   3.390  1.00  0.00           H  
ATOM   4100  H2  WAT   732      13.575  15.038   2.282  1.00  0.00           H  
TER    4101      WAT   732 
ATOM   4101  O   WAT   733       8.520 -32.980  17.351  1.00  0.00           O  
ATOM   4102  H1  WAT   733       9.038 -33.237  18.114  1.00  0.00           H  
ATOM   4103  H2  WAT   733       8.579 -33.729  16.759  1.00  0.00           H  
TER    4104      WAT   733 
ATOM   4104  O   WAT   734      -5.039 -19.321 -13.795  1.00  0.00           O  
ATOM   4105  H1  WAT   734      -5.172 -19.770 -14.629  1.00  0.00           H  
ATOM   4106  H2  WAT   734      -5.239 -19.982 -13.132  1.00  0.00           H  
TER    4107      WAT   734 
ATOM   4107  O   WAT   735     -16.447 -16.886   1.213  1.00  0.00           O  
ATOM   4108  H1  WAT   735     -17.042 -16.179   1.462  1.00  0.00           H  
ATOM   4109  H2  WAT   735     -16.385 -17.434   1.995  1.00  0.00           H  
TER    4110      WAT   735 
ATOM   4110  O   WAT   736      -7.271  30.924 -18.988  1.00  0.00           O  
ATOM   4111  H1  WAT   736      -7.287  31.113 -18.049  1.00  0.00           H  
ATOM   4112  H2  WAT   736      -7.795  31.621 -19.381  1.00  0.00           H  
TER    4113      WAT   736 
ATOM   4113  O   WAT   737       4.007 -12.688 -31.691  1.00  0.00           O  
ATOM   4114  H1  WAT   737       4.285 -13.596 -31.574  1.00  0.00           H  
ATOM   4115  H2  WAT   737       4.448 -12.403 -32.492  1.00  0.00           H  
TER    4116      WAT   737 
ATOM   4116  O   WAT   738       4.158  36.345 -14.245  1.00  0.00           O  
ATOM   4117  H1  WAT   738       3.406  35.882 -14.615  1.00  0.00           H  
ATOM   4118  H2  WAT   738       3.804  36.807 -13.485  1.00  0.00           H  
TER    4119      WAT   738 
ATOM   4119  O   WAT   739      -4.580   0.958 -43.837  1.00  0.00           O  
ATOM   4120  H1  WAT   739      -3.797   0.967 -44.387  1.00  0.00           H  
ATOM   4121  H2  WAT   739      -5.223   1.469 -44.328  1.00  0.00           H  
TER    4122      WAT   739 
ATOM   4122  O   WAT   740      21.191  -1.507   5.530  1.00  0.00           O  
ATOM   4123  H1  WAT   740      21.473  -2.238   6.080  1.00  0.00           H  
ATOM   4124  H2  WAT   740      21.934  -0.903   5.536  1.00  0.00           H  
TER    4125      WAT   740 
ATOM   4125  O   WAT   741     -11.790 -44.162 -20.853  1.00  0.00           O  
ATOM   4126  H1  WAT   741     -12.472 -43.968 -21.497  1.00  0.00           H  
ATOM   4127  H2  WAT   741     -12.270 -44.397 -20.059  1.00  0.00           H  
TER    4128      WAT   741 
ATOM   4128  O   WAT   742      29.495  21.089  26.335  1.00  0.00           O  
ATOM   4129  H1  WAT   742      29.314  21.306  25.421  1.00  0.00           H  
ATOM   4130  H2  WAT   742      30.012  20.285  26.293  1.00  0.00           H  
TER    4131      WAT   742 
ATOM   4131  O   WAT   743      -3.129  -2.939  43.616  1.00  0.00           O  
ATOM   4132  H1  WAT   743      -2.746  -3.193  42.777  1.00  0.00           H  
ATOM   4133  H2  WAT   743      -3.202  -1.986  43.568  1.00  0.00           H  
TER    4134      WAT   743 
ATOM   4134  O   WAT   744      -7.314 -15.061  -5.949  1.00  0.00           O  
ATOM   4135  H1  WAT   744      -6.428 -15.213  -6.275  1.00  0.00           H  
ATOM   4136  H2  WAT   744      -7.203 -14.425  -5.242  1.00  0.00           H  
TER    4137      WAT   744 
ATOM   4137  O   WAT   745      37.232   5.772   7.250  1.00  0.00           O  
ATOM   4138  H1  WAT   745      36.775   6.116   6.482  1.00  0.00           H  
ATOM   4139  H2  WAT   745      36.534   5.558   7.868  1.00  0.00           H  
TER    4140      WAT   745 
ATOM   4140  O   WAT   746      11.052  -9.470   4.142  1.00  0.00           O  
ATOM   4141  H1  WAT   746      11.391  -9.789   4.978  1.00  0.00           H  
ATOM   4142  H2  WAT   746      10.967  -8.524   4.262  1.00  0.00           H  
TER    4143      WAT   746 
ATOM   4143  O   WAT   747      -2.818   1.259   9.739  1.00  0.00           O  
ATOM   4144  H1  WAT   747      -3.099   0.387   9.461  1.00  0.00           H  
ATOM   4145  H2  WAT   747      -2.029   1.431   9.225  1.00  0.00           H  
TER    4146      WAT   747 
ATOM   4146  O   WAT   748     -22.135  -8.223  26.790  1.00  0.00           O  
ATOM   4147  H1  WAT   748     -22.491  -7.417  26.416  1.00  0.00           H  
ATOM   4148  H2  WAT   748     -22.791  -8.891  26.590  1.00  0.00           H  
TER    4149      WAT   748 
ATOM   4149  O   WAT   749       1.808  41.912 -13.874  1.00  0.00           O  
ATOM   4150  H1  WAT   749       2.430  41.344 -14.330  1.00  0.00           H  
ATOM   4151  H2  WAT   749       1.640  41.466 -13.044  1.00  0.00           H  
TER    4152      WAT   749 
ATOM   4152  O   WAT   750     -41.417   2.359  15.469  1.00  0.00           O  
ATOM   4153  H1  WAT   750     -40.486   2.455  15.271  1.00  0.00           H  
ATOM   4154  H2  WAT   750     -41.612   3.085  16.062  1.00  0.00           H  
TER    4155      WAT   750 
ATOM   4155  O   WAT   751     -18.902  -7.955  37.543  1.00  0.00           O  
ATOM   4156  H1  WAT   751     -18.059  -8.235  37.898  1.00  0.00           H  
ATOM   4157  H2  WAT   751     -19.551  -8.393  38.094  1.00  0.00           H  
TER    4158      WAT   751 
ATOM   4158  O   WAT   752      -4.458  16.459  12.842  1.00  0.00           O  
ATOM   4159  H1  WAT   752      -4.370  15.506  12.872  1.00  0.00           H  
ATOM   4160  H2  WAT   752      -4.038  16.712  12.020  1.00  0.00           H  
TER    4161      WAT   752 
ATOM   4161  O   WAT   753     -23.646 -32.543  -2.633  1.00  0.00           O  
ATOM   4162  H1  WAT   753     -23.492 -31.714  -3.086  1.00  0.00           H  
ATOM   4163  H2  WAT   753     -24.218 -33.035  -3.222  1.00  0.00           H  
TER    4164      WAT   753 
ATOM   4164  O   WAT   754      37.155 -20.647 -11.124  1.00  0.00           O  
ATOM   4165  H1  WAT   754      38.098 -20.712 -10.973  1.00  0.00           H  
ATOM   4166  H2  WAT   754      37.044 -19.821 -11.596  1.00  0.00           H  
TER    4167      WAT   754 
ATOM   4167  O   WAT   755      31.890 -14.434 -19.457  1.00  0.00           O  
ATOM   4168  H1  WAT   755      32.133 -13.517 -19.584  1.00  0.00           H  
ATOM   4169  H2  WAT   755      31.589 -14.724 -20.317  1.00  0.00           H  
TER    4170      WAT   755 
ATOM   4170  O   WAT   756     -33.341  -9.571  16.885  1.00  0.00           O  
ATOM   4171  H1  WAT   756     -34.045 -10.165  17.146  1.00  0.00           H  
ATOM   4172  H2  WAT   756     -33.706  -9.073  16.154  1.00  0.00           H  
TER    4173      WAT   756 
ATOM   4173  O   WAT   757      26.990  15.206  -8.143  1.00  0.00           O  
ATOM   4174  H1  WAT   757      27.292  15.838  -7.491  1.00  0.00           H  
ATOM   4175  H2  WAT   757      27.650  14.513  -8.129  1.00  0.00           H  
TER    4176      WAT   757 
ATOM   4176  O   WAT   758      -3.329  29.996 -24.261  1.00  0.00           O  
ATOM   4177  H1  WAT   758      -2.875  30.252 -25.064  1.00  0.00           H  
ATOM   4178  H2  WAT   758      -2.627  29.821 -23.634  1.00  0.00           H  
TER    4179      WAT   758 
ATOM   4179  O   WAT   759      39.619 -16.611  16.608  1.00  0.00           O  
ATOM   4180  H1  WAT   759      39.561 -16.139  15.777  1.00  0.00           H  
ATOM   4181  H2  WAT   759      39.216 -17.460  16.429  1.00  0.00           H  
TER    4182      WAT   759 
ATOM   4182  O   WAT   760     -26.175 -26.413  24.148  1.00  0.00           O  
ATOM   4183  H1  WAT   760     -26.891 -26.687  23.574  1.00  0.00           H  
ATOM   4184  H2  WAT   760     -25.383 -26.569  23.635  1.00  0.00           H  
TER    4185      WAT   760 
ATOM   4185  O   WAT   761     -17.630 -34.364 -24.416  1.00  0.00           O  
ATOM   4186  H1  WAT   761     -16.885 -34.927 -24.627  1.00  0.00           H  
ATOM   4187  H2  WAT   761     -18.122 -34.301 -25.235  1.00  0.00           H  
TER    4188      WAT   761 
ATOM   4188  O   WAT   762       5.599 -41.108  -3.039  1.00  0.00           O  
ATOM   4189  H1  WAT   762       5.613 -42.031  -3.292  1.00  0.00           H  
ATOM   4190  H2  WAT   762       6.395 -40.990  -2.520  1.00  0.00           H  
TER    4191      WAT   762 
ATOM   4191  O   WAT   763      17.459  -9.090  32.925  1.00  0.00           O  
ATOM   4192  H1  WAT   763      16.767  -8.466  32.709  1.00  0.00           H  
ATOM   4193  H2  WAT   763      17.143  -9.927  32.583  1.00  0.00           H  
TER    4194      WAT   763 
ATOM   4194  O   WAT   764     -21.439  -2.420  36.610  1.00  0.00           O  
ATOM   4195  H1  WAT   764     -20.548  -2.756  36.703  1.00  0.00           H  
ATOM   4196  H2  WAT   764     -21.714  -2.707  35.739  1.00  0.00           H  
TER    4197      WAT   764 
ATOM   4197  O   WAT   765       1.366  32.413   0.926  1.00  0.00           O  
ATOM   4198  H1  WAT   765       1.904  32.431   1.717  1.00  0.00           H  
ATOM   4199  H2  WAT   765       0.635  31.836   1.146  1.00  0.00           H  
TER    4200      WAT   765 
ATOM   4200  O   WAT   766      19.501  38.436   3.096  1.00  0.00           O  
ATOM   4201  H1  WAT   766      18.766  38.669   3.663  1.00  0.00           H  
ATOM   4202  H2  WAT   766      19.221  37.632   2.659  1.00  0.00           H  
TER    4203      WAT   766 
ATOM   4203  O   WAT   767      19.737 -17.620  32.690  1.00  0.00           O  
ATOM   4204  H1  WAT   767      19.379 -16.739  32.578  1.00  0.00           H  
ATOM   4205  H2  WAT   767      20.501 -17.643  32.114  1.00  0.00           H  
TER    4206      WAT   767 
ATOM   4206  O   WAT   768       7.483  14.199 -41.850  1.00  0.00           O  
ATOM   4207  H1  WAT   768       8.167  13.534 -41.776  1.00  0.00           H  
ATOM   4208  H2  WAT   768       6.671  13.729 -41.659  1.00  0.00           H  
TER    4209      WAT   768 
ATOM   4209  O   WAT   769     -19.786  26.063 -38.687  1.00  0.00           O  
ATOM   4210  H1  WAT   769     -18.961  25.586 -38.776  1.00  0.00           H  
ATOM   4211  H2  WAT   769     -20.336  25.494 -38.150  1.00  0.00           H  
TER    4212      WAT   769 
ATOM   4212  O   WAT   770     -22.636  -3.470 -32.486  1.00  0.00           O  
ATOM   4213  H1  WAT   770     -22.556  -3.236 -31.561  1.00  0.00           H  
ATOM   4214  H2  WAT   770     -22.966  -4.369 -32.478  1.00  0.00           H  
TER    4215      WAT   770 
ATOM   4215  O   WAT   771       1.008  -3.598  37.229  1.00  0.00           O  
ATOM   4216  H1  WAT   771       1.590  -4.195  37.699  1.00  0.00           H  
ATOM   4217  H2  WAT   771       1.259  -3.693  36.310  1.00  0.00           H  
TER    4218      WAT   771 
ATOM   4218  O   WAT   772     -20.897   9.896  41.310  1.00  0.00           O  
ATOM   4219  H1  WAT   772     -21.819   9.913  41.054  1.00  0.00           H  
ATOM   4220  H2  WAT   772     -20.418   9.993  40.487  1.00  0.00           H  
TER    4221      WAT   772 
ATOM   4221  O   WAT   773     -42.112 -25.201   3.813  1.00  0.00           O  
ATOM   4222  H1  WAT   773     -41.504 -25.934   3.908  1.00  0.00           H  
ATOM   4223  H2  WAT   773     -41.812 -24.556   4.453  1.00  0.00           H  
TER    4224      WAT   773 
ATOM   4224  O   WAT   774      -7.379  -3.245 -30.022  1.00  0.00           O  
ATOM   4225  H1  WAT   774      -7.391  -2.987 -29.101  1.00  0.00           H  
ATOM   4226  H2  WAT   774      -8.172  -2.855 -30.391  1.00  0.00           H  
TER    4227      WAT   774 
ATOM   4227  O   WAT   775      -0.263   4.883  36.326  1.00  0.00           O  
ATOM   4228  H1  WAT   775      -0.312   4.393  37.147  1.00  0.00           H  
ATOM   4229  H2  WAT   775      -0.368   4.219  35.644  1.00  0.00           H  
TER    4230      WAT   775 
ATOM   4230  O   WAT   776     -14.309  39.302   5.490  1.00  0.00           O  
ATOM   4231  H1  WAT   776     -14.155  40.175   5.850  1.00  0.00           H  
ATOM   4232  H2  WAT   776     -13.458  39.030   5.148  1.00  0.00           H  
TER    4233      WAT   776 
ATOM   4233  O   WAT   777      18.340 -24.790  22.005  1.00  0.00           O  
ATOM   4234  H1  WAT   777      18.415 -25.744  21.990  1.00  0.00           H  
ATOM   4235  H2  WAT   777      18.543 -24.519  21.109  1.00  0.00           H  
TER    4236      WAT   777 
ATOM   4236  O   WAT   778     -20.574 -31.868  -5.662  1.00  0.00           O  
ATOM   4237  H1  WAT   778     -20.379 -31.616  -6.564  1.00  0.00           H  
ATOM   4238  H2  WAT   778     -21.487 -31.611  -5.533  1.00  0.00           H  
TER    4239      WAT   778 
ATOM   4239  O   WAT   779      17.143 -14.703  28.294  1.00  0.00           O  
ATOM   4240  H1  WAT   779      16.783 -13.859  28.564  1.00  0.00           H  
ATOM   4241  H2  WAT   779      16.396 -15.301  28.317  1.00  0.00           H  
TER    4242      WAT   779 
ATOM   4242  O   WAT   780      12.560  47.188  12.367  1.00  0.00           O  
ATOM   4243  H1  WAT   780      13.440  47.533  12.219  1.00  0.00           H  
ATOM   4244  H2  WAT   780      12.035  47.557  11.656  1.00  0.00           H  
TER    4245      WAT   780 
ATOM   4245  O   WAT   781      35.030  -6.838  24.218  1.00  0.00           O  
ATOM   4246  H1  WAT   781      34.741  -6.021  23.812  1.00  0.00           H  
ATOM   4247  H2  WAT   781      34.513  -7.517  23.784  1.00  0.00           H  
TER    4248      WAT   781 
ATOM   4248  O   WAT   782      21.951 -12.857   9.357  1.00  0.00           O  
ATOM   4249  H1  WAT   782      21.768 -13.029  10.280  1.00  0.00           H  
ATOM   4250  H2  WAT   782      21.104 -12.959   8.922  1.00  0.00           H  
TER    4251      WAT   782 
ATOM   4251  O   WAT   783      -4.756  39.680   4.558  1.00  0.00           O  
ATOM   4252  H1  WAT   783      -4.432  39.854   3.674  1.00  0.00           H  
ATOM   4253  H2  WAT   783      -4.761  40.537   4.984  1.00  0.00           H  
TER    4254      WAT   783 
ATOM   4254  O   WAT   784      18.595  32.076 -12.135  1.00  0.00           O  
ATOM   4255  H1  WAT   784      19.282  31.873 -12.771  1.00  0.00           H  
ATOM   4256  H2  WAT   784      17.881  31.477 -12.355  1.00  0.00           H  
TER    4257      WAT   784 
ATOM   4257  O   WAT   785      38.741 -11.249   8.209  1.00  0.00           O  
ATOM   4258  H1  WAT   785      38.471 -10.351   8.399  1.00  0.00           H  
ATOM   4259  H2  WAT   785      38.488 -11.745   8.988  1.00  0.00           H  
TER    4260      WAT   785 
ATOM   4260  O   WAT   786      25.222   2.123   6.178  1.00  0.00           O  
ATOM   4261  H1  WAT   786      25.279   1.489   6.893  1.00  0.00           H  
ATOM   4262  H2  WAT   786      26.048   2.606   6.220  1.00  0.00           H  
TER    4263      WAT   786 
ATOM   4263  O   WAT   787      36.584  -9.727 -31.469  1.00  0.00           O  
ATOM   4264  H1  WAT   787      36.624  -8.935 -30.933  1.00  0.00           H  
ATOM   4265  H2  WAT   787      37.498  -9.986 -31.582  1.00  0.00           H  
TER    4266      WAT   787 
ATOM   4266  O   WAT   788      -5.241   3.470  27.306  1.00  0.00           O  
ATOM   4267  H1  WAT   788      -4.685   3.238  26.562  1.00  0.00           H  
ATOM   4268  H2  WAT   788      -5.603   2.636  27.604  1.00  0.00           H  
TER    4269      WAT   788 
ATOM   4269  O   WAT   789       6.220  25.154  19.360  1.00  0.00           O  
ATOM   4270  H1  WAT   789       5.464  25.524  18.905  1.00  0.00           H  
ATOM   4271  H2  WAT   789       6.631  24.580  18.714  1.00  0.00           H  
TER    4272      WAT   789 
ATOM   4272  O   WAT   790      -3.834  35.975 -14.330  1.00  0.00           O  
ATOM   4273  H1  WAT   790      -4.169  36.871 -14.289  1.00  0.00           H  
ATOM   4274  H2  WAT   790      -3.686  35.733 -13.416  1.00  0.00           H  
TER    4275      WAT   790 
ATOM   4275  O   WAT   791      30.188 -12.414  19.781  1.00  0.00           O  
ATOM   4276  H1  WAT   791      29.556 -12.791  20.394  1.00  0.00           H  
ATOM   4277  H2  WAT   791      30.617 -11.717  20.277  1.00  0.00           H  
TER    4278      WAT   791 
ATOM   4278  O   WAT   792      -4.026  32.246  24.580  1.00  0.00           O  
ATOM   4279  H1  WAT   792      -4.125  33.047  25.094  1.00  0.00           H  
ATOM   4280  H2  WAT   792      -3.464  31.685  25.115  1.00  0.00           H  
TER    4281      WAT   792 
ATOM   4281  O   WAT   793       2.175 -16.579  -4.008  1.00  0.00           O  
ATOM   4282  H1  WAT   793       2.508 -17.232  -4.623  1.00  0.00           H  
ATOM   4283  H2  WAT   793       1.268 -16.437  -4.276  1.00  0.00           H  
TER    4284      WAT   793 
ATOM   4284  O   WAT   794      -3.287  41.429 -30.020  1.00  0.00           O  
ATOM   4285  H1  WAT   794      -3.100  42.297 -30.379  1.00  0.00           H  
ATOM   4286  H2  WAT   794      -4.108  41.170 -30.439  1.00  0.00           H  
TER    4287      WAT   794 
ATOM   4287  O   WAT   795      11.796  29.585  -1.842  1.00  0.00           O  
ATOM   4288  H1  WAT   795      12.404  30.193  -1.420  1.00  0.00           H  
ATOM   4289  H2  WAT   795      11.659  29.951  -2.716  1.00  0.00           H  
TER    4290      WAT   795 
ATOM   4290  O   WAT   796     -21.778 -11.952 -28.947  1.00  0.00           O  
ATOM   4291  H1  WAT   796     -21.870 -11.974 -29.900  1.00  0.00           H  
ATOM   4292  H2  WAT   796     -22.295 -11.194 -28.674  1.00  0.00           H  
TER    4293      WAT   796 
ATOM   4293  O   WAT   797      10.639  -4.496 -10.744  1.00  0.00           O  
ATOM   4294  H1  WAT   797      11.381  -4.396 -11.340  1.00  0.00           H  
ATOM   4295  H2  WAT   797      10.321  -5.384 -10.904  1.00  0.00           H  
TER    4296      WAT   797 
ATOM   4296  O   WAT   798     -31.922 -19.851   2.988  1.00  0.00           O  
ATOM   4297  H1  WAT   798     -32.654 -19.366   2.608  1.00  0.00           H  
ATOM   4298  H2  WAT   798     -31.533 -20.317   2.248  1.00  0.00           H  
TER    4299      WAT   798 
ATOM   4299  O   WAT   799      28.531  15.018  19.590  1.00  0.00           O  
ATOM   4300  H1  WAT   799      27.695  14.862  20.029  1.00  0.00           H  
ATOM   4301  H2  WAT   799      28.966  15.678  20.130  1.00  0.00           H  
TER    4302      WAT   799 
ATOM   4302  O   WAT   800     -16.936  18.088  31.054  1.00  0.00           O  
ATOM   4303  H1  WAT   800     -17.579  17.396  30.897  1.00  0.00           H  
ATOM   4304  H2  WAT   800     -17.194  18.793  30.461  1.00  0.00           H  
TER    4305      WAT   800 
ATOM   4305  O   WAT   801     -18.667 -43.588  10.028  1.00  0.00           O  
ATOM   4306  H1  WAT   801     -19.453 -43.671  10.568  1.00  0.00           H  
ATOM   4307  H2  WAT   801     -17.997 -44.080  10.502  1.00  0.00           H  
TER    4308      WAT   801 
ATOM   4308  O   WAT   802     -22.101 -33.866 -18.040  1.00  0.00           O  
ATOM   4309  H1  WAT   802     -21.828 -33.927 -18.955  1.00  0.00           H  
ATOM   4310  H2  WAT   802     -21.289 -33.706 -17.558  1.00  0.00           H  
TER    4311      WAT   802 
ATOM   4311  O   WAT   803      24.878 -24.474 -27.252  1.00  0.00           O  
ATOM   4312  H1  WAT   803      25.133 -24.224 -26.364  1.00  0.00           H  
ATOM   4313  H2  WAT   803      24.036 -24.916 -27.143  1.00  0.00           H  
TER    4314      WAT   803 
ATOM   4314  O   WAT   804      -7.127  36.838  21.458  1.00  0.00           O  
ATOM   4315  H1  WAT   804      -7.508  36.056  21.857  1.00  0.00           H  
ATOM   4316  H2  WAT   804      -7.596  36.939  20.630  1.00  0.00           H  
TER    4317      WAT   804 
ATOM   4317  O   WAT   805     -19.390 -12.037   7.933  1.00  0.00           O  
ATOM   4318  H1  WAT   805     -19.026 -11.346   7.380  1.00  0.00           H  
ATOM   4319  H2  WAT   805     -18.625 -12.514   8.254  1.00  0.00           H  
TER    4320      WAT   805 
ATOM   4320  O   WAT   806      16.534 -28.272  16.692  1.00  0.00           O  
ATOM   4321  H1  WAT   806      15.707 -28.416  16.232  1.00  0.00           H  
ATOM   4322  H2  WAT   806      16.302 -28.315  17.620  1.00  0.00           H  
TER    4323      WAT   806 
ATOM   4323  O   WAT   807      31.109 -22.173 -30.396  1.00  0.00           O  
ATOM   4324  H1  WAT   807      30.764 -23.047 -30.581  1.00  0.00           H  
ATOM   4325  H2  WAT   807      31.124 -21.737 -31.248  1.00  0.00           H  
TER    4326      WAT   807 
ATOM   4326  O   WAT   808      21.820 -22.695 -34.886  1.00  0.00           O  
ATOM   4327  H1  WAT   808      22.507 -22.717 -34.220  1.00  0.00           H  
ATOM   4328  H2  WAT   808      21.023 -22.482 -34.400  1.00  0.00           H  
TER    4329      WAT   808 
ATOM   4329  O   WAT   809      24.394 -36.244  -5.967  1.00  0.00           O  
ATOM   4330  H1  WAT   809      24.883 -36.342  -5.150  1.00  0.00           H  
ATOM   4331  H2  WAT   809      24.584 -37.044  -6.458  1.00  0.00           H  
TER    4332      WAT   809 
ATOM   4332  O   WAT   810       8.782   9.400  10.889  1.00  0.00           O  
ATOM   4333  H1  WAT   810       8.026   9.546  10.322  1.00  0.00           H  
ATOM   4334  H2  WAT   810       8.445   9.528  11.776  1.00  0.00           H  
TER    4335      WAT   810 
ATOM   4335  O   WAT   811     -39.162  -5.190 -20.236  1.00  0.00           O  
ATOM   4336  H1  WAT   811     -39.813  -5.749 -19.812  1.00  0.00           H  
ATOM   4337  H2  WAT   811     -38.472  -5.087 -19.582  1.00  0.00           H  
TER    4338      WAT   811 
ATOM   4338  O   WAT   812      -3.415  10.580  37.990  1.00  0.00           O  
ATOM   4339  H1  WAT   812      -4.368  10.540  37.905  1.00  0.00           H  
ATOM   4340  H2  WAT   812      -3.268  10.889  38.884  1.00  0.00           H  
TER    4341      WAT   812 
ATOM   4341  O   WAT   813       5.067   3.707  46.149  1.00  0.00           O  
ATOM   4342  H1  WAT   813       4.191   4.051  45.976  1.00  0.00           H  
ATOM   4343  H2  WAT   813       5.502   3.721  45.296  1.00  0.00           H  
TER    4344      WAT   813 
ATOM   4344  O   WAT   814     -24.386   2.163  29.931  1.00  0.00           O  
ATOM   4345  H1  WAT   814     -25.231   1.713  29.912  1.00  0.00           H  
ATOM   4346  H2  WAT   814     -23.948   1.883  29.128  1.00  0.00           H  
TER    4347      WAT   814 
ATOM   4347  O   WAT   815     -27.086   3.249   8.010  1.00  0.00           O  
ATOM   4348  H1  WAT   815     -27.112   2.566   8.681  1.00  0.00           H  
ATOM   4349  H2  WAT   815     -27.406   2.819   7.217  1.00  0.00           H  
TER    4350      WAT   815 
ATOM   4350  O   WAT   816      24.248   0.058   9.875  1.00  0.00           O  
ATOM   4351  H1  WAT   816      25.108  -0.009   9.459  1.00  0.00           H  
ATOM   4352  H2  WAT   816      23.748  -0.671   9.508  1.00  0.00           H  
TER    4353      WAT   816 
ATOM   4353  O   WAT   817     -29.527 -25.064  19.212  1.00  0.00           O  
ATOM   4354  H1  WAT   817     -29.303 -24.891  20.126  1.00  0.00           H  
ATOM   4355  H2  WAT   817     -30.332 -25.580  19.256  1.00  0.00           H  
TER    4356      WAT   817 
ATOM   4356  O   WAT   818      -8.154  -4.516 -37.020  1.00  0.00           O  
ATOM   4357  H1  WAT   818      -7.981  -4.147 -37.886  1.00  0.00           H  
ATOM   4358  H2  WAT   818      -8.791  -3.918 -36.628  1.00  0.00           H  
TER    4359      WAT   818 
ATOM   4359  O   WAT   819      28.204  -7.142   2.955  1.00  0.00           O  
ATOM   4360  H1  WAT   819      27.733  -6.627   3.611  1.00  0.00           H  
ATOM   4361  H2  WAT   819      29.018  -7.397   3.390  1.00  0.00           H  
TER    4362      WAT   819 
ATOM   4362  O   WAT   820       4.183 -23.126   8.471  1.00  0.00           O  
ATOM   4363  H1  WAT   820       4.785 -23.743   8.056  1.00  0.00           H  
ATOM   4364  H2  WAT   820       3.941 -22.519   7.772  1.00  0.00           H  
TER    4365      WAT   820 
ATOM   4365  O   WAT   821       7.110  13.269  -8.773  1.00  0.00           O  
ATOM   4366  H1  WAT   821       6.824  13.914  -9.420  1.00  0.00           H  
ATOM   4367  H2  WAT   821       7.908  12.894  -9.146  1.00  0.00           H  
TER    4368      WAT   821 
ATOM   4368  O   WAT   822     -16.770  14.465  29.160  1.00  0.00           O  
ATOM   4369  H1  WAT   822     -17.433  15.105  28.903  1.00  0.00           H  
ATOM   4370  H2  WAT   822     -15.936  14.911  29.011  1.00  0.00           H  
TER    4371      WAT   822 
ATOM   4371  O   WAT   823      33.623  21.669   8.462  1.00  0.00           O  
ATOM   4372  H1  WAT   823      34.116  21.895   9.250  1.00  0.00           H  
ATOM   4373  H2  WAT   823      34.281  21.645   7.767  1.00  0.00           H  
TER    4374      WAT   823 
ATOM   4374  O   WAT   824      26.346 -24.116 -24.820  1.00  0.00           O  
ATOM   4375  H1  WAT   824      26.407 -23.201 -25.095  1.00  0.00           H  
ATOM   4376  H2  WAT   824      26.207 -24.073 -23.874  1.00  0.00           H  
TER    4377      WAT   824 
ATOM   4377  O   WAT   825      16.895 -30.440  11.226  1.00  0.00           O  
ATOM   4378  H1  WAT   825      17.259 -30.428  12.111  1.00  0.00           H  
ATOM   4379  H2  WAT   825      16.386 -29.631  11.166  1.00  0.00           H  
TER    4380      WAT   825 
ATOM   4380  O   WAT   826       8.745  26.038 -17.346  1.00  0.00           O  
ATOM   4381  H1  WAT   826       8.621  25.695 -16.461  1.00  0.00           H  
ATOM   4382  H2  WAT   826       8.461  26.950 -17.291  1.00  0.00           H  
TER    4383      WAT   826 
ATOM   4383  O   WAT   827      21.727  21.801  27.956  1.00  0.00           O  
ATOM   4384  H1  WAT   827      21.796  21.553  28.878  1.00  0.00           H  
ATOM   4385  H2  WAT   827      22.224  22.616  27.889  1.00  0.00           H  
TER    4386      WAT   827 
ATOM   4386  O   WAT   828      17.246 -16.182  21.926  1.00  0.00           O  
ATOM   4387  H1  WAT   828      17.969 -16.705  22.270  1.00  0.00           H  
ATOM   4388  H2  WAT   828      17.090 -15.518  22.597  1.00  0.00           H  
TER    4389      WAT   828 
ATOM   4389  O   WAT   829      26.122 -30.206  21.003  1.00  0.00           O  
ATOM   4390  H1  WAT   829      26.351 -29.277  20.962  1.00  0.00           H  
ATOM   4391  H2  WAT   829      25.174 -30.213  21.135  1.00  0.00           H  
TER    4392      WAT   829 
ATOM   4392  O   WAT   830      32.446 -23.858   9.512  1.00  0.00           O  
ATOM   4393  H1  WAT   830      31.625 -23.423   9.280  1.00  0.00           H  
ATOM   4394  H2  WAT   830      32.887 -23.999   8.675  1.00  0.00           H  
TER    4395      WAT   830 
ATOM   4395  O   WAT   831      -8.991   6.634 -44.009  1.00  0.00           O  
ATOM   4396  H1  WAT   831      -9.849   6.216 -44.078  1.00  0.00           H  
ATOM   4397  H2  WAT   831      -8.506   6.312 -44.768  1.00  0.00           H  
TER    4398      WAT   831 
ATOM   4398  O   WAT   832      39.961 -21.701  -3.364  1.00  0.00           O  
ATOM   4399  H1  WAT   832      40.183 -22.064  -4.221  1.00  0.00           H  
ATOM   4400  H2  WAT   832      40.564 -20.965  -3.253  1.00  0.00           H  
TER    4401      WAT   832 
ATOM   4401  O   WAT   833     -19.053 -17.912   0.296  1.00  0.00           O  
ATOM   4402  H1  WAT   833     -18.266 -17.839   0.837  1.00  0.00           H  
ATOM   4403  H2  WAT   833     -18.856 -18.619  -0.319  1.00  0.00           H  
TER    4404      WAT   833 
ATOM   4404  O   WAT   834      16.014 -39.018  -4.336  1.00  0.00           O  
ATOM   4405  H1  WAT   834      15.743 -39.419  -5.161  1.00  0.00           H  
ATOM   4406  H2  WAT   834      16.932 -38.784  -4.473  1.00  0.00           H  
TER    4407      WAT   834 
ATOM   4407  O   WAT   835      41.435   7.331   3.115  1.00  0.00           O  
ATOM   4408  H1  WAT   835      41.030   7.738   2.349  1.00  0.00           H  
ATOM   4409  H2  WAT   835      42.205   7.871   3.293  1.00  0.00           H  
TER    4410      WAT   835 
ATOM   4410  O   WAT   836     -15.294 -22.616 -17.727  1.00  0.00           O  
ATOM   4411  H1  WAT   836     -15.911 -22.233 -18.351  1.00  0.00           H  
ATOM   4412  H2  WAT   836     -15.216 -23.531 -17.999  1.00  0.00           H  
TER    4413      WAT   836 
ATOM   4413  O   WAT   837      -0.317 -14.219 -21.385  1.00  0.00           O  
ATOM   4414  H1  WAT   837      -0.850 -14.549 -20.661  1.00  0.00           H  
ATOM   4415  H2  WAT   837       0.440 -13.816 -20.960  1.00  0.00           H  
TER    4416      WAT   837 
ATOM   4416  O   WAT   838     -11.419 -29.637  17.590  1.00  0.00           O  
ATOM   4417  H1  WAT   838     -11.783 -28.753  17.637  1.00  0.00           H  
ATOM   4418  H2  WAT   838     -11.692 -30.053  18.408  1.00  0.00           H  
TER    4419      WAT   838 
ATOM   4419  O   WAT   839     -38.770 -18.734 -14.861  1.00  0.00           O  
ATOM   4420  H1  WAT   839     -39.704 -18.525 -14.889  1.00  0.00           H  
ATOM   4421  H2  WAT   839     -38.691 -19.545 -15.363  1.00  0.00           H  
TER    4422      WAT   839 
ATOM   4422  O   WAT   840      18.897  47.954   2.111  1.00  0.00           O  
ATOM   4423  H1  WAT   840      18.726  48.074   3.045  1.00  0.00           H  
ATOM   4424  H2  WAT   840      18.320  48.583   1.679  1.00  0.00           H  
TER    4425      WAT   840 
ATOM   4425  O   WAT   841     -33.763 -26.503  -8.292  1.00  0.00           O  
ATOM   4426  H1  WAT   841     -34.283 -26.354  -9.082  1.00  0.00           H  
ATOM   4427  H2  WAT   841     -32.863 -26.316  -8.559  1.00  0.00           H  
TER    4428      WAT   841 
ATOM   4428  O   WAT   842       0.574  34.294 -11.214  1.00  0.00           O  
ATOM   4429  H1  WAT   842       0.266  34.284 -12.120  1.00  0.00           H  
ATOM   4430  H2  WAT   842       0.615  35.223 -10.986  1.00  0.00           H  
TER    4431      WAT   842 
ATOM   4431  O   WAT   843      20.520 -38.720 -19.424  1.00  0.00           O  
ATOM   4432  H1  WAT   843      21.016 -39.172 -18.742  1.00  0.00           H  
ATOM   4433  H2  WAT   843      20.537 -37.800 -19.162  1.00  0.00           H  
TER    4434      WAT   843 
ATOM   4434  O   WAT   844      18.783  -1.208 -23.260  1.00  0.00           O  
ATOM   4435  H1  WAT   844      18.574  -1.674 -24.069  1.00  0.00           H  
ATOM   4436  H2  WAT   844      18.257  -0.410 -23.301  1.00  0.00           H  
TER    4437      WAT   844 
ATOM   4437  O   WAT   845     -31.149  33.385   8.742  1.00  0.00           O  
ATOM   4438  H1  WAT   845     -31.199  34.332   8.609  1.00  0.00           H  
ATOM   4439  H2  WAT   845     -30.411  33.266   9.340  1.00  0.00           H  
TER    4440      WAT   845 
ATOM   4440  O   WAT   846      12.335   9.589  32.345  1.00  0.00           O  
ATOM   4441  H1  WAT   846      13.222   9.559  31.985  1.00  0.00           H  
ATOM   4442  H2  WAT   846      12.012   8.692  32.259  1.00  0.00           H  
TER    4443      WAT   846 
ATOM   4443  O   WAT   847       0.878  43.539  21.401  1.00  0.00           O  
ATOM   4444  H1  WAT   847       0.137  43.071  21.016  1.00  0.00           H  
ATOM   4445  H2  WAT   847       1.517  42.854  21.601  1.00  0.00           H  
TER    4446      WAT   847 
ATOM   4446  O   WAT   848     -22.624   9.529 -38.967  1.00  0.00           O  
ATOM   4447  H1  WAT   848     -22.871   9.171 -38.115  1.00  0.00           H  
ATOM   4448  H2  WAT   848     -22.024  10.245 -38.761  1.00  0.00           H  
TER    4449      WAT   848 
ATOM   4449  O   WAT   849     -17.750 -11.505 -15.663  1.00  0.00           O  
ATOM   4450  H1  WAT   849     -18.494 -11.824 -15.153  1.00  0.00           H  
ATOM   4451  H2  WAT   849     -17.865 -10.555 -15.688  1.00  0.00           H  
TER    4452      WAT   849 
ATOM   4452  O   WAT   850      32.271  -7.777  32.838  1.00  0.00           O  
ATOM   4453  H1  WAT   850      31.961  -8.562  33.289  1.00  0.00           H  
ATOM   4454  H2  WAT   850      33.185  -7.689  33.111  1.00  0.00           H  
TER    4455      WAT   850 
ATOM   4455  O   WAT   851      40.056 -19.695  10.196  1.00  0.00           O  
ATOM   4456  H1  WAT   851      39.527 -18.915  10.031  1.00  0.00           H  
ATOM   4457  H2  WAT   851      39.855 -20.280   9.466  1.00  0.00           H  
TER    4458      WAT   851 
ATOM   4458  O   WAT   852     -30.497  11.613 -37.248  1.00  0.00           O  
ATOM   4459  H1  WAT   852     -29.765  12.231 -37.237  1.00  0.00           H  
ATOM   4460  H2  WAT   852     -30.548  11.319 -38.157  1.00  0.00           H  
TER    4461      WAT   852 
ATOM   4461  O   WAT   853      -1.785 -33.105  -4.998  1.00  0.00           O  
ATOM   4462  H1  WAT   853      -1.805 -33.919  -5.502  1.00  0.00           H  
ATOM   4463  H2  WAT   853      -0.971 -33.154  -4.498  1.00  0.00           H  
TER    4464      WAT   853 
ATOM   4464  O   WAT   854      -9.400 -18.362  10.416  1.00  0.00           O  
ATOM   4465  H1  WAT   854      -9.356 -17.468  10.755  1.00  0.00           H  
ATOM   4466  H2  WAT   854     -10.133 -18.761  10.885  1.00  0.00           H  
TER    4467      WAT   854 
ATOM   4467  O   WAT   855      18.614 -29.525 -33.138  1.00  0.00           O  
ATOM   4468  H1  WAT   855      19.237 -29.871 -33.777  1.00  0.00           H  
ATOM   4469  H2  WAT   855      18.356 -28.675 -33.493  1.00  0.00           H  
TER    4470      WAT   855 
ATOM   4470  O   WAT   856     -32.714 -30.991 -22.052  1.00  0.00           O  
ATOM   4471  H1  WAT   856     -31.839 -30.898 -21.676  1.00  0.00           H  
ATOM   4472  H2  WAT   856     -33.211 -31.465 -21.386  1.00  0.00           H  
TER    4473      WAT   856 
ATOM   4473  O   WAT   857      42.151  13.898 -24.160  1.00  0.00           O  
ATOM   4474  H1  WAT   857      42.975  13.463 -24.379  1.00  0.00           H  
ATOM   4475  H2  WAT   857      41.851  13.456 -23.365  1.00  0.00           H  
TER    4476      WAT   857 
ATOM   4476  O   WAT   858     -23.719 -16.467 -32.535  1.00  0.00           O  
ATOM   4477  H1  WAT   858     -23.000 -15.839 -32.608  1.00  0.00           H  
ATOM   4478  H2  WAT   858     -24.457 -15.949 -32.214  1.00  0.00           H  
TER    4479      WAT   858 
ATOM   4479  O   WAT   859       7.562  14.327  32.299  1.00  0.00           O  
ATOM   4480  H1  WAT   859       6.840  13.756  32.562  1.00  0.00           H  
ATOM   4481  H2  WAT   859       7.278  15.205  32.553  1.00  0.00           H  
TER    4482      WAT   859 
ATOM   4482  O   WAT   860      -7.676 -36.871  10.609  1.00  0.00           O  
ATOM   4483  H1  WAT   860      -6.852 -36.721  11.072  1.00  0.00           H  
ATOM   4484  H2  WAT   860      -7.955 -37.742  10.893  1.00  0.00           H  
TER    4485      WAT   860 
ATOM   4485  O   WAT   861     -39.028   6.740 -34.734  1.00  0.00           O  
ATOM   4486  H1  WAT   861     -38.338   7.269 -35.133  1.00  0.00           H  
ATOM   4487  H2  WAT   861     -39.810   7.289 -34.784  1.00  0.00           H  
TER    4488      WAT   861 
ATOM   4488  O   WAT   862     -27.348 -32.235  -4.758  1.00  0.00           O  
ATOM   4489  H1  WAT   862     -26.934 -31.381  -4.630  1.00  0.00           H  
ATOM   4490  H2  WAT   862     -28.191 -32.034  -5.165  1.00  0.00           H  
TER    4491      WAT   862 
ATOM   4491  O   WAT   863     -31.939  16.750  13.207  1.00  0.00           O  
ATOM   4492  H1  WAT   863     -31.204  16.339  13.663  1.00  0.00           H  
ATOM   4493  H2  WAT   863     -31.684  17.669  13.124  1.00  0.00           H  
TER    4494      WAT   863 
ATOM   4494  O   WAT   864     -15.210   9.557  36.858  1.00  0.00           O  
ATOM   4495  H1  WAT   864     -14.473  10.037  36.480  1.00  0.00           H  
ATOM   4496  H2  WAT   864     -15.966   9.833  36.340  1.00  0.00           H  
TER    4497      WAT   864 
ATOM   4497  O   WAT   865      15.861 -23.604  -3.210  1.00  0.00           O  
ATOM   4498  H1  WAT   865      16.707 -23.489  -3.644  1.00  0.00           H  
ATOM   4499  H2  WAT   865      15.977 -23.203  -2.348  1.00  0.00           H  
TER    4500      WAT   865 
ATOM   4500  O   WAT   866      41.592  -2.111  10.219  1.00  0.00           O  
ATOM   4501  H1  WAT   866      41.129  -2.926  10.414  1.00  0.00           H  
ATOM   4502  H2  WAT   866      40.897  -1.469  10.080  1.00  0.00           H  
TER    4503      WAT   866 
ATOM   4503  O   WAT   867     -37.277 -19.980   1.101  1.00  0.00           O  
ATOM   4504  H1  WAT   867     -37.305 -19.425   0.322  1.00  0.00           H  
ATOM   4505  H2  WAT   867     -36.574 -19.609   1.635  1.00  0.00           H  
TER    4506      WAT   867 
ATOM   4506  O   WAT   868      40.067  -0.468 -22.482  1.00  0.00           O  
ATOM   4507  H1  WAT   868      39.551   0.200 -22.934  1.00  0.00           H  
ATOM   4508  H2  WAT   868      40.219  -1.142 -23.144  1.00  0.00           H  
TER    4509      WAT   868 
ATOM   4509  O   WAT   869     -26.038 -26.066  26.906  1.00  0.00           O  
ATOM   4510  H1  WAT   869     -26.012 -26.153  25.953  1.00  0.00           H  
ATOM   4511  H2  WAT   869     -25.529 -25.276  27.087  1.00  0.00           H  
TER    4512      WAT   869 
ATOM   4512  O   WAT   870       2.425  38.043  16.931  1.00  0.00           O  
ATOM   4513  H1  WAT   870       1.656  38.240  16.395  1.00  0.00           H  
ATOM   4514  H2  WAT   870       2.798  37.256  16.534  1.00  0.00           H  
TER    4515      WAT   870 
ATOM   4515  O   WAT   871      35.019   5.107   9.384  1.00  0.00           O  
ATOM   4516  H1  WAT   871      35.227   4.924  10.301  1.00  0.00           H  
ATOM   4517  H2  WAT   871      34.482   4.364   9.108  1.00  0.00           H  
TER    4518      WAT   871 
ATOM   4518  O   WAT   872       4.651 -10.219   4.480  1.00  0.00           O  
ATOM   4519  H1  WAT   872       5.283 -10.813   4.075  1.00  0.00           H  
ATOM   4520  H2  WAT   872       5.167  -9.714   5.109  1.00  0.00           H  
TER    4521      WAT   872 
ATOM   4521  O   WAT   873       6.322 -30.613 -34.716  1.00  0.00           O  
ATOM   4522  H1  WAT   873       5.972 -29.772 -35.010  1.00  0.00           H  
ATOM   4523  H2  WAT   873       6.875 -30.393 -33.966  1.00  0.00           H  
TER    4524      WAT   873 
ATOM   4524  O   WAT   874      24.444 -20.201 -33.262  1.00  0.00           O  
ATOM   4525  H1  WAT   874      24.368 -20.284 -34.212  1.00  0.00           H  
ATOM   4526  H2  WAT   874      25.380 -20.301 -33.087  1.00  0.00           H  
TER    4527      WAT   874 
ATOM   4527  O   WAT   875      28.835   1.343  20.151  1.00  0.00           O  
ATOM   4528  H1  WAT   875      28.646   1.938  20.877  1.00  0.00           H  
ATOM   4529  H2  WAT   875      29.509   0.756  20.492  1.00  0.00           H  
TER    4530      WAT   875 
ATOM   4530  O   WAT   876     -16.459   6.932 -46.019  1.00  0.00           O  
ATOM   4531  H1  WAT   876     -15.665   6.654 -45.562  1.00  0.00           H  
ATOM   4532  H2  WAT   876     -16.264   7.820 -46.319  1.00  0.00           H  
TER    4533      WAT   876 
ATOM   4533  O   WAT   877     -28.680 -12.212 -30.228  1.00  0.00           O  
ATOM   4534  H1  WAT   877     -29.559 -12.170 -30.603  1.00  0.00           H  
ATOM   4535  H2  WAT   877     -28.821 -12.177 -29.282  1.00  0.00           H  
TER    4536      WAT   877 
ATOM   4536  O   WAT   878     -19.847 -24.426  13.923  1.00  0.00           O  
ATOM   4537  H1  WAT   878     -19.584 -25.193  13.415  1.00  0.00           H  
ATOM   4538  H2  WAT   878     -19.322 -24.477  14.722  1.00  0.00           H  
TER    4539      WAT   878 
ATOM   4539  O   WAT   879     -25.001 -38.295  13.071  1.00  0.00           O  
ATOM   4540  H1  WAT   879     -25.943 -38.125  13.073  1.00  0.00           H  
ATOM   4541  H2  WAT   879     -24.726 -38.131  13.973  1.00  0.00           H  
TER    4542      WAT   879 
ATOM   4542  O   WAT   880      40.313   5.947 -11.003  1.00  0.00           O  
ATOM   4543  H1  WAT   880      40.902   5.608 -10.329  1.00  0.00           H  
ATOM   4544  H2  WAT   880      40.189   6.867 -10.772  1.00  0.00           H  
TER    4545      WAT   880 
ATOM   4545  O   WAT   881      -0.365  -6.067  30.537  1.00  0.00           O  
ATOM   4546  H1  WAT   881      -0.610  -5.338  29.967  1.00  0.00           H  
ATOM   4547  H2  WAT   881      -0.603  -6.850  30.040  1.00  0.00           H  
TER    4548      WAT   881 
ATOM   4548  O   WAT   882       1.603  37.947  26.987  1.00  0.00           O  
ATOM   4549  H1  WAT   882       1.168  37.245  26.502  1.00  0.00           H  
ATOM   4550  H2  WAT   882       2.432  38.078  26.526  1.00  0.00           H  
TER    4551      WAT   882 
ATOM   4551  O   WAT   883      16.688 -23.807  -0.714  1.00  0.00           O  
ATOM   4552  H1  WAT   883      17.605 -23.887  -0.978  1.00  0.00           H  
ATOM   4553  H2  WAT   883      16.505 -24.616  -0.237  1.00  0.00           H  
TER    4554      WAT   883 
ATOM   4554  O   WAT   884      37.509  -7.861  11.615  1.00  0.00           O  
ATOM   4555  H1  WAT   884      36.875  -7.205  11.323  1.00  0.00           H  
ATOM   4556  H2  WAT   884      36.981  -8.518  12.069  1.00  0.00           H  
TER    4557      WAT   884 
ATOM   4557  O   WAT   885      -7.728 -20.942  14.240  1.00  0.00           O  
ATOM   4558  H1  WAT   885      -7.738 -21.048  13.289  1.00  0.00           H  
ATOM   4559  H2  WAT   885      -8.409 -20.293  14.416  1.00  0.00           H  
TER    4560      WAT   885 
ATOM   4560  O   WAT   886      35.170  15.011 -20.054  1.00  0.00           O  
ATOM   4561  H1  WAT   886      35.128  15.780 -20.622  1.00  0.00           H  
ATOM   4562  H2  WAT   886      34.255  14.774 -19.903  1.00  0.00           H  
TER    4563      WAT   886 
ATOM   4563  O   WAT   887      -2.847  16.795  -2.852  1.00  0.00           O  
ATOM   4564  H1  WAT   887      -2.674  15.864  -2.716  1.00  0.00           H  
ATOM   4565  H2  WAT   887      -2.550  17.215  -2.044  1.00  0.00           H  
TER    4566      WAT   887 
ATOM   4566  O   WAT   888      -2.059   5.317 -49.898  1.00  0.00           O  
ATOM   4567  H1  WAT   888      -1.821   5.810 -50.683  1.00  0.00           H  
ATOM   4568  H2  WAT   888      -3.013   5.382 -49.855  1.00  0.00           H  
TER    4569      WAT   888 
ATOM   4569  O   WAT   889     -41.573  17.861   8.042  1.00  0.00           O  
ATOM   4570  H1  WAT   889     -41.045  18.563   7.662  1.00  0.00           H  
ATOM   4571  H2  WAT   889     -42.445  17.987   7.668  1.00  0.00           H  
TER    4572      WAT   889 
ATOM   4572  O   WAT   890       4.797   6.118  35.591  1.00  0.00           O  
ATOM   4573  H1  WAT   890       4.280   5.313  35.625  1.00  0.00           H  
ATOM   4574  H2  WAT   890       4.812   6.431  36.496  1.00  0.00           H  
TER    4575      WAT   890 
ATOM   4575  O   WAT   891      -6.866 -25.787  29.957  1.00  0.00           O  
ATOM   4576  H1  WAT   891      -6.444 -26.582  30.285  1.00  0.00           H  
ATOM   4577  H2  WAT   891      -7.439 -26.094  29.254  1.00  0.00           H  
TER    4578      WAT   891 
ATOM   4578  O   WAT   892       0.889 -12.820  25.851  1.00  0.00           O  
ATOM   4579  H1  WAT   892       1.497 -12.136  25.568  1.00  0.00           H  
ATOM   4580  H2  WAT   892       0.203 -12.822  25.184  1.00  0.00           H  
TER    4581      WAT   892 
ATOM   4581  O   WAT   893      40.693 -15.009  -3.361  1.00  0.00           O  
ATOM   4582  H1  WAT   893      40.125 -15.041  -2.592  1.00  0.00           H  
ATOM   4583  H2  WAT   893      40.249 -14.410  -3.962  1.00  0.00           H  
TER    4584      WAT   893 
ATOM   4584  O   WAT   894      -3.590  25.061  19.805  1.00  0.00           O  
ATOM   4585  H1  WAT   894      -2.887  24.472  19.531  1.00  0.00           H  
ATOM   4586  H2  WAT   894      -4.267  24.953  19.137  1.00  0.00           H  
TER    4587      WAT   894 
ATOM   4587  O   WAT   895      42.695 -26.973 -14.238  1.00  0.00           O  
ATOM   4588  H1  WAT   895      42.190 -26.502 -13.576  1.00  0.00           H  
ATOM   4589  H2  WAT   895      42.432 -26.575 -15.068  1.00  0.00           H  
TER    4590      WAT   895 
ATOM   4590  O   WAT   896     -36.574 -12.466  17.036  1.00  0.00           O  
ATOM   4591  H1  WAT   896     -35.892 -13.137  17.012  1.00  0.00           H  
ATOM   4592  H2  WAT   896     -36.369 -11.889  16.300  1.00  0.00           H  
TER    4593      WAT   896 
ATOM   4593  O   WAT   897     -28.268 -29.301  -7.828  1.00  0.00           O  
ATOM   4594  H1  WAT   897     -28.316 -29.426  -8.776  1.00  0.00           H  
ATOM   4595  H2  WAT   897     -28.193 -28.353  -7.715  1.00  0.00           H  
TER    4596      WAT   897 
ATOM   4596  O   WAT   898     -41.653   5.038   3.537  1.00  0.00           O  
ATOM   4597  H1  WAT   898     -42.433   4.741   4.006  1.00  0.00           H  
ATOM   4598  H2  WAT   898     -41.747   5.990   3.496  1.00  0.00           H  
TER    4599      WAT   898 
ATOM   4599  O   WAT   899     -20.479  -2.188 -33.712  1.00  0.00           O  
ATOM   4600  H1  WAT   899     -20.013  -2.884 -34.175  1.00  0.00           H  
ATOM   4601  H2  WAT   899     -21.120  -2.648 -33.170  1.00  0.00           H  
TER    4602      WAT   899 
ATOM   4602  O   WAT   900      40.944  -6.215  11.913  1.00  0.00           O  
ATOM   4603  H1  WAT   900      40.267  -5.630  12.254  1.00  0.00           H  
ATOM   4604  H2  WAT   900      41.767  -5.821  12.201  1.00  0.00           H  
TER    4605      WAT   900 
ATOM   4605  O   WAT   901     -34.700   0.448 -30.970  1.00  0.00           O  
ATOM   4606  H1  WAT   901     -35.252   1.109 -30.553  1.00  0.00           H  
ATOM   4607  H2  WAT   901     -33.929   0.388 -30.406  1.00  0.00           H  
TER    4608      WAT   901 
ATOM   4608  O   WAT   902      13.761  -7.427  20.054  1.00  0.00           O  
ATOM   4609  H1  WAT   902      14.676  -7.666  19.904  1.00  0.00           H  
ATOM   4610  H2  WAT   902      13.289  -7.816  19.317  1.00  0.00           H  
TER    4611      WAT   902 
ATOM   4611  O   WAT   903      34.531 -25.979  24.715  1.00  0.00           O  
ATOM   4612  H1  WAT   903      35.381 -26.006  25.154  1.00  0.00           H  
ATOM   4613  H2  WAT   903      33.959 -26.511  25.268  1.00  0.00           H  
TER    4614      WAT   903 
ATOM   4614  O   WAT   904       1.381   4.998  14.148  1.00  0.00           O  
ATOM   4615  H1  WAT   904       0.826   4.407  14.655  1.00  0.00           H  
ATOM   4616  H2  WAT   904       2.162   5.117  14.689  1.00  0.00           H  
TER    4617      WAT   904 
ATOM   4617  O   WAT   905      -0.561  41.342   3.583  1.00  0.00           O  
ATOM   4618  H1  WAT   905      -1.242  41.267   2.914  1.00  0.00           H  
ATOM   4619  H2  WAT   905       0.166  40.819   3.244  1.00  0.00           H  
TER    4620      WAT   905 
ATOM   4620  O   WAT   906      21.019 -27.861 -22.297  1.00  0.00           O  
ATOM   4621  H1  WAT   906      20.227 -28.242 -21.917  1.00  0.00           H  
ATOM   4622  H2  WAT   906      21.152 -27.049 -21.809  1.00  0.00           H  
TER    4623      WAT   906 
ATOM   4623  O   WAT   907      21.478  25.162  19.896  1.00  0.00           O  
ATOM   4624  H1  WAT   907      21.627  26.074  20.148  1.00  0.00           H  
ATOM   4625  H2  WAT   907      20.701  25.192  19.338  1.00  0.00           H  
TER    4626      WAT   907 
ATOM   4626  O   WAT   908     -12.603  -3.571  10.494  1.00  0.00           O  
ATOM   4627  H1  WAT   908     -11.711  -3.518  10.150  1.00  0.00           H  
ATOM   4628  H2  WAT   908     -12.677  -4.464  10.831  1.00  0.00           H  
TER    4629      WAT   908 
ATOM   4629  O   WAT   909      20.713 -19.097 -41.273  1.00  0.00           O  
ATOM   4630  H1  WAT   909      19.991 -19.695 -41.075  1.00  0.00           H  
ATOM   4631  H2  WAT   909      20.392 -18.568 -42.003  1.00  0.00           H  
TER    4632      WAT   909 
ATOM   4632  O   WAT   910      -7.621  37.000  16.481  1.00  0.00           O  
ATOM   4633  H1  WAT   910      -7.261  36.297  17.022  1.00  0.00           H  
ATOM   4634  H2  WAT   910      -8.537  36.757  16.350  1.00  0.00           H  
TER    4635      WAT   910 
ATOM   4635  O   WAT   911      -8.133  37.984  -0.649  1.00  0.00           O  
ATOM   4636  H1  WAT   911      -8.957  37.729  -0.233  1.00  0.00           H  
ATOM   4637  H2  WAT   911      -7.782  37.169  -1.006  1.00  0.00           H  
TER    4638      WAT   911 
ATOM   4638  O   WAT   912     -34.914 -10.473   7.875  1.00  0.00           O  
ATOM   4639  H1  WAT   912     -34.986  -9.543   8.088  1.00  0.00           H  
ATOM   4640  H2  WAT   912     -35.550 -10.900   8.450  1.00  0.00           H  
TER    4641      WAT   912 
ATOM   4641  O   WAT   913      15.863  -8.696 -50.070  1.00  0.00           O  
ATOM   4642  H1  WAT   913      14.937  -8.559 -50.271  1.00  0.00           H  
ATOM   4643  H2  WAT   913      16.329  -8.323 -50.818  1.00  0.00           H  
TER    4644      WAT   913 
ATOM   4644  O   WAT   914      35.620 -26.464   7.685  1.00  0.00           O  
ATOM   4645  H1  WAT   914      35.601 -27.385   7.945  1.00  0.00           H
[truncated: 4,243,435 more chars]
