# Supplementary material for: Potential effects of metal ion induced two-state allostery on the regulatory mechanism of add adenine riboswitch
Source: Commun Biol. 2022 Oct 22;5:1120. doi: 10.1038/s42003-022-04096-z (PMC9588036; doi:10.1038/s42003-022-04096-z)
Supplement: Supplementary file 4 — Supplementary Data 1 [file 42003_2022_4096_MOESM4_ESM.zip › Supplementary Data 1/initial_mgf0.3_1.pdb]

CRYST1   87.182   87.182   87.182 109.47 109.47 109.47               1
ATOM      1 HO5'  C5     1       4.732  21.798 -49.586  1.00  0.00           H  
ATOM      2  O5'  C5     1       4.342  22.616 -49.269  1.00  0.00           O  
ATOM      3  C5'  C5     1       3.828  22.372 -47.884  1.00  0.00           C  
ATOM      4  H5'  C5     1       4.677  21.902 -47.387  1.00  0.00           H  
ATOM      5 H5''  C5     1       2.971  21.713 -48.024  1.00  0.00           H  
ATOM      6  C4'  C5     1       3.492  23.624 -47.076  1.00  0.00           C  
ATOM      7  H4'  C5     1       4.393  24.236 -47.043  1.00  0.00           H  
ATOM      8  O4'  C5     1       2.300  24.371 -47.606  1.00  0.00           O  
ATOM      9  C1'  C5     1       1.526  24.945 -46.530  1.00  0.00           C  
ATOM     10  H1'  C5     1       1.311  26.006 -46.659  1.00  0.00           H  
ATOM     11  N1   C5     1       0.261  24.104 -46.456  1.00  0.00           N  
ATOM     12  C6   C5     1      -0.036  23.176 -47.377  1.00  0.00           C  
ATOM     13  H6   C5     1       0.693  23.040 -48.163  1.00  0.00           H  
ATOM     14  C5   C5     1      -1.147  22.476 -47.263  1.00  0.00           C  
ATOM     15  H5   C5     1      -1.451  21.729 -47.981  1.00  0.00           H  
ATOM     16  C4   C5     1      -2.058  22.872 -46.260  1.00  0.00           C  
ATOM     17  N4   C5     1      -3.235  22.301 -46.154  1.00  0.00           N  
ATOM     18  H41  C5     1      -3.944  22.782 -45.618  1.00  0.00           H  
ATOM     19  H42  C5     1      -3.511  21.544 -46.763  1.00  0.00           H  
ATOM     20  N3   C5     1      -1.879  23.853 -45.381  1.00  0.00           N  
ATOM     21  C2   C5     1      -0.653  24.451 -45.463  1.00  0.00           C  
ATOM     22  O2   C5     1      -0.420  25.340 -44.654  1.00  0.00           O  
ATOM     23  C3'  C5     1       3.087  23.401 -45.640  1.00  0.00           C  
ATOM     24  H3'  C5     1       2.409  22.553 -45.553  1.00  0.00           H  
ATOM     25  C2'  C5     1       2.368  24.653 -45.284  1.00  0.00           C  
ATOM     26  H2'  C5     1       1.824  24.587 -44.341  1.00  0.00           H  
ATOM     27  O2'  C5     1       3.219  25.754 -45.100  1.00  0.00           O  
ATOM     28 HO2'  C5     1       2.667  26.538 -45.059  1.00  0.00           H  
ATOM     29  O3'  C5     1       4.242  23.110 -44.843  1.00  0.00           O  
ATOM     30  P     G     2       4.343  22.357 -43.416  1.00  0.00           P  
ATOM     31  OP1   G     2       5.701  22.638 -42.931  1.00  0.00           O  
ATOM     32  OP2   G     2       3.981  20.933 -43.569  1.00  0.00           O  
ATOM     33  O5'   G     2       3.336  23.028 -42.318  1.00  0.00           O  
ATOM     34  C5'   G     2       3.784  24.172 -41.544  1.00  0.00           C  
ATOM     35  H5'   G     2       3.887  25.074 -42.148  1.00  0.00           H  
ATOM     36 H5''   G     2       4.661  23.932 -40.942  1.00  0.00           H  
ATOM     37  C4'   G     2       2.798  24.541 -40.423  1.00  0.00           C  
ATOM     38  H4'   G     2       3.270  25.206 -39.700  1.00  0.00           H  
ATOM     39  O4'   G     2       1.710  25.053 -41.128  1.00  0.00           O  
ATOM     40  C1'   G     2       0.489  24.754 -40.482  1.00  0.00           C  
ATOM     41  H1'   G     2      -0.027  25.703 -40.335  1.00  0.00           H  
ATOM     42  N9    G     2      -0.292  23.762 -41.228  1.00  0.00           N  
ATOM     43  C8    G     2       0.027  22.959 -42.326  1.00  0.00           C  
ATOM     44  H8    G     2       1.034  22.875 -42.708  1.00  0.00           H  
ATOM     45  N7    G     2      -1.014  22.429 -42.901  1.00  0.00           N  
ATOM     46  C5    G     2      -2.122  22.807 -42.127  1.00  0.00           C  
ATOM     47  C6    G     2      -3.501  22.513 -42.264  1.00  0.00           C  
ATOM     48  O6    G     2      -4.069  21.897 -43.125  1.00  0.00           O  
ATOM     49  N1    G     2      -4.248  23.064 -41.297  1.00  0.00           N  
ATOM     50  H1    G     2      -5.200  22.729 -41.264  1.00  0.00           H  
ATOM     51  C2    G     2      -3.829  23.851 -40.238  1.00  0.00           C  
ATOM     52  N2    G     2      -4.704  24.232 -39.365  1.00  0.00           N  
ATOM     53  H21   G     2      -5.691  24.025 -39.415  1.00  0.00           H  
ATOM     54  H22   G     2      -4.295  24.927 -38.757  1.00  0.00           H  
ATOM     55  N3    G     2      -2.551  24.267 -40.149  1.00  0.00           N  
ATOM     56  C4    G     2      -1.700  23.653 -41.095  1.00  0.00           C  
ATOM     57  C3'   G     2       2.191  23.463 -39.584  1.00  0.00           C  
ATOM     58  H3'   G     2       1.970  22.556 -40.146  1.00  0.00           H  
ATOM     59  C2'   G     2       0.929  24.151 -39.155  1.00  0.00           C  
ATOM     60  H2'   G     2       0.211  23.394 -38.839  1.00  0.00           H  
ATOM     61  O2'   G     2       1.255  25.152 -38.201  1.00  0.00           O  
ATOM     62 HO2'   G     2       2.184  25.379 -38.285  1.00  0.00           H  
ATOM     63  O3'   G     2       3.031  23.192 -38.453  1.00  0.00           O  
ATOM     64  P     C     3       2.730  21.956 -37.512  1.00  0.00           P  
ATOM     65  OP1   C     3       3.604  22.098 -36.388  1.00  0.00           O  
ATOM     66  OP2   C     3       2.842  20.739 -38.362  1.00  0.00           O  
ATOM     67  O5'   C     3       1.248  21.846 -37.032  1.00  0.00           O  
ATOM     68  C5'   C     3       0.717  22.721 -36.044  1.00  0.00           C  
ATOM     69  H5'   C     3       0.804  23.800 -36.165  1.00  0.00           H  
ATOM     70 H5''   C     3       1.298  22.594 -35.130  1.00  0.00           H  
ATOM     71  C4'   C     3      -0.753  22.445 -35.733  1.00  0.00           C  
ATOM     72  H4'   C     3      -1.231  23.199 -35.108  1.00  0.00           H  
ATOM     73  O4'   C     3      -1.513  22.564 -36.977  1.00  0.00           O  
ATOM     74  C1'   C     3      -2.663  21.754 -36.954  1.00  0.00           C  
ATOM     75  H1'   C     3      -3.591  22.325 -36.974  1.00  0.00           H  
ATOM     76  N1    C     3      -2.652  20.856 -38.157  1.00  0.00           N  
ATOM     77  C6    C     3      -1.595  20.807 -39.043  1.00  0.00           C  
ATOM     78  H6    C     3      -0.626  21.187 -38.755  1.00  0.00           H  
ATOM     79  C5    C     3      -1.677  20.195 -40.255  1.00  0.00           C  
ATOM     80  H5    C     3      -0.790  20.190 -40.871  1.00  0.00           H  
ATOM     81  C4    C     3      -2.961  19.701 -40.601  1.00  0.00           C  
ATOM     82  N4    C     3      -3.166  19.329 -41.817  1.00  0.00           N  
ATOM     83  H41   C     3      -3.984  18.760 -41.984  1.00  0.00           H  
ATOM     84  H42   C     3      -2.454  19.429 -42.527  1.00  0.00           H  
ATOM     85  N3    C     3      -4.034  19.694 -39.802  1.00  0.00           N  
ATOM     86  C2    C     3      -3.907  20.290 -38.636  1.00  0.00           C  
ATOM     87  O2    C     3      -5.004  20.334 -37.998  1.00  0.00           O  
ATOM     88  C3'   C     3      -1.162  21.053 -35.241  1.00  0.00           C  
ATOM     89  H3'   C     3      -0.630  20.344 -35.876  1.00  0.00           H  
ATOM     90  C2'   C     3      -2.635  20.975 -35.649  1.00  0.00           C  
ATOM     91  H2'   C     3      -3.003  19.951 -35.719  1.00  0.00           H  
ATOM     92  O2'   C     3      -3.446  21.538 -34.599  1.00  0.00           O  
ATOM     93 HO2'   C     3      -2.845  21.771 -33.887  1.00  0.00           H  
ATOM     94  O3'   C     3      -1.000  20.785 -33.867  1.00  0.00           O  
ATOM     95  P     U     4      -0.777  19.292 -33.418  1.00  0.00           P  
ATOM     96  OP1   U     4      -0.570  19.311 -31.957  1.00  0.00           O  
ATOM     97  OP2   U     4       0.234  18.739 -34.366  1.00  0.00           O  
ATOM     98  O5'   U     4      -2.102  18.642 -33.681  1.00  0.00           O  
ATOM     99  C5'   U     4      -3.275  18.847 -32.927  1.00  0.00           C  
ATOM    100  H5'   U     4      -3.630  19.877 -32.893  1.00  0.00           H  
ATOM    101 H5''   U     4      -3.006  18.686 -31.884  1.00  0.00           H  
ATOM    102  C4'   U     4      -4.403  17.993 -33.492  1.00  0.00           C  
ATOM    103  H4'   U     4      -5.219  18.085 -32.776  1.00  0.00           H  
ATOM    104  O4'   U     4      -4.713  18.281 -34.884  1.00  0.00           O  
ATOM    105  C1'   U     4      -5.288  17.177 -35.465  1.00  0.00           C  
ATOM    106  H1'   U     4      -6.358  17.281 -35.642  1.00  0.00           H  
ATOM    107  N1    U     4      -4.737  16.902 -36.824  1.00  0.00           N  
ATOM    108  C6    U     4      -3.403  17.281 -37.095  1.00  0.00           C  
ATOM    109  H6    U     4      -2.789  17.790 -36.367  1.00  0.00           H  
ATOM    110  C5    U     4      -3.006  17.052 -38.375  1.00  0.00           C  
ATOM    111  H5    U     4      -1.996  17.317 -38.653  1.00  0.00           H  
ATOM    112  C4    U     4      -3.860  16.496 -39.423  1.00  0.00           C  
ATOM    113  O4    U     4      -3.485  16.271 -40.566  1.00  0.00           O  
ATOM    114  N3    U     4      -5.092  16.151 -39.001  1.00  0.00           N  
ATOM    115  H3    U     4      -5.663  15.742 -39.727  1.00  0.00           H  
ATOM    116  C2    U     4      -5.545  16.208 -37.744  1.00  0.00           C  
ATOM    117  O2    U     4      -6.638  15.729 -37.513  1.00  0.00           O  
ATOM    118  C3'   U     4      -4.101  16.534 -33.451  1.00  0.00           C  
ATOM    119  H3'   U     4      -3.040  16.337 -33.609  1.00  0.00           H  
ATOM    120  C2'   U     4      -5.108  16.023 -34.463  1.00  0.00           C  
ATOM    121  H2'   U     4      -4.772  15.151 -35.026  1.00  0.00           H  
ATOM    122  O2'   U     4      -6.375  15.810 -33.888  1.00  0.00           O  
ATOM    123 HO2'   U     4      -6.570  14.885 -33.723  1.00  0.00           H  
ATOM    124  O3'   U     4      -4.301  15.972 -32.160  1.00  0.00           O  
ATOM    125  P     U     5      -3.684  14.562 -31.702  1.00  0.00           P  
ATOM    126  OP1   U     5      -3.766  14.350 -30.265  1.00  0.00           O  
ATOM    127  OP2   U     5      -2.329  14.491 -32.246  1.00  0.00           O  
ATOM    128  O5'   U     5      -4.599  13.606 -32.512  1.00  0.00           O  
ATOM    129  C5'   U     5      -5.756  13.113 -31.943  1.00  0.00           C  
ATOM    130  H5'   U     5      -6.329  13.984 -31.624  1.00  0.00           H  
ATOM    131 H5''   U     5      -5.637  12.443 -31.092  1.00  0.00           H  
ATOM    132  C4'   U     5      -6.629  12.343 -32.924  1.00  0.00           C  
ATOM    133  H4'   U     5      -7.637  12.151 -32.556  1.00  0.00           H  
ATOM    134  O4'   U     5      -6.754  13.199 -34.022  1.00  0.00           O  
ATOM    135  C1'   U     5      -6.805  12.361 -35.196  1.00  0.00           C  
ATOM    136  H1'   U     5      -7.798  12.470 -35.633  1.00  0.00           H  
ATOM    137  N1    U     5      -5.705  12.617 -36.252  1.00  0.00           N  
ATOM    138  C6    U     5      -4.401  13.020 -35.944  1.00  0.00           C  
ATOM    139  H6    U     5      -4.164  12.974 -34.891  1.00  0.00           H  
ATOM    140  C5    U     5      -3.491  13.305 -36.870  1.00  0.00           C  
ATOM    141  H5    U     5      -2.457  13.570 -36.707  1.00  0.00           H  
ATOM    142  C4    U     5      -3.682  12.973 -38.270  1.00  0.00           C  
ATOM    143  O4    U     5      -2.840  13.180 -39.119  1.00  0.00           O  
ATOM    144  N3    U     5      -4.873  12.354 -38.520  1.00  0.00           N  
ATOM    145  H3    U     5      -4.981  12.093 -39.490  1.00  0.00           H  
ATOM    146  C2    U     5      -5.936  12.177 -37.626  1.00  0.00           C  
ATOM    147  O2    U     5      -7.028  11.687 -37.918  1.00  0.00           O  
ATOM    148  C3'   U     5      -6.116  11.051 -33.352  1.00  0.00           C  
ATOM    149  H3'   U     5      -5.055  11.111 -33.596  1.00  0.00           H  
ATOM    150  C2'   U     5      -6.807  10.904 -34.651  1.00  0.00           C  
ATOM    151  H2'   U     5      -6.282  10.205 -35.303  1.00  0.00           H  
ATOM    152  O2'   U     5      -8.098  10.411 -34.540  1.00  0.00           O  
ATOM    153 HO2'   U     5      -8.199   9.749 -33.853  1.00  0.00           H  
ATOM    154  O3'   U     5      -6.498   9.995 -32.491  1.00  0.00           O  
ATOM    155  P     C     6      -5.483   8.638 -32.437  1.00  0.00           P  
ATOM    156  OP1   C     6      -5.908   7.735 -31.372  1.00  0.00           O  
ATOM    157  OP2   C     6      -4.055   9.091 -32.519  1.00  0.00           O  
ATOM    158  O5'   C     6      -5.851   7.948 -33.873  1.00  0.00           O  
ATOM    159  C5'   C     6      -7.020   7.117 -34.176  1.00  0.00           C  
ATOM    160  H5'   C     6      -7.928   7.682 -33.966  1.00  0.00           H  
ATOM    161 H5''   C     6      -6.962   6.331 -33.423  1.00  0.00           H  
ATOM    162  C4'   C     6      -7.020   6.504 -35.567  1.00  0.00           C  
ATOM    163  H4'   C     6      -7.958   5.984 -35.760  1.00  0.00           H  
ATOM    164  O4'   C     6      -6.892   7.542 -36.567  1.00  0.00           O  
ATOM    165  C1'   C     6      -6.181   7.004 -37.697  1.00  0.00           C  
ATOM    166  H1'   C     6      -6.884   6.960 -38.529  1.00  0.00           H  
ATOM    167  N1    C     6      -4.944   7.777 -38.111  1.00  0.00           N  
ATOM    168  C6    C     6      -4.504   8.752 -37.291  1.00  0.00           C  
ATOM    169  H6    C     6      -4.923   8.843 -36.300  1.00  0.00           H  
ATOM    170  C5    C     6      -3.462   9.479 -37.687  1.00  0.00           C  
ATOM    171  H5    C     6      -3.016  10.200 -37.018  1.00  0.00           H  
ATOM    172  C4    C     6      -2.927   9.212 -38.941  1.00  0.00           C  
ATOM    173  N4    C     6      -1.820   9.796 -39.247  1.00  0.00           N  
ATOM    174  H41   C     6      -1.470   9.709 -40.190  1.00  0.00           H  
ATOM    175  H42   C     6      -1.452  10.463 -38.584  1.00  0.00           H  
ATOM    176  N3    C     6      -3.379   8.225 -39.778  1.00  0.00           N  
ATOM    177  C2    C     6      -4.423   7.508 -39.331  1.00  0.00           C  
ATOM    178  O2    C     6      -4.947   6.641 -40.031  1.00  0.00           O  
ATOM    179  C3'   C     6      -5.783   5.641 -35.692  1.00  0.00           C  
ATOM    180  H3'   C     6      -4.851   6.121 -35.391  1.00  0.00           H  
ATOM    181  C2'   C     6      -5.743   5.602 -37.210  1.00  0.00           C  
ATOM    182  H2'   C     6      -4.737   5.405 -37.583  1.00  0.00           H  
ATOM    183  O2'   C     6      -6.719   4.753 -37.768  1.00  0.00           O  
ATOM    184 HO2'   C     6      -6.466   4.553 -38.673  1.00  0.00           H  
ATOM    185  O3'   C     6      -5.883   4.421 -35.071  1.00  0.00           O  
ATOM    186  P     A     7      -4.566   3.751 -34.525  1.00  0.00           P  
ATOM    187  OP1   A     7      -4.918   2.679 -33.564  1.00  0.00           O  
ATOM    188  OP2   A     7      -3.698   4.844 -34.065  1.00  0.00           O  
ATOM    189  O5'   A     7      -3.862   3.043 -35.752  1.00  0.00           O  
ATOM    190  C5'   A     7      -4.576   2.020 -36.517  1.00  0.00           C  
ATOM    191  H5'   A     7      -5.625   2.295 -36.629  1.00  0.00           H  
ATOM    192 H5''   A     7      -4.646   1.065 -35.997  1.00  0.00           H  
ATOM    193  C4'   A     7      -4.084   1.800 -38.015  1.00  0.00           C  
ATOM    194  H4'   A     7      -4.738   1.052 -38.464  1.00  0.00           H  
ATOM    195  O4'   A     7      -4.099   3.046 -38.785  1.00  0.00           O  
ATOM    196  C1'   A     7      -3.007   3.061 -39.728  1.00  0.00           C  
ATOM    197  H1'   A     7      -3.314   3.223 -40.762  1.00  0.00           H  
ATOM    198  N9    A     7      -2.089   4.157 -39.413  1.00  0.00           N  
ATOM    199  C8    A     7      -2.019   4.861 -38.237  1.00  0.00           C  
ATOM    200  H8    A     7      -2.631   4.654 -37.372  1.00  0.00           H  
ATOM    201  N7    A     7      -1.123   5.873 -38.299  1.00  0.00           N  
ATOM    202  C5    A     7      -0.681   5.812 -39.611  1.00  0.00           C  
ATOM    203  C6    A     7       0.313   6.541 -40.333  1.00  0.00           C  
ATOM    204  N6    A     7       1.076   7.555 -39.902  1.00  0.00           N  
ATOM    205  H61   A     7       1.703   7.905 -40.612  1.00  0.00           H  
ATOM    206  H62   A     7       1.059   7.762 -38.913  1.00  0.00           H  
ATOM    207  N1    A     7       0.601   6.294 -41.636  1.00  0.00           N  
ATOM    208  C2    A     7      -0.050   5.264 -42.184  1.00  0.00           C  
ATOM    209  H2    A     7       0.150   5.045 -43.222  1.00  0.00           H  
ATOM    210  N3    A     7      -0.909   4.484 -41.573  1.00  0.00           N  
ATOM    211  C4    A     7      -1.248   4.791 -40.269  1.00  0.00           C  
ATOM    212  C3'   A     7      -2.679   1.198 -38.124  1.00  0.00           C  
ATOM    213  H3'   A     7      -2.072   1.704 -37.373  1.00  0.00           H  
ATOM    214  C2'   A     7      -2.347   1.677 -39.509  1.00  0.00           C  
ATOM    215  H2'   A     7      -1.270   1.833 -39.578  1.00  0.00           H  
ATOM    216  O2'   A     7      -2.762   0.786 -40.514  1.00  0.00           O  
ATOM    217 HO2'   A     7      -1.958   0.406 -40.874  1.00  0.00           H  
ATOM    218  O3'   A     7      -2.716  -0.200 -37.918  1.00  0.00           O  
ATOM    219  P     U     8      -1.396  -1.090 -37.841  1.00  0.00           P  
ATOM    220  OP1   U     8      -1.781  -2.531 -37.573  1.00  0.00           O  
ATOM    221  OP2   U     8      -0.518  -0.540 -36.762  1.00  0.00           O  
ATOM    222  O5'   U     8      -0.631  -1.018 -39.245  1.00  0.00           O  
ATOM    223  C5'   U     8      -0.877  -1.930 -40.354  1.00  0.00           C  
ATOM    224  H5'   U     8      -1.948  -1.977 -40.547  1.00  0.00           H  
ATOM    225 H5''   U     8      -0.574  -2.921 -40.016  1.00  0.00           H  
ATOM    226  C4'   U     8      -0.101  -1.415 -41.542  1.00  0.00           C  
ATOM    227  H4'   U     8      -0.410  -2.001 -42.408  1.00  0.00           H  
ATOM    228  O4'   U     8      -0.209  -0.037 -41.703  1.00  0.00           O  
ATOM    229  C1'   U     8       1.034   0.493 -42.207  1.00  0.00           C  
ATOM    230  H1'   U     8       0.944   0.890 -43.218  1.00  0.00           H  
ATOM    231  N1    U     8       1.459   1.629 -41.340  1.00  0.00           N  
ATOM    232  C6    U     8       1.306   1.685 -39.942  1.00  0.00           C  
ATOM    233  H6    U     8       0.777   0.945 -39.359  1.00  0.00           H  
ATOM    234  C5    U     8       1.776   2.762 -39.271  1.00  0.00           C  
ATOM    235  H5    U     8       1.657   2.723 -38.199  1.00  0.00           H  
ATOM    236  C4    U     8       2.562   3.786 -39.875  1.00  0.00           C  
ATOM    237  O4    U     8       2.959   4.785 -39.286  1.00  0.00           O  
ATOM    238  N3    U     8       2.631   3.747 -41.264  1.00  0.00           N  
ATOM    239  H3    U     8       3.321   4.391 -41.623  1.00  0.00           H  
ATOM    240  C2    U     8       2.112   2.751 -42.049  1.00  0.00           C  
ATOM    241  O2    U     8       2.246   2.785 -43.237  1.00  0.00           O  
ATOM    242  C3'   U     8       1.375  -1.494 -41.255  1.00  0.00           C  
ATOM    243  H3'   U     8       1.592  -1.272 -40.210  1.00  0.00           H  
ATOM    244  C2'   U     8       2.121  -0.638 -42.214  1.00  0.00           C  
ATOM    245  H2'   U     8       3.091  -0.354 -41.806  1.00  0.00           H  
ATOM    246  O2'   U     8       2.119  -1.040 -43.585  1.00  0.00           O  
ATOM    247 HO2'   U     8       2.912  -0.722 -44.024  1.00  0.00           H  
ATOM    248  O3'   U     8       1.821  -2.903 -41.411  1.00  0.00           O  
ATOM    249  P     A     9       2.911  -3.554 -40.454  1.00  0.00           P  
ATOM    250  OP1   A     9       3.140  -4.892 -41.003  1.00  0.00           O  
ATOM    251  OP2   A     9       2.425  -3.361 -39.081  1.00  0.00           O  
ATOM    252  O5'   A     9       4.228  -2.757 -40.577  1.00  0.00           O  
ATOM    253  C5'   A     9       5.277  -3.277 -41.441  1.00  0.00           C  
ATOM    254  H5'   A     9       4.944  -3.154 -42.471  1.00  0.00           H  
ATOM    255 H5''   A     9       5.408  -4.335 -41.215  1.00  0.00           H  
ATOM    256  C4'   A     9       6.689  -2.640 -41.358  1.00  0.00           C  
ATOM    257  H4'   A     9       7.255  -3.213 -42.092  1.00  0.00           H  
ATOM    258  O4'   A     9       6.792  -1.320 -41.932  1.00  0.00           O  
ATOM    259  C1'   A     9       7.593  -0.491 -41.096  1.00  0.00           C  
ATOM    260  H1'   A     9       8.423  -0.114 -41.693  1.00  0.00           H  
ATOM    261  N9    A     9       6.794   0.628 -40.490  1.00  0.00           N  
ATOM    262  C8    A     9       5.533   0.604 -39.787  1.00  0.00           C  
ATOM    263  H8    A     9       4.980  -0.293 -39.551  1.00  0.00           H  
ATOM    264  N7    A     9       5.199   1.788 -39.289  1.00  0.00           N  
ATOM    265  C5    A     9       6.207   2.613 -39.769  1.00  0.00           C  
ATOM    266  C6    A     9       6.545   4.003 -39.532  1.00  0.00           C  
ATOM    267  N6    A     9       5.841   4.867 -38.740  1.00  0.00           N  
ATOM    268  H61   A     9       6.238   5.792 -38.661  1.00  0.00           H  
ATOM    269  H62   A     9       4.851   4.744 -38.577  1.00  0.00           H  
ATOM    270  N1    A     9       7.625   4.556 -40.021  1.00  0.00           N  
ATOM    271  C2    A     9       8.452   3.746 -40.742  1.00  0.00           C  
ATOM    272  H2    A     9       9.352   4.244 -41.071  1.00  0.00           H  
ATOM    273  N3    A     9       8.399   2.444 -40.919  1.00  0.00           N  
ATOM    274  C4    A     9       7.262   1.908 -40.311  1.00  0.00           C  
ATOM    275  C3'   A     9       7.410  -2.701 -40.071  1.00  0.00           C  
ATOM    276  H3'   A     9       6.682  -2.514 -39.281  1.00  0.00           H  
ATOM    277  C2'   A     9       8.307  -1.420 -40.055  1.00  0.00           C  
ATOM    278  H2'   A     9       8.359  -1.006 -39.048  1.00  0.00           H  
ATOM    279  O2'   A     9       9.607  -1.595 -40.477  1.00  0.00           O  
ATOM    280 HO2'   A     9       9.883  -2.503 -40.332  1.00  0.00           H  
ATOM    281  O3'   A     9       8.220  -3.922 -39.884  1.00  0.00           O  
ATOM    282  P     U    10       7.841  -4.992 -38.784  1.00  0.00           P  
ATOM    283  OP1   U    10       8.697  -6.181 -38.959  1.00  0.00           O  
ATOM    284  OP2   U    10       6.398  -5.317 -38.850  1.00  0.00           O  
ATOM    285  O5'   U    10       8.139  -4.224 -37.457  1.00  0.00           O  
ATOM    286  C5'   U    10       7.990  -4.719 -36.187  1.00  0.00           C  
ATOM    287  H5'   U    10       8.764  -5.469 -36.023  1.00  0.00           H  
ATOM    288 H5''   U    10       7.076  -5.297 -36.047  1.00  0.00           H  
ATOM    289  C4'   U    10       8.106  -3.651 -35.188  1.00  0.00           C  
ATOM    290  H4'   U    10       7.708  -3.988 -34.231  1.00  0.00           H  
ATOM    291  O4'   U    10       9.483  -3.189 -35.118  1.00  0.00           O  
ATOM    292  C1'   U    10       9.640  -1.811 -35.568  1.00  0.00           C  
ATOM    293  H1'   U    10       9.816  -1.220 -34.669  1.00  0.00           H  
ATOM    294  N1    U    10      10.847  -1.609 -36.429  1.00  0.00           N  
ATOM    295  C6    U    10      11.123  -2.468 -37.443  1.00  0.00           C  
ATOM    296  H6    U    10      10.571  -3.377 -37.632  1.00  0.00           H  
ATOM    297  C5    U    10      12.281  -2.324 -38.128  1.00  0.00           C  
ATOM    298  H5    U    10      12.637  -3.045 -38.849  1.00  0.00           H  
ATOM    299  C4    U    10      13.188  -1.234 -37.979  1.00  0.00           C  
ATOM    300  O4    U    10      14.237  -1.138 -38.536  1.00  0.00           O  
ATOM    301  N3    U    10      12.853  -0.452 -36.919  1.00  0.00           N  
ATOM    302  H3    U    10      13.543   0.216 -36.605  1.00  0.00           H  
ATOM    303  C2    U    10      11.644  -0.505 -36.243  1.00  0.00           C  
ATOM    304  O2    U    10      11.434   0.419 -35.406  1.00  0.00           O  
ATOM    305  C3'   U    10       7.262  -2.388 -35.517  1.00  0.00           C  
ATOM    306  H3'   U    10       6.398  -2.681 -36.113  1.00  0.00           H  
ATOM    307  C2'   U    10       8.302  -1.536 -36.293  1.00  0.00           C  
ATOM    308  H2'   U    10       8.299  -1.983 -37.287  1.00  0.00           H  
ATOM    309  O2'   U    10       7.975  -0.173 -36.354  1.00  0.00           O  
ATOM    310 HO2'   U    10       7.840   0.159 -35.464  1.00  0.00           H  
ATOM    311  O3'   U    10       6.841  -1.751 -34.365  1.00  0.00           O  
ATOM    312  P     A    11       5.688  -2.237 -33.371  1.00  0.00           P  
ATOM    313  OP1   A    11       4.893  -3.405 -33.851  1.00  0.00           O  
ATOM    314  OP2   A    11       5.024  -0.965 -32.921  1.00  0.00           O  
ATOM    315  O5'   A    11       6.606  -2.683 -32.177  1.00  0.00           O  
ATOM    316  C5'   A    11       6.031  -3.314 -31.087  1.00  0.00           C  
ATOM    317  H5'   A    11       5.597  -4.274 -31.367  1.00  0.00           H  
ATOM    318 H5''   A    11       5.331  -2.563 -30.719  1.00  0.00           H  
ATOM    319  C4'   A    11       7.141  -3.575 -30.081  1.00  0.00           C  
ATOM    320  H4'   A    11       6.790  -3.985 -29.134  1.00  0.00           H  
ATOM    321  O4'   A    11       7.974  -4.643 -30.551  1.00  0.00           O  
ATOM    322  C1'   A    11       9.175  -4.583 -29.840  1.00  0.00           C  
ATOM    323  H1'   A    11       9.120  -5.387 -29.106  1.00  0.00           H  
ATOM    324  N9    A    11      10.302  -4.866 -30.784  1.00  0.00           N  
ATOM    325  C8    A    11      10.994  -6.069 -30.873  1.00  0.00           C  
ATOM    326  H8    A    11      10.702  -6.957 -30.332  1.00  0.00           H  
ATOM    327  N7    A    11      11.843  -6.146 -31.881  1.00  0.00           N  
ATOM    328  C5    A    11      11.842  -4.824 -32.331  1.00  0.00           C  
ATOM    329  C6    A    11      12.501  -4.170 -33.385  1.00  0.00           C  
ATOM    330  N6    A    11      13.219  -4.818 -34.220  1.00  0.00           N  
ATOM    331  H61   A    11      13.750  -4.321 -34.921  1.00  0.00           H  
ATOM    332  H62   A    11      13.058  -5.814 -34.257  1.00  0.00           H  
ATOM    333  N1    A    11      12.449  -2.852 -33.505  1.00  0.00           N  
ATOM    334  C2    A    11      11.508  -2.247 -32.824  1.00  0.00           C  
ATOM    335  H2    A    11      11.378  -1.182 -32.946  1.00  0.00           H  
ATOM    336  N3    A    11      10.691  -2.779 -31.891  1.00  0.00           N  
ATOM    337  C4    A    11      10.923  -4.085 -31.684  1.00  0.00           C  
ATOM    338  C3'   A    11       8.176  -2.402 -29.778  1.00  0.00           C  
ATOM    339  H3'   A    11       8.405  -1.911 -30.724  1.00  0.00           H  
ATOM    340  C2'   A    11       9.338  -3.218 -29.135  1.00  0.00           C  
ATOM    341  H2'   A    11      10.333  -2.801 -29.284  1.00  0.00           H  
ATOM    342  O2'   A    11       9.015  -3.391 -27.788  1.00  0.00           O  
ATOM    343 HO2'   A    11       8.771  -2.512 -27.487  1.00  0.00           H  
ATOM    344  O3'   A    11       7.608  -1.464 -28.889  1.00  0.00           O  
ATOM    345  P     A    12       8.014   0.095 -28.829  1.00  0.00           P  
ATOM    346  OP1   A    12       7.440   0.733 -27.598  1.00  0.00           O  
ATOM    347  OP2   A    12       7.626   0.599 -30.152  1.00  0.00           O  
ATOM    348  O5'   A    12       9.569  -0.043 -28.638  1.00  0.00           O  
ATOM    349  C5'   A    12      10.467  -0.133 -29.679  1.00  0.00           C  
ATOM    350  H5'   A    12       9.881  -0.252 -30.590  1.00  0.00           H  
ATOM    351 H5''   A    12      11.216  -0.914 -29.551  1.00  0.00           H  
ATOM    352  C4'   A    12      11.387   1.131 -29.706  1.00  0.00           C  
ATOM    353  H4'   A    12      11.890   1.114 -30.672  1.00  0.00           H  
ATOM    354  O4'   A    12      10.733   2.411 -29.636  1.00  0.00           O  
ATOM    355  C1'   A    12      11.574   3.401 -29.189  1.00  0.00           C  
ATOM    356  H1'   A    12      11.926   4.035 -30.003  1.00  0.00           H  
ATOM    357  N9    A    12      10.881   4.330 -28.191  1.00  0.00           N  
ATOM    358  C8    A    12       9.745   4.032 -27.516  1.00  0.00           C  
ATOM    359  H8    A    12       9.192   3.113 -27.644  1.00  0.00           H  
ATOM    360  N7    A    12       9.268   5.045 -26.830  1.00  0.00           N  
ATOM    361  C5    A    12      10.100   6.071 -27.193  1.00  0.00           C  
ATOM    362  C6    A    12      10.112   7.424 -26.945  1.00  0.00           C  
ATOM    363  N6    A    12       9.234   8.083 -26.192  1.00  0.00           N  
ATOM    364  H61   A    12       9.370   9.084 -26.170  1.00  0.00           H  
ATOM    365  H62   A    12       8.585   7.476 -25.712  1.00  0.00           H  
ATOM    366  N1    A    12      10.970   8.264 -27.483  1.00  0.00           N  
ATOM    367  C2    A    12      11.955   7.723 -28.255  1.00  0.00           C  
ATOM    368  H2    A    12      12.716   8.386 -28.638  1.00  0.00           H  
ATOM    369  N3    A    12      12.056   6.444 -28.569  1.00  0.00           N  
ATOM    370  C4    A    12      11.065   5.669 -28.045  1.00  0.00           C  
ATOM    371  C3'   A    12      12.453   1.130 -28.633  1.00  0.00           C  
ATOM    372  H3'   A    12      11.865   0.843 -27.761  1.00  0.00           H  
ATOM    373  C2'   A    12      12.768   2.656 -28.574  1.00  0.00           C  
ATOM    374  H2'   A    12      12.882   2.949 -27.530  1.00  0.00           H  
ATOM    375  O2'   A    12      13.903   2.941 -29.419  1.00  0.00           O  
ATOM    376 HO2'   A    12      14.452   2.153 -29.410  1.00  0.00           H  
ATOM    377  O3'   A    12      13.591   0.323 -28.900  1.00  0.00           O  
ATOM    378  P     U    13      14.427  -0.343 -27.700  1.00  0.00           P  
ATOM    379  OP1   U    13      13.821  -0.020 -26.390  1.00  0.00           O  
ATOM    380  OP2   U    13      15.808   0.051 -27.974  1.00  0.00           O  
ATOM    381  O5'   U    13      14.293  -1.938 -27.913  1.00  0.00           O  
ATOM    382  C5'   U    13      13.162  -2.655 -27.612  1.00  0.00           C  
ATOM    383  H5'   U    13      12.326  -2.152 -28.098  1.00  0.00           H  
ATOM    384 H5''   U    13      12.965  -2.622 -26.541  1.00  0.00           H  
ATOM    385  C4'   U    13      13.178  -4.136 -28.133  1.00  0.00           C  
ATOM    386  H4'   U    13      12.252  -4.574 -27.760  1.00  0.00           H  
ATOM    387  O4'   U    13      13.192  -4.280 -29.543  1.00  0.00           O  
ATOM    388  C1'   U    13      14.330  -5.008 -30.000  1.00  0.00           C  
ATOM    389  H1'   U    13      13.870  -5.745 -30.658  1.00  0.00           H  
ATOM    390  N1    U    13      15.404  -4.112 -30.634  1.00  0.00           N  
ATOM    391  C6    U    13      15.197  -2.757 -30.758  1.00  0.00           C  
ATOM    392  H6    U    13      14.432  -2.230 -30.207  1.00  0.00           H  
ATOM    393  C5    U    13      16.059  -1.953 -31.487  1.00  0.00           C  
ATOM    394  H5    U    13      15.995  -0.875 -31.493  1.00  0.00           H  
ATOM    395  C4    U    13      17.136  -2.512 -32.279  1.00  0.00           C  
ATOM    396  O4    U    13      18.017  -1.953 -32.888  1.00  0.00           O  
ATOM    397  N3    U    13      17.190  -3.901 -32.132  1.00  0.00           N  
ATOM    398  H3    U    13      17.958  -4.386 -32.574  1.00  0.00           H  
ATOM    399  C2    U    13      16.402  -4.722 -31.419  1.00  0.00           C  
ATOM    400  O2    U    13      16.560  -5.921 -31.601  1.00  0.00           O  
ATOM    401  C3'   U    13      14.432  -4.923 -27.542  1.00  0.00           C  
ATOM    402  H3'   U    13      15.235  -4.222 -27.315  1.00  0.00           H  
ATOM    403  C2'   U    13      14.720  -5.770 -28.767  1.00  0.00           C  
ATOM    404  H2'   U    13      15.779  -6.028 -28.772  1.00  0.00           H  
ATOM    405  O2'   U    13      13.952  -6.983 -28.812  1.00  0.00           O  
ATOM    406 HO2'   U    13      14.191  -7.535 -28.064  1.00  0.00           H  
ATOM    407  O3'   U    13      14.005  -5.657 -26.339  1.00  0.00           O  
ATOM    408  P     C    14      15.101  -6.327 -25.436  1.00  0.00           P  
ATOM    409  OP1   C    14      14.509  -7.152 -24.360  1.00  0.00           O  
ATOM    410  OP2   C    14      15.988  -5.189 -24.919  1.00  0.00           O  
ATOM    411  O5'   C    14      15.942  -7.339 -26.334  1.00  0.00           O  
ATOM    412  C5'   C    14      15.595  -8.725 -26.494  1.00  0.00           C  
ATOM    413  H5'   C    14      14.540  -8.664 -26.761  1.00  0.00           H  
ATOM    414 H5''   C    14      15.815  -9.216 -25.546  1.00  0.00           H  
ATOM    415  C4'   C    14      16.267  -9.547 -27.660  1.00  0.00           C  
ATOM    416  H4'   C    14      15.798 -10.486 -27.952  1.00  0.00           H  
ATOM    417  O4'   C    14      16.270  -8.744 -28.834  1.00  0.00           O  
ATOM    418  C1'   C    14      17.447  -9.018 -29.673  1.00  0.00           C  
ATOM    419  H1'   C    14      17.121  -9.350 -30.659  1.00  0.00           H  
ATOM    420  N1    C    14      18.429  -7.843 -29.823  1.00  0.00           N  
ATOM    421  C6    C    14      18.302  -6.723 -29.027  1.00  0.00           C  
ATOM    422  H6    C    14      17.719  -6.856 -28.128  1.00  0.00           H  
ATOM    423  C5    C    14      18.811  -5.537 -29.421  1.00  0.00           C  
ATOM    424  H5    C    14      18.589  -4.621 -28.895  1.00  0.00           H  
ATOM    425  C4    C    14      19.529  -5.517 -30.665  1.00  0.00           C  
ATOM    426  N4    C    14      20.078  -4.439 -31.092  1.00  0.00           N  
ATOM    427  H41   C    14      20.630  -4.490 -31.936  1.00  0.00           H  
ATOM    428  H42   C    14      20.036  -3.651 -30.462  1.00  0.00           H  
ATOM    429  N3    C    14      19.707  -6.628 -31.378  1.00  0.00           N  
ATOM    430  C2    C    14      19.098  -7.770 -31.025  1.00  0.00           C  
ATOM    431  O2    C    14      19.143  -8.792 -31.729  1.00  0.00           O  
ATOM    432  C3'   C    14      17.726  -9.873 -27.420  1.00  0.00           C  
ATOM    433  H3'   C    14      18.205  -8.973 -27.035  1.00  0.00           H  
ATOM    434  C2'   C    14      18.169 -10.141 -28.886  1.00  0.00           C  
ATOM    435  H2'   C    14      19.234  -9.969 -29.046  1.00  0.00           H  
ATOM    436  O2'   C    14      17.683 -11.356 -29.356  1.00  0.00           O  
ATOM    437 HO2'   C    14      18.269 -11.673 -30.048  1.00  0.00           H  
ATOM    438  O3'   C    14      17.927 -10.999 -26.510  1.00  0.00           O  
ATOM    439  P     C    15      19.315 -11.314 -25.822  1.00  0.00           P  
ATOM    440  OP1   C    15      19.243 -12.309 -24.762  1.00  0.00           O  
ATOM    441  OP2   C    15      19.933  -9.977 -25.488  1.00  0.00           O  
ATOM    442  O5'   C    15      20.204 -11.854 -26.953  1.00  0.00           O  
ATOM    443  C5'   C    15      19.928 -13.071 -27.574  1.00  0.00           C  
ATOM    444  H5'   C    15      18.907 -13.252 -27.912  1.00  0.00           H  
ATOM    445 H5''   C    15      20.238 -13.875 -26.908  1.00  0.00           H  
ATOM    446  C4'   C    15      20.898 -13.203 -28.731  1.00  0.00           C  
ATOM    447  H4'   C    15      20.713 -14.127 -29.279  1.00  0.00           H  
ATOM    448  O4'   C    15      20.761 -12.062 -29.643  1.00  0.00           O  
ATOM    449  C1'   C    15      22.019 -11.680 -30.202  1.00  0.00           C  
ATOM    450  H1'   C    15      21.887 -11.812 -31.276  1.00  0.00           H  
ATOM    451  N1    C    15      22.400 -10.292 -29.947  1.00  0.00           N  
ATOM    452  C6    C    15      21.749  -9.579 -28.958  1.00  0.00           C  
ATOM    453  H6    C    15      21.092 -10.033 -28.231  1.00  0.00           H  
ATOM    454  C5    C    15      21.881  -8.242 -28.897  1.00  0.00           C  
ATOM    455  H5    C    15      21.407  -7.624 -28.149  1.00  0.00           H  
ATOM    456  C4    C    15      22.800  -7.669 -29.835  1.00  0.00           C  
ATOM    457  N4    C    15      23.147  -6.428 -29.780  1.00  0.00           N  
ATOM    458  H41   C    15      23.857  -6.059 -30.396  1.00  0.00           H  
ATOM    459  H42   C    15      22.544  -5.807 -29.259  1.00  0.00           H  
ATOM    460  N3    C    15      23.540  -8.365 -30.662  1.00  0.00           N  
ATOM    461  C2    C    15      23.357  -9.681 -30.721  1.00  0.00           C  
ATOM    462  O2    C    15      24.094 -10.329 -31.411  1.00  0.00           O  
ATOM    463  C3'   C    15      22.350 -13.122 -28.325  1.00  0.00           C  
ATOM    464  H3'   C    15      22.490 -12.303 -27.620  1.00  0.00           H  
ATOM    465  C2'   C    15      22.984 -12.768 -29.715  1.00  0.00           C  
ATOM    466  H2'   C    15      23.922 -12.254 -29.503  1.00  0.00           H  
ATOM    467  O2'   C    15      23.053 -13.868 -30.664  1.00  0.00           O  
ATOM    468 HO2'   C    15      23.583 -13.448 -31.345  1.00  0.00           H  
ATOM    469  O3'   C    15      22.817 -14.414 -27.838  1.00  0.00           O  
ATOM    470  P     U    16      24.046 -14.593 -26.912  1.00  0.00           P  
ATOM    471  OP1   U    16      24.167 -16.054 -26.777  1.00  0.00           O  
ATOM    472  OP2   U    16      24.021 -13.840 -25.660  1.00  0.00           O  
ATOM    473  O5'   U    16      25.315 -14.097 -27.726  1.00  0.00           O  
ATOM    474  C5'   U    16      25.847 -14.716 -28.922  1.00  0.00           C  
ATOM    475  H5'   U    16      24.951 -14.857 -29.528  1.00  0.00           H  
ATOM    476 H5''   U    16      26.374 -15.634 -28.664  1.00  0.00           H  
ATOM    477  C4'   U    16      26.748 -13.742 -29.682  1.00  0.00           C  
ATOM    478  H4'   U    16      27.218 -14.283 -30.503  1.00  0.00           H  
ATOM    479  O4'   U    16      26.040 -12.581 -30.163  1.00  0.00           O  
ATOM    480  C1'   U    16      26.951 -11.487 -30.108  1.00  0.00           C  
ATOM    481  H1'   U    16      27.036 -11.012 -31.086  1.00  0.00           H  
ATOM    482  N1    U    16      26.541 -10.421 -29.127  1.00  0.00           N  
ATOM    483  C6    U    16      25.533 -10.586 -28.163  1.00  0.00           C  
ATOM    484  H6    U    16      25.144 -11.569 -27.944  1.00  0.00           H  
ATOM    485  C5    U    16      25.057  -9.535 -27.490  1.00  0.00           C  
ATOM    486  H5    U    16      24.248  -9.723 -26.800  1.00  0.00           H  
ATOM    487  C4    U    16      25.602  -8.149 -27.718  1.00  0.00           C  
ATOM    488  O4    U    16      25.218  -7.115 -27.181  1.00  0.00           O  
ATOM    489  N3    U    16      26.623  -8.123 -28.626  1.00  0.00           N  
ATOM    490  H3    U    16      27.152  -7.279 -28.796  1.00  0.00           H  
ATOM    491  C2    U    16      27.228  -9.259 -29.249  1.00  0.00           C  
ATOM    492  O2    U    16      28.300  -8.966 -29.831  1.00  0.00           O  
ATOM    493  C3'   U    16      27.968 -13.207 -28.901  1.00  0.00           C  
ATOM    494  H3'   U    16      27.596 -12.827 -27.950  1.00  0.00           H  
ATOM    495  C2'   U    16      28.379 -12.051 -29.773  1.00  0.00           C  
ATOM    496  H2'   U    16      28.957 -11.344 -29.179  1.00  0.00           H  
ATOM    497  O2'   U    16      29.051 -12.482 -30.999  1.00  0.00           O  
ATOM    498 HO2'   U    16      29.512 -13.272 -30.709  1.00  0.00           H  
ATOM    499  O3'   U    16      29.027 -14.210 -28.928  1.00  0.00           O  
ATOM    500  P     A    17      29.733 -14.666 -27.640  1.00  0.00           P  
ATOM    501  OP1   A    17      30.278 -15.974 -27.918  1.00  0.00           O  
ATOM    502  OP2   A    17      28.692 -14.537 -26.561  1.00  0.00           O  
ATOM    503  O5'   A    17      30.923 -13.742 -27.398  1.00  0.00           O  
ATOM    504  C5'   A    17      32.106 -13.939 -28.180  1.00  0.00           C  
ATOM    505  H5'   A    17      31.952 -14.269 -29.207  1.00  0.00           H  
ATOM    506 H5''   A    17      32.766 -14.672 -27.717  1.00  0.00           H  
ATOM    507  C4'   A    17      32.935 -12.667 -28.310  1.00  0.00           C  
ATOM    508  H4'   A    17      33.807 -12.870 -28.932  1.00  0.00           H  
ATOM    509  O4'   A    17      32.157 -11.610 -28.899  1.00  0.00           O  
ATOM    510  C1'   A    17      32.421 -10.363 -28.240  1.00  0.00           C  
ATOM    511  H1'   A    17      32.784  -9.699 -29.024  1.00  0.00           H  
ATOM    512  N9    A    17      31.210  -9.852 -27.629  1.00  0.00           N  
ATOM    513  C8    A    17      30.097 -10.455 -27.053  1.00  0.00           C  
ATOM    514  H8    A    17      30.065 -11.530 -26.956  1.00  0.00           H  
ATOM    515  N7    A    17      29.168  -9.636 -26.638  1.00  0.00           N  
ATOM    516  C5    A    17      29.733  -8.358 -26.835  1.00  0.00           C  
ATOM    517  C6    A    17      29.330  -7.025 -26.523  1.00  0.00           C  
ATOM    518  N6    A    17      28.272  -6.716 -25.975  1.00  0.00           N  
ATOM    519  H61   A    17      28.052  -5.765 -25.713  1.00  0.00           H  
ATOM    520  H62   A    17      27.666  -7.484 -25.722  1.00  0.00           H  
ATOM    521  N1    A    17      30.140  -6.026 -26.817  1.00  0.00           N  
ATOM    522  C2    A    17      31.277  -6.344 -27.445  1.00  0.00           C  
ATOM    523  H2    A    17      31.928  -5.505 -27.639  1.00  0.00           H  
ATOM    524  N3    A    17      31.789  -7.529 -27.778  1.00  0.00           N  
ATOM    525  C4    A    17      30.975  -8.486 -27.472  1.00  0.00           C  
ATOM    526  C3'   A    17      33.336 -12.120 -26.913  1.00  0.00           C  
ATOM    527  H3'   A    17      32.515 -12.242 -26.207  1.00  0.00           H  
ATOM    528  C2'   A    17      33.539 -10.675 -27.279  1.00  0.00           C  
ATOM    529  H2'   A    17      33.471 -10.007 -26.420  1.00  0.00           H  
ATOM    530  O2'   A    17      34.789 -10.441 -27.908  1.00  0.00           O  
ATOM    531 HO2'   A    17      35.480 -10.764 -27.324  1.00  0.00           H  
ATOM    532  O3'   A    17      34.586 -12.641 -26.526  1.00  0.00           O  
ATOM    533  P     A    18      35.208 -12.288 -25.095  1.00  0.00           P  
ATOM    534  OP1   A    18      36.410 -13.095 -24.877  1.00  0.00           O  
ATOM    535  OP2   A    18      34.219 -12.274 -23.971  1.00  0.00           O  
ATOM    536  O5'   A    18      35.692 -10.819 -25.347  1.00  0.00           O  
ATOM    537  C5'   A    18      35.567  -9.863 -24.308  1.00  0.00           C  
ATOM    538  H5'   A    18      36.201 -10.186 -23.483  1.00  0.00           H  
ATOM    539 H5''   A    18      34.524  -9.802 -23.995  1.00  0.00           H  
ATOM    540  C4'   A    18      35.922  -8.468 -24.823  1.00  0.00           C  
ATOM    541  H4'   A    18      36.790  -8.704 -25.439  1.00  0.00           H  
ATOM    542  O4'   A    18      34.970  -7.948 -25.693  1.00  0.00           O  
ATOM    543  C1'   A    18      34.702  -6.612 -25.295  1.00  0.00           C  
ATOM    544  H1'   A    18      34.605  -5.961 -26.163  1.00  0.00           H  
ATOM    545  N9    A    18      33.342  -6.613 -24.548  1.00  0.00           N  
ATOM    546  C8    A    18      32.344  -7.621 -24.454  1.00  0.00           C  
ATOM    547  H8    A    18      32.478  -8.640 -24.788  1.00  0.00           H  
ATOM    548  N7    A    18      31.207  -7.260 -23.879  1.00  0.00           N  
ATOM    549  C5    A    18      31.419  -5.883 -23.696  1.00  0.00           C  
ATOM    550  C6    A    18      30.595  -4.823 -23.293  1.00  0.00           C  
ATOM    551  N6    A    18      29.404  -4.967 -22.805  1.00  0.00           N  
ATOM    552  H61   A    18      28.967  -4.107 -22.506  1.00  0.00           H  
ATOM    553  H62   A    18      28.934  -5.861 -22.810  1.00  0.00           H  
ATOM    554  N1    A    18      31.060  -3.551 -23.125  1.00  0.00           N  
ATOM    555  C2    A    18      32.341  -3.317 -23.421  1.00  0.00           C  
ATOM    556  H2    A    18      32.684  -2.293 -23.415  1.00  0.00           H  
ATOM    557  N3    A    18      33.163  -4.260 -23.855  1.00  0.00           N  
ATOM    558  C4    A    18      32.686  -5.494 -24.000  1.00  0.00           C  
ATOM    559  C3'   A    18      36.220  -7.470 -23.761  1.00  0.00           C  
ATOM    560  H3'   A    18      35.494  -7.656 -22.970  1.00  0.00           H  
ATOM    561  C2'   A    18      35.830  -6.138 -24.402  1.00  0.00           C  
ATOM    562  H2'   A    18      35.471  -5.464 -23.625  1.00  0.00           H  
ATOM    563  O2'   A    18      36.770  -5.552 -25.266  1.00  0.00           O  
ATOM    564 HO2'   A    18      37.583  -5.866 -24.862  1.00  0.00           H  
ATOM    565  O3'   A    18      37.573  -7.544 -23.439  1.00  0.00           O  
ATOM    566  P     U    19      38.107  -7.194 -21.964  1.00  0.00           P  
ATOM    567  OP1   U    19      39.568  -6.958 -22.057  1.00  0.00           O  
ATOM    568  OP2   U    19      37.542  -8.095 -20.938  1.00  0.00           O  
ATOM    569  O5'   U    19      37.497  -5.751 -21.698  1.00  0.00           O  
ATOM    570  C5'   U    19      38.222  -4.577 -21.853  1.00  0.00           C  
ATOM    571  H5'   U    19      38.537  -4.442 -22.887  1.00  0.00           H  
ATOM    572 H5''   U    19      39.134  -4.587 -21.256  1.00  0.00           H  
ATOM    573  C4'   U    19      37.365  -3.375 -21.374  1.00  0.00           C  
ATOM    574  H4'   U    19      37.862  -2.472 -21.728  1.00  0.00           H  
ATOM    575  O4'   U    19      36.031  -3.545 -21.907  1.00  0.00           O  
ATOM    576  C1'   U    19      35.093  -2.952 -21.112  1.00  0.00           C  
ATOM    577  H1'   U    19      34.687  -2.094 -21.647  1.00  0.00           H  
ATOM    578  N1    U    19      34.004  -3.987 -20.863  1.00  0.00           N  
ATOM    579  C6    U    19      34.199  -5.341 -21.002  1.00  0.00           C  
ATOM    580  H6    U    19      35.058  -5.671 -21.568  1.00  0.00           H  
ATOM    581  C5    U    19      33.341  -6.256 -20.610  1.00  0.00           C  
ATOM    582  H5    U    19      33.427  -7.332 -20.572  1.00  0.00           H  
ATOM    583  C4    U    19      32.059  -5.866 -20.036  1.00  0.00           C  
ATOM    584  O4    U    19      31.142  -6.666 -19.858  1.00  0.00           O  
ATOM    585  N3    U    19      31.857  -4.459 -19.945  1.00  0.00           N  
ATOM    586  H3    U    19      30.954  -4.102 -19.666  1.00  0.00           H  
ATOM    587  C2    U    19      32.823  -3.511 -20.250  1.00  0.00           C  
ATOM    588  O2    U    19      32.483  -2.337 -20.251  1.00  0.00           O  
ATOM    589  C3'   U    19      36.982  -3.341 -19.813  1.00  0.00           C  
ATOM    590  H3'   U    19      36.645  -4.321 -19.477  1.00  0.00           H  
ATOM    591  C2'   U    19      35.764  -2.445 -19.782  1.00  0.00           C  
ATOM    592  H2'   U    19      35.205  -2.725 -18.889  1.00  0.00           H  
ATOM    593  O2'   U    19      36.089  -1.073 -19.864  1.00  0.00           O  
ATOM    594 HO2'   U    19      36.989  -0.873 -19.597  1.00  0.00           H  
ATOM    595  O3'   U    19      38.116  -2.928 -19.136  1.00  0.00           O  
ATOM    596  P     G    20      38.278  -3.238 -17.611  1.00  0.00           P  
ATOM    597  OP1   G    20      39.544  -2.657 -17.151  1.00  0.00           O  
ATOM    598  OP2   G    20      38.035  -4.667 -17.393  1.00  0.00           O  
ATOM    599  O5'   G    20      37.141  -2.493 -16.904  1.00  0.00           O  
ATOM    600  C5'   G    20      37.169  -1.091 -16.605  1.00  0.00           C  
ATOM    601  H5'   G    20      37.340  -0.453 -17.472  1.00  0.00           H  
ATOM    602 H5''   G    20      37.947  -0.996 -15.847  1.00  0.00           H  
ATOM    603  C4'   G    20      35.837  -0.585 -15.948  1.00  0.00           C  
ATOM    604  H4'   G    20      35.834   0.499 -15.841  1.00  0.00           H  
ATOM    605  O4'   G    20      34.735  -1.137 -16.742  1.00  0.00           O  
ATOM    606  C1'   G    20      33.645  -1.361 -15.835  1.00  0.00           C  
ATOM    607  H1'   G    20      32.828  -0.649 -15.960  1.00  0.00           H  
ATOM    608  N9    G    20      32.937  -2.647 -16.221  1.00  0.00           N  
ATOM    609  C8    G    20      33.572  -3.839 -16.600  1.00  0.00           C  
ATOM    610  H8    G    20      34.612  -3.809 -16.891  1.00  0.00           H  
ATOM    611  N7    G    20      32.859  -4.898 -16.637  1.00  0.00           N  
ATOM    612  C5    G    20      31.610  -4.446 -16.195  1.00  0.00           C  
ATOM    613  C6    G    20      30.305  -5.071 -16.046  1.00  0.00           C  
ATOM    614  O6    G    20      29.915  -6.225 -16.335  1.00  0.00           O  
ATOM    615  N1    G    20      29.358  -4.180 -15.624  1.00  0.00           N  
ATOM    616  H1    G    20      28.419  -4.542 -15.541  1.00  0.00           H  
ATOM    617  C2    G    20      29.554  -2.922 -15.300  1.00  0.00           C  
ATOM    618  N2    G    20      28.510  -2.243 -14.974  1.00  0.00           N  
ATOM    619  H21   G    20      27.633  -2.742 -14.926  1.00  0.00           H  
ATOM    620  H22   G    20      28.587  -1.236 -14.990  1.00  0.00           H  
ATOM    621  N3    G    20      30.676  -2.265 -15.475  1.00  0.00           N  
ATOM    622  C4    G    20      31.651  -3.033 -15.888  1.00  0.00           C  
ATOM    623  C3'   G    20      35.658  -1.181 -14.561  1.00  0.00           C  
ATOM    624  H3'   G    20      36.060  -2.194 -14.568  1.00  0.00           H  
ATOM    625  C2'   G    20      34.152  -1.207 -14.403  1.00  0.00           C  
ATOM    626  H2'   G    20      33.780  -2.097 -13.895  1.00  0.00           H  
ATOM    627  O2'   G    20      33.619  -0.013 -13.812  1.00  0.00           O  
ATOM    628 HO2'   G    20      34.126   0.235 -13.035  1.00  0.00           H  
ATOM    629  O3'   G    20      36.348  -0.245 -13.740  1.00  0.00           O  
ATOM    630  P     A    21      36.719  -0.522 -12.185  1.00  0.00           P  
ATOM    631  OP1   A    21      37.718   0.484 -11.766  1.00  0.00           O  
ATOM    632  OP2   A    21      37.011  -1.998 -12.116  1.00  0.00           O  
ATOM    633  O5'   A    21      35.364  -0.163 -11.440  1.00  0.00           O  
ATOM    634  C5'   A    21      34.937  -0.920 -10.331  1.00  0.00           C  
ATOM    635  H5'   A    21      35.563  -0.671  -9.474  1.00  0.00           H  
ATOM    636 H5''   A    21      35.028  -2.004 -10.264  1.00  0.00           H  
ATOM    637  C4'   A    21      33.426  -0.562 -10.072  1.00  0.00           C  
ATOM    638  H4'   A    21      33.363   0.494  -9.806  1.00  0.00           H  
ATOM    639  O4'   A    21      32.688  -0.917 -11.221  1.00  0.00           O  
ATOM    640  C1'   A    21      31.332  -1.117 -10.792  1.00  0.00           C  
ATOM    641  H1'   A    21      30.596  -0.451 -11.243  1.00  0.00           H  
ATOM    642  N9    A    21      30.922  -2.488 -11.252  1.00  0.00           N  
ATOM    643  C8    A    21      31.584  -3.346 -12.129  1.00  0.00           C  
ATOM    644  H8    A    21      32.642  -3.276 -12.335  1.00  0.00           H  
ATOM    645  N7    A    21      30.882  -4.344 -12.561  1.00  0.00           N  
ATOM    646  C5    A    21      29.648  -4.109 -11.962  1.00  0.00           C  
ATOM    647  C6    A    21      28.460  -4.879 -11.927  1.00  0.00           C  
ATOM    648  N6    A    21      28.417  -6.046 -12.470  1.00  0.00           N  
ATOM    649  H61   A    21      27.624  -6.625 -12.234  1.00  0.00           H  
ATOM    650  H62   A    21      29.327  -6.469 -12.583  1.00  0.00           H  
ATOM    651  N1    A    21      27.351  -4.481 -11.270  1.00  0.00           N  
ATOM    652  C2    A    21      27.382  -3.342 -10.659  1.00  0.00           C  
ATOM    653  H2    A    21      26.474  -2.986 -10.195  1.00  0.00           H  
ATOM    654  N3    A    21      28.498  -2.557 -10.484  1.00  0.00           N  
ATOM    655  C4    A    21      29.643  -3.010 -11.187  1.00  0.00           C  
ATOM    656  C3'   A    21      32.801  -1.229  -8.929  1.00  0.00           C  
ATOM    657  H3'   A    21      33.026  -2.295  -8.955  1.00  0.00           H  
ATOM    658  C2'   A    21      31.358  -0.960  -9.314  1.00  0.00           C  
ATOM    659  H2'   A    21      30.756  -1.749  -8.864  1.00  0.00           H  
ATOM    660  O2'   A    21      30.760   0.343  -8.963  1.00  0.00           O  
ATOM    661 HO2'   A    21      29.814   0.232  -9.085  1.00  0.00           H  
ATOM    662  O3'   A    21      33.324  -0.652  -7.758  1.00  0.00           O  
ATOM    663  P     U    22      33.142  -1.384  -6.376  1.00  0.00           P  
ATOM    664  OP1   U    22      33.555  -0.429  -5.348  1.00  0.00           O  
ATOM    665  OP2   U    22      33.865  -2.636  -6.340  1.00  0.00           O  
ATOM    666  O5'   U    22      31.639  -1.736  -6.169  1.00  0.00           O  
ATOM    667  C5'   U    22      30.652  -0.812  -5.888  1.00  0.00           C  
ATOM    668  H5'   U    22      30.770  -0.005  -6.612  1.00  0.00           H  
ATOM    669 H5''   U    22      30.750  -0.242  -4.964  1.00  0.00           H  
ATOM    670  C4'   U    22      29.292  -1.432  -5.780  1.00  0.00           C  
ATOM    671  H4'   U    22      28.572  -0.682  -5.451  1.00  0.00           H  
ATOM    672  O4'   U    22      28.892  -2.091  -6.994  1.00  0.00           O  
ATOM    673  C1'   U    22      28.378  -3.388  -6.716  1.00  0.00           C  
ATOM    674  H1'   U    22      27.291  -3.394  -6.647  1.00  0.00           H  
ATOM    675  N1    U    22      28.874  -4.423  -7.717  1.00  0.00           N  
ATOM    676  C6    U    22      30.173  -4.516  -8.130  1.00  0.00           C  
ATOM    677  H6    U    22      30.860  -3.765  -7.768  1.00  0.00           H  
ATOM    678  C5    U    22      30.554  -5.570  -8.928  1.00  0.00           C  
ATOM    679  H5    U    22      31.572  -5.537  -9.286  1.00  0.00           H  
ATOM    680  C4    U    22      29.678  -6.637  -9.266  1.00  0.00           C  
ATOM    681  O4    U    22      30.001  -7.652  -9.916  1.00  0.00           O  
ATOM    682  N3    U    22      28.409  -6.506  -8.821  1.00  0.00           N  
ATOM    683  H3    U    22      27.780  -7.292  -8.900  1.00  0.00           H  
ATOM    684  C2    U    22      27.976  -5.468  -8.047  1.00  0.00           C  
ATOM    685  O2    U    22      26.832  -5.490  -7.687  1.00  0.00           O  
ATOM    686  C3'   U    22      29.202  -2.463  -4.646  1.00  0.00           C  
ATOM    687  H3'   U    22      30.176  -2.551  -4.165  1.00  0.00           H  
ATOM    688  C2'   U    22      29.000  -3.786  -5.286  1.00  0.00           C  
ATOM    689  H2'   U    22      29.998  -4.175  -5.492  1.00  0.00           H  
ATOM    690  O2'   U    22      28.198  -4.787  -4.748  1.00  0.00           O  
ATOM    691 HO2'   U    22      28.497  -4.981  -3.856  1.00  0.00           H  
ATOM    692  O3'   U    22      28.104  -2.260  -3.763  1.00  0.00           O  
ATOM    693  P     A    23      28.229  -1.293  -2.492  1.00  0.00           P  
ATOM    694  OP1   A    23      29.085  -0.177  -2.847  1.00  0.00           O  
ATOM    695  OP2   A    23      28.652  -2.027  -1.264  1.00  0.00           O  
ATOM    696  O5'   A    23      26.712  -0.908  -2.424  1.00  0.00           O  
ATOM    697  C5'   A    23      26.023   0.006  -3.370  1.00  0.00           C  
ATOM    698  H5'   A    23      26.389  -0.247  -4.365  1.00  0.00           H  
ATOM    699 H5''   A    23      26.352   1.002  -3.073  1.00  0.00           H  
ATOM    700  C4'   A    23      24.571  -0.225  -3.284  1.00  0.00           C  
ATOM    701  H4'   A    23      24.057   0.379  -4.032  1.00  0.00           H  
ATOM    702  O4'   A    23      24.357  -1.543  -3.901  1.00  0.00           O  
ATOM    703  C1'   A    23      23.427  -2.215  -3.064  1.00  0.00           C  
ATOM    704  H1'   A    23      22.447  -2.163  -3.539  1.00  0.00           H  
ATOM    705  N9    A    23      23.851  -3.656  -3.092  1.00  0.00           N  
ATOM    706  C8    A    23      24.849  -4.278  -3.859  1.00  0.00           C  
ATOM    707  H8    A    23      25.528  -3.755  -4.517  1.00  0.00           H  
ATOM    708  N7    A    23      24.914  -5.598  -3.747  1.00  0.00           N  
ATOM    709  C5    A    23      23.804  -5.872  -2.986  1.00  0.00           C  
ATOM    710  C6    A    23      23.151  -7.007  -2.502  1.00  0.00           C  
ATOM    711  N6    A    23      23.545  -8.191  -2.770  1.00  0.00           N  
ATOM    712  H61   A    23      23.131  -8.913  -2.198  1.00  0.00           H  
ATOM    713  H62   A    23      24.441  -8.286  -3.228  1.00  0.00           H  
ATOM    714  N1    A    23      22.082  -6.960  -1.671  1.00  0.00           N  
ATOM    715  C2    A    23      21.703  -5.759  -1.248  1.00  0.00           C  
ATOM    716  H2    A    23      20.905  -5.793  -0.521  1.00  0.00           H  
ATOM    717  N3    A    23      22.237  -4.579  -1.554  1.00  0.00           N  
ATOM    718  C4    A    23      23.230  -4.716  -2.467  1.00  0.00           C  
ATOM    719  C3'   A    23      23.809  -0.133  -1.934  1.00  0.00           C  
ATOM    720  H3'   A    23      24.532   0.271  -1.226  1.00  0.00           H  
ATOM    721  C2'   A    23      23.542  -1.586  -1.619  1.00  0.00           C  
ATOM    722  H2'   A    23      24.441  -2.012  -1.173  1.00  0.00           H  
ATOM    723  O2'   A    23      22.393  -1.848  -0.824  1.00  0.00           O  
ATOM    724 HO2'   A    23      22.274  -2.800  -0.852  1.00  0.00           H  
ATOM    725  O3'   A    23      22.608   0.615  -2.155  1.00  0.00           O  
ATOM    726  P     U    24      22.344   1.866  -1.306  1.00  0.00           P  
ATOM    727  OP1   U    24      22.920   1.711   0.024  1.00  0.00           O  
ATOM    728  OP2   U    24      20.871   2.134  -1.463  1.00  0.00           O  
ATOM    729  O5'   U    24      23.110   3.028  -2.130  1.00  0.00           O  
ATOM    730  C5'   U    24      22.542   3.454  -3.361  1.00  0.00           C  
ATOM    731  H5'   U    24      21.484   3.680  -3.226  1.00  0.00           H  
ATOM    732 H5''   U    24      22.603   2.748  -4.189  1.00  0.00           H  
ATOM    733  C4'   U    24      23.291   4.669  -3.857  1.00  0.00           C  
ATOM    734  H4'   U    24      22.740   4.973  -4.747  1.00  0.00           H  
ATOM    735  O4'   U    24      23.205   5.679  -2.793  1.00  0.00           O  
ATOM    736  C1'   U    24      24.465   5.927  -2.243  1.00  0.00           C  
ATOM    737  H1'   U    24      24.943   6.810  -2.665  1.00  0.00           H  
ATOM    738  N1    U    24      24.483   6.154  -0.790  1.00  0.00           N  
ATOM    739  C6    U    24      23.647   5.409   0.040  1.00  0.00           C  
ATOM    740  H6    U    24      22.928   4.723  -0.383  1.00  0.00           H  
ATOM    741  C5    U    24      23.678   5.540   1.349  1.00  0.00           C  
ATOM    742  H5    U    24      23.082   4.942   2.023  1.00  0.00           H  
ATOM    743  C4    U    24      24.585   6.497   2.016  1.00  0.00           C  
ATOM    744  O4    U    24      24.776   6.593   3.200  1.00  0.00           O  
ATOM    745  N3    U    24      25.321   7.242   1.162  1.00  0.00           N  
ATOM    746  H3    U    24      26.092   7.746   1.577  1.00  0.00           H  
ATOM    747  C2    U    24      25.442   7.030  -0.204  1.00  0.00           C  
ATOM    748  O2    U    24      26.142   7.791  -0.840  1.00  0.00           O  
ATOM    749  C3'   U    24      24.773   4.485  -4.140  1.00  0.00           C  
ATOM    750  H3'   U    24      25.035   3.474  -4.455  1.00  0.00           H  
ATOM    751  C2'   U    24      25.425   4.755  -2.755  1.00  0.00           C  
ATOM    752  H2'   U    24      25.385   3.804  -2.224  1.00  0.00           H  
ATOM    753  O2'   U    24      26.810   5.027  -2.934  1.00  0.00           O  
ATOM    754 HO2'   U    24      27.052   5.717  -3.556  1.00  0.00           H  
ATOM    755  O3'   U    24      25.134   5.395  -5.042  1.00  0.00           O  
ATOM    756  P     G    25      25.069   5.168  -6.640  1.00  0.00           P  
ATOM    757  OP1   G    25      25.860   6.150  -7.480  1.00  0.00           O  
ATOM    758  OP2   G    25      23.622   5.049  -7.035  1.00  0.00           O  
ATOM    759  O5'   G    25      25.763   3.788  -6.858  1.00  0.00           O  
ATOM    760  C5'   G    25      27.123   3.694  -6.989  1.00  0.00           C  
ATOM    761  H5'   G    25      27.523   4.045  -6.037  1.00  0.00           H  
ATOM    762 H5''   G    25      27.295   4.399  -7.802  1.00  0.00           H  
ATOM    763  C4'   G    25      27.474   2.311  -7.569  1.00  0.00           C  
ATOM    764  H4'   G    25      28.543   2.208  -7.752  1.00  0.00           H  
ATOM    765  O4'   G    25      27.112   1.265  -6.670  1.00  0.00           O  
ATOM    766  C1'   G    25      26.598   0.178  -7.505  1.00  0.00           C  
ATOM    767  H1'   G    25      27.104  -0.757  -7.263  1.00  0.00           H  
ATOM    768  N9    G    25      25.132   0.071  -7.323  1.00  0.00           N  
ATOM    769  C8    G    25      24.183   1.001  -7.024  1.00  0.00           C  
ATOM    770  H8    G    25      24.344   2.044  -7.253  1.00  0.00           H  
ATOM    771  N7    G    25      23.084   0.577  -6.574  1.00  0.00           N  
ATOM    772  C5    G    25      23.161  -0.818  -6.714  1.00  0.00           C  
ATOM    773  C6    G    25      22.261  -1.801  -6.203  1.00  0.00           C  
ATOM    774  O6    G    25      21.210  -1.684  -5.595  1.00  0.00           O  
ATOM    775  N1    G    25      22.730  -3.085  -6.459  1.00  0.00           N  
ATOM    776  H1    G    25      22.224  -3.849  -6.032  1.00  0.00           H  
ATOM    777  C2    G    25      23.938  -3.342  -6.945  1.00  0.00           C  
ATOM    778  N2    G    25      24.271  -4.548  -6.972  1.00  0.00           N  
ATOM    779  H21   G    25      23.639  -5.314  -6.789  1.00  0.00           H  
ATOM    780  H22   G    25      25.238  -4.687  -7.228  1.00  0.00           H  
ATOM    781  N3    G    25      24.826  -2.461  -7.377  1.00  0.00           N  
ATOM    782  C4    G    25      24.395  -1.166  -7.230  1.00  0.00           C  
ATOM    783  C3'   G    25      26.875   2.003  -8.939  1.00  0.00           C  
ATOM    784  H3'   G    25      25.873   2.430  -8.882  1.00  0.00           H  
ATOM    785  C2'   G    25      26.889   0.532  -8.941  1.00  0.00           C  
ATOM    786  H2'   G    25      26.166   0.075  -9.617  1.00  0.00           H  
ATOM    787  O2'   G    25      28.160   0.043  -9.155  1.00  0.00           O  
ATOM    788 HO2'   G    25      28.037  -0.843  -9.504  1.00  0.00           H  
ATOM    789  O3'   G    25      27.546   2.661 -10.030  1.00  0.00           O  
ATOM    790  P     G    26      26.792   3.262 -11.286  1.00  0.00           P  
ATOM    791  OP1   G    26      27.755   3.789 -12.272  1.00  0.00           O  
ATOM    792  OP2   G    26      25.662   4.108 -10.838  1.00  0.00           O  
ATOM    793  O5'   G    26      26.173   1.945 -11.974  1.00  0.00           O  
ATOM    794  C5'   G    26      27.005   0.930 -12.470  1.00  0.00           C  
ATOM    795  H5'   G    26      27.819   0.681 -11.789  1.00  0.00           H  
ATOM    796 H5''   G    26      27.362   1.304 -13.430  1.00  0.00           H  
ATOM    797  C4'   G    26      26.159  -0.344 -12.806  1.00  0.00           C  
ATOM    798  H4'   G    26      26.817  -1.096 -13.242  1.00  0.00           H  
ATOM    799  O4'   G    26      25.671  -1.115 -11.711  1.00  0.00           O  
ATOM    800  C1'   G    26      24.276  -1.349 -11.830  1.00  0.00           C  
ATOM    801  H1'   G    26      24.230  -2.419 -11.631  1.00  0.00           H  
ATOM    802  N9    G    26      23.345  -0.638 -10.901  1.00  0.00           N  
ATOM    803  C8    G    26      23.246   0.691 -10.682  1.00  0.00           C  
ATOM    804  H8    G    26      23.782   1.465 -11.212  1.00  0.00           H  
ATOM    805  N7    G    26      22.227   0.975  -9.899  1.00  0.00           N  
ATOM    806  C5    G    26      21.655  -0.261  -9.573  1.00  0.00           C  
ATOM    807  C6    G    26      20.519  -0.612  -8.794  1.00  0.00           C  
ATOM    808  O6    G    26      19.675   0.166  -8.346  1.00  0.00           O  
ATOM    809  N1    G    26      20.391  -1.967  -8.718  1.00  0.00           N  
ATOM    810  H1    G    26      19.550  -2.351  -8.311  1.00  0.00           H  
ATOM    811  C2    G    26      21.158  -2.888  -9.352  1.00  0.00           C  
ATOM    812  N2    G    26      20.846  -4.188  -9.236  1.00  0.00           N  
ATOM    813  H21   G    26      19.944  -4.425  -8.848  1.00  0.00           H  
ATOM    814  H22   G    26      21.314  -4.909  -9.766  1.00  0.00           H  
ATOM    815  N3    G    26      22.202  -2.591 -10.086  1.00  0.00           N  
ATOM    816  C4    G    26      22.377  -1.261 -10.162  1.00  0.00           C  
ATOM    817  C3'   G    26      24.949  -0.026 -13.701  1.00  0.00           C  
ATOM    818  H3'   G    26      24.608   0.978 -13.449  1.00  0.00           H  
ATOM    819  C2'   G    26      23.975  -1.082 -13.305  1.00  0.00           C  
ATOM    820  H2'   G    26      22.952  -0.731 -13.438  1.00  0.00           H  
ATOM    821  O2'   G    26      24.401  -2.184 -14.089  1.00  0.00           O  
ATOM    822 HO2'   G    26      24.253  -2.032 -15.025  1.00  0.00           H  
ATOM    823  O3'   G    26      25.345  -0.050 -15.087  1.00  0.00           O  
ATOM    824  P     U    27      24.432   0.861 -16.033  1.00  0.00           P  
ATOM    825  OP1   U    27      23.196   1.234 -15.322  1.00  0.00           O  
ATOM    826  OP2   U    27      24.200   0.167 -17.282  1.00  0.00           O  
ATOM    827  O5'   U    27      25.284   2.129 -16.434  1.00  0.00           O  
ATOM    828  C5'   U    27      26.006   2.955 -15.492  1.00  0.00           C  
ATOM    829  H5'   U    27      25.858   2.625 -14.464  1.00  0.00           H  
ATOM    830 H5''   U    27      25.612   3.966 -15.601  1.00  0.00           H  
ATOM    831  C4'   U    27      27.499   2.931 -15.806  1.00  0.00           C  
ATOM    832  H4'   U    27      27.956   3.581 -15.060  1.00  0.00           H  
ATOM    833  O4'   U    27      28.091   1.613 -15.722  1.00  0.00           O  
ATOM    834  C1'   U    27      29.085   1.531 -16.741  1.00  0.00           C  
ATOM    835  H1'   U    27      30.077   1.392 -16.312  1.00  0.00           H  
ATOM    836  N1    U    27      28.957   0.318 -17.604  1.00  0.00           N  
ATOM    837  C6    U    27      27.772  -0.368 -17.679  1.00  0.00           C  
ATOM    838  H6    U    27      26.876   0.043 -17.237  1.00  0.00           H  
ATOM    839  C5    U    27      27.700  -1.593 -18.274  1.00  0.00           C  
ATOM    840  H5    U    27      26.793  -2.179 -18.249  1.00  0.00           H  
ATOM    841  C4    U    27      28.941  -2.217 -18.802  1.00  0.00           C  
ATOM    842  O4    U    27      28.982  -3.304 -19.321  1.00  0.00           O  
ATOM    843  N3    U    27      29.971  -1.317 -18.907  1.00  0.00           N  
ATOM    844  H3    U    27      30.655  -1.611 -19.590  1.00  0.00           H  
ATOM    845  C2    U    27      30.061  -0.141 -18.243  1.00  0.00           C  
ATOM    846  O2    U    27      31.051   0.575 -18.359  1.00  0.00           O  
ATOM    847  C3'   U    27      27.762   3.349 -17.321  1.00  0.00           C  
ATOM    848  H3'   U    27      27.060   2.833 -17.976  1.00  0.00           H  
ATOM    849  C2'   U    27      29.127   2.823 -17.606  1.00  0.00           C  
ATOM    850  H2'   U    27      29.385   2.669 -18.654  1.00  0.00           H  
ATOM    851  O2'   U    27      30.083   3.658 -17.039  1.00  0.00           O  
ATOM    852 HO2'   U    27      29.806   4.565 -17.192  1.00  0.00           H  
ATOM    853  O3'   U    27      27.708   4.738 -17.460  1.00  0.00           O  
ATOM    854  P     U    28      27.241   5.416 -18.858  1.00  0.00           P  
ATOM    855  OP1   U    28      27.394   6.880 -18.824  1.00  0.00           O  
ATOM    856  OP2   U    28      25.846   4.838 -19.160  1.00  0.00           O  
ATOM    857  O5'   U    28      28.239   4.870 -19.959  1.00  0.00           O  
ATOM    858  C5'   U    28      29.581   5.376 -20.161  1.00  0.00           C  
ATOM    859  H5'   U    28      30.116   5.206 -19.227  1.00  0.00           H  
ATOM    860 H5''   U    28      29.520   6.430 -20.432  1.00  0.00           H  
ATOM    861  C4'   U    28      30.274   4.577 -21.243  1.00  0.00           C  
ATOM    862  H4'   U    28      31.225   5.087 -21.399  1.00  0.00           H  
ATOM    863  O4'   U    28      30.506   3.292 -20.720  1.00  0.00           O  
ATOM    864  C1'   U    28      30.622   2.458 -21.890  1.00  0.00           C  
ATOM    865  H1'   U    28      31.649   2.118 -22.018  1.00  0.00           H  
ATOM    866  N1    U    28      29.767   1.240 -21.875  1.00  0.00           N  
ATOM    867  C6    U    28      28.483   1.254 -21.503  1.00  0.00           C  
ATOM    868  H6    U    28      28.063   2.228 -21.297  1.00  0.00           H  
ATOM    869  C5    U    28      27.704   0.125 -21.506  1.00  0.00           C  
ATOM    870  H5    U    28      26.656   0.293 -21.309  1.00  0.00           H  
ATOM    871  C4    U    28      28.202  -1.158 -21.850  1.00  0.00           C  
ATOM    872  O4    U    28      27.560  -2.197 -21.993  1.00  0.00           O  
ATOM    873  N3    U    28      29.553  -1.136 -22.124  1.00  0.00           N  
ATOM    874  H3    U    28      29.930  -1.973 -22.546  1.00  0.00           H  
ATOM    875  C2    U    28      30.301   0.009 -22.274  1.00  0.00           C  
ATOM    876  O2    U    28      31.338  -0.217 -22.878  1.00  0.00           O  
ATOM    877  C3'   U    28      29.668   4.602 -22.572  1.00  0.00           C  
ATOM    878  H3'   U    28      28.616   4.363 -22.418  1.00  0.00           H  
ATOM    879  C2'   U    28      30.307   3.289 -23.173  1.00  0.00           C  
ATOM    880  H2'   U    28      29.641   2.810 -23.891  1.00  0.00           H  
ATOM    881  O2'   U    28      31.629   3.444 -23.663  1.00  0.00           O  
ATOM    882 HO2'   U    28      31.576   3.857 -24.528  1.00  0.00           H  
ATOM    883  O3'   U    28      29.816   5.747 -23.255  1.00  0.00           O  
ATOM    884  P     U    29      29.252   5.925 -24.727  1.00  0.00           P  
ATOM    885  OP1   U    29      29.501   7.314 -25.147  1.00  0.00           O  
ATOM    886  OP2   U    29      27.871   5.460 -24.833  1.00  0.00           O  
ATOM    887  O5'   U    29      30.300   5.031 -25.657  1.00  0.00           O  
ATOM    888  C5'   U    29      29.849   4.208 -26.751  1.00  0.00           C  
ATOM    889  H5'   U    29      29.756   4.763 -27.685  1.00  0.00           H  
ATOM    890 H5''   U    29      28.826   3.954 -26.473  1.00  0.00           H  
ATOM    891  C4'   U    29      30.766   2.957 -26.999  1.00  0.00           C  
ATOM    892  H4'   U    29      31.794   3.313 -26.926  1.00  0.00           H  
ATOM    893  O4'   U    29      30.795   2.033 -25.945  1.00  0.00           O  
ATOM    894  C1'   U    29      31.236   0.762 -26.452  1.00  0.00           C  
ATOM    895  H1'   U    29      32.263   0.592 -26.130  1.00  0.00           H  
ATOM    896  N1    U    29      30.350  -0.377 -26.048  1.00  0.00           N  
ATOM    897  C6    U    29      29.102  -0.029 -25.742  1.00  0.00           C  
ATOM    898  H6    U    29      28.839   1.010 -25.609  1.00  0.00           H  
ATOM    899  C5    U    29      28.099  -0.966 -25.745  1.00  0.00           C  
ATOM    900  H5    U    29      27.068  -0.713 -25.545  1.00  0.00           H  
ATOM    901  C4    U    29      28.437  -2.366 -26.059  1.00  0.00           C  
ATOM    902  O4    U    29      27.634  -3.314 -26.193  1.00  0.00           O  
ATOM    903  N3    U    29      29.727  -2.594 -26.391  1.00  0.00           N  
ATOM    904  H3    U    29      30.007  -3.510 -26.710  1.00  0.00           H  
ATOM    905  C2    U    29      30.766  -1.693 -26.260  1.00  0.00           C  
ATOM    906  O2    U    29      31.917  -2.114 -26.298  1.00  0.00           O  
ATOM    907  C3'   U    29      30.420   2.149 -28.249  1.00  0.00           C  
ATOM    908  H3'   U    29      29.355   1.916 -28.245  1.00  0.00           H  
ATOM    909  C2'   U    29      31.254   0.882 -27.993  1.00  0.00           C  
ATOM    910  H2'   U    29      30.850  -0.048 -28.394  1.00  0.00           H  
ATOM    911  O2'   U    29      32.627   1.001 -28.258  1.00  0.00           O  
ATOM    912 HO2'   U    29      32.776   0.442 -29.024  1.00  0.00           H  
ATOM    913  O3'   U    29      30.803   2.671 -29.513  1.00  0.00           O  
ATOM    914  P     G    30      30.128   2.155 -30.949  1.00  0.00           P  
ATOM    915  OP1   G    30      30.471   3.144 -31.986  1.00  0.00           O  
ATOM    916  OP2   G    30      28.696   1.807 -30.679  1.00  0.00           O  
ATOM    917  O5'   G    30      30.940   0.854 -31.341  1.00  0.00           O  
ATOM    918  C5'   G    30      32.154   0.937 -32.073  1.00  0.00           C  
ATOM    919  H5'   G    30      32.939   1.353 -31.442  1.00  0.00           H  
ATOM    920 H5''   G    30      32.070   1.582 -32.947  1.00  0.00           H  
ATOM    921  C4'   G    30      32.667  -0.430 -32.468  1.00  0.00           C  
ATOM    922  H4'   G    30      33.621  -0.288 -32.975  1.00  0.00           H  
ATOM    923  O4'   G    30      32.953  -1.205 -31.313  1.00  0.00           O  
ATOM    924  C1'   G    30      32.473  -2.520 -31.593  1.00  0.00           C  
ATOM    925  H1'   G    30      33.274  -3.229 -31.381  1.00  0.00           H  
ATOM    926  N9    G    30      31.230  -2.953 -30.850  1.00  0.00           N  
ATOM    927  C8    G    30      30.214  -2.160 -30.337  1.00  0.00           C  
ATOM    928  H8    G    30      30.201  -1.089 -30.204  1.00  0.00           H  
ATOM    929  N7    G    30      29.167  -2.802 -29.867  1.00  0.00           N  
ATOM    930  C5    G    30      29.532  -4.170 -30.094  1.00  0.00           C  
ATOM    931  C6    G    30      28.866  -5.372 -29.908  1.00  0.00           C  
ATOM    932  O6    G    30      27.754  -5.617 -29.428  1.00  0.00           O  
ATOM    933  N1    G    30      29.551  -6.465 -30.383  1.00  0.00           N  
ATOM    934  H1    G    30      29.050  -7.341 -30.336  1.00  0.00           H  
ATOM    935  C2    G    30      30.835  -6.474 -30.861  1.00  0.00           C  
ATOM    936  N2    G    30      31.320  -7.546 -31.378  1.00  0.00           N  
ATOM    937  H21   G    30      30.713  -8.340 -31.525  1.00  0.00           H  
ATOM    938  H22   G    30      32.066  -7.367 -32.035  1.00  0.00           H  
ATOM    939  N3    G    30      31.498  -5.361 -31.160  1.00  0.00           N  
ATOM    940  C4    G    30      30.821  -4.258 -30.691  1.00  0.00           C  
ATOM    941  C3'   G    30      31.626  -1.189 -33.381  1.00  0.00           C  
ATOM    942  H3'   G    30      30.657  -1.066 -32.897  1.00  0.00           H  
ATOM    943  C2'   G    30      32.212  -2.579 -33.117  1.00  0.00           C  
ATOM    944  H2'   G    30      31.535  -3.379 -33.414  1.00  0.00           H  
ATOM    945  O2'   G    30      33.427  -2.777 -33.767  1.00  0.00           O  
ATOM    946 HO2'   G    30      34.180  -2.350 -33.353  1.00  0.00           H  
ATOM    947  O3'   G    30      31.580  -0.773 -34.772  1.00  0.00           O  
ATOM    948  P     G    31      30.353  -1.131 -35.684  1.00  0.00           P  
ATOM    949  OP1   G    31      30.640  -0.431 -36.932  1.00  0.00           O  
ATOM    950  OP2   G    31      29.135  -0.787 -35.011  1.00  0.00           O  
ATOM    951  O5'   G    31      30.380  -2.705 -35.946  1.00  0.00           O  
ATOM    952  C5'   G    31      31.489  -3.440 -36.452  1.00  0.00           C  
ATOM    953  H5'   G    31      32.416  -3.215 -35.925  1.00  0.00           H  
ATOM    954 H5''   G    31      31.640  -3.098 -37.476  1.00  0.00           H  
ATOM    955  C4'   G    31      31.176  -4.908 -36.454  1.00  0.00           C  
ATOM    956  H4'   G    31      31.954  -5.407 -37.031  1.00  0.00           H  
ATOM    957  O4'   G    31      31.022  -5.444 -35.127  1.00  0.00           O  
ATOM    958  C1'   G    31      29.981  -6.419 -35.023  1.00  0.00           C  
ATOM    959  H1'   G    31      30.365  -7.405 -34.761  1.00  0.00           H  
ATOM    960  N9    G    31      28.965  -5.863 -34.072  1.00  0.00           N  
ATOM    961  C8    G    31      28.819  -4.587 -33.724  1.00  0.00           C  
ATOM    962  H8    G    31      29.402  -3.773 -34.128  1.00  0.00           H  
ATOM    963  N7    G    31      27.754  -4.377 -32.988  1.00  0.00           N  
ATOM    964  C5    G    31      27.222  -5.680 -32.804  1.00  0.00           C  
ATOM    965  C6    G    31      26.016  -6.112 -32.081  1.00  0.00           C  
ATOM    966  O6    G    31      25.166  -5.453 -31.481  1.00  0.00           O  
ATOM    967  N1    G    31      25.781  -7.420 -32.280  1.00  0.00           N  
ATOM    968  H1    G    31      24.914  -7.799 -31.927  1.00  0.00           H  
ATOM    969  C2    G    31      26.558  -8.334 -32.991  1.00  0.00           C  
ATOM    970  N2    G    31      26.373  -9.662 -33.035  1.00  0.00           N  
ATOM    971  H21   G    31      25.684 -10.197 -32.527  1.00  0.00           H  
ATOM    972  H22   G    31      27.084 -10.182 -33.529  1.00  0.00           H  
ATOM    973  N3    G    31      27.685  -7.910 -33.596  1.00  0.00           N  
ATOM    974  C4    G    31      27.952  -6.576 -33.496  1.00  0.00           C  
ATOM    975  C3'   G    31      29.758  -5.210 -37.093  1.00  0.00           C  
ATOM    976  H3'   G    31      28.995  -4.504 -36.766  1.00  0.00           H  
ATOM    977  C2'   G    31      29.454  -6.580 -36.437  1.00  0.00           C  
ATOM    978  H2'   G    31      28.403  -6.862 -36.388  1.00  0.00           H  
ATOM    979  O2'   G    31      30.107  -7.687 -37.045  1.00  0.00           O  
ATOM    980 HO2'   G    31      30.339  -7.358 -37.916  1.00  0.00           H  
ATOM    981  O3'   G    31      29.803  -5.238 -38.527  1.00  0.00           O  
ATOM    982  P     G    32      28.481  -4.856 -39.392  1.00  0.00           P  
ATOM    983  OP1   G    32      28.866  -4.875 -40.820  1.00  0.00           O  
ATOM    984  OP2   G    32      27.987  -3.552 -38.858  1.00  0.00           O  
ATOM    985  O5'   G    32      27.287  -5.897 -39.089  1.00  0.00           O  
ATOM    986  C5'   G    32      27.292  -7.235 -39.622  1.00  0.00           C  
ATOM    987  H5'   G    32      28.328  -7.559 -39.532  1.00  0.00           H  
ATOM    988 H5''   G    32      27.013  -7.311 -40.673  1.00  0.00           H  
ATOM    989  C4'   G    32      26.404  -8.243 -38.885  1.00  0.00           C  
ATOM    990  H4'   G    32      26.743  -9.256 -39.098  1.00  0.00           H  
ATOM    991  O4'   G    32      26.597  -8.101 -37.471  1.00  0.00           O  
ATOM    992  C1'   G    32      25.442  -8.446 -36.746  1.00  0.00           C  
ATOM    993  H1'   G    32      25.581  -9.261 -36.037  1.00  0.00           H  
ATOM    994  N9    G    32      24.843  -7.297 -35.944  1.00  0.00           N  
ATOM    995  C8    G    32      25.386  -6.013 -35.843  1.00  0.00           C  
ATOM    996  H8    G    32      26.288  -5.720 -36.361  1.00  0.00           H  
ATOM    997  N7    G    32      24.685  -5.298 -34.971  1.00  0.00           N  
ATOM    998  C5    G    32      23.699  -6.095 -34.497  1.00  0.00           C  
ATOM    999  C6    G    32      22.694  -5.853 -33.525  1.00  0.00           C  
ATOM   1000  O6    G    32      22.257  -4.881 -32.915  1.00  0.00           O  
ATOM   1001  N1    G    32      22.094  -7.020 -33.131  1.00  0.00           N  
ATOM   1002  H1    G    32      21.445  -6.889 -32.369  1.00  0.00           H  
ATOM   1003  C2    G    32      22.243  -8.245 -33.690  1.00  0.00           C  
ATOM   1004  N2    G    32      21.469  -9.235 -33.263  1.00  0.00           N  
ATOM   1005  H21   G    32      20.824  -9.046 -32.509  1.00  0.00           H  
ATOM   1006  H22   G    32      21.378 -10.006 -33.909  1.00  0.00           H  
ATOM   1007  N3    G    32      23.091  -8.524 -34.691  1.00  0.00           N  
ATOM   1008  C4    G    32      23.778  -7.406 -35.088  1.00  0.00           C  
ATOM   1009  C3'   G    32      24.883  -8.093 -39.064  1.00  0.00           C  
ATOM   1010  H3'   G    32      24.582  -7.051 -38.955  1.00  0.00           H  
ATOM   1011  C2'   G    32      24.456  -8.849 -37.795  1.00  0.00           C  
ATOM   1012  H2'   G    32      23.451  -8.569 -37.479  1.00  0.00           H  
ATOM   1013  O2'   G    32      24.514 -10.264 -37.827  1.00  0.00           O  
ATOM   1014 HO2'   G    32      24.877 -10.465 -38.693  1.00  0.00           H  
ATOM   1015  O3'   G    32      24.371  -8.709 -40.206  1.00  0.00           O  
ATOM   1016  P     A    33      23.104  -8.309 -40.927  1.00  0.00           P  
ATOM   1017  OP1   A    33      22.897  -9.111 -42.182  1.00  0.00           O  
ATOM   1018  OP2   A    33      23.075  -6.800 -41.057  1.00  0.00           O  
ATOM   1019  O5'   A    33      22.000  -8.642 -39.905  1.00  0.00           O  
ATOM   1020  C5'   A    33      21.503  -9.981 -39.788  1.00  0.00           C  
ATOM   1021  H5'   A    33      22.313 -10.682 -39.584  1.00  0.00           H  
ATOM   1022 H5''   A    33      21.098 -10.170 -40.782  1.00  0.00           H  
ATOM   1023  C4'   A    33      20.412 -10.177 -38.808  1.00  0.00           C  
ATOM   1024  H4'   A    33      20.037 -11.195 -38.913  1.00  0.00           H  
ATOM   1025  O4'   A    33      20.807  -9.880 -37.465  1.00  0.00           O  
ATOM   1026  C1'   A    33      19.663  -9.301 -36.894  1.00  0.00           C  
ATOM   1027  H1'   A    33      19.369  -9.888 -36.024  1.00  0.00           H  
ATOM   1028  N9    A    33      19.926  -7.875 -36.569  1.00  0.00           N  
ATOM   1029  C8    A    33      20.957  -7.092 -37.028  1.00  0.00           C  
ATOM   1030  H8    A    33      21.768  -7.437 -37.652  1.00  0.00           H  
ATOM   1031  N7    A    33      20.894  -5.866 -36.743  1.00  0.00           N  
ATOM   1032  C5    A    33      19.726  -5.788 -35.904  1.00  0.00           C  
ATOM   1033  C6    A    33      19.103  -4.708 -35.185  1.00  0.00           C  
ATOM   1034  N6    A    33      19.628  -3.525 -34.903  1.00  0.00           N  
ATOM   1035  H61   A    33      19.059  -2.874 -34.380  1.00  0.00           H  
ATOM   1036  H62   A    33      20.493  -3.202 -35.313  1.00  0.00           H  
ATOM   1037  N1    A    33      17.895  -5.018 -34.645  1.00  0.00           N  
ATOM   1038  C2    A    33      17.461  -6.269 -34.715  1.00  0.00           C  
ATOM   1039  H2    A    33      16.596  -6.440 -34.090  1.00  0.00           H  
ATOM   1040  N3    A    33      18.013  -7.307 -35.286  1.00  0.00           N  
ATOM   1041  C4    A    33      19.169  -7.023 -35.872  1.00  0.00           C  
ATOM   1042  C3'   A    33      19.152  -9.404 -39.100  1.00  0.00           C  
ATOM   1043  H3'   A    33      19.401  -8.352 -39.242  1.00  0.00           H  
ATOM   1044  C2'   A    33      18.439  -9.410 -37.827  1.00  0.00           C  
ATOM   1045  H2'   A    33      17.830  -8.507 -37.770  1.00  0.00           H  
ATOM   1046  O2'   A    33      17.822 -10.637 -37.413  1.00  0.00           O  
ATOM   1047 HO2'   A    33      17.174 -10.842 -38.091  1.00  0.00           H  
ATOM   1048  O3'   A    33      18.463 -10.004 -40.216  1.00  0.00           O  
ATOM   1049  P     G    34      17.680  -9.140 -41.300  1.00  0.00           P  
ATOM   1050  OP1   G    34      17.242 -10.067 -42.320  1.00  0.00           O  
ATOM   1051  OP2   G    34      18.616  -8.079 -41.674  1.00  0.00           O  
ATOM   1052  O5'   G    34      16.507  -8.466 -40.522  1.00  0.00           O  
ATOM   1053  C5'   G    34      15.417  -9.280 -40.004  1.00  0.00           C  
ATOM   1054  H5'   G    34      15.769 -10.221 -39.579  1.00  0.00           H  
ATOM   1055 H5''   G    34      14.797  -9.605 -40.840  1.00  0.00           H  
ATOM   1056  C4'   G    34      14.505  -8.504 -39.053  1.00  0.00           C  
ATOM   1057  H4'   G    34      13.760  -9.150 -38.589  1.00  0.00           H  
ATOM   1058  O4'   G    34      15.284  -7.870 -38.029  1.00  0.00           O  
ATOM   1059  C1'   G    34      14.738  -6.629 -37.730  1.00  0.00           C  
ATOM   1060  H1'   G    34      14.374  -6.545 -36.705  1.00  0.00           H  
ATOM   1061  N9    G    34      15.821  -5.598 -37.869  1.00  0.00           N  
ATOM   1062  C8    G    34      16.732  -5.589 -38.906  1.00  0.00           C  
ATOM   1063  H8    G    34      16.976  -6.423 -39.547  1.00  0.00           H  
ATOM   1064  N7    G    34      17.423  -4.481 -38.923  1.00  0.00           N  
ATOM   1065  C5    G    34      16.955  -3.707 -37.929  1.00  0.00           C  
ATOM   1066  C6    G    34      17.313  -2.350 -37.528  1.00  0.00           C  
ATOM   1067  O6    G    34      18.173  -1.592 -38.016  1.00  0.00           O  
ATOM   1068  N1    G    34      16.558  -1.835 -36.472  1.00  0.00           N  
ATOM   1069  H1    G    34      16.828  -0.915 -36.154  1.00  0.00           H  
ATOM   1070  C2    G    34      15.472  -2.477 -36.000  1.00  0.00           C  
ATOM   1071  N2    G    34      14.759  -1.836 -35.135  1.00  0.00           N  
ATOM   1072  H21   G    34      15.200  -1.029 -34.717  1.00  0.00           H  
ATOM   1073  H22   G    34      13.857  -2.174 -34.833  1.00  0.00           H  
ATOM   1074  N3    G    34      15.127  -3.695 -36.309  1.00  0.00           N  
ATOM   1075  C4    G    34      15.880  -4.340 -37.275  1.00  0.00           C  
ATOM   1076  C3'   G    34      13.922  -7.340 -39.834  1.00  0.00           C  
ATOM   1077  H3'   G    34      14.661  -6.921 -40.517  1.00  0.00           H  
ATOM   1078  C2'   G    34      13.666  -6.390 -38.718  1.00  0.00           C  
ATOM   1079  H2'   G    34      13.704  -5.346 -39.030  1.00  0.00           H  
ATOM   1080  O2'   G    34      12.430  -6.485 -38.132  1.00  0.00           O  
ATOM   1081 HO2'   G    34      11.794  -6.117 -38.749  1.00  0.00           H  
ATOM   1082  O3'   G    34      12.725  -7.703 -40.509  1.00  0.00           O  
ATOM   1083  P     U    35      12.641  -7.863 -42.105  1.00  0.00           P  
ATOM   1084  OP1   U    35      11.883  -9.068 -42.435  1.00  0.00           O  
ATOM   1085  OP2   U    35      13.989  -7.706 -42.652  1.00  0.00           O  
ATOM   1086  O5'   U    35      11.805  -6.605 -42.615  1.00  0.00           O  
ATOM   1087  C5'   U    35      10.504  -6.379 -42.168  1.00  0.00           C  
ATOM   1088  H5'   U    35      10.449  -6.681 -41.122  1.00  0.00           H  
ATOM   1089 H5''   U    35       9.835  -7.102 -42.636  1.00  0.00           H  
ATOM   1090  C4'   U    35       9.922  -4.926 -42.513  1.00  0.00           C  
ATOM   1091  H4'   U    35       8.900  -4.845 -42.142  1.00  0.00           H  
ATOM   1092  O4'   U    35      10.627  -3.882 -41.806  1.00  0.00           O  
ATOM   1093  C1'   U    35      11.245  -2.987 -42.746  1.00  0.00           C  
ATOM   1094  H1'   U    35      10.555  -2.166 -42.941  1.00  0.00           H  
ATOM   1095  N1    U    35      12.434  -2.525 -42.080  1.00  0.00           N  
ATOM   1096  C6    U    35      13.335  -3.473 -41.523  1.00  0.00           C  
ATOM   1097  H6    U    35      12.988  -4.481 -41.351  1.00  0.00           H  
ATOM   1098  C5    U    35      14.638  -3.088 -41.207  1.00  0.00           C  
ATOM   1099  H5    U    35      15.351  -3.797 -40.813  1.00  0.00           H  
ATOM   1100  C4    U    35      15.024  -1.724 -41.375  1.00  0.00           C  
ATOM   1101  O4    U    35      16.185  -1.324 -41.178  1.00  0.00           O  
ATOM   1102  N3    U    35      14.045  -0.841 -41.786  1.00  0.00           N  
ATOM   1103  H3    U    35      14.360   0.112 -41.900  1.00  0.00           H  
ATOM   1104  C2    U    35      12.752  -1.188 -42.141  1.00  0.00           C  
ATOM   1105  O2    U    35      11.922  -0.288 -42.431  1.00  0.00           O  
ATOM   1106  C3'   U    35      10.025  -4.514 -43.972  1.00  0.00           C  
ATOM   1107  H3'   U    35      10.027  -5.361 -44.658  1.00  0.00           H  
ATOM   1108  C2'   U    35      11.383  -3.732 -44.083  1.00  0.00           C  
ATOM   1109  H2'   U    35      12.206  -4.448 -44.082  1.00  0.00           H  
ATOM   1110  O2'   U    35      11.446  -2.688 -45.083  1.00  0.00           O  
ATOM   1111 HO2'   U    35      11.502  -3.032 -45.977  1.00  0.00           H  
ATOM   1112  O3'   U    35       9.007  -3.643 -44.224  1.00  0.00           O  
ATOM   1113  P     U    36       7.717  -4.134 -45.048  1.00  0.00           P  
ATOM   1114  OP1   U    36       6.752  -3.009 -45.079  1.00  0.00           O  
ATOM   1115  OP2   U    36       7.310  -5.433 -44.459  1.00  0.00           O  
ATOM   1116  O5'   U    36       8.370  -4.331 -46.440  1.00  0.00           O  
ATOM   1117  C5'   U    36       8.816  -3.203 -47.149  1.00  0.00           C  
ATOM   1118  H5'   U    36       9.609  -2.666 -46.630  1.00  0.00           H  
ATOM   1119 H5''   U    36       7.988  -2.540 -47.401  1.00  0.00           H  
ATOM   1120  C4'   U    36       9.300  -3.742 -48.507  1.00  0.00           C  
ATOM   1121  H4'   U    36       9.935  -4.625 -48.435  1.00  0.00           H  
ATOM   1122  O4'   U    36       8.156  -4.167 -49.186  1.00  0.00           O  
ATOM   1123  C1'   U    36       8.252  -3.934 -50.520  1.00  0.00           C  
ATOM   1124  H1'   U    36       8.769  -4.802 -50.928  1.00  0.00           H  
ATOM   1125  N1    U    36       6.918  -3.828 -51.097  1.00  0.00           N  
ATOM   1126  C6    U    36       6.090  -2.840 -50.635  1.00  0.00           C  
ATOM   1127  H6    U    36       6.272  -2.265 -49.739  1.00  0.00           H  
ATOM   1128  C5    U    36       4.868  -2.676 -51.201  1.00  0.00           C  
ATOM   1129  H5    U    36       4.186  -1.905 -50.873  1.00  0.00           H  
ATOM   1130  C4    U    36       4.481  -3.502 -52.250  1.00  0.00           C  
ATOM   1131  O4    U    36       3.390  -3.488 -52.830  1.00  0.00           O  
ATOM   1132  N3    U    36       5.382  -4.477 -52.665  1.00  0.00           N  
ATOM   1133  H3    U    36       5.147  -4.868 -53.566  1.00  0.00           H  
ATOM   1134  C2    U    36       6.584  -4.662 -52.191  1.00  0.00           C  
ATOM   1135  O2    U    36       7.326  -5.479 -52.767  1.00  0.00           O  
ATOM   1136  C3'   U    36       9.886  -2.744 -49.489  1.00  0.00           C  
ATOM   1137  H3'   U    36       9.826  -1.749 -49.047  1.00  0.00           H  
ATOM   1138  C2'   U    36       9.075  -2.718 -50.777  1.00  0.00           C  
ATOM   1139  H2'   U    36       8.514  -1.784 -50.795  1.00  0.00           H  
ATOM   1140  O2'   U    36       9.817  -2.925 -51.976  1.00  0.00           O  
ATOM   1141 HO2'   U    36      10.722  -2.646 -51.819  1.00  0.00           H  
ATOM   1142  O3'   U    36      11.285  -3.076 -49.763  1.00  0.00           O  
ATOM   1143  P     U    37      12.420  -2.945 -48.671  1.00  0.00           P  
ATOM   1144  OP1   U    37      13.709  -3.156 -49.448  1.00  0.00           O  
ATOM   1145  OP2   U    37      12.056  -3.887 -47.622  1.00  0.00           O  
ATOM   1146  O5'   U    37      12.350  -1.493 -47.987  1.00  0.00           O  
ATOM   1147  C5'   U    37      12.681  -0.308 -48.765  1.00  0.00           C  
ATOM   1148  H5'   U    37      11.914  -0.263 -49.539  1.00  0.00           H  
ATOM   1149 H5''   U    37      13.626  -0.362 -49.304  1.00  0.00           H  
ATOM   1150  C4'   U    37      12.765   1.034 -48.114  1.00  0.00           C  
ATOM   1151  H4'   U    37      13.112   1.755 -48.855  1.00  0.00           H  
ATOM   1152  O4'   U    37      11.512   1.371 -47.494  1.00  0.00           O  
ATOM   1153  C1'   U    37      11.633   1.906 -46.180  1.00  0.00           C  
ATOM   1154  H1'   U    37      12.029   2.917 -46.280  1.00  0.00           H  
ATOM   1155  N1    U    37      10.379   1.848 -45.401  1.00  0.00           N  
ATOM   1156  C6    U    37       9.778   0.683 -44.918  1.00  0.00           C  
ATOM   1157  H6    U    37      10.399  -0.200 -44.900  1.00  0.00           H  
ATOM   1158  C5    U    37       8.578   0.613 -44.344  1.00  0.00           C  
ATOM   1159  H5    U    37       8.124  -0.258 -43.896  1.00  0.00           H  
ATOM   1160  C4    U    37       7.788   1.848 -44.175  1.00  0.00           C  
ATOM   1161  O4    U    37       6.705   2.057 -43.609  1.00  0.00           O  
ATOM   1162  N3    U    37       8.442   2.993 -44.647  1.00  0.00           N  
ATOM   1163  H3    U    37       7.907   3.828 -44.454  1.00  0.00           H  
ATOM   1164  C2    U    37       9.701   3.029 -45.156  1.00  0.00           C  
ATOM   1165  O2    U    37      10.225   4.082 -45.384  1.00  0.00           O  
ATOM   1166  C3'   U    37      13.754   1.060 -46.910  1.00  0.00           C  
ATOM   1167  H3'   U    37      14.369   0.160 -46.896  1.00  0.00           H  
ATOM   1168  C2'   U    37      12.794   1.065 -45.699  1.00  0.00           C  
ATOM   1169  H2'   U    37      12.480   0.036 -45.530  1.00  0.00           H  
ATOM   1170  O2'   U    37      13.357   1.488 -44.479  1.00  0.00           O  
ATOM   1171 HO2'   U    37      14.297   1.659 -44.579  1.00  0.00           H  
ATOM   1172  O3'   U    37      14.647   2.203 -46.893  1.00  0.00           O  
ATOM   1173  P     C    38      16.090   2.266 -46.240  1.00  0.00           P  
ATOM   1174  OP1   C    38      17.118   1.636 -47.101  1.00  0.00           O  
ATOM   1175  OP2   C    38      15.844   1.863 -44.824  1.00  0.00           O  
ATOM   1176  O5'   C    38      16.234   3.788 -46.249  1.00  0.00           O  
ATOM   1177  C5'   C    38      17.118   4.540 -47.098  1.00  0.00           C  
ATOM   1178  H5'   C    38      16.743   4.445 -48.117  1.00  0.00           H  
ATOM   1179 H5''   C    38      18.119   4.129 -46.964  1.00  0.00           H  
ATOM   1180  C4'   C    38      17.084   6.006 -46.689  1.00  0.00           C  
ATOM   1181  H4'   C    38      17.714   6.566 -47.380  1.00  0.00           H  
ATOM   1182  O4'   C    38      15.780   6.618 -46.628  1.00  0.00           O  
ATOM   1183  C1'   C    38      15.649   7.386 -45.403  1.00  0.00           C  
ATOM   1184  H1'   C    38      15.376   8.410 -45.656  1.00  0.00           H  
ATOM   1185  N1    C    38      14.639   6.828 -44.539  1.00  0.00           N  
ATOM   1186  C6    C    38      14.135   5.568 -44.664  1.00  0.00           C  
ATOM   1187  H6    C    38      14.409   5.003 -45.543  1.00  0.00           H  
ATOM   1188  C5    C    38      13.242   5.052 -43.787  1.00  0.00           C  
ATOM   1189  H5    C    38      12.858   4.050 -43.901  1.00  0.00           H  
ATOM   1190  C4    C    38      12.990   5.876 -42.648  1.00  0.00           C  
ATOM   1191  N4    C    38      12.240   5.393 -41.741  1.00  0.00           N  
ATOM   1192  H41   C    38      11.939   5.915 -40.930  1.00  0.00           H  
ATOM   1193  H42   C    38      11.887   4.475 -41.969  1.00  0.00           H  
ATOM   1194  N3    C    38      13.431   7.106 -42.482  1.00  0.00           N  
ATOM   1195  C2    C    38      14.192   7.658 -43.464  1.00  0.00           C  
ATOM   1196  O2    C    38      14.415   8.846 -43.442  1.00  0.00           O  
ATOM   1197  C3'   C    38      17.656   6.241 -45.330  1.00  0.00           C  
ATOM   1198  H3'   C    38      17.362   5.452 -44.638  1.00  0.00           H  
ATOM   1199  C2'   C    38      17.020   7.500 -44.816  1.00  0.00           C  
ATOM   1200  H2'   C    38      17.114   7.437 -43.731  1.00  0.00           H  
ATOM   1201  O2'   C    38      17.651   8.653 -45.362  1.00  0.00           O  
ATOM   1202 HO2'   C    38      18.587   8.439 -45.351  1.00  0.00           H  
ATOM   1203  O3'   C    38      18.995   6.345 -45.426  1.00  0.00           O  
ATOM   1204  P     U    39      20.018   5.814 -44.283  1.00  0.00           P  
ATOM   1205  OP1   U    39      21.368   6.174 -44.582  1.00  0.00           O  
ATOM   1206  OP2   U    39      19.662   4.366 -44.103  1.00  0.00           O  
ATOM   1207  O5'   U    39      19.633   6.619 -42.939  1.00  0.00           O  
ATOM   1208  C5'   U    39      20.032   7.960 -42.587  1.00  0.00           C  
ATOM   1209  H5'   U    39      19.750   8.426 -43.531  1.00  0.00           H  
ATOM   1210 H5''   U    39      21.118   7.980 -42.503  1.00  0.00           H  
ATOM   1211  C4'   U    39      19.327   8.533 -41.408  1.00  0.00           C  
ATOM   1212  H4'   U    39      19.783   9.518 -41.305  1.00  0.00           H  
ATOM   1213  O4'   U    39      17.905   8.505 -41.738  1.00  0.00           O  
ATOM   1214  C1'   U    39      17.194   8.433 -40.499  1.00  0.00           C  
ATOM   1215  H1'   U    39      16.557   9.317 -40.457  1.00  0.00           H  
ATOM   1216  N1    U    39      16.255   7.258 -40.367  1.00  0.00           N  
ATOM   1217  C6    U    39      16.544   6.055 -41.019  1.00  0.00           C  
ATOM   1218  H6    U    39      17.494   5.956 -41.522  1.00  0.00           H  
ATOM   1219  C5    U    39      15.776   4.950 -40.793  1.00  0.00           C  
ATOM   1220  H5    U    39      15.972   4.015 -41.297  1.00  0.00           H  
ATOM   1221  C4    U    39      14.586   4.952 -39.905  1.00  0.00           C  
ATOM   1222  O4    U    39      13.896   3.999 -39.591  1.00  0.00           O  
ATOM   1223  N3    U    39      14.498   6.136 -39.227  1.00  0.00           N  
ATOM   1224  H3    U    39      13.740   6.164 -38.560  1.00  0.00           H  
ATOM   1225  C2    U    39      15.195   7.324 -39.437  1.00  0.00           C  
ATOM   1226  O2    U    39      14.902   8.307 -38.716  1.00  0.00           O  
ATOM   1227  C3'   U    39      19.459   7.865 -40.098  1.00  0.00           C  
ATOM   1228  H3'   U    39      19.462   6.777 -40.168  1.00  0.00           H  
ATOM   1229  C2'   U    39      18.285   8.465 -39.391  1.00  0.00           C  
ATOM   1230  H2'   U    39      18.052   7.786 -38.570  1.00  0.00           H  
ATOM   1231  O2'   U    39      18.582   9.781 -38.773  1.00  0.00           O  
ATOM   1232 HO2'   U    39      17.946  10.133 -38.145  1.00  0.00           H  
ATOM   1233  O3'   U    39      20.751   8.091 -39.492  1.00  0.00           O  
ATOM   1234  P     A    40      21.330   7.089 -38.336  1.00  0.00           P  
ATOM   1235  OP1   A    40      22.533   7.738 -37.775  1.00  0.00           O  
ATOM   1236  OP2   A    40      21.496   5.721 -38.920  1.00  0.00           O  
ATOM   1237  O5'   A    40      20.213   7.013 -37.149  1.00  0.00           O  
ATOM   1238  C5'   A    40      19.933   8.059 -36.246  1.00  0.00           C  
ATOM   1239  H5'   A    40      19.886   9.023 -36.753  1.00  0.00           H  
ATOM   1240 H5''   A    40      20.810   8.149 -35.605  1.00  0.00           H  
ATOM   1241  C4'   A    40      18.645   7.829 -35.408  1.00  0.00           C  
ATOM   1242  H4'   A    40      18.432   8.686 -34.768  1.00  0.00           H  
ATOM   1243  O4'   A    40      17.452   7.545 -36.145  1.00  0.00           O  
ATOM   1244  C1'   A    40      16.752   6.408 -35.565  1.00  0.00           C  
ATOM   1245  H1'   A    40      15.685   6.551 -35.395  1.00  0.00           H  
ATOM   1246  N9    A    40      16.836   5.183 -36.385  1.00  0.00           N  
ATOM   1247  C8    A    40      17.505   5.119 -37.576  1.00  0.00           C  
ATOM   1248  H8    A    40      18.153   5.934 -37.861  1.00  0.00           H  
ATOM   1249  N7    A    40      17.356   4.013 -38.226  1.00  0.00           N  
ATOM   1250  C5    A    40      16.450   3.315 -37.367  1.00  0.00           C  
ATOM   1251  C6    A    40      15.866   2.020 -37.397  1.00  0.00           C  
ATOM   1252  N6    A    40      16.022   1.154 -38.381  1.00  0.00           N  
ATOM   1253  H61   A    40      15.612   0.232 -38.420  1.00  0.00           H  
ATOM   1254  H62   A    40      16.274   1.547 -39.277  1.00  0.00           H  
ATOM   1255  N1    A    40      15.022   1.595 -36.418  1.00  0.00           N  
ATOM   1256  C2    A    40      14.692   2.447 -35.481  1.00  0.00           C  
ATOM   1257  H2    A    40      14.143   2.078 -34.627  1.00  0.00           H  
ATOM   1258  N3    A    40      15.194   3.658 -35.263  1.00  0.00           N  
ATOM   1259  C4    A    40      16.058   4.029 -36.234  1.00  0.00           C  
ATOM   1260  C3'   A    40      18.911   6.641 -34.547  1.00  0.00           C  
ATOM   1261  H3'   A    40      19.476   5.880 -35.084  1.00  0.00           H  
ATOM   1262  C2'   A    40      17.492   6.214 -34.272  1.00  0.00           C  
ATOM   1263  H2'   A    40      17.440   5.136 -34.114  1.00  0.00           H  
ATOM   1264  O2'   A    40      16.770   6.857 -33.276  1.00  0.00           O  
ATOM   1265 HO2'   A    40      15.836   6.645 -33.353  1.00  0.00           H  
ATOM   1266  O3'   A    40      19.745   7.094 -33.454  1.00  0.00           O  
ATOM   1267  P     C    41      20.675   6.190 -32.620  1.00  0.00           P  
ATOM   1268  OP1   C    41      21.246   7.038 -31.596  1.00  0.00           O  
ATOM   1269  OP2   C    41      21.635   5.437 -33.516  1.00  0.00           O  
ATOM   1270  O5'   C    41      19.805   5.137 -31.952  1.00  0.00           O  
ATOM   1271  C5'   C    41      18.827   5.455 -31.071  1.00  0.00           C  
ATOM   1272  H5'   C    41      18.313   6.395 -31.270  1.00  0.00           H  
ATOM   1273 H5''   C    41      19.164   5.765 -30.082  1.00  0.00           H  
ATOM   1274  C4'   C    41      17.900   4.228 -30.871  1.00  0.00           C  
ATOM   1275  H4'   C    41      17.078   4.520 -30.218  1.00  0.00           H  
ATOM   1276  O4'   C    41      17.345   3.946 -32.124  1.00  0.00           O  
ATOM   1277  C1'   C    41      17.148   2.547 -32.219  1.00  0.00           C  
ATOM   1278  H1'   C    41      16.097   2.354 -32.435  1.00  0.00           H  
ATOM   1279  N1    C    41      17.867   1.965 -33.455  1.00  0.00           N  
ATOM   1280  C6    C    41      19.048   2.472 -33.840  1.00  0.00           C  
ATOM   1281  H6    C    41      19.538   3.213 -33.226  1.00  0.00           H  
ATOM   1282  C5    C    41      19.519   2.029 -35.095  1.00  0.00           C  
ATOM   1283  H5    C    41      20.348   2.534 -35.567  1.00  0.00           H  
ATOM   1284  C4    C    41      18.788   1.026 -35.775  1.00  0.00           C  
ATOM   1285  N4    C    41      19.293   0.565 -36.840  1.00  0.00           N  
ATOM   1286  H41   C    41      18.824  -0.224 -37.261  1.00  0.00           H  
ATOM   1287  H42   C    41      20.030   1.038 -37.344  1.00  0.00           H  
ATOM   1288  N3    C    41      17.764   0.473 -35.322  1.00  0.00           N  
ATOM   1289  C2    C    41      17.229   0.938 -34.154  1.00  0.00           C  
ATOM   1290  O2    C    41      16.234   0.364 -33.658  1.00  0.00           O  
ATOM   1291  C3'   C    41      18.552   2.986 -30.286  1.00  0.00           C  
ATOM   1292  H3'   C    41      19.587   2.830 -30.593  1.00  0.00           H  
ATOM   1293  C2'   C    41      17.595   1.918 -30.862  1.00  0.00           C  
ATOM   1294  H2'   C    41      18.131   0.987 -31.050  1.00  0.00           H  
ATOM   1295  O2'   C    41      16.447   1.746 -30.027  1.00  0.00           O  
ATOM   1296 HO2'   C    41      16.744   1.289 -29.237  1.00  0.00           H  
ATOM   1297  O3'   C    41      18.419   3.014 -28.859  1.00  0.00           O  
ATOM   1298  P     C    42      19.300   3.932 -27.904  1.00  0.00           P  
ATOM   1299  OP1   C    42      20.542   4.232 -28.621  1.00  0.00           O  
ATOM   1300  OP2   C    42      19.389   3.171 -26.635  1.00  0.00           O  
ATOM   1301  O5'   C    42      18.548   5.280 -27.536  1.00  0.00           O  
ATOM   1302  C5'   C    42      18.571   5.804 -26.265  1.00  0.00           C  
ATOM   1303  H5'   C    42      19.588   6.003 -25.926  1.00  0.00           H  
ATOM   1304 H5''   C    42      18.064   5.144 -25.561  1.00  0.00           H  
ATOM   1305  C4'   C    42      17.782   7.093 -26.268  1.00  0.00           C  
ATOM   1306  H4'   C    42      18.403   7.839 -26.763  1.00  0.00           H  
ATOM   1307  O4'   C    42      16.632   6.963 -27.039  1.00  0.00           O  
ATOM   1308  C1'   C    42      15.432   7.096 -26.240  1.00  0.00           C  
ATOM   1309  H1'   C    42      14.678   7.694 -26.752  1.00  0.00           H  
ATOM   1310  N1    C    42      14.728   5.850 -25.727  1.00  0.00           N  
ATOM   1311  C6    C    42      15.247   4.597 -26.078  1.00  0.00           C  
ATOM   1312  H6    C    42      16.190   4.443 -26.583  1.00  0.00           H  
ATOM   1313  C5    C    42      14.621   3.457 -25.815  1.00  0.00           C  
ATOM   1314  H5    C    42      15.072   2.506 -26.057  1.00  0.00           H  
ATOM   1315  C4    C    42      13.424   3.642 -25.070  1.00  0.00           C  
ATOM   1316  N4    C    42      12.715   2.600 -24.679  1.00  0.00           N  
ATOM   1317  H41   C    42      11.795   2.824 -24.327  1.00  0.00           H  
ATOM   1318  H42   C    42      13.050   1.683 -24.938  1.00  0.00           H  
ATOM   1319  N3    C    42      12.914   4.779 -24.794  1.00  0.00           N  
ATOM   1320  C2    C    42      13.554   5.938 -25.020  1.00  0.00           C  
ATOM   1321  O2    C    42      13.037   6.987 -24.660  1.00  0.00           O  
ATOM   1322  C3'   C    42      17.402   7.475 -24.856  1.00  0.00           C  
ATOM   1323  H3'   C    42      17.368   6.586 -24.226  1.00  0.00           H  
ATOM   1324  C2'   C    42      15.944   7.907 -25.019  1.00  0.00           C  
ATOM   1325  H2'   C    42      15.458   7.626 -24.085  1.00  0.00           H  
ATOM   1326  O2'   C    42      15.650   9.290 -25.245  1.00  0.00           O  
ATOM   1327 HO2'   C    42      16.450   9.819 -25.202  1.00  0.00           H  
ATOM   1328  O3'   C    42      18.068   8.578 -24.284  1.00  0.00           O  
ATOM   1329  P     A    43      19.571   8.452 -23.818  1.00  0.00           P  
ATOM   1330  OP1   A    43      19.808   9.747 -23.224  1.00  0.00           O  
ATOM   1331  OP2   A    43      20.340   8.004 -25.031  1.00  0.00           O  
ATOM   1332  O5'   A    43      19.700   7.338 -22.607  1.00  0.00           O  
ATOM   1333  C5'   A    43      19.458   7.544 -21.217  1.00  0.00           C  
ATOM   1334  H5'   A    43      19.928   8.388 -20.713  1.00  0.00           H  
ATOM   1335 H5''   A    43      19.706   6.597 -20.738  1.00  0.00           H  
ATOM   1336  C4'   A    43      17.947   7.679 -21.109  1.00  0.00           C  
ATOM   1337  H4'   A    43      17.736   8.612 -21.632  1.00  0.00           H  
ATOM   1338  O4'   A    43      17.232   6.567 -21.597  1.00  0.00           O  
ATOM   1339  C1'   A    43      15.974   6.611 -20.871  1.00  0.00           C  
ATOM   1340  H1'   A    43      15.268   7.166 -21.489  1.00  0.00           H  
ATOM   1341  N9    A    43      15.523   5.220 -20.618  1.00  0.00           N  
ATOM   1342  C8    A    43      16.256   4.111 -20.498  1.00  0.00           C  
ATOM   1343  H8    A    43      17.330   4.019 -20.437  1.00  0.00           H  
ATOM   1344  N7    A    43      15.435   3.033 -20.564  1.00  0.00           N  
ATOM   1345  C5    A    43      14.117   3.528 -20.725  1.00  0.00           C  
ATOM   1346  C6    A    43      12.806   2.955 -20.956  1.00  0.00           C  
ATOM   1347  N6    A    43      12.624   1.670 -21.145  1.00  0.00           N  
ATOM   1348  H61   A    43      11.704   1.364 -21.428  1.00  0.00           H  
ATOM   1349  H62   A    43      13.387   1.036 -20.957  1.00  0.00           H  
ATOM   1350  N1    A    43      11.805   3.863 -21.102  1.00  0.00           N  
ATOM   1351  C2    A    43      12.000   5.136 -20.840  1.00  0.00           C  
ATOM   1352  H2    A    43      11.140   5.773 -20.984  1.00  0.00           H  
ATOM   1353  N3    A    43      13.152   5.846 -20.764  1.00  0.00           N  
ATOM   1354  C4    A    43      14.208   4.891 -20.711  1.00  0.00           C  
ATOM   1355  C3'   A    43      17.628   7.794 -19.602  1.00  0.00           C  
ATOM   1356  H3'   A    43      18.363   7.118 -19.164  1.00  0.00           H  
ATOM   1357  C2'   A    43      16.156   7.292 -19.608  1.00  0.00           C  
ATOM   1358  H2'   A    43      15.939   6.537 -18.852  1.00  0.00           H  
ATOM   1359  O2'   A    43      15.189   8.393 -19.516  1.00  0.00           O  
ATOM   1360 HO2'   A    43      15.352   8.872 -18.700  1.00  0.00           H  
ATOM   1361  O3'   A    43      17.860   9.073 -19.062  1.00  0.00           O  
ATOM   1362  P     A    44      17.859   9.214 -17.449  1.00  0.00           P  
ATOM   1363  OP1   A    44      18.445  10.467 -17.060  1.00  0.00           O  
ATOM   1364  OP2   A    44      18.388   7.943 -16.855  1.00  0.00           O  
ATOM   1365  O5'   A    44      16.329   9.225 -16.992  1.00  0.00           O  
ATOM   1366  C5'   A    44      15.666  10.432 -16.980  1.00  0.00           C  
ATOM   1367  H5'   A    44      15.537  10.848 -17.980  1.00  0.00           H  
ATOM   1368 H5''   A    44      16.192  11.102 -16.300  1.00  0.00           H  
ATOM   1369  C4'   A    44      14.230  10.185 -16.483  1.00  0.00           C  
ATOM   1370  H4'   A    44      13.859  11.209 -16.442  1.00  0.00           H  
ATOM   1371  O4'   A    44      13.571   9.321 -17.410  1.00  0.00           O  
ATOM   1372  C1'   A    44      12.655   8.535 -16.713  1.00  0.00           C  
ATOM   1373  H1'   A    44      11.653   8.657 -17.124  1.00  0.00           H  
ATOM   1374  N9    A    44      13.011   7.149 -16.799  1.00  0.00           N  
ATOM   1375  C8    A    44      14.306   6.589 -16.786  1.00  0.00           C  
ATOM   1376  H8    A    44      15.243   7.126 -16.753  1.00  0.00           H  
ATOM   1377  N7    A    44      14.221   5.326 -16.948  1.00  0.00           N  
ATOM   1378  C5    A    44      12.805   4.992 -17.125  1.00  0.00           C  
ATOM   1379  C6    A    44      12.002   3.846 -17.387  1.00  0.00           C  
ATOM   1380  N6    A    44      12.542   2.680 -17.677  1.00  0.00           N  
ATOM   1381  H61   A    44      11.856   2.065 -18.091  1.00  0.00           H  
ATOM   1382  H62   A    44      13.548   2.654 -17.762  1.00  0.00           H  
ATOM   1383  N1    A    44      10.697   3.926 -17.470  1.00  0.00           N  
ATOM   1384  C2    A    44      10.146   5.095 -17.279  1.00  0.00           C  
ATOM   1385  H2    A    44       9.080   5.081 -17.452  1.00  0.00           H  
ATOM   1386  N3    A    44      10.768   6.217 -16.906  1.00  0.00           N  
ATOM   1387  C4    A    44      12.104   6.084 -16.810  1.00  0.00           C  
ATOM   1388  C3'   A    44      14.051   9.581 -15.108  1.00  0.00           C  
ATOM   1389  H3'   A    44      14.753   8.753 -15.018  1.00  0.00           H  
ATOM   1390  C2'   A    44      12.615   8.990 -15.261  1.00  0.00           C  
ATOM   1391  H2'   A    44      12.464   8.187 -14.540  1.00  0.00           H  
ATOM   1392  O2'   A    44      11.532   9.932 -15.221  1.00  0.00           O  
ATOM   1393 HO2'   A    44      11.897  10.618 -14.658  1.00  0.00           H  
ATOM   1394  O3'   A    44      14.050  10.503 -14.080  1.00  0.00           O  
ATOM   1395  P     G    45      14.497   9.998 -12.696  1.00  0.00           P  
ATOM   1396  OP1   G    45      14.396  11.134 -11.720  1.00  0.00           O  
ATOM   1397  OP2   G    45      15.822   9.362 -12.774  1.00  0.00           O  
ATOM   1398  O5'   G    45      13.462   8.824 -12.333  1.00  0.00           O  
ATOM   1399  C5'   G    45      12.311   9.254 -11.671  1.00  0.00           C  
ATOM   1400  H5'   G    45      11.750   9.950 -12.294  1.00  0.00           H  
ATOM   1401 H5''   G    45      12.500   9.707 -10.697  1.00  0.00           H  
ATOM   1402  C4'   G    45      11.308   8.112 -11.493  1.00  0.00           C  
ATOM   1403  H4'   G    45      10.443   8.528 -10.975  1.00  0.00           H  
ATOM   1404  O4'   G    45      10.965   7.602 -12.696  1.00  0.00           O  
ATOM   1405  C1'   G    45      10.628   6.237 -12.452  1.00  0.00           C  
ATOM   1406  H1'   G    45       9.681   5.999 -12.935  1.00  0.00           H  
ATOM   1407  N9    G    45      11.660   5.477 -13.180  1.00  0.00           N  
ATOM   1408  C8    G    45      12.996   5.788 -13.424  1.00  0.00           C  
ATOM   1409  H8    G    45      13.446   6.749 -13.224  1.00  0.00           H  
ATOM   1410  N7    G    45      13.689   4.760 -13.796  1.00  0.00           N  
ATOM   1411  C5    G    45      12.770   3.729 -13.911  1.00  0.00           C  
ATOM   1412  C6    G    45      12.932   2.365 -14.332  1.00  0.00           C  
ATOM   1413  O6    G    45      13.981   1.793 -14.826  1.00  0.00           O  
ATOM   1414  N1    G    45      11.776   1.593 -14.221  1.00  0.00           N  
ATOM   1415  H1    G    45      11.888   0.590 -14.241  1.00  0.00           H  
ATOM   1416  C2    G    45      10.591   2.096 -13.768  1.00  0.00           C  
ATOM   1417  N2    G    45       9.683   1.188 -13.587  1.00  0.00           N  
ATOM   1418  H21   G    45       9.886   0.234 -13.851  1.00  0.00           H  
ATOM   1419  H22   G    45       8.731   1.425 -13.348  1.00  0.00           H  
ATOM   1420  N3    G    45      10.333   3.408 -13.458  1.00  0.00           N  
ATOM   1421  C4    G    45      11.519   4.170 -13.553  1.00  0.00           C  
ATOM   1422  C3'   G    45      11.739   6.972 -10.540  1.00  0.00           C  
ATOM   1423  H3'   G    45      12.731   6.696 -10.898  1.00  0.00           H  
ATOM   1424  C2'   G    45      10.722   5.907 -11.018  1.00  0.00           C  
ATOM   1425  H2'   G    45      11.030   4.866 -10.927  1.00  0.00           H  
ATOM   1426  O2'   G    45       9.464   6.159 -10.431  1.00  0.00           O  
ATOM   1427 HO2'   G    45       9.052   5.295 -10.357  1.00  0.00           H  
ATOM   1428  O3'   G    45      11.607   7.331  -9.128  1.00  0.00           O  
ATOM   1429  P     A    46      12.252   6.452  -8.035  1.00  0.00           P  
ATOM   1430  OP1   A    46      12.155   7.166  -6.757  1.00  0.00           O  
ATOM   1431  OP2   A    46      13.605   6.162  -8.508  1.00  0.00           O  
ATOM   1432  O5'   A    46      11.633   4.966  -7.886  1.00  0.00           O  
ATOM   1433  C5'   A    46      10.300   4.774  -7.508  1.00  0.00           C  
ATOM   1434  H5'   A    46       9.645   5.595  -7.799  1.00  0.00           H  
ATOM   1435 H5''   A    46      10.289   4.784  -6.418  1.00  0.00           H  
ATOM   1436  C4'   A    46       9.896   3.454  -8.091  1.00  0.00           C  
ATOM   1437  H4'   A    46       8.816   3.456  -7.945  1.00  0.00           H  
ATOM   1438  O4'   A    46      10.068   3.318  -9.474  1.00  0.00           O  
ATOM   1439  C1'   A    46      10.550   2.075  -9.859  1.00  0.00           C  
ATOM   1440  H1'   A    46       9.909   1.685 -10.649  1.00  0.00           H  
ATOM   1441  N9    A    46      11.993   2.089 -10.368  1.00  0.00           N  
ATOM   1442  C8    A    46      12.858   3.143 -10.347  1.00  0.00           C  
ATOM   1443  H8    A    46      12.751   4.016  -9.721  1.00  0.00           H  
ATOM   1444  N7    A    46      13.961   2.902 -10.934  1.00  0.00           N  
ATOM   1445  C5    A    46      13.858   1.542 -11.330  1.00  0.00           C  
ATOM   1446  C6    A    46      14.698   0.614 -12.039  1.00  0.00           C  
ATOM   1447  N6    A    46      15.934   0.866 -12.496  1.00  0.00           N  
ATOM   1448  H61   A    46      16.439   0.137 -12.979  1.00  0.00           H  
ATOM   1449  H62   A    46      16.256   1.822 -12.444  1.00  0.00           H  
ATOM   1450  N1    A    46      14.267  -0.593 -12.284  1.00  0.00           N  
ATOM   1451  C2    A    46      13.056  -0.854 -11.884  1.00  0.00           C  
ATOM   1452  H2    A    46      12.763  -1.847 -12.193  1.00  0.00           H  
ATOM   1453  N3    A    46      12.132  -0.121 -11.250  1.00  0.00           N  
ATOM   1454  C4    A    46      12.639   1.118 -11.082  1.00  0.00           C  
ATOM   1455  C3'   A    46      10.553   2.209  -7.555  1.00  0.00           C  
ATOM   1456  H3'   A    46      11.610   2.470  -7.620  1.00  0.00           H  
ATOM   1457  C2'   A    46      10.350   1.150  -8.626  1.00  0.00           C  
ATOM   1458  H2'   A    46      11.115   0.376  -8.568  1.00  0.00           H  
ATOM   1459  O2'   A    46       9.082   0.530  -8.642  1.00  0.00           O  
ATOM   1460 HO2'   A    46       8.445   1.078  -9.106  1.00  0.00           H  
ATOM   1461  O3'   A    46      10.168   1.880  -6.281  1.00  0.00           O  
ATOM   1462  P     G    47      11.164   1.097  -5.208  1.00  0.00           P  
ATOM   1463  OP1   G    47      10.491   1.110  -3.877  1.00  0.00           O  
ATOM   1464  OP2   G    47      12.537   1.647  -5.386  1.00  0.00           O  
ATOM   1465  O5'   G    47      11.381  -0.385  -5.841  1.00  0.00           O  
ATOM   1466  C5'   G    47      10.316  -1.328  -5.812  1.00  0.00           C  
ATOM   1467  H5'   G    47       9.372  -0.920  -6.171  1.00  0.00           H  
ATOM   1468 H5''   G    47      10.047  -1.669  -4.812  1.00  0.00           H  
ATOM   1469  C4'   G    47      10.640  -2.510  -6.793  1.00  0.00           C  
ATOM   1470  H4'   G    47       9.706  -3.034  -6.997  1.00  0.00           H  
ATOM   1471  O4'   G    47      11.132  -2.005  -7.979  1.00  0.00           O  
ATOM   1472  C1'   G    47      12.089  -2.811  -8.569  1.00  0.00           C  
ATOM   1473  H1'   G    47      11.866  -3.057  -9.608  1.00  0.00           H  
ATOM   1474  N9    G    47      13.396  -2.146  -8.551  1.00  0.00           N  
ATOM   1475  C8    G    47      13.695  -0.836  -8.246  1.00  0.00           C  
ATOM   1476  H8    G    47      13.056  -0.177  -7.677  1.00  0.00           H  
ATOM   1477  N7    G    47      14.835  -0.442  -8.670  1.00  0.00           N  
ATOM   1478  C5    G    47      15.389  -1.577  -9.305  1.00  0.00           C  
ATOM   1479  C6    G    47      16.703  -1.806  -9.956  1.00  0.00           C  
ATOM   1480  O6    G    47      17.582  -0.984 -10.205  1.00  0.00           O  
ATOM   1481  N1    G    47      16.947  -3.067 -10.427  1.00  0.00           N  
ATOM   1482  H1    G    47      17.827  -3.372 -10.817  1.00  0.00           H  
ATOM   1483  C2    G    47      16.018  -4.059 -10.229  1.00  0.00           C  
ATOM   1484  N2    G    47      16.316  -5.106 -10.870  1.00  0.00           N  
ATOM   1485  H21   G    47      17.171  -5.198 -11.400  1.00  0.00           H  
ATOM   1486  H22   G    47      15.598  -5.815 -10.839  1.00  0.00           H  
ATOM   1487  N3    G    47      14.822  -3.863  -9.642  1.00  0.00           N  
ATOM   1488  C4    G    47      14.537  -2.632  -9.175  1.00  0.00           C  
ATOM   1489  C3'   G    47      11.644  -3.557  -6.386  1.00  0.00           C  
ATOM   1490  H3'   G    47      12.386  -2.973  -5.842  1.00  0.00           H  
ATOM   1491  C2'   G    47      12.093  -4.054  -7.807  1.00  0.00           C  
ATOM   1492  H2'   G    47      13.136  -4.362  -7.733  1.00  0.00           H  
ATOM   1493  O2'   G    47      11.204  -4.871  -8.610  1.00  0.00           O  
ATOM   1494 HO2'   G    47      11.718  -5.614  -8.934  1.00  0.00           H  
ATOM   1495  O3'   G    47      11.036  -4.619  -5.698  1.00  0.00           O  
ATOM   1496  P     C    48      11.792  -5.209  -4.459  1.00  0.00           P  
ATOM   1497  OP1   C    48      10.896  -6.232  -3.791  1.00  0.00           O  
ATOM   1498  OP2   C    48      12.308  -4.090  -3.661  1.00  0.00           O  
ATOM   1499  O5'   C    48      13.008  -6.002  -5.164  1.00  0.00           O  
ATOM   1500  C5'   C    48      12.862  -7.026  -6.086  1.00  0.00           C  
ATOM   1501  H5'   C    48      12.179  -6.749  -6.889  1.00  0.00           H  
ATOM   1502 H5''   C    48      12.442  -7.853  -5.513  1.00  0.00           H  
ATOM   1503  C4'   C    48      14.219  -7.431  -6.626  1.00  0.00           C  
ATOM   1504  H4'   C    48      14.146  -8.351  -7.207  1.00  0.00           H  
ATOM   1505  O4'   C    48      14.619  -6.363  -7.409  1.00  0.00           O  
ATOM   1506  C1'   C    48      15.981  -6.234  -7.381  1.00  0.00           C  
ATOM   1507  H1'   C    48      16.451  -6.544  -8.314  1.00  0.00           H  
ATOM   1508  N1    C    48      16.432  -4.863  -7.043  1.00  0.00           N  
ATOM   1509  C6    C    48      15.618  -4.002  -6.398  1.00  0.00           C  
ATOM   1510  H6    C    48      14.717  -4.429  -5.983  1.00  0.00           H  
ATOM   1511  C5    C    48      16.058  -2.755  -6.178  1.00  0.00           C  
ATOM   1512  H5    C    48      15.501  -2.014  -5.623  1.00  0.00           H  
ATOM   1513  C4    C    48      17.272  -2.284  -6.786  1.00  0.00           C  
ATOM   1514  N4    C    48      17.676  -1.011  -6.829  1.00  0.00           N  
ATOM   1515  H41   C    48      18.412  -0.758  -7.472  1.00  0.00           H  
ATOM   1516  H42   C    48      17.219  -0.382  -6.184  1.00  0.00           H  
ATOM   1517  N3    C    48      18.063  -3.118  -7.423  1.00  0.00           N  
ATOM   1518  C2    C    48      17.689  -4.428  -7.548  1.00  0.00           C  
ATOM   1519  O2    C    48      18.471  -5.181  -8.107  1.00  0.00           O  
ATOM   1520  C3'   C    48      15.227  -7.642  -5.519  1.00  0.00           C  
ATOM   1521  H3'   C    48      15.042  -6.916  -4.727  1.00  0.00           H  
ATOM   1522  C2'   C    48      16.498  -7.155  -6.253  1.00  0.00           C  
ATOM   1523  H2'   C    48      17.173  -6.658  -5.556  1.00  0.00           H  
ATOM   1524  O2'   C    48      17.135  -8.191  -6.896  1.00  0.00           O  
ATOM   1525 HO2'   C    48      17.137  -9.015  -6.401  1.00  0.00           H  
ATOM   1526  O3'   C    48      15.159  -8.984  -5.088  1.00  0.00           O  
ATOM   1527  P     C    49      15.793  -9.468  -3.720  1.00  0.00           P  
ATOM   1528  OP1   C    49      15.190 -10.742  -3.372  1.00  0.00           O  
ATOM   1529  OP2   C    49      15.623  -8.351  -2.738  1.00  0.00           O  
ATOM   1530  O5'   C    49      17.358  -9.701  -4.030  1.00  0.00           O  
ATOM   1531  C5'   C    49      17.831 -10.816  -4.793  1.00  0.00           C  
ATOM   1532  H5'   C    49      17.320 -11.068  -5.722  1.00  0.00           H  
ATOM   1533 H5''   C    49      17.938 -11.689  -4.148  1.00  0.00           H  
ATOM   1534  C4'   C    49      19.199 -10.602  -5.370  1.00  0.00           C  
ATOM   1535  H4'   C    49      19.410 -11.292  -6.188  1.00  0.00           H  
ATOM   1536  O4'   C    49      19.332  -9.260  -5.975  1.00  0.00           O  
ATOM   1537  C1'   C    49      20.663  -8.770  -5.675  1.00  0.00           C  
ATOM   1538  H1'   C    49      21.323  -8.761  -6.542  1.00  0.00           H  
ATOM   1539  N1    C    49      20.679  -7.418  -5.072  1.00  0.00           N  
ATOM   1540  C6    C    49      19.766  -7.250  -4.043  1.00  0.00           C  
ATOM   1541  H6    C    49      19.171  -8.102  -3.750  1.00  0.00           H  
ATOM   1542  C5    C    49      19.527  -5.987  -3.586  1.00  0.00           C  
ATOM   1543  H5    C    49      18.770  -5.730  -2.860  1.00  0.00           H  
ATOM   1544  C4    C    49      20.232  -4.961  -4.269  1.00  0.00           C  
ATOM   1545  N4    C    49      20.121  -3.732  -3.846  1.00  0.00           N  
ATOM   1546  H41   C    49      20.620  -2.974  -4.289  1.00  0.00           H  
ATOM   1547  H42   C    49      19.501  -3.538  -3.072  1.00  0.00           H  
ATOM   1548  N3    C    49      21.166  -5.147  -5.159  1.00  0.00           N  
ATOM   1549  C2    C    49      21.457  -6.438  -5.489  1.00  0.00           C  
ATOM   1550  O2    C    49      22.462  -6.649  -6.184  1.00  0.00           O  
ATOM   1551  C3'   C    49      20.258 -10.747  -4.316  1.00  0.00           C  
ATOM   1552  H3'   C    49      19.951 -10.287  -3.377  1.00  0.00           H  
ATOM   1553  C2'   C    49      21.410  -9.834  -4.824  1.00  0.00           C  
ATOM   1554  H2'   C    49      22.111  -9.449  -4.084  1.00  0.00           H  
ATOM   1555  O2'   C    49      22.230 -10.619  -5.698  1.00  0.00           O  
ATOM   1556 HO2'   C    49      23.084 -10.187  -5.622  1.00  0.00           H  
ATOM   1557  O3'   C    49      20.564 -12.209  -4.174  1.00  0.00           O  
ATOM   1558  P     U    50      20.680 -12.822  -2.765  1.00  0.00           P  
ATOM   1559  OP1   U    50      21.074 -14.260  -2.952  1.00  0.00           O  
ATOM   1560  OP2   U    50      19.527 -12.467  -1.953  1.00  0.00           O  
ATOM   1561  O5'   U    50      22.031 -12.148  -2.233  1.00  0.00           O  
ATOM   1562  C5'   U    50      22.700 -12.601  -1.122  1.00  0.00           C  
ATOM   1563  H5'   U    50      23.405 -13.294  -1.579  1.00  0.00           H  
ATOM   1564 H5''   U    50      21.993 -13.028  -0.410  1.00  0.00           H  
ATOM   1565  C4'   U    50      23.349 -11.415  -0.440  1.00  0.00           C  
ATOM   1566  H4'   U    50      24.272 -11.188  -0.973  1.00  0.00           H  
ATOM   1567  O4'   U    50      22.567 -10.210  -0.569  1.00  0.00           O  
ATOM   1568  C1'   U    50      22.348  -9.767   0.812  1.00  0.00           C  
ATOM   1569  H1'   U    50      23.086  -9.039   1.150  1.00  0.00           H  
ATOM   1570  N1    U    50      21.038  -9.056   0.720  1.00  0.00           N  
ATOM   1571  C6    U    50      20.079  -9.512  -0.173  1.00  0.00           C  
ATOM   1572  H6    U    50      20.267 -10.428  -0.713  1.00  0.00           H  
ATOM   1573  C5    U    50      18.919  -8.844  -0.280  1.00  0.00           C  
ATOM   1574  H5    U    50      18.088  -9.210  -0.864  1.00  0.00           H  
ATOM   1575  C4    U    50      18.656  -7.651   0.585  1.00  0.00           C  
ATOM   1576  O4    U    50      17.631  -7.025   0.584  1.00  0.00           O  
ATOM   1577  N3    U    50      19.665  -7.284   1.392  1.00  0.00           N  
ATOM   1578  H3    U    50      19.523  -6.514   2.029  1.00  0.00           H  
ATOM   1579  C2    U    50      20.874  -7.906   1.442  1.00  0.00           C  
ATOM   1580  O2    U    50      21.704  -7.437   2.194  1.00  0.00           O  
ATOM   1581  C3'   U    50      23.513 -11.709   1.096  1.00  0.00           C  
ATOM   1582  H3'   U    50      23.416 -12.786   1.226  1.00  0.00           H  
ATOM   1583  C2'   U    50      22.332 -10.951   1.739  1.00  0.00           C  
ATOM   1584  H2'   U    50      21.456 -11.558   1.515  1.00  0.00           H  
ATOM   1585  O2'   U    50      22.509 -10.660   3.080  1.00  0.00           O  
ATOM   1586 HO2'   U    50      23.314 -10.138   3.089  1.00  0.00           H  
ATOM   1587  O3'   U    50      24.737 -11.251   1.656  1.00  0.00           O  
ATOM   1588  P     U    51      26.107 -11.952   1.161  1.00  0.00           P  
ATOM   1589  OP1   U    51      25.963 -13.258   0.530  1.00  0.00           O  
ATOM   1590  OP2   U    51      27.083 -11.889   2.253  1.00  0.00           O  
ATOM   1591  O5'   U    51      26.666 -11.012  -0.018  1.00  0.00           O  
ATOM   1592  C5'   U    51      26.897 -11.474  -1.389  1.00  0.00           C  
ATOM   1593  H5'   U    51      25.965 -11.422  -1.952  1.00  0.00           H  
ATOM   1594 H5''   U    51      27.184 -12.525  -1.423  1.00  0.00           H  
ATOM   1595  C4'   U    51      27.981 -10.582  -2.070  1.00  0.00           C  
ATOM   1596  H4'   U    51      28.242 -11.065  -3.012  1.00  0.00           H  
ATOM   1597  O4'   U    51      27.434  -9.270  -2.399  1.00  0.00           O  
ATOM   1598  C1'   U    51      28.364  -8.238  -1.968  1.00  0.00           C  
ATOM   1599  H1'   U    51      28.985  -7.875  -2.787  1.00  0.00           H  
ATOM   1600  N1    U    51      27.498  -7.024  -1.628  1.00  0.00           N  
ATOM   1601  C6    U    51      26.320  -7.230  -0.962  1.00  0.00           C  
ATOM   1602  H6    U    51      25.891  -8.216  -0.861  1.00  0.00           H  
ATOM   1603  C5    U    51      25.727  -6.222  -0.249  1.00  0.00           C  
ATOM   1604  H5    U    51      24.859  -6.453   0.351  1.00  0.00           H  
ATOM   1605  C4    U    51      26.234  -4.854  -0.281  1.00  0.00           C  
ATOM   1606  O4    U    51      25.859  -3.811   0.290  1.00  0.00           O  
ATOM   1607  N3    U    51      27.327  -4.723  -1.057  1.00  0.00           N  
ATOM   1608  H3    U    51      27.725  -3.795  -1.016  1.00  0.00           H  
ATOM   1609  C2    U    51      28.050  -5.746  -1.596  1.00  0.00           C  
ATOM   1610  O2    U    51      29.197  -5.575  -2.071  1.00  0.00           O  
ATOM   1611  C3'   U    51      29.320 -10.358  -1.294  1.00  0.00           C  
ATOM   1612  H3'   U    51      29.417 -11.046  -0.454  1.00  0.00           H  
ATOM   1613  C2'   U    51      29.247  -8.905  -0.875  1.00  0.00           C  
ATOM   1614  H2'   U    51      28.638  -8.904   0.029  1.00  0.00           H  
ATOM   1615  O2'   U    51      30.588  -8.332  -0.650  1.00  0.00           O  
ATOM   1616 HO2'   U    51      31.111  -8.564  -1.421  1.00  0.00           H  
ATOM   1617  O3'   U    51      30.358 -10.542  -2.238  1.00  0.00           O  
ATOM   1618  P     A    52      31.113 -11.956  -2.483  1.00  0.00           P  
ATOM   1619  OP1   A    52      31.204 -12.558  -1.155  1.00  0.00           O  
ATOM   1620  OP2   A    52      32.370 -11.725  -3.147  1.00  0.00           O  
ATOM   1621  O5'   A    52      30.154 -12.989  -3.286  1.00  0.00           O  
ATOM   1622  C5'   A    52      30.135 -12.935  -4.704  1.00  0.00           C  
ATOM   1623  H5'   A    52      31.078 -13.402  -4.986  1.00  0.00           H  
ATOM   1624 H5''   A    52      29.973 -11.909  -5.036  1.00  0.00           H  
ATOM   1625  C4'   A    52      28.995 -13.858  -5.255  1.00  0.00           C  
ATOM   1626  H4'   A    52      29.113 -14.907  -4.983  1.00  0.00           H  
ATOM   1627  O4'   A    52      27.693 -13.482  -4.599  1.00  0.00           O  
ATOM   1628  C1'   A    52      26.720 -13.173  -5.529  1.00  0.00           C  
ATOM   1629  H1'   A    52      25.805 -13.754  -5.411  1.00  0.00           H  
ATOM   1630  N9    A    52      26.342 -11.676  -5.502  1.00  0.00           N  
ATOM   1631  C8    A    52      25.193 -11.209  -4.906  1.00  0.00           C  
ATOM   1632  H8    A    52      24.470 -11.862  -4.441  1.00  0.00           H  
ATOM   1633  N7    A    52      25.162  -9.896  -4.848  1.00  0.00           N  
ATOM   1634  C5    A    52      26.447  -9.506  -5.384  1.00  0.00           C  
ATOM   1635  C6    A    52      27.135  -8.303  -5.554  1.00  0.00           C  
ATOM   1636  N6    A    52      26.704  -7.123  -5.281  1.00  0.00           N  
ATOM   1637  H61   A    52      27.274  -6.301  -5.425  1.00  0.00           H  
ATOM   1638  H62   A    52      25.773  -6.938  -4.937  1.00  0.00           H  
ATOM   1639  N1    A    52      28.360  -8.321  -5.918  1.00  0.00           N  
ATOM   1640  C2    A    52      28.925  -9.463  -6.248  1.00  0.00           C  
ATOM   1641  H2    A    52      29.993  -9.417  -6.400  1.00  0.00           H  
ATOM   1642  N3    A    52      28.432 -10.703  -6.270  1.00  0.00           N  
ATOM   1643  C4    A    52      27.184 -10.649  -5.782  1.00  0.00           C  
ATOM   1644  C3'   A    52      28.840 -13.695  -6.742  1.00  0.00           C  
ATOM   1645  H3'   A    52      29.441 -12.863  -7.111  1.00  0.00           H  
ATOM   1646  C2'   A    52      27.297 -13.537  -6.887  1.00  0.00           C  
ATOM   1647  H2'   A    52      27.003 -12.729  -7.557  1.00  0.00           H  
ATOM   1648  O2'   A    52      26.698 -14.644  -7.427  1.00  0.00           O  
ATOM   1649 HO2'   A    52      27.353 -15.322  -7.609  1.00  0.00           H  
ATOM   1650  O3'   A    52      29.262 -14.981  -7.245  1.00  0.00           O  
ATOM   1651  P     A    53      30.253 -15.138  -8.463  1.00  0.00           P  
ATOM   1652  OP1   A    53      30.549 -16.548  -8.570  1.00  0.00           O  
ATOM   1653  OP2   A    53      31.365 -14.172  -8.270  1.00  0.00           O  
ATOM   1654  O5'   A    53      29.428 -14.664  -9.739  1.00  0.00           O  
ATOM   1655  C5'   A    53      28.345 -15.404 -10.217  1.00  0.00           C  
ATOM   1656  H5'   A    53      27.879 -16.043  -9.467  1.00  0.00           H  
ATOM   1657 H5''   A    53      28.674 -16.155 -10.937  1.00  0.00           H  
ATOM   1658  C4'   A    53      27.352 -14.424 -10.913  1.00  0.00           C  
ATOM   1659  H4'   A    53      26.558 -15.036 -11.340  1.00  0.00           H  
ATOM   1660  O4'   A    53      26.683 -13.416 -10.083  1.00  0.00           O  
ATOM   1661  C1'   A    53      26.850 -12.243 -10.809  1.00  0.00           C  
ATOM   1662  H1'   A    53      26.047 -12.086 -11.530  1.00  0.00           H  
ATOM   1663  N9    A    53      26.781 -11.012  -9.980  1.00  0.00           N  
ATOM   1664  C8    A    53      27.734 -10.088  -9.575  1.00  0.00           C  
ATOM   1665  H8    A    53      28.785 -10.230  -9.775  1.00  0.00           H  
ATOM   1666  N7    A    53      27.228  -9.091  -8.979  1.00  0.00           N  
ATOM   1667  C5    A    53      25.812  -9.435  -8.864  1.00  0.00           C  
ATOM   1668  C6    A    53      24.696  -8.891  -8.203  1.00  0.00           C  
ATOM   1669  N6    A    53      24.840  -7.721  -7.606  1.00  0.00           N  
ATOM   1670  H61   A    53      24.068  -7.434  -7.023  1.00  0.00           H  
ATOM   1671  H62   A    53      25.693  -7.198  -7.746  1.00  0.00           H  
ATOM   1672  N1    A    53      23.529  -9.549  -8.182  1.00  0.00           N  
ATOM   1673  C2    A    53      23.433 -10.673  -8.871  1.00  0.00           C  
ATOM   1674  H2    A    53      22.450 -11.120  -8.865  1.00  0.00           H  
ATOM   1675  N3    A    53      24.384 -11.290  -9.564  1.00  0.00           N  
ATOM   1676  C4    A    53      25.536 -10.616  -9.516  1.00  0.00           C  
ATOM   1677  C3'   A    53      27.984 -13.681 -12.051  1.00  0.00           C  
ATOM   1678  H3'   A    53      28.948 -14.120 -12.308  1.00  0.00           H  
ATOM   1679  C2'   A    53      28.160 -12.298 -11.508  1.00  0.00           C  
ATOM   1680  H2'   A    53      28.886 -12.223 -10.699  1.00  0.00           H  
ATOM   1681  O2'   A    53      28.422 -11.303 -12.455  1.00  0.00           O  
ATOM   1682 HO2'   A    53      28.426 -11.747 -13.306  1.00  0.00           H  
ATOM   1683  O3'   A    53      27.100 -13.752 -13.207  1.00  0.00           O  
ATOM   1684  P     A    54      27.575 -13.692 -14.687  1.00  0.00           P  
ATOM   1685  OP1   A    54      28.174 -15.032 -14.923  1.00  0.00           O  
ATOM   1686  OP2   A    54      28.414 -12.516 -14.794  1.00  0.00           O  
ATOM   1687  O5'   A    54      26.232 -13.513 -15.580  1.00  0.00           O  
ATOM   1688  C5'   A    54      25.631 -12.256 -15.788  1.00  0.00           C  
ATOM   1689  H5'   A    54      25.089 -12.268 -16.734  1.00  0.00           H  
ATOM   1690 H5''   A    54      26.307 -11.434 -16.024  1.00  0.00           H  
ATOM   1691  C4'   A    54      24.435 -11.952 -14.779  1.00  0.00           C  
ATOM   1692  H4'   A    54      23.793 -12.829 -14.704  1.00  0.00           H  
ATOM   1693  O4'   A    54      24.903 -11.591 -13.487  1.00  0.00           O  
ATOM   1694  C1'   A    54      23.901 -10.802 -12.818  1.00  0.00           C  
ATOM   1695  H1'   A    54      23.334 -11.355 -12.069  1.00  0.00           H  
ATOM   1696  N9    A    54      24.444  -9.570 -12.315  1.00  0.00           N  
ATOM   1697  C8    A    54      25.745  -9.114 -12.367  1.00  0.00           C  
ATOM   1698  H8    A    54      26.560  -9.655 -12.825  1.00  0.00           H  
ATOM   1699  N7    A    54      25.791  -7.821 -12.133  1.00  0.00           N  
ATOM   1700  C5    A    54      24.445  -7.476 -11.662  1.00  0.00           C  
ATOM   1701  C6    A    54      23.753  -6.329 -11.072  1.00  0.00           C  
ATOM   1702  N6    A    54      24.352  -5.177 -10.659  1.00  0.00           N  
ATOM   1703  H61   A    54      23.738  -4.544 -10.166  1.00  0.00           H  
ATOM   1704  H62   A    54      25.350  -5.100 -10.526  1.00  0.00           H  
ATOM   1705  N1    A    54      22.445  -6.248 -10.819  1.00  0.00           N  
ATOM   1706  C2    A    54      21.851  -7.439 -10.942  1.00  0.00           C  
ATOM   1707  H2    A    54      20.786  -7.465 -10.766  1.00  0.00           H  
ATOM   1708  N3    A    54      22.367  -8.595 -11.475  1.00  0.00           N  
ATOM   1709  C4    A    54      23.652  -8.529 -11.797  1.00  0.00           C  
ATOM   1710  C3'   A    54      23.594 -10.793 -15.232  1.00  0.00           C  
ATOM   1711  H3'   A    54      24.151  -9.878 -15.436  1.00  0.00           H  
ATOM   1712  C2'   A    54      22.908 -10.471 -13.911  1.00  0.00           C  
ATOM   1713  H2'   A    54      22.608  -9.423 -13.924  1.00  0.00           H  
ATOM   1714  O2'   A    54      21.789 -11.367 -13.709  1.00  0.00           O  
ATOM   1715 HO2'   A    54      21.185 -11.164 -14.427  1.00  0.00           H  
ATOM   1716  O3'   A    54      22.740 -10.947 -16.384  1.00  0.00           O  
ATOM   1717  P     C    55      23.046 -10.252 -17.822  1.00  0.00           P  
ATOM   1718  OP1   C    55      22.218 -11.045 -18.783  1.00  0.00           O  
ATOM   1719  OP2   C    55      24.554 -10.207 -17.995  1.00  0.00           O  
ATOM   1720  O5'   C    55      22.394  -8.694 -17.755  1.00  0.00           O  
ATOM   1721  C5'   C    55      22.809  -7.762 -16.812  1.00  0.00           C  
ATOM   1722  H5'   C    55      22.972  -6.809 -17.316  1.00  0.00           H  
ATOM   1723 H5''   C    55      23.731  -8.086 -16.329  1.00  0.00           H  
ATOM   1724  C4'   C    55      21.707  -7.636 -15.793  1.00  0.00           C  
ATOM   1725  H4'   C    55      21.653  -8.557 -15.213  1.00  0.00           H  
ATOM   1726  O4'   C    55      21.982  -6.587 -14.991  1.00  0.00           O  
ATOM   1727  C1'   C    55      20.874  -6.286 -14.234  1.00  0.00           C  
ATOM   1728  H1'   C    55      20.859  -7.053 -13.459  1.00  0.00           H  
ATOM   1729  N1    C    55      20.793  -4.941 -13.604  1.00  0.00           N  
ATOM   1730  C6    C    55      21.321  -3.780 -14.242  1.00  0.00           C  
ATOM   1731  H6    C    55      21.989  -3.886 -15.084  1.00  0.00           H  
ATOM   1732  C5    C    55      20.899  -2.566 -13.872  1.00  0.00           C  
ATOM   1733  H5    C    55      21.334  -1.731 -14.402  1.00  0.00           H  
ATOM   1734  C4    C    55      20.036  -2.437 -12.788  1.00  0.00           C  
ATOM   1735  N4    C    55      19.641  -1.255 -12.366  1.00  0.00           N  
ATOM   1736  H41   C    55      18.897  -1.244 -11.683  1.00  0.00           H  
ATOM   1737  H42   C    55      19.963  -0.403 -12.803  1.00  0.00           H  
ATOM   1738  N3    C    55      19.498  -3.441 -12.112  1.00  0.00           N  
ATOM   1739  C2    C    55      19.785  -4.723 -12.525  1.00  0.00           C  
ATOM   1740  O2    C    55      19.234  -5.650 -11.917  1.00  0.00           O  
ATOM   1741  C3'   C    55      20.355  -7.189 -16.473  1.00  0.00           C  
ATOM   1742  H3'   C    55      20.515  -6.393 -17.200  1.00  0.00           H  
ATOM   1743  C2'   C    55      19.697  -6.637 -15.194  1.00  0.00           C  
ATOM   1744  H2'   C    55      19.033  -5.809 -15.444  1.00  0.00           H  
ATOM   1745  O2'   C    55      18.889  -7.526 -14.497  1.00  0.00           O  
ATOM   1746 HO2'   C    55      18.151  -7.699 -15.087  1.00  0.00           H  
ATOM   1747  O3'   C    55      19.653  -8.239 -17.015  1.00  0.00           O  
ATOM   1748  P     U    56      18.222  -8.103 -17.745  1.00  0.00           P  
ATOM   1749  OP1   U    56      17.961  -9.397 -18.382  1.00  0.00           O  
ATOM   1750  OP2   U    56      18.297  -6.893 -18.554  1.00  0.00           O  
ATOM   1751  O5'   U    56      17.153  -7.994 -16.544  1.00  0.00           O  
ATOM   1752  C5'   U    56      16.132  -8.950 -16.246  1.00  0.00           C  
ATOM   1753  H5'   U    56      16.690  -9.765 -15.785  1.00  0.00           H  
ATOM   1754 H5''   U    56      15.735  -9.337 -17.185  1.00  0.00           H  
ATOM   1755  C4'   U    56      15.089  -8.321 -15.369  1.00  0.00           C  
ATOM   1756  H4'   U    56      14.469  -9.066 -14.870  1.00  0.00           H  
ATOM   1757  O4'   U    56      15.681  -7.516 -14.403  1.00  0.00           O  
ATOM   1758  C1'   U    56      14.704  -6.529 -14.033  1.00  0.00           C  
ATOM   1759  H1'   U    56      14.467  -6.699 -12.983  1.00  0.00           H  
ATOM   1760  N1    U    56      15.248  -5.115 -14.290  1.00  0.00           N  
ATOM   1761  C6    U    56      16.262  -4.809 -15.228  1.00  0.00           C  
ATOM   1762  H6    U    56      16.568  -5.588 -15.910  1.00  0.00           H  
ATOM   1763  C5    U    56      16.887  -3.632 -15.274  1.00  0.00           C  
ATOM   1764  H5    U    56      17.601  -3.301 -16.013  1.00  0.00           H  
ATOM   1765  C4    U    56      16.523  -2.529 -14.398  1.00  0.00           C  
ATOM   1766  O4    U    56      16.899  -1.354 -14.286  1.00  0.00           O  
ATOM   1767  N3    U    56      15.416  -2.824 -13.627  1.00  0.00           N  
ATOM   1768  H3    U    56      15.054  -1.989 -13.188  1.00  0.00           H  
ATOM   1769  C2    U    56      14.746  -4.021 -13.574  1.00  0.00           C  
ATOM   1770  O2    U    56      13.704  -4.105 -12.947  1.00  0.00           O  
ATOM   1771  C3'   U    56      14.045  -7.585 -16.155  1.00  0.00           C  
ATOM   1772  H3'   U    56      14.482  -6.959 -16.932  1.00  0.00           H  
ATOM   1773  C2'   U    56      13.493  -6.698 -14.971  1.00  0.00           C  
ATOM   1774  H2'   U    56      13.166  -5.734 -15.360  1.00  0.00           H  
ATOM   1775  O2'   U    56      12.480  -7.336 -14.195  1.00  0.00           O  
ATOM   1776 HO2'   U    56      11.637  -6.998 -14.505  1.00  0.00           H  
ATOM   1777  O3'   U    56      13.043  -8.463 -16.741  1.00  0.00           O  
ATOM   1778  P     C    57      11.889  -7.933 -17.795  1.00  0.00           P  
ATOM   1779  OP1   C    57      11.169  -9.116 -18.270  1.00  0.00           O  
ATOM   1780  OP2   C    57      12.574  -7.081 -18.867  1.00  0.00           O  
ATOM   1781  O5'   C    57      10.933  -6.989 -17.012  1.00  0.00           O  
ATOM   1782  C5'   C    57       9.873  -7.481 -16.222  1.00  0.00           C  
ATOM   1783  H5'   C    57      10.223  -8.141 -15.428  1.00  0.00           H  
ATOM   1784 H5''   C    57       9.161  -8.029 -16.840  1.00  0.00           H  
ATOM   1785  C4'   C    57       9.213  -6.302 -15.429  1.00  0.00           C  
ATOM   1786  H4'   C    57       8.579  -6.711 -14.642  1.00  0.00           H  
ATOM   1787  O4'   C    57      10.256  -5.560 -14.801  1.00  0.00           O  
ATOM   1788  C1'   C    57       9.838  -4.167 -14.609  1.00  0.00           C  
ATOM   1789  H1'   C    57       9.685  -4.033 -13.538  1.00  0.00           H  
ATOM   1790  N1    C    57      10.905  -3.272 -15.180  1.00  0.00           N  
ATOM   1791  C6    C    57      11.843  -3.642 -16.125  1.00  0.00           C  
ATOM   1792  H6    C    57      11.581  -4.580 -16.591  1.00  0.00           H  
ATOM   1793  C5    C    57      12.950  -2.942 -16.450  1.00  0.00           C  
ATOM   1794  H5    C    57      13.450  -3.389 -17.296  1.00  0.00           H  
ATOM   1795  C4    C    57      13.023  -1.656 -15.810  1.00  0.00           C  
ATOM   1796  N4    C    57      13.937  -0.751 -16.106  1.00  0.00           N  
ATOM   1797  H41   C    57      14.007   0.097 -15.562  1.00  0.00           H  
ATOM   1798  H42   C    57      14.705  -0.821 -16.759  1.00  0.00           H  
ATOM   1799  N3    C    57      12.121  -1.186 -14.966  1.00  0.00           N  
ATOM   1800  C2    C    57      11.095  -1.968 -14.594  1.00  0.00           C  
ATOM   1801  O2    C    57      10.192  -1.556 -13.837  1.00  0.00           O  
ATOM   1802  C3'   C    57       8.407  -5.321 -16.223  1.00  0.00           C  
ATOM   1803  H3'   C    57       8.931  -5.240 -17.175  1.00  0.00           H  
ATOM   1804  C2'   C    57       8.480  -4.100 -15.353  1.00  0.00           C  
ATOM   1805  H2'   C    57       8.358  -3.145 -15.866  1.00  0.00           H  
ATOM   1806  O2'   C    57       7.455  -4.064 -14.243  1.00  0.00           O  
ATOM   1807 HO2'   C    57       7.309  -3.183 -13.892  1.00  0.00           H  
ATOM   1808  O3'   C    57       7.019  -5.733 -16.509  1.00  0.00           O  
ATOM   1809  P     U    58       6.199  -5.261 -17.760  1.00  0.00           P  
ATOM   1810  OP1   U    58       4.914  -6.007 -17.695  1.00  0.00           O  
ATOM   1811  OP2   U    58       6.930  -5.176 -19.026  1.00  0.00           O  
ATOM   1812  O5'   U    58       5.894  -3.720 -17.358  1.00  0.00           O  
ATOM   1813  C5'   U    58       4.854  -3.424 -16.463  1.00  0.00           C  
ATOM   1814  H5'   U    58       4.950  -3.898 -15.486  1.00  0.00           H  
ATOM   1815 H5''   U    58       3.843  -3.640 -16.809  1.00  0.00           H  
ATOM   1816  C4'   U    58       4.797  -1.918 -16.123  1.00  0.00           C  
ATOM   1817  H4'   U    58       3.931  -1.754 -15.482  1.00  0.00           H  
ATOM   1818  O4'   U    58       5.970  -1.467 -15.469  1.00  0.00           O  
ATOM   1819  C1'   U    58       6.174  -0.150 -15.843  1.00  0.00           C  
ATOM   1820  H1'   U    58       6.264   0.473 -14.953  1.00  0.00           H  
ATOM   1821  N1    U    58       7.514   0.011 -16.559  1.00  0.00           N  
ATOM   1822  C6    U    58       8.018  -1.079 -17.279  1.00  0.00           C  
ATOM   1823  H6    U    58       7.449  -1.979 -17.459  1.00  0.00           H  
ATOM   1824  C5    U    58       9.162  -0.933 -17.919  1.00  0.00           C  
ATOM   1825  H5    U    58       9.589  -1.727 -18.513  1.00  0.00           H  
ATOM   1826  C4    U    58      10.002   0.222 -17.815  1.00  0.00           C  
ATOM   1827  O4    U    58      11.084   0.362 -18.291  1.00  0.00           O  
ATOM   1828  N3    U    58       9.489   1.194 -17.051  1.00  0.00           N  
ATOM   1829  H3    U    58      10.060   2.018 -16.924  1.00  0.00           H  
ATOM   1830  C2    U    58       8.215   1.225 -16.526  1.00  0.00           C  
ATOM   1831  O2    U    58       7.735   2.289 -16.108  1.00  0.00           O  
ATOM   1832  C3'   U    58       4.525  -0.970 -17.272  1.00  0.00           C  
ATOM   1833  H3'   U    58       5.166  -1.242 -18.110  1.00  0.00           H  
ATOM   1834  C2'   U    58       4.968   0.407 -16.676  1.00  0.00           C  
ATOM   1835  H2'   U    58       5.174   1.067 -17.519  1.00  0.00           H  
ATOM   1836  O2'   U    58       4.091   0.946 -15.768  1.00  0.00           O  
ATOM   1837 HO2'   U    58       3.479   1.454 -16.305  1.00  0.00           H  
ATOM   1838  O3'   U    58       3.224  -0.916 -17.664  1.00  0.00           O  
ATOM   1839  P     U    59       2.834  -0.623 -19.173  1.00  0.00           P  
ATOM   1840  OP1   U    59       1.373  -0.554 -19.177  1.00  0.00           O  
ATOM   1841  OP2   U    59       3.628  -1.603 -19.986  1.00  0.00           O  
ATOM   1842  O5'   U    59       3.369   0.813 -19.646  1.00  0.00           O  
ATOM   1843  C5'   U    59       2.767   2.030 -19.222  1.00  0.00           C  
ATOM   1844  H5'   U    59       2.650   2.077 -18.140  1.00  0.00           H  
ATOM   1845 H5''   U    59       1.759   2.089 -19.633  1.00  0.00           H  
ATOM   1846  C4'   U    59       3.546   3.318 -19.605  1.00  0.00           C  
ATOM   1847  H4'   U    59       2.895   4.128 -19.276  1.00  0.00           H  
ATOM   1848  O4'   U    59       4.833   3.465 -19.020  1.00  0.00           O  
ATOM   1849  C1'   U    59       5.713   4.122 -19.951  1.00  0.00           C  
ATOM   1850  H1'   U    59       5.972   5.040 -19.423  1.00  0.00           H  
ATOM   1851  N1    U    59       6.817   3.261 -20.380  1.00  0.00           N  
ATOM   1852  C6    U    59       6.696   1.929 -20.242  1.00  0.00           C  
ATOM   1853  H6    U    59       5.757   1.454 -20.001  1.00  0.00           H  
ATOM   1854  C5    U    59       7.732   1.105 -20.483  1.00  0.00           C  
ATOM   1855  H5    U    59       7.795   0.034 -20.354  1.00  0.00           H  
ATOM   1856  C4    U    59       8.998   1.693 -20.962  1.00  0.00           C  
ATOM   1857  O4    U    59       9.933   1.047 -21.332  1.00  0.00           O  
ATOM   1858  N3    U    59       9.024   3.043 -21.054  1.00  0.00           N  
ATOM   1859  H3    U    59       9.760   3.553 -21.521  1.00  0.00           H  
ATOM   1860  C2    U    59       8.020   3.858 -20.672  1.00  0.00           C  
ATOM   1861  O2    U    59       8.251   5.065 -20.685  1.00  0.00           O  
ATOM   1862  C3'   U    59       3.718   3.394 -21.102  1.00  0.00           C  
ATOM   1863  H3'   U    59       4.072   2.433 -21.474  1.00  0.00           H  
ATOM   1864  C2'   U    59       4.903   4.378 -21.214  1.00  0.00           C  
ATOM   1865  H2'   U    59       5.556   4.237 -22.076  1.00  0.00           H  
ATOM   1866  O2'   U    59       4.395   5.742 -21.258  1.00  0.00           O  
ATOM   1867 HO2'   U    59       4.274   6.026 -22.167  1.00  0.00           H  
ATOM   1868  O3'   U    59       2.534   3.799 -21.739  1.00  0.00           O  
ATOM   1869  P     G    60       2.395   3.683 -23.347  1.00  0.00           P  
ATOM   1870  OP1   G    60       0.952   3.715 -23.630  1.00  0.00           O  
ATOM   1871  OP2   G    60       3.202   2.549 -23.764  1.00  0.00           O  
ATOM   1872  O5'   G    60       3.036   4.989 -23.917  1.00  0.00           O  
ATOM   1873  C5'   G    60       2.429   6.258 -23.830  1.00  0.00           C  
ATOM   1874  H5'   G    60       2.193   6.457 -22.784  1.00  0.00           H  
ATOM   1875 H5''   G    60       1.516   6.370 -24.415  1.00  0.00           H  
ATOM   1876  C4'   G    60       3.379   7.388 -24.281  1.00  0.00           C  
ATOM   1877  H4'   G    60       2.832   8.323 -24.154  1.00  0.00           H  
ATOM   1878  O4'   G    60       4.454   7.442 -23.357  1.00  0.00           O  
ATOM   1879  C1'   G    60       5.597   7.344 -24.182  1.00  0.00           C  
ATOM   1880  H1'   G    60       6.283   8.083 -23.768  1.00  0.00           H  
ATOM   1881  N9    G    60       6.395   6.077 -24.157  1.00  0.00           N  
ATOM   1882  C8    G    60       5.992   4.840 -24.608  1.00  0.00           C  
ATOM   1883  H8    G    60       5.010   4.586 -24.978  1.00  0.00           H  
ATOM   1884  N7    G    60       6.866   3.887 -24.477  1.00  0.00           N  
ATOM   1885  C5    G    60       8.029   4.587 -24.088  1.00  0.00           C  
ATOM   1886  C6    G    60       9.412   4.178 -23.992  1.00  0.00           C  
ATOM   1887  O6    G    60       9.949   3.058 -24.052  1.00  0.00           O  
ATOM   1888  N1    G    60      10.232   5.222 -23.796  1.00  0.00           N  
ATOM   1889  H1    G    60      11.178   4.872 -23.852  1.00  0.00           H  
ATOM   1890  C2    G    60       9.820   6.555 -23.575  1.00  0.00           C  
ATOM   1891  N2    G    60      10.774   7.486 -23.418  1.00  0.00           N  
ATOM   1892  H21   G    60      11.701   7.137 -23.615  1.00  0.00           H  
ATOM   1893  H22   G    60      10.477   8.435 -23.242  1.00  0.00           H  
ATOM   1894  N3    G    60       8.608   7.009 -23.695  1.00  0.00           N  
ATOM   1895  C4    G    60       7.707   5.942 -23.940  1.00  0.00           C  
ATOM   1896  C3'   G    60       3.814   7.364 -25.708  1.00  0.00           C  
ATOM   1897  H3'   G    60       3.830   6.310 -25.985  1.00  0.00           H  
ATOM   1898  C2'   G    60       5.227   7.851 -25.557  1.00  0.00           C  
ATOM   1899  H2'   G    60       5.868   7.375 -26.298  1.00  0.00           H  
ATOM   1900  O2'   G    60       5.324   9.281 -25.609  1.00  0.00           O  
ATOM   1901 HO2'   G    60       5.081   9.676 -26.450  1.00  0.00           H  
ATOM   1902  O3'   G    60       3.072   8.116 -26.641  1.00  0.00           O  
ATOM   1903  P     A    61       3.559   8.207 -28.141  1.00  0.00           P  
ATOM   1904  OP1   A    61       2.433   8.772 -28.896  1.00  0.00           O  
ATOM   1905  OP2   A    61       4.097   6.947 -28.638  1.00  0.00           O  
ATOM   1906  O5'   A    61       4.655   9.293 -28.210  1.00  0.00           O  
ATOM   1907  C5'   A    61       5.047   9.818 -29.466  1.00  0.00           C  
ATOM   1908  H5'   A    61       4.332  10.480 -29.955  1.00  0.00           H  
ATOM   1909 H5''   A    61       5.274   8.925 -30.047  1.00  0.00           H  
ATOM   1910  C4'   A    61       6.326  10.631 -29.228  1.00  0.00           C  
ATOM   1911  H4'   A    61       5.928  11.550 -28.799  1.00  0.00           H  
ATOM   1912  O4'   A    61       7.337  10.038 -28.393  1.00  0.00           O  
ATOM   1913  C1'   A    61       8.386   9.581 -29.316  1.00  0.00           C  
ATOM   1914  H1'   A    61       9.344   9.588 -28.796  1.00  0.00           H  
ATOM   1915  N9    A    61       8.129   8.209 -29.830  1.00  0.00           N  
ATOM   1916  C8    A    61       7.273   7.287 -29.473  1.00  0.00           C  
ATOM   1917  H8    A    61       6.469   7.519 -28.791  1.00  0.00           H  
ATOM   1918  N7    A    61       7.430   6.063 -30.012  1.00  0.00           N  
ATOM   1919  C5    A    61       8.643   6.218 -30.768  1.00  0.00           C  
ATOM   1920  C6    A    61       9.485   5.437 -31.671  1.00  0.00           C  
ATOM   1921  N6    A    61       9.316   4.219 -32.088  1.00  0.00           N  
ATOM   1922  H61   A    61      10.072   3.737 -32.552  1.00  0.00           H  
ATOM   1923  H62   A    61       8.625   3.594 -31.697  1.00  0.00           H  
ATOM   1924  N1    A    61      10.451   5.997 -32.331  1.00  0.00           N  
ATOM   1925  C2    A    61      10.716   7.279 -32.048  1.00  0.00           C  
ATOM   1926  H2    A    61      11.568   7.671 -32.584  1.00  0.00           H  
ATOM   1927  N3    A    61      10.144   8.123 -31.213  1.00  0.00           N  
ATOM   1928  C4    A    61       9.028   7.560 -30.693  1.00  0.00           C  
ATOM   1929  C3'   A    61       7.001  11.086 -30.544  1.00  0.00           C  
ATOM   1930  H3'   A    61       6.629  10.579 -31.434  1.00  0.00           H  
ATOM   1931  C2'   A    61       8.435  10.633 -30.363  1.00  0.00           C  
ATOM   1932  H2'   A    61       8.825  10.211 -31.289  1.00  0.00           H  
ATOM   1933  O2'   A    61       9.296  11.618 -29.869  1.00  0.00           O  
ATOM   1934 HO2'   A    61       8.811  12.434 -30.015  1.00  0.00           H  
ATOM   1935  O3'   A    61       7.024  12.488 -30.746  1.00  0.00           O  
ATOM   1936  P     U    62       6.572  13.117 -32.193  1.00  0.00           P  
ATOM   1937  OP1   U    62       6.039  14.511 -31.924  1.00  0.00           O  
ATOM   1938  OP2   U    62       5.707  12.120 -32.792  1.00  0.00           O  
ATOM   1939  O5'   U    62       7.825  13.121 -33.136  1.00  0.00           O  
ATOM   1940  C5'   U    62       9.118  13.667 -32.803  1.00  0.00           C  
ATOM   1941  H5'   U    62       9.406  13.541 -31.759  1.00  0.00           H  
ATOM   1942 H5''   U    62       9.098  14.714 -33.106  1.00  0.00           H  
ATOM   1943  C4'   U    62      10.194  12.863 -33.553  1.00  0.00           C  
ATOM   1944  H4'   U    62      11.087  13.488 -33.549  1.00  0.00           H  
ATOM   1945  O4'   U    62      10.426  11.570 -33.087  1.00  0.00           O  
ATOM   1946  C1'   U    62      10.830  10.762 -34.248  1.00  0.00           C  
ATOM   1947  H1'   U    62      11.793  10.285 -34.061  1.00  0.00           H  
ATOM   1948  N1    U    62       9.764   9.772 -34.534  1.00  0.00           N  
ATOM   1949  C6    U    62       8.575   9.879 -33.908  1.00  0.00           C  
ATOM   1950  H6    U    62       8.227  10.794 -33.451  1.00  0.00           H  
ATOM   1951  C5    U    62       7.719   8.834 -34.045  1.00  0.00           C  
ATOM   1952  H5    U    62       6.699   8.916 -33.699  1.00  0.00           H  
ATOM   1953  C4    U    62       8.006   7.608 -34.674  1.00  0.00           C  
ATOM   1954  O4    U    62       7.222   6.684 -34.785  1.00  0.00           O  
ATOM   1955  N3    U    62       9.196   7.580 -35.310  1.00  0.00           N  
ATOM   1956  H3    U    62       9.375   6.825 -35.956  1.00  0.00           H  
ATOM   1957  C2    U    62      10.135   8.544 -35.128  1.00  0.00           C  
ATOM   1958  O2    U    62      11.185   8.418 -35.806  1.00  0.00           O  
ATOM   1959  C3'   U    62       9.993  12.796 -35.103  1.00  0.00           C  
ATOM   1960  H3'   U    62       8.989  12.462 -35.364  1.00  0.00           H  
ATOM   1961  C2'   U    62      11.029  11.710 -35.424  1.00  0.00           C  
ATOM   1962  H2'   U    62      10.802  11.178 -36.348  1.00  0.00           H  
ATOM   1963  O2'   U    62      12.342  12.160 -35.436  1.00  0.00           O  
ATOM   1964 HO2'   U    62      12.526  12.496 -34.556  1.00  0.00           H  
ATOM   1965  O3'   U    62      10.325  13.915 -35.888  1.00  0.00           O  
ATOM   1966  P     U    63       9.770  14.045 -37.379  1.00  0.00           P  
ATOM   1967  OP1   U    63      10.231  15.346 -37.904  1.00  0.00           O  
ATOM   1968  OP2   U    63       8.313  13.780 -37.319  1.00  0.00           O  
ATOM   1969  O5'   U    63      10.483  12.877 -38.203  1.00  0.00           O  
ATOM   1970  C5'   U    63      11.746  13.041 -38.870  1.00  0.00           C  
ATOM   1971  H5'   U    63      12.464  13.110 -38.053  1.00  0.00           H  
ATOM   1972 H5''   U    63      11.787  13.831 -39.620  1.00  0.00           H  
ATOM   1973  C4'   U    63      12.127  11.737 -39.542  1.00  0.00           C  
ATOM   1974  H4'   U    63      13.164  11.914 -39.827  1.00  0.00           H  
ATOM   1975  O4'   U    63      12.087  10.703 -38.607  1.00  0.00           O  
ATOM   1976  C1'   U    63      11.746   9.544 -39.308  1.00  0.00           C  
ATOM   1977  H1'   U    63      12.536   8.851 -39.019  1.00  0.00           H  
ATOM   1978  N1    U    63      10.477   9.004 -38.904  1.00  0.00           N  
ATOM   1979  C6    U    63       9.463   9.785 -38.432  1.00  0.00           C  
ATOM   1980  H6    U    63       9.570  10.859 -38.391  1.00  0.00           H  
ATOM   1981  C5    U    63       8.259   9.303 -38.125  1.00  0.00           C  
ATOM   1982  H5    U    63       7.451  10.017 -38.070  1.00  0.00           H  
ATOM   1983  C4    U    63       8.010   7.888 -38.249  1.00  0.00           C  
ATOM   1984  O4    U    63       6.918   7.415 -38.066  1.00  0.00           O  
ATOM   1985  N3    U    63       9.140   7.140 -38.674  1.00  0.00           N  
ATOM   1986  H3    U    63       8.959   6.161 -38.842  1.00  0.00           H  
ATOM   1987  C2    U    63      10.349   7.628 -38.967  1.00  0.00           C  
ATOM   1988  O2    U    63      11.179   6.843 -39.311  1.00  0.00           O  
ATOM   1989  C3'   U    63      11.285  11.324 -40.699  1.00  0.00           C  
ATOM   1990  H3'   U    63      10.258  11.319 -40.336  1.00  0.00           H  
ATOM   1991  C2'   U    63      11.737   9.830 -40.826  1.00  0.00           C  
ATOM   1992  H2'   U    63      10.979   9.206 -41.300  1.00  0.00           H  
ATOM   1993  O2'   U    63      13.110   9.852 -41.436  1.00  0.00           O  
ATOM   1994 HO2'   U    63      13.245   9.020 -41.895  1.00  0.00           H  
ATOM   1995  O3'   U    63      11.365  12.138 -41.849  1.00  0.00           O  
ATOM   1996  P     A    64      10.172  12.301 -42.835  1.00  0.00           P  
ATOM   1997  OP1   A    64      10.604  13.190 -43.862  1.00  0.00           O  
ATOM   1998  OP2   A    64       8.970  12.536 -42.044  1.00  0.00           O  
ATOM   1999  O5'   A    64      10.015  10.886 -43.377  1.00  0.00           O  
ATOM   2000  C5'   A    64      10.982  10.322 -44.214  1.00  0.00           C  
ATOM   2001  H5'   A    64      11.886  10.093 -43.649  1.00  0.00           H  
ATOM   2002 H5''   A    64      11.191  11.020 -45.025  1.00  0.00           H  
ATOM   2003  C4'   A    64      10.642   8.956 -44.808  1.00  0.00           C  
ATOM   2004  H4'   A    64      11.438   8.738 -45.520  1.00  0.00           H  
ATOM   2005  O4'   A    64      10.614   7.972 -43.825  1.00  0.00           O  
ATOM   2006  C1'   A    64       9.584   7.057 -44.013  1.00  0.00           C  
ATOM   2007  H1'   A    64       9.986   6.045 -43.963  1.00  0.00           H  
ATOM   2008  N9    A    64       8.450   7.257 -43.063  1.00  0.00           N  
ATOM   2009  C8    A    64       8.299   8.278 -42.108  1.00  0.00           C  
ATOM   2010  H8    A    64       9.049   9.049 -42.006  1.00  0.00           H  
ATOM   2011  N7    A    64       7.296   8.184 -41.313  1.00  0.00           N  
ATOM   2012  C5    A    64       6.641   7.097 -41.876  1.00  0.00           C  
ATOM   2013  C6    A    64       5.419   6.444 -41.587  1.00  0.00           C  
ATOM   2014  N6    A    64       4.526   6.889 -40.716  1.00  0.00           N  
ATOM   2015  H61   A    64       3.977   6.166 -40.273  1.00  0.00           H  
ATOM   2016  H62   A    64       4.498   7.815 -40.313  1.00  0.00           H  
ATOM   2017  N1    A    64       4.930   5.349 -42.174  1.00  0.00           N  
ATOM   2018  C2    A    64       5.734   4.849 -43.152  1.00  0.00           C  
ATOM   2019  H2    A    64       5.353   4.014 -43.723  1.00  0.00           H  
ATOM   2020  N3    A    64       6.930   5.358 -43.501  1.00  0.00           N  
ATOM   2021  C4    A    64       7.322   6.473 -42.853  1.00  0.00           C  
ATOM   2022  C3'   A    64       9.292   8.810 -45.465  1.00  0.00           C  
ATOM   2023  H3'   A    64       8.591   9.283 -44.776  1.00  0.00           H  
ATOM   2024  C2'   A    64       9.078   7.294 -45.424  1.00  0.00           C  
ATOM   2025  H2'   A    64       8.024   7.027 -45.490  1.00  0.00           H  
ATOM   2026  O2'   A    64       9.965   6.546 -46.254  1.00  0.00           O  
ATOM   2027 HO2'   A    64       9.832   5.612 -46.072  1.00  0.00           H  
ATOM   2028  O3'   A    64       9.225   9.417 -46.725  1.00  0.00           O  
ATOM   2029  P     U    65       7.862  10.120 -47.251  1.00  0.00           P  
ATOM   2030  OP1   U    65       8.106  10.683 -48.608  1.00  0.00           O  
ATOM   2031  OP2   U    65       7.413  11.072 -46.226  1.00  0.00           O  
ATOM   2032  O5'   U    65       6.827   8.975 -47.418  1.00  0.00           O  
ATOM   2033  C5'   U    65       6.882   7.964 -48.427  1.00  0.00           C  
ATOM   2034  H5'   U    65       7.811   7.423 -48.246  1.00  0.00           H  
ATOM   2035 H5''   U    65       7.055   8.310 -49.446  1.00  0.00           H  
ATOM   2036  C4'   U    65       5.818   6.992 -48.265  1.00  0.00           C  
ATOM   2037  H4'   U    65       6.015   6.176 -48.961  1.00  0.00           H  
ATOM   2038  O4'   U    65       5.830   6.396 -46.915  1.00  0.00           O  
ATOM   2039  C1'   U    65       4.522   6.097 -46.468  1.00  0.00           C  
ATOM   2040  H1'   U    65       4.360   5.029 -46.321  1.00  0.00           H  
ATOM   2041  N1    U    65       4.114   6.913 -45.244  1.00  0.00           N  
ATOM   2042  C6    U    65       4.859   7.971 -44.816  1.00  0.00           C  
ATOM   2043  H6    U    65       5.692   8.251 -45.444  1.00  0.00           H  
ATOM   2044  C5    U    65       4.439   8.678 -43.730  1.00  0.00           C  
ATOM   2045  H5    U    65       4.964   9.586 -43.473  1.00  0.00           H  
ATOM   2046  C4    U    65       3.258   8.305 -42.953  1.00  0.00           C  
ATOM   2047  O4    U    65       2.834   8.851 -41.956  1.00  0.00           O  
ATOM   2048  N3    U    65       2.602   7.179 -43.487  1.00  0.00           N  
ATOM   2049  H3    U    65       1.735   6.922 -43.036  1.00  0.00           H  
ATOM   2050  C2    U    65       2.946   6.474 -44.621  1.00  0.00           C  
ATOM   2051  O2    U    65       2.268   5.567 -45.083  1.00  0.00           O  
ATOM   2052  C3'   U    65       4.401   7.533 -48.395  1.00  0.00           C  
ATOM   2053  H3'   U    65       4.306   8.495 -47.889  1.00  0.00           H  
ATOM   2054  C2'   U    65       3.616   6.422 -47.665  1.00  0.00           C  
ATOM   2055  H2'   U    65       2.651   6.714 -47.252  1.00  0.00           H  
ATOM   2056  O2'   U    65       3.493   5.284 -48.518  1.00  0.00           O  
ATOM   2057 HO2'   U    65       3.514   5.582 -49.430  1.00  0.00           H  
ATOM   2058  O3'   U    65       4.118   7.572 -49.830  1.00  0.00           O  
ATOM   2059  P     G    66       3.124   8.695 -50.390  1.00  0.00           P  
ATOM   2060  OP1   G    66       3.011   8.547 -51.864  1.00  0.00           O  
ATOM   2061  OP2   G    66       3.558  10.002 -49.811  1.00  0.00           O  
ATOM   2062  O5'   G    66       1.675   8.335 -49.852  1.00  0.00           O  
ATOM   2063  C5'   G    66       0.999   7.216 -50.270  1.00  0.00           C  
ATOM   2064  H5'   G    66       1.656   6.415 -50.607  1.00  0.00           H  
ATOM   2065 H5''   G    66       0.471   7.520 -51.174  1.00  0.00           H  
ATOM   2066  C4'   G    66      -0.166   6.684 -49.408  1.00  0.00           C  
ATOM   2067  H4'   G    66      -0.647   5.862 -49.938  1.00  0.00           H  
ATOM   2068  O4'   G    66       0.269   6.212 -48.160  1.00  0.00           O  
ATOM   2069  C1'   G    66      -0.767   6.290 -47.170  1.00  0.00           C  
ATOM   2070  H1'   G    66      -1.115   5.345 -46.753  1.00  0.00           H  
ATOM   2071  N9    G    66      -0.457   7.197 -46.047  1.00  0.00           N  
ATOM   2072  C8    G    66       0.453   8.219 -46.077  1.00  0.00           C  
ATOM   2073  H8    G    66       1.107   8.452 -46.904  1.00  0.00           H  
ATOM   2074  N7    G    66       0.490   8.942 -44.958  1.00  0.00           N  
ATOM   2075  C5    G    66      -0.588   8.403 -44.246  1.00  0.00           C  
ATOM   2076  C6    G    66      -0.965   8.729 -42.895  1.00  0.00           C  
ATOM   2077  O6    G    66      -0.544   9.533 -42.051  1.00  0.00           O  
ATOM   2078  N1    G    66      -2.121   7.995 -42.499  1.00  0.00           N  
ATOM   2079  H1    G    66      -2.497   8.225 -41.590  1.00  0.00           H  
ATOM   2080  C2    G    66      -2.637   6.968 -43.215  1.00  0.00           C  
ATOM   2081  N2    G    66      -3.625   6.323 -42.568  1.00  0.00           N  
ATOM   2082  H21   G    66      -3.947   6.572 -41.644  1.00  0.00           H  
ATOM   2083  H22   G    66      -4.040   5.489 -42.960  1.00  0.00           H  
ATOM   2084  N3    G    66      -2.155   6.509 -44.344  1.00  0.00           N  
ATOM   2085  C4    G    66      -1.134   7.276 -44.838  1.00  0.00           C  
ATOM   2086  C3'   G    66      -1.271   7.709 -48.987  1.00  0.00           C  
ATOM   2087  H3'   G    66      -0.848   8.607 -48.537  1.00  0.00           H  
ATOM   2088  C2'   G    66      -1.989   6.854 -47.907  1.00  0.00           C  
ATOM   2089  H2'   G    66      -2.680   7.388 -47.255  1.00  0.00           H  
ATOM   2090  O2'   G    66      -2.691   5.657 -48.368  1.00  0.00           O  
ATOM   2091 HO2'   G    66      -3.249   5.807 -49.134  1.00  0.00           H  
ATOM   2092  O3'   G    66      -2.013   8.182 -50.053  1.00  0.00           O  
ATOM   2093  P     A    67      -2.933   9.478 -49.817  1.00  0.00           P  
ATOM   2094  OP1   A    67      -3.605   9.684 -51.168  1.00  0.00           O  
ATOM   2095  OP2   A    67      -2.031  10.544 -49.276  1.00  0.00           O  
ATOM   2096  O5'   A    67      -4.052   9.104 -48.674  1.00  0.00           O  
ATOM   2097  C5'   A    67      -5.129   8.169 -49.040  1.00  0.00           C  
ATOM   2098  H5'   A    67      -4.790   7.147 -49.211  1.00  0.00           H  
ATOM   2099 H5''   A    67      -5.698   8.456 -49.925  1.00  0.00           H  
ATOM   2100  C4'   A    67      -6.205   8.108 -47.916  1.00  0.00           C  
ATOM   2101  H4'   A    67      -6.991   7.407 -48.198  1.00  0.00           H  
ATOM   2102  O4'   A    67      -5.581   7.558 -46.741  1.00  0.00           O  
ATOM   2103  C1'   A    67      -6.092   8.202 -45.573  1.00  0.00           C  
ATOM   2104  H1'   A    67      -6.610   7.554 -44.867  1.00  0.00           H  
ATOM   2105  N9    A    67      -5.160   9.085 -44.850  1.00  0.00           N  
ATOM   2106  C8    A    67      -3.932   9.522 -45.246  1.00  0.00           C  
ATOM   2107  H8    A    67      -3.547   9.315 -46.234  1.00  0.00           H  
ATOM   2108  N7    A    67      -3.260  10.224 -44.390  1.00  0.00           N  
ATOM   2109  C5    A    67      -4.129  10.271 -43.306  1.00  0.00           C  
ATOM   2110  C6    A    67      -4.034  10.933 -42.049  1.00  0.00           C  
ATOM   2111  N6    A    67      -2.945  11.501 -41.622  1.00  0.00           N  
ATOM   2112  H61   A    67      -2.956  11.848 -40.674  1.00  0.00           H  
ATOM   2113  H62   A    67      -2.072  11.319 -42.095  1.00  0.00           H  
ATOM   2114  N1    A    67      -5.013  10.815 -41.190  1.00  0.00           N  
ATOM   2115  C2    A    67      -6.032  10.072 -41.581  1.00  0.00           C  
ATOM   2116  H2    A    67      -6.813   9.917 -40.851  1.00  0.00           H  
ATOM   2117  N3    A    67      -6.216   9.329 -42.662  1.00  0.00           N  
ATOM   2118  C4    A    67      -5.227   9.514 -43.539  1.00  0.00           C  
ATOM   2119  C3'   A    67      -6.825   9.455 -47.595  1.00  0.00           C  
ATOM   2120  H3'   A    67      -6.002  10.168 -47.644  1.00  0.00           H  
ATOM   2121  C2'   A    67      -7.169   9.174 -46.092  1.00  0.00           C  
ATOM   2122  H2'   A    67      -6.909  10.117 -45.611  1.00  0.00           H  
ATOM   2123  O2'   A    67      -8.487   8.773 -45.792  1.00  0.00           O  
ATOM   2124 HO2'   A    67      -9.100   9.470 -46.037  1.00  0.00           H  
ATOM   2125  O3'   A    67      -7.915   9.784 -48.415  1.00  0.00           O  
ATOM   2126  P     A    68      -8.580  11.214 -48.512  1.00  0.00           P  
ATOM   2127  OP1   A    68      -9.615  11.139 -49.570  1.00  0.00           O  
ATOM   2128  OP2   A    68      -7.562  12.227 -48.655  1.00  0.00           O  
ATOM   2129  O5'   A    68      -9.371  11.570 -47.158  1.00  0.00           O  
ATOM   2130  C5'   A    68     -10.597  10.907 -46.832  1.00  0.00           C  
ATOM   2131  H5'   A    68     -10.502   9.827 -46.939  1.00  0.00           H  
ATOM   2132 H5''   A    68     -11.403  11.296 -47.455  1.00  0.00           H  
ATOM   2133  C4'   A    68     -10.953  11.040 -45.371  1.00  0.00           C  
ATOM   2134  H4'   A    68     -11.820  10.412 -45.163  1.00  0.00           H  
ATOM   2135  O4'   A    68     -10.058  10.459 -44.408  1.00  0.00           O  
ATOM   2136  C1'   A    68      -9.841  11.282 -43.313  1.00  0.00           C  
ATOM   2137  H1'   A    68      -9.827  10.662 -42.417  1.00  0.00           H  
ATOM   2138  N9    A    68      -8.620  12.022 -43.356  1.00  0.00           N  
ATOM   2139  C8    A    68      -7.773  12.147 -44.399  1.00  0.00           C  
ATOM   2140  H8    A    68      -7.950  11.737 -45.382  1.00  0.00           H  
ATOM   2141  N7    A    68      -6.617  12.645 -44.124  1.00  0.00           N  
ATOM   2142  C5    A    68      -6.876  13.160 -42.833  1.00  0.00           C  
ATOM   2143  C6    A    68      -6.090  13.908 -41.934  1.00  0.00           C  
ATOM   2144  N6    A    68      -4.876  14.265 -42.187  1.00  0.00           N  
ATOM   2145  H61   A    68      -4.318  14.723 -41.481  1.00  0.00           H  
ATOM   2146  H62   A    68      -4.442  13.789 -42.965  1.00  0.00           H  
ATOM   2147  N1    A    68      -6.521  14.179 -40.688  1.00  0.00           N  
ATOM   2148  C2    A    68      -7.750  13.820 -40.330  1.00  0.00           C  
ATOM   2149  H2    A    68      -8.157  14.088 -39.367  1.00  0.00           H  
ATOM   2150  N3    A    68      -8.522  13.057 -41.087  1.00  0.00           N  
ATOM   2151  C4    A    68      -8.036  12.744 -42.348  1.00  0.00           C  
ATOM   2152  C3'   A    68     -11.351  12.425 -44.783  1.00  0.00           C  
ATOM   2153  H3'   A    68     -10.542  13.015 -45.213  1.00  0.00           H  
ATOM   2154  C2'   A    68     -11.042  12.246 -43.265  1.00  0.00           C  
ATOM   2155  H2'   A    68     -10.771  13.161 -42.737  1.00  0.00           H  
ATOM   2156  O2'   A    68     -11.993  11.503 -42.483  1.00  0.00           O  
ATOM   2157 HO2'   A    68     -11.898  11.552 -41.529  1.00  0.00           H  
ATOM   2158  O3'   A    68     -12.690  12.693 -45.167  1.00  0.00           O  
ATOM   2159  P     G    69     -13.141  14.232 -45.383  1.00  0.00           P  
ATOM   2160  OP1   G    69     -14.568  14.285 -45.719  1.00  0.00           O  
ATOM   2161  OP2   G    69     -12.180  14.979 -46.297  1.00  0.00           O  
ATOM   2162  O5'   G    69     -12.960  14.919 -43.856  1.00  0.00           O  
ATOM   2163  C5'   G    69     -13.749  14.659 -42.749  1.00  0.00           C  
ATOM   2164  H5'   G    69     -13.788  13.581 -42.589  1.00  0.00           H  
ATOM   2165 H5''   G    69     -14.734  15.102 -42.891  1.00  0.00           H  
ATOM   2166  C4'   G    69     -13.079  15.259 -41.517  1.00  0.00           C  
ATOM   2167  H4'   G    69     -13.683  15.117 -40.620  1.00  0.00           H  
ATOM   2168  O4'   G    69     -11.735  14.744 -41.271  1.00  0.00           O  
ATOM   2169  C1'   G    69     -10.913  15.838 -40.775  1.00  0.00           C  
ATOM   2170  H1'   G    69     -10.488  15.644 -39.790  1.00  0.00           H  
ATOM   2171  N9    G    69      -9.796  16.143 -41.658  1.00  0.00           N  
ATOM   2172  C8    G    69      -9.580  15.820 -42.952  1.00  0.00           C  
ATOM   2173  H8    G    69     -10.334  15.230 -43.450  1.00  0.00           H  
ATOM   2174  N7    G    69      -8.393  16.166 -43.425  1.00  0.00           N  
ATOM   2175  C5    G    69      -7.864  16.889 -42.342  1.00  0.00           C  
ATOM   2176  C6    G    69      -6.634  17.612 -42.232  1.00  0.00           C  
ATOM   2177  O6    G    69      -5.737  17.874 -43.044  1.00  0.00           O  
ATOM   2178  N1    G    69      -6.416  18.216 -41.003  1.00  0.00           N  
ATOM   2179  H1    G    69      -5.597  18.801 -40.922  1.00  0.00           H  
ATOM   2180  C2    G    69      -7.384  18.204 -40.034  1.00  0.00           C  
ATOM   2181  N2    G    69      -7.057  18.715 -38.906  1.00  0.00           N  
ATOM   2182  H21   G    69      -6.254  19.327 -38.916  1.00  0.00           H  
ATOM   2183  H22   G    69      -7.893  18.940 -38.386  1.00  0.00           H  
ATOM   2184  N3    G    69      -8.541  17.481 -40.041  1.00  0.00           N  
ATOM   2185  C4    G    69      -8.688  16.908 -41.289  1.00  0.00           C  
ATOM   2186  C3'   G    69     -12.910  16.753 -41.698  1.00  0.00           C  
ATOM   2187  H3'   G    69     -12.508  16.987 -42.683  1.00  0.00           H  
ATOM   2188  C2'   G    69     -11.750  17.155 -40.761  1.00  0.00           C  
ATOM   2189  H2'   G    69     -11.207  17.974 -41.232  1.00  0.00           H  
ATOM   2190  O2'   G    69     -11.967  17.459 -39.362  1.00  0.00           O  
ATOM   2191 HO2'   G    69     -11.399  18.178 -39.074  1.00  0.00           H  
ATOM   2192  O3'   G    69     -14.080  17.541 -41.428  1.00  0.00           O  
ATOM   2193  P     U    70     -14.172  18.995 -42.098  1.00  0.00           P  
ATOM   2194  OP1   U    70     -15.470  19.563 -41.677  1.00  0.00           O  
ATOM   2195  OP2   U    70     -13.902  18.846 -43.548  1.00  0.00           O  
ATOM   2196  O5'   U    70     -12.889  19.817 -41.494  1.00  0.00           O  
ATOM   2197  C5'   U    70     -12.909  20.487 -40.213  1.00  0.00           C  
ATOM   2198  H5'   U    70     -13.239  19.749 -39.481  1.00  0.00           H  
ATOM   2199 H5''   U    70     -13.748  21.167 -40.361  1.00  0.00           H  
ATOM   2200  C4'   U    70     -11.659  21.226 -39.675  1.00  0.00           C  
ATOM   2201  H4'   U    70     -11.872  21.549 -38.656  1.00  0.00           H  
ATOM   2202  O4'   U    70     -10.479  20.381 -39.867  1.00  0.00           O  
ATOM   2203  C1'   U    70      -9.344  21.178 -40.177  1.00  0.00           C  
ATOM   2204  H1'   U    70      -8.581  21.162 -39.398  1.00  0.00           H  
ATOM   2205  N1    U    70      -8.788  21.057 -41.563  1.00  0.00           N  
ATOM   2206  C6    U    70      -9.384  20.236 -42.468  1.00  0.00           C  
ATOM   2207  H6    U    70     -10.302  19.721 -42.226  1.00  0.00           H  
ATOM   2208  C5    U    70      -8.694  19.987 -43.637  1.00  0.00           C  
ATOM   2209  H5    U    70      -9.113  19.432 -44.463  1.00  0.00           H  
ATOM   2210  C4    U    70      -7.423  20.574 -44.005  1.00  0.00           C  
ATOM   2211  O4    U    70      -6.789  20.410 -45.064  1.00  0.00           O  
ATOM   2212  N3    U    70      -6.871  21.213 -42.920  1.00  0.00           N  
ATOM   2213  H3    U    70      -5.927  21.552 -43.039  1.00  0.00           H  
ATOM   2214  C2    U    70      -7.443  21.445 -41.744  1.00  0.00           C  
ATOM   2215  O2    U    70      -6.751  21.886 -40.839  1.00  0.00           O  
ATOM   2216  C3'   U    70     -11.332  22.497 -40.518  1.00  0.00           C  
ATOM   2217  H3'   U    70     -11.392  22.258 -41.580  1.00  0.00           H  
ATOM   2218  C2'   U    70      -9.880  22.623 -40.118  1.00  0.00           C  
ATOM   2219  H2'   U    70      -9.306  23.230 -40.818  1.00  0.00           H  
ATOM   2220  O2'   U    70      -9.686  22.976 -38.766  1.00  0.00           O  
ATOM   2221 HO2'   U    70      -8.774  23.219 -38.591  1.00  0.00           H  
ATOM   2222  O3'   U    70     -11.998  23.707 -40.047  1.00  0.00           O  
ATOM   2223  P    G3    71     -11.808  25.054 -40.739  1.00  0.00           P  
ATOM   2224  OP1  G3    71     -12.923  25.840 -40.235  1.00  0.00           O  
ATOM   2225  OP2  G3    71     -11.733  24.792 -42.141  1.00  0.00           O  
ATOM   2226  O5'  G3    71     -10.466  25.854 -40.328  1.00  0.00           O  
ATOM   2227  C5'  G3    71     -10.232  26.312 -39.005  1.00  0.00           C  
ATOM   2228  H5'  G3    71     -10.260  25.473 -38.309  1.00  0.00           H  
ATOM   2229 H5''  G3    71     -11.128  26.868 -38.729  1.00  0.00           H  
ATOM   2230  C4'  G3    71      -9.031  27.237 -39.005  1.00  0.00           C  
ATOM   2231  H4'  G3    71      -8.770  27.497 -37.979  1.00  0.00           H  
ATOM   2232  O4'  G3    71      -7.955  26.384 -39.429  1.00  0.00           O  
ATOM   2233  C1'  G3    71      -6.996  27.191 -40.134  1.00  0.00           C  
ATOM   2234  H1'  G3    71      -6.063  27.117 -39.576  1.00  0.00           H  
ATOM   2235  N9   G3    71      -6.849  26.624 -41.513  1.00  0.00           N  
ATOM   2236  C8   G3    71      -7.796  26.243 -42.370  1.00  0.00           C  
ATOM   2237  H8   G3    71      -8.843  26.302 -42.111  1.00  0.00           H  
ATOM   2238  N7   G3    71      -7.366  25.638 -43.421  1.00  0.00           N  
ATOM   2239  C5   G3    71      -5.980  25.821 -43.352  1.00  0.00           C  
ATOM   2240  C6   G3    71      -4.922  25.326 -44.199  1.00  0.00           C  
ATOM   2241  O6   G3    71      -5.066  24.772 -45.287  1.00  0.00           O  
ATOM   2242  N1   G3    71      -3.662  25.366 -43.640  1.00  0.00           N  
ATOM   2243  H1   G3    71      -2.844  24.989 -44.097  1.00  0.00           H  
ATOM   2244  C2   G3    71      -3.445  26.139 -42.561  1.00  0.00           C  
ATOM   2245  N2   G3    71      -2.197  26.517 -42.398  1.00  0.00           N  
ATOM   2246  H21  G3    71      -1.505  26.066 -42.978  1.00  0.00           H  
ATOM   2247  H22  G3    71      -1.890  27.129 -41.655  1.00  0.00           H  
ATOM   2248  N3   G3    71      -4.371  26.612 -41.725  1.00  0.00           N  
ATOM   2249  C4   G3    71      -5.637  26.374 -42.129  1.00  0.00           C  
ATOM   2250  C3'  G3    71      -9.025  28.432 -39.946  1.00  0.00           C  
ATOM   2251  H3'  G3    71      -9.420  28.122 -40.913  1.00  0.00           H  
ATOM   2252  C2'  G3    71      -7.541  28.620 -40.156  1.00  0.00           C  
ATOM   2253  H2'  G3    71      -7.352  29.143 -41.093  1.00  0.00           H  
ATOM   2254  O2'  G3    71      -7.057  29.348 -39.026  1.00  0.00           O  
ATOM   2255 HO2'  G3    71      -7.754  29.717 -38.479  1.00  0.00           H  
ATOM   2256  O3'  G3    71      -9.823  29.509 -39.479  1.00  0.00           O  
ATOM   2257 HO3'  G3    71     -10.257  29.941 -40.218  1.00  0.00           H  
TER    2258       G3    71 
ATOM   2258  K+   K+    72      28.710   7.080 -10.836  1.00  0.00           K  
TER    2259       K+    72 
ATOM   2259  K+   K+    73      25.646   5.784  18.043  1.00  0.00           K  
TER    2260       K+    73 
ATOM   2260  K+   K+    74     -21.395  10.572  39.144  1.00  0.00           K  
TER    2261       K+    74 
ATOM   2261  K+   K+    75      31.947   9.199 -25.026  1.00  0.00           K  
TER    2262       K+    75 
ATOM   2262  K+   K+    76     -32.145 -23.191  24.347  1.00  0.00           K  
TER    2263       K+    76 
ATOM   2263  K+   K+    77      25.753  -1.651  12.196  1.00  0.00           K  
TER    2264       K+    77 
ATOM   2264  K+   K+    78      -7.005 -10.579 -20.288  1.00  0.00           K  
TER    2265       K+    78 
ATOM   2265  K+   K+    79     -25.347   5.346  14.985  1.00  0.00           K  
TER    2266       K+    79 
ATOM   2266  K+   K+    80      33.931 -16.718  33.567  1.00  0.00           K  
TER    2267       K+    80 
ATOM   2267  K+   K+    81       4.111 -42.657  24.677  1.00  0.00           K  
TER    2268       K+    81 
ATOM   2268  K+   K+    82     -22.152 -12.077  -2.440  1.00  0.00           K  
TER    2269       K+    82 
ATOM   2269  K+   K+    83     -15.282  -3.663  19.241  1.00  0.00           K  
TER    2270       K+    83 
ATOM   2270  K+   K+    84     -10.631 -21.063   4.582  1.00  0.00           K  
TER    2271       K+    84 
ATOM   2271  K+   K+    85      -4.156  -4.765  -2.117  1.00  0.00           K  
TER    2272       K+    85 
ATOM   2272  K+   K+    86      24.704 -15.280  19.132  1.00  0.00           K  
TER    2273       K+    86 
ATOM   2273  K+   K+    87      13.670 -12.814 -28.660  1.00  0.00           K  
TER    2274       K+    87 
ATOM   2274  K+   K+    88     -22.907 -15.988 -21.141  1.00  0.00           K  
TER    2275       K+    88 
ATOM   2275  K+   K+    89     -32.930  -1.715  35.548  1.00  0.00           K  
TER    2276       K+    89 
ATOM   2276  K+   K+    90     -12.065   1.030 -37.058  1.00  0.00           K  
TER    2277       K+    90 
ATOM   2277  K+   K+    91       6.520  23.657  13.522  1.00  0.00           K  
TER    2278       K+    91 
ATOM   2278  K+   K+    92      -2.392  11.836  15.587  1.00  0.00           K  
TER    2279       K+    92 
ATOM   2279  K+   K+    93      -7.942 -30.287  32.480  1.00  0.00           K  
TER    2280       K+    93 
ATOM   2280  K+   K+    94     -11.710  25.988  39.082  1.00  0.00           K  
TER    2281       K+    94 
ATOM   2281  K+   K+    95     -21.883 -22.012  31.083  1.00  0.00           K  
TER    2282       K+    95 
ATOM   2282  K+   K+    96      27.136  13.909   2.165  1.00  0.00           K  
TER    2283       K+    96 
ATOM   2283  K+   K+    97     -25.590  24.158   8.858  1.00  0.00           K  
TER    2284       K+    97 
ATOM   2284  K+   K+    98      40.007  -6.884  13.094  1.00  0.00           K  
TER    2285       K+    98 
ATOM   2285  K+   K+    99     -17.113  16.002 -26.539  1.00  0.00           K  
TER    2286       K+    99 
ATOM   2286  K+   K+   100      17.405  22.648 -14.919  1.00  0.00           K  
TER    2287       K+   100 
ATOM   2287  K+   K+   101      29.910  -6.200  38.806  1.00  0.00           K  
TER    2288       K+   101 
ATOM   2288  K+   K+   102      29.422 -25.888   8.814  1.00  0.00           K  
TER    2289       K+   102 
ATOM   2289  K+   K+   103     -22.715 -37.921  -6.013  1.00  0.00           K  
TER    2290       K+   103 
ATOM   2290  K+   K+   104     -10.296   0.647  45.645  1.00  0.00           K  
TER    2291       K+   104 
ATOM   2291  K+   K+   105       0.232  39.678  -3.643  1.00  0.00           K  
TER    2292       K+   105 
ATOM   2292  K+   K+   106       9.794  -3.339   0.505  1.00  0.00           K  
TER    2293       K+   106 
ATOM   2293  K+   K+   107     -28.484   4.031 -43.383  1.00  0.00           K  
TER    2294       K+   107 
ATOM   2294  K+   K+   108     -37.076 -15.839  25.102  1.00  0.00           K  
TER    2295       K+   108 
ATOM   2295  K+   K+   109      28.141 -21.199  30.133  1.00  0.00           K  
TER    2296       K+   109 
ATOM   2296  K+   K+   110      11.802 -17.057  47.332  1.00  0.00           K  
TER    2297       K+   110 
ATOM   2297  K+   K+   111      34.374  -7.321 -16.418  1.00  0.00           K  
TER    2298       K+   111 
ATOM   2298  K+   K+   112      25.416  -2.971 -32.711  1.00  0.00           K  
TER    2299       K+   112 
ATOM   2299  K+   K+   113      29.678   0.622   2.660  1.00  0.00           K  
TER    2300       K+   113 
ATOM   2300  K+   K+   114     -38.234   0.328   9.266  1.00  0.00           K  
TER    2301       K+   114 
ATOM   2301  K+   K+   115      23.264 -37.875 -13.313  1.00  0.00           K  
TER    2302       K+   115 
ATOM   2302  K+   K+   116      11.450  40.919  -4.034  1.00  0.00           K  
TER    2303       K+   116 
ATOM   2303  K+   K+   117      -3.373 -29.303  10.697  1.00  0.00           K  
TER    2304       K+   117 
ATOM   2304  K+   K+   118     -11.436  18.465  -1.490  1.00  0.00           K  
TER    2305       K+   118 
ATOM   2305  K+   K+   119     -28.222 -27.925  19.003  1.00  0.00           K  
TER    2306       K+   119 
ATOM   2306  K+   K+   120      15.974   3.656 -15.186  1.00  0.00           K  
TER    2307       K+   120 
ATOM   2307  K+   K+   121     -16.567 -43.613  -2.917  1.00  0.00           K  
TER    2308       K+   121 
ATOM   2308  K+   K+   122       5.657 -22.628   1.528  1.00  0.00           K  
TER    2309       K+   122 
ATOM   2309  K+   K+   123      22.269 -16.695 -14.743  1.00  0.00           K  
TER    2310       K+   123 
ATOM   2310  K+   K+   124      12.303  25.951  -6.152  1.00  0.00           K  
TER    2311       K+   124 
ATOM   2311  K+   K+   125     -28.425 -23.381 -23.758  1.00  0.00           K  
TER    2312       K+   125 
ATOM   2312  K+   K+   126      25.177   4.615 -32.484  1.00  0.00           K  
TER    2313       K+   126 
ATOM   2313  K+   K+   127      18.602  -0.659 -40.696  1.00  0.00           K  
TER    2314       K+   127 
ATOM   2314  K+   K+   128      -8.315  33.697 -30.807  1.00  0.00           K  
TER    2315       K+   128 
ATOM   2315  K+   K+   129      -2.929  11.611 -12.292  1.00  0.00           K  
TER    2316       K+   129 
ATOM   2316  K+   K+   130      31.592 -27.087  18.587  1.00  0.00           K  
TER    2317       K+   130 
ATOM   2317  K+   K+   131      22.958   0.715 -26.924  1.00  0.00           K  
TER    2318       K+   131 
ATOM   2318  K+   K+   132      12.036  -8.139   0.184  1.00  0.00           K  
TER    2319       K+   132 
ATOM   2319  K+   K+   133      22.638  -1.404 -22.921  1.00  0.00           K  
TER    2320       K+   133 
ATOM   2320  K+   K+   134       0.700 -27.779  32.138  1.00  0.00           K  
TER    2321       K+   134 
ATOM   2321  K+   K+   135      28.339   7.603  36.569  1.00  0.00           K  
TER    2322       K+   135 
ATOM   2322  K+   K+   136     -16.423  40.306 -18.227  1.00  0.00           K  
TER    2323       K+   136 
ATOM   2323  K+   K+   137       1.578   3.127 -28.965  1.00  0.00           K  
TER    2324       K+   137 
ATOM   2324  K+   K+   138     -35.695  27.576   8.552  1.00  0.00           K  
TER    2325       K+   138 
ATOM   2325  K+   K+   139     -29.671  13.398   8.248  1.00  0.00           K  
TER    2326       K+   139 
ATOM   2326  K+   K+   140      26.451 -16.180  -0.117  1.00  0.00           K  
TER    2327       K+   140 
ATOM   2327  K+   K+   141      15.221 -20.881  17.611  1.00  0.00           K  
TER    2328       K+   141 
ATOM   2328 MG    MG   142       2.009   9.875  -6.432  1.00  0.00          MG  
TER    2329       MG   142 
ATOM   2329 MG    MG   143      11.693 -17.622 -22.311  1.00  0.00          MG  
TER    2330       MG   143 
ATOM   2330 MG    MG   144      -6.925  38.609 -27.306  1.00  0.00          MG  
TER    2331       MG   144 
ATOM   2331 MG    MG   145      21.286 -12.145 -19.869  1.00  0.00          MG  
TER    2332       MG   145 
ATOM   2332 MG    MG   146      -6.111 -29.152 -24.618  1.00  0.00          MG  
TER    2333       MG   146 
ATOM   2333 MG    MG   147      22.469 -15.745  35.379  1.00  0.00          MG  
TER    2334       MG   147 
ATOM   2334 MG    MG   148       2.028  18.502   3.140  1.00  0.00          MG  
TER    2335       MG   148 
ATOM   2335 MG    MG   149      28.907 -10.002 -21.300  1.00  0.00          MG  
TER    2336       MG   149 
ATOM   2336 MG    MG   150       1.430 -30.531  21.676  1.00  0.00          MG  
TER    2337       MG   150 
ATOM   2337 MG    MG   151      19.511   4.269  42.420  1.00  0.00          MG  
TER    2338       MG   151 
ATOM   2338 MG    MG   152     -34.564 -16.036 -29.680  1.00  0.00          MG  
TER    2339       MG   152 
ATOM   2339 MG    MG   153      43.315 -28.795  10.790  1.00  0.00          MG  
TER    2340       MG   153 
ATOM   2340 MG    MG   154     -23.738 -30.038 -22.510  1.00  0.00          MG  
TER    2341       MG   154 
ATOM   2341 MG    MG   155      -5.378  30.136  34.160  1.00  0.00          MG  
TER    2342       MG   155 
ATOM   2342 MG    MG   156       6.753  27.918 -25.413  1.00  0.00          MG  
TER    2343       MG   156 
ATOM   2343 MG    MG   157     -12.268  11.831  48.995  1.00  0.00          MG  
TER    2344       MG   157 
ATOM   2344 MG    MG   158       3.322  -4.630 -22.074  1.00  0.00          MG  
TER    2345       MG   158 
ATOM   2345 MG    MG   159      -2.922  12.618  29.677  1.00  0.00          MG  
TER    2346       MG   159 
ATOM   2346 MG    MG   160      20.103 -18.021 -28.137  1.00  0.00          MG  
TER    2347       MG   160 
ATOM   2347 MG    MG   161      41.245 -24.466 -18.260  1.00  0.00          MG  
TER    2348       MG   161 
ATOM   2348 MG    MG   162     -24.182 -19.365 -28.328  1.00  0.00          MG  
TER    2349       MG   162 
ATOM   2349 MG    MG   163       3.004  -3.480   7.455  1.00  0.00          MG  
TER    2350       MG   163 
ATOM   2350 MG    MG   164      15.375  43.903 -10.478  1.00  0.00          MG  
TER    2351       MG   164 
ATOM   2351 MG    MG   165       0.550  -2.932 -47.629  1.00  0.00          MG  
TER    2352       MG   165 
ATOM   2352 MG    MG   166     -16.153   1.559 -26.076  1.00  0.00          MG  
TER    2353       MG   166 
ATOM   2353 MG    MG   167     -40.107  22.530   8.898  1.00  0.00          MG  
TER    2354       MG   167 
ATOM   2354 MG    MG   168       3.153 -38.310   2.865  1.00  0.00          MG  
TER    2355       MG   168 
ATOM   2355 MG    MG   169     -19.320  11.532 -47.987  1.00  0.00          MG  
TER    2356       MG   169 
ATOM   2356 MG    MG   170     -27.406  28.676 -28.120  1.00  0.00          MG  
TER    2357       MG   170 
ATOM   2357 MG    MG   171     -21.773   2.830 -35.770  1.00  0.00          MG  
TER    2358       MG   171 
ATOM   2358 MG    MG   172      19.224 -34.534  16.033  1.00  0.00          MG  
TER    2359       MG   172 
ATOM   2359 MG    MG   173       8.075 -17.953  16.439  1.00  0.00          MG  
TER    2360       MG   173 
ATOM   2360 MG    MG   174     -28.959   1.210  10.720  1.00  0.00          MG  
TER    2361       MG   174 
ATOM   2361 MG    MG   175     -23.518  15.546  23.060  1.00  0.00          MG  
TER    2362       MG   175 
ATOM   2362 MG    MG   176      -1.965  24.102  23.492  1.00  0.00          MG  
TER    2363       MG   176 
ATOM   2363 MG    MG   177      40.740  -6.793 -15.599  1.00  0.00          MG  
TER    2364       MG   177 
ATOM   2364 MG    MG   178      -1.591 -19.893 -18.692  1.00  0.00          MG  
TER    2365       MG   178 
ATOM   2365 MG    MG   179      -9.867 -19.406  11.523  1.00  0.00          MG  
TER    2366       MG   179 
ATOM   2366 MG    MG   180     -31.760  -4.667  18.194  1.00  0.00          MG  
TER    2367       MG   180 
ATOM   2367 MG    MG   181      -5.490  28.807  -2.001  1.00  0.00          MG  
TER    2368       MG   181 
ATOM   2368 MG    MG   182      17.090  38.164 -17.832  1.00  0.00          MG  
TER    2369       MG   182 
ATOM   2369 MG    MG   183      27.330  23.411 -10.897  1.00  0.00          MG  
TER    2370       MG   183 
ATOM   2370 MG    MG   184      -2.172  32.097  14.022  1.00  0.00          MG  
TER    2371       MG   184 
ATOM   2371 MG    MG   185      36.741 -15.572 -28.654  1.00  0.00          MG  
TER    2372       MG   185 
ATOM   2372 MG    MG   186     -34.754 -33.434 -17.778  1.00  0.00          MG  
TER    2373       MG   186 
ATOM   2373 MG    MG   187      -6.531 -48.355   3.416  1.00  0.00          MG  
TER    2374       MG   187 
ATOM   2374 MG    MG   188       7.093  30.910  27.077  1.00  0.00          MG  
TER    2375       MG   188 
ATOM   2375 MG    MG   189      14.983   4.945  -4.716  1.00  0.00          MG  
TER    2376       MG   189 
ATOM   2376 MG    MG   190     -15.484  -9.966 -38.752  1.00  0.00          MG  
TER    2377       MG   190 
ATOM   2377 MG    MG   191     -42.502 -10.349   7.443  1.00  0.00          MG  
TER    2378       MG   191 
ATOM   2378 MG    MG   192     -35.200  -6.736 -23.768  1.00  0.00          MG  
TER    2379       MG   192 
ATOM   2379 MG    MG   193      14.822 -15.443   0.884  1.00  0.00          MG  
TER    2380       MG   193 
ATOM   2380 MG    MG   194       8.128  -9.449 -44.950  1.00  0.00          MG  
TER    2381       MG   194 
ATOM   2381 MG    MG   195      25.098  -4.103 -42.551  1.00  0.00          MG  
TER    2382       MG   195 
ATOM   2382 MG    MG   196     -41.481 -22.757   0.498  1.00  0.00          MG  
TER    2383       MG   196 
ATOM   2383 MG    MG   197     -18.722  18.952 -43.775  1.00  0.00          MG  
TER    2384       MG   197 
ATOM   2384 MG    MG   198     -13.939  17.816 -35.659  1.00  0.00          MG  
TER    2385       MG   198 
ATOM   2385 MG    MG   199       5.724   3.179 -34.971  1.00  0.00          MG  
TER    2386       MG   199 
ATOM   2386 MG    MG   200     -20.148  14.897  33.147  1.00  0.00          MG  
TER    2387       MG   200 
ATOM   2387 MG    MG   201      17.614  -3.655  47.194  1.00  0.00          MG  
TER    2388       MG   201 
ATOM   2388 MG    MG   202     -37.150 -20.760  12.916  1.00  0.00          MG  
TER    2389       MG   202 
ATOM   2389 MG    MG   203       4.826  -9.051  21.213  1.00  0.00          MG  
TER    2390       MG   203 
ATOM   2390 MG    MG   204     -21.675 -15.325  21.081  1.00  0.00          MG  
TER    2391       MG   204 
ATOM   2391 MG    MG   205      11.348   5.894   8.010  1.00  0.00          MG  
TER    2392       MG   205 
ATOM   2392 MG    MG   206     -22.193  27.221  -7.433  1.00  0.00          MG  
TER    2393       MG   206 
ATOM   2393 MG    MG   207       7.267 -33.774  -3.364  1.00  0.00          MG  
TER    2394       MG   207 
ATOM   2394 MG    MG   208       0.492  41.175  -8.949  1.00  0.00          MG  
TER    2395       MG   208 
ATOM   2395 MG    MG   209     -23.602 -18.903   9.723  1.00  0.00          MG  
TER    2396       MG   209 
ATOM   2396 MG    MG   210     -22.472  -4.341  37.567  1.00  0.00          MG  
TER    2397       MG   210 
ATOM   2397 MG    MG   211      33.251 -33.454  15.967  1.00  0.00          MG  
TER    2398       MG   211 
ATOM   2398 MG    MG   212      21.450  43.139  18.392  1.00  0.00          MG  
TER    2399       MG   212 
ATOM   2399 MG    MG   213       2.497  12.610 -41.807  1.00  0.00          MG  
TER    2400       MG   213 
ATOM   2400 MG    MG   214       1.863  15.303 -32.568  1.00  0.00          MG  
TER    2401       MG   214 
ATOM   2401 MG    MG   215      -1.880   8.580  41.464  1.00  0.00          MG  
TER    2402       MG   215 
ATOM   2402 MG    MG   216      28.069 -18.437 -25.908  1.00  0.00          MG  
TER    2403       MG   216 
ATOM   2403 MG    MG   217     -11.803 -15.831 -33.481  1.00  0.00          MG  
TER    2404       MG   217 
ATOM   2404 MG    MG   218      13.698  -4.173 -21.767  1.00  0.00          MG  
TER    2405       MG   218 
ATOM   2405 MG    MG   219      36.554  -4.651  24.072  1.00  0.00          MG  
TER    2406       MG   219 
ATOM   2406 MG    MG   220      16.270 -13.741 -45.802  1.00  0.00          MG  
TER    2407       MG   220 
ATOM   2407 MG    MG   221      20.057  14.598  15.016  1.00  0.00          MG  
TER    2408       MG   221 
ATOM   2408 MG    MG   222      17.402  21.569 -25.390  1.00  0.00          MG  
TER    2409       MG   222 
ATOM   2409 MG    MG   223     -39.966 -24.529  19.156  1.00  0.00          MG  
TER    2410       MG   223 
ATOM   2410 MG    MG   224      13.739  32.806  -1.251  1.00  0.00          MG  
TER    2411       MG   224 
ATOM   2411 MG    MG   225      16.728  -3.223  34.109  1.00  0.00          MG  
TER    2412       MG   225 
ATOM   2412 MG    MG   226       5.178  12.666 -13.635  1.00  0.00          MG  
TER    2413       MG   226 
ATOM   2413 MG    MG   227     -34.570 -25.535  -8.965  1.00  0.00          MG  
TER    2414       MG   227 
ATOM   2414 MG    MG   228      35.972  -7.981  -7.279  1.00  0.00          MG  
TER    2415       MG   228 
ATOM   2415 MG    MG   229      34.230   4.056 -19.237  1.00  0.00          MG  
TER    2416       MG   229 
ATOM   2416 MG    MG   230     -42.376  22.853  -3.372  1.00  0.00          MG  
TER    2417       MG   230 
ATOM   2417 MG    MG   231      36.207  -4.337 -38.434  1.00  0.00          MG  
TER    2418       MG   231 
ATOM   2418 MG    MG   232      10.328 -10.625 -18.928  1.00  0.00          MG  
TER    2419       MG   232 
ATOM   2419 MG    MG   233      28.076  36.991  10.728  1.00  0.00          MG  
TER    2420       MG   233 
ATOM   2420 MG    MG   234      41.267   8.501  13.063  1.00  0.00          MG  
TER    2421       MG   234 
ATOM   2421 MG    MG   235      20.749  24.403  17.432  1.00  0.00          MG  
TER    2422       MG   235 
ATOM   2422 MG    MG   236     -15.716 -10.644  16.057  1.00  0.00          MG  
TER    2423       MG   236 
ATOM   2423 MG    MG   237      22.190   5.105  -8.199  1.00  0.00          MG  
TER    2424       MG   237 
ATOM   2424 MG    MG   238      36.454 -13.878 -21.054  1.00  0.00          MG  
TER    2425       MG   238 
ATOM   2425 MG    MG   239      17.741  12.675 -22.032  1.00  0.00          MG  
TER    2426       MG   239 
ATOM   2426 MG    MG   240      -3.747  20.664  30.519  1.00  0.00          MG  
TER    2427       MG   240 
ATOM   2427 MG    MG   241     -16.317  -0.779  36.806  1.00  0.00          MG  
TER    2428       MG   241 
ATOM   2428 MG    MG   242      12.457 -36.783 -26.113  1.00  0.00          MG  
TER    2429       MG   242 
ATOM   2429 MG    MG   243      -3.352   2.477   3.083  1.00  0.00          MG  
TER    2430       MG   243 
ATOM   2430 MG    MG   244      -4.001 -20.681  31.869  1.00  0.00          MG  
TER    2431       MG   244 
ATOM   2431 MG    MG   245     -13.559  29.275   9.558  1.00  0.00          MG  
TER    2432       MG   245 
ATOM   2432 Cl-  Cl-   246      -6.607   8.010  -5.558  1.00  0.00          CL  
TER    2433      Cl-   246 
ATOM   2433 Cl-  Cl-   247     -35.350 -12.098   6.467  1.00  0.00          CL  
TER    2434      Cl-   247 
ATOM   2434 Cl-  Cl-   248     -36.900  -7.237 -25.130  1.00  0.00          CL  
TER    2435      Cl-   248 
ATOM   2435 Cl-  Cl-   249     -24.829 -20.741 -13.829  1.00  0.00          CL  
TER    2436      Cl-   249 
ATOM   2436 Cl-  Cl-   250     -22.470  -7.807  34.531  1.00  0.00          CL  
TER    2437      Cl-   250 
ATOM   2437 Cl-  Cl-   251     -23.349  20.222  12.928  1.00  0.00          CL  
TER    2438      Cl-   251 
ATOM   2438 Cl-  Cl-   252      39.616 -28.792   7.987  1.00  0.00          CL  
TER    2439      Cl-   252 
ATOM   2439 Cl-  Cl-   253     -21.459 -35.777 -23.912  1.00  0.00          CL  
TER    2440      Cl-   253 
ATOM   2440 Cl-  Cl-   254      31.157 -20.288  29.694  1.00  0.00          CL  
TER    2441      Cl-   254 
ATOM   2441 Cl-  Cl-   255      -3.209  33.622  31.255  1.00  0.00          CL  
TER    2442      Cl-   255 
ATOM   2442 Cl-  Cl-   256      -6.999  38.731  -2.221  1.00  0.00          CL  
TER    2443      Cl-   256 
ATOM   2443 Cl-  Cl-   257     -34.727  -9.966  -3.844  1.00  0.00          CL  
TER    2444      Cl-   257 
ATOM   2444 Cl-  Cl-   258      22.652 -13.954 -19.763  1.00  0.00          CL  
TER    2445      Cl-   258 
ATOM   2445 Cl-  Cl-   259     -14.098 -13.853 -36.812  1.00  0.00          CL  
TER    2446      Cl-   259 
ATOM   2446 Cl-  Cl-   260     -32.216  -7.375  29.366  1.00  0.00          CL  
TER    2447      Cl-   260 
ATOM   2447 Cl-  Cl-   261      -1.616 -30.689   8.554  1.00  0.00          CL  
TER    2448      Cl-   261 
ATOM   2448 Cl-  Cl-   262      37.380   5.170  11.712  1.00  0.00          CL  
TER    2449      Cl-   262 
ATOM   2449 Cl-  Cl-   263     -10.249  -1.717  39.212  1.00  0.00          CL  
TER    2450      Cl-   263 
ATOM   2450 Cl-  Cl-   264      28.750  19.424  21.366  1.00  0.00          CL  
TER    2451      Cl-   264 
ATOM   2451 Cl-  Cl-   265      42.335 -17.620 -24.277  1.00  0.00          CL  
TER    2452      Cl-   265 
ATOM   2452 Cl-  Cl-   266     -29.118 -26.438 -20.355  1.00  0.00          CL  
TER    2453      Cl-   266 
ATOM   2453 Cl-  Cl-   267     -28.416 -31.230 -18.170  1.00  0.00          CL  
TER    2454      Cl-   267 
ATOM   2454 Cl-  Cl-   268       4.524 -40.641  -0.014  1.00  0.00          CL  
TER    2455      Cl-   268 
ATOM   2455 Cl-  Cl-   269       7.223   7.735  25.614  1.00  0.00          CL  
TER    2456      Cl-   269 
ATOM   2456 Cl-  Cl-   270      -0.021   7.998  -0.474  1.00  0.00          CL  
TER    2457      Cl-   270 
ATOM   2457 Cl-  Cl-   271     -22.843  16.496 -34.181  1.00  0.00          CL  
TER    2458      Cl-   271 
ATOM   2458 Cl-  Cl-   272      -7.396  25.409   3.967  1.00  0.00          CL  
TER    2459      Cl-   272 
ATOM   2459 Cl-  Cl-   273      23.251  36.189 -13.728  1.00  0.00          CL  
TER    2460      Cl-   273 
ATOM   2460 Cl-  Cl-   274     -10.238 -19.276   6.979  1.00  0.00          CL  
TER    2461      Cl-   274 
ATOM   2461 Cl-  Cl-   275     -10.758  16.145  43.756  1.00  0.00          CL  
TER    2462      Cl-   275 
ATOM   2462 Cl-  Cl-   276     -21.804  -4.826  20.016  1.00  0.00          CL  
TER    2463      Cl-   276 
ATOM   2463 Cl-  Cl-   277      26.146  41.405  15.280  1.00  0.00          CL  
TER    2464      Cl-   277 
ATOM   2464 Cl-  Cl-   278     -29.004 -12.930 -27.273  1.00  0.00          CL  
TER    2465      Cl-   278 
ATOM   2465 Cl-  Cl-   279     -19.411   1.163  42.775  1.00  0.00          CL  
TER    2466      Cl-   279 
ATOM   2466 Cl-  Cl-   280      12.268 -11.590   4.799  1.00  0.00          CL  
TER    2467      Cl-   280 
ATOM   2467 Cl-  Cl-   281      14.131  24.726  10.451  1.00  0.00          CL  
TER    2468      Cl-   281 
ATOM   2468 Cl-  Cl-   282     -22.530  33.078  10.215  1.00  0.00          CL  
TER    2469      Cl-   282 
ATOM   2469 Cl-  Cl-   283     -41.758 -20.839 -14.791  1.00  0.00          CL  
TER    2470      Cl-   283 
ATOM   2470 Cl-  Cl-   284      23.163  34.734  -1.776  1.00  0.00          CL  
TER    2471      Cl-   284 
ATOM   2471 Cl-  Cl-   285      10.949   4.513   1.496  1.00  0.00          CL  
TER    2472      Cl-   285 
ATOM   2472 Cl-  Cl-   286      17.795  39.659  -9.181  1.00  0.00          CL  
TER    2473      Cl-   286 
ATOM   2473 Cl-  Cl-   287     -25.875 -17.529 -22.295  1.00  0.00          CL  
TER    2474      Cl-   287 
ATOM   2474 Cl-  Cl-   288     -35.469 -11.214  22.987  1.00  0.00          CL  
TER    2475      Cl-   288 
ATOM   2475 Cl-  Cl-   289      18.516 -16.359  14.310  1.00  0.00          CL  
TER    2476      Cl-   289 
ATOM   2476 Cl-  Cl-   290     -34.371 -32.428 -19.715  1.00  0.00          CL  
TER    2477      Cl-   290 
ATOM   2477 Cl-  Cl-   291     -16.065 -16.223 -17.489  1.00  0.00          CL  
TER    2478      Cl-   291 
ATOM   2478 Cl-  Cl-   292       0.489  40.384  -6.875  1.00  0.00          CL  
TER    2479      Cl-   292 
ATOM   2479 Cl-  Cl-   293     -13.320  21.087   7.798  1.00  0.00          CL  
TER    2480      Cl-   293 
ATOM   2480 Cl-  Cl-   294     -33.029   2.019  16.133  1.00  0.00          CL  
TER    2481      Cl-   294 
ATOM   2481 Cl-  Cl-   295      12.179 -19.403  17.160  1.00  0.00          CL  
TER    2482      Cl-   295 
ATOM   2482 Cl-  Cl-   296       3.425 -17.529  -8.507  1.00  0.00          CL  
TER    2483      Cl-   296 
ATOM   2483 Cl-  Cl-   297      -0.916  -9.228  -7.250  1.00  0.00          CL  
TER    2484      Cl-   297 
ATOM   2484 Cl-  Cl-   298      -5.366  34.318  22.760  1.00  0.00          CL  
TER    2485      Cl-   298 
ATOM   2485 Cl-  Cl-   299      14.629  -8.376  38.501  1.00  0.00          CL  
TER    2486      Cl-   299 
ATOM   2486 Cl-  Cl-   300     -19.137  16.438  26.826  1.00  0.00          CL  
TER    2487      Cl-   300 
ATOM   2487 Cl-  Cl-   301      41.092  11.923  -1.303  1.00  0.00          CL  
TER    2488      Cl-   301 
ATOM   2488 Cl-  Cl-   302      -6.210   4.271  49.596  1.00  0.00          CL  
TER    2489      Cl-   302 
ATOM   2489 Cl-  Cl-   303      11.163 -24.241 -21.117  1.00  0.00          CL  
TER    2490      Cl-   303 
ATOM   2490 Cl-  Cl-   304       1.756 -35.168 -28.721  1.00  0.00          CL  
TER    2491      Cl-   304 
ATOM   2491 Cl-  Cl-   305      -3.546 -19.172 -19.347  1.00  0.00          CL  
TER    2492      Cl-   305 
ATOM   2492 Cl-  Cl-   306      18.333 -31.283  19.779  1.00  0.00          CL  
TER    2493      Cl-   306 
ATOM   2493 Cl-  Cl-   307     -30.283  31.187  22.464  1.00  0.00          CL  
TER    2494      Cl-   307 
ATOM   2494 Cl-  Cl-   308       5.043 -17.573 -19.244  1.00  0.00          CL  
TER    2495      Cl-   308 
ATOM   2495 Cl-  Cl-   309       8.994 -16.197   0.537  1.00  0.00          CL  
TER    2496      Cl-   309 
ATOM   2496 Cl-  Cl-   310      33.333 -16.710 -22.386  1.00  0.00          CL  
TER    2497      Cl-   310 
ATOM   2497 Cl-  Cl-   311      -0.590  33.740  14.071  1.00  0.00          CL  
TER    2498      Cl-   311 
ATOM   2498 Cl-  Cl-   312      14.910 -15.718  42.756  1.00  0.00          CL  
TER    2499      Cl-   312 
ATOM   2499 Cl-  Cl-   313       0.206 -23.755 -30.620  1.00  0.00          CL  
TER    2500      Cl-   313 
ATOM   2500 Cl-  Cl-   314      -5.425  26.797  40.095  1.00  0.00          CL  
TER    2501      Cl-   314 
ATOM   2501 Cl-  Cl-   315      28.518  32.566  15.972  1.00  0.00          CL  
TER    2502      Cl-   315 
ATOM   2502 Cl-  Cl-   316      12.501  32.989 -22.346  1.00  0.00          CL  
TER    2503      Cl-   316 
ATOM   2503 Cl-  Cl-   317      42.855  10.197  13.236  1.00  0.00          CL  
TER    2504      Cl-   317 
ATOM   2504 Cl-  Cl-   318      20.887 -19.232 -18.830  1.00  0.00          CL  
TER    2505      Cl-   318 
ATOM   2505 Cl-  Cl-   319     -18.557 -16.212 -12.709  1.00  0.00          CL  
TER    2506      Cl-   319 
ATOM   2506 Cl-  Cl-   320      -4.330 -16.399  32.813  1.00  0.00          CL  
TER    2507      Cl-   320 
ATOM   2507 Cl-  Cl-   321      25.931 -36.893 -11.822  1.00  0.00          CL  
TER    2508      Cl-   321 
ATOM   2508 Cl-  Cl-   322      22.309  43.233  11.549  1.00  0.00          CL  
TER    2509      Cl-   322 
ATOM   2509 Cl-  Cl-   323      41.381 -20.854  10.601  1.00  0.00          CL  
TER    2510      Cl-   323 
ATOM   2510 Cl-  Cl-   324      17.190  28.306  21.959  1.00  0.00          CL  
TER    2511      Cl-   324 
ATOM   2511 Cl-  Cl-   325     -23.436   9.965 -21.938  1.00  0.00          CL  
TER    2512      Cl-   325 
ATOM   2512 Cl-  Cl-   326      -2.398   6.867  39.965  1.00  0.00          CL  
TER    2513      Cl-   326 
ATOM   2513 Cl-  Cl-   327      19.877 -33.694   2.515  1.00  0.00          CL  
TER    2514      Cl-   327 
ATOM   2514 Cl-  Cl-   328      40.514  -9.056 -14.832  1.00  0.00          CL  
TER    2515      Cl-   328 
ATOM   2515 Cl-  Cl-   329       4.371  23.380  20.096  1.00  0.00          CL  
TER    2516      Cl-   329 
ATOM   2516 Cl-  Cl-   330     -13.380 -50.956   4.798  1.00  0.00          CL  
TER    2517      Cl-   330 
ATOM   2517 Cl-  Cl-   331      -0.768 -21.750  25.441  1.00  0.00          CL  
TER    2518      Cl-   331 
ATOM   2518 Cl-  Cl-   332     -36.254   2.225  34.897  1.00  0.00          CL  
TER    2519      Cl-   332 
ATOM   2519 Cl-  Cl-   333     -29.174  24.342  32.963  1.00  0.00          CL  
TER    2520      Cl-   333 
ATOM   2520 Cl-  Cl-   334     -15.442   8.219  19.334  1.00  0.00          CL  
TER    2521      Cl-   334 
ATOM   2521 Cl-  Cl-   335     -11.925 -34.536 -18.267  1.00  0.00          CL  
TER    2522      Cl-   335 
ATOM   2522 Cl-  Cl-   336      -6.154  17.604   6.905  1.00  0.00          CL  
TER    2523      Cl-   336 
ATOM   2523 Cl-  Cl-   337     -18.548  -8.479 -11.587  1.00  0.00          CL  
TER    2524      Cl-   337 
ATOM   2524 Cl-  Cl-   338       3.735 -31.105  16.183  1.00  0.00          CL  
TER    2525      Cl-   338 
ATOM   2525 Cl-  Cl-   339      41.069 -26.687 -17.920  1.00  0.00          CL  
TER    2526      Cl-   339 
ATOM   2526 Cl-  Cl-   340      42.054 -26.495  -2.993  1.00  0.00          CL  
TER    2527      Cl-   340 
ATOM   2527 Cl-  Cl-   341       0.413  -0.027   3.400  1.00  0.00          CL  
TER    2528      Cl-   341 
ATOM   2528 Cl-  Cl-   342     -28.190   3.523  35.667  1.00  0.00          CL  
TER    2529      Cl-   342 
ATOM   2529 Cl-  Cl-   343      -6.559  33.648  -2.393  1.00  0.00          CL  
TER    2530      Cl-   343 
ATOM   2530 Cl-  Cl-   344      25.150  22.972 -10.333  1.00  0.00          CL  
TER    2531      Cl-   344 
ATOM   2531 Cl-  Cl-   345      39.054   4.755 -19.918  1.00  0.00          CL  
TER    2532      Cl-   345 
ATOM   2532 Cl-  Cl-   346     -35.000  -0.370 -16.720  1.00  0.00          CL  
TER    2533      Cl-   346 
ATOM   2533 Cl-  Cl-   347      -7.480  21.355  43.752  1.00  0.00          CL  
TER    2534      Cl-   347 
ATOM   2534 Cl-  Cl-   348      20.144  43.998 -14.580  1.00  0.00          CL  
TER    2535      Cl-   348 
ATOM   2535 Cl-  Cl-   349     -13.330   4.428  -7.217  1.00  0.00          CL  
TER    2536      Cl-   349 
ATOM   2536 Cl-  Cl-   350     -17.083  12.691 -42.263  1.00  0.00          CL  
TER    2537      Cl-   350 
ATOM   2537 Cl-  Cl-   351       6.696  -6.226  23.107  1.00  0.00          CL  
TER    2538      Cl-   351 
ATOM   2538 Cl-  Cl-   352     -13.596  -8.643  12.536  1.00  0.00          CL  
TER    2539      Cl-   352 
ATOM   2539 Cl-  Cl-   353       4.087  13.970  -7.365  1.00  0.00          CL  
TER    2540      Cl-   353 
ATOM   2540 Cl-  Cl-   354     -38.733 -22.218  13.650  1.00  0.00          CL  
TER    2541      Cl-   354 
ATOM   2541 Cl-  Cl-   355     -42.504  26.334  12.188  1.00  0.00          CL  
TER    2542      Cl-   355 
ATOM   2542 Cl-  Cl-   356       8.734  47.922  15.231  1.00  0.00          CL  
TER    2543      Cl-   356 
ATOM   2543 Cl-  Cl-   357      19.475 -16.558 -26.373  1.00  0.00          CL  
TER    2544      Cl-   357 
ATOM   2544 Cl-  Cl-   358       3.736  -8.881  12.438  1.00  0.00          CL  
TER    2545      Cl-   358 
ATOM   2545 Cl-  Cl-   359      -8.103 -15.665  12.765  1.00  0.00          CL  
TER    2546      Cl-   359 
ATOM   2546 Cl-  Cl-   360     -18.216 -16.490  18.486  1.00  0.00          CL  
TER    2547      Cl-   360 
ATOM   2547 Cl-  Cl-   361      40.659  -8.596  21.935  1.00  0.00          CL  
TER    2548      Cl-   361 
ATOM   2548 Cl-  Cl-   362     -42.045  -6.034  13.264  1.00  0.00          CL  
TER    2549      Cl-   362 
ATOM   2549 Cl-  Cl-   363      13.822 -33.241  21.848  1.00  0.00          CL  
TER    2550      Cl-   363 
ATOM   2550 Cl-  Cl-   364     -38.749  23.761   4.606  1.00  0.00          CL  
TER    2551      Cl-   364 
ATOM   2551 Cl-  Cl-   365      -5.966  22.550  23.897  1.00  0.00          CL  
TER    2552      Cl-   365 
ATOM   2552 Cl-  Cl-   366     -26.556   4.463 -40.456  1.00  0.00          CL  
TER    2553      Cl-   366 
ATOM   2553 Cl-  Cl-   367      35.953 -25.797  15.871  1.00  0.00          CL  
TER    2554      Cl-   367 
ATOM   2554 Cl-  Cl-   368      12.498  -9.171  46.384  1.00  0.00          CL  
TER    2555      Cl-   368 
ATOM   2555 Cl-  Cl-   369      -1.188  24.616  39.425  1.00  0.00          CL  
TER    2556      Cl-   369 
ATOM   2556 Cl-  Cl-   370      11.199 -22.736  26.255  1.00  0.00          CL  
TER    2557      Cl-   370 
ATOM   2557 Cl-  Cl-   371     -32.329 -26.279  15.530  1.00  0.00          CL  
TER    2558      Cl-   371 
ATOM   2558 Cl-  Cl-   372      27.285 -27.515  19.870  1.00  0.00          CL  
TER    2559      Cl-   372 
ATOM   2559 Cl-  Cl-   373      39.441 -12.349   9.422  1.00  0.00          CL  
TER    2560      Cl-   373 
ATOM   2560 Cl-  Cl-   374     -11.570   1.335   4.606  1.00  0.00          CL  
TER    2561      Cl-   374 
ATOM   2561 Cl-  Cl-   375      16.465   1.693  12.823  1.00  0.00          CL  
TER    2562      Cl-   375 
ATOM   2562 Cl-  Cl-   376      18.477   7.066  34.740  1.00  0.00          CL  
TER    2563      Cl-   376 
ATOM   2563 Cl-  Cl-   377     -26.519  -4.540   2.680  1.00  0.00          CL  
TER    2564      Cl-   377 
ATOM   2564 Cl-  Cl-   378       7.165 -12.641  21.458  1.00  0.00          CL  
TER    2565      Cl-   378 
ATOM   2565 Cl-  Cl-   379     -11.169  23.784  24.930  1.00  0.00          CL  
TER    2566      Cl-   379 
ATOM   2566 Cl-  Cl-   380      -0.310 -44.643 -14.712  1.00  0.00          CL  
TER    2567      Cl-   380 
ATOM   2567 Cl-  Cl-   381     -22.641  24.119 -26.449  1.00  0.00          CL  
TER    2568      Cl-   381 
ATOM   2568 Cl-  Cl-   382       7.683  31.887 -27.874  1.00  0.00          CL  
TER    2569      Cl-   382 
ATOM   2569 Cl-  Cl-   383      13.640  33.583 -11.787  1.00  0.00          CL  
TER    2570      Cl-   383 
ATOM   2570 Cl-  Cl-   384      -3.651   8.419  12.837  1.00  0.00          CL  
TER    2571      Cl-   384 
ATOM   2571 Cl-  Cl-   385      19.518 -35.909 -15.304  1.00  0.00          CL  
TER    2572      Cl-   385 
ATOM   2572 Cl-  Cl-   386       3.826  34.600 -20.677  1.00  0.00          CL  
TER    2573      Cl-   386 
ATOM   2573 Cl-  Cl-   387      -0.743   1.727  41.449  1.00  0.00          CL  
TER    2574      Cl-   387 
ATOM   2574 Cl-  Cl-   388      18.293  24.090  30.072  1.00  0.00          CL  
TER    2575      Cl-   388 
ATOM   2575 Cl-  Cl-   389      12.744  28.048   6.796  1.00  0.00          CL  
TER    2576      Cl-   389 
ATOM   2576 Cl-  Cl-   390     -18.391  -4.946 -35.257  1.00  0.00          CL  
TER    2577      Cl-   390 
ATOM   2577 Cl-  Cl-   391     -40.459   0.543  32.354  1.00  0.00          CL  
TER    2578      Cl-   391 
ATOM   2578 Cl-  Cl-   392     -21.341   9.645 -44.364  1.00  0.00          CL  
TER    2579      Cl-   392 
ATOM   2579 Cl-  Cl-   393     -25.551  23.384  -3.174  1.00  0.00          CL  
TER    2580      Cl-   393 
ATOM   2580 Cl-  Cl-   394     -16.423  13.247 -28.593  1.00  0.00          CL  
TER    2581      Cl-   394 
ATOM   2581 Cl-  Cl-   395      18.304  47.788   8.746  1.00  0.00          CL  
TER    2582      Cl-   395 
ATOM   2582 Cl-  Cl-   396      22.825 -19.161  23.337  1.00  0.00          CL  
TER    2583      Cl-   396 
ATOM   2583 Cl-  Cl-   397     -37.456  22.742 -20.937  1.00  0.00          CL  
TER    2584      Cl-   397 
ATOM   2584 Cl-  Cl-   398      14.182  47.436   7.715  1.00  0.00          CL  
TER    2585      Cl-   398 
ATOM   2585 Cl-  Cl-   399      16.334  47.441 -13.029  1.00  0.00          CL  
TER    2586      Cl-   399 
ATOM   2586 Cl-  Cl-   400      42.664   3.103  20.680  1.00  0.00          CL  
TER    2587      Cl-   400 
ATOM   2587 Cl-  Cl-   401      10.754 -16.258 -23.841  1.00  0.00          CL  
TER    2588      Cl-   401 
ATOM   2588 Cl-  Cl-   402     -14.558  -5.595 -38.168  1.00  0.00          CL  
TER    2589      Cl-   402 
ATOM   2589 Cl-  Cl-   403     -38.570  -3.683 -11.038  1.00  0.00          CL  
TER    2590      Cl-   403 
ATOM   2590 Cl-  Cl-   404      14.705  22.301 -13.063  1.00  0.00          CL  
TER    2591      Cl-   404 
ATOM   2591 Cl-  Cl-   405     -29.331  29.764 -28.706  1.00  0.00          CL  
TER    2592      Cl-   405 
ATOM   2592 Cl-  Cl-   406       3.561 -42.300 -25.997  1.00  0.00          CL  
TER    2593      Cl-   406 
ATOM   2593 Cl-  Cl-   407      -8.747 -11.200  19.163  1.00  0.00          CL  
TER    2594      Cl-   407 
ATOM   2594 Cl-  Cl-   408      -4.492 -30.045 -25.827  1.00  0.00          CL  
TER    2595      Cl-   408 
ATOM   2595 Cl-  Cl-   409     -21.058 -37.184   7.604  1.00  0.00          CL  
TER    2596      Cl-   409 
ATOM   2596 Cl-  Cl-   410      -2.558  -6.079   2.806  1.00  0.00          CL  
TER    2597      Cl-   410 
ATOM   2597 Cl-  Cl-   411      30.754 -13.420  36.688  1.00  0.00          CL  
TER    2598      Cl-   411 
ATOM   2598 Cl-  Cl-   412     -21.524  -4.171   9.933  1.00  0.00          CL  
TER    2599      Cl-   412 
ATOM   2599 Cl-  Cl-   413      33.994 -11.565 -16.666  1.00  0.00          CL  
TER    2600      Cl-   413 
ATOM   2600 Cl-  Cl-   414      14.743  13.791 -19.341  1.00  0.00          CL  
TER    2601      Cl-   414 
ATOM   2601 Cl-  Cl-   415      10.713 -39.201  12.654  1.00  0.00          CL  
TER    2602      Cl-   415 
ATOM   2602 Cl-  Cl-   416     -35.625  22.375   7.733  1.00  0.00          CL  
TER    2603      Cl-   416 
ATOM   2603 Cl-  Cl-   417      20.714  30.398 -25.195  1.00  0.00          CL  
TER    2604      Cl-   417 
ATOM   2604 Cl-  Cl-   418     -17.710  16.524  38.548  1.00  0.00          CL  
TER    2605      Cl-   418 
ATOM   2605 Cl-  Cl-   419      31.759 -32.367  17.211  1.00  0.00          CL  
TER    2606      Cl-   419 
ATOM   2606 Cl-  Cl-   420      -9.579  30.729 -14.909  1.00  0.00          CL  
TER    2607      Cl-   420 
ATOM   2607 Cl-  Cl-   421       4.736   6.337   4.414  1.00  0.00          CL  
TER    2608      Cl-   421 
ATOM   2608 Cl-  Cl-   422     -16.848  34.921 -34.836  1.00  0.00          CL  
TER    2609      Cl-   422 
ATOM   2609 Cl-  Cl-   423      34.878  32.457   5.990  1.00  0.00          CL  
TER    2610      Cl-   423 
ATOM   2610 Cl-  Cl-   424     -29.170  25.725 -17.625  1.00  0.00          CL  
TER    2611      Cl-   424 
ATOM   2611 Cl-  Cl-   425      31.354 -23.530  23.912  1.00  0.00          CL  
TER    2612      Cl-   425 
ATOM   2612 Cl-  Cl-   426      -9.541 -10.691 -37.475  1.00  0.00          CL  
TER    2613      Cl-   426 
ATOM   2613 Cl-  Cl-   427     -18.257   4.528  19.006  1.00  0.00          CL  
TER    2614      Cl-   427 
ATOM   2614 Cl-  Cl-   428     -34.947 -34.642   0.720  1.00  0.00          CL  
TER    2615      Cl-   428 
ATOM   2615 Cl-  Cl-   429       4.957 -43.563  10.891  1.00  0.00          CL  
TER    2616      Cl-   429 
ATOM   2616 Cl-  Cl-   430       1.233  11.201  38.908  1.00  0.00          CL  
TER    2617      Cl-   430 
ATOM   2617 Cl-  Cl-   431      11.133  28.093  -3.768  1.00  0.00          CL  
TER    2618      Cl-   431 
ATOM   2618 Cl-  Cl-   432       9.165  20.410  15.751  1.00  0.00          CL  
TER    2619      Cl-   432 
ATOM   2619 Cl-  Cl-   433       3.058 -20.792   2.389  1.00  0.00          CL  
TER    2620      Cl-   433 
ATOM   2620 Cl-  Cl-   434     -20.098  21.552  35.419  1.00  0.00          CL  
TER    2621      Cl-   434 
ATOM   2621 Cl-  Cl-   435     -36.186   9.483 -23.001  1.00  0.00          CL  
TER    2622      Cl-   435 
ATOM   2622 Cl-  Cl-   436     -14.058  -5.445  27.300  1.00  0.00          CL  
TER    2623      Cl-   436 
ATOM   2623 Cl-  Cl-   437     -36.642  -9.856 -18.394  1.00  0.00          CL  
TER    2624      Cl-   437 
ATOM   2624 Cl-  Cl-   438      -2.348  20.277  -5.805  1.00  0.00          CL  
TER    2625      Cl-   438 
ATOM   2625 Cl-  Cl-   439      -9.573  41.825 -25.512  1.00  0.00          CL  
TER    2626      Cl-   439 
ATOM   2626 Cl-  Cl-   440      13.647  43.168  -9.336  1.00  0.00          CL  
TER    2627      Cl-   440 
ATOM   2627 Cl-  Cl-   441      24.980  22.517  16.456  1.00  0.00          CL  
TER    2628      Cl-   441 
ATOM   2628 Cl-  Cl-   442     -11.817   0.673 -25.870  1.00  0.00          CL  
TER    2629      Cl-   442 
ATOM   2629 Cl-  Cl-   443      35.325 -18.349  20.572  1.00  0.00          CL  
TER    2630      Cl-   443 
ATOM   2630 Cl-  Cl-   444      -4.683  15.685  32.405  1.00  0.00          CL  
TER    2631      Cl-   444 
ATOM   2631 Cl-  Cl-   445      14.244 -37.742 -30.022  1.00  0.00          CL  
TER    2632      Cl-   445 
ATOM   2632 Cl-  Cl-   446      12.564   6.688   9.690  1.00  0.00          CL  
TER    2633      Cl-   446 
ATOM   2633 Cl-  Cl-   447       7.504  34.105  30.213  1.00  0.00          CL  
TER    2634      Cl-   447 
ATOM   2634 Cl-  Cl-   448      39.123  24.010   0.444  1.00  0.00          CL  
TER    2635      Cl-   448 
ATOM   2635 Cl-  Cl-   449     -24.331  -0.972  35.293  1.00  0.00          CL  
TER    2636      Cl-   449 
ATOM   2636 Cl-  Cl-   450     -23.357 -10.122  18.140  1.00  0.00          CL  
TER    2637      Cl-   450 
ATOM   2637 Cl-  Cl-   451       5.876  43.449   0.051  1.00  0.00          CL  
TER    2638      Cl-   451 
ATOM   2638 Cl-  Cl-   452       8.455  11.686  42.274  1.00  0.00          CL  
TER    2639      Cl-   452 
ATOM   2639 Cl-  Cl-   453      16.984  16.774  11.789  1.00  0.00          CL  
TER    2640      Cl-   453 
ATOM   2640  O   WAT   454       4.664  -9.206  44.934  1.00  0.00           O  
ATOM   2641  H1  WAT   454       4.436  -9.119  45.860  1.00  0.00           H  
ATOM   2642  H2  WAT   454       4.536 -10.136  44.743  1.00  0.00           H  
TER    2643      WAT   454 
ATOM   2643  O   WAT   455       4.964  -7.576  39.538  1.00  0.00           O  
ATOM   2644  H1  WAT   455       5.222  -7.466  40.453  1.00  0.00           H  
ATOM   2645  H2  WAT   455       4.242  -8.205  39.566  1.00  0.00           H  
TER    2646      WAT   455 
ATOM   2646  O   WAT   456      37.920  -7.070  15.373  1.00  0.00           O  
ATOM   2647  H1  WAT   456      37.907  -7.957  15.013  1.00  0.00           H  
ATOM   2648  H2  WAT   456      38.583  -7.101  16.062  1.00  0.00           H  
TER    2649      WAT   456 
ATOM   2649  O   WAT   457     -11.261  34.578   2.771  1.00  0.00           O  
ATOM   2650  H1  WAT   457     -11.133  34.587   3.720  1.00  0.00           H  
ATOM   2651  H2  WAT   457     -10.466  34.978   2.418  1.00  0.00           H  
TER    2652      WAT   457 
ATOM   2652  O   WAT   458       6.598 -10.132 -39.569  1.00  0.00           O  
ATOM   2653  H1  WAT   458       5.792 -10.281 -40.063  1.00  0.00           H  
ATOM   2654  H2  WAT   458       6.834  -9.224 -39.763  1.00  0.00           H  
TER    2655      WAT   458 
ATOM   2655  O   WAT   459     -19.861 -16.192  -1.527  1.00  0.00           O  
ATOM   2656  H1  WAT   459     -19.761 -15.763  -0.677  1.00  0.00           H  
ATOM   2657  H2  WAT   459     -18.970 -16.438  -1.777  1.00  0.00           H  
TER    2658      WAT   459 
ATOM   2658  O   WAT   460      21.664  -2.177   5.636  1.00  0.00           O  
ATOM   2659  H1  WAT   460      21.460  -2.878   5.017  1.00  0.00           H  
ATOM   2660  H2  WAT   460      22.605  -2.035   5.535  1.00  0.00           H  
TER    2661      WAT   460 
ATOM   2661  O   WAT   461      34.029 -29.465   7.047  1.00  0.00           O  
ATOM   2662  H1  WAT   461      33.934 -28.726   6.446  1.00  0.00           H  
ATOM   2663  H2  WAT   461      34.957 -29.463   7.283  1.00  0.00           H  
TER    2664      WAT   461 
ATOM   2664  O   WAT   462     -30.555  17.799  15.702  1.00  0.00           O  
ATOM   2665  H1  WAT   462     -30.585  18.455  15.005  1.00  0.00           H  
ATOM   2666  H2  WAT   462     -30.418  18.306  16.502  1.00  0.00           H  
TER    2667      WAT   462 
ATOM   2667  O   WAT   463     -18.782 -33.375   4.077  1.00  0.00           O  
ATOM   2668  H1  WAT   463     -18.231 -32.664   4.404  1.00  0.00           H  
ATOM   2669  H2  WAT   463     -18.445 -33.555   3.199  1.00  0.00           H  
TER    2670      WAT   463 
ATOM   2670  O   WAT   464      -7.449  22.960  -1.904  1.00  0.00           O  
ATOM   2671  H1  WAT   464      -6.571  23.096  -1.546  1.00  0.00           H  
ATOM   2672  H2  WAT   464      -7.867  22.357  -1.290  1.00  0.00           H  
TER    2673      WAT   464 
ATOM   2673  O   WAT   465      13.281 -30.810 -17.682  1.00  0.00           O  
ATOM   2674  H1  WAT   465      13.077 -30.818 -18.617  1.00  0.00           H  
ATOM   2675  H2  WAT   465      14.207 -31.051 -17.638  1.00  0.00           H  
TER    2676      WAT   465 
ATOM   2676  O   WAT   466      37.105  25.320  19.483  1.00  0.00           O  
ATOM   2677  H1  WAT   466      36.891  25.547  18.578  1.00  0.00           H  
ATOM   2678  H2  WAT   466      37.870  25.857  19.690  1.00  0.00           H  
TER    2679      WAT   466 
ATOM   2679  O   WAT   467       9.564  43.355  20.647  1.00  0.00           O  
ATOM   2680  H1  WAT   467      10.199  43.818  21.194  1.00  0.00           H  
ATOM   2681  H2  WAT   467      10.022  43.209  19.820  1.00  0.00           H  
TER    2682      WAT   467 
ATOM   2682  O   WAT   468       6.160  -9.571  22.549  1.00  0.00           O  
ATOM   2683  H1  WAT   468       6.697 -10.364  22.540  1.00  0.00           H  
ATOM   2684  H2  WAT   468       6.699  -8.922  23.001  1.00  0.00           H  
TER    2685      WAT   468 
ATOM   2685  O   WAT   469       5.945  44.772   9.089  1.00  0.00           O  
ATOM   2686  H1  WAT   469       5.823  44.111   9.771  1.00  0.00           H  
ATOM   2687  H2  WAT   469       5.191  44.660   8.510  1.00  0.00           H  
TER    2688      WAT   469 
ATOM   2688  O   WAT   470      22.085  21.109 -18.336  1.00  0.00           O  
ATOM   2689  H1  WAT   470      22.994  20.821 -18.259  1.00  0.00           H  
ATOM   2690  H2  WAT   470      21.880  21.487 -17.481  1.00  0.00           H  
TER    2691      WAT   470 
ATOM   2691  O   WAT   471      27.542   2.437  20.025  1.00  0.00           O  
ATOM   2692  H1  WAT   471      28.263   2.485  20.652  1.00  0.00           H  
ATOM   2693  H2  WAT   471      26.989   1.726  20.349  1.00  0.00           H  
TER    2694      WAT   471 
ATOM   2694  O   WAT   472      11.372 -38.110   1.598  1.00  0.00           O  
ATOM   2695  H1  WAT   472      11.295 -37.667   2.443  1.00  0.00           H  
ATOM   2696  H2  WAT   472      11.564 -39.021   1.821  1.00  0.00           H  
TER    2697      WAT   472 
ATOM   2697  O   WAT   473     -42.412  12.745   4.975  1.00  0.00           O  
ATOM   2698  H1  WAT   473     -42.116  13.452   4.401  1.00  0.00           H  
ATOM   2699  H2  WAT   473     -42.012  11.956   4.610  1.00  0.00           H  
TER    2700      WAT   473 
ATOM   2700  O   WAT   474     -14.630   1.668  41.436  1.00  0.00           O  
ATOM   2701  H1  WAT   474     -13.876   1.161  41.735  1.00  0.00           H  
ATOM   2702  H2  WAT   474     -14.428   1.884  40.526  1.00  0.00           H  
TER    2703      WAT   474 
ATOM   2703  O   WAT   475       5.813  -7.554  20.481  1.00  0.00           O  
ATOM   2704  H1  WAT   475       6.163  -7.294  19.629  1.00  0.00           H  
ATOM   2705  H2  WAT   475       6.211  -6.942  21.100  1.00  0.00           H  
TER    2706      WAT   475 
ATOM   2706  O   WAT   476      31.537   2.806   4.010  1.00  0.00           O  
ATOM   2707  H1  WAT   476      30.795   3.322   3.695  1.00  0.00           H  
ATOM   2708  H2  WAT   476      32.028   3.409   4.568  1.00  0.00           H  
TER    2709      WAT   476 
ATOM   2709  O   WAT   477       5.320  15.249  15.142  1.00  0.00           O  
ATOM   2710  H1  WAT   477       4.743  15.261  15.905  1.00  0.00           H  
ATOM   2711  H2  WAT   477       5.725  16.117  15.134  1.00  0.00           H  
TER    2712      WAT   477 
ATOM   2712  O   WAT   478       6.609  -0.661 -46.452  1.00  0.00           O  
ATOM   2713  H1  WAT   478       6.623  -1.458 -45.921  1.00  0.00           H  
ATOM   2714  H2  WAT   478       7.472  -0.269 -46.315  1.00  0.00           H  
TER    2715      WAT   478 
ATOM   2715  O   WAT   479     -43.492   0.970  31.783  1.00  0.00           O  
ATOM   2716  H1  WAT   479     -42.768   0.345  31.828  1.00  0.00           H  
ATOM   2717  H2  WAT   479     -43.177   1.660  31.200  1.00  0.00           H  
TER    2718      WAT   479 
ATOM   2718  O   WAT   480     -21.662  37.566 -31.618  1.00  0.00           O  
ATOM   2719  H1  WAT   480     -22.412  37.160 -32.054  1.00  0.00           H  
ATOM   2720  H2  WAT   480     -20.982  36.893 -31.635  1.00  0.00           H  
TER    2721      WAT   480 
ATOM   2721  O   WAT   481       1.617  22.877   6.360  1.00  0.00           O  
ATOM   2722  H1  WAT   481       2.048  22.660   5.533  1.00  0.00           H  
ATOM   2723  H2  WAT   481       0.683  22.774   6.177  1.00  0.00           H  
TER    2724      WAT   481 
ATOM   2724  O   WAT   482      -5.177 -11.969  -3.258  1.00  0.00           O  
ATOM   2725  H1  WAT   482      -5.999 -11.999  -2.769  1.00  0.00           H  
ATOM   2726  H2  WAT   482      -5.423 -11.631  -4.119  1.00  0.00           H  
TER    2727      WAT   482 
ATOM   2727  O   WAT   483      17.345  39.277   5.996  1.00  0.00           O  
ATOM   2728  H1  WAT   483      17.972  39.985   6.142  1.00  0.00           H  
ATOM   2729  H2  WAT   483      16.805  39.268   6.786  1.00  0.00           H  
TER    2730      WAT   483 
ATOM   2730  O   WAT   484     -11.265 -26.445 -10.804  1.00  0.00           O  
ATOM   2731  H1  WAT   484     -11.870 -26.518 -11.542  1.00  0.00           H  
ATOM   2732  H2  WAT   484     -10.453 -26.119 -11.192  1.00  0.00           H  
TER    2733      WAT   484 
ATOM   2733  O   WAT   485      -4.326  -7.848 -46.491  1.00  0.00           O  
ATOM   2734  H1  WAT   485      -3.917  -7.956 -45.633  1.00  0.00           H  
ATOM   2735  H2  WAT   485      -3.787  -8.373 -47.081  1.00  0.00           H  
TER    2736      WAT   485 
ATOM   2736  O   WAT   486      12.353   0.594  26.472  1.00  0.00           O  
ATOM   2737  H1  WAT   486      12.155   0.903  25.588  1.00  0.00           H  
ATOM   2738  H2  WAT   486      12.024  -0.305  26.490  1.00  0.00           H  
TER    2739      WAT   486 
ATOM   2739  O   WAT   487      -8.261   0.271   6.769  1.00  0.00           O  
ATOM   2740  H1  WAT   487      -7.965   1.172   6.641  1.00  0.00           H  
ATOM   2741  H2  WAT   487      -9.153   0.260   6.421  1.00  0.00           H  
TER    2742      WAT   487 
ATOM   2742  O   WAT   488      12.144 -28.353  36.662  1.00  0.00           O  
ATOM   2743  H1  WAT   488      11.222 -28.411  36.914  1.00  0.00           H  
ATOM   2744  H2  WAT   488      12.125 -28.197  35.718  1.00  0.00           H  
TER    2745      WAT   488 
ATOM   2745  O   WAT   489      24.555  -5.796   9.188  1.00  0.00           O  
ATOM   2746  H1  WAT   489      24.500  -4.967   8.713  1.00  0.00           H  
ATOM   2747  H2  WAT   489      25.492  -5.933   9.324  1.00  0.00           H  
TER    2748      WAT   489 
ATOM   2748  O   WAT   490     -35.953  27.469  15.579  1.00  0.00           O  
ATOM   2749  H1  WAT   490     -35.739  27.609  16.501  1.00  0.00           H  
ATOM   2750  H2  WAT   490     -36.692  28.054  15.413  1.00  0.00           H  
TER    2751      WAT   490 
ATOM   2751  O   WAT   491      12.453 -21.789 -15.248  1.00  0.00           O  
ATOM   2752  H1  WAT   491      11.787 -21.209 -15.616  1.00  0.00           H  
ATOM   2753  H2  WAT   491      12.052 -22.138 -14.451  1.00  0.00           H  
TER    2754      WAT   491 
ATOM   2754  O   WAT   492      19.929 -26.495 -11.090  1.00  0.00           O  
ATOM   2755  H1  WAT   492      20.190 -25.878 -10.407  1.00  0.00           H  
ATOM   2756  H2  WAT   492      19.058 -26.201 -11.358  1.00  0.00           H  
TER    2757      WAT   492 
ATOM   2757  O   WAT   493      18.013 -13.603  -7.927  1.00  0.00           O  
ATOM   2758  H1  WAT   493      17.132 -13.248  -8.043  1.00  0.00           H  
ATOM   2759  H2  WAT   493      18.586 -12.837  -7.963  1.00  0.00           H  
TER    2760      WAT   493 
ATOM   2760  O   WAT   494      26.485  13.120  14.174  1.00  0.00           O  
ATOM   2761  H1  WAT   494      26.331  12.254  13.796  1.00  0.00           H  
ATOM   2762  H2  WAT   494      27.437  13.188  14.236  1.00  0.00           H  
TER    2763      WAT   494 
ATOM   2763  O   WAT   495      26.362 -32.441 -13.048  1.00  0.00           O  
ATOM   2764  H1  WAT   495      25.518 -32.630 -12.637  1.00  0.00           H  
ATOM   2765  H2  WAT   495      26.193 -32.515 -13.987  1.00  0.00           H  
TER    2766      WAT   495 
ATOM   2766  O   WAT   496     -39.398 -22.393  -5.144  1.00  0.00           O  
ATOM   2767  H1  WAT   496     -39.633 -22.442  -6.070  1.00  0.00           H  
ATOM   2768  H2  WAT   496     -38.721 -23.061  -5.032  1.00  0.00           H  
TER    2769      WAT   496 
ATOM   2769  O   WAT   497     -36.450   8.661   2.820  1.00  0.00           O  
ATOM   2770  H1  WAT   497     -36.550   7.709   2.810  1.00  0.00           H  
ATOM   2771  H2  WAT   497     -36.350   8.901   1.899  1.00  0.00           H  
TER    2772      WAT   497 
ATOM   2772  O   WAT   498      40.451 -22.801  16.040  1.00  0.00           O  
ATOM   2773  H1  WAT   498      39.563 -22.733  16.392  1.00  0.00           H  
ATOM   2774  H2  WAT   498      40.335 -23.181  15.169  1.00  0.00           H  
TER    2775      WAT   498 
ATOM   2775  O   WAT   499      20.251   3.774  19.358  1.00  0.00           O  
ATOM   2776  H1  WAT   499      19.923   3.067  18.802  1.00  0.00           H  
ATOM   2777  H2  WAT   499      20.944   3.368  19.879  1.00  0.00           H  
TER    2778      WAT   499 
ATOM   2778  O   WAT   500     -32.421 -23.875   8.988  1.00  0.00           O  
ATOM   2779  H1  WAT   500     -33.373 -23.966   8.966  1.00  0.00           H  
ATOM   2780  H2  WAT   500     -32.153 -24.346   9.778  1.00  0.00           H  
TER    2781      WAT   500 
ATOM   2781  O   WAT   501      -1.093  -9.562  18.588  1.00  0.00           O  
ATOM   2782  H1  WAT   501      -1.863  -9.814  19.098  1.00  0.00           H  
ATOM   2783  H2  WAT   501      -0.472 -10.277  18.723  1.00  0.00           H  
TER    2784      WAT   501 
ATOM   2784  O   WAT   502      19.556  43.646  -2.551  1.00  0.00           O  
ATOM   2785  H1  WAT   502      20.482  43.534  -2.336  1.00  0.00           H  
ATOM   2786  H2  WAT   502      19.180  44.072  -1.781  1.00  0.00           H  
TER    2787      WAT   502 
ATOM   2787  O   WAT   503      34.961 -16.819  11.893  1.00  0.00           O  
ATOM   2788  H1  WAT   503      34.709 -17.709  11.646  1.00  0.00           H  
ATOM   2789  H2  WAT   503      35.069 -16.361  11.059  1.00  0.00           H  
TER    2790      WAT   503 
ATOM   2790  O   WAT   504     -16.136  10.253 -29.515  1.00  0.00           O  
ATOM   2791  H1  WAT   504     -15.353  10.573 -29.067  1.00  0.00           H  
ATOM   2792  H2  WAT   504     -16.633  11.045 -29.723  1.00  0.00           H  
TER    2793      WAT   504 
ATOM   2793  O   WAT   505       6.368  -6.810  17.951  1.00  0.00           O  
ATOM   2794  H1  WAT   505       6.262  -6.072  17.351  1.00  0.00           H  
ATOM   2795  H2  WAT   505       6.618  -7.542  17.388  1.00  0.00           H  
TER    2796      WAT   505 
ATOM   2796  O   WAT   506       8.835 -10.033  20.736  1.00  0.00           O  
ATOM   2797  H1  WAT   506       9.491 -10.243  20.072  1.00  0.00           H  
ATOM   2798  H2  WAT   506       8.645 -10.870  21.159  1.00  0.00           H  
TER    2799      WAT   506 
ATOM   2799  O   WAT   507     -10.391   4.679  29.072  1.00  0.00           O  
ATOM   2800  H1  WAT   507     -11.286   4.384  29.239  1.00  0.00           H  
ATOM   2801  H2  WAT   507     -10.213   4.409  28.171  1.00  0.00           H  
TER    2802      WAT   507 
ATOM   2802  O   WAT   508       7.855  -3.422  23.893  1.00  0.00           O  
ATOM   2803  H1  WAT   508       7.330  -4.204  23.725  1.00  0.00           H  
ATOM   2804  H2  WAT   508       7.836  -3.320  24.845  1.00  0.00           H  
TER    2805      WAT   508 
ATOM   2805  O   WAT   509       9.633 -28.695 -36.453  1.00  0.00           O  
ATOM   2806  H1  WAT   509       9.572 -29.051 -35.567  1.00  0.00           H  
ATOM   2807  H2  WAT   509      10.464 -28.220 -36.463  1.00  0.00           H  
TER    2808      WAT   509 
ATOM   2808  O   WAT   510     -39.105  -2.573   4.615  1.00  0.00           O  
ATOM   2809  H1  WAT   510     -38.907  -3.197   3.917  1.00  0.00           H  
ATOM   2810  H2  WAT   510     -40.023  -2.342   4.477  1.00  0.00           H  
TER    2811      WAT   510 
ATOM   2811  O   WAT   511      33.433   7.457  18.801  1.00  0.00           O  
ATOM   2812  H1  WAT   511      33.361   7.876  17.943  1.00  0.00           H  
ATOM   2813  H2  WAT   511      34.294   7.722  19.126  1.00  0.00           H  
TER    2814      WAT   511 
ATOM   2814  O   WAT   512      21.298 -12.418  26.533  1.00  0.00           O  
ATOM   2815  H1  WAT   512      20.856 -13.252  26.373  1.00  0.00           H  
ATOM   2816  H2  WAT   512      22.223 -12.648  26.612  1.00  0.00           H  
TER    2817      WAT   512 
ATOM   2817  O   WAT   513      17.618 -16.988 -42.718  1.00  0.00           O  
ATOM   2818  H1  WAT   513      16.664 -17.023 -42.641  1.00  0.00           H  
ATOM   2819  H2  WAT   513      17.864 -17.854 -43.043  1.00  0.00           H  
TER    2820      WAT   513 
ATOM   2820  O   WAT   514     -10.925 -48.813   6.645  1.00  0.00           O  
ATOM   2821  H1  WAT   514     -10.030 -48.702   6.963  1.00  0.00           H  
ATOM   2822  H2  WAT   514     -11.335 -49.400   7.281  1.00  0.00           H  
TER    2823      WAT   514 
ATOM   2823  O   WAT   515      -7.885   1.503  16.168  1.00  0.00           O  
ATOM   2824  H1  WAT   515      -8.371   1.443  15.345  1.00  0.00           H  
ATOM   2825  H2  WAT   515      -7.160   2.097  15.975  1.00  0.00           H  
TER    2826      WAT   515 
ATOM   2826  O   WAT   516       6.259 -24.368  30.389  1.00  0.00           O  
ATOM   2827  H1  WAT   516       5.534 -23.830  30.070  1.00  0.00           H  
ATOM   2828  H2  WAT   516       6.524 -23.951  31.209  1.00  0.00           H  
TER    2829      WAT   516 
ATOM   2829  O   WAT   517      23.454 -13.264 -37.475  1.00  0.00           O  
ATOM   2830  H1  WAT   517      23.543 -12.540 -38.094  1.00  0.00           H  
ATOM   2831  H2  WAT   517      24.351 -13.559 -37.320  1.00  0.00           H  
TER    2832      WAT   517 
ATOM   2832  O   WAT   518      43.448  -9.294   6.356  1.00  0.00           O  
ATOM   2833  H1  WAT   518      43.107  -9.625   5.525  1.00  0.00           H  
ATOM   2834  H2  WAT   518      43.094  -8.406   6.423  1.00  0.00           H  
TER    2835      WAT   518 
ATOM   2835  O   WAT   519     -35.089  19.001   4.720  1.00  0.00           O  
ATOM   2836  H1  WAT   519     -35.586  19.782   4.477  1.00  0.00           H  
ATOM   2837  H2  WAT   519     -35.545  18.281   4.286  1.00  0.00           H  
TER    2838      WAT   519 
ATOM   2838  O   WAT   520       2.762 -17.803   2.260  1.00  0.00           O  
ATOM   2839  H1  WAT   520       2.894 -18.746   2.156  1.00  0.00           H  
ATOM   2840  H2  WAT   520       3.598 -17.480   2.597  1.00  0.00           H  
TER    2841      WAT   520 
ATOM   2841  O   WAT   521      27.447 -28.114 -29.896  1.00  0.00           O  
ATOM   2842  H1  WAT   521      28.084 -28.312 -29.210  1.00  0.00           H  
ATOM   2843  H2  WAT   521      27.836 -28.471 -30.695  1.00  0.00           H  
TER    2844      WAT   521 
ATOM   2844  O   WAT   522      23.202 -10.460  43.072  1.00  0.00           O  
ATOM   2845  H1  WAT   522      22.252 -10.362  43.009  1.00  0.00           H  
ATOM   2846  H2  WAT   522      23.328 -11.304  43.505  1.00  0.00           H  
TER    2847      WAT   522 
ATOM   2847  O   WAT   523     -11.251  32.775 -31.308  1.00  0.00           O  
ATOM   2848  H1  WAT   523     -10.882  32.621 -32.178  1.00  0.00           H  
ATOM   2849  H2  WAT   523     -11.276  31.909 -30.901  1.00  0.00           H  
TER    2850      WAT   523 
ATOM   2850  O   WAT   524      -0.631 -21.975 -38.468  1.00  0.00           O  
ATOM   2851  H1  WAT   524      -0.762 -22.793 -38.947  1.00  0.00           H  
ATOM   2852  H2  WAT   524       0.184 -22.108 -37.985  1.00  0.00           H  
TER    2853      WAT   524 
ATOM   2853  O   WAT   525      24.219   7.825  18.815  1.00  0.00           O  
ATOM   2854  H1  WAT   525      24.493   8.692  18.515  1.00  0.00           H  
ATOM   2855  H2  WAT   525      23.399   7.983  19.284  1.00  0.00           H  
TER    2856      WAT   525 
ATOM   2856  O   WAT   526       3.057  -9.544  -0.226  1.00  0.00           O  
ATOM   2857  H1  WAT   526       2.980  -8.686   0.193  1.00  0.00           H  
ATOM   2858  H2  WAT   526       3.973  -9.596  -0.498  1.00  0.00           H  
TER    2859      WAT   526 
ATOM   2859  O   WAT   527      36.534 -21.548  20.626  1.00  0.00           O  
ATOM   2860  H1  WAT   527      36.660 -20.656  20.303  1.00  0.00           H  
ATOM   2861  H2  WAT   527      36.365 -21.443  21.562  1.00  0.00           H  
TER    2862      WAT   527 
ATOM   2862  O   WAT   528       3.343  -8.580  20.028  1.00  0.00           O  
ATOM   2863  H1  WAT   528       2.595  -8.064  20.331  1.00  0.00           H  
ATOM   2864  H2  WAT   528       3.023  -9.028  19.245  1.00  0.00           H  
TER    2865      WAT   528 
ATOM   2865  O   WAT   529       5.548 -10.330  19.952  1.00  0.00           O  
ATOM   2866  H1  WAT   529       5.257 -10.581  19.075  1.00  0.00           H  
ATOM   2867  H2  WAT   529       6.024 -11.095  20.275  1.00  0.00           H  
TER    2868      WAT   529 
ATOM   2868  O   WAT   530      34.739  13.648  26.045  1.00  0.00           O  
ATOM   2869  H1  WAT   530      34.697  13.020  25.324  1.00  0.00           H  
ATOM   2870  H2  WAT   530      34.341  14.444  25.692  1.00  0.00           H  
TER    2871      WAT   530 
ATOM   2871  O   WAT   531      -3.824  28.797 -36.592  1.00  0.00           O  
ATOM   2872  H1  WAT   531      -3.514  29.347 -37.311  1.00  0.00           H  
ATOM   2873  H2  WAT   531      -3.187  28.937 -35.891  1.00  0.00           H  
TER    2874      WAT   531 
ATOM   2874  O   WAT   532      -8.370  -1.977  17.239  1.00  0.00           O  
ATOM   2875  H1  WAT   532      -7.956  -1.878  18.097  1.00  0.00           H  
ATOM   2876  H2  WAT   532      -9.271  -1.685  17.373  1.00  0.00           H  
TER    2877      WAT   532 
ATOM   2877  O   WAT   533      36.101   8.223  20.023  1.00  0.00           O  
ATOM   2878  H1  WAT   533      36.617   8.902  20.457  1.00  0.00           H  
ATOM   2879  H2  WAT   533      36.721   7.789  19.437  1.00  0.00           H  
TER    2880      WAT   533 
ATOM   2880  O   WAT   534       7.706  -2.549  18.892  1.00  0.00           O  
ATOM   2881  H1  WAT   534       7.774  -1.816  19.504  1.00  0.00           H  
ATOM   2882  H2  WAT   534       7.696  -3.327  19.451  1.00  0.00           H  
TER    2883      WAT   534 
ATOM   2883  O   WAT   535      38.027   2.378 -16.340  1.00  0.00           O  
ATOM   2884  H1  WAT   535      38.675   1.886 -15.837  1.00  0.00           H  
ATOM   2885  H2  WAT   535      38.105   3.276 -16.019  1.00  0.00           H  
TER    2886      WAT   535 
ATOM   2886  O   WAT   536      23.673  38.066  10.373  1.00  0.00           O  
ATOM   2887  H1  WAT   536      23.211  37.353   9.932  1.00  0.00           H  
ATOM   2888  H2  WAT   536      23.216  38.168  11.207  1.00  0.00           H  
TER    2889      WAT   536 
ATOM   2889  O   WAT   537       9.332 -14.717  17.893  1.00  0.00           O  
ATOM   2890  H1  WAT   537       9.207 -14.557  18.828  1.00  0.00           H  
ATOM   2891  H2  WAT   537      10.152 -14.271  17.681  1.00  0.00           H  
TER    2892      WAT   537 
ATOM   2892  O   WAT   538      -7.680 -21.246  22.300  1.00  0.00           O  
ATOM   2893  H1  WAT   538      -7.582 -21.101  21.359  1.00  0.00           H  
ATOM   2894  H2  WAT   538      -8.304 -20.577  22.582  1.00  0.00           H  
TER    2895      WAT   538 
ATOM   2895  O   WAT   539      29.765  -2.629  42.287  1.00  0.00           O  
ATOM   2896  H1  WAT   539      28.918  -2.282  42.009  1.00  0.00           H  
ATOM   2897  H2  WAT   539      29.757  -2.544  43.241  1.00  0.00           H  
TER    2898      WAT   539 
ATOM   2898  O   WAT   540     -20.804 -11.386 -19.054  1.00  0.00           O  
ATOM   2899  H1  WAT   540     -20.988 -12.028 -18.368  1.00  0.00           H  
ATOM   2900  H2  WAT   540     -19.972 -10.989 -18.794  1.00  0.00           H  
TER    2901      WAT   540 
ATOM   2901  O   WAT   541       4.200 -10.972  14.813  1.00  0.00           O  
ATOM   2902  H1  WAT   541       3.622 -11.585  14.359  1.00  0.00           H  
ATOM   2903  H2  WAT   541       4.189 -10.185  14.269  1.00  0.00           H  
TER    2904      WAT   541 
ATOM   2904  O   WAT   542      23.775  -6.648  47.318  1.00  0.00           O  
ATOM   2905  H1  WAT   542      23.841  -7.157  46.510  1.00  0.00           H  
ATOM   2906  H2  WAT   542      24.616  -6.783  47.755  1.00  0.00           H  
TER    2907      WAT   542 
ATOM   2907  O   WAT   543      -4.507 -25.308 -30.490  1.00  0.00           O  
ATOM   2908  H1  WAT   543      -4.599 -24.369 -30.650  1.00  0.00           H  
ATOM   2909  H2  WAT   543      -3.742 -25.564 -31.006  1.00  0.00           H  
TER    2910      WAT   543 
ATOM   2910  O   WAT   544      28.158  29.292  18.026  1.00  0.00           O  
ATOM   2911  H1  WAT   544      27.386  29.484  17.495  1.00  0.00           H  
ATOM   2912  H2  WAT   544      28.596  30.137  18.127  1.00  0.00           H  
TER    2913      WAT   544 
ATOM   2913  O   WAT   545     -22.724  -3.576 -35.121  1.00  0.00           O  
ATOM   2914  H1  WAT   545     -22.078  -2.900 -35.324  1.00  0.00           H  
ATOM   2915  H2  WAT   545     -23.545  -3.237 -35.477  1.00  0.00           H  
TER    2916      WAT   545 
ATOM   2916  O   WAT   546      16.605   6.448  -0.399  1.00  0.00           O  
ATOM   2917  H1  WAT   546      15.692   6.376  -0.120  1.00  0.00           H  
ATOM   2918  H2  WAT   546      17.022   5.658  -0.057  1.00  0.00           H  
TER    2919      WAT   546 
ATOM   2919  O   WAT   547     -22.546 -17.968  -8.142  1.00  0.00           O  
ATOM   2920  H1  WAT   547     -22.444 -17.659  -9.042  1.00  0.00           H  
ATOM   2921  H2  WAT   547     -23.471 -17.822  -7.943  1.00  0.00           H  
TER    2922      WAT   547 
ATOM   2922  O   WAT   548     -20.362  33.511  29.135  1.00  0.00           O  
ATOM   2923  H1  WAT   548     -20.113  33.407  30.054  1.00  0.00           H  
ATOM   2924  H2  WAT   548     -20.418  32.616  28.799  1.00  0.00           H  
TER    2925      WAT   548 
ATOM   2925  O   WAT   549      43.183  25.920 -16.103  1.00  0.00           O  
ATOM   2926  H1  WAT   549      42.509  26.149 -16.743  1.00  0.00           H  
ATOM   2927  H2  WAT   549      43.465  25.041 -16.356  1.00  0.00           H  
TER    2928      WAT   549 
ATOM   2928  O   WAT   550       2.593  -0.105  -1.592  1.00  0.00           O  
ATOM   2929  H1  WAT   550       1.823  -0.671  -1.539  1.00  0.00           H  
ATOM   2930  H2  WAT   550       2.431   0.581  -0.945  1.00  0.00           H  
TER    2931      WAT   550 
ATOM   2931  O   WAT   551      -0.882   0.201  -7.111  1.00  0.00           O  
ATOM   2932  H1  WAT   551      -1.638   0.374  -7.671  1.00  0.00           H  
ATOM   2933  H2  WAT   551      -1.121   0.575  -6.263  1.00  0.00           H  
TER    2934      WAT   551 
ATOM   2934  O   WAT   552      19.190  12.534   3.796  1.00  0.00           O  
ATOM   2935  H1  WAT   552      18.615  12.923   4.454  1.00  0.00           H  
ATOM   2936  H2  WAT   552      19.869  13.192   3.651  1.00  0.00           H  
TER    2937      WAT   552 
ATOM   2937  O   WAT   553       1.396 -18.232   7.539  1.00  0.00           O  
ATOM   2938  H1  WAT   553       1.414 -18.591   6.652  1.00  0.00           H  
ATOM   2939  H2  WAT   553       1.993 -17.484   7.507  1.00  0.00           H  
TER    2940      WAT   553 
ATOM   2940  O   WAT   554      37.573   2.502 -27.810  1.00  0.00           O  
ATOM   2941  H1  WAT   554      37.295   1.586 -27.823  1.00  0.00           H  
ATOM   2942  H2  WAT   554      38.507   2.466 -27.603  1.00  0.00           H  
TER    2943      WAT   554 
ATOM   2943  O   WAT   555      12.491 -17.310 -31.251  1.00  0.00           O  
ATOM   2944  H1  WAT   555      13.054 -16.880 -31.894  1.00  0.00           H  
ATOM   2945  H2  WAT   555      12.311 -18.172 -31.627  1.00  0.00           H  
TER    2946      WAT   555 
ATOM   2946  O   WAT   556       6.605 -31.896  21.245  1.00  0.00           O  
ATOM   2947  H1  WAT   556       5.883 -32.093  20.648  1.00  0.00           H  
ATOM   2948  H2  WAT   556       7.333 -32.427  20.924  1.00  0.00           H  
TER    2949      WAT   556 
ATOM   2949  O   WAT   557     -15.422 -14.653  32.245  1.00  0.00           O  
ATOM   2950  H1  WAT   557     -15.202 -14.488  33.162  1.00  0.00           H  
ATOM   2951  H2  WAT   557     -15.636 -15.586  32.214  1.00  0.00           H  
TER    2952      WAT   557 
ATOM   2952  O   WAT   558      12.601 -38.441  24.124  1.00  0.00           O  
ATOM   2953  H1  WAT   558      12.450 -37.512  23.948  1.00  0.00           H  
ATOM   2954  H2  WAT   558      13.086 -38.452  24.949  1.00  0.00           H  
TER    2955      WAT   558 
ATOM   2955  O   WAT   559      15.239 -16.806 -25.093  1.00  0.00           O  
ATOM   2956  H1  WAT   559      15.690 -17.546 -24.686  1.00  0.00           H  
ATOM   2957  H2  WAT   559      15.903 -16.118 -25.138  1.00  0.00           H  
TER    2958      WAT   559 
ATOM   2958  O   WAT   560      16.756  43.502  -0.461  1.00  0.00           O  
ATOM   2959  H1  WAT   560      16.026  44.116  -0.539  1.00  0.00           H  
ATOM   2960  H2  WAT   560      17.518  44.056  -0.295  1.00  0.00           H  
TER    2961      WAT   560 
ATOM   2961  O   WAT   561      -6.399   9.250  14.039  1.00  0.00           O  
ATOM   2962  H1  WAT   561      -5.502   8.967  13.857  1.00  0.00           H  
ATOM   2963  H2  WAT   561      -6.819   9.282  13.180  1.00  0.00           H  
TER    2964      WAT   561 
ATOM   2964  O   WAT   562     -37.275  15.314 -16.637  1.00  0.00           O  
ATOM   2965  H1  WAT   562     -36.465  15.237 -17.140  1.00  0.00           H  
ATOM   2966  H2  WAT   562     -37.713  14.471 -16.756  1.00  0.00           H  
TER    2967      WAT   562 
ATOM   2967  O   WAT   563     -26.380  -1.042 -21.283  1.00  0.00           O  
ATOM   2968  H1  WAT   563     -26.074  -1.906 -21.007  1.00  0.00           H  
ATOM   2969  H2  WAT   563     -25.706  -0.438 -20.969  1.00  0.00           H  
TER    2970      WAT   563 
ATOM   2970  O   WAT   564      -0.611 -28.322   5.131  1.00  0.00           O  
ATOM   2971  H1  WAT   564      -1.450 -28.112   5.540  1.00  0.00           H  
ATOM   2972  H2  WAT   564      -0.583 -27.776   4.346  1.00  0.00           H  
TER    2973      WAT   564 
ATOM   2973  O   WAT   565      -7.806 -12.508  -2.789  1.00  0.00           O  
ATOM   2974  H1  WAT   565      -8.270 -13.280  -3.113  1.00  0.00           H  
ATOM   2975  H2  WAT   565      -8.499 -11.914  -2.503  1.00  0.00           H  
TER    2976      WAT   565 
ATOM   2976  O   WAT   566       1.761  35.215  22.391  1.00  0.00           O  
ATOM   2977  H1  WAT   566       1.266  35.796  21.814  1.00  0.00           H  
ATOM   2978  H2  WAT   566       1.961  35.752  23.158  1.00  0.00           H  
TER    2979      WAT   566 
ATOM   2979  O   WAT   567      17.570 -26.123  -9.838  1.00  0.00           O  
ATOM   2980  H1  WAT   567      17.613 -25.955  -8.897  1.00  0.00           H  
ATOM   2981  H2  WAT   567      17.322 -25.282 -10.221  1.00  0.00           H  
TER    2982      WAT   567 
ATOM   2982  O   WAT   568     -14.529 -22.854  32.173  1.00  0.00           O  
ATOM   2983  H1  WAT   568     -14.941 -21.992  32.107  1.00  0.00           H  
ATOM   2984  H2  WAT   568     -14.011 -22.934  31.372  1.00  0.00           H  
TER    2985      WAT   568 
ATOM   2985  O   WAT   569      25.609  28.311   8.208  1.00  0.00           O  
ATOM   2986  H1  WAT   569      25.090  28.501   7.426  1.00  0.00           H  
ATOM   2987  H2  WAT   569      26.083  29.124   8.385  1.00  0.00           H  
TER    2988      WAT   569 
ATOM   2988  O   WAT   570      -9.692  20.886  25.699  1.00  0.00           O  
ATOM   2989  H1  WAT   570     -10.003  21.740  25.401  1.00  0.00           H  
ATOM   2990  H2  WAT   570     -10.479  20.342  25.731  1.00  0.00           H  
TER    2991      WAT   570 
ATOM   2991  O   WAT   571      -7.262  28.810  11.845  1.00  0.00           O  
ATOM   2992  H1  WAT   571      -8.040  29.257  11.513  1.00  0.00           H  
ATOM   2993  H2  WAT   571      -6.555  29.446  11.735  1.00  0.00           H  
TER    2994      WAT   571 
ATOM   2994  O   WAT   572      12.250  -7.075  -9.858  1.00  0.00           O  
ATOM   2995  H1  WAT   572      12.171  -7.852  -9.305  1.00  0.00           H  
ATOM   2996  H2  WAT   572      13.109  -7.162 -10.271  1.00  0.00           H  
TER    2997      WAT   572 
ATOM   2997  O   WAT   573      38.806 -22.606 -13.384  1.00  0.00           O  
ATOM   2998  H1  WAT   573      38.745 -23.500 -13.722  1.00  0.00           H  
ATOM   2999  H2  WAT   573      38.860 -22.712 -12.434  1.00  0.00           H  
TER    3000      WAT   573 
ATOM   3000  O   WAT   574      17.087 -26.847  30.264  1.00  0.00           O  
ATOM   3001  H1  WAT   574      17.517 -27.659  30.534  1.00  0.00           H  
ATOM   3002  H2  WAT   574      16.172 -26.966  30.516  1.00  0.00           H  
TER    3003      WAT   574 
ATOM   3003  O   WAT   575      13.770  -9.114  27.069  1.00  0.00           O  
ATOM   3004  H1  WAT   575      13.878  -9.652  26.285  1.00  0.00           H  
ATOM   3005  H2  WAT   575      12.903  -9.346  27.401  1.00  0.00           H  
TER    3006      WAT   575 
ATOM   3006  O   WAT   576      -6.513  30.787   2.327  1.00  0.00           O  
ATOM   3007  H1  WAT   576      -6.873  30.939   1.453  1.00  0.00           H  
ATOM   3008  H2  WAT   576      -5.604  31.083   2.267  1.00  0.00           H  
TER    3009      WAT   576 
ATOM   3009  O   WAT   577     -10.582  24.305 -33.870  1.00  0.00           O  
ATOM   3010  H1  WAT   577     -10.411  25.220 -34.090  1.00  0.00           H  
ATOM   3011  H2  WAT   577     -11.473  24.305 -33.519  1.00  0.00           H  
TER    3012      WAT   577 
ATOM   3012  O   WAT   578     -36.919 -26.744  15.311  1.00  0.00           O  
ATOM   3013  H1  WAT   578     -37.692 -26.267  15.010  1.00  0.00           H  
ATOM   3014  H2  WAT   578     -36.551 -26.193  16.002  1.00  0.00           H  
TER    3015      WAT   578 
ATOM   3015  O   WAT   579     -16.939  39.924   0.385  1.00  0.00           O  
ATOM   3016  H1  WAT   579     -17.137  39.210   0.991  1.00  0.00           H  
ATOM   3017  H2  WAT   579     -16.314  39.547  -0.234  1.00  0.00           H  
TER    3018      WAT   579 
ATOM   3018  O   WAT   580      28.758 -19.289  17.062  1.00  0.00           O  
ATOM   3019  H1  WAT   580      29.310 -19.768  16.444  1.00  0.00           H  
ATOM   3020  H2  WAT   580      28.258 -19.968  17.513  1.00  0.00           H  
TER    3021      WAT   580 
ATOM   3021  O   WAT   581      39.724 -21.759 -22.989  1.00  0.00           O  
ATOM   3022  H1  WAT   581      39.655 -22.324 -23.759  1.00  0.00           H  
ATOM   3023  H2  WAT   581      38.972 -21.171 -23.055  1.00  0.00           H  
TER    3024      WAT   581 
ATOM   3024  O   WAT   582      35.264  -5.393  19.869  1.00  0.00           O  
ATOM   3025  H1  WAT   582      34.357  -5.089  19.908  1.00  0.00           H  
ATOM   3026  H2  WAT   582      35.251  -6.104  19.229  1.00  0.00           H  
TER    3027      WAT   582 
ATOM   3027  O   WAT   583      -8.155 -32.683  -2.003  1.00  0.00           O  
ATOM   3028  H1  WAT   583      -7.553 -31.962  -1.818  1.00  0.00           H  
ATOM   3029  H2  WAT   583      -7.752 -33.149  -2.736  1.00  0.00           H  
TER    3030      WAT   583 
ATOM   3030  O   WAT   584      -4.980  40.001  26.605  1.00  0.00           O  
ATOM   3031  H1  WAT   584      -4.435  40.025  27.391  1.00  0.00           H  
ATOM   3032  H2  WAT   584      -5.168  40.920  26.415  1.00  0.00           H  
TER    3033      WAT   584 
ATOM   3033  O   WAT   585      25.489   4.069  28.623  1.00  0.00           O  
ATOM   3034  H1  WAT   585      26.004   3.389  28.188  1.00  0.00           H  
ATOM   3035  H2  WAT   585      24.597   3.724  28.632  1.00  0.00           H  
TER    3036      WAT   585 
ATOM   3036  O   WAT   586     -17.562  23.638   4.931  1.00  0.00           O  
ATOM   3037  H1  WAT   586     -17.817  22.723   4.813  1.00  0.00           H  
ATOM   3038  H2  WAT   586     -16.619  23.607   5.090  1.00  0.00           H  
TER    3039      WAT   586 
ATOM   3039  O   WAT   587     -32.347  -8.554 -17.246  1.00  0.00           O  
ATOM   3040  H1  WAT   587     -32.849  -8.501 -16.433  1.00  0.00           H  
ATOM   3041  H2  WAT   587     -31.706  -7.846 -17.179  1.00  0.00           H  
TER    3042      WAT   587 
ATOM   3042  O   WAT   588      33.888 -13.678  -7.663  1.00  0.00           O  
ATOM   3043  H1  WAT   588      34.243 -13.873  -8.530  1.00  0.00           H  
ATOM   3044  H2  WAT   588      32.952 -13.862  -7.741  1.00  0.00           H  
TER    3045      WAT   588 
ATOM   3045  O   WAT   589     -10.371  37.778  32.504  1.00  0.00           O  
ATOM   3046  H1  WAT   589     -10.816  36.936  32.601  1.00  0.00           H  
ATOM   3047  H2  WAT   589      -9.661  37.605  31.886  1.00  0.00           H  
TER    3048      WAT   589 
ATOM   3048  O   WAT   590      17.447 -18.336  16.756  1.00  0.00           O  
ATOM   3049  H1  WAT   590      18.142 -18.971  16.926  1.00  0.00           H  
ATOM   3050  H2  WAT   590      17.619 -18.023  15.868  1.00  0.00           H  
TER    3051      WAT   590 
ATOM   3051  O   WAT   591     -15.261  13.728  33.490  1.00  0.00           O  
ATOM   3052  H1  WAT   591     -15.494  14.653  33.569  1.00  0.00           H  
ATOM   3053  H2  WAT   591     -15.323  13.388  34.383  1.00  0.00           H  
TER    3054      WAT   591 
ATOM   3054  O   WAT   592      35.932 -27.161  -5.794  1.00  0.00           O  
ATOM   3055  H1  WAT   592      35.993 -27.221  -4.840  1.00  0.00           H  
ATOM   3056  H2  WAT   592      35.308 -26.452  -5.950  1.00  0.00           H  
TER    3057      WAT   592 
ATOM   3057  O   WAT   593     -27.235 -24.739  23.476  1.00  0.00           O  
ATOM   3058  H1  WAT   593     -27.590 -23.930  23.844  1.00  0.00           H  
ATOM   3059  H2  WAT   593     -26.667 -25.086  24.165  1.00  0.00           H  
TER    3060      WAT   593 
ATOM   3060  O   WAT   594      42.671 -15.171  -2.124  1.00  0.00           O  
ATOM   3061  H1  WAT   594      41.961 -15.589  -1.636  1.00  0.00           H  
ATOM   3062  H2  WAT   594      42.338 -14.297  -2.328  1.00  0.00           H  
TER    3063      WAT   594 
ATOM   3063  O   WAT   595     -13.749   3.584  45.930  1.00  0.00           O  
ATOM   3064  H1  WAT   595     -14.626   3.544  45.548  1.00  0.00           H  
ATOM   3065  H2  WAT   595     -13.523   4.514  45.911  1.00  0.00           H  
TER    3066      WAT   595 
ATOM   3066  O   WAT   596     -41.719 -18.426 -10.151  1.00  0.00           O  
ATOM   3067  H1  WAT   596     -41.578 -18.775  -9.271  1.00  0.00           H  
ATOM   3068  H2  WAT   596     -41.297 -19.061 -10.730  1.00  0.00           H  
TER    3069      WAT   596 
ATOM   3069  O   WAT   597     -35.983   5.836 -28.684  1.00  0.00           O  
ATOM   3070  H1  WAT   597     -35.931   6.770 -28.883  1.00  0.00           H  
ATOM   3071  H2  WAT   597     -36.623   5.777 -27.974  1.00  0.00           H  
TER    3072      WAT   597 
ATOM   3072  O   WAT   598     -16.335  27.405  12.283  1.00  0.00           O  
ATOM   3073  H1  WAT   598     -15.702  26.859  12.749  1.00  0.00           H  
ATOM   3074  H2  WAT   598     -16.838  27.833  12.975  1.00  0.00           H  
TER    3075      WAT   598 
ATOM   3075  O   WAT   599     -28.006 -30.369  -4.204  1.00  0.00           O  
ATOM   3076  H1  WAT   599     -28.752 -29.845  -4.497  1.00  0.00           H  
ATOM   3077  H2  WAT   599     -27.256 -29.779  -4.277  1.00  0.00           H  
TER    3078      WAT   599 
ATOM   3078  O   WAT   600      14.120 -14.290   4.899  1.00  0.00           O  
ATOM   3079  H1  WAT   600      13.563 -13.524   4.764  1.00  0.00           H  
ATOM   3080  H2  WAT   600      13.732 -14.739   5.650  1.00  0.00           H  
TER    3081      WAT   600 
ATOM   3081  O   WAT   601      40.710  20.229  -7.459  1.00  0.00           O  
ATOM   3082  H1  WAT   601      39.823  20.264  -7.817  1.00  0.00           H  
ATOM   3083  H2  WAT   601      40.745  19.396  -6.989  1.00  0.00           H  
TER    3084      WAT   601 
ATOM   3084  O   WAT   602      -4.452   9.484  45.153  1.00  0.00           O  
ATOM   3085  H1  WAT   602      -5.148   8.998  44.710  1.00  0.00           H  
ATOM   3086  H2  WAT   602      -3.929   8.811  45.588  1.00  0.00           H  
TER    3087      WAT   602 
ATOM   3087  O   WAT   603      13.928  26.733  31.610  1.00  0.00           O  
ATOM   3088  H1  WAT   603      14.562  26.831  30.900  1.00  0.00           H  
ATOM   3089  H2  WAT   603      14.427  26.918  32.405  1.00  0.00           H  
TER    3090      WAT   603 
ATOM   3090  O   WAT   604      27.502 -33.110 -10.873  1.00  0.00           O  
ATOM   3091  H1  WAT   604      27.218 -32.709 -11.694  1.00  0.00           H  
ATOM   3092  H2  WAT   604      27.079 -32.587 -10.192  1.00  0.00           H  
TER    3093      WAT   604 
ATOM   3093  O   WAT   605     -16.520 -27.636  25.471  1.00  0.00           O  
ATOM   3094  H1  WAT   605     -17.270 -27.773  26.049  1.00  0.00           H  
ATOM   3095  H2  WAT   605     -15.890 -28.307  25.733  1.00  0.00           H  
TER    3096      WAT   605 
ATOM   3096  O   WAT   606       6.627 -27.833  16.205  1.00  0.00           O  
ATOM   3097  H1  WAT   606       5.743 -27.476  16.122  1.00  0.00           H  
ATOM   3098  H2  WAT   606       6.710 -28.441  15.470  1.00  0.00           H  
TER    3099      WAT   606 
ATOM   3099  O   WAT   607      18.897  -8.663  33.370  1.00  0.00           O  
ATOM   3100  H1  WAT   607      18.178  -9.048  33.871  1.00  0.00           H  
ATOM   3101  H2  WAT   607      19.661  -9.192  33.601  1.00  0.00           H  
TER    3102      WAT   607 
ATOM   3102  O   WAT   608      39.764   3.091  21.722  1.00  0.00           O  
ATOM   3103  H1  WAT   608      39.538   2.255  21.315  1.00  0.00           H  
ATOM   3104  H2  WAT   608      40.581   3.352  21.296  1.00  0.00           H  
TER    3105      WAT   608 
ATOM   3105  O   WAT   609     -21.664  24.415  36.109  1.00  0.00           O  
ATOM   3106  H1  WAT   609     -21.387  25.205  35.646  1.00  0.00           H  
ATOM   3107  H2  WAT   609     -21.116  23.719  35.745  1.00  0.00           H  
TER    3108      WAT   609 
ATOM   3108  O   WAT   610      -0.120 -43.945  13.581  1.00  0.00           O  
ATOM   3109  H1  WAT   610       0.275 -43.079  13.482  1.00  0.00           H  
ATOM   3110  H2  WAT   610      -0.032 -44.348  12.717  1.00  0.00           H  
TER    3111      WAT   610 
ATOM   3111  O   WAT   611      17.502  36.198  -0.370  1.00  0.00           O  
ATOM   3112  H1  WAT   611      16.756  36.463  -0.910  1.00  0.00           H  
ATOM   3113  H2  WAT   611      17.515  36.831   0.348  1.00  0.00           H  
TER    3114      WAT   611 
ATOM   3114  O   WAT   612      10.355  49.103 -15.003  1.00  0.00           O  
ATOM   3115  H1  WAT   612      10.500  49.043 -15.948  1.00  0.00           H  
ATOM   3116  H2  WAT   612       9.869  49.920 -14.888  1.00  0.00           H  
TER    3117      WAT   612 
ATOM   3117  O   WAT   613       9.633 -23.685 -39.314  1.00  0.00           O  
ATOM   3118  H1  WAT   613      10.512 -23.745 -39.687  1.00  0.00           H  
ATOM   3119  H2  WAT   613       9.049 -23.911 -40.038  1.00  0.00           H  
TER    3120      WAT   613 
ATOM   3120  O   WAT   614      30.126   4.544  -7.406  1.00  0.00           O  
ATOM   3121  H1  WAT   614      30.324   4.319  -6.497  1.00  0.00           H  
ATOM   3122  H2  WAT   614      30.613   3.902  -7.923  1.00  0.00           H  
TER    3123      WAT   614 
ATOM   3123  O   WAT   615     -12.736  26.940 -29.852  1.00  0.00           O  
ATOM   3124  H1  WAT   615     -12.531  27.777 -29.435  1.00  0.00           H  
ATOM   3125  H2  WAT   615     -13.688  26.864 -29.781  1.00  0.00           H  
TER    3126      WAT   615 
ATOM   3126  O   WAT   616     -20.703   0.448 -16.379  1.00  0.00           O  
ATOM   3127  H1  WAT   616     -21.416   0.877 -16.851  1.00  0.00           H  
ATOM   3128  H2  WAT   616     -20.050   1.136 -16.252  1.00  0.00           H  
TER    3129      WAT   616 
ATOM   3129  O   WAT   617       4.721 -19.287   8.974  1.00  0.00           O  
ATOM   3130  H1  WAT   617       4.394 -18.390   8.909  1.00  0.00           H  
ATOM   3131  H2  WAT   617       4.962 -19.388   9.894  1.00  0.00           H  
TER    3132      WAT   617 
ATOM   3132  O   WAT   618      -0.982  27.138 -13.191  1.00  0.00           O  
ATOM   3133  H1  WAT   618      -0.572  27.087 -12.328  1.00  0.00           H  
ATOM   3134  H2  WAT   618      -1.869  27.452 -13.016  1.00  0.00           H  
TER    3135      WAT   618 
ATOM   3135  O   WAT   619      -1.590   2.180  25.658  1.00  0.00           O  
ATOM   3136  H1  WAT   619      -2.398   1.964  26.123  1.00  0.00           H  
ATOM   3137  H2  WAT   619      -1.567   1.568  24.922  1.00  0.00           H  
TER    3138      WAT   619 
ATOM   3138  O   WAT   620     -40.511  23.161 -14.669  1.00  0.00           O  
ATOM   3139  H1  WAT   620     -41.439  23.383 -14.744  1.00  0.00           H  
ATOM   3140  H2  WAT   620     -40.054  23.895 -15.080  1.00  0.00           H  
TER    3141      WAT   620 
ATOM   3141  O   WAT   621     -18.923  15.005  -1.468  1.00  0.00           O  
ATOM   3142  H1  WAT   621     -18.098  14.718  -1.860  1.00  0.00           H  
ATOM   3143  H2  WAT   621     -18.761  14.979  -0.525  1.00  0.00           H  
TER    3144      WAT   621 
ATOM   3144  O   WAT   622       8.821 -27.358   1.840  1.00  0.00           O  
ATOM   3145  H1  WAT   622       9.450 -27.789   1.261  1.00  0.00           H  
ATOM   3146  H2  WAT   622       8.979 -27.748   2.699  1.00  0.00           H  
TER    3147      WAT   622 
ATOM   3147  O   WAT   623      31.101 -11.855  29.576  1.00  0.00           O  
ATOM   3148  H1  WAT   623      31.790 -12.025  30.219  1.00  0.00           H  
ATOM   3149  H2  WAT   623      30.439 -11.361  30.060  1.00  0.00           H  
TER    3150      WAT   623 
ATOM   3150  O   WAT   624       1.592   2.481  18.158  1.00  0.00           O  
ATOM   3151  H1  WAT   624       1.698   1.807  17.486  1.00  0.00           H  
ATOM   3152  H2  WAT   624       0.852   3.007  17.854  1.00  0.00           H  
TER    3153      WAT   624 
ATOM   3153  O   WAT   625      -2.459  43.609  13.710  1.00  0.00           O  
ATOM   3154  H1  WAT   625      -1.955  44.126  14.338  1.00  0.00           H  
ATOM   3155  H2  WAT   625      -2.453  44.133  12.909  1.00  0.00           H  
TER    3156      WAT   625 
ATOM   3156  O   WAT   626       4.521  13.324  13.312  1.00  0.00           O  
ATOM   3157  H1  WAT   626       5.297  12.827  13.573  1.00  0.00           H  
ATOM   3158  H2  WAT   626       4.592  14.149  13.793  1.00  0.00           H  
TER    3159      WAT   626 
ATOM   3159  O   WAT   627     -14.149  32.045 -38.199  1.00  0.00           O  
ATOM   3160  H1  WAT   627     -14.306  32.818 -38.743  1.00  0.00           H  
ATOM   3161  H2  WAT   627     -14.106  32.386 -37.306  1.00  0.00           H  
TER    3162      WAT   627 
ATOM   3162  O   WAT   628       7.534 -39.261   9.551  1.00  0.00           O  
ATOM   3163  H1  WAT   628       8.131 -39.674  10.174  1.00  0.00           H  
ATOM   3164  H2  WAT   628       7.756 -38.331   9.587  1.00  0.00           H  
TER    3165      WAT   628 
ATOM   3165  O   WAT   629      16.404  -7.007   4.524  1.00  0.00           O  
ATOM   3166  H1  WAT   629      16.533  -7.326   5.417  1.00  0.00           H  
ATOM   3167  H2  WAT   629      17.203  -6.518   4.327  1.00  0.00           H  
TER    3168      WAT   629 
ATOM   3168  O   WAT   630     -25.530 -29.438  14.824  1.00  0.00           O  
ATOM   3169  H1  WAT   630     -25.447 -29.856  15.681  1.00  0.00           H  
ATOM   3170  H2  WAT   630     -25.091 -30.038  14.221  1.00  0.00           H  
TER    3171      WAT   630 
ATOM   3171  O   WAT   631     -23.768 -10.705  22.701  1.00  0.00           O  
ATOM   3172  H1  WAT   631     -24.073  -9.926  22.235  1.00  0.00           H  
ATOM   3173  H2  WAT   631     -23.004 -10.997  22.204  1.00  0.00           H  
TER    3174      WAT   631 
ATOM   3174  O   WAT   632     -25.068  18.369 -15.520  1.00  0.00           O  
ATOM   3175  H1  WAT   632     -25.048  19.159 -16.060  1.00  0.00           H  
ATOM   3176  H2  WAT   632     -25.474  17.707 -16.079  1.00  0.00           H  
TER    3177      WAT   632 
ATOM   3177  O   WAT   633     -27.348 -14.752  -7.244  1.00  0.00           O  
ATOM   3178  H1  WAT   633     -27.106 -15.302  -7.989  1.00  0.00           H  
ATOM   3179  H2  WAT   633     -26.517 -14.397  -6.928  1.00  0.00           H  
TER    3180      WAT   633 
ATOM   3180  O   WAT   634     -27.662  17.012  32.174  1.00  0.00           O  
ATOM   3181  H1  WAT   634     -27.352  17.917  32.148  1.00  0.00           H  
ATOM   3182  H2  WAT   634     -28.256  16.984  32.924  1.00  0.00           H  
TER    3183      WAT   634 
ATOM   3183  O   WAT   635      -0.629  41.077   4.229  1.00  0.00           O  
ATOM   3184  H1  WAT   635       0.295  40.833   4.282  1.00  0.00           H  
ATOM   3185  H2  WAT   635      -0.680  41.659   3.470  1.00  0.00           H  
TER    3186      WAT   635 
ATOM   3186  O   WAT   636     -42.533 -28.778  -1.379  1.00  0.00           O  
ATOM   3187  H1  WAT   636     -42.003 -28.072  -1.009  1.00  0.00           H  
ATOM   3188  H2  WAT   636     -43.426 -28.581  -1.096  1.00  0.00           H  
TER    3189      WAT   636 
ATOM   3189  O   WAT   637     -17.339 -36.301  19.120  1.00  0.00           O  
ATOM   3190  H1  WAT   637     -17.277 -35.740  18.348  1.00  0.00           H  
ATOM   3191  H2  WAT   637     -17.970 -36.978  18.875  1.00  0.00           H  
TER    3192      WAT   637 
ATOM   3192  O   WAT   638      26.750 -14.148   5.152  1.00  0.00           O  
ATOM   3193  H1  WAT   638      26.519 -13.638   5.928  1.00  0.00           H  
ATOM   3194  H2  WAT   638      26.006 -14.736   5.022  1.00  0.00           H  
TER    3195      WAT   638 
ATOM   3195  O   WAT   639       1.924  26.370  27.900  1.00  0.00           O  
ATOM   3196  H1  WAT   639       2.524  25.642  27.736  1.00  0.00           H  
ATOM   3197  H2  WAT   639       1.766  26.342  28.843  1.00  0.00           H  
TER    3198      WAT   639 
ATOM   3198  O   WAT   640      13.471  41.047  -2.174  1.00  0.00           O  
ATOM   3199  H1  WAT   640      13.878  41.788  -1.726  1.00  0.00           H  
ATOM   3200  H2  WAT   640      13.043  40.550  -1.477  1.00  0.00           H  
TER    3201      WAT   640 
ATOM   3201  O   WAT   641       0.537 -36.780  21.260  1.00  0.00           O  
ATOM   3202  H1  WAT   641       0.143 -36.429  22.058  1.00  0.00           H  
ATOM   3203  H2  WAT   641       1.371 -37.153  21.548  1.00  0.00           H  
TER    3204      WAT   641 
ATOM   3204  O   WAT   642      26.939 -28.994  26.340  1.00  0.00           O  
ATOM   3205  H1  WAT   642      26.707 -29.037  27.268  1.00  0.00           H  
ATOM   3206  H2  WAT   642      27.880 -29.167  26.320  1.00  0.00           H  
TER    3207      WAT   642 
ATOM   3207  O   WAT   643      34.364 -16.380  24.790  1.00  0.00           O  
ATOM   3208  H1  WAT   643      34.809 -15.821  25.427  1.00  0.00           H  
ATOM   3209  H2  WAT   643      34.655 -16.053  23.939  1.00  0.00           H  
TER    3210      WAT   643 
ATOM   3210  O   WAT   644      11.599  28.432  11.297  1.00  0.00           O  
ATOM   3211  H1  WAT   644      11.349  27.726  11.893  1.00  0.00           H  
ATOM   3212  H2  WAT   644      12.308  28.888  11.750  1.00  0.00           H  
TER    3213      WAT   644 
ATOM   3213  O   WAT   645     -42.794  -3.335  11.565  1.00  0.00           O  
ATOM   3214  H1  WAT   645     -42.900  -4.180  12.002  1.00  0.00           H  
ATOM   3215  H2  WAT   645     -43.434  -3.351  10.854  1.00  0.00           H  
TER    3216      WAT   645 
ATOM   3216  O   WAT   646      12.162  41.570   3.160  1.00  0.00           O  
ATOM   3217  H1  WAT   646      13.075  41.301   3.058  1.00  0.00           H  
ATOM   3218  H2  WAT   646      12.210  42.413   3.612  1.00  0.00           H  
TER    3219      WAT   646 
ATOM   3219  O   WAT   647      20.410   2.273  35.008  1.00  0.00           O  
ATOM   3220  H1  WAT   647      19.817   2.514  34.296  1.00  0.00           H  
ATOM   3221  H2  WAT   647      20.174   2.861  35.725  1.00  0.00           H  
TER    3222      WAT   647 
ATOM   3222  O   WAT   648      33.936 -24.705  22.326  1.00  0.00           O  
ATOM   3223  H1  WAT   648      34.554 -24.564  23.043  1.00  0.00           H  
ATOM   3224  H2  WAT   648      33.128 -24.285  22.620  1.00  0.00           H  
TER    3225      WAT   648 
ATOM   3225  O   WAT   649      -9.726   9.665 -17.004  1.00  0.00           O  
ATOM   3226  H1  WAT   649      -8.915   9.504 -16.521  1.00  0.00           H  
ATOM   3227  H2  WAT   649     -10.421   9.442 -16.385  1.00  0.00           H  
TER    3228      WAT   649 
ATOM   3228  O   WAT   650       6.316  36.363  27.492  1.00  0.00           O  
ATOM   3229  H1  WAT   650       6.244  35.524  27.946  1.00  0.00           H  
ATOM   3230  H2  WAT   650       7.053  36.249  26.892  1.00  0.00           H  
TER    3231      WAT   650 
ATOM   3231  O   WAT   651     -41.954   2.533   1.764  1.00  0.00           O  
ATOM   3232  H1  WAT   651     -42.775   2.179   2.105  1.00  0.00           H  
ATOM   3233  H2  WAT   651     -41.439   2.736   2.545  1.00  0.00           H  
TER    3234      WAT   651 
ATOM   3234  O   WAT   652     -37.402   4.982  36.524  1.00  0.00           O  
ATOM   3235  H1  WAT   652     -37.319   5.732  35.935  1.00  0.00           H  
ATOM   3236  H2  WAT   652     -37.092   4.237  36.009  1.00  0.00           H  
TER    3237      WAT   652 
ATOM   3237  O   WAT   653     -34.040  -4.898   8.889  1.00  0.00           O  
ATOM   3238  H1  WAT   653     -33.173  -4.774   9.275  1.00  0.00           H  
ATOM   3239  H2  WAT   653     -33.951  -4.574   7.992  1.00  0.00           H  
TER    3240      WAT   653 
ATOM   3240  O   WAT   654      32.209 -13.880 -21.073  1.00  0.00           O  
ATOM   3241  H1  WAT   654      32.836 -14.505 -21.436  1.00  0.00           H  
ATOM   3242  H2  WAT   654      31.362 -14.163 -21.418  1.00  0.00           H  
TER    3243      WAT   654 
ATOM   3243  O   WAT   655       7.348  15.008   2.523  1.00  0.00           O  
ATOM   3244  H1  WAT   655       6.508  14.829   2.098  1.00  0.00           H  
ATOM   3245  H2  WAT   655       7.898  15.364   1.825  1.00  0.00           H  
TER    3246      WAT   655 
ATOM   3246  O   WAT   656      20.384 -18.863 -38.676  1.00  0.00           O  
ATOM   3247  H1  WAT   656      20.225 -17.993 -39.044  1.00  0.00           H  
ATOM   3248  H2  WAT   656      21.335 -18.967 -38.709  1.00  0.00           H  
TER    3249      WAT   656 
ATOM   3249  O   WAT   657      23.201 -19.415  11.729  1.00  0.00           O  
ATOM   3250  H1  WAT   657      23.158 -19.526  12.679  1.00  0.00           H  
ATOM   3251  H2  WAT   657      23.096 -20.300  11.380  1.00  0.00           H  
TER    3252      WAT   657 
ATOM   3252  O   WAT   658      34.012 -23.144  13.845  1.00  0.00           O  
ATOM   3253  H1  WAT   658      34.452 -22.340  14.120  1.00  0.00           H  
ATOM   3254  H2  WAT   658      34.716 -23.701  13.513  1.00  0.00           H  
TER    3255      WAT   658 
ATOM   3255  O   WAT   659     -32.925  30.204 -24.505  1.00  0.00           O  
ATOM   3256  H1  WAT   659     -32.966  29.313 -24.157  1.00  0.00           H  
ATOM   3257  H2  WAT   659     -32.068  30.256 -24.928  1.00  0.00           H  
TER    3258      WAT   659 
ATOM   3258  O   WAT   660      39.237 -13.560   2.231  1.00  0.00           O  
ATOM   3259  H1  WAT   660      38.759 -13.058   1.571  1.00  0.00           H  
ATOM   3260  H2  WAT   660      39.302 -14.440   1.861  1.00  0.00           H  
TER    3261      WAT   660 
ATOM   3261  O   WAT   661      35.408 -17.833  -3.913  1.00  0.00           O  
ATOM   3262  H1  WAT   661      35.029 -17.127  -3.390  1.00  0.00           H  
ATOM   3263  H2  WAT   661      34.652 -18.277  -4.298  1.00  0.00           H  
TER    3264      WAT   661 
ATOM   3264  O   WAT   662      19.602 -15.708  28.989  1.00  0.00           O  
ATOM   3265  H1  WAT   662      18.669 -15.844  29.155  1.00  0.00           H  
ATOM   3266  H2  WAT   662      19.694 -14.759  28.908  1.00  0.00           H  
TER    3267      WAT   662 
ATOM   3267  O   WAT   663     -38.095 -20.748  -1.501  1.00  0.00           O  
ATOM   3268  H1  WAT   663     -38.423 -20.427  -2.341  1.00  0.00           H  
ATOM   3269  H2  WAT   663     -37.392 -20.140  -1.271  1.00  0.00           H  
TER    3270      WAT   663 
ATOM   3270  O   WAT   664      20.527   4.794  31.207  1.00  0.00           O  
ATOM   3271  H1  WAT   664      20.626   5.212  32.062  1.00  0.00           H  
ATOM   3272  H2  WAT   664      21.265   5.122  30.693  1.00  0.00           H  
TER    3273      WAT   664 
ATOM   3273  O   WAT   665      -0.075   4.589   4.115  1.00  0.00           O  
ATOM   3274  H1  WAT   665       0.695   4.101   3.824  1.00  0.00           H  
ATOM   3275  H2  WAT   665       0.283   5.332   4.602  1.00  0.00           H  
TER    3276      WAT   665 
ATOM   3276  O   WAT   666      19.293 -32.495  35.052  1.00  0.00           O  
ATOM   3277  H1  WAT   666      20.098 -32.167  35.454  1.00  0.00           H  
ATOM   3278  H2  WAT   666      19.439 -32.399  34.111  1.00  0.00           H  
TER    3279      WAT   666 
ATOM   3279  O   WAT   667      19.600 -28.776  24.807  1.00  0.00           O  
ATOM   3280  H1  WAT   667      19.305 -28.229  24.079  1.00  0.00           H  
ATOM   3281  H2  WAT   667      19.376 -28.274  25.590  1.00  0.00           H  
TER    3282      WAT   667 
ATOM   3282  O   WAT   668      10.227 -42.010  29.348  1.00  0.00           O  
ATOM   3283  H1  WAT   668       9.811 -41.631  30.123  1.00  0.00           H  
ATOM   3284  H2  WAT   668      10.174 -42.955  29.485  1.00  0.00           H  
TER    3285      WAT   668 
ATOM   3285  O   WAT   669      30.154   7.526  25.332  1.00  0.00           O  
ATOM   3286  H1  WAT   669      29.308   7.904  25.572  1.00  0.00           H  
ATOM   3287  H2  WAT   669      30.117   7.440  24.379  1.00  0.00           H  
TER    3288      WAT   669 
ATOM   3288  O   WAT   670      27.287   8.075 -35.159  1.00  0.00           O  
ATOM   3289  H1  WAT   670      27.282   8.816 -35.764  1.00  0.00           H  
ATOM   3290  H2  WAT   670      26.725   7.422 -35.574  1.00  0.00           H  
TER    3291      WAT   670 
ATOM   3291  O   WAT   671       9.430  -1.737  28.853  1.00  0.00           O  
ATOM   3292  H1  WAT   671       9.074  -0.973  28.400  1.00  0.00           H  
ATOM   3293  H2  WAT   671       8.736  -2.004  29.455  1.00  0.00           H  
TER    3294      WAT   671 
ATOM   3294  O   WAT   672      22.181 -15.220  18.548  1.00  0.00           O  
ATOM   3295  H1  WAT   672      21.383 -14.723  18.728  1.00  0.00           H  
ATOM   3296  H2  WAT   672      21.920 -15.860  17.886  1.00  0.00           H  
TER    3297      WAT   672 
ATOM   3297  O   WAT   673      -8.495  33.084 -13.308  1.00  0.00           O  
ATOM   3298  H1  WAT   673      -8.092  32.828 -12.479  1.00  0.00           H  
ATOM   3299  H2  WAT   673      -8.534  32.274 -13.816  1.00  0.00           H  
TER    3300      WAT   673 
ATOM   3300  O   WAT   674      21.574  23.166   1.142  1.00  0.00           O  
ATOM   3301  H1  WAT   674      22.277  22.760   1.650  1.00  0.00           H  
ATOM   3302  H2  WAT   674      20.779  22.972   1.638  1.00  0.00           H  
TER    3303      WAT   674 
ATOM   3303  O   WAT   675     -24.852  14.304  -6.961  1.00  0.00           O  
ATOM   3304  H1  WAT   675     -24.649  15.165  -7.328  1.00  0.00           H  
ATOM   3305  H2  WAT   675     -24.803  14.431  -6.013  1.00  0.00           H  
TER    3306      WAT   675 
ATOM   3306  O   WAT   676       4.509  18.496  -5.429  1.00  0.00           O  
ATOM   3307  H1  WAT   676       4.635  18.292  -6.356  1.00  0.00           H  
ATOM   3308  H2  WAT   676       4.261  17.661  -5.032  1.00  0.00           H  
TER    3309      WAT   676 
ATOM   3309  O   WAT   677      36.166  -2.757  11.107  1.00  0.00           O  
ATOM   3310  H1  WAT   677      36.735  -3.461  11.418  1.00  0.00           H  
ATOM   3311  H2  WAT   677      35.295  -2.995  11.424  1.00  0.00           H  
TER    3312      WAT   677 
ATOM   3312  O   WAT   678     -25.646  -5.224 -37.926  1.00  0.00           O  
ATOM   3313  H1  WAT   678     -24.973  -5.096 -38.594  1.00  0.00           H  
ATOM   3314  H2  WAT   678     -25.467  -6.094 -37.569  1.00  0.00           H  
TER    3315      WAT   678 
ATOM   3315  O   WAT   679     -13.631  40.036  28.614  1.00  0.00           O  
ATOM   3316  H1  WAT   679     -14.482  40.471  28.561  1.00  0.00           H  
ATOM   3317  H2  WAT   679     -13.532  39.815  29.540  1.00  0.00           H  
TER    3318      WAT   679 
ATOM   3318  O   WAT   680      43.167 -10.433   3.996  1.00  0.00           O  
ATOM   3319  H1  WAT   680      42.640 -11.186   3.728  1.00  0.00           H  
ATOM   3320  H2  WAT   680      43.981 -10.522   3.499  1.00  0.00           H  
TER    3321      WAT   680 
ATOM   3321  O   WAT   681      36.441   7.006   4.027  1.00  0.00           O  
ATOM   3322  H1  WAT   681      36.954   6.639   3.307  1.00  0.00           H  
ATOM   3323  H2  WAT   681      35.594   7.217   3.635  1.00  0.00           H  
TER    3324      WAT   681 
ATOM   3324  O   WAT   682       6.883  46.682   7.320  1.00  0.00           O  
ATOM   3325  H1  WAT   682       7.816  46.479   7.395  1.00  0.00           H  
ATOM   3326  H2  WAT   682       6.474  46.194   8.035  1.00  0.00           H  
TER    3327      WAT   682 
ATOM   3327  O   WAT   683      27.518 -17.603  13.906  1.00  0.00           O  
ATOM   3328  H1  WAT   683      26.953 -17.014  14.407  1.00  0.00           H  
ATOM   3329  H2  WAT   683      26.932 -18.014  13.271  1.00  0.00           H  
TER    3330      WAT   683 
ATOM   3330  O   WAT   684      33.555  12.259 -15.259  1.00  0.00           O  
ATOM   3331  H1  WAT   684      33.608  13.195 -15.064  1.00  0.00           H  
ATOM   3332  H2  WAT   684      32.725  12.158 -15.725  1.00  0.00           H  
TER    3333      WAT   684 
ATOM   3333  O   WAT   685       8.401 -36.102   6.336  1.00  0.00           O  
ATOM   3334  H1  WAT   685       7.828 -35.676   5.698  1.00  0.00           H  
ATOM   3335  H2  WAT   685       9.180 -36.341   5.835  1.00  0.00           H  
TER    3336      WAT   685 
ATOM   3336  O   WAT   686      30.591 -24.739  30.465  1.00  0.00           O  
ATOM   3337  H1  WAT   686      31.250 -25.386  30.715  1.00  0.00           H  
ATOM   3338  H2  WAT   686      30.946 -24.328  29.677  1.00  0.00           H  
TER    3339      WAT   686 
ATOM   3339  O   WAT   687      -5.878   2.297  -0.457  1.00  0.00           O  
ATOM   3340  H1  WAT   687      -6.675   1.768  -0.501  1.00  0.00           H  
ATOM   3341  H2  WAT   687      -6.103   3.107  -0.914  1.00  0.00           H  
TER    3342      WAT   687 
ATOM   3342  O   WAT   688      41.135 -26.088  13.613  1.00  0.00           O  
ATOM   3343  H1  WAT   688      40.493 -25.389  13.491  1.00  0.00           H  
ATOM   3344  H2  WAT   688      41.873 -25.662  14.049  1.00  0.00           H  
TER    3345      WAT   688 
ATOM   3345  O   WAT   689     -19.189 -12.476 -28.886  1.00  0.00           O  
ATOM   3346  H1  WAT   689     -19.728 -11.936 -28.307  1.00  0.00           H  
ATOM   3347  H2  WAT   689     -18.576 -12.918 -28.300  1.00  0.00           H  
TER    3348      WAT   689 
ATOM   3348  O   WAT   690     -11.122  41.087  -8.174  1.00  0.00           O  
ATOM   3349  H1  WAT   690     -11.359  40.168  -8.048  1.00  0.00           H  
ATOM   3350  H2  WAT   690     -11.609  41.555  -7.496  1.00  0.00           H  
TER    3351      WAT   690 
ATOM   3351  O   WAT   691       6.546   0.225 -48.931  1.00  0.00           O  
ATOM   3352  H1  WAT   691       6.466  -0.048 -48.017  1.00  0.00           H  
ATOM   3353  H2  WAT   691       7.475   0.430 -49.038  1.00  0.00           H  
TER    3354      WAT   691 
ATOM   3354  O   WAT   692      21.238 -21.999 -29.214  1.00  0.00           O  
ATOM   3355  H1  WAT   692      20.879 -22.172 -28.344  1.00  0.00           H  
ATOM   3356  H2  WAT   692      21.940 -22.641 -29.316  1.00  0.00           H  
TER    3357      WAT   692 
ATOM   3357  O   WAT   693     -35.614 -20.966   7.041  1.00  0.00           O  
ATOM   3358  H1  WAT   693     -36.527 -21.002   7.328  1.00  0.00           H  
ATOM   3359  H2  WAT   693     -35.560 -21.606   6.331  1.00  0.00           H  
TER    3360      WAT   693 
ATOM   3360  O   WAT   694      -6.637   7.687 -24.908  1.00  0.00           O  
ATOM   3361  H1  WAT   694      -6.177   6.862 -25.062  1.00  0.00           H  
ATOM   3362  H2  WAT   694      -7.506   7.424 -24.606  1.00  0.00           H  
TER    3363      WAT   694 
ATOM   3363  O   WAT   695      15.368   8.240  23.555  1.00  0.00           O  
ATOM   3364  H1  WAT   695      15.298   7.713  24.350  1.00  0.00           H  
ATOM   3365  H2  WAT   695      14.858   7.760  22.903  1.00  0.00           H  
TER    3366      WAT   695 
ATOM   3366  O   WAT   696      -8.483  14.446  47.632  1.00  0.00           O  
ATOM   3367  H1  WAT   696      -7.824  14.223  48.290  1.00  0.00           H  
ATOM   3368  H2  WAT   696      -9.189  14.859  48.130  1.00  0.00           H  
TER    3369      WAT   696 
ATOM   3369  O   WAT   697     -31.529 -21.761   0.368  1.00  0.00           O  
ATOM   3370  H1  WAT   697     -30.901 -21.053   0.510  1.00  0.00           H  
ATOM   3371  H2  WAT   697     -31.298 -22.421   1.022  1.00  0.00           H  
TER    3372      WAT   697 
ATOM   3372  O   WAT   698     -28.251  20.189 -19.319  1.00  0.00           O  
ATOM   3373  H1  WAT   698     -29.193  20.220 -19.484  1.00  0.00           H  
ATOM   3374  H2  WAT   698     -28.150  19.525 -18.637  1.00  0.00           H  
TER    3375      WAT   698 
ATOM   3375  O   WAT   699      15.260 -25.118  25.419  1.00  0.00           O  
ATOM   3376  H1  WAT   699      16.064 -24.624  25.261  1.00  0.00           H  
ATOM   3377  H2  WAT   699      15.378 -25.931  24.927  1.00  0.00           H  
TER    3378      WAT   699 
ATOM   3378  O   WAT   700     -42.978  28.813  -1.920  1.00  0.00           O  
ATOM   3379  H1  WAT   700     -43.569  28.239  -2.409  1.00  0.00           H  
ATOM   3380  H2  WAT   700     -43.535  29.223  -1.259  1.00  0.00           H  
TER    3381      WAT   700 
ATOM   3381  O   WAT   701     -19.077  -1.446 -14.129  1.00  0.00           O  
ATOM   3382  H1  WAT   701     -18.930  -0.548 -13.831  1.00  0.00           H  
ATOM   3383  H2  WAT   701     -18.614  -1.499 -14.965  1.00  0.00           H  
TER    3384      WAT   701 
ATOM   3384  O   WAT   702     -21.069  22.589  31.073  1.00  0.00           O  
ATOM   3385  H1  WAT   702     -20.774  23.479  30.880  1.00  0.00           H  
ATOM   3386  H2  WAT   702     -20.802  22.078  30.309  1.00  0.00           H  
TER    3387      WAT   702 
ATOM   3387  O   WAT   703       4.287  42.659 -13.534  1.00  0.00           O  
ATOM   3388  H1  WAT   703       5.119  42.458 -13.104  1.00  0.00           H  
ATOM   3389  H2  WAT   703       3.751  41.878 -13.393  1.00  0.00           H  
TER    3390      WAT   703 
ATOM   3390  O   WAT   704      42.618   8.622 -13.597  1.00  0.00           O  
ATOM   3391  H1  WAT   704      43.552   8.532 -13.409  1.00  0.00           H  
ATOM   3392  H2  WAT   704      42.508   9.544 -13.828  1.00  0.00           H  
TER    3393      WAT   704 
ATOM   3393  O   WAT   705      42.662 -21.022  -9.285  1.00  0.00           O  
ATOM   3394  H1  WAT   705      43.411 -20.859  -9.858  1.00  0.00           H  
ATOM   3395  H2  WAT   705      41.906 -20.717  -9.785  1.00  0.00           H  
TER    3396      WAT   705 
ATOM   3396  O   WAT   706       9.522  33.953   3.581  1.00  0.00           O  
ATOM   3397  H1  WAT   706      10.349  34.421   3.464  1.00  0.00           H  
ATOM   3398  H2  WAT   706       9.777  33.035   3.672  1.00  0.00           H  
TER    3399      WAT   706 
ATOM   3399  O   WAT   707      -1.052 -31.230   2.651  1.00  0.00           O  
ATOM   3400  H1  WAT   707      -1.899 -31.660   2.765  1.00  0.00           H  
ATOM   3401  H2  WAT   707      -0.712 -31.131   3.541  1.00  0.00           H  
TER    3402      WAT   707 
ATOM   3402  O   WAT   708      30.296 -13.375 -34.181  1.00  0.00           O  
ATOM   3403  H1  WAT   708      30.822 -13.410 -34.979  1.00  0.00           H  
ATOM   3404  H2  WAT   708      30.315 -14.270 -33.841  1.00  0.00           H  
TER    3405      WAT   708 
ATOM   3405  O   WAT   709     -36.337 -24.806  12.544  1.00  0.00           O  
ATOM   3406  H1  WAT   709     -37.274 -24.801  12.738  1.00  0.00           H  
ATOM   3407  H2  WAT   709     -35.914 -24.725  13.399  1.00  0.00           H  
TER    3408      WAT   709 
ATOM   3408  O   WAT   710       8.443  39.331 -18.181  1.00  0.00           O  
ATOM   3409  H1  WAT   710       8.351  40.166 -17.723  1.00  0.00           H  
ATOM   3410  H2  WAT   710       9.314  39.368 -18.576  1.00  0.00           H  
TER    3411      WAT   710 
ATOM   3411  O   WAT   711     -12.347  40.171  -2.048  1.00  0.00           O  
ATOM   3412  H1  WAT   711     -11.458  40.511  -1.954  1.00  0.00           H  
ATOM   3413  H2  WAT   711     -12.619  40.449  -2.923  1.00  0.00           H  
TER    3414      WAT   711 
ATOM   3414  O   WAT   712      27.815 -14.960  -2.183  1.00  0.00           O  
ATOM   3415  H1  WAT   712      28.094 -14.425  -2.926  1.00  0.00           H  
ATOM   3416  H2  WAT   712      27.999 -15.860  -2.453  1.00  0.00           H  
TER    3417      WAT   712 
ATOM   3417  O   WAT   713     -36.347  16.004  30.717  1.00  0.00           O  
ATOM   3418  H1  WAT   713     -36.180  16.626  31.425  1.00  0.00           H  
ATOM   3419  H2  WAT   713     -35.663  16.186  30.072  1.00  0.00           H  
TER    3420      WAT   713 
ATOM   3420  O   WAT   714       1.993 -33.722   6.808  1.00  0.00           O  
ATOM   3421  H1  WAT   714       1.683 -34.520   7.236  1.00  0.00           H  
ATOM   3422  H2  WAT   714       1.821 -33.027   7.444  1.00  0.00           H  
TER    3423      WAT   714 
ATOM   3423  O   WAT   715      21.416 -14.661  38.907  1.00  0.00           O  
ATOM   3424  H1  WAT   715      21.872 -14.137  39.566  1.00  0.00           H  
ATOM   3425  H2  WAT   715      20.541 -14.796  39.273  1.00  0.00           H  
TER    3426      WAT   715 
ATOM   3426  O   WAT   716      -6.461 -22.825  34.374  1.00  0.00           O  
ATOM   3427  H1  WAT   716      -6.849 -22.338  35.102  1.00  0.00           H  
ATOM   3428  H2  WAT   716      -7.201 -23.033  33.804  1.00  0.00           H  
TER    3429      WAT   716 
ATOM   3429  O   WAT   717      10.935  14.222 -28.940  1.00  0.00           O  
ATOM   3430  H1  WAT   717      11.326  13.460 -29.367  1.00  0.00           H  
ATOM   3431  H2  WAT   717      10.406  13.855 -28.232  1.00  0.00           H  
TER    3432      WAT   717 
ATOM   3432  O   WAT   718      14.946  31.974   5.414  1.00  0.00           O  
ATOM   3433  H1  WAT   718      14.416  31.469   6.030  1.00  0.00           H  
ATOM   3434  H2  WAT   718      14.788  31.560   4.566  1.00  0.00           H  
TER    3435      WAT   718 
ATOM   3435  O   WAT   719     -35.595   0.892 -11.201  1.00  0.00           O  
ATOM   3436  H1  WAT   719     -36.022   0.169 -10.742  1.00  0.00           H  
ATOM   3437  H2  WAT   719     -35.746   0.710 -12.128  1.00  0.00           H  
TER    3438      WAT   719 
ATOM   3438  O   WAT   720     -34.726  27.440  -4.922  1.00  0.00           O  
ATOM   3439  H1  WAT   720     -35.574  27.856  -5.073  1.00  0.00           H  
ATOM   3440  H2  WAT   720     -34.754  27.164  -4.006  1.00  0.00           H  
TER    3441      WAT   720 
ATOM   3441  O   WAT   721       6.914  28.959  16.211  1.00  0.00           O  
ATOM   3442  H1  WAT   721       7.059  28.866  17.153  1.00  0.00           H  
ATOM   3443  H2  WAT   721       6.626  29.865  16.102  1.00  0.00           H  
TER    3444      WAT   721 
ATOM   3444  O   WAT   722      -7.326  29.386 -10.074  1.00  0.00           O  
ATOM   3445  H1  WAT   722      -7.697  30.248  -9.885  1.00  0.00           H  
ATOM   3446  H2  WAT   722      -7.480  29.258 -11.010  1.00  0.00           H  
TER    3447      WAT   722 
ATOM   3447  O   WAT   723      22.283 -16.808  12.131  1.00  0.00           O  
ATOM   3448  H1  WAT   723      21.578 -17.302  12.549  1.00  0.00           H  
ATOM   3449  H2  WAT   723      23.004 -17.433  12.061  1.00  0.00           H  
TER    3450      WAT   723 
ATOM   3450  O   WAT   724      32.213  -6.929  36.697  1.00  0.00           O  
ATOM   3451  H1  WAT   724      33.066  -7.221  37.019  1.00  0.00           H  
ATOM   3452  H2  WAT   724      31.791  -7.728  36.380  1.00  0.00           H  
TER    3453      WAT   724 
ATOM   3453  O   WAT   725      22.093  18.926  -0.661  1.00  0.00           O  
ATOM   3454  H1  WAT   725      21.518  18.982  -1.425  1.00  0.00           H  
ATOM   3455  H2  WAT   725      22.967  18.797  -1.029  1.00  0.00           H  
TER    3456      WAT   725 
ATOM   3456  O   WAT   726       3.697  16.138   7.787  1.00  0.00           O  
ATOM   3457  H1  WAT   726       4.546  16.364   8.168  1.00  0.00           H  
ATOM   3458  H2  WAT   726       3.330  16.977   7.508  1.00  0.00           H  
TER    3459      WAT   726 
ATOM   3459  O   WAT   727      12.001  27.464  18.298  1.00  0.00           O  
ATOM   3460  H1  WAT   727      12.373  27.213  19.143  1.00  0.00           H  
ATOM   3461  H2  WAT   727      11.502  28.259  18.483  1.00  0.00           H  
TER    3462      WAT   727 
ATOM   3462  O   WAT   728      -9.722  35.325 -32.401  1.00  0.00           O  
ATOM   3463  H1  WAT   728      -9.526  35.673 -33.271  1.00  0.00           H  
ATOM   3464  H2  WAT   728     -10.543  34.845 -32.515  1.00  0.00           H  
TER    3465      WAT   728 
ATOM   3465  O   WAT   729      17.827  26.359  -2.180  1.00  0.00           O  
ATOM   3466  H1  WAT   729      18.447  26.684  -2.833  1.00  0.00           H  
ATOM   3467  H2  WAT   729      17.005  26.805  -2.387  1.00  0.00           H  
TER    3468      WAT   729 
ATOM   3468  O   WAT   730     -36.570  -2.679  16.577  1.00  0.00           O  
ATOM   3469  H1  WAT   730     -36.703  -2.434  17.492  1.00  0.00           H  
ATOM   3470  H2  WAT   730     -35.645  -2.918  16.524  1.00  0.00           H  
TER    3471      WAT   730 
ATOM   3471  O   WAT   731      24.740  18.241   1.754  1.00  0.00           O  
ATOM   3472  H1  WAT   731      24.861  18.767   0.963  1.00  0.00           H  
ATOM   3473  H2  WAT   731      23.915  18.552   2.125  1.00  0.00           H  
TER    3474      WAT   731 
ATOM   3474  O   WAT   732      33.147  34.614   9.326  1.00  0.00           O  
ATOM   3475  H1  WAT   732      33.492  35.414   8.931  1.00  0.00           H  
ATOM   3476  H2  WAT   732      32.931  34.863  10.224  1.00  0.00           H  
TER    3477      WAT   732 
ATOM   3477  O   WAT   733     -28.071 -15.578 -25.518  1.00  0.00           O  
ATOM   3478  H1  WAT   733     -28.590 -14.826 -25.804  1.00  0.00           H  
ATOM   3479  H2  WAT   733     -27.176 -15.364 -25.779  1.00  0.00           H  
TER    3480      WAT   733 
ATOM   3480  O   WAT   734     -11.689  28.460 -14.826  1.00  0.00           O  
ATOM   3481  H1  WAT   734     -10.967  27.834 -14.786  1.00  0.00           H  
ATOM   3482  H2  WAT   734     -11.277  29.285 -15.083  1.00  0.00           H  
TER    3483      WAT   734 
ATOM   3483  O   WAT   735      11.865  -8.416   4.540  1.00  0.00           O  
ATOM   3484  H1  WAT   735      11.896  -9.366   4.651  1.00  0.00           H  
ATOM   3485  H2  WAT   735      12.461  -8.240   3.812  1.00  0.00           H  
TER    3486      WAT   735 
ATOM   3486  O   WAT   736      21.115 -32.312 -24.522  1.00  0.00           O  
ATOM   3487  H1  WAT   736      20.184 -32.165 -24.690  1.00  0.00           H  
ATOM   3488  H2  WAT   736      21.557 -31.957 -25.294  1.00  0.00           H  
TER    3489      WAT   736 
ATOM   3489  O   WAT   737     -33.527  27.983 -23.031  1.00  0.00           O  
ATOM   3490  H1  WAT   737     -33.300  27.468 -22.256  1.00  0.00           H  
ATOM   3491  H2  WAT   737     -34.460  28.171 -22.928  1.00  0.00           H  
TER    3492      WAT   737 
ATOM   3492  O   WAT   738      39.534  -8.416   6.802  1.00  0.00           O  
ATOM   3493  H1  WAT   738      38.698  -8.201   6.388  1.00  0.00           H  
ATOM   3494  H2  WAT   738      39.606  -9.367   6.715  1.00  0.00           H  
TER    3495      WAT   738 
ATOM   3495  O   WAT   739      14.443 -35.140  24.323  1.00  0.00           O  
ATOM   3496  H1  WAT   739      14.465 -34.616  23.522  1.00  0.00           H  
ATOM   3497  H2  WAT   739      13.990 -34.587  24.959  1.00  0.00           H  
TER    3498      WAT   739 
ATOM   3498  O   WAT   740      37.055 -22.736   0.084  1.00  0.00           O  
ATOM   3499  H1  WAT   740      36.610 -23.165  -0.647  1.00  0.00           H  
ATOM   3500  H2  WAT   740      37.496 -23.448   0.547  1.00  0.00           H  
TER    3501      WAT   740 
ATOM   3501  O   WAT   741      21.357 -11.973 -34.290  1.00  0.00           O  
ATOM   3502  H1  WAT   741      22.261 -11.856 -34.582  1.00  0.00           H  
ATOM   3503  H2  WAT   741      20.974 -12.573 -34.929  1.00  0.00           H  
TER    3504      WAT   741 
ATOM   3504  O   WAT   742     -25.003  15.087 -13.277  1.00  0.00           O  
ATOM   3505  H1  WAT   742     -24.354  14.879 -12.605  1.00  0.00           H  
ATOM   3506  H2  WAT   742     -25.838  14.814 -12.897  1.00  0.00           H  
TER    3507      WAT   742 
ATOM   3507  O   WAT   743     -33.580  10.197   6.712  1.00  0.00           O  
ATOM   3508  H1  WAT   743     -34.038   9.615   6.106  1.00  0.00           H  
ATOM   3509  H2  WAT   743     -32.945   9.633   7.153  1.00  0.00           H  
TER    3510      WAT   743 
ATOM   3510  O   WAT   744     -13.786 -37.636   5.568  1.00  0.00           O  
ATOM   3511  H1  WAT   744     -13.192 -37.738   4.824  1.00  0.00           H  
ATOM   3512  H2  WAT   744     -14.650 -37.526   5.170  1.00  0.00           H  
TER    3513      WAT   744 
ATOM   3513  O   WAT   745     -42.050   5.319 -11.526  1.00  0.00           O  
ATOM   3514  H1  WAT   745     -41.834   4.443 -11.848  1.00  0.00           H  
ATOM   3515  H2  WAT   745     -42.862   5.199 -11.033  1.00  0.00           H  
TER    3516      WAT   745 
ATOM   3516  O   WAT   746      38.919 -29.142   1.830  1.00  0.00           O  
ATOM   3517  H1  WAT   746      38.424 -29.906   2.124  1.00  0.00           H  
ATOM   3518  H2  WAT   746      38.478 -28.398   2.239  1.00  0.00           H  
TER    3519      WAT   746 
ATOM   3519  O   WAT   747     -19.667   6.216   8.773  1.00  0.00           O  
ATOM   3520  H1  WAT   747     -19.349   5.507   9.332  1.00  0.00           H  
ATOM   3521  H2  WAT   747     -19.594   5.870   7.883  1.00  0.00           H  
TER    3522      WAT   747 
ATOM   3522  O   WAT   748     -12.119 -20.303  34.918  1.00  0.00           O  
ATOM   3523  H1  WAT   748     -11.604 -19.531  35.154  1.00  0.00           H  
ATOM   3524  H2  WAT   748     -12.462 -20.104  34.046  1.00  0.00           H  
TER    3525      WAT   748 
ATOM   3525  O   WAT   749       2.132 -31.625  31.671  1.00  0.00           O  
ATOM   3526  H1  WAT   749       1.186 -31.744  31.585  1.00  0.00           H  
ATOM   3527  H2  WAT   749       2.227 -30.916  32.308  1.00  0.00           H  
TER    3528      WAT   749 
ATOM   3528  O   WAT   750      24.816 -19.389  -4.751  1.00  0.00           O  
ATOM   3529  H1  WAT   750      24.930 -19.511  -5.693  1.00  0.00           H  
ATOM   3530  H2  WAT   750      24.007 -19.859  -4.545  1.00  0.00           H  
TER    3531      WAT   750 
ATOM   3531  O   WAT   751     -24.882 -36.079 -21.792  1.00  0.00           O  
ATOM   3532  H1  WAT   751     -24.282 -35.424 -22.149  1.00  0.00           H  
ATOM   3533  H2  WAT   751     -25.303 -36.463 -22.562  1.00  0.00           H  
TER    3534      WAT   751 
ATOM   3534  O   WAT   752      27.047  40.829 -10.351  1.00  0.00           O  
ATOM   3535  H1  WAT   752      27.554  41.225 -11.060  1.00  0.00           H  
ATOM   3536  H2  WAT   752      26.538  41.553  -9.986  1.00  0.00           H  
TER    3537      WAT   752 
ATOM   3537  O   WAT   753     -25.410  29.160  25.251  1.00  0.00           O  
ATOM   3538  H1  WAT   753     -25.886  29.039  26.073  1.00  0.00           H  
ATOM   3539  H2  WAT   753     -26.061  29.521  24.649  1.00  0.00           H  
TER    3540      WAT   753 
ATOM   3540  O   WAT   754       6.401  42.322  -2.971  1.00  0.00           O  
ATOM   3541  H1  WAT   754       6.289  42.862  -2.189  1.00  0.00           H  
ATOM   3542  H2  WAT   754       7.258  42.574  -3.316  1.00  0.00           H  
TER    3543      WAT   754 
ATOM   3543  O   WAT   755      39.702   2.979  11.328  1.00  0.00           O  
ATOM   3544  H1  WAT   755      38.903   3.507  11.352  1.00  0.00           H  
ATOM   3545  H2  WAT   755      39.643   2.421  12.103  1.00  0.00           H  
TER    3546      WAT   755 
ATOM   3546  O   WAT   756     -31.610  17.652  26.502  1.00  0.00           O  
ATOM   3547  H1  WAT   756     -32.013  18.500  26.316  1.00  0.00           H  
ATOM   3548  H2  WAT   756     -30.996  17.829  27.214  1.00  0.00           H  
TER    3549      WAT   756 
ATOM   3549  O   WAT   757     -32.120  14.097   4.533  1.00  0.00           O  
ATOM   3550  H1  WAT   757     -31.884  14.668   5.264  1.00  0.00           H  
ATOM   3551  H2  WAT   757     -32.130  14.675   3.770  1.00  0.00           H  
TER    3552      WAT   757 
ATOM   3552  O   WAT   758      26.447  14.139  18.837  1.00  0.00           O  
ATOM   3553  H1  WAT   758      26.582  13.932  19.762  1.00  0.00           H  
ATOM   3554  H2  WAT   758      26.339  15.090  18.817  1.00  0.00           H  
TER    3555      WAT   758 
ATOM   3555  O   WAT   759      15.958  32.915  13.870  1.00  0.00           O  
ATOM   3556  H1  WAT   759      16.590  32.285  13.523  1.00  0.00           H  
ATOM   3557  H2  WAT   759      15.985  33.646  13.253  1.00  0.00           H  
TER    3558      WAT   759 
ATOM   3558  O   WAT   760     -14.764  15.950 -23.418  1.00  0.00           O  
ATOM   3559  H1  WAT   760     -13.958  15.721 -23.880  1.00  0.00           H  
ATOM   3560  H2  WAT   760     -14.476  16.513 -22.700  1.00  0.00           H  
TER    3561      WAT   760 
ATOM   3561  O   WAT   761      32.824  11.131 -22.836  1.00  0.00           O  
ATOM   3562  H1  WAT   761      33.306  10.460 -22.352  1.00  0.00           H  
ATOM   3563  H2  WAT   761      33.100  11.957 -22.440  1.00  0.00           H  
TER    3564      WAT   761 
ATOM   3564  O   WAT   762     -21.395  -5.301 -13.526  1.00  0.00           O  
ATOM   3565  H1  WAT   762     -22.121  -5.611 -12.985  1.00  0.00           H  
ATOM   3566  H2  WAT   762     -20.783  -6.036 -13.550  1.00  0.00           H  
TER    3567      WAT   762 
ATOM   3567  O   WAT   763      11.570   1.047  29.769  1.00  0.00           O  
ATOM   3568  H1  WAT   763      11.354   1.927  30.078  1.00  0.00           H  
ATOM   3569  H2  WAT   763      11.671   1.143  28.822  1.00  0.00           H  
TER    3570      WAT   763 
ATOM   3570  O   WAT   764     -18.951   7.694  49.758  1.00  0.00           O  
ATOM   3571  H1  WAT   764     -18.759   7.327  48.894  1.00  0.00           H  
ATOM   3572  H2  WAT   764     -18.546   8.561  49.745  1.00  0.00           H  
TER    3573      WAT   764 
ATOM   3573  O   WAT   765      16.247 -13.689  14.650  1.00  0.00           O  
ATOM   3574  H1  WAT   765      17.055 -14.038  15.027  1.00  0.00           H  
ATOM   3575  H2  WAT   765      15.859 -14.431  14.187  1.00  0.00           H  
TER    3576      WAT   765 
ATOM   3576  O   WAT   766      -8.601 -23.590 -32.541  1.00  0.00           O  
ATOM   3577  H1  WAT   766      -8.260 -24.067 -31.784  1.00  0.00           H  
ATOM   3578  H2  WAT   766      -9.326 -24.129 -32.857  1.00  0.00           H  
TER    3579      WAT   766 
ATOM   3579  O   WAT   767       4.687  21.128   0.917  1.00  0.00           O  
ATOM   3580  H1  WAT   767       5.228  21.228   1.700  1.00  0.00           H  
ATOM   3581  H2  WAT   767       5.313  20.969   0.211  1.00  0.00           H  
TER    3582      WAT   767 
ATOM   3582  O   WAT   768      37.781  13.875 -28.166  1.00  0.00           O  
ATOM   3583  H1  WAT   768      37.692  12.924 -28.105  1.00  0.00           H  
ATOM   3584  H2  WAT   768      37.272  14.212 -27.429  1.00  0.00           H  
TER    3585      WAT   768 
ATOM   3585  O   WAT   769      16.319 -20.612 -31.607  1.00  0.00           O  
ATOM   3586  H1  WAT   769      15.921 -21.071 -32.347  1.00  0.00           H  
ATOM   3587  H2  WAT   769      15.644 -20.622 -30.929  1.00  0.00           H  
TER    3588      WAT   769 
ATOM   3588  O   WAT   770      -4.633  -2.098  47.726  1.00  0.00           O  
ATOM   3589  H1  WAT   770      -4.035  -1.457  48.109  1.00  0.00           H  
ATOM   3590  H2  WAT   770      -4.222  -2.344  46.897  1.00  0.00           H  
TER    3591      WAT   770 
ATOM   3591  O   WAT   771      26.051  28.609  13.528  1.00  0.00           O  
ATOM   3592  H1  WAT   771      25.280  28.064  13.372  1.00  0.00           H  
ATOM   3593  H2  WAT   771      25.713  29.375  13.992  1.00  0.00           H  
TER    3594      WAT   771 
ATOM   3594  O   WAT   772      36.906 -32.800   1.207  1.00  0.00           O  
ATOM   3595  H1  WAT   772      37.027 -33.743   1.317  1.00  0.00           H  
ATOM   3596  H2  WAT   772      37.270 -32.417   2.005  1.00  0.00           H  
TER    3597      WAT   772 
ATOM   3597  O   WAT   773      26.109 -29.414   3.432  1.00  0.00           O  
ATOM   3598  H1  WAT   773      25.763 -28.525   3.499  1.00  0.00           H  
ATOM   3599  H2  WAT   773      25.332 -29.972   3.397  1.00  0.00           H  
TER    3600      WAT   773 
ATOM   3600  O   WAT   774      16.578 -35.718 -25.198  1.00  0.00           O  
ATOM   3601  H1  WAT   774      16.365 -35.377 -24.329  1.00  0.00           H  
ATOM   3602  H2  WAT   774      16.589 -34.945 -25.763  1.00  0.00           H  
TER    3603      WAT   774 
ATOM   3603  O   WAT   775      41.623  20.923   2.592  1.00  0.00           O  
ATOM   3604  H1  WAT   775      41.808  20.760   1.667  1.00  0.00           H  
ATOM   3605  H2  WAT   775      42.390  21.398   2.910  1.00  0.00           H  
TER    3606      WAT   775 
ATOM   3606  O   WAT   776      18.229 -23.760   5.701  1.00  0.00           O  
ATOM   3607  H1  WAT   776      17.702 -23.927   6.483  1.00  0.00           H  
ATOM   3608  H2  WAT   776      18.660 -22.924   5.877  1.00  0.00           H  
TER    3609      WAT   776 
ATOM   3609  O   WAT   777     -38.577  -4.233  30.619  1.00  0.00           O  
ATOM   3610  H1  WAT   777     -38.122  -3.873  29.858  1.00  0.00           H  
ATOM   3611  H2  WAT   777     -37.881  -4.610  31.158  1.00  0.00           H  
TER    3612      WAT   777 
ATOM   3612  O   WAT   778     -40.409  -2.787 -25.275  1.00  0.00           O  
ATOM   3613  H1  WAT   778     -40.521  -3.732 -25.373  1.00  0.00           H  
ATOM   3614  H2  WAT   778     -39.585  -2.692 -24.797  1.00  0.00           H  
TER    3615      WAT   778 
ATOM   3615  O   WAT   779      39.227   2.052  29.332  1.00  0.00           O  
ATOM   3616  H1  WAT   779      38.972   1.438  30.020  1.00  0.00           H  
ATOM   3617  H2  WAT   779      40.058   2.418  29.635  1.00  0.00           H  
TER    3618      WAT   779 
ATOM   3618  O   WAT   780      -5.055 -17.045   1.021  1.00  0.00           O  
ATOM   3619  H1  WAT   780      -4.407 -16.471   0.612  1.00  0.00           H  
ATOM   3620  H2  WAT   780      -4.827 -17.922   0.711  1.00  0.00           H  
TER    3621      WAT   780 
ATOM   3621  O   WAT   781      38.683  -4.567  12.568  1.00  0.00           O  
ATOM   3622  H1  WAT   781      37.898  -4.437  13.100  1.00  0.00           H  
ATOM   3623  H2  WAT   781      39.151  -3.734  12.624  1.00  0.00           H  
TER    3624      WAT   781 
ATOM   3624  O   WAT   782     -21.288 -22.417  14.327  1.00  0.00           O  
ATOM   3625  H1  WAT   782     -21.908 -22.516  13.604  1.00  0.00           H  
ATOM   3626  H2  WAT   782     -20.467 -22.775  13.989  1.00  0.00           H  
TER    3627      WAT   782 
ATOM   3627  O   WAT   783     -31.175  26.762 -26.949  1.00  0.00           O  
ATOM   3628  H1  WAT   783     -31.989  26.445 -26.559  1.00  0.00           H  
ATOM   3629  H2  WAT   783     -30.746  27.249 -26.246  1.00  0.00           H  
TER    3630      WAT   783 
ATOM   3630  O   WAT   784       9.622 -14.795 -48.702  1.00  0.00           O  
ATOM   3631  H1  WAT   784       9.440 -14.910 -47.769  1.00  0.00           H  
ATOM   3632  H2  WAT   784      10.242 -15.493 -48.913  1.00  0.00           H  
TER    3633      WAT   784 
ATOM   3633  O   WAT   785      42.826 -10.941  11.983  1.00  0.00           O  
ATOM   3634  H1  WAT   785      43.298 -11.105  11.166  1.00  0.00           H  
ATOM   3635  H2  WAT   785      43.420 -10.394  12.496  1.00  0.00           H  
TER    3636      WAT   785 
ATOM   3636  O   WAT   786      37.006  20.111   5.481  1.00  0.00           O  
ATOM   3637  H1  WAT   786      37.024  21.061   5.597  1.00  0.00           H  
ATOM   3638  H2  WAT   786      37.037  19.761   6.371  1.00  0.00           H  
TER    3639      WAT   786 
ATOM   3639  O   WAT   787      20.564  -4.005   2.376  1.00  0.00           O  
ATOM   3640  H1  WAT   787      20.187  -3.413   1.724  1.00  0.00           H  
ATOM   3641  H2  WAT   787      21.452  -4.174   2.061  1.00  0.00           H  
TER    3642      WAT   787 
ATOM   3642  O   WAT   788      40.255   1.280   9.393  1.00  0.00           O  
ATOM   3643  H1  WAT   788      39.362   1.254   9.050  1.00  0.00           H  
ATOM   3644  H2  WAT   788      40.262   2.030   9.988  1.00  0.00           H  
TER    3645      WAT   788 
ATOM   3645  O   WAT   789      -5.730 -20.215   1.449  1.00  0.00           O  
ATOM   3646  H1  WAT   789      -5.062 -19.868   0.858  1.00  0.00           H  
ATOM   3647  H2  WAT   789      -6.229 -19.446   1.726  1.00  0.00           H  
TER    3648      WAT   789 
ATOM   3648  O   WAT   790      11.209 -41.098 -30.618  1.00  0.00           O  
ATOM   3649  H1  WAT   790      11.225 -40.842 -29.696  1.00  0.00           H  
ATOM   3650  H2  WAT   790      12.086 -40.889 -30.940  1.00  0.00           H  
TER    3651      WAT   790 
ATOM   3651  O   WAT   791     -11.352 -29.676   9.199  1.00  0.00           O  
ATOM   3652  H1  WAT   791     -10.939 -28.911   9.600  1.00  0.00           H  
ATOM   3653  H2  WAT   791     -10.633 -30.295   9.067  1.00  0.00           H  
TER    3654      WAT   791 
ATOM   3654  O   WAT   792     -17.951  32.540  18.320  1.00  0.00           O  
ATOM   3655  H1  WAT   792     -17.349  31.816  18.493  1.00  0.00           H  
ATOM   3656  H2  WAT   792     -17.475  33.108  17.715  1.00  0.00           H  
TER    3657      WAT   792 
ATOM   3657  O   WAT   793      -3.873 -10.885  14.824  1.00  0.00           O  
ATOM   3658  H1  WAT   793      -3.388 -10.174  15.244  1.00  0.00           H  
ATOM   3659  H2  WAT   793      -3.855 -11.597  15.462  1.00  0.00           H  
TER    3660      WAT   793 
ATOM   3660  O   WAT   794     -35.890   6.592  -3.152  1.00  0.00           O  
ATOM   3661  H1  WAT   794     -36.254   5.882  -3.680  1.00  0.00           H  
ATOM   3662  H2  WAT   794     -35.012   6.290  -2.917  1.00  0.00           H  
TER    3663      WAT   794 
ATOM   3663  O   WAT   795       2.676  28.972  14.645  1.00  0.00           O  
ATOM   3664  H1  WAT   795       2.821  29.515  13.871  1.00  0.00           H  
ATOM   3665  H2  WAT   795       3.515  28.536  14.793  1.00  0.00           H  
TER    3666      WAT   795 
ATOM   3666  O   WAT   796      37.417   6.309  17.696  1.00  0.00           O  
ATOM   3667  H1  WAT   796      37.979   6.619  18.406  1.00  0.00           H  
ATOM   3668  H2  WAT   796      37.025   5.504  18.036  1.00  0.00           H  
TER    3669      WAT   796 
ATOM   3669  O   WAT   797     -42.068  -9.700 -23.906  1.00  0.00           O  
ATOM   3670  H1  WAT   797     -41.205  -9.286 -23.895  1.00  0.00           H  
ATOM   3671  H2  WAT   797     -42.651  -9.030 -24.265  1.00  0.00           H  
TER    3672      WAT   797 
ATOM   3672  O   WAT   798     -24.059   2.548  -3.068  1.00  0.00           O  
ATOM   3673  H1  WAT   798     -23.516   2.455  -2.285  1.00  0.00           H  
ATOM   3674  H2  WAT   798     -24.159   1.655  -3.398  1.00  0.00           H  
TER    3675      WAT   798 
ATOM   3675  O   WAT   799     -17.655 -12.759  19.366  1.00  0.00           O  
ATOM   3676  H1  WAT   799     -17.446 -13.542  19.875  1.00  0.00           H  
ATOM   3677  H2  WAT   799     -18.556 -12.548  19.612  1.00  0.00           H  
TER    3678      WAT   799 
ATOM   3678  O   WAT   800      16.730 -12.196  -1.274  1.00  0.00           O  
ATOM   3679  H1  WAT   800      17.679 -12.101  -1.363  1.00  0.00           H  
ATOM   3680  H2  WAT   800      16.371 -11.719  -2.022  1.00  0.00           H  
TER    3681      WAT   800 
ATOM   3681  O   WAT   801       9.051 -20.519 -40.406  1.00  0.00           O  
ATOM   3682  H1  WAT   801       8.673 -20.955 -41.170  1.00  0.00           H  
ATOM   3683  H2  WAT   801       8.606 -19.672 -40.369  1.00  0.00           H  
TER    3684      WAT   801 
ATOM   3684  O   WAT   802     -29.519  16.299 -37.120  1.00  0.00           O  
ATOM   3685  H1  WAT   802     -29.972  17.108 -36.882  1.00  0.00           H  
ATOM   3686  H2  WAT   802     -28.854  16.189 -36.440  1.00  0.00           H  
TER    3687      WAT   802 
ATOM   3687  O   WAT   803      31.590 -30.436   6.968  1.00  0.00           O  
ATOM   3688  H1  WAT   803      31.551 -31.298   6.554  1.00  0.00           H  
ATOM   3689  H2  WAT   803      32.525 -30.243   7.034  1.00  0.00           H  
TER    3690      WAT   803 
ATOM   3690  O   WAT   804     -12.437  20.180 -20.221  1.00  0.00           O  
ATOM   3691  H1  WAT   804     -12.488  19.962 -21.152  1.00  0.00           H  
ATOM   3692  H2  WAT   804     -12.398  19.332 -19.779  1.00  0.00           H  
TER    3693      WAT   804 
ATOM   3693  O   WAT   805     -17.742 -43.388  16.661  1.00  0.00           O  
ATOM   3694  H1  WAT   805     -18.304 -44.116  16.396  1.00  0.00           H  
ATOM   3695  H2  WAT   805     -17.177 -43.233  15.904  1.00  0.00           H  
TER    3696      WAT   805 
ATOM   3696  O   WAT   806       6.226 -30.289  32.855  1.00  0.00           O  
ATOM   3697  H1  WAT   806       7.014 -30.809  33.012  1.00  0.00           H  
ATOM   3698  H2  WAT   806       5.588 -30.917  32.516  1.00  0.00           H  
TER    3699      WAT   806 
ATOM   3699  O   WAT   807     -22.357 -22.647  11.818  1.00  0.00           O  
ATOM   3700  H1  WAT   807     -22.137 -23.505  11.455  1.00  0.00           H  
ATOM   3701  H2  WAT   807     -23.250 -22.749  12.147  1.00  0.00           H  
TER    3702      WAT   807 
ATOM   3702  O   WAT   808      37.682   1.578   8.767  1.00  0.00           O  
ATOM   3703  H1  WAT   808      36.857   2.060   8.717  1.00  0.00           H  
ATOM   3704  H2  WAT   808      37.493   0.838   9.343  1.00  0.00           H  
TER    3705      WAT   808 
ATOM   3705  O   WAT   809      43.460  16.472  -0.820  1.00  0.00           O  
ATOM   3706  H1  WAT   809      43.848  15.618  -1.011  1.00  0.00           H  
ATOM   3707  H2  WAT   809      42.517  16.308  -0.796  1.00  0.00           H  
TER    3708      WAT   809 
ATOM   3708  O   WAT   810      10.190  38.356  -1.858  1.00  0.00           O  
ATOM   3709  H1  WAT   810      10.236  39.274  -1.592  1.00  0.00           H  
ATOM   3710  H2  WAT   810       9.290  38.094  -1.660  1.00  0.00           H  
TER    3711      WAT   810 
ATOM   3711  O   WAT   811      15.676   4.671   8.041  1.00  0.00           O  
ATOM   3712  H1  WAT   811      16.521   4.876   8.441  1.00  0.00           H  
ATOM   3713  H2  WAT   811      15.112   4.435   8.778  1.00  0.00           H  
TER    3714      WAT   811 
ATOM   3714  O   WAT   812     -13.416  17.466  42.839  1.00  0.00           O  
ATOM   3715  H1  WAT   812     -12.591  17.242  43.271  1.00  0.00           H  
ATOM   3716  H2  WAT   812     -13.668  16.668  42.374  1.00  0.00           H  
TER    3717      WAT   812 
ATOM   3717  O   WAT   813     -37.593  27.798  -1.314  1.00  0.00           O  
ATOM   3718  H1  WAT   813     -37.972  28.066  -0.477  1.00  0.00           H  
ATOM   3719  H2  WAT   813     -38.346  27.537  -1.845  1.00  0.00           H  
TER    3720      WAT   813 
ATOM   3720  O   WAT   814     -25.570   8.057   8.001  1.00  0.00           O  
ATOM   3721  H1  WAT   814     -25.496   8.721   8.687  1.00  0.00           H  
ATOM   3722  H2  WAT   814     -26.117   8.466   7.330  1.00  0.00           H  
TER    3723      WAT   814 
ATOM   3723  O   WAT   815      18.654  20.846  -9.495  1.00  0.00           O  
ATOM   3724  H1  WAT   815      18.832  20.061 -10.012  1.00  0.00           H  
ATOM   3725  H2  WAT   815      18.495  20.519  -8.609  1.00  0.00           H  
TER    3726      WAT   815 
ATOM   3726  O   WAT   816     -15.835 -23.657  12.874  1.00  0.00           O  
ATOM   3727  H1  WAT   816     -15.421 -23.339  13.676  1.00  0.00           H  
ATOM   3728  H2  WAT   816     -15.609 -24.586  12.840  1.00  0.00           H  
TER    3729      WAT   816 
ATOM   3729  O   WAT   817     -19.542  22.580 -27.219  1.00  0.00           O  
ATOM   3730  H1  WAT   817     -20.318  23.012 -26.861  1.00  0.00           H  
ATOM   3731  H2  WAT   817     -19.654  22.633 -28.168  1.00  0.00           H  
TER    3732      WAT   817 
ATOM   3732  O   WAT   818      30.322 -19.860 -12.824  1.00  0.00           O  
ATOM   3733  H1  WAT   818      31.030 -19.225 -12.932  1.00  0.00           H  
ATOM   3734  H2  WAT   818      30.764 -20.667 -12.560  1.00  0.00           H  
TER    3735      WAT   818 
ATOM   3735  O   WAT   819     -25.278  -2.218  29.751  1.00  0.00           O  
ATOM   3736  H1  WAT   819     -26.087  -2.008  29.285  1.00  0.00           H  
ATOM   3737  H2  WAT   819     -24.750  -1.422  29.685  1.00  0.00           H  
TER    3738      WAT   819 
ATOM   3738  O   WAT   820       7.843 -14.551  46.929  1.00  0.00           O  
ATOM   3739  H1  WAT   820       7.768 -13.598  46.979  1.00  0.00           H  
ATOM   3740  H2  WAT   820       7.330 -14.792  46.157  1.00  0.00           H  
TER    3741      WAT   820 
ATOM   3741  O   WAT   821     -11.820   4.383   1.184  1.00  0.00           O  
ATOM   3742  H1  WAT   821     -12.577   4.236   0.617  1.00  0.00           H  
ATOM   3743  H2  WAT   821     -12.047   3.946   2.005  1.00  0.00           H  
TER    3744      WAT   821 
ATOM   3744  O   WAT   822     -24.659  15.515  18.252  1.00  0.00           O  
ATOM   3745  H1  WAT   822     -25.079  15.418  17.398  1.00  0.00           H  
ATOM   3746  H2  WAT   822     -24.302  14.648  18.444  1.00  0.00           H  
TER    3747      WAT   822 
ATOM   3747  O   WAT   823     -29.172 -32.690  -4.154  1.00  0.00           O  
ATOM   3748  H1  WAT   823     -30.037 -32.286  -4.226  1.00  0.00           H  
ATOM   3749  H2  WAT   823     -28.576 -31.956  -4.007  1.00  0.00           H  
TER    3750      WAT   823 
ATOM   3750  O   WAT   824     -33.223  -7.455   6.214  1.00  0.00           O  
ATOM   3751  H1  WAT   824     -33.366  -7.152   5.318  1.00  0.00           H  
ATOM   3752  H2  WAT   824     -33.421  -8.391   6.185  1.00  0.00           H  
TER    3753      WAT   824 
ATOM   3753  O   WAT   825       5.954 -15.350  27.017  1.00  0.00           O  
ATOM   3754  H1  WAT   825       6.697 -15.285  27.616  1.00  0.00           H  
ATOM   3755  H2  WAT   825       5.400 -16.032  27.395  1.00  0.00           H  
TER    3756      WAT   825 
ATOM   3756  O   WAT   826     -37.003  -6.856   4.847  1.00  0.00           O  
ATOM   3757  H1  WAT   826     -36.921  -6.023   5.311  1.00  0.00           H  
ATOM   3758  H2  WAT   826     -37.373  -7.456   5.495  1.00  0.00           H  
TER    3759      WAT   826 
ATOM   3759  O   WAT   827      13.933   7.150   0.293  1.00  0.00           O  
ATOM   3760  H1  WAT   827      13.918   6.762   1.168  1.00  0.00           H  
ATOM   3761  H2  WAT   827      13.367   6.582  -0.230  1.00  0.00           H  
TER    3762      WAT   827 
ATOM   3762  O   WAT   828     -36.956  19.383 -25.095  1.00  0.00           O  
ATOM   3763  H1  WAT   828     -36.741  19.583 -24.184  1.00  0.00           H  
ATOM   3764  H2  WAT   828     -36.928  20.231 -25.539  1.00  0.00           H  
TER    3765      WAT   828 
ATOM   3765  O   WAT   829      10.007  36.499 -13.871  1.00  0.00           O  
ATOM   3766  H1  WAT   829       9.992  36.087 -13.007  1.00  0.00           H  
ATOM   3767  H2  WAT   829       9.114  36.398 -14.200  1.00  0.00           H  
TER    3768      WAT   829 
ATOM   3768  O   WAT   830      16.752 -10.263  23.806  1.00  0.00           O  
ATOM   3769  H1  WAT   830      17.440 -10.039  24.432  1.00  0.00           H  
ATOM   3770  H2  WAT   830      17.212 -10.714  23.097  1.00  0.00           H  
TER    3771      WAT   830 
ATOM   3771  O   WAT   831     -40.375   2.994  13.408  1.00  0.00           O  
ATOM   3772  H1  WAT   831     -41.267   2.744  13.168  1.00  0.00           H  
ATOM   3773  H2  WAT   831     -40.049   2.255  13.922  1.00  0.00           H  
TER    3774      WAT   831 
ATOM   3774  O   WAT   832      14.141  46.010  -2.905  1.00  0.00           O  
ATOM   3775  H1  WAT   832      15.075  46.215  -2.867  1.00  0.00           H  
ATOM   3776  H2  WAT   832      14.008  45.368  -2.208  1.00  0.00           H  
TER    3777      WAT   832 
ATOM   3777  O   WAT   833      -7.990  10.634 -27.028  1.00  0.00           O  
ATOM   3778  H1  WAT   833      -7.513  10.698 -27.855  1.00  0.00           H  
ATOM   3779  H2  WAT   833      -7.993  11.527 -26.684  1.00  0.00           H  
TER    3780      WAT   833 
ATOM   3780  O   WAT   834      35.820 -15.084   0.234  1.00  0.00           O  
ATOM   3781  H1  WAT   834      35.647 -14.168   0.451  1.00  0.00           H  
ATOM   3782  H2  WAT   834      36.717 -15.085  -0.100  1.00  0.00           H  
TER    3783      WAT   834 
ATOM   3783  O   WAT   835     -11.998  -4.240   2.184  1.00  0.00           O  
ATOM   3784  H1  WAT   835     -12.631  -4.789   2.648  1.00  0.00           H  
ATOM   3785  H2  WAT   835     -12.308  -3.346   2.325  1.00  0.00           H  
TER    3786      WAT   835 
ATOM   3786  O   WAT   836      19.616  38.792 -21.270  1.00  0.00           O  
ATOM   3787  H1  WAT   836      20.276  39.131 -21.874  1.00  0.00           H  
ATOM   3788  H2  WAT   836      20.091  38.167 -20.722  1.00  0.00           H  
TER    3789      WAT   836 
ATOM   3789  O   WAT   837      37.652   7.238   6.277  1.00  0.00           O  
ATOM   3790  H1  WAT   837      37.282   7.176   5.397  1.00  0.00           H  
ATOM   3791  H2  WAT   837      38.510   7.641   6.149  1.00  0.00           H  
TER    3792      WAT   837 
ATOM   3792  O   WAT   838      30.968 -14.687   8.611  1.00  0.00           O  
ATOM   3793  H1  WAT   838      30.690 -14.520   7.710  1.00  0.00           H  
ATOM   3794  H2  WAT   838      30.620 -13.947   9.109  1.00  0.00           H  
TER    3795      WAT   838 
ATOM   3795  O   WAT   839     -38.541   9.109  17.613  1.00  0.00           O  
ATOM   3796  H1  WAT   839     -39.117   9.561  16.996  1.00  0.00           H  
ATOM   3797  H2  WAT   839     -37.975   9.799  17.960  1.00  0.00           H  
TER    3798      WAT   839 
ATOM   3798  O   WAT   840       9.328 -29.734 -34.140  1.00  0.00           O  
ATOM   3799  H1  WAT   840       9.518 -30.552 -34.599  1.00  0.00           H  
ATOM   3800  H2  WAT   840       8.389 -29.772 -33.961  1.00  0.00           H  
TER    3801      WAT   840 
ATOM   3801  O   WAT   841     -23.002  10.074  -5.910  1.00  0.00           O  
ATOM   3802  H1  WAT   841     -23.199   9.351  -5.315  1.00  0.00           H  
ATOM   3803  H2  WAT   841     -22.560   9.660  -6.651  1.00  0.00           H  
TER    3804      WAT   841 
ATOM   3804  O   WAT   842      16.501 -30.164   4.033  1.00  0.00           O  
ATOM   3805  H1  WAT   842      16.660 -30.914   3.459  1.00  0.00           H  
ATOM   3806  H2  WAT   842      16.016 -30.527   4.773  1.00  0.00           H  
TER    3807      WAT   842 
ATOM   3807  O   WAT   843     -34.671  14.482 -23.903  1.00  0.00           O  
ATOM   3808  H1  WAT   843     -34.054  13.753 -23.847  1.00  0.00           H  
ATOM   3809  H2  WAT   843     -35.516  14.068 -24.077  1.00  0.00           H  
TER    3810      WAT   843 
ATOM   3810  O   WAT   844     -38.351 -10.478 -15.681  1.00  0.00           O  
ATOM   3811  H1  WAT   844     -38.064 -10.072 -16.499  1.00  0.00           H  
ATOM   3812  H2  WAT   844     -37.814 -10.062 -15.006  1.00  0.00           H  
TER    3813      WAT   844 
ATOM   3813  O   WAT   845     -19.228 -22.771  -0.211  1.00  0.00           O  
ATOM   3814  H1  WAT   845     -19.122 -22.362   0.647  1.00  0.00           H  
ATOM   3815  H2  WAT   845     -20.057 -22.424  -0.542  1.00  0.00           H  
TER    3816      WAT   845 
ATOM   3816  O   WAT   846     -22.392   8.329 -30.230  1.00  0.00           O  
ATOM   3817  H1  WAT   846     -22.900   9.129 -30.098  1.00  0.00           H  
ATOM   3818  H2  WAT   846     -22.765   7.703 -29.610  1.00  0.00           H  
TER    3819      WAT   846 
ATOM   3819  O   WAT   847      40.210  15.120  -8.325  1.00  0.00           O  
ATOM   3820  H1  WAT   847      40.186  15.374  -9.248  1.00  0.00           H  
ATOM   3821  H2  WAT   847      39.405  15.483  -7.956  1.00  0.00           H  
TER    3822      WAT   847 
ATOM   3822  O   WAT   848      11.224  49.158  -6.246  1.00  0.00           O  
ATOM   3823  H1  WAT   848      11.805  48.695  -5.643  1.00  0.00           H  
ATOM   3824  H2  WAT   848      11.793  49.789  -6.688  1.00  0.00           H  
TER    3825      WAT   848 
ATOM   3825  O   WAT   849      -2.752 -25.495 -26.801  1.00  0.00           O  
ATOM   3826  H1  WAT   849      -1.865 -25.686 -26.495  1.00  0.00           H  
ATOM   3827  H2  WAT   849      -2.714 -24.584 -27.094  1.00  0.00           H  
TER    3828      WAT   849 
ATOM   3828  O   WAT   850     -18.071 -46.733  10.451  1.00  0.00           O  
ATOM   3829  H1  WAT   850     -18.604 -46.979   9.695  1.00  0.00           H  
ATOM   3830  H2  WAT   850     -17.573 -45.971  10.156  1.00  0.00           H  
TER    3831      WAT   850 
ATOM   3831  O   WAT   851     -38.345  -1.778  32.874  1.00  0.00           O  
ATOM   3832  H1  WAT   851     -38.314  -2.519  32.270  1.00  0.00           H  
ATOM   3833  H2  WAT   851     -39.048  -1.223  32.536  1.00  0.00           H  
TER    3834      WAT   851 
ATOM   3834  O   WAT   852     -28.020  -2.393  18.212  1.00  0.00           O  
ATOM   3835  H1  WAT   852     -27.351  -2.802  17.664  1.00  0.00           H  
ATOM   3836  H2  WAT   852     -27.647  -2.404  19.093  1.00  0.00           H  
TER    3837      WAT   852 
ATOM   3837  O   WAT   853     -30.469  -9.015  14.428  1.00  0.00           O  
ATOM   3838  H1  WAT   853     -30.265  -9.897  14.116  1.00  0.00           H  
ATOM   3839  H2  WAT   853     -31.401  -8.904  14.241  1.00  0.00           H  
TER    3840      WAT   853 
ATOM   3840  O   WAT   854      41.641  11.841   4.314  1.00  0.00           O  
ATOM   3841  H1  WAT   854      42.063  11.315   3.634  1.00  0.00           H  
ATOM   3842  H2  WAT   854      41.624  12.728   3.954  1.00  0.00           H  
TER    3843      WAT   854 
ATOM   3843  O   WAT   855     -16.133  29.079 -28.542  1.00  0.00           O  
ATOM   3844  H1  WAT   855     -16.436  29.986 -28.521  1.00  0.00           H  
ATOM   3845  H2  WAT   855     -15.782  28.923 -27.666  1.00  0.00           H  
TER    3846      WAT   855 
ATOM   3846  O   WAT   856      -8.411  -0.223  25.922  1.00  0.00           O  
ATOM   3847  H1  WAT   856      -8.798   0.635  25.748  1.00  0.00           H  
ATOM   3848  H2  WAT   856      -7.622  -0.244  25.380  1.00  0.00           H  
TER    3849      WAT   856 
ATOM   3849  O   WAT   857     -18.446  35.442 -24.383  1.00  0.00           O  
ATOM   3850  H1  WAT   857     -18.825  36.313 -24.493  1.00  0.00           H  
ATOM   3851  H2  WAT   857     -19.011  35.014 -23.740  1.00  0.00           H  
TER    3852      WAT   857 
ATOM   3852  O   WAT   858      31.636 -10.819   1.025  1.00  0.00           O  
ATOM   3853  H1  WAT   858      31.465 -11.467   0.341  1.00  0.00           H  
ATOM   3854  H2  WAT   858      30.831 -10.800   1.543  1.00  0.00           H  
TER    3855      WAT   858 
ATOM   3855  O   WAT   859      18.340 -38.213 -17.416  1.00  0.00           O  
ATOM   3856  H1  WAT   859      18.843 -37.880 -18.159  1.00  0.00           H  
ATOM   3857  H2  WAT   859      18.603 -37.658 -16.682  1.00  0.00           H  
TER    3858      WAT   859 
ATOM   3858  O   WAT   860     -33.500 -29.501  -9.868  1.00  0.00           O  
ATOM   3859  H1  WAT   860     -32.786 -29.139 -10.392  1.00  0.00           H  
ATOM   3860  H2  WAT   860     -33.143 -29.554  -8.981  1.00  0.00           H  
TER    3861      WAT   860 
ATOM   3861  O   WAT   861       0.619  -8.076  12.370  1.00  0.00           O  
ATOM   3862  H1  WAT   861       0.292  -8.816  11.859  1.00  0.00           H  
ATOM   3863  H2  WAT   861       1.546  -8.269  12.506  1.00  0.00           H  
TER    3864      WAT   861 
ATOM   3864  O   WAT   862      20.531  31.583  25.996  1.00  0.00           O  
ATOM   3865  H1  WAT   862      20.010  30.806  26.197  1.00  0.00           H  
ATOM   3866  H2  WAT   862      21.315  31.242  25.565  1.00  0.00           H  
TER    3867      WAT   862 
ATOM   3867  O   WAT   863      -3.375  40.332  28.942  1.00  0.00           O  
ATOM   3868  H1  WAT   863      -2.576  40.858  28.964  1.00  0.00           H  
ATOM   3869  H2  WAT   863      -3.781  40.474  29.797  1.00  0.00           H  
TER    3870      WAT   863 
ATOM   3870  O   WAT   864      -5.793  25.521  18.639  1.00  0.00           O  
ATOM   3871  H1  WAT   864      -6.735  25.609  18.785  1.00  0.00           H  
ATOM   3872  H2  WAT   864      -5.651  24.578  18.556  1.00  0.00           H  
TER    3873      WAT   864 
ATOM   3873  O   WAT   865      12.163 -38.944  15.334  1.00  0.00           O  
ATOM   3874  H1  WAT   865      11.428 -38.875  14.725  1.00  0.00           H  
ATOM   3875  H2  WAT   865      12.884 -39.283  14.803  1.00  0.00           H  
TER    3876      WAT   865 
ATOM   3876  O   WAT   866      -4.038 -37.484  26.641  1.00  0.00           O  
ATOM   3877  H1  WAT   866      -4.608 -37.074  27.292  1.00  0.00           H  
ATOM   3878  H2  WAT   866      -3.445 -36.785  26.368  1.00  0.00           H  
TER    3879      WAT   866 
ATOM   3879  O   WAT   867      34.911 -25.301   6.084  1.00  0.00           O  
ATOM   3880  H1  WAT   867      34.954 -25.375   7.037  1.00  0.00           H  
ATOM   3881  H2  WAT   867      34.397 -24.509   5.928  1.00  0.00           H  
TER    3882      WAT   867 
ATOM   3882  O   WAT   868     -36.155   8.412 -14.175  1.00  0.00           O  
ATOM   3883  H1  WAT   868     -36.701   7.683 -14.471  1.00  0.00           H  
ATOM   3884  H2  WAT   868     -35.855   8.830 -14.983  1.00  0.00           H  
TER    3885      WAT   868 
ATOM   3885  O   WAT   869     -13.030  -7.718 -26.813  1.00  0.00           O  
ATOM   3886  H1  WAT   869     -13.025  -7.305 -25.949  1.00  0.00           H  
ATOM   3887  H2  WAT   869     -13.421  -7.061 -27.389  1.00  0.00           H  
TER    3888      WAT   869 
ATOM   3888  O   WAT   870      -9.183  38.350   0.212  1.00  0.00           O  
ATOM   3889  H1  WAT   870      -8.420  38.691   0.678  1.00  0.00           H  
ATOM   3890  H2  WAT   870      -8.855  38.136  -0.661  1.00  0.00           H  
TER    3891      WAT   870 
ATOM   3891  O   WAT   871      10.698 -41.016   2.932  1.00  0.00           O  
ATOM   3892  H1  WAT   871      11.045 -41.535   2.206  1.00  0.00           H  
ATOM   3893  H2  WAT   871      10.767 -41.592   3.693  1.00  0.00           H  
TER    3894      WAT   871 
ATOM   3894  O   WAT   872      19.468 -32.943 -18.133  1.00  0.00           O  
ATOM   3895  H1  WAT   872      19.985 -32.707 -18.904  1.00  0.00           H  
ATOM   3896  H2  WAT   872      19.994 -32.644 -17.392  1.00  0.00           H  
TER    3897      WAT   872 
ATOM   3897  O   WAT   873      29.745 -26.178 -14.341  1.00  0.00           O  
ATOM   3898  H1  WAT   873      30.579 -26.561 -14.613  1.00  0.00           H  
ATOM   3899  H2  WAT   873      29.991 -25.404 -13.835  1.00  0.00           H  
TER    3900      WAT   873 
ATOM   3900  O   WAT   874     -28.461   2.381  29.250  1.00  0.00           O  
ATOM   3901  H1  WAT   874     -27.551   2.676  29.255  1.00  0.00           H  
ATOM   3902  H2  WAT   874     -28.517   1.766  29.982  1.00  0.00           H  
TER    3903      WAT   874 
ATOM   3903  O   WAT   875      -7.714 -29.339   8.678  1.00  0.00           O  
ATOM   3904  H1  WAT   875      -7.497 -30.245   8.897  1.00  0.00           H  
ATOM   3905  H2  WAT   875      -7.969 -28.946   9.513  1.00  0.00           H  
TER    3906      WAT   875 
ATOM   3906  O   WAT   876       5.267  -3.805  39.354  1.00  0.00           O  
ATOM   3907  H1  WAT   876       4.738  -3.416  40.050  1.00  0.00           H  
ATOM   3908  H2  WAT   876       5.745  -3.067  38.975  1.00  0.00           H  
TER    3909      WAT   876 
ATOM   3909  O   WAT   877      -6.076   5.125 -19.346  1.00  0.00           O  
ATOM   3910  H1  WAT   877      -5.942   5.665 -20.124  1.00  0.00           H  
ATOM   3911  H2  WAT   877      -5.253   5.194 -18.862  1.00  0.00           H  
TER    3912      WAT   877 
ATOM   3912  O   WAT   878      -4.782  26.654 -26.134  1.00  0.00           O  
ATOM   3913  H1  WAT   878      -4.879  26.011 -26.836  1.00  0.00           H  
ATOM   3914  H2  WAT   878      -4.704  26.130 -25.337  1.00  0.00           H  
TER    3915      WAT   878 
ATOM   3915  O   WAT   879     -33.045 -27.191  20.898  1.00  0.00           O  
ATOM   3916  H1  WAT   879     -32.635 -27.302  20.040  1.00  0.00           H  
ATOM   3917  H2  WAT   879     -33.761 -27.825  20.906  1.00  0.00           H  
TER    3918      WAT   879 
ATOM   3918  O   WAT   880     -14.912  -8.566  26.964  1.00  0.00           O  
ATOM   3919  H1  WAT   880     -15.064  -7.638  27.142  1.00  0.00           H  
ATOM   3920  H2  WAT   880     -14.186  -8.805  27.540  1.00  0.00           H  
TER    3921      WAT   880 
ATOM   3921  O   WAT   881     -40.442  -0.550 -32.844  1.00  0.00           O  
ATOM   3922  H1  WAT   881     -41.325  -0.197 -32.950  1.00  0.00           H  
ATOM   3923  H2  WAT   881     -40.514  -1.463 -33.123  1.00  0.00           H  
TER    3924      WAT   881 
ATOM   3924  O   WAT   882      -6.599 -32.694 -11.056  1.00  0.00           O  
ATOM   3925  H1  WAT   882      -5.722 -32.534 -11.405  1.00  0.00           H  
ATOM   3926  H2  WAT   882      -6.632 -32.182 -10.248  1.00  0.00           H  
TER    3927      WAT   882 
ATOM   3927  O   WAT   883      33.162   6.264 -22.320  1.00  0.00           O  
ATOM   3928  H1  WAT   883      32.619   7.045 -22.216  1.00  0.00           H  
ATOM   3929  H2  WAT   883      34.005   6.506 -21.938  1.00  0.00           H  
TER    3930      WAT   883 
ATOM   3930  O   WAT   884      35.183 -18.033   5.200  1.00  0.00           O  
ATOM   3931  H1  WAT   884      35.010 -17.715   4.313  1.00  0.00           H  
ATOM   3932  H2  WAT   884      35.480 -18.935   5.076  1.00  0.00           H  
TER    3933      WAT   884 
ATOM   3933  O   WAT   885      27.227   7.670  19.344  1.00  0.00           O  
ATOM   3934  H1  WAT   885      27.583   8.079  20.132  1.00  0.00           H  
ATOM   3935  H2  WAT   885      27.064   8.401  18.747  1.00  0.00           H  
TER    3936      WAT   885 
ATOM   3936  O   WAT   886     -13.592 -26.421  32.484  1.00  0.00           O  
ATOM   3937  H1  WAT   886     -13.479 -27.371  32.438  1.00  0.00           H  
ATOM   3938  H2  WAT   886     -14.141 -26.208  31.730  1.00  0.00           H  
TER    3939      WAT   886 
ATOM   3939  O   WAT   887     -32.578 -28.823  -7.342  1.00  0.00           O  
ATOM   3940  H1  WAT   887     -32.639 -28.363  -6.505  1.00  0.00           H  
ATOM   3941  H2  WAT   887     -31.811 -29.389  -7.249  1.00  0.00           H  
TER    3942      WAT   887 
ATOM   3942  O   WAT   888      14.051  23.966  25.643  1.00  0.00           O  
ATOM   3943  H1  WAT   888      14.998  23.852  25.562  1.00  0.00           H  
ATOM   3944  H2  WAT   888      13.948  24.805  26.092  1.00  0.00           H  
TER    3945      WAT   888 
ATOM   3945  O   WAT   889      28.916 -26.974  22.698  1.00  0.00           O  
ATOM   3946  H1  WAT   889      28.493 -26.950  21.841  1.00  0.00           H  
ATOM   3947  H2  WAT   889      28.963 -27.905  22.917  1.00  0.00           H  
TER    3948      WAT   889 
ATOM   3948  O   WAT   890     -31.940   9.098  22.176  1.00  0.00           O  
ATOM   3949  H1  WAT   890     -31.003   8.975  22.324  1.00  0.00           H  
ATOM   3950  H2  WAT   890     -32.296   9.292  23.043  1.00  0.00           H  
TER    3951      WAT   890 
ATOM   3951  O   WAT   891     -40.352 -10.354   4.232  1.00  0.00           O  
ATOM   3952  H1  WAT   891     -41.046 -10.427   3.577  1.00  0.00           H  
ATOM   3953  H2  WAT   891     -39.635 -10.882   3.881  1.00  0.00           H  
TER    3954      WAT   891 
ATOM   3954  O   WAT   892      25.911  26.674 -22.157  1.00  0.00           O  
ATOM   3955  H1  WAT   892      26.273  27.202 -21.445  1.00  0.00           H  
ATOM   3956  H2  WAT   892      24.963  26.774 -22.071  1.00  0.00           H  
TER    3957      WAT   892 
ATOM   3957  O   WAT   893      -4.378  26.034 -15.244  1.00  0.00           O  
ATOM   3958  H1  WAT   893      -5.108  26.549 -14.903  1.00  0.00           H  
ATOM   3959  H2  WAT   893      -3.633  26.635 -15.229  1.00  0.00           H  
TER    3960      WAT   893 
ATOM   3960  O   WAT   894     -23.544  10.123  -8.858  1.00  0.00           O  
ATOM   3961  H1  WAT   894     -22.821   9.530  -9.064  1.00  0.00           H  
ATOM   3962  H2  WAT   894     -23.119  10.913  -8.526  1.00  0.00           H  
TER    3963      WAT   894 
ATOM   3963  O   WAT   895     -20.841  -7.996 -21.968  1.00  0.00           O  
ATOM   3964  H1  WAT   895     -20.482  -7.476 -21.249  1.00  0.00           H  
ATOM   3965  H2  WAT   895     -21.345  -8.686 -21.536  1.00  0.00           H  
TER    3966      WAT   895 
ATOM   3966  O   WAT   896      34.311  -0.133  -0.960  1.00  0.00           O  
ATOM   3967  H1  WAT   896      34.226  -0.487  -1.845  1.00  0.00           H  
ATOM   3968  H2  WAT   896      33.429  -0.193  -0.593  1.00  0.00           H  
TER    3969      WAT   896 
ATOM   3969  O   WAT   897     -20.404   9.657   7.659  1.00  0.00           O  
ATOM   3970  H1  WAT   897     -20.765   9.476   8.527  1.00  0.00           H  
ATOM   3971  H2  WAT   897     -21.151   9.976   7.152  1.00  0.00           H  
TER    3972      WAT   897 
ATOM   3972  O   WAT   898      42.143 -13.307   0.223  1.00  0.00           O  
ATOM   3973  H1  WAT   898      41.433 -13.090  -0.382  1.00  0.00           H  
ATOM   3974  H2  WAT   898      42.551 -12.465   0.425  1.00  0.00           H  
TER    3975      WAT   898 
ATOM   3975  O   WAT   899     -35.263 -14.072   8.976  1.00  0.00           O  
ATOM   3976  H1  WAT   899     -34.699 -13.965   8.210  1.00  0.00           H  
ATOM   3977  H2  WAT   899     -36.149 -14.118   8.616  1.00  0.00           H  
TER    3978      WAT   899 
ATOM   3978  O   WAT   900     -30.702 -17.143 -11.544  1.00  0.00           O  
ATOM   3979  H1  WAT   900     -29.846 -17.556 -11.426  1.00  0.00           H  
ATOM   3980  H2  WAT   900     -30.674 -16.370 -10.981  1.00  0.00           H  
TER    3981      WAT   900 
ATOM   3981  O   WAT   901     -25.894 -26.357   5.558  1.00  0.00           O  
ATOM   3982  H1  WAT   901     -25.564 -27.150   5.137  1.00  0.00           H  
ATOM   3983  H2  WAT   901     -26.319 -26.668   6.357  1.00  0.00           H  
TER    3984      WAT   901 
ATOM   3984  O   WAT   902       5.508  31.219  11.188  1.00  0.00           O  
ATOM   3985  H1  WAT   902       5.696  31.502  10.293  1.00  0.00           H  
ATOM   3986  H2  WAT   902       6.182  30.567  11.380  1.00  0.00           H  
TER    3987      WAT   902 
ATOM   3987  O   WAT   903     -41.764   7.115  25.243  1.00  0.00           O  
ATOM   3988  H1  WAT   903     -42.071   7.781  24.629  1.00  0.00           H  
ATOM   3989  H2  WAT   903     -41.882   7.511  26.106  1.00  0.00           H  
TER    3990      WAT   903 
ATOM   3990  O   WAT   904      23.358 -11.089 -45.103  1.00  0.00           O  
ATOM   3991  H1  WAT   904      24.193 -11.303 -45.519  1.00  0.00           H  
ATOM   3992  H2  WAT   904      23.526 -11.189 -44.165  1.00  0.00           H  
TER    3993      WAT   904 
ATOM   3993  O   WAT   905      34.299  27.650  19.969  1.00  0.00           O  
ATOM   3994  H1  WAT   905      33.952  27.997  19.147  1.00  0.00           H  
ATOM   3995  H2  WAT   905      33.532  27.302  20.424  1.00  0.00           H  
TER    3996      WAT   905 
ATOM   3996  O   WAT   906      41.051   7.548 -19.648  1.00  0.00           O  
ATOM   3997  H1  WAT   906      41.161   6.599 -19.701  1.00  0.00           H  
ATOM   3998  H2  WAT   906      40.564   7.777 -20.440  1.00  0.00           H  
TER    3999      WAT   906 
ATOM   3999  O   WAT   907      42.156  21.533  19.648  1.00  0.00           O  
ATOM   4000  H1  WAT   907      41.437  21.025  19.271  1.00  0.00           H  
ATOM   4001  H2  WAT   907      42.119  22.374  19.194  1.00  0.00           H  
TER    4002      WAT   907 
ATOM   4002  O   WAT   908     -12.871  41.348  -4.867  1.00  0.00           O  
ATOM   4003  H1  WAT   908     -12.010  40.964  -5.033  1.00  0.00           H  
ATOM   4004  H2  WAT   908     -12.691  42.273  -4.694  1.00  0.00           H  
TER    4005      WAT   908 
ATOM   4005  O   WAT   909     -19.876   4.126 -39.572  1.00  0.00           O  
ATOM   4006  H1  WAT   909     -20.526   3.631 -40.070  1.00  0.00           H  
ATOM   4007  H2  WAT   909     -20.353   4.889 -39.245  1.00  0.00           H  
TER    4008      WAT   909 
ATOM   4008  O   WAT   910      31.020 -26.826 -10.689  1.00  0.00           O  
ATOM   4009  H1  WAT   910      31.852 -26.978 -10.240  1.00  0.00           H  
ATOM   4010  H2  WAT   910      30.674 -27.703 -10.855  1.00  0.00           H  
TER    4011      WAT   910 
ATOM   4011  O   WAT   911      30.948  27.715  10.653  1.00  0.00           O  
ATOM   4012  H1  WAT   911      30.081  27.311  10.614  1.00  0.00           H  
ATOM   4013  H2  WAT   911      31.558  26.980  10.592  1.00  0.00           H  
TER    4014      WAT   911 
ATOM   4014  O   WAT   912      22.126  25.706  17.028  1.00  0.00           O  
ATOM   4015  H1  WAT   912      22.348  26.430  17.614  1.00  0.00           H  
ATOM   4016  H2  WAT   912      22.894  25.610  16.465  1.00  0.00           H  
TER    4017      WAT   912 
ATOM   4017  O   WAT   913     -15.107 -38.185   2.120  1.00  0.00           O  
ATOM   4018  H1  WAT   913     -15.587 -38.087   1.298  1.00  0.00           H  
ATOM   4019  H2  WAT   913     -14.189 -38.071   1.876  1.00  0.00           H  
TER    4020      WAT   913 
ATOM   4020  O   WAT   914      15.148 -20.833 -25.261  1.00  0.00           O  
ATOM   4021  H1  WAT   914      14.847 -21.738 -25.174  1.00  0.00           H  
ATOM   4022  H2  WAT   914      14.704 -20.507 -26.044  1.00  0.00           H  
TER    4023      WAT   914 
ATOM   4023  O   WAT   915     -40.897 -28.464  18.080  1.00  0.00           O  
ATOM   4024  H1  WAT   915     -40.248 -28.377  17.382  1.00  0.00           H  
ATOM   4025  H2  WAT   915     -40.863 -29.388  18.326  1.00  0.00           H  
TER    4026      WAT   915 
ATOM   4026  O   WAT   916      -9.467  -2.476   1.392  1.00  0.00           O  
ATOM   4027  H1  WAT   916      -9.627  -1.537   1.495  1.00  0.00           H  
ATOM   4028  H2  WAT   916     -10.138  -2.894   1.931  1.00  0.00           H  
TER    4029      WAT   916 
ATOM   4029  O   WAT   917      35.751  15.208   9.655  1.00  0.00           O  
ATOM   4030  H1  WAT   917      35.099  14.507   9.643  1.00  0.00           H  
ATOM   4031  H2  WAT   917      35.411  15.863   9.046  1.00  0.00           H  
TER    4032      WAT   917 
ATOM   4032  O   WAT   918      -7.953 -23.493  19.299  1.00  0.00           O  
ATOM   4033  H1  WAT   918      -7.581 -22.616  19.393  1.00  0.00           H  
ATOM   4034  H2  WAT   918      -7.329 -24.066  19.744  1.00  0.00           H  
TER    4035      WAT   918 
ATOM   4035  O   WAT   919     -23.062  16.832   0.755  1.00  0.00           O  
ATOM   4036  H1  WAT   919     -22.365  16.452   1.291  1.00  0.00           H  
ATOM   4037  H2  WAT   919     -23.381  16.101   0.225  1.00  0.00           H  
TER    4038      WAT   919 
ATOM   4038  O   WAT   920      31.365 -22.475  -2.779  1.00  0.00           O  
ATOM   4039  H1  WAT   920      32.305 -22.308  -2.712  1.00  0.00           H  
ATOM   4040  H2  WAT   920      31.299 -23.419  -2.926  1.00  0.00           H  
TER    4041      WAT   920 
ATOM   4041  O   WAT   921     -39.848  20.618 -25.966  1.00  0.00           O  
ATOM   4042  H1  WAT   921     -40.448  20.253 -25.315  1.00  0.00           H  
ATOM   4043  H2  WAT   921     -39.009  20.679 -25.510  1.00  0.00           H  
TER    4044      WAT   921 
ATOM   4044  O   WAT   922     -25.058  12.236  39.250  1.00  0.00           O  
ATOM   4045  H1  WAT   922     -24.768  11.450  38.786  1.00  0.00           H  
ATOM   4046  H2  WAT   922     -25.641  11.908  39.935  1.00  0.00           H  
TER    4047      WAT   922 
ATOM   4047  O   WAT   923     -18.707 -28.857  22.492  1.00  0.00           O  
ATOM   4048  H1  WAT   923     -19.332 -29.581  22.478  1.00  0.00           H  
ATOM   4049  H2  WAT   923     -18.948 -28.346  23.265  1.00  0.00           H  
TER    4050      WAT   923 
ATOM   4050  O   WAT   924      25.844   8.763   4.415  1.00  0.00           O  
ATOM   4051  H1  WAT   924      25.172   9.444   4.387  1.00  0.00           H  
ATOM   4052  H2  WAT   924      25.534   8.096   3.802  1.00  0.00           H  
TER    4053      WAT   924 
ATOM   4053  O   WAT   925     -40.845  -4.452  24.485  1.00  0.00           O  
ATOM   4054  H1  WAT   925     -41.506  -3.761  24.440  1.00  0.00           H  
ATOM   4055  H2  WAT   925     -41.291  -5.183  24.914  1.00  0.00           H  
TER    4056      WAT   925 
ATOM   4056  O   WAT   926      38.934  18.155   4.571  1.00  0.00           O  
ATOM   4057  H1  WAT   926      38.253  18.807   4.735  1.00  0.00           H  
ATOM   4058  H2  WAT   926      38.762  17.463   5.210  1.00  0.00           H  
TER    4059      WAT   926 
ATOM   4059  O   WAT   927     -35.395  13.606 -10.445  1.00  0.00           O  
ATOM   4060  H1  WAT   927     -35.148  13.191 -11.272  1.00  0.00           H  
ATOM   4061  H2  WAT   927     -36.220  14.051 -10.639  1.00  0.00           H  
TER    4062      WAT   927 
ATOM   4062  O   WAT   928      38.357 -17.841  20.124  1.00  0.00           O  
ATOM   4063  H1  WAT   928      38.671 -17.282  20.836  1.00  0.00           H  
ATOM   4064  H2  WAT   928      37.418 -17.928  20.284  1.00  0.00           H  
TER    4065      WAT   928 
ATOM   4065  O   WAT   929     -26.178  36.467  11.086  1.00  0.00           O  
ATOM   4066  H1  WAT   929     -25.857  35.927  10.363  1.00  0.00           H  
ATOM   4067  H2  WAT   929     -25.584  37.218  11.106  1.00  0.00           H  
TER    4068      WAT   929 
ATOM   4068  O   WAT   930      38.510   5.182  22.603  1.00  0.00           O  
ATOM   4069  H1  WAT   930      37.902   4.975  23.313  1.00  0.00           H  
ATOM   4070  H2  WAT   930      38.857   4.333  22.329  1.00  0.00           H  
TER    4071      WAT   930 
ATOM   4071  O   WAT   931      43.498  -7.658  17.187  1.00  0.00           O  
ATOM   4072  H1  WAT   931      43.095  -7.642  18.055  1.00  0.00           H  
ATOM   4073  H2  WAT   931      43.582  -6.736  16.945  1.00  0.00           H  
TER    4074      WAT   931 
ATOM   4074  O   WAT   932     -18.090  -8.242  24.853  1.00  0.00           O  
ATOM   4075  H1  WAT   932     -17.586  -7.504  25.195  1.00  0.00           H  
ATOM   4076  H2  WAT   932     -18.215  -8.817  25.608  1.00  0.00           H  
TER    4077      WAT   932 
ATOM   4077  O   WAT   933      14.211  -8.423  23.495  1.00  0.00           O  
ATOM   4078  H1  WAT   933      14.418  -9.331  23.715  1.00  0.00           H  
ATOM   4079  H2  WAT   933      14.591  -7.911  24.209  1.00  0.00           H  
TER    4080      WAT   933 
ATOM   4080  O   WAT   934      -4.925 -26.354  -8.863  1.00  0.00           O  
ATOM   4081  H1  WAT   934      -5.469 -25.706  -9.311  1.00  0.00           H  
ATOM   4082  H2  WAT   934      -5.456 -26.638  -8.119  1.00  0.00           H  
TER    4083      WAT   934 
ATOM   4083  O   WAT   935     -30.021 -34.064   7.313  1.00  0.00           O  
ATOM   4084  H1  WAT   935     -29.432 -34.807   7.181  1.00  0.00           H  
ATOM   4085  H2  WAT   935     -30.892 -34.413   7.125  1.00  0.00           H  
TER    4086      WAT   935 
ATOM   4086  O   WAT   936     -40.429 -15.656 -14.621  1.00  0.00           O  
ATOM   4087  H1  WAT   936     -40.408 -15.147 -15.431  1.00  0.00           H  
ATOM   4088  H2  WAT   936     -41.247 -15.398 -14.197  1.00  0.00           H  
TER    4089      WAT   936 
ATOM   4089  O   WAT   937      21.197  -5.285  14.862  1.00  0.00           O  
ATOM   4090  H1  WAT   937      20.296  -5.347  14.545  1.00  0.00           H  
ATOM   4091  H2  WAT   937      21.544  -4.498  14.442  1.00  0.00           H  
TER    4092      WAT   937 
ATOM   4092  O   WAT   938      -2.373  40.869 -14.736  1.00  0.00           O  
ATOM   4093  H1  WAT   938      -3.205  41.257 -15.005  1.00  0.00           H  
ATOM   4094  H2  WAT   938      -1.744  41.588 -14.793  1.00  0.00           H  
TER    4095      WAT   938 
ATOM   4095  O   WAT   939     -15.068  29.734 -31.902  1.00  0.00           O  
ATOM   4096  H1  WAT   939     -14.616  29.965 -32.713  1.00  0.00           H  
ATOM   4097  H2  WAT   939     -14.470  30.011 -31.208  1.00  0.00           H  
TER    4098      WAT   939 
ATOM   4098  O   WAT   940     -17.333  14.597 -44.573  1.00  0.00           O  
ATOM   4099  H1  WAT   940     -17.230  14.111 -43.755  1.00  0.00           H  
ATOM   4100  H2  WAT   940     -16.439  14.809 -44.840  1.00  0.00           H  
TER    4101      WAT   940 
ATOM   4101  O   WAT   941       5.475 -26.269  21.370  1.00  0.00           O  
ATOM   4102  H1  WAT   941       4.529 -26.299  21.228  1.00  0.00           H  
ATOM   4103  H2  WAT   941       5.584 -26.472  22.299  1.00  0.00           H  
TER    4104      WAT   941 
ATOM   4104  O   WAT   942       6.274  24.334  24.126  1.00  0.00           O  
ATOM   4105  H1  WAT   942       5.442  24.519  23.690  1.00  0.00           H  
ATOM   4106  H2  WAT   942       6.162  24.676  25.012  1.00  0.00           H  
TER    4107      WAT   942 
ATOM   4107  O   WAT   943     -18.748  36.204 -10.197  1.00  0.00           O  
ATOM   4108  H1  WAT   943     -18.238  35.730  -9.541  1.00  0.00           H  
ATOM   4109  H2  WAT   943     -18.207  36.178 -10.986  1.00  0.00           H  
TER    4110      WAT   943 
ATOM   4110  O   WAT   944      -0.374  26.533 -10.714  1.00  0.00           O  
ATOM   4111  H1  WAT   944      -0.477  25.585 -10.795  1.00  0.00           H  
ATOM   4112  H2  WAT   944      -0.315  26.687  -9.771  1.00  0.00           H  
TER    4113      WAT   944 
ATOM   4113  O   WAT   945      18.800 -25.182  -1.372  1.00  0.00           O  
ATOM   4114  H1  WAT   945      18.905 -24.341  -1.817  1.00  0.00           H  
ATOM   4115  H2  WAT   945      17.873 -25.396  -1.482  1.00  0.00           H  
TER    4116      WAT   945 
ATOM   4116  O   WAT   946      -9.924  17.377  17.783  1.00  0.00           O  
ATOM   4117  H1  WAT   946     -10.331  17.966  17.148  1.00  0.00           H  
ATOM   4118  H2  WAT   946     -10.023  16.505  17.400  1.00  0.00           H  
TER    4119      WAT   946 
ATOM   4119  O   WAT   947     -21.060  14.446 -32.483  1.00  0.00           O  
ATOM   4120  H1  WAT   947     -21.993  14.658 -32.475  1.00  0.00           H  
ATOM   4121  H2  WAT   947     -20.741  14.736 -31.628  1.00  0.00           H  
TER    4122      WAT   947 
ATOM   4122  O   WAT   948     -29.504  31.494   0.352  1.00  0.00           O  
ATOM   4123  H1  WAT   948     -30.122  30.781   0.190  1.00  0.00           H  
ATOM   4124  H2  WAT   948     -29.360  31.886  -0.509  1.00  0.00           H  
TER    4125      WAT   948 
ATOM   4125  O   WAT   949     -27.832  -1.344  30.827  1.00  0.00           O  
ATOM   4126  H1  WAT   949     -27.095  -1.342  31.438  1.00  0.00           H  
ATOM   4127  H2  WAT   949     -28.170  -0.449  30.856  1.00  0.00           H  
TER    4128      WAT   949 
ATOM   4128  O   WAT   950     -10.201   8.878 -50.560  1.00  0.00           O  
ATOM   4129  H1  WAT   950     -10.152   9.694 -50.063  1.00  0.00           H  
ATOM   4130  H2  WAT   950     -10.544   9.138 -51.415  1.00  0.00           H  
TER    4131      WAT   950 
ATOM   4131  O   WAT   951      16.097   3.690  -0.004  1.00  0.00           O  
ATOM   4132  H1  WAT   951      16.317   2.886   0.465  1.00  0.00           H  
ATOM   4133  H2  WAT   951      15.237   3.518  -0.386  1.00  0.00           H  
TER    4134      WAT   951 
ATOM   4134  O   WAT   952     -21.206 -30.358  11.474  1.00  0.00           O  
ATOM   4135  H1  WAT   952     -21.681 -30.802  12.176  1.00  0.00           H  
ATOM   4136  H2  WAT   952     -21.315 -30.928  10.713  1.00  0.00           H  
TER    4137      WAT   952 
ATOM   4137  O   WAT   953      36.171  -7.239  -2.639  1.00  0.00           O  
ATOM   4138  H1  WAT   953      36.881  -7.072  -2.020  1.00  0.00           H  
ATOM   4139  H2  WAT   953      36.134  -8.193  -2.711  1.00  0.00           H  
TER    4140      WAT   953 
ATOM   4140  O   WAT   954      -1.700  34.609  -5.214  1.00  0.00           O  
ATOM   4141  H1  WAT   954      -2.270  34.607  -4.445  1.00  0.00           H  
ATOM   4142  H2  WAT   954      -1.954  33.824  -5.701  1.00  0.00           H  
TER    4143      WAT   954 
ATOM   4143  O   WAT   955       5.481  39.169 -13.512  1.00  0.00           O  
ATOM   4144  H1  WAT   955       4.982  39.176 -14.328  1.00  0.00           H  
ATOM   4145  H2  WAT   955       4.831  38.984 -12.835  1.00  0.00           H  
TER    4146      WAT   955 
ATOM   4146  O   WAT   956      36.772 -29.959   7.678  1.00  0.00           O  
ATOM   4147  H1  WAT   956      37.505 -29.353   7.790  1.00  0.00           H  
ATOM   4148  H2  WAT   956      37.152 -30.824   7.831  1.00  0.00           H  
TER    4149      WAT   956 
ATOM   4149  O   WAT   957       4.600  31.441  -0.196  1.00  0.00           O  
ATOM   4150  H1  WAT   957       4.709  32.374  -0.011  1.00  0.00           H  
ATOM   4151  H2  WAT   957       3.865  31.172   0.355  1.00  0.00           H  
TER    4152      WAT   957 
ATOM   4152  O   WAT   958      37.133  29.893   1.872  1.00  0.00           O  
ATOM   4153  H1  WAT   958      38.024  29.966   1.529  1.00  0.00           H  
ATOM   4154  H2  WAT   958      36.829  30.798   1.944  1.00  0.00           H  
TER    4155      WAT   958 
ATOM   4155  O   WAT   959     -28.667   9.938 -23.059  1.00  0.00           O  
ATOM   4156  H1  WAT   959     -29.280   9.996 -23.792  1.00  0.00           H  
ATOM   4157  H2  WAT   959     -27.987   9.336 -23.363  1.00  0.00           H  
TER    4158      WAT   959 
ATOM   4158  O   WAT   960      19.293 -31.805  -2.045  1.00  0.00           O  
ATOM   4159  H1  WAT   960      19.654 -30.927  -2.169  1.00  0.00           H  
ATOM   4160  H2  WAT   960      19.948 -32.261  -1.515  1.00  0.00           H  
TER    4161      WAT   960 
ATOM   4161  O   WAT   961       2.329  43.456   5.772  1.00  0.00           O  
ATOM   4162  H1  WAT   961       3.218  43.154   5.587  1.00  0.00           H  
ATOM   4163  H2  WAT   961       2.241  44.263   5.265  1.00  0.00           H  
TER    4164      WAT   961 
ATOM   4164  O   WAT   962     -42.896   2.352  -6.106  1.00  0.00           O  
ATOM   4165  H1  WAT   962     -43.018   3.302  -6.088  1.00  0.00           H  
ATOM   4166  H2  WAT   962     -41.946   2.232  -6.110  1.00  0.00           H  
TER    4167      WAT   962 
ATOM   4167  O   WAT   963      11.416  -7.695  29.542  1.00  0.00           O  
ATOM   4168  H1  WAT   963      11.568  -8.602  29.807  1.00  0.00           H  
ATOM   4169  H2  WAT   963      10.468  -7.583  29.605  1.00  0.00           H  
TER    4170      WAT   963 
ATOM   4170  O   WAT   964      32.084  32.754   0.958  1.00  0.00           O  
ATOM   4171  H1  WAT   964      31.433  33.340   1.345  1.00  0.00           H  
ATOM   4172  H2  WAT   964      32.702  32.581   1.668  1.00  0.00           H  
TER    4173      WAT   964 
ATOM   4173  O   WAT   965      19.185  29.096  11.175  1.00  0.00           O  
ATOM   4174  H1  WAT   965      19.969  29.308  11.681  1.00  0.00           H  
ATOM   4175  H2  WAT   965      19.072  28.153  11.294  1.00  0.00           H  
TER    4176      WAT   965 
ATOM   4176  O   WAT   966     -20.879  19.471 -27.312  1.00  0.00           O  
ATOM   4177  H1  WAT   966     -21.015  18.722 -26.732  1.00  0.00           H  
ATOM   4178  H2  WAT   966     -20.117  19.921 -26.947  1.00  0.00           H  
TER    4179      WAT   966 
ATOM   4179  O   WAT   967      32.934  20.490  21.422  1.00  0.00           O  
ATOM   4180  H1  WAT   967      31.991  20.632  21.503  1.00  0.00           H  
ATOM   4181  H2  WAT   967      33.082  20.396  20.481  1.00  0.00           H  
TER    4182      WAT   967 
ATOM   4182  O   WAT   968      40.034   6.463  -6.293  1.00  0.00           O  
ATOM   4183  H1  WAT   968      40.699   6.739  -5.663  1.00  0.00           H  
ATOM   4184  H2  WAT   968      39.202   6.623  -5.848  1.00  0.00           H  
TER    4185      WAT   968 
ATOM   4185  O   WAT   969      34.712 -24.885 -19.714  1.00  0.00           O  
ATOM   4186  H1  WAT   969      33.965 -24.717 -20.289  1.00  0.00           H  
ATOM   4187  H2  WAT   969      34.965 -25.788 -19.908  1.00  0.00           H  
TER    4188      WAT   969 
ATOM   4188  O   WAT   970     -32.119  -2.508 -34.714  1.00  0.00           O  
ATOM   4189  H1  WAT   970     -32.889  -2.520 -35.283  1.00  0.00           H  
ATOM   4190  H2  WAT   970     -31.376  -2.511 -35.317  1.00  0.00           H  
TER    4191      WAT   970 
ATOM   4191  O   WAT   971      13.135 -13.512 -43.480  1.00  0.00           O  
ATOM   4192  H1  WAT   971      12.546 -14.250 -43.637  1.00  0.00           H  
ATOM   4193  H2  WAT   971      12.555 -12.793 -43.229  1.00  0.00           H  
TER    4194      WAT   971 
ATOM   4194  O   WAT   972      30.245 -10.176 -32.294  1.00  0.00           O  
ATOM   4195  H1  WAT   972      29.467  -9.912 -32.784  1.00  0.00           H  
ATOM   4196  H2  WAT   972      29.989 -10.989 -31.858  1.00  0.00           H  
TER    4197      WAT   972 
ATOM   4197  O   WAT   973     -22.044 -44.444  10.192  1.00  0.00           O  
ATOM   4198  H1  WAT   973     -21.451 -43.941   9.633  1.00  0.00           H  
ATOM   4199  H2  WAT   973     -22.854 -43.935  10.200  1.00  0.00           H  
TER    4200      WAT   973 
ATOM   4200  O   WAT   974     -16.157  20.910 -25.038  1.00  0.00           O  
ATOM   4201  H1  WAT   974     -16.724  21.612 -25.357  1.00  0.00           H  
ATOM   4202  H2  WAT   974     -15.822  21.234 -24.202  1.00  0.00           H  
TER    4203      WAT   974 
ATOM   4203  O   WAT   975      21.624 -38.277 -17.655  1.00  0.00           O  
ATOM   4204  H1  WAT   975      21.817 -38.521 -18.561  1.00  0.00           H  
ATOM   4205  H2  WAT   975      21.415 -37.344 -17.698  1.00  0.00           H  
TER    4206      WAT   975 
ATOM   4206  O   WAT   976      -4.249  32.439  -0.519  1.00  0.00           O  
ATOM   4207  H1  WAT   976      -4.734  32.899  -1.204  1.00  0.00           H  
ATOM   4208  H2  WAT   976      -4.304  33.017   0.242  1.00  0.00           H  
TER    4209      WAT   976 
ATOM   4209  O   WAT   977      21.442 -30.862 -31.476  1.00  0.00           O  
ATOM   4210  H1  WAT   977      20.825 -30.139 -31.360  1.00  0.00           H  
ATOM   4211  H2  WAT   977      22.076 -30.751 -30.768  1.00  0.00           H  
TER    4212      WAT   977 
ATOM   4212  O   WAT   978      23.704 -30.624  -6.808  1.00  0.00           O  
ATOM   4213  H1  WAT   978      23.106 -30.792  -6.080  1.00  0.00           H  
ATOM   4214  H2  WAT   978      23.157 -30.208  -7.475  1.00  0.00           H  
TER    4215      WAT   978 
ATOM   4215  O   WAT   979       5.606 -27.195 -36.545  1.00  0.00           O  
ATOM   4216  H1  WAT   979       5.083 -27.940 -36.248  1.00  0.00           H  
ATOM   4217  H2  WAT   979       5.113 -26.427 -36.257  1.00  0.00           H  
TER    4218      WAT   979 
ATOM   4218  O   WAT   980      -2.866  33.987  18.518  1.00  0.00           O  
ATOM   4219  H1  WAT   980      -2.720  33.848  19.453  1.00  0.00           H  
ATOM   4220  H2  WAT   980      -2.389  34.793  18.319  1.00  0.00           H  
TER    4221      WAT   980 
ATOM   4221  O   WAT   981     -13.474 -30.550   3.862  1.00  0.00           O  
ATOM   4222  H1  WAT   981     -14.312 -30.159   4.108  1.00  0.00           H  
ATOM   4223  H2  WAT   981     -12.926 -29.805   3.616  1.00  0.00           H  
TER    4224      WAT   981 
ATOM   4224  O   WAT   982     -16.174 -22.297   5.589  1.00  0.00           O  
ATOM   4225  H1  WAT   982     -16.714 -22.581   6.327  1.00  0.00           H  
ATOM   4226  H2  WAT   982     -15.700 -21.534   5.919  1.00  0.00           H  
TER    4227      WAT   982 
ATOM   4227  O   WAT   983      31.383  -0.988   0.061  1.00  0.00           O  
ATOM   4228  H1  WAT   983      31.575  -1.785  -0.433  1.00  0.00           H  
ATOM   4229  H2  WAT   983      30.590  -1.196   0.554  1.00  0.00           H  
TER    4230      WAT   983 
ATOM   4230  O   WAT   984       5.847  -8.480 -34.302  1.00  0.00           O  
ATOM   4231  H1  WAT   984       5.742  -8.821 -35.190  1.00  0.00           H  
ATOM   4232  H2  WAT   984       5.772  -7.530 -34.399  1.00  0.00           H  
TER    4233      WAT   984 
ATOM   4233  O   WAT   985     -11.839  18.373  46.255  1.00  0.00           O  
ATOM   4234  H1  WAT   985     -11.668  17.482  45.948  1.00  0.00           H  
ATOM   4235  H2  WAT   985     -11.005  18.663  46.625  1.00  0.00           H  
TER    4236      WAT   985 
ATOM   4236  O   WAT   986     -10.977 -27.000 -30.109  1.00  0.00           O  
ATOM   4237  H1  WAT   986     -11.086 -26.201 -29.594  1.00  0.00           H  
ATOM   4238  H2  WAT   986     -10.163 -27.385 -29.783  1.00  0.00           H  
TER    4239      WAT   986 
ATOM   4239  O   WAT   987      38.490  -4.700  35.902  1.00  0.00           O  
ATOM   4240  H1  WAT   987      38.457  -5.359  35.209  1.00  0.00           H  
ATOM   4241  H2  WAT   987      39.343  -4.830  36.317  1.00  0.00           H  
TER    4242      WAT   987 
ATOM   4242  O   WAT   988     -36.054 -19.419  -4.590  1.00  0.00           O  
ATOM   4243  H1  WAT   988     -35.577 -18.834  -5.180  1.00  0.00           H  
ATOM   4244  H2  WAT   988     -35.378 -19.785  -4.019  1.00  0.00           H  
TER    4245      WAT   988 
ATOM   4245  O   WAT   989      24.654  -5.199  32.855  1.00  0.00           O  
ATOM   4246  H1  WAT   989      23.810  -5.611  33.039  1.00  0.00           H  
ATOM   4247  H2  WAT   989      25.118  -5.836  32.311  1.00  0.00           H  
TER    4248      WAT   989 
ATOM   4248  O   WAT   990      -8.796  21.739  -6.524  1.00  0.00           O  
ATOM   4249  H1  WAT   990      -8.011  21.974  -6.030  1.00  0.00           H  
ATOM   4250  H2  WAT   990      -9.391  22.477  -6.393  1.00  0.00           H  
TER    4251      WAT   990 
ATOM   4251  O   WAT   991      15.293  30.326  -4.615  1.00  0.00           O  
ATOM   4252  H1  WAT   991      14.962  29.758  -3.919  1.00  0.00           H  
ATOM   4253  H2  WAT   991      16.208  30.066  -4.722  1.00  0.00           H  
TER    4254      WAT   991 
ATOM   4254  O   WAT   992     -30.009  -2.466 -27.857  1.00  0.00           O  
ATOM   4255  H1  WAT   992     -30.044  -2.782 -26.954  1.00  0.00           H  
ATOM   4256  H2  WAT   992     -29.931  -1.516 -27.775  1.00  0.00           H  
TER    4257      WAT   992 
ATOM   4257  O   WAT   993     -28.226 -13.883 -10.764  1.00  0.00           O  
ATOM   4258  H1  WAT   993     -29.065 -13.833 -10.305  1.00  0.00           H  
ATOM   4259  H2  WAT   993     -28.390 -14.473 -11.500  1.00  0.00           H  
TER    4260      WAT   993 
ATOM   4260  O   WAT   994      27.192  18.361 -28.400  1.00  0.00           O  
ATOM   4261  H1  WAT   994      27.660  19.184 -28.260  1.00  0.00           H  
ATOM   4262  H2  WAT   994      27.618  17.970 -29.162  1.00  0.00           H  
TER    4263      WAT   994 
ATOM   4263  O   WAT   995      -2.698  16.823  34.645  1.00  0.00           O  
ATOM   4264  H1  WAT   995      -3.361  16.259  34.247  1.00  0.00           H  
ATOM   4265  H2  WAT   995      -1.909  16.282  34.674  1.00  0.00           H  
TER    4266      WAT   995 
ATOM   4266  O   WAT   996      16.001 -40.228   1.913  1.00  0.00           O  
ATOM   4267  H1  WAT   996      16.675 -40.744   1.472  1.00  0.00           H  
ATOM   4268  H2  WAT   996      15.577 -39.736   1.210  1.00  0.00           H  
TER    4269      WAT   996 
ATOM   4269  O   WAT   997      -8.266  12.939 -11.698  1.00  0.00           O  
ATOM   4270  H1  WAT   997      -7.691  12.181 -11.809  1.00  0.00           H  
ATOM   4271  H2  WAT   997      -7.687  13.636 -11.392  1.00  0.00           H  
TER    4272      WAT   997 
ATOM   4272  O   WAT   998      -4.708  27.499 -18.038  1.00  0.00           O  
ATOM   4273  H1  WAT   998      -4.913  26.712 -18.543  1.00  0.00           H  
ATOM   4274  H2  WAT   998      -4.039  27.947 -18.555  1.00  0.00           H  
TER    4275      WAT   998 
ATOM   4275  O   WAT   999      -5.662  34.983   8.692  1.00  0.00           O  
ATOM   4276  H1  WAT   999      -6.033  35.248   7.850  1.00  0.00           H  
ATOM   4277  H2  WAT   999      -5.154  34.196   8.492  1.00  0.00           H  
TER    4278      WAT   999 
ATOM   4278  O   WAT  1000      30.962  13.860  21.585  1.00  0.00           O  
ATOM   4279  H1  WAT  1000      31.189  14.374  20.810  1.00  0.00           H  
ATOM   4280  H2  WAT  1000      31.591  13.138  21.587  1.00  0.00           H  
TER    4281      WAT  1000 
ATOM   4281  O   WAT  1001     -11.521   1.277  24.428  1.00  0.00           O  
ATOM   4282  H1  WAT  1001     -12.066   0.570  24.082  1.00  0.00           H  
ATOM   4283  H2  WAT  1001     -10.734   1.261  23.883  1.00  0.00           H  
TER    4284      WAT  1001 
ATOM   4284  O   WAT  1002      26.793 -26.275  -0.995  1.00  0.00           O  
ATOM   4285  H1  WAT  1002      26.187 -26.940  -0.668  1.00  0.00           H  
ATOM   4286  H2  WAT  1002      27.544 -26.325  -0.404  1.00  0.00           H  
TER    4287      WAT  1002 
ATOM   4287  O   WAT  1003       1.945  -1.245 -10.441  1.00  0.00           O  
ATOM   4288  H1  WAT  1003       1.671  -0.329 -10.491  1.00  0.00           H  
ATOM   4289  H2  WAT  1003       2.682  -1.308 -11.049  1.00  0.00           H  
TER    4290      WAT  1003 
ATOM   4290  O   WAT  1004      10.614  29.364 -26.565  1.00  0.00           O  
ATOM   4291  H1  WAT  1004      11.093  28.625 -26.942  1.00  0.00           H  
ATOM   4292  H2  WAT  1004      10.689  29.239 -25.619  1.00  0.00           H  
TER    4293      WAT  1004 
ATOM   4293  O   WAT  1005      20.465  28.470 -12.760  1.00  0.00           O  
ATOM   4294  H1  WAT  1005      20.958  28.982 -12.119  1.00  0.00           H  
ATOM   4295  H2  WAT  1005      19.921  29.114 -13.213  1.00  0.00           H  
TER    4296      WAT  1005 
ATOM   4296  O   WAT  1006     -15.227 -36.444  23.165  1.00  0.00           O  
ATOM   4297  H1  WAT  1006     -15.371 -36.732  22.264  1.00  0.00           H  
ATOM   4298  H2  WAT  1006     -14.460 -36.939  23.455  1.00  0.00           H  
TER    4299      WAT  1006 
ATOM   4299  O   WAT  1007       7.002 -19.559 -24.443  1.00  0.00           O  
ATOM   4300  H1  WAT  1007       7.447 -20.403 -24.358  1.00  0.00           H  
ATOM   4301  H2  WAT  1007       7.352 -19.185 -25.251  1.00  0.00           H  
TER    4302      WAT  1007 
ATOM   4302  O   WAT  1008      -4.819   7.101  48.834  1.00  0.00           O  
ATOM   4303  H1  WAT  1008      -5.083   6.211  49.066  1.00  0.00           H  
ATOM   4304  H2  WAT  1008      -5.265   7.658  49.473  1.00  0.00           H  
TER    4305      WAT  1008 
ATOM   4305  O   WAT  1009       8.292  27.807  -1.666  1.00  0.00           O  
ATOM   4306  H1  WAT  1009       8.151  27.656  -2.601  1.00  0.00           H  
ATOM   4307  H2  WAT  1009       9.031  27.243  -1.441  1.00  0.00           H  
TER    4308      WAT  1009 
ATOM   4308  O   WAT  1010      -9.930  28.915  34.005  1.00  0.00           O  
ATOM   4309  H1  WAT  1010      -9.937  29.128  33.072  1.00  0.00           H  
ATOM   4310  H2  WAT  1010     -10.158  27.986  34.040  1.00  0.00           H  
TER    4311      WAT  1010 
ATOM   4311  O   WAT  1011     -40.948 -21.002   1.336  1.00  0.00           O  
ATOM   4312  H1  WAT  1011     -40.439 -20.836   2.130  1.00  0.00           H  
ATOM   4313  H2  WAT  1011     -40.834 -20.211   0.809  1.00  0.00           H  
TER    4314      WAT  1011 
ATOM   4314  O   WAT  1012     -15.863  32.411 -25.356  1.00  0.00           O  
ATOM   4315  H1  WAT  1012     -16.413  33.057 -25.800  1.00  0.00           H  
ATOM   4316  H2  WAT  1012     -16.438  32.019 -24.698  1.00  0.00           H  
TER    4317      WAT  1012 
ATOM   4317  O   WAT  1013      39.524 -15.588  -4.235  1.00  0.00           O  
ATOM   4318  H1  WAT  1013      39.290 -16.488  -4.009  1.00  0.00           H  
ATOM   4319  H2  WAT  1013      39.957 -15.659  -5.086  1.00  0.00           H  
TER    4320      WAT  1013 
ATOM   4320  O   WAT  1014      37.449 -11.512 -29.240  1.00  0.00           O  
ATOM   4321  H1  WAT  1014      37.748 -10.960 -28.517  1.00  0.00           H  
ATOM   4322  H2  WAT  1014      38.072 -11.341 -29.946  1.00  0.00           H  
TER    4323      WAT  1014 
ATOM   4323  O   WAT  1015      12.840 -33.792  26.486  1.00  0.00           O  
ATOM   4324  H1  WAT  1015      12.332 -33.031  26.203  1.00  0.00           H  
ATOM   4325  H2  WAT  1015      13.538 -33.425  27.029  1.00  0.00           H  
TER    4326      WAT  1015 
ATOM   4326  O   WAT  1016      -5.904 -17.142 -10.538  1.00  0.00           O  
ATOM   4327  H1  WAT  1016      -6.703 -17.599 -10.802  1.00  0.00           H  
ATOM   4328  H2  WAT  1016      -5.716 -17.475  -9.661  1.00  0.00           H  
TER    4329      WAT  1016 
ATOM   4329  O   WAT  1017     -16.315  25.561  41.298  1.00  0.00           O  
ATOM   4330  H1  WAT  1017     -16.060  25.120  42.108  1.00  0.00           H  
ATOM   4331  H2  WAT  1017     -15.977  26.452  41.394  1.00  0.00           H  
TER    4332      WAT  1017 
ATOM   4332  O   WAT  1018      20.002 -26.366  17.640  1.00  0.00           O  
ATOM   4333  H1  WAT  1018      19.576 -25.510  17.696  1.00  0.00           H  
ATOM   4334  H2  WAT  1018      19.388 -26.967  18.063  1.00  0.00           H  
TER    4335      WAT  1018 
ATOM   4335  O   WAT  1019     -16.762  23.946  -7.070  1.00  0.00           O  
ATOM   4336  H1  WAT  1019     -15.941  23.454  -7.091  1.00  0.00           H  
ATOM   4337  H2  WAT  1019     -16.673  24.527  -6.315  1.00  0.00           H  
TER    4338      WAT  1019 
ATOM   4338  O   WAT  1020      -0.162  25.844 -17.857  1.00  0.00           O  
ATOM   4339  H1  WAT  1020       0.435  26.584 -17.744  1.00  0.00           H  
ATOM   4340  H2  WAT  1020       0.095  25.454 -18.693  1.00  0.00           H  
TER    4341      WAT  1020 
ATOM   4341  O   WAT  1021      35.354   9.382 -30.361  1.00  0.00           O  
ATOM   4342  H1  WAT  1021      34.884   9.624 -31.159  1.00  0.00           H  
ATOM   4343  H2  WAT  1021      36.276   9.529 -30.571  1.00  0.00           H  
TER    4344      WAT  1021 
ATOM   4344  O   WAT  1022     -39.904 -19.134  22.323  1.00  0.00           O  
ATOM   4345  H1  WAT  1022     -39.137 -18.612  22.087  1.00  0.00           H  
ATOM   4346  H2  WAT  1022     -39.833 -19.250  23.270  1.00  0.00           H  
TER    4347      WAT  1022 
ATOM   4347  O   WAT  1023     -15.777 -12.209 -19.877  1.00  0.00           O  
ATOM   4348  H1  WAT  1023     -15.366 -11.367 -20.071  1.00  0.00           H  
ATOM   4349  H2  WAT  1023     -15.049 -12.781 -19.634  1.00  0.00           H  
TER    4350      WAT  1023 
ATOM   4350  O   WAT  1024       0.280 -43.082  -6.408  1.00  0.00           O  
ATOM   4351  H1  WAT  1024       0.116 -42.317  -5.857  1.00  0.00           H  
ATOM   4352  H2  WAT  1024       0.768 -42.739  -7.156  1.00  0.00           H  
TER    4353      WAT  1024 
ATOM   4353  O   WAT  1025     -41.224 -31.982  -3.955  1.00  0.00           O  
ATOM   4354  H1  WAT  1025     -41.402 -32.920  -4.037  1.00  0.00           H  
ATOM   4355  H2  WAT  1025     -41.718 -31.711  -3.181  1.00  0.00           H  
TER    4356      WAT  1025 
ATOM   4356  O   WAT  1026     -15.920 -11.084  26.787  1.00  0.00           O  
ATOM   4357  H1  WAT  1026     -16.394 -11.027  27.617  1.00  0.00           H  
ATOM   4358  H2  WAT  1026     -15.379 -10.294  26.766  1.00  0.00           H  
TER    4359      WAT  1026 
ATOM   4359  O   WAT  1027      -1.225  12.265   7.307  1.00  0.00           O  
ATOM   4360  H1  WAT  1027      -0.575  12.947   7.476  1.00  0.00           H  
ATOM   4361  H2  WAT  1027      -0.708  11.498   7.060  1.00  0.00           H  
TER    4362      WAT  1027 
ATOM   4362  O   WAT  1028      42.715 -15.549   1.684  1.00  0.00           O  
ATOM   4363  H1  WAT  1028      42.492 -14.781   1.158  1.00  0.00           H  
ATOM   4364  H2  WAT  1028      43.671 -15.543   1.723  1.00  0.00           H  
TER    4365      WAT  1028 
ATOM   4365  O   WAT  1029     -19.111 -20.911  21.226  1.00  0.00           O  
ATOM   4366  H1  WAT  1029     -18.290 -21.358  21.022  1.00  0.00           H  
ATOM   4367  H2  WAT  1029     -19.245 -20.311  20.492  1.00  0.00           H  
TER    4368      WAT  1029 
ATOM   4368  O   WAT  1030      13.559  34.746  -1.393  1.00  0.00           O  
ATOM   4369  H1  WAT  1030      14.204  35.450  -1.464  1.00  0.00           H  
ATOM   4370  H2  WAT  1030      12.788  35.167  -1.013  1.00  0.00           H  
TER    4371      WAT  1030 
ATOM   4371  O   WAT  1031      22.814  -7.589  14.074  1.00  0.00           O  
ATOM   4372  H1  WAT  1031      22.067  -7.011  14.232  1.00  0.00           H  
ATOM   4373  H2  WAT  1031      22.772  -8.234  14.779  1.00  0.00           H  
TER    4374      WAT  1031 
ATOM   4374  O   WAT  1032      10.145  30.630 -11.275  1.00  0.00           O  
ATOM   4375  H1  WAT  1032      10.362  30.972 -12.143  1.00  0.00           H  
ATOM   4376  H2  WAT  1032       9.814  31.389 -10.795  1.00  0.00           H  
TER    4377      WAT  1032 
ATOM   4377  O   WAT  1033     -14.758  18.040  37.427  1.00  0.00           O  
ATOM   4378  H1  WAT  1033     -15.655  17.960  37.753  1.00  0.00           H  
ATOM   4379  H2  WAT  1033     -14.569  17.188  37.036  1.00  0.00           H  
TER    4380      WAT  1033 
ATOM   4380  O   WAT  1034      15.644  32.976  -1.695  1.00  0.00           O  
ATOM   4381  H1  WAT  1034      16.411  32.867  -1.133  1.00  0.00           H  
ATOM   4382  H2  WAT  1034      15.984  33.396  -2.486  1.00  0.00           H  
TER    4383      WAT  1034 
ATOM   4383  O   WAT  1035      13.696  30.939  -0.719  1.00  0.00           O  
ATOM   4384  H1  WAT  1035      14.510  30.445  -0.618  1.00  0.00           H  
ATOM   4385  H2  WAT  1035      13.028  30.271  -0.875  1.00  0.00           H  
TER    4386      WAT  1035 
ATOM   4386  O   WAT  1036      26.307 -30.181  -6.334  1.00  0.00           O  
ATOM   4387  H1  WAT  1036      26.444 -30.856  -5.669  1.00  0.00           H  
ATOM   4388  H2  WAT  1036      25.376 -30.240  -6.548  1.00  0.00           H  
TER    4389      WAT  1036 
ATOM   4389  O   WAT  1037     -23.317 -42.294  -8.180  1.00  0.00           O  
ATOM   4390  H1  WAT  1037     -22.402 -42.064  -8.342  1.00  0.00           H  
ATOM   4391  H2  WAT  1037     -23.323 -43.251  -8.157  1.00  0.00           H  
TER    4392      WAT  1037 
ATOM   4392  O   WAT  1038      11.840  32.904  -0.923  1.00  0.00           O  
ATOM   4393  H1  WAT  1038      11.230  33.459  -0.436  1.00  0.00           H  
ATOM   4394  H2  WAT  1038      11.279  32.296  -1.404  1.00  0.00           H  
TER    4395      WAT  1038 
ATOM   4395  O   WAT  1039      25.935   6.797 -10.082  1.00  0.00           O  
ATOM   4396  H1  WAT  1039      25.790   6.645  -9.148  1.00  0.00           H  
ATOM   4397  H2  WAT  1039      25.871   5.929 -10.479  1.00  0.00           H  
TER    4398      WAT  1039 
ATOM   4398  O   WAT  1040       8.025  15.038   5.264  1.00  0.00           O  
ATOM   4399  H1  WAT  1040       8.009  14.996   4.308  1.00  0.00           H  
ATOM   4400  H2  WAT  1040       7.159  14.729   5.531  1.00  0.00           H  
TER    4401      WAT  1040 
ATOM   4401  O   WAT  1041     -17.932   9.919 -26.868  1.00  0.00           O  
ATOM   4402  H1  WAT  1041     -17.254  10.117 -26.223  1.00  0.00           H  
ATOM   4403  H2  WAT  1041     -17.709  10.463 -27.624  1.00  0.00           H  
TER    4404      WAT  1041 
ATOM   4404  O   WAT  1042     -43.240 -14.138   7.056  1.00  0.00           O  
ATOM   4405  H1  WAT  1042     -43.587 -14.263   7.940  1.00  0.00           H  
ATOM   4406  H2  WAT  1042     -43.829 -14.643   6.494  1.00  0.00           H  
TER    4407      WAT  1042 
ATOM   4407  O   WAT  1043      20.656 -25.200  -8.817  1.00  0.00           O  
ATOM   4408  H1  WAT  1043      20.195 -25.668  -8.121  1.00  0.00           H  
ATOM   4409  H2  WAT  1043      21.576 -25.220  -8.551  1.00  0.00           H  
TER    4410      WAT  1043 
ATOM   4410  O   WAT  1044     -13.664   4.403  42.035  1.00  0.00           O  
ATOM   4411  H1  WAT  1044     -14.493   3.936  41.925  1.00  0.00           H  
ATOM   4412  H2  WAT  1044     -13.636   5.017  41.301  1.00  0.00           H  
TER    4413      WAT  1044 
ATOM   4413  O   WAT  1045      26.292   7.320  24.309  1.00  0.00           O  
ATOM   4414  H1  WAT  1045      26.939   7.663  24.924  1.00  0.00           H  
ATOM   4415  H2  WAT  1045      26.786   6.719  23.751  1.00  0.00           H  
TER    4416      WAT  1045 
ATOM   4416  O   WAT  1046     -15.584 -20.972   2.665  1.00  0.00           O  
ATOM   4417  H1  WAT  1046     -15.899 -20.662   3.515  1.00  0.00           H  
ATOM   4418  H2  WAT  1046     -15.518 -20.180   2.131  1.00  0.00           H  
TER    4419      WAT  1046 
ATOM   4419  O   WAT  1047     -27.468  -3.691   5.442  1.00  0.00           O  
ATOM   4420  H1  WAT  1047     -27.216  -3.871   4.536  1.00  0.00           H  
ATOM   4421  H2  WAT  1047     -26.639  -3.533   5.894  1.00  0.00           H  
TER    4422      WAT  1047 
ATOM   4422  O   WAT  1048       6.575 -36.179   2.023  1.00  0.00           O  
ATOM   4423  H1  WAT  1048       7.008 -35.809   2.792  1.00  0.00           H  
ATOM   4424  H2  WAT  1048       7.128 -36.918   1.769  1.00  0.00           H  
TER    4425      WAT  1048 
ATOM   4425  O   WAT  1049       4.276 -22.984   7.637  1.00  0.00           O  
ATOM   4426  H1  WAT  1049       5.030 -22.435   7.419  1.00  0.00           H  
ATOM   4427  H2  WAT  1049       3.852 -22.529   8.365  1.00  0.00           H  
TER    4428      WAT  1049 
ATOM   4428  O   WAT  1050       5.245 -42.983   2.001  1.00  0.00           O  
ATOM   4429  H1  WAT  1050       4.734 -42.326   1.529  1.00  0.00           H  
ATOM   4430  H2  WAT  1050       4.757 -43.130   2.811  1.00  0.00           H  
TER    4431      WAT  1050 
ATOM   4431  O   WAT  1051     -29.466  30.385  19.271  1.00  0.00           O  
ATOM   4432  H1  WAT  1051     -29.605  30.531  20.207  1.00  0.00           H  
ATOM   4433  H2  WAT  1051     -30.112  29.720  19.034  1.00  0.00           H  
TER    4434      WAT  1051 
ATOM   4434  O   WAT  1052      34.509 -15.366 -33.645  1.00  0.00           O  
ATOM   4435  H1  WAT  1052      35.230 -15.824 -34.076  1.00  0.00           H  
ATOM   4436  H2  WAT  1052      33.853 -15.250 -34.333  1.00  0.00           H  
TER    4437      WAT  1052 
ATOM   4437  O   WAT  1053      39.427 -13.697  21.487  1.00  0.00           O  
ATOM   4438  H1  WAT  1053      39.654 -13.688  20.557  1.00  0.00           H  
ATOM   4439  H2  WAT  1053      40.195 -13.332  21.925  1.00  0.00           H  
TER    4440      WAT  1053 
ATOM   4440  O   WAT  1054     -14.790  27.714  22.541  1.00  0.00           O  
ATOM   4441  H1  WAT  1054     -14.030  27.134  22.590  1.00  0.00           H  
ATOM   4442  H2  WAT  1054     -15.215  27.623  23.394  1.00  0.00           H  
TER    4443      WAT  1054 
ATOM   4443  O   WAT  1055      25.333 -18.242  29.553  1.00  0.00           O  
ATOM   4444  H1  WAT  1055      26.095 -18.531  29.051  1.00  0.00           H  
ATOM   4445  H2  WAT  1055      25.059 -17.430  29.126  1.00  0.00           H  
TER    4446      WAT  1055 
ATOM   4446  O   WAT  1056       5.156  36.795  -0.212  1.00  0.00           O  
ATOM   4447  H1  WAT  1056       5.207  36.893   0.738  1.00  0.00           H  
ATOM   4448  H2  WAT  1056       4.218  36.745  -0.398  1.00  0.00           H  
TER    4449      WAT  1056 
ATOM   4449  O   WAT  1057      19.904 -21.595  13.423  1.00  0.00           O  
ATOM   4450  H1  WAT  1057      19.683 -21.971  12.571  1.00  0.00           H  
ATOM   4451  H2  WAT  1057      20.281 -20.739  13.217  1.00  0.00           H  
TER    4452      WAT  1057 
ATOM   4452  O   WAT  1058      -9.983  15.664  25.865  1.00  0.00           O  
ATOM   4453  H1  WAT  1058      -9.758  16.449  26.365  1.00  0.00           H  
ATOM   4454  H2  WAT  1058     -10.569  15.173  26.442  1.00  0.00           H  
TER    4455      WAT  1058 
ATOM   4455  O   WAT  1059      14.010 -20.007 -13.442  1.00  0.00           O  
ATOM   4456  H1  WAT  1059      13.179 -19.626 -13.157  1.00  0.00           H  
ATOM   4457  H2  WAT  1059      13.772 -20.864 -13.795  1.00  0.00           H  
TER    4458      WAT  1059 
ATOM   4458  O   WAT  1060     -12.239  37.513 -34.984  1.00  0.00           O  
ATOM   4459  H1  WAT  1060     -12.034  37.723 -35.895  1.00  0.00           H  
ATOM   4460  H2  WAT  1060     -13.140  37.812 -34.866  1.00  0.00           H  
TER    4461      WAT  1060 
ATOM   4461  O   WAT  1061       3.640 -31.633  -2.545  1.00  0.00           O  
ATOM   4462  H1  WAT  1061       4.071 -30.884  -2.957  1.00  0.00           H  
ATOM   4463  H2  WAT  1061       2.725 -31.367  -2.461  1.00  0.00           H  
TER    4464      WAT  1061 
ATOM   4464  O   WAT  1062       2.025  36.107   0.575  1.00  0.00           O  
ATOM   4465  H1  WAT  1062       2.321  35.266   0.925  1.00  0.00           H  
ATOM   4466  H2  WAT  1062       1.275  36.342   1.121  1.00  0.00           H  
TER    4467      WAT  1062 
ATOM   4467  O   WAT  1063      10.921  12.367  28.322  1.00  0.00           O  
ATOM   4468  H1  WAT  1063      10.128  12.197  27.814  1.00  0.00           H  
ATOM   4469  H2  WAT  1063      10.977  13.322  28.367  1.00  0.00           H  
TER    4470      WAT  1063 
ATOM   4470  O   WAT  1064      -1.898  -3.471  -3.078  1.00  0.00           O  
ATOM   4471  H1  WAT  1064      -1.921  -3.221  -4.002  1.00  0.00           H  
ATOM   4472  H2  WAT  1064      -0.975  -3.657  -2.904  1.00  0.00           H  
TER    4473      WAT  1064 
ATOM   4473  O   WAT  1065      27.454  -5.601  44.397  1.00  0.00           O  
ATOM   4474  H1  WAT  1065      26.762  -5.137  43.926  1.00  0.00           H  
ATOM   4475  H2  WAT  1065      27.668  -5.029  45.134  1.00  0.00           H  
TER    4476      WAT  1065 
ATOM   4476  O   WAT  1066     -32.684  -0.859 -30.093  1.00  0.00           O  
ATOM   4477  H1  WAT  1066     -33.608  -1.083 -30.198  1.00  0.00           H  
ATOM   4478  H2  WAT  1066     -32.386  -0.651 -30.979  1.00  0.00           H  
TER    4479      WAT  1066 
ATOM   4479  O   WAT  1067       6.557  46.807  -4.214  1.00  0.00           O  
ATOM   4480  H1  WAT  1067       6.626  47.108  -3.308  1.00  0.00           H  
ATOM   4481  H2  WAT  1067       7.425  46.964  -4.585  1.00  0.00           H  
TER    4482      WAT  1067 
ATOM   4482  O   WAT  1068      -5.330  27.734  -9.465  1.00  0.00           O  
ATOM   4483  H1  WAT  1068      -6.185  28.102  -9.688  1.00  0.00           H  
ATOM   4484  H2  WAT  1068      -5.100  28.149  -8.634  1.00  0.00           H  
TER    4485      WAT  1068 
ATOM   4485  O   WAT  1069      30.861  23.933   1.043  1.00  0.00           O  
ATOM   4486  H1  WAT  1069      30.929  24.605   1.721  1.00  0.00           H  
ATOM   4487  H2  WAT  1069      30.988  24.408   0.222  1.00  0.00           H  
TER    4488      WAT  1069 
ATOM   4488  O   WAT  1070     -18.019  27.741  40.236  1.00  0.00           O  
ATOM   4489  H1  WAT  1070     -17.546  27.157  40.830  1.00  0.00           H  
ATOM   4490  H2  WAT  1070     -18.561  27.156  39.707  1.00  0.00           H  
TER    4491      WAT  1070 
ATOM   4491  O   WAT  1071     -12.494  21.426  37.014  1.00  0.00           O  
ATOM   4492  H1  WAT  1071     -13.256  21.096  37.490  1.00  0.00           H  
ATOM   4493  H2  WAT  1071     -12.409  22.336  37.298  1.00  0.00           H  
TER    4494      WAT  1071 
ATOM   4494  O   WAT  1072      -6.428 -15.678 -30.979  1.00  0.00           O  
ATOM   4495  H1  WAT  1072      -6.938 -16.399 -31.349  1.00  0.00           H  
ATOM   4496  H2  WAT  1072      -7.066 -14.980 -30.839  1.00  0.00           H  
TER    4497      WAT  1072 
ATOM   4497  O   WAT  1073     -35.936  -2.984 -18.076  1.00  0.00           O  
ATOM   4498  H1  WAT  1073     -35.655  -2.180 -17.639  1.00  0.00           H  
ATOM   4499  H2  WAT  1073     -36.853  -2.827 -18.301  1.00  0.00           H  
TER    4500      WAT  1073 
ATOM   4500  O   WAT  1074      32.343  -6.927 -11.777  1.00  0.00           O  
ATOM   4501  H1  WAT  1074      31.670  -6.250 -11.850  1.00  0.00           H  
ATOM   4502  H2  WAT  1074      31.874  -7.698 -11.460  1.00  0.00           H  
TER    4503      WAT  1074 
ATOM   4503  O   WAT  1075      -6.587  42.123 -20.461  1.00  0.00           O  
ATOM   4504  H1  WAT  1075      -6.905  42.141 -21.364  1.00  0.00           H  
ATOM   4505  H2  WAT  1075      -5.791  41.593 -20.497  1.00  0.00           H  
TER    4506      WAT  1075 
ATOM   4506  O   WAT  1076      32.736 -32.527  -4.084  1.00  0.00           O  
ATOM   4507  H1  WAT  1076      32.689 -33.086  -4.859  1.00  0.00           H  
ATOM   4508  H2  WAT  1076      33.571 -32.066  -4.172  1.00  0.00           H  
TER    4509      WAT  1076 
ATOM   4509  O   WAT  1077      35.118 -29.714   1.389  1.00  0.00           O  
ATOM   4510  H1  WAT  1077      34.858 -30.515   1.844  1.00  0.00           H  
ATOM   4511  H2  WAT  1077      35.591 -29.206   2.049  1.00  0.00           H  
TER    4512      WAT  1077 
ATOM   4512  O   WAT  1078      -6.245   5.543  45.363  1.00  0.00           O  
ATOM   4513  H1  WAT  1078      -6.894   5.534  46.067  1.00  0.00           H  
ATOM   4514  H2  WAT  1078      -6.758   5.672  44.565  1.00  0.00           H  
TER    4515      WAT  1078 
ATOM   4515  O   WAT  1079     -27.639  -8.489   1.524  1.00  0.00           O  
ATOM   4516  H1  WAT  1079     -28.058  -9.285   1.198  1.00  0.00           H  
ATOM   4517  H2  WAT  1079     -27.628  -7.899   0.771  1.00  0.00           H  
TER    4518      WAT  1079 
ATOM   4518  O   WAT  1080      39.767 -12.959 -11.334  1.00  0.00           O  
ATOM   4519  H1  WAT  1080      40.321 -12.969 -10.553  1.00  0.00           H  
ATOM   4520  H2  WAT  1080      38.952 -12.549 -11.045  1.00  0.00           H  
TER    4521      WAT  1080 
ATOM   4521  O   WAT  1081     -21.960 -41.248  -2.381  1.00  0.00           O  
ATOM   4522  H1  WAT  1081     -22.875 -40.981  -2.297  1.00  0.00           H  
ATOM   4523  H2  WAT  1081     -21.760 -41.681  -1.551  1.00  0.00           H  
TER    4524      WAT  1081 
ATOM   4524  O   WAT  1082      27.759 -26.584 -16.075  1.00  0.00           O  
ATOM   4525  H1  WAT  1082      28.434 -26.448 -15.410  1.00  0.00           H  
ATOM   4526  H2  WAT  1082      27.539 -25.703 -16.377  1.00  0.00           H  
TER    4527      WAT  1082 
ATOM   4527  O   WAT  1083     -33.742 -26.629  -2.855  1.00  0.00           O  
ATOM   4528  H1  WAT  1083     -33.753 -26.584  -1.899  1.00  0.00           H  
ATOM   4529  H2  WAT  1083     -33.035 -26.038  -3.115  1.00  0.00           H  
TER    4530      WAT  1083 
ATOM   4530  O   WAT  1084       2.315 -19.160 -30.079  1.00  0.00           O  
ATOM   4531  H1  WAT  1084       1.936 -19.741 -29.420  1.00  0.00           H  
ATOM   4532  H2  WAT  1084       2.460 -19.722 -30.840  1.00  0.00           H  
TER    4533      WAT  1084 
ATOM   4533  O   WAT  1085      39.598 -10.126   3.007  1.00  0.00           O  
ATOM   4534  H1  WAT  1085      39.735  -9.220   3.284  1.00  0.00           H  
ATOM   4535  H2  WAT  1085      38.925 -10.070   2.328  1.00  0.00           H  
TER    4536      WAT  1085 
ATOM   4536  O   WAT  1086      30.615  -3.292  15.231  1.00  0.00           O  
ATOM   4537  H1  WAT  1086      30.981  -2.430  15.426  1.00  0.00           H  
ATOM   4538  H2  WAT  1086      30.739  -3.794  16.037  1.00  0.00           H  
TER    4539      WAT  1086 
ATOM   4539  O   WAT  1087     -41.760  -3.061 -29.951  1.00  0.00           O  
ATOM   4540  H1  WAT  1087     -41.549  -2.176 -29.653  1.00  0.00           H  
ATOM   4541  H2  WAT  1087     -42.442  -2.935 -30.611  1.00  0.00           H  
TER    4542      WAT  1087 
ATOM   4542  O   WAT  1088     -21.751  -1.902  19.307  1.00  0.00           O  
ATOM   4543  H1  WAT  1088     -21.991  -2.797  19.547  1.00  0.00           H  
ATOM   4544  H2  WAT  1088     -21.573  -1.470  20.142  1.00  0.00           H  
TER    4545      WAT  1088 
ATOM   4545  O   WAT  1089     -10.361  10.454  -1.939  1.00  0.00           O  
ATOM   4546  H1  WAT  1089      -9.923   9.713  -1.519  1.00  0.00           H  
ATOM   4547  H2  WAT  1089     -10.422  11.117  -1.252  1.00  0.00           H  
TER    4548      WAT  1089 
ATOM   4548  O   WAT  1090       6.373  36.201  -4.614  1.00  0.00           O  
ATOM   4549  H1  WAT  1090       7.229  35.782  -4.705  1.00  0.00           H  
ATOM   4550  H2  WAT  1090       6.260  36.695  -5.427  1.00  0.00           H  
TER    4551      WAT  1090 
ATOM   4551  O   WAT  1091     -35.534  -4.341   2.091  1.00  0.00           O  
ATOM   4552  H1  WAT  1091     -35.089  -4.836   1.403  1.00  0.00           H  
ATOM   4553  H2  WAT  1091     -35.420  -3.425   1.839  1.00  0.00           H  
TER    4554      WAT  1091 
ATOM   4554  O   WAT  1092      40.257 -26.084   4.434  1.00  0.00           O  
ATOM   4555  H1  WAT  1092      39.873 -25.399   3.888  1.00  0.00           H  
ATOM   4556  H2  WAT  1092      39.786 -26.020   5.265  1.00  0.00           H  
TER    4557      WAT  1092 
ATOM   4557  O   WAT  1093      19.164  24.424 -27.381  1.00  0.00           O  
ATOM   4558  H1  WAT  1093      19.774  24.375 -26.645  1.00  0.00           H  
ATOM   4559  H2  WAT  1093      19.391  25.240 -27.827  1.00  0.00           H  
TER    4560      WAT  1093 
ATOM   4560  O   WAT  1094     -36.051  -5.651  13.469  1.00  0.00           O  
ATOM   4561  H1  WAT  1094     -36.528  -6.435  13.741  1.00  0.00           H  
ATOM   4562  H2  WAT  1094     -35.344  -5.981  12.915  1.00  0.00           H  
TER    4563      WAT  1094 
ATOM   4563  O   WAT  1095     -38.001   4.987 -26.230  1.00  0.00           O  
ATOM   4564  H1  WAT  1095     -38.516   4.277 -25.846  1.00  0.00           H  
ATOM   4565  H2  WAT  1095     -37.114   4.631 -26.295  1.00  0.00           H  
TER    4566      WAT  1095 
ATOM   4566  O   WAT  1096      14.621  16.262 -21.135  1.00  0.00           O  
ATOM   4567  H1  WAT  1096      13.934  16.843 -20.809  1.00  0.00           H  
ATOM   4568  H2  WAT  1096      14.578  15.496 -20.562  1.00  0.00           H  
TER    4569      WAT  1096 
ATOM   4569  O   WAT  1097     -38.934 -30.729   7.991  1.00  0.00           O  
ATOM   4570  H1  WAT  1097     -37.997 -30.843   8.153  1.00  0.00           H  
ATOM   4571  H2  WAT  1097     -39.284 -31.619   7.970  1.00  0.00           H  
TER    4572      WAT  1097 
ATOM   4572  O   WAT  1098      -8.912 -15.525  20.631  1.00  0.00           O  
ATOM   4573  H1  WAT  1098      -9.647 -16.084  20.377  1.00  0.00           H  
ATOM   4574  H2  WAT  1098      -8.831 -15.650  21.576  1.00  0.00           H  
TER    4575      WAT  1098 
ATOM   4575  O   WAT  1099     -34.998  26.640  -2.485  1.00  0.00           O  
ATOM   4576  H1  WAT  1099     -35.424  27.018  -1.716  1.00  0.00           H  
ATOM   4577  H2  WAT  1099     -35.714  26.251  -2.988  1.00  0.00           H  
TER    4578      WAT  1099 
ATOM   4578  O   WAT  1100      15.084  -7.656  31.158  1.00  0.00           O  
ATOM   4579  H1  WAT  1100      14.606  -8.419  30.831  1.00  0.00           H  
ATOM   4580  H2  WAT  1100      15.494  -7.279  30.379  1.00  0.00           H  
TER    4581      WAT  1100 
ATOM   4581  O   WAT  1101      -5.554  25.211 -30.541  1.00  0.00           O
[truncated: 4,192,839 more chars]
