# Supplementary material for: Potential effects of metal ion induced two-state allostery on the regulatory mechanism of add adenine riboswitch
Source: Commun Biol. 2022 Oct 22;5:1120. doi: 10.1038/s42003-022-04096-z (PMC9588036; doi:10.1038/s42003-022-04096-z)
Supplement: Supplementary file 4 — Supplementary Data 1 [file 42003_2022_4096_MOESM4_ESM.zip › Supplementary Data 1/initial_mgf0.3_2.pdb]

CRYST1   87.204   87.204   87.204 109.47 109.47 109.47               1
ATOM      1 HO5'  C5     1       5.516  22.103 -49.461  1.00  0.00           H  
ATOM      2  O5'  C5     1       4.585  22.295 -49.326  1.00  0.00           O  
ATOM      3  C5'  C5     1       4.342  22.058 -47.950  1.00  0.00           C  
ATOM      4  H5'  C5     1       4.859  21.199 -47.524  1.00  0.00           H  
ATOM      5 H5''  C5     1       3.270  21.926 -47.803  1.00  0.00           H  
ATOM      6  C4'  C5     1       4.838  23.271 -47.256  1.00  0.00           C  
ATOM      7  H4'  C5     1       5.918  23.386 -47.349  1.00  0.00           H  
ATOM      8  O4'  C5     1       4.149  24.434 -47.692  1.00  0.00           O  
ATOM      9  C1'  C5     1       3.272  24.963 -46.748  1.00  0.00           C  
ATOM     10  H1'  C5     1       3.244  26.046 -46.870  1.00  0.00           H  
ATOM     11  N1   C5     1       1.923  24.435 -47.110  1.00  0.00           N  
ATOM     12  C6   C5     1       1.634  24.099 -48.442  1.00  0.00           C  
ATOM     13  H6   C5     1       2.385  24.102 -49.218  1.00  0.00           H  
ATOM     14  C5   C5     1       0.356  23.747 -48.763  1.00  0.00           C  
ATOM     15  H5   C5     1       0.046  23.410 -49.741  1.00  0.00           H  
ATOM     16  C4   C5     1      -0.646  23.879 -47.741  1.00  0.00           C  
ATOM     17  N4   C5     1      -1.887  23.664 -48.016  1.00  0.00           N  
ATOM     18  H41  C5     1      -2.637  23.645 -47.340  1.00  0.00           H  
ATOM     19  H42  C5     1      -2.174  23.483 -48.968  1.00  0.00           H  
ATOM     20  N3   C5     1      -0.401  24.291 -46.524  1.00  0.00           N  
ATOM     21  C2   C5     1       0.899  24.669 -46.221  1.00  0.00           C  
ATOM     22  O2   C5     1       1.075  25.100 -45.039  1.00  0.00           O  
ATOM     23  C3'  C5     1       4.569  23.163 -45.753  1.00  0.00           C  
ATOM     24  H3'  C5     1       3.722  22.488 -45.629  1.00  0.00           H  
ATOM     25  C2'  C5     1       4.022  24.567 -45.479  1.00  0.00           C  
ATOM     26  H2'  C5     1       3.401  24.523 -44.584  1.00  0.00           H  
ATOM     27  O2'  C5     1       5.045  25.388 -45.062  1.00  0.00           O  
ATOM     28 HO2'  C5     1       5.470  24.878 -44.368  1.00  0.00           H  
ATOM     29  O3'  C5     1       5.715  22.776 -44.815  1.00  0.00           O  
ATOM     30  P     G     2       5.579  21.693 -43.659  1.00  0.00           P  
ATOM     31  OP1   G     2       6.946  21.518 -43.175  1.00  0.00           O  
ATOM     32  OP2   G     2       4.892  20.503 -44.192  1.00  0.00           O  
ATOM     33  O5'   G     2       4.648  22.399 -42.614  1.00  0.00           O  
ATOM     34  C5'   G     2       5.098  23.529 -41.867  1.00  0.00           C  
ATOM     35  H5'   G     2       5.806  24.106 -42.461  1.00  0.00           H  
ATOM     36 H5''   G     2       5.648  23.189 -40.989  1.00  0.00           H  
ATOM     37  C4'   G     2       4.050  24.339 -41.232  1.00  0.00           C  
ATOM     38  H4'   G     2       4.404  25.316 -40.902  1.00  0.00           H  
ATOM     39  O4'   G     2       2.994  24.751 -42.110  1.00  0.00           O  
ATOM     40  C1'   G     2       1.774  24.808 -41.331  1.00  0.00           C  
ATOM     41  H1'   G     2       1.275  25.760 -41.512  1.00  0.00           H  
ATOM     42  N9    G     2       0.849  23.761 -41.958  1.00  0.00           N  
ATOM     43  C8    G     2       1.145  22.866 -42.973  1.00  0.00           C  
ATOM     44  H8    G     2       2.081  22.876 -43.511  1.00  0.00           H  
ATOM     45  N7    G     2       0.173  22.179 -43.426  1.00  0.00           N  
ATOM     46  C5    G     2      -0.924  22.635 -42.629  1.00  0.00           C  
ATOM     47  C6    G     2      -2.303  22.205 -42.620  1.00  0.00           C  
ATOM     48  O6    G     2      -2.991  21.502 -43.336  1.00  0.00           O  
ATOM     49  N1    G     2      -2.981  22.826 -41.628  1.00  0.00           N  
ATOM     50  H1    G     2      -3.989  22.769 -41.593  1.00  0.00           H  
ATOM     51  C2    G     2      -2.468  23.731 -40.757  1.00  0.00           C  
ATOM     52  N2    G     2      -3.242  24.114 -39.796  1.00  0.00           N  
ATOM     53  H21   G     2      -4.198  23.787 -39.802  1.00  0.00           H  
ATOM     54  H22   G     2      -3.070  24.944 -39.246  1.00  0.00           H  
ATOM     55  N3    G     2      -1.202  24.271 -40.840  1.00  0.00           N  
ATOM     56  C4    G     2      -0.499  23.554 -41.722  1.00  0.00           C  
ATOM     57  C3'   G     2       3.391  23.677 -40.044  1.00  0.00           C  
ATOM     58  H3'   G     2       3.122  22.640 -40.242  1.00  0.00           H  
ATOM     59  C2'   G     2       2.173  24.524 -39.913  1.00  0.00           C  
ATOM     60  H2'   G     2       1.392  24.002 -39.361  1.00  0.00           H  
ATOM     61  O2'   G     2       2.478  25.683 -39.208  1.00  0.00           O  
ATOM     62 HO2'   G     2       3.150  25.424 -38.574  1.00  0.00           H  
ATOM     63  O3'   G     2       4.141  23.722 -38.848  1.00  0.00           O  
ATOM     64  P     C     3       4.442  22.395 -38.002  1.00  0.00           P  
ATOM     65  OP1   C     3       5.562  22.570 -37.009  1.00  0.00           O  
ATOM     66  OP2   C     3       4.584  21.303 -39.027  1.00  0.00           O  
ATOM     67  O5'   C     3       3.065  22.192 -37.221  1.00  0.00           O  
ATOM     68  C5'   C     3       2.549  23.183 -36.359  1.00  0.00           C  
ATOM     69  H5'   C     3       2.726  24.212 -36.670  1.00  0.00           H  
ATOM     70 H5''   C     3       2.915  23.101 -35.335  1.00  0.00           H  
ATOM     71  C4'   C     3       0.964  23.138 -36.237  1.00  0.00           C  
ATOM     72  H4'   C     3       0.569  23.950 -35.626  1.00  0.00           H  
ATOM     73  O4'   C     3       0.255  23.264 -37.498  1.00  0.00           O  
ATOM     74  C1'   C     3      -0.960  22.590 -37.488  1.00  0.00           C  
ATOM     75  H1'   C     3      -1.832  23.241 -37.552  1.00  0.00           H  
ATOM     76  N1    C     3      -0.990  21.498 -38.563  1.00  0.00           N  
ATOM     77  C6    C     3       0.045  21.436 -39.527  1.00  0.00           C  
ATOM     78  H6    C     3       0.956  21.983 -39.330  1.00  0.00           H  
ATOM     79  C5    C     3      -0.023  20.576 -40.535  1.00  0.00           C  
ATOM     80  H5    C     3       0.846  20.463 -41.165  1.00  0.00           H  
ATOM     81  C4    C     3      -1.250  19.871 -40.702  1.00  0.00           C  
ATOM     82  N4    C     3      -1.393  18.925 -41.665  1.00  0.00           N  
ATOM     83  H41   C     3      -2.280  18.460 -41.795  1.00  0.00           H  
ATOM     84  H42   C     3      -0.550  18.682 -42.164  1.00  0.00           H  
ATOM     85  N3    C     3      -2.262  20.022 -39.930  1.00  0.00           N  
ATOM     86  C2    C     3      -2.203  20.916 -38.900  1.00  0.00           C  
ATOM     87  O2    C     3      -3.255  21.033 -38.268  1.00  0.00           O  
ATOM     88  C3'   C     3       0.451  21.772 -35.791  1.00  0.00           C  
ATOM     89  H3'   C     3       0.933  20.991 -36.379  1.00  0.00           H  
ATOM     90  C2'   C     3      -1.020  21.830 -36.175  1.00  0.00           C  
ATOM     91  H2'   C     3      -1.461  20.835 -36.231  1.00  0.00           H  
ATOM     92  O2'   C     3      -1.668  22.619 -35.257  1.00  0.00           O  
ATOM     93 HO2'   C     3      -1.263  22.328 -34.437  1.00  0.00           H  
ATOM     94  O3'   C     3       0.683  21.488 -34.407  1.00  0.00           O  
ATOM     95  P     U     4       0.839  19.970 -33.951  1.00  0.00           P  
ATOM     96  OP1   U     4       1.292  19.983 -32.536  1.00  0.00           O  
ATOM     97  OP2   U     4       1.806  19.343 -34.844  1.00  0.00           O  
ATOM     98  O5'   U     4      -0.559  19.329 -34.049  1.00  0.00           O  
ATOM     99  C5'   U     4      -1.614  19.755 -33.209  1.00  0.00           C  
ATOM    100  H5'   U     4      -1.706  20.841 -33.191  1.00  0.00           H  
ATOM    101 H5''   U     4      -1.271  19.471 -32.214  1.00  0.00           H  
ATOM    102  C4'   U     4      -2.885  19.156 -33.729  1.00  0.00           C  
ATOM    103  H4'   U     4      -3.679  19.670 -33.187  1.00  0.00           H  
ATOM    104  O4'   U     4      -2.976  19.359 -35.130  1.00  0.00           O  
ATOM    105  C1'   U     4      -3.682  18.285 -35.649  1.00  0.00           C  
ATOM    106  H1'   U     4      -4.530  18.658 -36.223  1.00  0.00           H  
ATOM    107  N1    U     4      -2.904  17.499 -36.615  1.00  0.00           N  
ATOM    108  C6    U     4      -1.586  17.783 -36.931  1.00  0.00           C  
ATOM    109  H6    U     4      -1.019  18.452 -36.301  1.00  0.00           H  
ATOM    110  C5    U     4      -1.012  17.270 -38.010  1.00  0.00           C  
ATOM    111  H5    U     4      -0.002  17.564 -38.258  1.00  0.00           H  
ATOM    112  C4    U     4      -1.729  16.342 -38.850  1.00  0.00           C  
ATOM    113  O4    U     4      -1.267  15.908 -39.877  1.00  0.00           O  
ATOM    114  N3    U     4      -2.940  15.900 -38.438  1.00  0.00           N  
ATOM    115  H3    U     4      -3.336  15.126 -38.953  1.00  0.00           H  
ATOM    116  C2    U     4      -3.619  16.587 -37.434  1.00  0.00           C  
ATOM    117  O2    U     4      -4.790  16.402 -37.249  1.00  0.00           O  
ATOM    118  C3'   U     4      -2.972  17.609 -33.473  1.00  0.00           C  
ATOM    119  H3'   U     4      -2.072  17.124 -33.850  1.00  0.00           H  
ATOM    120  C2'   U     4      -4.061  17.406 -34.459  1.00  0.00           C  
ATOM    121  H2'   U     4      -3.949  16.381 -34.815  1.00  0.00           H  
ATOM    122  O2'   U     4      -5.418  17.692 -34.013  1.00  0.00           O  
ATOM    123 HO2'   U     4      -5.596  17.456 -33.099  1.00  0.00           H  
ATOM    124  O3'   U     4      -3.446  17.105 -32.243  1.00  0.00           O  
ATOM    125  P     U     5      -2.429  16.629 -31.098  1.00  0.00           P  
ATOM    126  OP1   U     5      -3.210  15.856 -30.104  1.00  0.00           O  
ATOM    127  OP2   U     5      -1.714  17.841 -30.679  1.00  0.00           O  
ATOM    128  O5'   U     5      -1.275  15.689 -31.828  1.00  0.00           O  
ATOM    129  C5'   U     5      -1.563  14.301 -32.108  1.00  0.00           C  
ATOM    130  H5'   U     5      -1.853  13.797 -31.186  1.00  0.00           H  
ATOM    131 H5''   U     5      -0.659  13.846 -32.515  1.00  0.00           H  
ATOM    132  C4'   U     5      -2.681  14.017 -33.108  1.00  0.00           C  
ATOM    133  H4'   U     5      -3.643  14.319 -32.695  1.00  0.00           H  
ATOM    134  O4'   U     5      -2.475  14.536 -34.365  1.00  0.00           O  
ATOM    135  C1'   U     5      -3.002  13.653 -35.324  1.00  0.00           C  
ATOM    136  H1'   U     5      -3.878  14.149 -35.744  1.00  0.00           H  
ATOM    137  N1    U     5      -1.944  13.357 -36.308  1.00  0.00           N  
ATOM    138  C6    U     5      -0.679  13.963 -36.262  1.00  0.00           C  
ATOM    139  H6    U     5      -0.453  14.608 -35.426  1.00  0.00           H  
ATOM    140  C5    U     5       0.049  13.961 -37.361  1.00  0.00           C  
ATOM    141  H5    U     5       0.965  14.532 -37.316  1.00  0.00           H  
ATOM    142  C4    U     5      -0.282  13.285 -38.586  1.00  0.00           C  
ATOM    143  O4    U     5       0.341  13.309 -39.618  1.00  0.00           O  
ATOM    144  N3    U     5      -1.482  12.609 -38.521  1.00  0.00           N  
ATOM    145  H3    U     5      -1.810  12.204 -39.386  1.00  0.00           H  
ATOM    146  C2    U     5      -2.382  12.675 -37.434  1.00  0.00           C  
ATOM    147  O2    U     5      -3.510  12.125 -37.479  1.00  0.00           O  
ATOM    148  C3'   U     5      -2.688  12.522 -33.331  1.00  0.00           C  
ATOM    149  H3'   U     5      -1.639  12.232 -33.393  1.00  0.00           H  
ATOM    150  C2'   U     5      -3.476  12.446 -34.605  1.00  0.00           C  
ATOM    151  H2'   U     5      -3.392  11.492 -35.126  1.00  0.00           H  
ATOM    152  O2'   U     5      -4.853  12.727 -34.288  1.00  0.00           O  
ATOM    153 HO2'   U     5      -4.999  12.359 -33.413  1.00  0.00           H  
ATOM    154  O3'   U     5      -3.371  11.844 -32.348  1.00  0.00           O  
ATOM    155  P     C     6      -2.726  10.472 -31.763  1.00  0.00           P  
ATOM    156  OP1   C     6      -3.545  10.170 -30.564  1.00  0.00           O  
ATOM    157  OP2   C     6      -1.278  10.679 -31.562  1.00  0.00           O  
ATOM    158  O5'   C     6      -2.920   9.425 -32.940  1.00  0.00           O  
ATOM    159  C5'   C     6      -4.240   8.745 -32.927  1.00  0.00           C  
ATOM    160  H5'   C     6      -5.056   9.437 -32.721  1.00  0.00           H  
ATOM    161 H5''   C     6      -4.386   8.031 -32.116  1.00  0.00           H  
ATOM    162  C4'   C     6      -4.612   8.047 -34.263  1.00  0.00           C  
ATOM    163  H4'   C     6      -5.612   7.614 -34.234  1.00  0.00           H  
ATOM    164  O4'   C     6      -4.462   8.882 -35.355  1.00  0.00           O  
ATOM    165  C1'   C     6      -3.908   8.116 -36.441  1.00  0.00           C  
ATOM    166  H1'   C     6      -4.599   8.118 -37.284  1.00  0.00           H  
ATOM    167  N1    C     6      -2.617   8.641 -36.942  1.00  0.00           N  
ATOM    168  C6    C     6      -1.743   9.348 -36.094  1.00  0.00           C  
ATOM    169  H6    C     6      -1.990   9.508 -35.055  1.00  0.00           H  
ATOM    170  C5    C     6      -0.558   9.801 -36.617  1.00  0.00           C  
ATOM    171  H5    C     6       0.249  10.236 -36.045  1.00  0.00           H  
ATOM    172  C4    C     6      -0.283   9.533 -37.986  1.00  0.00           C  
ATOM    173  N4    C     6       0.803  10.004 -38.564  1.00  0.00           N  
ATOM    174  H41   C     6       0.951   9.792 -39.541  1.00  0.00           H  
ATOM    175  H42   C     6       1.437  10.489 -37.944  1.00  0.00           H  
ATOM    176  N3    C     6      -1.049   8.809 -38.800  1.00  0.00           N  
ATOM    177  C2    C     6      -2.214   8.369 -38.257  1.00  0.00           C  
ATOM    178  O2    C     6      -2.956   7.753 -39.005  1.00  0.00           O  
ATOM    179  C3'   C     6      -3.602   6.848 -34.507  1.00  0.00           C  
ATOM    180  H3'   C     6      -2.574   7.198 -34.413  1.00  0.00           H  
ATOM    181  C2'   C     6      -3.855   6.701 -35.997  1.00  0.00           C  
ATOM    182  H2'   C     6      -3.101   6.141 -36.548  1.00  0.00           H  
ATOM    183  O2'   C     6      -5.106   6.078 -36.332  1.00  0.00           O  
ATOM    184 HO2'   C     6      -5.203   5.497 -35.574  1.00  0.00           H  
ATOM    185  O3'   C     6      -3.845   5.677 -33.804  1.00  0.00           O  
ATOM    186  P     A     7      -2.714   4.584 -33.653  1.00  0.00           P  
ATOM    187  OP1   A     7      -3.192   3.671 -32.684  1.00  0.00           O  
ATOM    188  OP2   A     7      -1.480   5.290 -33.325  1.00  0.00           O  
ATOM    189  O5'   A     7      -2.678   3.898 -35.085  1.00  0.00           O  
ATOM    190  C5'   A     7      -3.689   3.127 -35.668  1.00  0.00           C  
ATOM    191  H5'   A     7      -4.704   3.524 -35.681  1.00  0.00           H  
ATOM    192 H5''   A     7      -3.937   2.191 -35.169  1.00  0.00           H  
ATOM    193  C4'   A     7      -3.384   2.835 -37.072  1.00  0.00           C  
ATOM    194  H4'   A     7      -4.294   2.309 -37.360  1.00  0.00           H  
ATOM    195  O4'   A     7      -3.348   3.945 -37.934  1.00  0.00           O  
ATOM    196  C1'   A     7      -2.289   3.941 -38.868  1.00  0.00           C  
ATOM    197  H1'   A     7      -2.660   4.366 -39.801  1.00  0.00           H  
ATOM    198  N9    A     7      -1.102   4.796 -38.422  1.00  0.00           N  
ATOM    199  C8    A     7      -0.759   5.327 -37.216  1.00  0.00           C  
ATOM    200  H8    A     7      -1.326   5.227 -36.302  1.00  0.00           H  
ATOM    201  N7    A     7       0.252   6.198 -37.244  1.00  0.00           N  
ATOM    202  C5    A     7       0.724   5.957 -38.557  1.00  0.00           C  
ATOM    203  C6    A     7       1.710   6.561 -39.358  1.00  0.00           C  
ATOM    204  N6    A     7       2.481   7.565 -38.933  1.00  0.00           N  
ATOM    205  H61   A     7       3.102   8.094 -39.529  1.00  0.00           H  
ATOM    206  H62   A     7       2.220   8.098 -38.116  1.00  0.00           H  
ATOM    207  N1    A     7       1.873   6.110 -40.593  1.00  0.00           N  
ATOM    208  C2    A     7       1.090   5.153 -41.140  1.00  0.00           C  
ATOM    209  H2    A     7       1.286   4.896 -42.171  1.00  0.00           H  
ATOM    210  N3    A     7       0.102   4.554 -40.590  1.00  0.00           N  
ATOM    211  C4    A     7      -0.002   5.015 -39.251  1.00  0.00           C  
ATOM    212  C3'   A     7      -2.120   2.004 -37.528  1.00  0.00           C  
ATOM    213  H3'   A     7      -1.221   2.089 -36.917  1.00  0.00           H  
ATOM    214  C2'   A     7      -1.887   2.520 -38.977  1.00  0.00           C  
ATOM    215  H2'   A     7      -0.820   2.413 -39.172  1.00  0.00           H  
ATOM    216  O2'   A     7      -2.639   1.903 -40.035  1.00  0.00           O  
ATOM    217 HO2'   A     7      -2.876   0.992 -39.849  1.00  0.00           H  
ATOM    218  O3'   A     7      -2.575   0.667 -37.703  1.00  0.00           O  
ATOM    219  P     U     8      -1.724  -0.590 -37.257  1.00  0.00           P  
ATOM    220  OP1   U     8      -2.626  -1.716 -37.473  1.00  0.00           O  
ATOM    221  OP2   U     8      -1.229  -0.347 -35.877  1.00  0.00           O  
ATOM    222  O5'   U     8      -0.516  -0.612 -38.323  1.00  0.00           O  
ATOM    223  C5'   U     8      -0.559  -1.227 -39.604  1.00  0.00           C  
ATOM    224  H5'   U     8      -1.448  -0.885 -40.135  1.00  0.00           H  
ATOM    225 H5''   U     8      -0.531  -2.314 -39.535  1.00  0.00           H  
ATOM    226  C4'   U     8       0.641  -0.809 -40.484  1.00  0.00           C  
ATOM    227  H4'   U     8       0.474  -1.217 -41.481  1.00  0.00           H  
ATOM    228  O4'   U     8       0.784   0.605 -40.525  1.00  0.00           O  
ATOM    229  C1'   U     8       2.148   0.897 -40.863  1.00  0.00           C  
ATOM    230  H1'   U     8       2.277   1.263 -41.882  1.00  0.00           H  
ATOM    231  N1    U     8       2.651   1.901 -39.906  1.00  0.00           N  
ATOM    232  C6    U     8       2.137   2.007 -38.633  1.00  0.00           C  
ATOM    233  H6    U     8       1.470   1.260 -38.228  1.00  0.00           H  
ATOM    234  C5    U     8       2.630   3.005 -37.751  1.00  0.00           C  
ATOM    235  H5    U     8       2.282   3.016 -36.729  1.00  0.00           H  
ATOM    236  C4    U     8       3.682   3.916 -38.097  1.00  0.00           C  
ATOM    237  O4    U     8       4.180   4.722 -37.367  1.00  0.00           O  
ATOM    238  N3    U     8       4.015   3.830 -39.473  1.00  0.00           N  
ATOM    239  H3    U     8       4.702   4.523 -39.735  1.00  0.00           H  
ATOM    240  C2    U     8       3.572   2.826 -40.388  1.00  0.00           C  
ATOM    241  O2    U     8       4.002   2.831 -41.531  1.00  0.00           O  
ATOM    242  C3'   U     8       1.979  -1.317 -39.971  1.00  0.00           C  
ATOM    243  H3'   U     8       2.153  -1.160 -38.906  1.00  0.00           H  
ATOM    244  C2'   U     8       2.936  -0.444 -40.760  1.00  0.00           C  
ATOM    245  H2'   U     8       3.935  -0.275 -40.356  1.00  0.00           H  
ATOM    246  O2'   U     8       3.111  -0.979 -42.112  1.00  0.00           O  
ATOM    247 HO2'   U     8       3.901  -0.584 -42.488  1.00  0.00           H  
ATOM    248  O3'   U     8       2.145  -2.716 -40.334  1.00  0.00           O  
ATOM    249  P     A     9       3.064  -3.640 -39.469  1.00  0.00           P  
ATOM    250  OP1   A     9       3.237  -4.871 -40.237  1.00  0.00           O  
ATOM    251  OP2   A     9       2.464  -3.662 -38.080  1.00  0.00           O  
ATOM    252  O5'   A     9       4.497  -2.945 -39.360  1.00  0.00           O  
ATOM    253  C5'   A     9       5.550  -3.211 -40.314  1.00  0.00           C  
ATOM    254  H5'   A     9       5.099  -3.184 -41.306  1.00  0.00           H  
ATOM    255 H5''   A     9       5.724  -4.280 -40.185  1.00  0.00           H  
ATOM    256  C4'   A     9       6.802  -2.409 -40.179  1.00  0.00           C  
ATOM    257  H4'   A     9       7.525  -2.837 -40.873  1.00  0.00           H  
ATOM    258  O4'   A     9       6.602  -1.035 -40.435  1.00  0.00           O  
ATOM    259  C1'   A     9       7.687  -0.354 -39.840  1.00  0.00           C  
ATOM    260  H1'   A     9       8.309   0.123 -40.597  1.00  0.00           H  
ATOM    261  N9    A     9       7.147   0.728 -38.984  1.00  0.00           N  
ATOM    262  C8    A     9       6.125   0.774 -38.045  1.00  0.00           C  
ATOM    263  H8    A     9       5.476  -0.079 -37.918  1.00  0.00           H  
ATOM    264  N7    A     9       5.954   1.882 -37.383  1.00  0.00           N  
ATOM    265  C5    A     9       6.986   2.657 -37.948  1.00  0.00           C  
ATOM    266  C6    A     9       7.583   3.869 -37.670  1.00  0.00           C  
ATOM    267  N6    A     9       6.959   4.738 -36.898  1.00  0.00           N  
ATOM    268  H61   A     9       7.326   5.679 -36.880  1.00  0.00           H  
ATOM    269  H62   A     9       5.967   4.600 -36.774  1.00  0.00           H  
ATOM    270  N1    A     9       8.647   4.335 -38.274  1.00  0.00           N  
ATOM    271  C2    A     9       9.311   3.540 -39.104  1.00  0.00           C  
ATOM    272  H2    A     9      10.157   4.000 -39.593  1.00  0.00           H  
ATOM    273  N3    A     9       8.892   2.355 -39.540  1.00  0.00           N  
ATOM    274  C4    A     9       7.692   1.994 -38.909  1.00  0.00           C  
ATOM    275  C3'   A     9       7.527  -2.427 -38.875  1.00  0.00           C  
ATOM    276  H3'   A     9       6.803  -2.180 -38.099  1.00  0.00           H  
ATOM    277  C2'   A     9       8.515  -1.247 -39.017  1.00  0.00           C  
ATOM    278  H2'   A     9       8.784  -0.752 -38.084  1.00  0.00           H  
ATOM    279  O2'   A     9       9.689  -1.539 -39.735  1.00  0.00           O  
ATOM    280 HO2'   A     9      10.133  -2.216 -39.220  1.00  0.00           H  
ATOM    281  O3'   A     9       8.282  -3.624 -38.578  1.00  0.00           O  
ATOM    282  P     U    10       7.870  -4.658 -37.410  1.00  0.00           P  
ATOM    283  OP1   U    10       8.087  -6.075 -37.828  1.00  0.00           O  
ATOM    284  OP2   U    10       6.500  -4.311 -36.898  1.00  0.00           O  
ATOM    285  O5'   U    10       8.899  -4.322 -36.277  1.00  0.00           O  
ATOM    286  C5'   U    10       8.613  -4.673 -34.917  1.00  0.00           C  
ATOM    287  H5'   U    10       9.310  -5.401 -34.502  1.00  0.00           H  
ATOM    288 H5''   U    10       7.647  -5.140 -34.724  1.00  0.00           H  
ATOM    289  C4'   U    10       8.706  -3.417 -34.011  1.00  0.00           C  
ATOM    290  H4'   U    10       8.559  -3.753 -32.984  1.00  0.00           H  
ATOM    291  O4'   U    10       9.976  -2.848 -34.069  1.00  0.00           O  
ATOM    292  C1'   U    10      10.008  -1.563 -34.732  1.00  0.00           C  
ATOM    293  H1'   U    10      10.074  -0.815 -33.942  1.00  0.00           H  
ATOM    294  N1    U    10      11.253  -1.460 -35.609  1.00  0.00           N  
ATOM    295  C6    U    10      11.695  -2.513 -36.382  1.00  0.00           C  
ATOM    296  H6    U    10      11.125  -3.385 -36.669  1.00  0.00           H  
ATOM    297  C5    U    10      12.854  -2.322 -37.039  1.00  0.00           C  
ATOM    298  H5    U    10      13.124  -3.029 -37.810  1.00  0.00           H  
ATOM    299  C4    U    10      13.648  -1.189 -36.899  1.00  0.00           C  
ATOM    300  O4    U    10      14.719  -1.077 -37.424  1.00  0.00           O  
ATOM    301  N3    U    10      13.209  -0.174 -36.103  1.00  0.00           N  
ATOM    302  H3    U    10      13.689   0.687 -35.885  1.00  0.00           H  
ATOM    303  C2    U    10      12.049  -0.330 -35.380  1.00  0.00           C  
ATOM    304  O2    U    10      11.748   0.582 -34.643  1.00  0.00           O  
ATOM    305  C3'   U    10       7.692  -2.295 -34.378  1.00  0.00           C  
ATOM    306  H3'   U    10       6.774  -2.695 -34.807  1.00  0.00           H  
ATOM    307  C2'   U    10       8.585  -1.550 -35.354  1.00  0.00           C  
ATOM    308  H2'   U    10       8.561  -2.128 -36.277  1.00  0.00           H  
ATOM    309  O2'   U    10       8.231  -0.280 -35.713  1.00  0.00           O  
ATOM    310 HO2'   U    10       8.273   0.319 -34.963  1.00  0.00           H  
ATOM    311  O3'   U    10       7.414  -1.390 -33.270  1.00  0.00           O  
ATOM    312  P     A    11       6.516  -1.851 -32.111  1.00  0.00           P  
ATOM    313  OP1   A    11       5.710  -3.031 -32.529  1.00  0.00           O  
ATOM    314  OP2   A    11       5.817  -0.670 -31.518  1.00  0.00           O  
ATOM    315  O5'   A    11       7.585  -2.402 -31.123  1.00  0.00           O  
ATOM    316  C5'   A    11       7.294  -3.036 -29.893  1.00  0.00           C  
ATOM    317  H5'   A    11       6.719  -3.949 -30.045  1.00  0.00           H  
ATOM    318 H5''   A    11       6.574  -2.547 -29.236  1.00  0.00           H  
ATOM    319  C4'   A    11       8.534  -3.519 -29.156  1.00  0.00           C  
ATOM    320  H4'   A    11       8.138  -3.881 -28.208  1.00  0.00           H  
ATOM    321  O4'   A    11       9.147  -4.446 -29.917  1.00  0.00           O  
ATOM    322  C1'   A    11      10.462  -4.492 -29.550  1.00  0.00           C  
ATOM    323  H1'   A    11      10.655  -5.380 -28.947  1.00  0.00           H  
ATOM    324  N9    A    11      11.243  -4.636 -30.854  1.00  0.00           N  
ATOM    325  C8    A    11      11.227  -5.823 -31.602  1.00  0.00           C  
ATOM    326  H8    A    11      10.607  -6.689 -31.420  1.00  0.00           H  
ATOM    327  N7    A    11      11.908  -5.723 -32.769  1.00  0.00           N  
ATOM    328  C5    A    11      12.471  -4.485 -32.641  1.00  0.00           C  
ATOM    329  C6    A    11      13.276  -3.662 -33.504  1.00  0.00           C  
ATOM    330  N6    A    11      13.664  -4.000 -34.725  1.00  0.00           N  
ATOM    331  H61   A    11      14.289  -3.390 -35.232  1.00  0.00           H  
ATOM    332  H62   A    11      13.475  -4.945 -35.027  1.00  0.00           H  
ATOM    333  N1    A    11      13.500  -2.395 -33.295  1.00  0.00           N  
ATOM    334  C2    A    11      13.059  -1.862 -32.122  1.00  0.00           C  
ATOM    335  H2    A    11      13.281  -0.832 -31.888  1.00  0.00           H  
ATOM    336  N3    A    11      12.393  -2.499 -31.205  1.00  0.00           N  
ATOM    337  C4    A    11      12.082  -3.771 -31.551  1.00  0.00           C  
ATOM    338  C3'   A    11       9.598  -2.456 -28.765  1.00  0.00           C  
ATOM    339  H3'   A    11       9.711  -1.816 -29.640  1.00  0.00           H  
ATOM    340  C2'   A    11      10.817  -3.315 -28.608  1.00  0.00           C  
ATOM    341  H2'   A    11      11.793  -2.857 -28.763  1.00  0.00           H  
ATOM    342  O2'   A    11      10.834  -3.889 -27.318  1.00  0.00           O  
ATOM    343 HO2'   A    11      10.206  -3.348 -26.834  1.00  0.00           H  
ATOM    344  O3'   A    11       9.248  -1.650 -27.711  1.00  0.00           O  
ATOM    345  P     A    12       9.492  -0.067 -27.851  1.00  0.00           P  
ATOM    346  OP1   A    12       8.727   0.498 -26.765  1.00  0.00           O  
ATOM    347  OP2   A    12       9.150   0.294 -29.187  1.00  0.00           O  
ATOM    348  O5'   A    12      10.952   0.229 -27.592  1.00  0.00           O  
ATOM    349  C5'   A    12      11.858  -0.032 -28.645  1.00  0.00           C  
ATOM    350  H5'   A    12      11.349  -0.108 -29.607  1.00  0.00           H  
ATOM    351 H5''   A    12      12.304  -1.023 -28.570  1.00  0.00           H  
ATOM    352  C4'   A    12      13.027   0.965 -28.865  1.00  0.00           C  
ATOM    353  H4'   A    12      13.673   0.517 -29.619  1.00  0.00           H  
ATOM    354  O4'   A    12      12.477   2.145 -29.480  1.00  0.00           O  
ATOM    355  C1'   A    12      12.899   3.305 -28.754  1.00  0.00           C  
ATOM    356  H1'   A    12      13.240   3.936 -29.575  1.00  0.00           H  
ATOM    357  N9    A    12      11.751   3.933 -28.086  1.00  0.00           N  
ATOM    358  C8    A    12      10.424   3.563 -27.952  1.00  0.00           C  
ATOM    359  H8    A    12      10.148   2.568 -28.266  1.00  0.00           H  
ATOM    360  N7    A    12       9.560   4.382 -27.466  1.00  0.00           N  
ATOM    361  C5    A    12      10.382   5.509 -27.280  1.00  0.00           C  
ATOM    362  C6    A    12      10.168   6.791 -26.707  1.00  0.00           C  
ATOM    363  N6    A    12       8.970   7.063 -26.336  1.00  0.00           N  
ATOM    364  H61   A    12       8.728   7.980 -25.990  1.00  0.00           H  
ATOM    365  H62   A    12       8.289   6.336 -26.500  1.00  0.00           H  
ATOM    366  N1    A    12      11.135   7.726 -26.593  1.00  0.00           N  
ATOM    367  C2    A    12      12.355   7.302 -27.099  1.00  0.00           C  
ATOM    368  H2    A    12      13.085   8.070 -26.888  1.00  0.00           H  
ATOM    369  N3    A    12      12.734   6.162 -27.648  1.00  0.00           N  
ATOM    370  C4    A    12      11.681   5.277 -27.711  1.00  0.00           C  
ATOM    371  C3'   A    12      13.788   1.316 -27.589  1.00  0.00           C  
ATOM    372  H3'   A    12      13.117   1.317 -26.731  1.00  0.00           H  
ATOM    373  C2'   A    12      14.055   2.785 -27.842  1.00  0.00           C  
ATOM    374  H2'   A    12      14.124   3.360 -26.919  1.00  0.00           H  
ATOM    375  O2'   A    12      15.298   2.851 -28.567  1.00  0.00           O  
ATOM    376 HO2'   A    12      15.841   2.100 -28.315  1.00  0.00           H  
ATOM    377  O3'   A    12      14.986   0.599 -27.481  1.00  0.00           O  
ATOM    378  P     U    13      15.659   0.437 -26.036  1.00  0.00           P  
ATOM    379  OP1   U    13      14.925   1.278 -25.029  1.00  0.00           O  
ATOM    380  OP2   U    13      17.109   0.783 -26.201  1.00  0.00           O  
ATOM    381  O5'   U    13      15.559  -1.169 -25.704  1.00  0.00           O  
ATOM    382  C5'   U    13      14.290  -1.818 -25.810  1.00  0.00           C  
ATOM    383  H5'   U    13      13.559  -1.054 -26.075  1.00  0.00           H  
ATOM    384 H5''   U    13      13.981  -2.261 -24.863  1.00  0.00           H  
ATOM    385  C4'   U    13      14.225  -2.871 -26.891  1.00  0.00           C  
ATOM    386  H4'   U    13      13.244  -3.324 -26.752  1.00  0.00           H  
ATOM    387  O4'   U    13      14.238  -2.305 -28.209  1.00  0.00           O  
ATOM    388  C1'   U    13      14.682  -3.317 -29.140  1.00  0.00           C  
ATOM    389  H1'   U    13      13.787  -3.448 -29.748  1.00  0.00           H  
ATOM    390  N1    U    13      15.908  -2.810 -29.862  1.00  0.00           N  
ATOM    391  C6    U    13      16.645  -1.641 -29.515  1.00  0.00           C  
ATOM    392  H6    U    13      16.186  -1.104 -28.698  1.00  0.00           H  
ATOM    393  C5    U    13      17.735  -1.280 -30.136  1.00  0.00           C  
ATOM    394  H5    U    13      18.249  -0.361 -29.896  1.00  0.00           H  
ATOM    395  C4    U    13      18.139  -2.005 -31.346  1.00  0.00           C  
ATOM    396  O4    U    13      19.000  -1.649 -32.068  1.00  0.00           O  
ATOM    397  N3    U    13      17.356  -3.081 -31.746  1.00  0.00           N  
ATOM    398  H3    U    13      17.513  -3.608 -32.594  1.00  0.00           H  
ATOM    399  C2    U    13      16.306  -3.559 -31.009  1.00  0.00           C  
ATOM    400  O2    U    13      15.885  -4.667 -31.325  1.00  0.00           O  
ATOM    401  C3'   U    13      15.214  -4.010 -26.919  1.00  0.00           C  
ATOM    402  H3'   U    13      16.165  -3.479 -26.934  1.00  0.00           H  
ATOM    403  C2'   U    13      14.866  -4.603 -28.267  1.00  0.00           C  
ATOM    404  H2'   U    13      15.679  -5.222 -28.647  1.00  0.00           H  
ATOM    405  O2'   U    13      13.632  -5.341 -28.282  1.00  0.00           O  
ATOM    406 HO2'   U    13      13.338  -5.415 -27.371  1.00  0.00           H  
ATOM    407  O3'   U    13      15.120  -4.948 -25.886  1.00  0.00           O  
ATOM    408  P     C    14      16.407  -5.626 -25.311  1.00  0.00           P  
ATOM    409  OP1   C    14      15.993  -6.487 -24.205  1.00  0.00           O  
ATOM    410  OP2   C    14      17.487  -4.625 -25.149  1.00  0.00           O  
ATOM    411  O5'   C    14      16.744  -6.530 -26.553  1.00  0.00           O  
ATOM    412  C5'   C    14      15.939  -7.630 -26.860  1.00  0.00           C  
ATOM    413  H5'   C    14      14.880  -7.378 -26.908  1.00  0.00           H  
ATOM    414 H5''   C    14      16.003  -8.476 -26.175  1.00  0.00           H  
ATOM    415  C4'   C    14      16.478  -8.249 -28.151  1.00  0.00           C  
ATOM    416  H4'   C    14      15.837  -9.057 -28.504  1.00  0.00           H  
ATOM    417  O4'   C    14      16.576  -7.180 -29.103  1.00  0.00           O  
ATOM    418  C1'   C    14      17.633  -7.509 -30.007  1.00  0.00           C  
ATOM    419  H1'   C    14      17.179  -7.694 -30.981  1.00  0.00           H  
ATOM    420  N1    C    14      18.655  -6.421 -30.108  1.00  0.00           N  
ATOM    421  C6    C    14      18.758  -5.403 -29.207  1.00  0.00           C  
ATOM    422  H6    C    14      18.149  -5.432 -28.316  1.00  0.00           H  
ATOM    423  C5    C    14      19.709  -4.450 -29.232  1.00  0.00           C  
ATOM    424  H5    C    14      19.830  -3.631 -28.539  1.00  0.00           H  
ATOM    425  C4    C    14      20.603  -4.494 -30.356  1.00  0.00           C  
ATOM    426  N4    C    14      21.439  -3.523 -30.699  1.00  0.00           N  
ATOM    427  H41   C    14      21.898  -3.674 -31.586  1.00  0.00           H  
ATOM    428  H42   C    14      21.590  -2.704 -30.128  1.00  0.00           H  
ATOM    429  N3    C    14      20.598  -5.472 -31.221  1.00  0.00           N  
ATOM    430  C2    C    14      19.648  -6.464 -31.069  1.00  0.00           C  
ATOM    431  O2    C    14      19.615  -7.441 -31.911  1.00  0.00           O  
ATOM    432  C3'   C    14      17.837  -8.918 -27.998  1.00  0.00           C  
ATOM    433  H3'   C    14      18.481  -8.290 -27.381  1.00  0.00           H  
ATOM    434  C2'   C    14      18.243  -8.830 -29.466  1.00  0.00           C  
ATOM    435  H2'   C    14      19.331  -8.871 -29.521  1.00  0.00           H  
ATOM    436  O2'   C    14      17.787  -9.993 -30.163  1.00  0.00           O  
ATOM    437 HO2'   C    14      18.562 -10.556 -30.228  1.00  0.00           H  
ATOM    438  O3'   C    14      17.810 -10.236 -27.399  1.00  0.00           O  
ATOM    439  P     C    15      19.088 -11.053 -26.948  1.00  0.00           P  
ATOM    440  OP1   C    15      18.515 -12.335 -26.436  1.00  0.00           O  
ATOM    441  OP2   C    15      19.923 -10.211 -26.071  1.00  0.00           O  
ATOM    442  O5'   C    15      19.996 -11.450 -28.214  1.00  0.00           O  
ATOM    443  C5'   C    15      19.741 -12.535 -29.070  1.00  0.00           C  
ATOM    444  H5'   C    15      18.791 -12.312 -29.556  1.00  0.00           H  
ATOM    445 H5''   C    15      19.534 -13.480 -28.568  1.00  0.00           H  
ATOM    446  C4'   C    15      20.890 -12.725 -30.098  1.00  0.00           C  
ATOM    447  H4'   C    15      20.662 -13.618 -30.680  1.00  0.00           H  
ATOM    448  O4'   C    15      20.953 -11.661 -30.979  1.00  0.00           O  
ATOM    449  C1'   C    15      22.232 -11.410 -31.333  1.00  0.00           C  
ATOM    450  H1'   C    15      22.275 -11.338 -32.420  1.00  0.00           H  
ATOM    451  N1    C    15      22.792 -10.053 -30.756  1.00  0.00           N  
ATOM    452  C6    C    15      22.223  -9.287 -29.749  1.00  0.00           C  
ATOM    453  H6    C    15      21.368  -9.540 -29.140  1.00  0.00           H  
ATOM    454  C5    C    15      22.640  -7.997 -29.589  1.00  0.00           C  
ATOM    455  H5    C    15      22.290  -7.379 -28.776  1.00  0.00           H  
ATOM    456  C4    C    15      23.708  -7.528 -30.355  1.00  0.00           C  
ATOM    457  N4    C    15      24.049  -6.268 -30.129  1.00  0.00           N  
ATOM    458  H41   C    15      24.931  -5.883 -30.437  1.00  0.00           H  
ATOM    459  H42   C    15      23.481  -5.669 -29.546  1.00  0.00           H  
ATOM    460  N3    C    15      24.383  -8.302 -31.175  1.00  0.00           N  
ATOM    461  C2    C    15      23.909  -9.601 -31.478  1.00  0.00           C  
ATOM    462  O2    C    15      24.418 -10.199 -32.413  1.00  0.00           O  
ATOM    463  C3'   C    15      22.292 -12.855 -29.517  1.00  0.00           C  
ATOM    464  H3'   C    15      22.500 -12.005 -28.868  1.00  0.00           H  
ATOM    465  C2'   C    15      23.060 -12.587 -30.795  1.00  0.00           C  
ATOM    466  H2'   C    15      24.064 -12.184 -30.661  1.00  0.00           H  
ATOM    467  O2'   C    15      23.075 -13.688 -31.771  1.00  0.00           O  
ATOM    468 HO2'   C    15      23.141 -13.295 -32.645  1.00  0.00           H  
ATOM    469  O3'   C    15      22.511 -14.047 -28.819  1.00  0.00           O  
ATOM    470  P     U    16      23.808 -14.224 -27.820  1.00  0.00           P  
ATOM    471  OP1   U    16      23.977 -15.692 -27.685  1.00  0.00           O  
ATOM    472  OP2   U    16      23.756 -13.365 -26.636  1.00  0.00           O  
ATOM    473  O5'   U    16      25.074 -13.641 -28.614  1.00  0.00           O  
ATOM    474  C5'   U    16      25.731 -14.402 -29.679  1.00  0.00           C  
ATOM    475  H5'   U    16      25.033 -14.687 -30.465  1.00  0.00           H  
ATOM    476 H5''   U    16      26.164 -15.350 -29.361  1.00  0.00           H  
ATOM    477  C4'   U    16      26.918 -13.620 -30.160  1.00  0.00           C  
ATOM    478  H4'   U    16      27.374 -14.230 -30.939  1.00  0.00           H  
ATOM    479  O4'   U    16      26.638 -12.333 -30.789  1.00  0.00           O  
ATOM    480  C1'   U    16      27.637 -11.346 -30.652  1.00  0.00           C  
ATOM    481  H1'   U    16      28.063 -10.997 -31.592  1.00  0.00           H  
ATOM    482  N1    U    16      27.230 -10.270 -29.753  1.00  0.00           N  
ATOM    483  C6    U    16      26.179 -10.394 -28.853  1.00  0.00           C  
ATOM    484  H6    U    16      25.519 -11.249 -28.887  1.00  0.00           H  
ATOM    485  C5    U    16      25.939  -9.476 -27.896  1.00  0.00           C  
ATOM    486  H5    U    16      25.096  -9.525 -27.222  1.00  0.00           H  
ATOM    487  C4    U    16      26.759  -8.307 -27.815  1.00  0.00           C  
ATOM    488  O4    U    16      26.713  -7.495 -26.914  1.00  0.00           O  
ATOM    489  N3    U    16      27.726  -8.197 -28.808  1.00  0.00           N  
ATOM    490  H3    U    16      28.286  -7.358 -28.858  1.00  0.00           H  
ATOM    491  C2    U    16      28.060  -9.137 -29.704  1.00  0.00           C  
ATOM    492  O2    U    16      28.961  -8.957 -30.459  1.00  0.00           O  
ATOM    493  C3'   U    16      27.991 -13.272 -29.162  1.00  0.00           C  
ATOM    494  H3'   U    16      27.430 -12.822 -28.342  1.00  0.00           H  
ATOM    495  C2'   U    16      28.759 -12.153 -29.959  1.00  0.00           C  
ATOM    496  H2'   U    16      29.243 -11.576 -29.171  1.00  0.00           H  
ATOM    497  O2'   U    16      29.704 -12.630 -30.922  1.00  0.00           O  
ATOM    498 HO2'   U    16      29.956 -13.509 -30.627  1.00  0.00           H  
ATOM    499  O3'   U    16      28.696 -14.343 -28.805  1.00  0.00           O  
ATOM    500  P     A    17      29.214 -14.592 -27.396  1.00  0.00           P  
ATOM    501  OP1   A    17      29.639 -15.973 -27.243  1.00  0.00           O  
ATOM    502  OP2   A    17      28.179 -14.147 -26.465  1.00  0.00           O  
ATOM    503  O5'   A    17      30.515 -13.699 -27.266  1.00  0.00           O  
ATOM    504  C5'   A    17      31.607 -13.993 -28.093  1.00  0.00           C  
ATOM    505  H5'   A    17      31.388 -14.423 -29.071  1.00  0.00           H  
ATOM    506 H5''   A    17      32.251 -14.732 -27.616  1.00  0.00           H  
ATOM    507  C4'   A    17      32.471 -12.771 -28.365  1.00  0.00           C  
ATOM    508  H4'   A    17      33.228 -13.049 -29.098  1.00  0.00           H  
ATOM    509  O4'   A    17      31.772 -11.536 -28.784  1.00  0.00           O  
ATOM    510  C1'   A    17      32.347 -10.438 -28.055  1.00  0.00           C  
ATOM    511  H1'   A    17      32.760  -9.729 -28.772  1.00  0.00           H  
ATOM    512  N9    A    17      31.432  -9.669 -27.261  1.00  0.00           N  
ATOM    513  C8    A    17      30.175 -10.084 -26.784  1.00  0.00           C  
ATOM    514  H8    A    17      29.729 -11.062 -26.890  1.00  0.00           H  
ATOM    515  N7    A    17      29.518  -9.111 -26.216  1.00  0.00           N  
ATOM    516  C5    A    17      30.407  -8.051 -26.253  1.00  0.00           C  
ATOM    517  C6    A    17      30.392  -6.686 -25.753  1.00  0.00           C  
ATOM    518  N6    A    17      29.395  -6.061 -25.197  1.00  0.00           N  
ATOM    519  H61   A    17      29.419  -5.114 -24.846  1.00  0.00           H  
ATOM    520  H62   A    17      28.521  -6.566 -25.173  1.00  0.00           H  
ATOM    521  N1    A    17      31.434  -5.858 -25.980  1.00  0.00           N  
ATOM    522  C2    A    17      32.506  -6.270 -26.579  1.00  0.00           C  
ATOM    523  H2    A    17      33.376  -5.630 -26.599  1.00  0.00           H  
ATOM    524  N3    A    17      32.674  -7.543 -27.069  1.00  0.00           N  
ATOM    525  C4    A    17      31.562  -8.345 -26.888  1.00  0.00           C  
ATOM    526  C3'   A    17      33.108 -12.383 -27.033  1.00  0.00           C  
ATOM    527  H3'   A    17      32.313 -12.296 -26.293  1.00  0.00           H  
ATOM    528  C2'   A    17      33.606 -10.953 -27.295  1.00  0.00           C  
ATOM    529  H2'   A    17      33.828 -10.295 -26.455  1.00  0.00           H  
ATOM    530  O2'   A    17      34.672 -10.713 -28.247  1.00  0.00           O  
ATOM    531 HO2'   A    17      34.787  -9.764 -28.153  1.00  0.00           H  
ATOM    532  O3'   A    17      34.050 -13.265 -26.657  1.00  0.00           O  
ATOM    533  P     A    18      34.568 -13.190 -25.071  1.00  0.00           P  
ATOM    534  OP1   A    18      35.421 -14.360 -24.755  1.00  0.00           O  
ATOM    535  OP2   A    18      33.372 -12.865 -24.215  1.00  0.00           O  
ATOM    536  O5'   A    18      35.589 -11.949 -25.155  1.00  0.00           O  
ATOM    537  C5'   A    18      36.439 -11.577 -24.060  1.00  0.00           C  
ATOM    538  H5'   A    18      37.295 -12.240 -23.933  1.00  0.00           H  
ATOM    539 H5''   A    18      35.848 -11.484 -23.149  1.00  0.00           H  
ATOM    540  C4'   A    18      36.841 -10.141 -24.314  1.00  0.00           C  
ATOM    541  H4'   A    18      37.753 -10.204 -24.908  1.00  0.00           H  
ATOM    542  O4'   A    18      35.919  -9.456 -25.139  1.00  0.00           O  
ATOM    543  C1'   A    18      35.908  -8.028 -24.723  1.00  0.00           C  
ATOM    544  H1'   A    18      36.216  -7.372 -25.537  1.00  0.00           H  
ATOM    545  N9    A    18      34.582  -7.809 -24.198  1.00  0.00           N  
ATOM    546  C8    A    18      33.534  -8.666 -23.947  1.00  0.00           C  
ATOM    547  H8    A    18      33.514  -9.684 -24.308  1.00  0.00           H  
ATOM    548  N7    A    18      32.543  -8.178 -23.291  1.00  0.00           N  
ATOM    549  C5    A    18      32.930  -6.799 -23.110  1.00  0.00           C  
ATOM    550  C6    A    18      32.302  -5.600 -22.541  1.00  0.00           C  
ATOM    551  N6    A    18      31.107  -5.620 -21.982  1.00  0.00           N  
ATOM    552  H61   A    18      30.498  -4.817 -22.034  1.00  0.00           H  
ATOM    553  H62   A    18      30.764  -6.523 -21.686  1.00  0.00           H  
ATOM    554  N1    A    18      32.908  -4.366 -22.745  1.00  0.00           N  
ATOM    555  C2    A    18      33.981  -4.373 -23.476  1.00  0.00           C  
ATOM    556  H2    A    18      34.478  -3.427 -23.632  1.00  0.00           H  
ATOM    557  N3    A    18      34.674  -5.413 -23.887  1.00  0.00           N  
ATOM    558  C4    A    18      34.134  -6.574 -23.697  1.00  0.00           C  
ATOM    559  C3'   A    18      36.945  -9.286 -23.075  1.00  0.00           C  
ATOM    560  H3'   A    18      36.008  -9.476 -22.551  1.00  0.00           H  
ATOM    561  C2'   A    18      36.950  -7.924 -23.626  1.00  0.00           C  
ATOM    562  H2'   A    18      36.633  -7.223 -22.854  1.00  0.00           H  
ATOM    563  O2'   A    18      38.164  -7.526 -24.218  1.00  0.00           O  
ATOM    564 HO2'   A    18      38.896  -8.075 -23.928  1.00  0.00           H  
ATOM    565  O3'   A    18      38.073  -9.657 -22.293  1.00  0.00           O  
ATOM    566  P     U    19      38.250  -9.434 -20.714  1.00  0.00           P  
ATOM    567  OP1   U    19      39.639  -9.657 -20.290  1.00  0.00           O  
ATOM    568  OP2   U    19      37.156 -10.206 -20.151  1.00  0.00           O  
ATOM    569  O5'   U    19      37.863  -7.919 -20.346  1.00  0.00           O  
ATOM    570  C5'   U    19      38.762  -6.864 -20.634  1.00  0.00           C  
ATOM    571  H5'   U    19      39.042  -7.014 -21.677  1.00  0.00           H  
ATOM    572 H5''   U    19      39.529  -6.805 -19.862  1.00  0.00           H  
ATOM    573  C4'   U    19      38.080  -5.480 -20.566  1.00  0.00           C  
ATOM    574  H4'   U    19      38.849  -4.821 -20.970  1.00  0.00           H  
ATOM    575  O4'   U    19      36.884  -5.217 -21.294  1.00  0.00           O  
ATOM    576  C1'   U    19      35.976  -4.521 -20.542  1.00  0.00           C  
ATOM    577  H1'   U    19      35.617  -3.680 -21.136  1.00  0.00           H  
ATOM    578  N1    U    19      34.813  -5.399 -20.201  1.00  0.00           N  
ATOM    579  C6    U    19      34.873  -6.785 -20.355  1.00  0.00           C  
ATOM    580  H6    U    19      35.770  -7.264 -20.718  1.00  0.00           H  
ATOM    581  C5    U    19      33.878  -7.638 -19.882  1.00  0.00           C  
ATOM    582  H5    U    19      33.961  -8.714 -19.862  1.00  0.00           H  
ATOM    583  C4    U    19      32.693  -7.084 -19.448  1.00  0.00           C  
ATOM    584  O4    U    19      31.652  -7.693 -19.084  1.00  0.00           O  
ATOM    585  N3    U    19      32.699  -5.781 -19.278  1.00  0.00           N  
ATOM    586  H3    U    19      31.921  -5.385 -18.770  1.00  0.00           H  
ATOM    587  C2    U    19      33.661  -4.880 -19.581  1.00  0.00           C  
ATOM    588  O2    U    19      33.562  -3.676 -19.341  1.00  0.00           O  
ATOM    589  C3'   U    19      37.816  -5.119 -19.108  1.00  0.00           C  
ATOM    590  H3'   U    19      37.441  -6.013 -18.611  1.00  0.00           H  
ATOM    591  C2'   U    19      36.789  -4.068 -19.304  1.00  0.00           C  
ATOM    592  H2'   U    19      36.120  -4.018 -18.445  1.00  0.00           H  
ATOM    593  O2'   U    19      37.343  -2.777 -19.473  1.00  0.00           O  
ATOM    594 HO2'   U    19      38.296  -2.883 -19.424  1.00  0.00           H  
ATOM    595  O3'   U    19      38.949  -4.535 -18.484  1.00  0.00           O  
ATOM    596  P     G    20      39.174  -4.678 -16.904  1.00  0.00           P  
ATOM    597  OP1   G    20      40.454  -4.004 -16.643  1.00  0.00           O  
ATOM    598  OP2   G    20      39.117  -6.011 -16.469  1.00  0.00           O  
ATOM    599  O5'   G    20      38.019  -3.916 -16.181  1.00  0.00           O  
ATOM    600  C5'   G    20      38.071  -2.464 -16.184  1.00  0.00           C  
ATOM    601  H5'   G    20      38.279  -2.023 -17.159  1.00  0.00           H  
ATOM    602 H5''   G    20      38.873  -2.122 -15.530  1.00  0.00           H  
ATOM    603  C4'   G    20      36.838  -2.044 -15.358  1.00  0.00           C  
ATOM    604  H4'   G    20      36.957  -0.970 -15.215  1.00  0.00           H  
ATOM    605  O4'   G    20      35.706  -2.212 -16.139  1.00  0.00           O  
ATOM    606  C1'   G    20      34.641  -2.570 -15.252  1.00  0.00           C  
ATOM    607  H1'   G    20      33.830  -1.847 -15.342  1.00  0.00           H  
ATOM    608  N9    G    20      34.070  -3.822 -15.668  1.00  0.00           N  
ATOM    609  C8    G    20      34.626  -4.931 -16.276  1.00  0.00           C  
ATOM    610  H8    G    20      35.678  -5.004 -16.512  1.00  0.00           H  
ATOM    611  N7    G    20      33.755  -5.900 -16.440  1.00  0.00           N  
ATOM    612  C5    G    20      32.640  -5.488 -15.819  1.00  0.00           C  
ATOM    613  C6    G    20      31.317  -6.045 -15.545  1.00  0.00           C  
ATOM    614  O6    G    20      30.874  -7.086 -15.952  1.00  0.00           O  
ATOM    615  N1    G    20      30.445  -5.206 -14.804  1.00  0.00           N  
ATOM    616  H1    G    20      29.493  -5.530 -14.705  1.00  0.00           H  
ATOM    617  C2    G    20      30.785  -4.027 -14.362  1.00  0.00           C  
ATOM    618  N2    G    20      29.787  -3.349 -13.863  1.00  0.00           N  
ATOM    619  H21   G    20      28.881  -3.742 -14.074  1.00  0.00           H  
ATOM    620  H22   G    20      30.027  -2.367 -13.873  1.00  0.00           H  
ATOM    621  N3    G    20      31.969  -3.466 -14.585  1.00  0.00           N  
ATOM    622  C4    G    20      32.827  -4.218 -15.305  1.00  0.00           C  
ATOM    623  C3'   G    20      36.672  -2.704 -13.994  1.00  0.00           C  
ATOM    624  H3'   G    20      36.881  -3.773 -13.957  1.00  0.00           H  
ATOM    625  C2'   G    20      35.166  -2.559 -13.824  1.00  0.00           C  
ATOM    626  H2'   G    20      34.669  -3.371 -13.293  1.00  0.00           H  
ATOM    627  O2'   G    20      34.700  -1.266 -13.311  1.00  0.00           O  
ATOM    628 HO2'   G    20      34.766  -1.291 -12.354  1.00  0.00           H  
ATOM    629  O3'   G    20      37.404  -1.959 -12.971  1.00  0.00           O  
ATOM    630  P     A    21      37.331  -2.375 -11.436  1.00  0.00           P  
ATOM    631  OP1   A    21      38.385  -1.683 -10.762  1.00  0.00           O  
ATOM    632  OP2   A    21      37.258  -3.850 -11.418  1.00  0.00           O  
ATOM    633  O5'   A    21      35.952  -1.805 -11.002  1.00  0.00           O  
ATOM    634  C5'   A    21      35.264  -2.456  -9.870  1.00  0.00           C  
ATOM    635  H5'   A    21      35.817  -2.390  -8.933  1.00  0.00           H  
ATOM    636 H5''   A    21      35.045  -3.506 -10.061  1.00  0.00           H  
ATOM    637  C4'   A    21      33.930  -1.881  -9.670  1.00  0.00           C  
ATOM    638  H4'   A    21      34.044  -0.801  -9.580  1.00  0.00           H  
ATOM    639  O4'   A    21      33.057  -2.202 -10.731  1.00  0.00           O  
ATOM    640  C1'   A    21      31.684  -2.451 -10.236  1.00  0.00           C  
ATOM    641  H1'   A    21      30.999  -1.677 -10.580  1.00  0.00           H  
ATOM    642  N9    A    21      31.194  -3.845 -10.577  1.00  0.00           N  
ATOM    643  C8    A    21      31.858  -4.795 -11.282  1.00  0.00           C  
ATOM    644  H8    A    21      32.916  -4.757 -11.498  1.00  0.00           H  
ATOM    645  N7    A    21      31.103  -5.857 -11.683  1.00  0.00           N  
ATOM    646  C5    A    21      29.846  -5.482 -11.166  1.00  0.00           C  
ATOM    647  C6    A    21      28.562  -6.018 -11.156  1.00  0.00           C  
ATOM    648  N6    A    21      28.281  -7.135 -11.722  1.00  0.00           N  
ATOM    649  H61   A    21      27.365  -7.547 -11.616  1.00  0.00           H  
ATOM    650  H62   A    21      29.012  -7.740 -12.068  1.00  0.00           H  
ATOM    651  N1    A    21      27.474  -5.427 -10.654  1.00  0.00           N  
ATOM    652  C2    A    21      27.668  -4.258  -9.980  1.00  0.00           C  
ATOM    653  H2    A    21      26.838  -4.019  -9.332  1.00  0.00           H  
ATOM    654  N3    A    21      28.841  -3.693  -9.827  1.00  0.00           N  
ATOM    655  C4    A    21      29.878  -4.335 -10.448  1.00  0.00           C  
ATOM    656  C3'   A    21      33.265  -2.296  -8.371  1.00  0.00           C  
ATOM    657  H3'   A    21      33.465  -3.357  -8.220  1.00  0.00           H  
ATOM    658  C2'   A    21      31.736  -2.195  -8.746  1.00  0.00           C  
ATOM    659  H2'   A    21      31.130  -2.924  -8.208  1.00  0.00           H  
ATOM    660  O2'   A    21      31.229  -0.882  -8.511  1.00  0.00           O  
ATOM    661 HO2'   A    21      30.270  -0.903  -8.557  1.00  0.00           H  
ATOM    662  O3'   A    21      33.584  -1.540  -7.157  1.00  0.00           O  
ATOM    663  P     U    22      33.355  -2.177  -5.694  1.00  0.00           P  
ATOM    664  OP1   U    22      33.561  -1.138  -4.701  1.00  0.00           O  
ATOM    665  OP2   U    22      34.103  -3.442  -5.569  1.00  0.00           O  
ATOM    666  O5'   U    22      31.877  -2.553  -5.545  1.00  0.00           O  
ATOM    667  C5'   U    22      30.934  -1.592  -5.257  1.00  0.00           C  
ATOM    668  H5'   U    22      30.671  -1.017  -6.144  1.00  0.00           H  
ATOM    669 H5''   U    22      31.369  -0.951  -4.490  1.00  0.00           H  
ATOM    670  C4'   U    22      29.582  -2.135  -4.783  1.00  0.00           C  
ATOM    671  H4'   U    22      28.884  -1.303  -4.683  1.00  0.00           H  
ATOM    672  O4'   U    22      29.079  -2.923  -5.809  1.00  0.00           O  
ATOM    673  C1'   U    22      28.911  -4.316  -5.489  1.00  0.00           C  
ATOM    674  H1'   U    22      27.851  -4.466  -5.286  1.00  0.00           H  
ATOM    675  N1    U    22      29.390  -5.205  -6.517  1.00  0.00           N  
ATOM    676  C6    U    22      30.734  -5.377  -6.992  1.00  0.00           C  
ATOM    677  H6    U    22      31.492  -4.726  -6.582  1.00  0.00           H  
ATOM    678  C5    U    22      31.112  -6.335  -7.843  1.00  0.00           C  
ATOM    679  H5    U    22      32.135  -6.549  -8.116  1.00  0.00           H  
ATOM    680  C4    U    22      30.151  -7.168  -8.429  1.00  0.00           C  
ATOM    681  O4    U    22      30.390  -8.104  -9.174  1.00  0.00           O  
ATOM    682  N3    U    22      28.836  -7.008  -8.102  1.00  0.00           N  
ATOM    683  H3    U    22      28.146  -7.726  -8.276  1.00  0.00           H  
ATOM    684  C2    U    22      28.443  -6.115  -7.104  1.00  0.00           C  
ATOM    685  O2    U    22      27.205  -6.039  -6.876  1.00  0.00           O  
ATOM    686  C3'   U    22      29.875  -3.034  -3.586  1.00  0.00           C  
ATOM    687  H3'   U    22      30.834  -2.867  -3.096  1.00  0.00           H  
ATOM    688  C2'   U    22      29.761  -4.448  -4.237  1.00  0.00           C  
ATOM    689  H2'   U    22      30.750  -4.845  -4.467  1.00  0.00           H  
ATOM    690  O2'   U    22      29.255  -5.335  -3.338  1.00  0.00           O  
ATOM    691 HO2'   U    22      28.859  -4.807  -2.641  1.00  0.00           H  
ATOM    692  O3'   U    22      28.807  -2.879  -2.666  1.00  0.00           O  
ATOM    693  P     A    23      28.759  -1.737  -1.551  1.00  0.00           P  
ATOM    694  OP1   A    23      29.413  -0.546  -2.156  1.00  0.00           O  
ATOM    695  OP2   A    23      29.269  -2.214  -0.222  1.00  0.00           O  
ATOM    696  O5'   A    23      27.202  -1.571  -1.524  1.00  0.00           O  
ATOM    697  C5'   A    23      26.495  -0.798  -2.425  1.00  0.00           C  
ATOM    698  H5'   A    23      27.029  -0.930  -3.366  1.00  0.00           H  
ATOM    699 H5''   A    23      26.531   0.274  -2.227  1.00  0.00           H  
ATOM    700  C4'   A    23      25.106  -1.213  -2.713  1.00  0.00           C  
ATOM    701  H4'   A    23      24.670  -0.532  -3.442  1.00  0.00           H  
ATOM    702  O4'   A    23      25.191  -2.464  -3.337  1.00  0.00           O  
ATOM    703  C1'   A    23      24.104  -3.198  -2.968  1.00  0.00           C  
ATOM    704  H1'   A    23      23.242  -3.026  -3.613  1.00  0.00           H  
ATOM    705  N9    A    23      24.406  -4.660  -2.979  1.00  0.00           N  
ATOM    706  C8    A    23      25.455  -5.316  -3.517  1.00  0.00           C  
ATOM    707  H8    A    23      26.292  -4.780  -3.937  1.00  0.00           H  
ATOM    708  N7    A    23      25.365  -6.605  -3.548  1.00  0.00           N  
ATOM    709  C5    A    23      24.172  -6.849  -2.879  1.00  0.00           C  
ATOM    710  C6    A    23      23.358  -7.990  -2.580  1.00  0.00           C  
ATOM    711  N6    A    23      23.682  -9.132  -3.070  1.00  0.00           N  
ATOM    712  H61   A    23      23.324  -9.882  -2.496  1.00  0.00           H  
ATOM    713  H62   A    23      24.420  -9.278  -3.743  1.00  0.00           H  
ATOM    714  N1    A    23      22.242  -7.927  -1.836  1.00  0.00           N  
ATOM    715  C2    A    23      21.908  -6.661  -1.428  1.00  0.00           C  
ATOM    716  H2    A    23      21.041  -6.544  -0.795  1.00  0.00           H  
ATOM    717  N3    A    23      22.513  -5.544  -1.740  1.00  0.00           N  
ATOM    718  C4    A    23      23.633  -5.671  -2.519  1.00  0.00           C  
ATOM    719  C3'   A    23      24.219  -1.247  -1.485  1.00  0.00           C  
ATOM    720  H3'   A    23      24.773  -1.256  -0.546  1.00  0.00           H  
ATOM    721  C2'   A    23      23.704  -2.693  -1.539  1.00  0.00           C  
ATOM    722  H2'   A    23      24.239  -3.327  -0.832  1.00  0.00           H  
ATOM    723  O2'   A    23      22.312  -2.783  -1.383  1.00  0.00           O  
ATOM    724 HO2'   A    23      22.139  -3.713  -1.548  1.00  0.00           H  
ATOM    725  O3'   A    23      23.134  -0.302  -1.397  1.00  0.00           O  
ATOM    726  P     U    24      23.305   1.170  -0.951  1.00  0.00           P  
ATOM    727  OP1   U    24      24.163   1.210   0.244  1.00  0.00           O  
ATOM    728  OP2   U    24      21.960   1.826  -0.888  1.00  0.00           O  
ATOM    729  O5'   U    24      24.135   1.894  -2.083  1.00  0.00           O  
ATOM    730  C5'   U    24      23.540   2.765  -3.037  1.00  0.00           C  
ATOM    731  H5'   U    24      22.558   3.127  -2.733  1.00  0.00           H  
ATOM    732 H5''   U    24      23.285   2.231  -3.953  1.00  0.00           H  
ATOM    733  C4'   U    24      24.376   3.977  -3.317  1.00  0.00           C  
ATOM    734  H4'   U    24      23.973   4.583  -4.128  1.00  0.00           H  
ATOM    735  O4'   U    24      24.522   4.757  -2.126  1.00  0.00           O  
ATOM    736  C1'   U    24      25.909   4.903  -2.013  1.00  0.00           C  
ATOM    737  H1'   U    24      26.182   5.773  -2.610  1.00  0.00           H  
ATOM    738  N1    U    24      26.394   4.934  -0.639  1.00  0.00           N  
ATOM    739  C6    U    24      25.756   4.133   0.229  1.00  0.00           C  
ATOM    740  H6    U    24      25.011   3.470  -0.186  1.00  0.00           H  
ATOM    741  C5    U    24      26.047   4.095   1.539  1.00  0.00           C  
ATOM    742  H5    U    24      25.549   3.366   2.161  1.00  0.00           H  
ATOM    743  C4    U    24      27.129   4.881   2.061  1.00  0.00           C  
ATOM    744  O4    U    24      27.555   4.884   3.215  1.00  0.00           O  
ATOM    745  N3    U    24      27.799   5.638   1.133  1.00  0.00           N  
ATOM    746  H3    U    24      28.505   6.246   1.522  1.00  0.00           H  
ATOM    747  C2    U    24      27.474   5.698  -0.224  1.00  0.00           C  
ATOM    748  O2    U    24      27.950   6.621  -0.859  1.00  0.00           O  
ATOM    749  C3'   U    24      25.711   3.506  -3.872  1.00  0.00           C  
ATOM    750  H3'   U    24      25.716   2.483  -4.246  1.00  0.00           H  
ATOM    751  C2'   U    24      26.613   3.649  -2.624  1.00  0.00           C  
ATOM    752  H2'   U    24      26.451   2.820  -1.935  1.00  0.00           H  
ATOM    753  O2'   U    24      27.967   3.847  -2.804  1.00  0.00           O  
ATOM    754 HO2'   U    24      28.216   4.656  -3.257  1.00  0.00           H  
ATOM    755  O3'   U    24      26.071   4.395  -4.900  1.00  0.00           O  
ATOM    756  P     G    25      25.627   4.295  -6.433  1.00  0.00           P  
ATOM    757  OP1   G    25      26.317   5.325  -7.250  1.00  0.00           O  
ATOM    758  OP2   G    25      24.102   4.195  -6.445  1.00  0.00           O  
ATOM    759  O5'   G    25      26.287   2.815  -6.688  1.00  0.00           O  
ATOM    760  C5'   G    25      27.665   2.677  -6.725  1.00  0.00           C  
ATOM    761  H5'   G    25      28.120   2.913  -5.762  1.00  0.00           H  
ATOM    762 H5''   G    25      28.084   3.412  -7.413  1.00  0.00           H  
ATOM    763  C4'   G    25      28.134   1.281  -7.047  1.00  0.00           C  
ATOM    764  H4'   G    25      29.219   1.333  -6.966  1.00  0.00           H  
ATOM    765  O4'   G    25      27.597   0.319  -6.121  1.00  0.00           O  
ATOM    766  C1'   G    25      26.921  -0.698  -6.767  1.00  0.00           C  
ATOM    767  H1'   G    25      27.186  -1.635  -6.277  1.00  0.00           H  
ATOM    768  N9    G    25      25.452  -0.700  -6.506  1.00  0.00           N  
ATOM    769  C8    G    25      24.636   0.303  -6.043  1.00  0.00           C  
ATOM    770  H8    G    25      25.002   1.279  -5.760  1.00  0.00           H  
ATOM    771  N7    G    25      23.411   0.014  -5.701  1.00  0.00           N  
ATOM    772  C5    G    25      23.395  -1.352  -6.056  1.00  0.00           C  
ATOM    773  C6    G    25      22.405  -2.369  -5.914  1.00  0.00           C  
ATOM    774  O6    G    25      21.285  -2.321  -5.368  1.00  0.00           O  
ATOM    775  N1    G    25      22.757  -3.635  -6.444  1.00  0.00           N  
ATOM    776  H1    G    25      22.120  -4.377  -6.191  1.00  0.00           H  
ATOM    777  C2    G    25      24.020  -3.973  -6.787  1.00  0.00           C  
ATOM    778  N2    G    25      24.353  -5.251  -6.802  1.00  0.00           N  
ATOM    779  H21   G    25      23.758  -6.055  -6.660  1.00  0.00           H  
ATOM    780  H22   G    25      25.336  -5.481  -6.823  1.00  0.00           H  
ATOM    781  N3    G    25      25.035  -3.101  -6.936  1.00  0.00           N  
ATOM    782  C4    G    25      24.621  -1.821  -6.533  1.00  0.00           C  
ATOM    783  C3'   G    25      27.728   0.729  -8.414  1.00  0.00           C  
ATOM    784  H3'   G    25      26.823   1.198  -8.800  1.00  0.00           H  
ATOM    785  C2'   G    25      27.438  -0.718  -8.175  1.00  0.00           C  
ATOM    786  H2'   G    25      26.703  -1.192  -8.826  1.00  0.00           H  
ATOM    787  O2'   G    25      28.557  -1.462  -8.185  1.00  0.00           O  
ATOM    788 HO2'   G    25      28.423  -2.162  -8.829  1.00  0.00           H  
ATOM    789  O3'   G    25      28.730   0.818  -9.372  1.00  0.00           O  
ATOM    790  P     G    26      28.317   1.383 -10.849  1.00  0.00           P  
ATOM    791  OP1   G    26      29.604   1.428 -11.617  1.00  0.00           O  
ATOM    792  OP2   G    26      27.525   2.621 -10.739  1.00  0.00           O  
ATOM    793  O5'   G    26      27.325   0.279 -11.440  1.00  0.00           O  
ATOM    794  C5'   G    26      27.888  -0.913 -11.976  1.00  0.00           C  
ATOM    795  H5'   G    26      28.618  -1.444 -11.366  1.00  0.00           H  
ATOM    796 H5''   G    26      28.439  -0.753 -12.903  1.00  0.00           H  
ATOM    797  C4'   G    26      26.752  -1.927 -12.370  1.00  0.00           C  
ATOM    798  H4'   G    26      27.221  -2.815 -12.793  1.00  0.00           H  
ATOM    799  O4'   G    26      25.987  -2.122 -11.185  1.00  0.00           O  
ATOM    800  C1'   G    26      24.666  -2.420 -11.584  1.00  0.00           C  
ATOM    801  H1'   G    26      24.416  -3.405 -11.191  1.00  0.00           H  
ATOM    802  N9    G    26      23.767  -1.553 -10.826  1.00  0.00           N  
ATOM    803  C8    G    26      23.909  -0.165 -10.618  1.00  0.00           C  
ATOM    804  H8    G    26      24.727   0.408 -11.028  1.00  0.00           H  
ATOM    805  N7    G    26      22.965   0.249  -9.788  1.00  0.00           N  
ATOM    806  C5    G    26      22.120  -0.810  -9.608  1.00  0.00           C  
ATOM    807  C6    G    26      20.919  -0.959  -8.888  1.00  0.00           C  
ATOM    808  O6    G    26      20.246  -0.118  -8.324  1.00  0.00           O  
ATOM    809  N1    G    26      20.397  -2.241  -8.807  1.00  0.00           N  
ATOM    810  H1    G    26      19.636  -2.388  -8.160  1.00  0.00           H  
ATOM    811  C2    G    26      21.069  -3.308  -9.362  1.00  0.00           C  
ATOM    812  N2    G    26      20.476  -4.480  -9.369  1.00  0.00           N  
ATOM    813  H21   G    26      19.759  -4.760  -8.715  1.00  0.00           H  
ATOM    814  H22   G    26      21.159  -5.164  -9.662  1.00  0.00           H  
ATOM    815  N3    G    26      22.216  -3.209 -10.052  1.00  0.00           N  
ATOM    816  C4    G    26      22.660  -1.917 -10.180  1.00  0.00           C  
ATOM    817  C3'   G    26      25.728  -1.383 -13.333  1.00  0.00           C  
ATOM    818  H3'   G    26      25.367  -0.385 -13.085  1.00  0.00           H  
ATOM    819  C2'   G    26      24.535  -2.347 -13.092  1.00  0.00           C  
ATOM    820  H2'   G    26      23.598  -1.856 -13.355  1.00  0.00           H  
ATOM    821  O2'   G    26      24.543  -3.615 -13.677  1.00  0.00           O  
ATOM    822 HO2'   G    26      24.366  -3.683 -14.619  1.00  0.00           H  
ATOM    823  O3'   G    26      26.094  -1.435 -14.700  1.00  0.00           O  
ATOM    824  P     U    27      25.464  -0.487 -15.791  1.00  0.00           P  
ATOM    825  OP1   U    27      24.413   0.383 -15.236  1.00  0.00           O  
ATOM    826  OP2   U    27      25.134  -1.309 -16.930  1.00  0.00           O  
ATOM    827  O5'   U    27      26.667   0.518 -16.230  1.00  0.00           O  
ATOM    828  C5'   U    27      27.127   1.493 -15.308  1.00  0.00           C  
ATOM    829  H5'   U    27      26.902   1.240 -14.271  1.00  0.00           H  
ATOM    830 H5''   U    27      26.539   2.388 -15.511  1.00  0.00           H  
ATOM    831  C4'   U    27      28.632   1.775 -15.477  1.00  0.00           C  
ATOM    832  H4'   U    27      28.891   2.671 -14.912  1.00  0.00           H  
ATOM    833  O4'   U    27      29.439   0.645 -15.052  1.00  0.00           O  
ATOM    834  C1'   U    27      30.527   0.423 -15.941  1.00  0.00           C  
ATOM    835  H1'   U    27      31.459   0.297 -15.390  1.00  0.00           H  
ATOM    836  N1    U    27      30.335  -0.860 -16.680  1.00  0.00           N  
ATOM    837  C6    U    27      29.133  -1.581 -16.689  1.00  0.00           C  
ATOM    838  H6    U    27      28.271  -1.330 -16.089  1.00  0.00           H  
ATOM    839  C5    U    27      29.072  -2.776 -17.364  1.00  0.00           C  
ATOM    840  H5    U    27      28.189  -3.397 -17.401  1.00  0.00           H  
ATOM    841  C4    U    27      30.272  -3.421 -17.940  1.00  0.00           C  
ATOM    842  O4    U    27      30.230  -4.569 -18.415  1.00  0.00           O  
ATOM    843  N3    U    27      31.400  -2.652 -17.824  1.00  0.00           N  
ATOM    844  H3    U    27      32.199  -2.994 -18.339  1.00  0.00           H  
ATOM    845  C2    U    27      31.450  -1.387 -17.299  1.00  0.00           C  
ATOM    846  O2    U    27      32.465  -0.708 -17.519  1.00  0.00           O  
ATOM    847  C3'   U    27      29.063   2.113 -16.934  1.00  0.00           C  
ATOM    848  H3'   U    27      28.586   1.497 -17.696  1.00  0.00           H  
ATOM    849  C2'   U    27      30.540   1.751 -16.775  1.00  0.00           C  
ATOM    850  H2'   U    27      30.856   1.535 -17.795  1.00  0.00           H  
ATOM    851  O2'   U    27      31.349   2.676 -16.066  1.00  0.00           O  
ATOM    852 HO2'   U    27      31.301   3.548 -16.465  1.00  0.00           H  
ATOM    853  O3'   U    27      28.966   3.519 -17.200  1.00  0.00           O  
ATOM    854  P     U    28      28.999   4.046 -18.667  1.00  0.00           P  
ATOM    855  OP1   U    28      29.212   5.528 -18.577  1.00  0.00           O  
ATOM    856  OP2   U    28      27.862   3.405 -19.287  1.00  0.00           O  
ATOM    857  O5'   U    28      30.316   3.457 -19.276  1.00  0.00           O  
ATOM    858  C5'   U    28      31.575   4.081 -19.105  1.00  0.00           C  
ATOM    859  H5'   U    28      31.955   4.232 -18.095  1.00  0.00           H  
ATOM    860 H5''   U    28      31.439   5.062 -19.560  1.00  0.00           H  
ATOM    861  C4'   U    28      32.726   3.339 -19.922  1.00  0.00           C  
ATOM    862  H4'   U    28      33.748   3.696 -19.801  1.00  0.00           H  
ATOM    863  O4'   U    28      32.608   1.982 -19.454  1.00  0.00           O  
ATOM    864  C1'   U    28      33.033   1.168 -20.513  1.00  0.00           C  
ATOM    865  H1'   U    28      33.996   0.687 -20.342  1.00  0.00           H  
ATOM    866  N1    U    28      32.045   0.077 -20.726  1.00  0.00           N  
ATOM    867  C6    U    28      30.699   0.215 -20.432  1.00  0.00           C  
ATOM    868  H6    U    28      30.443   1.197 -20.062  1.00  0.00           H  
ATOM    869  C5    U    28      29.785  -0.757 -20.595  1.00  0.00           C  
ATOM    870  H5    U    28      28.735  -0.683 -20.353  1.00  0.00           H  
ATOM    871  C4    U    28      30.285  -2.020 -21.046  1.00  0.00           C  
ATOM    872  O4    U    28      29.469  -2.949 -21.210  1.00  0.00           O  
ATOM    873  N3    U    28      31.657  -2.149 -21.248  1.00  0.00           N  
ATOM    874  H3    U    28      32.006  -3.011 -21.642  1.00  0.00           H  
ATOM    875  C2    U    28      32.518  -1.171 -21.192  1.00  0.00           C  
ATOM    876  O2    U    28      33.721  -1.288 -21.422  1.00  0.00           O  
ATOM    877  C3'   U    28      32.368   3.286 -21.430  1.00  0.00           C  
ATOM    878  H3'   U    28      31.289   3.139 -21.438  1.00  0.00           H  
ATOM    879  C2'   U    28      33.143   2.032 -21.763  1.00  0.00           C  
ATOM    880  H2'   U    28      32.689   1.488 -22.591  1.00  0.00           H  
ATOM    881  O2'   U    28      34.506   2.351 -22.083  1.00  0.00           O  
ATOM    882 HO2'   U    28      34.613   2.725 -22.961  1.00  0.00           H  
ATOM    883  O3'   U    28      32.752   4.576 -21.940  1.00  0.00           O  
ATOM    884  P     U    29      32.423   4.921 -23.397  1.00  0.00           P  
ATOM    885  OP1   U    29      32.987   6.207 -23.829  1.00  0.00           O  
ATOM    886  OP2   U    29      30.993   4.654 -23.659  1.00  0.00           O  
ATOM    887  O5'   U    29      33.287   3.863 -24.207  1.00  0.00           O  
ATOM    888  C5'   U    29      32.828   3.360 -25.455  1.00  0.00           C  
ATOM    889  H5'   U    29      32.929   4.154 -26.195  1.00  0.00           H  
ATOM    890 H5''   U    29      31.766   3.133 -25.369  1.00  0.00           H  
ATOM    891  C4'   U    29      33.577   2.173 -26.036  1.00  0.00           C  
ATOM    892  H4'   U    29      34.621   2.438 -26.200  1.00  0.00           H  
ATOM    893  O4'   U    29      33.490   1.099 -25.097  1.00  0.00           O  
ATOM    894  C1'   U    29      33.572  -0.171 -25.656  1.00  0.00           C  
ATOM    895  H1'   U    29      34.471  -0.760 -25.476  1.00  0.00           H  
ATOM    896  N1    U    29      32.425  -0.991 -25.113  1.00  0.00           N  
ATOM    897  C6    U    29      31.393  -0.429 -24.297  1.00  0.00           C  
ATOM    898  H6    U    29      31.422   0.595 -23.955  1.00  0.00           H  
ATOM    899  C5    U    29      30.246  -1.206 -23.998  1.00  0.00           C  
ATOM    900  H5    U    29      29.496  -0.787 -23.343  1.00  0.00           H  
ATOM    901  C4    U    29      30.125  -2.589 -24.434  1.00  0.00           C  
ATOM    902  O4    U    29      29.214  -3.379 -24.265  1.00  0.00           O  
ATOM    903  N3    U    29      31.207  -3.024 -25.225  1.00  0.00           N  
ATOM    904  H3    U    29      31.215  -3.954 -25.620  1.00  0.00           H  
ATOM    905  C2    U    29      32.350  -2.284 -25.535  1.00  0.00           C  
ATOM    906  O2    U    29      33.210  -2.838 -26.238  1.00  0.00           O  
ATOM    907  C3'   U    29      32.938   1.504 -27.253  1.00  0.00           C  
ATOM    908  H3'   U    29      31.872   1.570 -27.033  1.00  0.00           H  
ATOM    909  C2'   U    29      33.290  -0.006 -27.172  1.00  0.00           C  
ATOM    910  H2'   U    29      32.382  -0.523 -27.482  1.00  0.00           H  
ATOM    911  O2'   U    29      34.505  -0.471 -27.819  1.00  0.00           O  
ATOM    912 HO2'   U    29      34.295  -0.724 -28.721  1.00  0.00           H  
ATOM    913  O3'   U    29      33.302   2.109 -28.488  1.00  0.00           O  
ATOM    914  P     G    30      32.544   1.811 -29.820  1.00  0.00           P  
ATOM    915  OP1   G    30      33.078   2.875 -30.781  1.00  0.00           O  
ATOM    916  OP2   G    30      31.094   1.551 -29.622  1.00  0.00           O  
ATOM    917  O5'   G    30      33.306   0.416 -30.295  1.00  0.00           O  
ATOM    918  C5'   G    30      34.521   0.382 -30.941  1.00  0.00           C  
ATOM    919  H5'   G    30      35.343   0.570 -30.250  1.00  0.00           H  
ATOM    920 H5''   G    30      34.582   1.222 -31.633  1.00  0.00           H  
ATOM    921  C4'   G    30      34.761  -1.052 -31.601  1.00  0.00           C  
ATOM    922  H4'   G    30      35.739  -1.003 -32.079  1.00  0.00           H  
ATOM    923  O4'   G    30      34.874  -2.063 -30.596  1.00  0.00           O  
ATOM    924  C1'   G    30      34.377  -3.280 -31.042  1.00  0.00           C  
ATOM    925  H1'   G    30      35.184  -3.996 -30.886  1.00  0.00           H  
ATOM    926  N9    G    30      33.205  -3.678 -30.407  1.00  0.00           N  
ATOM    927  C8    G    30      32.470  -3.059 -29.416  1.00  0.00           C  
ATOM    928  H8    G    30      32.709  -2.055 -29.098  1.00  0.00           H  
ATOM    929  N7    G    30      31.439  -3.712 -28.910  1.00  0.00           N  
ATOM    930  C5    G    30      31.486  -4.931 -29.679  1.00  0.00           C  
ATOM    931  C6    G    30      30.783  -6.198 -29.649  1.00  0.00           C  
ATOM    932  O6    G    30      29.807  -6.404 -28.939  1.00  0.00           O  
ATOM    933  N1    G    30      31.246  -7.294 -30.428  1.00  0.00           N  
ATOM    934  H1    G    30      30.686  -8.110 -30.628  1.00  0.00           H  
ATOM    935  C2    G    30      32.399  -7.135 -31.151  1.00  0.00           C  
ATOM    936  N2    G    30      32.989  -8.259 -31.583  1.00  0.00           N  
ATOM    937  H21   G    30      32.549  -9.167 -31.562  1.00  0.00           H  
ATOM    938  H22   G    30      33.966  -8.180 -31.829  1.00  0.00           H  
ATOM    939  N3    G    30      33.038  -6.024 -31.250  1.00  0.00           N  
ATOM    940  C4    G    30      32.627  -4.937 -30.511  1.00  0.00           C  
ATOM    941  C3'   G    30      33.692  -1.603 -32.569  1.00  0.00           C  
ATOM    942  H3'   G    30      32.785  -1.569 -31.966  1.00  0.00           H  
ATOM    943  C2'   G    30      34.140  -3.066 -32.549  1.00  0.00           C  
ATOM    944  H2'   G    30      33.369  -3.735 -32.929  1.00  0.00           H  
ATOM    945  O2'   G    30      35.342  -3.280 -33.202  1.00  0.00           O  
ATOM    946 HO2'   G    30      35.435  -2.630 -33.902  1.00  0.00           H  
ATOM    947  O3'   G    30      33.557  -0.971 -33.837  1.00  0.00           O  
ATOM    948  P     G    31      32.114  -0.915 -34.516  1.00  0.00           P  
ATOM    949  OP1   G    31      32.284  -0.188 -35.769  1.00  0.00           O  
ATOM    950  OP2   G    31      31.206  -0.372 -33.467  1.00  0.00           O  
ATOM    951  O5'   G    31      31.780  -2.362 -34.902  1.00  0.00           O  
ATOM    952  C5'   G    31      32.693  -3.125 -35.696  1.00  0.00           C  
ATOM    953  H5'   G    31      33.661  -3.108 -35.195  1.00  0.00           H  
ATOM    954 H5''   G    31      32.714  -2.613 -36.658  1.00  0.00           H  
ATOM    955  C4'   G    31      32.244  -4.527 -35.833  1.00  0.00           C  
ATOM    956  H4'   G    31      32.883  -5.083 -36.519  1.00  0.00           H  
ATOM    957  O4'   G    31      32.283  -5.179 -34.593  1.00  0.00           O  
ATOM    958  C1'   G    31      31.017  -5.869 -34.452  1.00  0.00           C  
ATOM    959  H1'   G    31      31.155  -6.823 -33.943  1.00  0.00           H  
ATOM    960  N9    G    31      30.084  -5.171 -33.546  1.00  0.00           N  
ATOM    961  C8    G    31      30.140  -4.030 -32.807  1.00  0.00           C  
ATOM    962  H8    G    31      30.928  -3.310 -32.972  1.00  0.00           H  
ATOM    963  N7    G    31      29.076  -3.826 -32.043  1.00  0.00           N  
ATOM    964  C5    G    31      28.359  -5.027 -32.127  1.00  0.00           C  
ATOM    965  C6    G    31      27.163  -5.551 -31.470  1.00  0.00           C  
ATOM    966  O6    G    31      26.498  -5.109 -30.604  1.00  0.00           O  
ATOM    967  N1    G    31      26.805  -6.815 -31.879  1.00  0.00           N  
ATOM    968  H1    G    31      25.906  -7.189 -31.610  1.00  0.00           H  
ATOM    969  C2    G    31      27.524  -7.538 -32.777  1.00  0.00           C  
ATOM    970  N2    G    31      27.139  -8.787 -33.014  1.00  0.00           N  
ATOM    971  H21   G    31      26.291  -9.186 -32.637  1.00  0.00           H  
ATOM    972  H22   G    31      27.709  -9.350 -33.629  1.00  0.00           H  
ATOM    973  N3    G    31      28.656  -7.148 -33.435  1.00  0.00           N  
ATOM    974  C4    G    31      29.056  -5.889 -32.997  1.00  0.00           C  
ATOM    975  C3'   G    31      30.868  -4.711 -36.454  1.00  0.00           C  
ATOM    976  H3'   G    31      30.188  -3.938 -36.096  1.00  0.00           H  
ATOM    977  C2'   G    31      30.427  -6.052 -35.839  1.00  0.00           C  
ATOM    978  H2'   G    31      29.343  -6.148 -35.775  1.00  0.00           H  
ATOM    979  O2'   G    31      30.971  -7.169 -36.583  1.00  0.00           O  
ATOM    980 HO2'   G    31      31.316  -7.723 -35.878  1.00  0.00           H  
ATOM    981  O3'   G    31      30.886  -4.756 -37.887  1.00  0.00           O  
ATOM    982  P     G    32      29.624  -4.234 -38.719  1.00  0.00           P  
ATOM    983  OP1   G    32      29.954  -4.331 -40.125  1.00  0.00           O  
ATOM    984  OP2   G    32      29.182  -2.948 -38.120  1.00  0.00           O  
ATOM    985  O5'   G    32      28.407  -5.248 -38.421  1.00  0.00           O  
ATOM    986  C5'   G    32      28.528  -6.545 -38.886  1.00  0.00           C  
ATOM    987  H5'   G    32      29.438  -6.970 -38.463  1.00  0.00           H  
ATOM    988 H5''   G    32      28.557  -6.623 -39.973  1.00  0.00           H  
ATOM    989  C4'   G    32      27.367  -7.488 -38.514  1.00  0.00           C  
ATOM    990  H4'   G    32      27.475  -8.477 -38.959  1.00  0.00           H  
ATOM    991  O4'   G    32      27.549  -7.586 -37.125  1.00  0.00           O  
ATOM    992  C1'   G    32      26.316  -7.697 -36.532  1.00  0.00           C  
ATOM    993  H1'   G    32      26.191  -8.551 -35.867  1.00  0.00           H  
ATOM    994  N9    G    32      25.914  -6.453 -35.678  1.00  0.00           N  
ATOM    995  C8    G    32      26.576  -5.260 -35.486  1.00  0.00           C  
ATOM    996  H8    G    32      27.470  -5.033 -36.048  1.00  0.00           H  
ATOM    997  N7    G    32      26.069  -4.369 -34.704  1.00  0.00           N  
ATOM    998  C5    G    32      24.893  -5.060 -34.277  1.00  0.00           C  
ATOM    999  C6    G    32      23.755  -4.641 -33.470  1.00  0.00           C  
ATOM   1000  O6    G    32      23.563  -3.594 -32.893  1.00  0.00           O  
ATOM   1001  N1    G    32      22.743  -5.607 -33.262  1.00  0.00           N  
ATOM   1002  H1    G    32      21.906  -5.446 -32.720  1.00  0.00           H  
ATOM   1003  C2    G    32      22.919  -6.887 -33.742  1.00  0.00           C  
ATOM   1004  N2    G    32      21.906  -7.677 -33.581  1.00  0.00           N  
ATOM   1005  H21   G    32      21.265  -7.390 -32.855  1.00  0.00           H  
ATOM   1006  H22   G    32      21.897  -8.586 -34.022  1.00  0.00           H  
ATOM   1007  N3    G    32      23.869  -7.262 -34.626  1.00  0.00           N  
ATOM   1008  C4    G    32      24.893  -6.334 -34.755  1.00  0.00           C  
ATOM   1009  C3'   G    32      25.941  -6.991 -38.810  1.00  0.00           C  
ATOM   1010  H3'   G    32      25.923  -5.917 -38.625  1.00  0.00           H  
ATOM   1011  C2'   G    32      25.318  -7.830 -37.692  1.00  0.00           C  
ATOM   1012  H2'   G    32      24.362  -7.373 -37.437  1.00  0.00           H  
ATOM   1013  O2'   G    32      25.172  -9.226 -37.923  1.00  0.00           O  
ATOM   1014 HO2'   G    32      25.386  -9.342 -38.852  1.00  0.00           H  
ATOM   1015  O3'   G    32      25.375  -7.373 -40.056  1.00  0.00           O  
ATOM   1016  P     A    33      23.996  -6.762 -40.626  1.00  0.00           P  
ATOM   1017  OP1   A    33      23.800  -7.518 -41.833  1.00  0.00           O  
ATOM   1018  OP2   A    33      24.119  -5.270 -40.698  1.00  0.00           O  
ATOM   1019  O5'   A    33      22.876  -7.318 -39.611  1.00  0.00           O  
ATOM   1020  C5'   A    33      22.470  -8.691 -39.740  1.00  0.00           C  
ATOM   1021  H5'   A    33      23.339  -9.344 -39.666  1.00  0.00           H  
ATOM   1022 H5''   A    33      22.006  -8.968 -40.687  1.00  0.00           H  
ATOM   1023  C4'   A    33      21.497  -9.072 -38.640  1.00  0.00           C  
ATOM   1024  H4'   A    33      21.523 -10.157 -38.544  1.00  0.00           H  
ATOM   1025  O4'   A    33      21.902  -8.617 -37.383  1.00  0.00           O  
ATOM   1026  C1'   A    33      20.771  -8.186 -36.653  1.00  0.00           C  
ATOM   1027  H1'   A    33      20.701  -8.638 -35.663  1.00  0.00           H  
ATOM   1028  N9    A    33      20.860  -6.750 -36.404  1.00  0.00           N  
ATOM   1029  C8    A    33      21.740  -5.833 -36.862  1.00  0.00           C  
ATOM   1030  H8    A    33      22.451  -6.096 -37.631  1.00  0.00           H  
ATOM   1031  N7    A    33      21.651  -4.679 -36.247  1.00  0.00           N  
ATOM   1032  C5    A    33      20.502  -4.792 -35.509  1.00  0.00           C  
ATOM   1033  C6    A    33      19.967  -4.028 -34.518  1.00  0.00           C  
ATOM   1034  N6    A    33      20.337  -2.825 -34.124  1.00  0.00           N  
ATOM   1035  H61   A    33      19.743  -2.452 -33.397  1.00  0.00           H  
ATOM   1036  H62   A    33      21.154  -2.355 -34.487  1.00  0.00           H  
ATOM   1037  N1    A    33      18.778  -4.426 -33.996  1.00  0.00           N  
ATOM   1038  C2    A    33      18.315  -5.633 -34.224  1.00  0.00           C  
ATOM   1039  H2    A    33      17.429  -5.958 -33.699  1.00  0.00           H  
ATOM   1040  N3    A    33      18.926  -6.568 -34.898  1.00  0.00           N  
ATOM   1041  C4    A    33      20.038  -6.043 -35.555  1.00  0.00           C  
ATOM   1042  C3'   A    33      20.027  -8.608 -38.883  1.00  0.00           C  
ATOM   1043  H3'   A    33      20.036  -7.656 -39.413  1.00  0.00           H  
ATOM   1044  C2'   A    33      19.504  -8.545 -37.468  1.00  0.00           C  
ATOM   1045  H2'   A    33      18.665  -7.853 -37.403  1.00  0.00           H  
ATOM   1046  O2'   A    33      19.151  -9.859 -37.062  1.00  0.00           O  
ATOM   1047 HO2'   A    33      19.221 -10.429 -37.831  1.00  0.00           H  
ATOM   1048  O3'   A    33      19.419  -9.577 -39.688  1.00  0.00           O  
ATOM   1049  P     G    34      18.188  -9.134 -40.601  1.00  0.00           P  
ATOM   1050  OP1   G    34      17.652 -10.409 -41.132  1.00  0.00           O  
ATOM   1051  OP2   G    34      18.663  -8.070 -41.558  1.00  0.00           O  
ATOM   1052  O5'   G    34      17.152  -8.428 -39.610  1.00  0.00           O  
ATOM   1053  C5'   G    34      16.258  -9.116 -38.748  1.00  0.00           C  
ATOM   1054  H5'   G    34      16.819  -9.748 -38.059  1.00  0.00           H  
ATOM   1055 H5''   G    34      15.574  -9.710 -39.353  1.00  0.00           H  
ATOM   1056  C4'   G    34      15.438  -8.143 -37.961  1.00  0.00           C  
ATOM   1057  H4'   G    34      14.671  -8.677 -37.400  1.00  0.00           H  
ATOM   1058  O4'   G    34      16.277  -7.327 -37.107  1.00  0.00           O  
ATOM   1059  C1'   G    34      15.653  -6.058 -36.937  1.00  0.00           C  
ATOM   1060  H1'   G    34      15.606  -5.863 -35.866  1.00  0.00           H  
ATOM   1061  N9    G    34      16.643  -5.045 -37.467  1.00  0.00           N  
ATOM   1062  C8    G    34      17.668  -5.215 -38.400  1.00  0.00           C  
ATOM   1063  H8    G    34      17.789  -6.078 -39.038  1.00  0.00           H  
ATOM   1064  N7    G    34      18.511  -4.279 -38.404  1.00  0.00           N  
ATOM   1065  C5    G    34      18.026  -3.359 -37.489  1.00  0.00           C  
ATOM   1066  C6    G    34      18.519  -2.087 -37.020  1.00  0.00           C  
ATOM   1067  O6    G    34      19.419  -1.368 -37.460  1.00  0.00           O  
ATOM   1068  N1    G    34      17.787  -1.530 -36.005  1.00  0.00           N  
ATOM   1069  H1    G    34      18.205  -0.757 -35.507  1.00  0.00           H  
ATOM   1070  C2    G    34      16.752  -2.089 -35.389  1.00  0.00           C  
ATOM   1071  N2    G    34      16.248  -1.523 -34.350  1.00  0.00           N  
ATOM   1072  H21   G    34      16.707  -0.776 -33.848  1.00  0.00           H  
ATOM   1073  H22   G    34      15.368  -1.858 -33.987  1.00  0.00           H  
ATOM   1074  N3    G    34      16.183  -3.235 -35.851  1.00  0.00           N  
ATOM   1075  C4    G    34      16.880  -3.837 -36.872  1.00  0.00           C  
ATOM   1076  C3'   G    34      14.651  -7.142 -38.808  1.00  0.00           C  
ATOM   1077  H3'   G    34      15.228  -6.591 -39.551  1.00  0.00           H  
ATOM   1078  C2'   G    34      14.343  -6.067 -37.723  1.00  0.00           C  
ATOM   1079  H2'   G    34      14.089  -5.124 -38.205  1.00  0.00           H  
ATOM   1080  O2'   G    34      13.382  -6.381 -36.656  1.00  0.00           O  
ATOM   1081 HO2'   G    34      12.495  -6.467 -37.011  1.00  0.00           H  
ATOM   1082  O3'   G    34      13.425  -7.684 -39.269  1.00  0.00           O  
ATOM   1083  P     U    35      13.029  -7.604 -40.856  1.00  0.00           P  
ATOM   1084  OP1   U    35      11.940  -8.524 -41.116  1.00  0.00           O  
ATOM   1085  OP2   U    35      14.304  -7.803 -41.626  1.00  0.00           O  
ATOM   1086  O5'   U    35      12.469  -6.140 -41.071  1.00  0.00           O  
ATOM   1087  C5'   U    35      11.281  -5.674 -40.586  1.00  0.00           C  
ATOM   1088  H5'   U    35      11.274  -5.661 -39.496  1.00  0.00           H  
ATOM   1089 H5''   U    35      10.423  -6.312 -40.795  1.00  0.00           H  
ATOM   1090  C4'   U    35      11.054  -4.228 -40.996  1.00  0.00           C  
ATOM   1091  H4'   U    35       9.997  -4.076 -40.779  1.00  0.00           H  
ATOM   1092  O4'   U    35      11.907  -3.322 -40.222  1.00  0.00           O  
ATOM   1093  C1'   U    35      12.639  -2.526 -41.123  1.00  0.00           C  
ATOM   1094  H1'   U    35      11.927  -1.773 -41.459  1.00  0.00           H  
ATOM   1095  N1    U    35      13.935  -1.907 -40.626  1.00  0.00           N  
ATOM   1096  C6    U    35      15.137  -2.651 -40.502  1.00  0.00           C  
ATOM   1097  H6    U    35      14.962  -3.711 -40.614  1.00  0.00           H  
ATOM   1098  C5    U    35      16.308  -2.048 -40.254  1.00  0.00           C  
ATOM   1099  H5    U    35      17.214  -2.633 -40.186  1.00  0.00           H  
ATOM   1100  C4    U    35      16.358  -0.603 -40.138  1.00  0.00           C  
ATOM   1101  O4    U    35      17.351   0.076 -40.019  1.00  0.00           O  
ATOM   1102  N3    U    35      15.162   0.029 -40.269  1.00  0.00           N  
ATOM   1103  H3    U    35      14.991   1.008 -40.085  1.00  0.00           H  
ATOM   1104  C2    U    35      13.976  -0.557 -40.515  1.00  0.00           C  
ATOM   1105  O2    U    35      12.974   0.087 -40.564  1.00  0.00           O  
ATOM   1106  C3'   U    35      11.347  -4.007 -42.470  1.00  0.00           C  
ATOM   1107  H3'   U    35      11.324  -4.990 -42.939  1.00  0.00           H  
ATOM   1108  C2'   U    35      12.814  -3.388 -42.347  1.00  0.00           C  
ATOM   1109  H2'   U    35      13.551  -4.188 -42.270  1.00  0.00           H  
ATOM   1110  O2'   U    35      13.014  -2.436 -43.389  1.00  0.00           O  
ATOM   1111 HO2'   U    35      13.198  -2.937 -44.186  1.00  0.00           H  
ATOM   1112  O3'   U    35      10.371  -3.233 -43.015  1.00  0.00           O  
ATOM   1113  P     U    36       9.100  -3.909 -43.596  1.00  0.00           P  
ATOM   1114  OP1   U    36       7.957  -2.982 -43.749  1.00  0.00           O  
ATOM   1115  OP2   U    36       8.886  -5.203 -42.956  1.00  0.00           O  
ATOM   1116  O5'   U    36       9.544  -4.218 -45.134  1.00  0.00           O  
ATOM   1117  C5'   U    36      10.034  -3.187 -45.927  1.00  0.00           C  
ATOM   1118  H5'   U    36      10.946  -2.777 -45.494  1.00  0.00           H  
ATOM   1119 H5''   U    36       9.267  -2.424 -46.062  1.00  0.00           H  
ATOM   1120  C4'   U    36      10.285  -3.841 -47.298  1.00  0.00           C  
ATOM   1121  H4'   U    36      10.861  -4.731 -47.044  1.00  0.00           H  
ATOM   1122  O4'   U    36       8.942  -4.083 -47.873  1.00  0.00           O  
ATOM   1123  C1'   U    36       9.100  -3.988 -49.315  1.00  0.00           C  
ATOM   1124  H1'   U    36       9.063  -5.008 -49.696  1.00  0.00           H  
ATOM   1125  N1    U    36       8.098  -3.104 -50.032  1.00  0.00           N  
ATOM   1126  C6    U    36       7.680  -1.947 -49.421  1.00  0.00           C  
ATOM   1127  H6    U    36       8.018  -1.780 -48.409  1.00  0.00           H  
ATOM   1128  C5    U    36       6.757  -1.103 -50.027  1.00  0.00           C  
ATOM   1129  H5    U    36       6.373  -0.170 -49.639  1.00  0.00           H  
ATOM   1130  C4    U    36       6.216  -1.446 -51.306  1.00  0.00           C  
ATOM   1131  O4    U    36       5.401  -0.785 -51.887  1.00  0.00           O  
ATOM   1132  N3    U    36       6.638  -2.647 -51.882  1.00  0.00           N  
ATOM   1133  H3    U    36       6.243  -2.826 -52.794  1.00  0.00           H  
ATOM   1134  C2    U    36       7.621  -3.482 -51.318  1.00  0.00           C  
ATOM   1135  O2    U    36       8.142  -4.413 -51.952  1.00  0.00           O  
ATOM   1136  C3'   U    36      11.044  -2.925 -48.273  1.00  0.00           C  
ATOM   1137  H3'   U    36      10.730  -1.908 -48.035  1.00  0.00           H  
ATOM   1138  C2'   U    36      10.509  -3.515 -49.565  1.00  0.00           C  
ATOM   1139  H2'   U    36      10.489  -2.732 -50.323  1.00  0.00           H  
ATOM   1140  O2'   U    36      11.345  -4.624 -49.991  1.00  0.00           O  
ATOM   1141 HO2'   U    36      12.270  -4.382 -49.908  1.00  0.00           H  
ATOM   1142  O3'   U    36      12.508  -3.085 -48.250  1.00  0.00           O  
ATOM   1143  P     U    37      13.537  -2.594 -47.088  1.00  0.00           P  
ATOM   1144  OP1   U    37      14.854  -2.693 -47.672  1.00  0.00           O  
ATOM   1145  OP2   U    37      13.265  -3.419 -45.866  1.00  0.00           O  
ATOM   1146  O5'   U    37      13.174  -1.028 -46.723  1.00  0.00           O  
ATOM   1147  C5'   U    37      13.333   0.061 -47.655  1.00  0.00           C  
ATOM   1148  H5'   U    37      12.422   0.108 -48.251  1.00  0.00           H  
ATOM   1149 H5''   U    37      14.208  -0.076 -48.290  1.00  0.00           H  
ATOM   1150  C4'   U    37      13.506   1.487 -47.016  1.00  0.00           C  
ATOM   1151  H4'   U    37      13.902   2.189 -47.751  1.00  0.00           H  
ATOM   1152  O4'   U    37      12.227   1.865 -46.503  1.00  0.00           O  
ATOM   1153  C1'   U    37      12.419   2.208 -45.146  1.00  0.00           C  
ATOM   1154  H1'   U    37      12.747   3.241 -45.033  1.00  0.00           H  
ATOM   1155  N1    U    37      11.166   2.085 -44.322  1.00  0.00           N  
ATOM   1156  C6    U    37      10.786   0.888 -43.791  1.00  0.00           C  
ATOM   1157  H6    U    37      11.442   0.041 -43.658  1.00  0.00           H  
ATOM   1158  C5    U    37       9.572   0.771 -43.183  1.00  0.00           C  
ATOM   1159  H5    U    37       9.317  -0.179 -42.739  1.00  0.00           H  
ATOM   1160  C4    U    37       8.632   1.859 -43.097  1.00  0.00           C  
ATOM   1161  O4    U    37       7.506   1.709 -42.547  1.00  0.00           O  
ATOM   1162  N3    U    37       9.143   3.040 -43.442  1.00  0.00           N  
ATOM   1163  H3    U    37       8.530   3.836 -43.340  1.00  0.00           H  
ATOM   1164  C2    U    37      10.357   3.186 -44.114  1.00  0.00           C  
ATOM   1165  O2    U    37      10.627   4.357 -44.455  1.00  0.00           O  
ATOM   1166  C3'   U    37      14.583   1.470 -45.879  1.00  0.00           C  
ATOM   1167  H3'   U    37      15.191   0.577 -46.020  1.00  0.00           H  
ATOM   1168  C2'   U    37      13.551   1.365 -44.645  1.00  0.00           C  
ATOM   1169  H2'   U    37      13.300   0.311 -44.527  1.00  0.00           H  
ATOM   1170  O2'   U    37      13.926   2.044 -43.414  1.00  0.00           O  
ATOM   1171 HO2'   U    37      14.876   2.157 -43.334  1.00  0.00           H  
ATOM   1172  O3'   U    37      15.425   2.604 -45.720  1.00  0.00           O  
ATOM   1173  P     C    38      16.653   2.902 -46.657  1.00  0.00           P  
ATOM   1174  OP1   C    38      16.249   2.650 -48.055  1.00  0.00           O  
ATOM   1175  OP2   C    38      17.836   2.409 -46.015  1.00  0.00           O  
ATOM   1176  O5'   C    38      16.740   4.460 -46.537  1.00  0.00           O  
ATOM   1177  C5'   C    38      17.236   5.336 -47.581  1.00  0.00           C  
ATOM   1178  H5'   C    38      16.567   5.130 -48.416  1.00  0.00           H  
ATOM   1179 H5''   C    38      18.194   5.105 -48.046  1.00  0.00           H  
ATOM   1180  C4'   C    38      17.131   6.786 -47.070  1.00  0.00           C  
ATOM   1181  H4'   C    38      17.432   7.452 -47.879  1.00  0.00           H  
ATOM   1182  O4'   C    38      15.747   7.043 -46.715  1.00  0.00           O  
ATOM   1183  C1'   C    38      15.787   7.928 -45.580  1.00  0.00           C  
ATOM   1184  H1'   C    38      15.386   8.918 -45.796  1.00  0.00           H  
ATOM   1185  N1    C    38      14.964   7.334 -44.427  1.00  0.00           N  
ATOM   1186  C6    C    38      14.314   6.139 -44.525  1.00  0.00           C  
ATOM   1187  H6    C    38      14.335   5.690 -45.507  1.00  0.00           H  
ATOM   1188  C5    C    38      13.651   5.639 -43.421  1.00  0.00           C  
ATOM   1189  H5    C    38      13.175   4.671 -43.481  1.00  0.00           H  
ATOM   1190  C4    C    38      13.691   6.321 -42.185  1.00  0.00           C  
ATOM   1191  N4    C    38      13.072   5.851 -41.155  1.00  0.00           N  
ATOM   1192  H41   C    38      13.070   6.354 -40.280  1.00  0.00           H  
ATOM   1193  H42   C    38      12.681   4.921 -41.212  1.00  0.00           H  
ATOM   1194  N3    C    38      14.303   7.519 -42.109  1.00  0.00           N  
ATOM   1195  C2    C    38      14.900   8.035 -43.216  1.00  0.00           C  
ATOM   1196  O2    C    38      15.387   9.139 -43.148  1.00  0.00           O  
ATOM   1197  C3'   C    38      17.938   6.968 -45.849  1.00  0.00           C  
ATOM   1198  H3'   C    38      17.840   6.142 -45.145  1.00  0.00           H  
ATOM   1199  C2'   C    38      17.320   8.211 -45.252  1.00  0.00           C  
ATOM   1200  H2'   C    38      17.497   8.326 -44.183  1.00  0.00           H  
ATOM   1201  O2'   C    38      17.682   9.421 -45.843  1.00  0.00           O  
ATOM   1202 HO2'   C    38      18.608   9.273 -46.048  1.00  0.00           H  
ATOM   1203  O3'   C    38      19.327   7.272 -46.103  1.00  0.00           O  
ATOM   1204  P     U    39      20.502   6.808 -45.056  1.00  0.00           P  
ATOM   1205  OP1   U    39      21.650   7.665 -45.466  1.00  0.00           O  
ATOM   1206  OP2   U    39      20.562   5.367 -45.120  1.00  0.00           O  
ATOM   1207  O5'   U    39      19.936   7.195 -43.609  1.00  0.00           O  
ATOM   1208  C5'   U    39      20.322   8.412 -43.138  1.00  0.00           C  
ATOM   1209  H5'   U    39      20.083   9.230 -43.817  1.00  0.00           H  
ATOM   1210 H5''   U    39      21.410   8.450 -43.072  1.00  0.00           H  
ATOM   1211  C4'   U    39      19.602   8.857 -41.826  1.00  0.00           C  
ATOM   1212  H4'   U    39      19.659   9.936 -41.683  1.00  0.00           H  
ATOM   1213  O4'   U    39      18.198   8.595 -41.913  1.00  0.00           O  
ATOM   1214  C1'   U    39      17.681   8.164 -40.692  1.00  0.00           C  
ATOM   1215  H1'   U    39      16.810   8.773 -40.449  1.00  0.00           H  
ATOM   1216  N1    U    39      17.167   6.765 -40.671  1.00  0.00           N  
ATOM   1217  C6    U    39      17.486   5.809 -41.643  1.00  0.00           C  
ATOM   1218  H6    U    39      18.100   6.041 -42.501  1.00  0.00           H  
ATOM   1219  C5    U    39      16.939   4.519 -41.519  1.00  0.00           C  
ATOM   1220  H5    U    39      17.065   3.802 -42.317  1.00  0.00           H  
ATOM   1221  C4    U    39      15.920   4.267 -40.568  1.00  0.00           C  
ATOM   1222  O4    U    39      15.210   3.281 -40.602  1.00  0.00           O  
ATOM   1223  N3    U    39      15.717   5.263 -39.599  1.00  0.00           N  
ATOM   1224  H3    U    39      14.915   5.236 -38.987  1.00  0.00           H  
ATOM   1225  C2    U    39      16.342   6.436 -39.598  1.00  0.00           C  
ATOM   1226  O2    U    39      16.089   7.184 -38.690  1.00  0.00           O  
ATOM   1227  C3'   U    39      19.984   8.061 -40.592  1.00  0.00           C  
ATOM   1228  H3'   U    39      19.997   6.991 -40.799  1.00  0.00           H  
ATOM   1229  C2'   U    39      18.773   8.252 -39.641  1.00  0.00           C  
ATOM   1230  H2'   U    39      18.776   7.441 -38.913  1.00  0.00           H  
ATOM   1231  O2'   U    39      18.704   9.533 -39.002  1.00  0.00           O  
ATOM   1232 HO2'   U    39      17.971   9.510 -38.383  1.00  0.00           H  
ATOM   1233  O3'   U    39      21.163   8.483 -40.035  1.00  0.00           O  
ATOM   1234  P     A    40      21.969   7.590 -38.971  1.00  0.00           P  
ATOM   1235  OP1   A    40      23.156   8.291 -38.576  1.00  0.00           O  
ATOM   1236  OP2   A    40      22.182   6.273 -39.653  1.00  0.00           O  
ATOM   1237  O5'   A    40      21.098   7.306 -37.633  1.00  0.00           O  
ATOM   1238  C5'   A    40      20.827   8.371 -36.693  1.00  0.00           C  
ATOM   1239  H5'   A    40      20.421   9.242 -37.208  1.00  0.00           H  
ATOM   1240 H5''   A    40      21.769   8.521 -36.166  1.00  0.00           H  
ATOM   1241  C4'   A    40      19.732   8.018 -35.682  1.00  0.00           C  
ATOM   1242  H4'   A    40      19.464   8.949 -35.182  1.00  0.00           H  
ATOM   1243  O4'   A    40      18.626   7.483 -36.378  1.00  0.00           O  
ATOM   1244  C1'   A    40      18.061   6.527 -35.494  1.00  0.00           C  
ATOM   1245  H1'   A    40      17.009   6.660 -35.241  1.00  0.00           H  
ATOM   1246  N9    A    40      18.094   5.195 -36.225  1.00  0.00           N  
ATOM   1247  C8    A    40      18.927   4.599 -37.149  1.00  0.00           C  
ATOM   1248  H8    A    40      19.754   5.056 -37.671  1.00  0.00           H  
ATOM   1249  N7    A    40      18.446   3.526 -37.643  1.00  0.00           N  
ATOM   1250  C5    A    40      17.443   3.120 -36.750  1.00  0.00           C  
ATOM   1251  C6    A    40      16.545   2.001 -36.567  1.00  0.00           C  
ATOM   1252  N6    A    40      16.647   0.864 -37.205  1.00  0.00           N  
ATOM   1253  H61   A    40      15.991   0.109 -37.063  1.00  0.00           H  
ATOM   1254  H62   A    40      17.195   0.810 -38.052  1.00  0.00           H  
ATOM   1255  N1    A    40      15.617   2.022 -35.720  1.00  0.00           N  
ATOM   1256  C2    A    40      15.643   3.046 -34.863  1.00  0.00           C  
ATOM   1257  H2    A    40      14.844   3.022 -34.137  1.00  0.00           H  
ATOM   1258  N3    A    40      16.278   4.232 -34.911  1.00  0.00           N  
ATOM   1259  C4    A    40      17.218   4.167 -35.898  1.00  0.00           C  
ATOM   1260  C3'   A    40      20.160   7.010 -34.668  1.00  0.00           C  
ATOM   1261  H3'   A    40      20.657   6.180 -35.171  1.00  0.00           H  
ATOM   1262  C2'   A    40      18.775   6.441 -34.184  1.00  0.00           C  
ATOM   1263  H2'   A    40      18.737   5.393 -33.888  1.00  0.00           H  
ATOM   1264  O2'   A    40      18.141   7.472 -33.335  1.00  0.00           O  
ATOM   1265 HO2'   A    40      17.456   7.064 -32.801  1.00  0.00           H  
ATOM   1266  O3'   A    40      20.926   7.582 -33.654  1.00  0.00           O  
ATOM   1267  P     C    41      21.706   6.634 -32.631  1.00  0.00           P  
ATOM   1268  OP1   C    41      22.440   7.478 -31.695  1.00  0.00           O  
ATOM   1269  OP2   C    41      22.454   5.763 -33.519  1.00  0.00           O  
ATOM   1270  O5'   C    41      20.611   5.767 -31.864  1.00  0.00           O  
ATOM   1271  C5'   C    41      19.781   6.103 -30.779  1.00  0.00           C  
ATOM   1272  H5'   C    41      19.076   6.836 -31.170  1.00  0.00           H  
ATOM   1273 H5''   C    41      20.328   6.554 -29.951  1.00  0.00           H  
ATOM   1274  C4'   C    41      18.986   4.899 -30.263  1.00  0.00           C  
ATOM   1275  H4'   C    41      18.260   5.187 -29.503  1.00  0.00           H  
ATOM   1276  O4'   C    41      18.462   4.310 -31.435  1.00  0.00           O  
ATOM   1277  C1'   C    41      18.405   2.852 -31.359  1.00  0.00           C  
ATOM   1278  H1'   C    41      17.376   2.504 -31.446  1.00  0.00           H  
ATOM   1279  N1    C    41      19.120   2.313 -32.537  1.00  0.00           N  
ATOM   1280  C6    C    41      20.456   2.686 -32.797  1.00  0.00           C  
ATOM   1281  H6    C    41      20.964   3.270 -32.043  1.00  0.00           H  
ATOM   1282  C5    C    41      21.085   2.307 -33.982  1.00  0.00           C  
ATOM   1283  H5    C    41      22.103   2.590 -34.206  1.00  0.00           H  
ATOM   1284  C4    C    41      20.282   1.523 -34.742  1.00  0.00           C  
ATOM   1285  N4    C    41      20.622   1.091 -35.883  1.00  0.00           N  
ATOM   1286  H41   C    41      20.056   0.342 -36.256  1.00  0.00           H  
ATOM   1287  H42   C    41      21.352   1.549 -36.410  1.00  0.00           H  
ATOM   1288  N3    C    41      19.154   0.976 -34.410  1.00  0.00           N  
ATOM   1289  C2    C    41      18.468   1.348 -33.268  1.00  0.00           C  
ATOM   1290  O2    C    41      17.282   0.938 -33.037  1.00  0.00           O  
ATOM   1291  C3'   C    41      19.902   3.839 -29.589  1.00  0.00           C  
ATOM   1292  H3'   C    41      20.903   3.637 -29.970  1.00  0.00           H  
ATOM   1293  C2'   C    41      19.018   2.562 -29.998  1.00  0.00           C  
ATOM   1294  H2'   C    41      19.668   1.687 -29.992  1.00  0.00           H  
ATOM   1295  O2'   C    41      18.082   2.405 -28.963  1.00  0.00           O  
ATOM   1296 HO2'   C    41      18.540   2.824 -28.231  1.00  0.00           H  
ATOM   1297  O3'   C    41      19.845   3.971 -28.138  1.00  0.00           O  
ATOM   1298  P     C    42      20.989   4.632 -27.183  1.00  0.00           P  
ATOM   1299  OP1   C    42      22.042   5.089 -28.078  1.00  0.00           O  
ATOM   1300  OP2   C    42      21.181   3.465 -26.275  1.00  0.00           O  
ATOM   1301  O5'   C    42      20.405   5.932 -26.432  1.00  0.00           O  
ATOM   1302  C5'   C    42      20.511   7.242 -26.911  1.00  0.00           C  
ATOM   1303  H5'   C    42      20.645   7.187 -27.992  1.00  0.00           H  
ATOM   1304 H5''   C    42      21.457   7.664 -26.574  1.00  0.00           H  
ATOM   1305  C4'   C    42      19.416   8.201 -26.573  1.00  0.00           C  
ATOM   1306  H4'   C    42      19.470   9.103 -27.182  1.00  0.00           H  
ATOM   1307  O4'   C    42      18.085   7.659 -27.032  1.00  0.00           O  
ATOM   1308  C1'   C    42      17.099   8.150 -26.146  1.00  0.00           C  
ATOM   1309  H1'   C    42      16.420   8.771 -26.731  1.00  0.00           H  
ATOM   1310  N1    C    42      16.464   7.021 -25.518  1.00  0.00           N  
ATOM   1311  C6    C    42      16.936   5.731 -25.624  1.00  0.00           C  
ATOM   1312  H6    C    42      17.806   5.451 -26.199  1.00  0.00           H  
ATOM   1313  C5    C    42      16.169   4.662 -25.384  1.00  0.00           C  
ATOM   1314  H5    C    42      16.537   3.674 -25.621  1.00  0.00           H  
ATOM   1315  C4    C    42      14.908   4.976 -24.806  1.00  0.00           C  
ATOM   1316  N4    C    42      14.066   3.955 -24.483  1.00  0.00           N  
ATOM   1317  H41   C    42      13.144   4.309 -24.271  1.00  0.00           H  
ATOM   1318  H42   C    42      14.338   3.011 -24.716  1.00  0.00           H  
ATOM   1319  N3    C    42      14.458   6.171 -24.481  1.00  0.00           N  
ATOM   1320  C2    C    42      15.246   7.216 -24.841  1.00  0.00           C  
ATOM   1321  O2    C    42      14.869   8.329 -24.649  1.00  0.00           O  
ATOM   1322  C3'   C    42      19.279   8.566 -25.100  1.00  0.00           C  
ATOM   1323  H3'   C    42      19.394   7.620 -24.571  1.00  0.00           H  
ATOM   1324  C2'   C    42      17.827   8.936 -25.092  1.00  0.00           C  
ATOM   1325  H2'   C    42      17.375   8.705 -24.127  1.00  0.00           H  
ATOM   1326  O2'   C    42      17.709  10.312 -25.481  1.00  0.00           O  
ATOM   1327 HO2'   C    42      18.568  10.701 -25.299  1.00  0.00           H  
ATOM   1328  O3'   C    42      20.156   9.536 -24.709  1.00  0.00           O  
ATOM   1329  P     A    43      20.582   9.559 -23.219  1.00  0.00           P  
ATOM   1330  OP1   A    43      21.582  10.640 -23.173  1.00  0.00           O  
ATOM   1331  OP2   A    43      21.009   8.213 -22.830  1.00  0.00           O  
ATOM   1332  O5'   A    43      19.402  10.010 -22.297  1.00  0.00           O  
ATOM   1333  C5'   A    43      19.035  11.416 -22.344  1.00  0.00           C  
ATOM   1334  H5'   A    43      18.895  11.833 -23.341  1.00  0.00           H  
ATOM   1335 H5''   A    43      19.856  11.955 -21.870  1.00  0.00           H  
ATOM   1336  C4'   A    43      17.751  11.726 -21.637  1.00  0.00           C  
ATOM   1337  H4'   A    43      17.723  12.813 -21.564  1.00  0.00           H  
ATOM   1338  O4'   A    43      16.611  11.168 -22.293  1.00  0.00           O  
ATOM   1339  C1'   A    43      15.681  10.752 -21.283  1.00  0.00           C  
ATOM   1340  H1'   A    43      14.712  11.197 -21.513  1.00  0.00           H  
ATOM   1341  N9    A    43      15.431   9.324 -21.255  1.00  0.00           N  
ATOM   1342  C8    A    43      16.378   8.339 -21.380  1.00  0.00           C  
ATOM   1343  H8    A    43      17.385   8.417 -21.763  1.00  0.00           H  
ATOM   1344  N7    A    43      15.881   7.103 -21.190  1.00  0.00           N  
ATOM   1345  C5    A    43      14.542   7.337 -20.782  1.00  0.00           C  
ATOM   1346  C6    A    43      13.394   6.563 -20.450  1.00  0.00           C  
ATOM   1347  N6    A    43      13.101   5.226 -20.571  1.00  0.00           N  
ATOM   1348  H61   A    43      12.157   4.925 -20.377  1.00  0.00           H  
ATOM   1349  H62   A    43      13.851   4.705 -21.003  1.00  0.00           H  
ATOM   1350  N1    A    43      12.287   7.129 -20.069  1.00  0.00           N  
ATOM   1351  C2    A    43      12.208   8.438 -20.010  1.00  0.00           C  
ATOM   1352  H2    A    43      11.258   8.751 -19.604  1.00  0.00           H  
ATOM   1353  N3    A    43      13.158   9.283 -20.347  1.00  0.00           N  
ATOM   1354  C4    A    43      14.312   8.665 -20.773  1.00  0.00           C  
ATOM   1355  C3'   A    43      17.664  11.158 -20.209  1.00  0.00           C  
ATOM   1356  H3'   A    43      18.042  10.135 -20.194  1.00  0.00           H  
ATOM   1357  C2'   A    43      16.174  11.334 -19.887  1.00  0.00           C  
ATOM   1358  H2'   A    43      15.712  10.754 -19.088  1.00  0.00           H  
ATOM   1359  O2'   A    43      15.849  12.700 -19.767  1.00  0.00           O  
ATOM   1360 HO2'   A    43      14.908  12.804 -19.924  1.00  0.00           H  
ATOM   1361  O3'   A    43      18.537  11.878 -19.365  1.00  0.00           O  
ATOM   1362  P     A    44      19.037  11.159 -17.947  1.00  0.00           P  
ATOM   1363  OP1   A    44      19.914  12.088 -17.193  1.00  0.00           O  
ATOM   1364  OP2   A    44      19.589   9.858 -18.369  1.00  0.00           O  
ATOM   1365  O5'   A    44      17.715  10.859 -17.134  1.00  0.00           O  
ATOM   1366  C5'   A    44      16.909  11.985 -16.709  1.00  0.00           C  
ATOM   1367  H5'   A    44      16.589  12.591 -17.557  1.00  0.00           H  
ATOM   1368 H5''   A    44      17.479  12.593 -16.006  1.00  0.00           H  
ATOM   1369  C4'   A    44      15.594  11.487 -16.008  1.00  0.00           C  
ATOM   1370  H4'   A    44      14.982  12.320 -15.663  1.00  0.00           H  
ATOM   1371  O4'   A    44      14.735  10.740 -16.916  1.00  0.00           O  
ATOM   1372  C1'   A    44      14.028   9.731 -16.289  1.00  0.00           C  
ATOM   1373  H1'   A    44      12.944   9.834 -16.342  1.00  0.00           H  
ATOM   1374  N9    A    44      14.377   8.469 -16.892  1.00  0.00           N  
ATOM   1375  C8    A    44      15.570   8.077 -17.473  1.00  0.00           C  
ATOM   1376  H8    A    44      16.427   8.718 -17.620  1.00  0.00           H  
ATOM   1377  N7    A    44      15.628   6.844 -17.701  1.00  0.00           N  
ATOM   1378  C5    A    44      14.358   6.333 -17.295  1.00  0.00           C  
ATOM   1379  C6    A    44      13.725   5.068 -17.221  1.00  0.00           C  
ATOM   1380  N6    A    44      14.292   3.922 -17.624  1.00  0.00           N  
ATOM   1381  H61   A    44      13.707   3.100 -17.674  1.00  0.00           H  
ATOM   1382  H62   A    44      15.254   3.883 -17.929  1.00  0.00           H  
ATOM   1383  N1    A    44      12.490   4.942 -16.786  1.00  0.00           N  
ATOM   1384  C2    A    44      11.954   6.008 -16.210  1.00  0.00           C  
ATOM   1385  H2    A    44      10.964   5.809 -15.827  1.00  0.00           H  
ATOM   1386  N3    A    44      12.395   7.240 -16.309  1.00  0.00           N  
ATOM   1387  C4    A    44      13.642   7.325 -16.728  1.00  0.00           C  
ATOM   1388  C3'   A    44      15.788  10.514 -14.858  1.00  0.00           C  
ATOM   1389  H3'   A    44      16.508   9.721 -15.062  1.00  0.00           H  
ATOM   1390  C2'   A    44      14.358   9.870 -14.830  1.00  0.00           C  
ATOM   1391  H2'   A    44      14.313   8.892 -14.350  1.00  0.00           H  
ATOM   1392  O2'   A    44      13.407  10.757 -14.162  1.00  0.00           O  
ATOM   1393 HO2'   A    44      13.737  10.738 -13.260  1.00  0.00           H  
ATOM   1394  O3'   A    44      16.027  11.098 -13.564  1.00  0.00           O  
ATOM   1395  P     G    45      16.727  10.182 -12.338  1.00  0.00           P  
ATOM   1396  OP1   G    45      17.052  11.177 -11.276  1.00  0.00           O  
ATOM   1397  OP2   G    45      17.820   9.441 -12.917  1.00  0.00           O  
ATOM   1398  O5'   G    45      15.651   9.105 -11.843  1.00  0.00           O  
ATOM   1399  C5'   G    45      14.610   9.575 -10.978  1.00  0.00           C  
ATOM   1400  H5'   G    45      14.461  10.641 -11.146  1.00  0.00           H  
ATOM   1401 H5''   G    45      14.995   9.451  -9.966  1.00  0.00           H  
ATOM   1402  C4'   G    45      13.355   8.735 -11.067  1.00  0.00           C  
ATOM   1403  H4'   G    45      12.701   9.480 -10.616  1.00  0.00           H  
ATOM   1404  O4'   G    45      12.878   8.309 -12.313  1.00  0.00           O  
ATOM   1405  C1'   G    45      12.495   6.974 -12.256  1.00  0.00           C  
ATOM   1406  H1'   G    45      11.524   6.965 -12.752  1.00  0.00           H  
ATOM   1407  N9    G    45      13.443   5.969 -12.910  1.00  0.00           N  
ATOM   1408  C8    G    45      14.695   6.121 -13.497  1.00  0.00           C  
ATOM   1409  H8    G    45      15.233   7.054 -13.410  1.00  0.00           H  
ATOM   1410  N7    G    45      15.097   5.091 -14.106  1.00  0.00           N  
ATOM   1411  C5    G    45      14.089   4.171 -13.921  1.00  0.00           C  
ATOM   1412  C6    G    45      14.046   2.757 -14.253  1.00  0.00           C  
ATOM   1413  O6    G    45      14.773   2.129 -14.950  1.00  0.00           O  
ATOM   1414  N1    G    45      12.892   2.129 -13.761  1.00  0.00           N  
ATOM   1415  H1    G    45      12.914   1.123 -13.844  1.00  0.00           H  
ATOM   1416  C2    G    45      11.885   2.729 -13.109  1.00  0.00           C  
ATOM   1417  N2    G    45      10.917   2.001 -12.692  1.00  0.00           N  
ATOM   1418  H21   G    45      10.789   1.032 -12.947  1.00  0.00           H  
ATOM   1419  H22   G    45      10.119   2.394 -12.214  1.00  0.00           H  
ATOM   1420  N3    G    45      11.945   3.991 -12.719  1.00  0.00           N  
ATOM   1421  C4    G    45      13.052   4.696 -13.190  1.00  0.00           C  
ATOM   1422  C3'   G    45      13.373   7.526 -10.092  1.00  0.00           C  
ATOM   1423  H3'   G    45      14.372   7.092 -10.135  1.00  0.00           H  
ATOM   1424  C2'   G    45      12.269   6.672 -10.800  1.00  0.00           C  
ATOM   1425  H2'   G    45      12.406   5.623 -10.536  1.00  0.00           H  
ATOM   1426  O2'   G    45      10.951   7.056 -10.501  1.00  0.00           O  
ATOM   1427 HO2'   G    45      10.655   6.568  -9.729  1.00  0.00           H  
ATOM   1428  O3'   G    45      12.962   7.873  -8.774  1.00  0.00           O  
ATOM   1429  P     A    46      13.674   7.242  -7.606  1.00  0.00           P  
ATOM   1430  OP1   A    46      13.478   8.161  -6.458  1.00  0.00           O  
ATOM   1431  OP2   A    46      15.110   6.956  -7.961  1.00  0.00           O  
ATOM   1432  O5'   A    46      12.955   5.920  -7.308  1.00  0.00           O  
ATOM   1433  C5'   A    46      11.607   5.947  -6.922  1.00  0.00           C  
ATOM   1434  H5'   A    46      11.031   6.750  -7.380  1.00  0.00           H  
ATOM   1435 H5''   A    46      11.476   6.076  -5.847  1.00  0.00           H  
ATOM   1436  C4'   A    46      10.990   4.614  -7.409  1.00  0.00           C  
ATOM   1437  H4'   A    46       9.910   4.674  -7.276  1.00  0.00           H  
ATOM   1438  O4'   A    46      11.192   4.465  -8.824  1.00  0.00           O  
ATOM   1439  C1'   A    46      11.318   3.023  -8.996  1.00  0.00           C  
ATOM   1440  H1'   A    46      10.572   2.714  -9.729  1.00  0.00           H  
ATOM   1441  N9    A    46      12.681   2.803  -9.471  1.00  0.00           N  
ATOM   1442  C8    A    46      13.695   3.680  -9.517  1.00  0.00           C  
ATOM   1443  H8    A    46      13.684   4.620  -8.987  1.00  0.00           H  
ATOM   1444  N7    A    46      14.745   3.298 -10.233  1.00  0.00           N  
ATOM   1445  C5    A    46      14.313   1.997 -10.611  1.00  0.00           C  
ATOM   1446  C6    A    46      14.908   1.033 -11.387  1.00  0.00           C  
ATOM   1447  N6    A    46      16.001   1.079 -12.094  1.00  0.00           N  
ATOM   1448  H61   A    46      16.242   0.289 -12.675  1.00  0.00           H  
ATOM   1449  H62   A    46      16.470   1.966 -12.212  1.00  0.00           H  
ATOM   1450  N1    A    46      14.291  -0.107 -11.554  1.00  0.00           N  
ATOM   1451  C2    A    46      13.118  -0.309 -11.015  1.00  0.00           C  
ATOM   1452  H2    A    46      12.758  -1.317 -11.162  1.00  0.00           H  
ATOM   1453  N3    A    46      12.370   0.481 -10.339  1.00  0.00           N  
ATOM   1454  C4    A    46      13.043   1.655 -10.126  1.00  0.00           C  
ATOM   1455  C3'   A    46      11.557   3.414  -6.669  1.00  0.00           C  
ATOM   1456  H3'   A    46      12.629   3.574  -6.789  1.00  0.00           H  
ATOM   1457  C2'   A    46      11.082   2.289  -7.621  1.00  0.00           C  
ATOM   1458  H2'   A    46      11.714   1.406  -7.525  1.00  0.00           H  
ATOM   1459  O2'   A    46       9.732   1.835  -7.426  1.00  0.00           O  
ATOM   1460 HO2'   A    46       9.664   0.984  -7.865  1.00  0.00           H  
ATOM   1461  O3'   A    46      10.980   3.238  -5.363  1.00  0.00           O  
ATOM   1462  P     G    47      11.824   2.514  -4.137  1.00  0.00           P  
ATOM   1463  OP1   G    47      10.991   2.620  -2.942  1.00  0.00           O  
ATOM   1464  OP2   G    47      13.130   3.090  -4.070  1.00  0.00           O  
ATOM   1465  O5'   G    47      11.980   1.017  -4.653  1.00  0.00           O  
ATOM   1466  C5'   G    47      10.926   0.000  -4.622  1.00  0.00           C  
ATOM   1467  H5'   G    47      10.067   0.508  -5.061  1.00  0.00           H  
ATOM   1468 H5''   G    47      10.544  -0.186  -3.618  1.00  0.00           H  
ATOM   1469  C4'   G    47      11.054  -1.214  -5.424  1.00  0.00           C  
ATOM   1470  H4'   G    47      10.100  -1.742  -5.411  1.00  0.00           H  
ATOM   1471  O4'   G    47      11.390  -0.925  -6.823  1.00  0.00           O  
ATOM   1472  C1'   G    47      12.268  -2.054  -7.282  1.00  0.00           C  
ATOM   1473  H1'   G    47      11.906  -2.436  -8.237  1.00  0.00           H  
ATOM   1474  N9    G    47      13.607  -1.452  -7.471  1.00  0.00           N  
ATOM   1475  C8    G    47      14.180  -0.289  -7.100  1.00  0.00           C  
ATOM   1476  H8    G    47      13.604   0.383  -6.482  1.00  0.00           H  
ATOM   1477  N7    G    47      15.311   0.056  -7.615  1.00  0.00           N  
ATOM   1478  C5    G    47      15.607  -1.070  -8.398  1.00  0.00           C  
ATOM   1479  C6    G    47      16.666  -1.450  -9.321  1.00  0.00           C  
ATOM   1480  O6    G    47      17.639  -0.839  -9.764  1.00  0.00           O  
ATOM   1481  N1    G    47      16.544  -2.743  -9.858  1.00  0.00           N  
ATOM   1482  H1    G    47      17.273  -3.149 -10.428  1.00  0.00           H  
ATOM   1483  C2    G    47      15.550  -3.608  -9.495  1.00  0.00           C  
ATOM   1484  N2    G    47      15.598  -4.781 -10.103  1.00  0.00           N  
ATOM   1485  H21   G    47      16.374  -5.077 -10.678  1.00  0.00           H  
ATOM   1486  H22   G    47      14.968  -5.460  -9.699  1.00  0.00           H  
ATOM   1487  N3    G    47      14.559  -3.262  -8.753  1.00  0.00           N  
ATOM   1488  C4    G    47      14.601  -2.015  -8.264  1.00  0.00           C  
ATOM   1489  C3'   G    47      11.995  -2.294  -4.955  1.00  0.00           C  
ATOM   1490  H3'   G    47      12.953  -1.831  -4.717  1.00  0.00           H  
ATOM   1491  C2'   G    47      12.161  -3.127  -6.252  1.00  0.00           C  
ATOM   1492  H2'   G    47      13.163  -3.556  -6.267  1.00  0.00           H  
ATOM   1493  O2'   G    47      11.086  -3.933  -6.536  1.00  0.00           O  
ATOM   1494 HO2'   G    47      11.374  -4.769  -6.908  1.00  0.00           H  
ATOM   1495  O3'   G    47      11.466  -3.062  -3.893  1.00  0.00           O  
ATOM   1496  P     C    48      12.365  -3.835  -2.919  1.00  0.00           P  
ATOM   1497  OP1   C    48      11.533  -4.747  -2.176  1.00  0.00           O  
ATOM   1498  OP2   C    48      13.204  -2.941  -2.111  1.00  0.00           O  
ATOM   1499  O5'   C    48      13.281  -4.773  -3.750  1.00  0.00           O  
ATOM   1500  C5'   C    48      12.949  -6.155  -4.168  1.00  0.00           C  
ATOM   1501  H5'   C    48      12.032  -6.012  -4.740  1.00  0.00           H  
ATOM   1502 H5''   C    48      12.705  -6.773  -3.304  1.00  0.00           H  
ATOM   1503  C4'   C    48      13.928  -6.751  -5.188  1.00  0.00           C  
ATOM   1504  H4'   C    48      13.479  -7.526  -5.809  1.00  0.00           H  
ATOM   1505  O4'   C    48      14.489  -5.778  -6.088  1.00  0.00           O  
ATOM   1506  C1'   C    48      15.907  -5.829  -6.312  1.00  0.00           C  
ATOM   1507  H1'   C    48      16.022  -6.088  -7.364  1.00  0.00           H  
ATOM   1508  N1    C    48      16.608  -4.567  -6.065  1.00  0.00           N  
ATOM   1509  C6    C    48      16.117  -3.700  -5.125  1.00  0.00           C  
ATOM   1510  H6    C    48      15.311  -3.988  -4.466  1.00  0.00           H  
ATOM   1511  C5    C    48      16.598  -2.522  -5.073  1.00  0.00           C  
ATOM   1512  H5    C    48      16.201  -1.884  -4.297  1.00  0.00           H  
ATOM   1513  C4    C    48      17.724  -2.237  -5.851  1.00  0.00           C  
ATOM   1514  N4    C    48      18.369  -1.103  -5.745  1.00  0.00           N  
ATOM   1515  H41   C    48      19.268  -0.975  -6.186  1.00  0.00           H  
ATOM   1516  H42   C    48      18.193  -0.392  -5.049  1.00  0.00           H  
ATOM   1517  N3    C    48      18.233  -2.992  -6.792  1.00  0.00           N  
ATOM   1518  C2    C    48      17.585  -4.129  -6.967  1.00  0.00           C  
ATOM   1519  O2    C    48      17.870  -4.836  -7.911  1.00  0.00           O  
ATOM   1520  C3'   C    48      15.153  -7.340  -4.407  1.00  0.00           C  
ATOM   1521  H3'   C    48      15.259  -6.961  -3.390  1.00  0.00           H  
ATOM   1522  C2'   C    48      16.353  -6.976  -5.392  1.00  0.00           C  
ATOM   1523  H2'   C    48      17.246  -6.673  -4.846  1.00  0.00           H  
ATOM   1524  O2'   C    48      16.767  -8.051  -6.203  1.00  0.00           O  
ATOM   1525 HO2'   C    48      17.327  -8.585  -5.634  1.00  0.00           H  
ATOM   1526  O3'   C    48      14.849  -8.738  -4.353  1.00  0.00           O  
ATOM   1527  P     C    49      15.735  -9.703  -3.420  1.00  0.00           P  
ATOM   1528  OP1   C    49      14.987 -10.959  -3.323  1.00  0.00           O  
ATOM   1529  OP2   C    49      16.056  -8.880  -2.231  1.00  0.00           O  
ATOM   1530  O5'   C    49      17.082  -9.946  -4.208  1.00  0.00           O  
ATOM   1531  C5'   C    49      17.305 -10.924  -5.225  1.00  0.00           C  
ATOM   1532  H5'   C    49      16.697 -10.600  -6.069  1.00  0.00           H  
ATOM   1533 H5''   C    49      17.050 -11.947  -4.950  1.00  0.00           H  
ATOM   1534  C4'   C    49      18.853 -10.929  -5.558  1.00  0.00           C  
ATOM   1535  H4'   C    49      19.049 -11.713  -6.290  1.00  0.00           H  
ATOM   1536  O4'   C    49      19.309  -9.600  -5.977  1.00  0.00           O  
ATOM   1537  C1'   C    49      20.501  -9.398  -5.385  1.00  0.00           C  
ATOM   1538  H1'   C    49      21.204  -9.360  -6.217  1.00  0.00           H  
ATOM   1539  N1    C    49      20.445  -7.975  -4.758  1.00  0.00           N  
ATOM   1540  C6    C    49      19.584  -7.704  -3.680  1.00  0.00           C  
ATOM   1541  H6    C    49      18.859  -8.384  -3.257  1.00  0.00           H  
ATOM   1542  C5    C    49      19.538  -6.467  -3.219  1.00  0.00           C  
ATOM   1543  H5    C    49      18.753  -6.196  -2.529  1.00  0.00           H  
ATOM   1544  C4    C    49      20.267  -5.436  -3.896  1.00  0.00           C  
ATOM   1545  N4    C    49      20.050  -4.226  -3.750  1.00  0.00           N  
ATOM   1546  H41   C    49      20.544  -3.550  -4.315  1.00  0.00           H  
ATOM   1547  H42   C    49      19.252  -3.983  -3.180  1.00  0.00           H  
ATOM   1548  N3    C    49      21.186  -5.655  -4.818  1.00  0.00           N  
ATOM   1549  C2    C    49      21.330  -6.958  -5.255  1.00  0.00           C  
ATOM   1550  O2    C    49      22.283  -7.249  -5.986  1.00  0.00           O  
ATOM   1551  C3'   C    49      19.600 -11.333  -4.290  1.00  0.00           C  
ATOM   1552  H3'   C    49      19.055 -10.977  -3.416  1.00  0.00           H  
ATOM   1553  C2'   C    49      20.934 -10.572  -4.482  1.00  0.00           C  
ATOM   1554  H2'   C    49      21.168 -10.107  -3.524  1.00  0.00           H  
ATOM   1555  O2'   C    49      21.861 -11.371  -5.120  1.00  0.00           O  
ATOM   1556 HO2'   C    49      22.634 -10.923  -5.470  1.00  0.00           H  
ATOM   1557  O3'   C    49      19.741 -12.753  -4.071  1.00  0.00           O  
ATOM   1558  P     U    50      20.065 -13.477  -2.672  1.00  0.00           P  
ATOM   1559  OP1   U    50      20.583 -14.886  -2.968  1.00  0.00           O  
ATOM   1560  OP2   U    50      18.888 -13.298  -1.810  1.00  0.00           O  
ATOM   1561  O5'   U    50      21.248 -12.618  -2.200  1.00  0.00           O  
ATOM   1562  C5'   U    50      22.029 -13.045  -1.171  1.00  0.00           C  
ATOM   1563  H5'   U    50      22.480 -14.033  -1.269  1.00  0.00           H  
ATOM   1564 H5''   U    50      21.451 -12.855  -0.267  1.00  0.00           H  
ATOM   1565  C4'   U    50      23.167 -12.092  -1.031  1.00  0.00           C  
ATOM   1566  H4'   U    50      23.739 -12.064  -1.958  1.00  0.00           H  
ATOM   1567  O4'   U    50      22.730 -10.750  -0.782  1.00  0.00           O  
ATOM   1568  C1'   U    50      23.229 -10.374   0.481  1.00  0.00           C  
ATOM   1569  H1'   U    50      24.286 -10.108   0.459  1.00  0.00           H  
ATOM   1570  N1    U    50      22.452  -9.333   1.197  1.00  0.00           N  
ATOM   1571  C6    U    50      21.110  -9.383   1.367  1.00  0.00           C  
ATOM   1572  H6    U    50      20.555 -10.265   1.081  1.00  0.00           H  
ATOM   1573  C5    U    50      20.521  -8.319   2.009  1.00  0.00           C  
ATOM   1574  H5    U    50      19.459  -8.354   2.204  1.00  0.00           H  
ATOM   1575  C4    U    50      21.228  -7.197   2.480  1.00  0.00           C  
ATOM   1576  O4    U    50      20.689  -6.237   3.015  1.00  0.00           O  
ATOM   1577  N3    U    50      22.515  -7.210   2.369  1.00  0.00           N  
ATOM   1578  H3    U    50      23.007  -6.339   2.510  1.00  0.00           H  
ATOM   1579  C2    U    50      23.184  -8.164   1.614  1.00  0.00           C  
ATOM   1580  O2    U    50      24.303  -7.893   1.220  1.00  0.00           O  
ATOM   1581  C3'   U    50      24.023 -12.465   0.203  1.00  0.00           C  
ATOM   1582  H3'   U    50      24.080 -13.521   0.470  1.00  0.00           H  
ATOM   1583  C2'   U    50      23.371 -11.645   1.341  1.00  0.00           C  
ATOM   1584  H2'   U    50      22.381 -12.067   1.513  1.00  0.00           H  
ATOM   1585  O2'   U    50      24.213 -11.453   2.533  1.00  0.00           O  
ATOM   1586 HO2'   U    50      25.115 -11.677   2.293  1.00  0.00           H  
ATOM   1587  O3'   U    50      25.326 -11.968  -0.052  1.00  0.00           O  
ATOM   1588  P     U    51      26.627 -12.474   0.683  1.00  0.00           P  
ATOM   1589  OP1   U    51      26.594 -13.925   0.870  1.00  0.00           O  
ATOM   1590  OP2   U    51      26.790 -11.596   1.829  1.00  0.00           O  
ATOM   1591  O5'   U    51      27.789 -12.082  -0.330  1.00  0.00           O  
ATOM   1592  C5'   U    51      28.025 -12.813  -1.495  1.00  0.00           C  
ATOM   1593  H5'   U    51      27.157 -12.612  -2.122  1.00  0.00           H  
ATOM   1594 H5''   U    51      27.990 -13.884  -1.298  1.00  0.00           H  
ATOM   1595  C4'   U    51      29.296 -12.467  -2.242  1.00  0.00           C  
ATOM   1596  H4'   U    51      29.386 -13.159  -3.080  1.00  0.00           H  
ATOM   1597  O4'   U    51      29.273 -11.145  -2.734  1.00  0.00           O  
ATOM   1598  C1'   U    51      29.922 -10.223  -1.820  1.00  0.00           C  
ATOM   1599  H1'   U    51      30.764  -9.829  -2.389  1.00  0.00           H  
ATOM   1600  N1    U    51      29.034  -9.123  -1.331  1.00  0.00           N  
ATOM   1601  C6    U    51      27.704  -9.125  -1.477  1.00  0.00           C  
ATOM   1602  H6    U    51      27.301 -10.054  -1.852  1.00  0.00           H  
ATOM   1603  C5    U    51      26.883  -8.136  -1.066  1.00  0.00           C  
ATOM   1604  H5    U    51      25.810  -8.253  -1.100  1.00  0.00           H  
ATOM   1605  C4    U    51      27.438  -6.940  -0.434  1.00  0.00           C  
ATOM   1606  O4    U    51      26.812  -5.890  -0.112  1.00  0.00           O  
ATOM   1607  N3    U    51      28.814  -6.916  -0.593  1.00  0.00           N  
ATOM   1608  H3    U    51      29.290  -6.111  -0.213  1.00  0.00           H  
ATOM   1609  C2    U    51      29.635  -7.963  -1.002  1.00  0.00           C  
ATOM   1610  O2    U    51      30.839  -7.790  -0.987  1.00  0.00           O  
ATOM   1611  C3'   U    51      30.584 -12.477  -1.338  1.00  0.00           C  
ATOM   1612  H3'   U    51      30.428 -13.283  -0.622  1.00  0.00           H  
ATOM   1613  C2'   U    51      30.543 -11.045  -0.710  1.00  0.00           C  
ATOM   1614  H2'   U    51      29.830 -10.994   0.113  1.00  0.00           H  
ATOM   1615  O2'   U    51      31.824 -10.560  -0.245  1.00  0.00           O  
ATOM   1616 HO2'   U    51      31.775  -9.622  -0.043  1.00  0.00           H  
ATOM   1617  O3'   U    51      31.764 -12.737  -2.103  1.00  0.00           O  
ATOM   1618  P     A    52      32.005 -14.292  -2.533  1.00  0.00           P  
ATOM   1619  OP1   A    52      31.675 -15.105  -1.401  1.00  0.00           O  
ATOM   1620  OP2   A    52      33.380 -14.293  -3.083  1.00  0.00           O  
ATOM   1621  O5'   A    52      31.018 -14.566  -3.781  1.00  0.00           O  
ATOM   1622  C5'   A    52      30.967 -13.908  -4.999  1.00  0.00           C  
ATOM   1623  H5'   A    52      31.863 -14.125  -5.580  1.00  0.00           H  
ATOM   1624 H5''   A    52      30.948 -12.826  -4.864  1.00  0.00           H  
ATOM   1625  C4'   A    52      29.767 -14.481  -5.764  1.00  0.00           C  
ATOM   1626  H4'   A    52      29.933 -15.554  -5.861  1.00  0.00           H  
ATOM   1627  O4'   A    52      28.561 -14.217  -5.055  1.00  0.00           O  
ATOM   1628  C1'   A    52      27.655 -13.509  -5.958  1.00  0.00           C  
ATOM   1629  H1'   A    52      26.694 -14.024  -5.953  1.00  0.00           H  
ATOM   1630  N9    A    52      27.252 -12.121  -5.501  1.00  0.00           N  
ATOM   1631  C8    A    52      26.137 -11.763  -4.803  1.00  0.00           C  
ATOM   1632  H8    A    52      25.380 -12.500  -4.579  1.00  0.00           H  
ATOM   1633  N7    A    52      26.165 -10.475  -4.435  1.00  0.00           N  
ATOM   1634  C5    A    52      27.422 -10.002  -4.942  1.00  0.00           C  
ATOM   1635  C6    A    52      28.165  -8.823  -4.903  1.00  0.00           C  
ATOM   1636  N6    A    52      27.774  -7.787  -4.171  1.00  0.00           N  
ATOM   1637  H61   A    52      28.398  -7.000  -4.069  1.00  0.00           H  
ATOM   1638  H62   A    52      26.834  -7.795  -3.802  1.00  0.00           H  
ATOM   1639  N1    A    52      29.388  -8.697  -5.470  1.00  0.00           N  
ATOM   1640  C2    A    52      29.842  -9.773  -6.134  1.00  0.00           C  
ATOM   1641  H2    A    52      30.833  -9.698  -6.557  1.00  0.00           H  
ATOM   1642  N3    A    52      29.210 -10.937  -6.316  1.00  0.00           N  
ATOM   1643  C4    A    52      27.991 -10.994  -5.612  1.00  0.00           C  
ATOM   1644  C3'   A    52      29.775 -13.970  -7.221  1.00  0.00           C  
ATOM   1645  H3'   A    52      30.364 -13.059  -7.112  1.00  0.00           H  
ATOM   1646  C2'   A    52      28.286 -13.559  -7.414  1.00  0.00           C  
ATOM   1647  H2'   A    52      28.136 -12.588  -7.885  1.00  0.00           H  
ATOM   1648  O2'   A    52      27.462 -14.388  -8.211  1.00  0.00           O  
ATOM   1649 HO2'   A    52      27.503 -14.029  -9.101  1.00  0.00           H  
ATOM   1650  O3'   A    52      30.274 -14.889  -8.109  1.00  0.00           O  
ATOM   1651  P     A    53      30.908 -14.490  -9.538  1.00  0.00           P  
ATOM   1652  OP1   A    53      31.487 -15.707 -10.248  1.00  0.00           O  
ATOM   1653  OP2   A    53      31.737 -13.250  -9.382  1.00  0.00           O  
ATOM   1654  O5'   A    53      29.719 -14.016 -10.469  1.00  0.00           O  
ATOM   1655  C5'   A    53      28.786 -14.953 -10.918  1.00  0.00           C  
ATOM   1656  H5'   A    53      28.329 -15.581 -10.153  1.00  0.00           H  
ATOM   1657 H5''   A    53      29.272 -15.676 -11.572  1.00  0.00           H  
ATOM   1658  C4'   A    53      27.681 -14.170 -11.644  1.00  0.00           C  
ATOM   1659  H4'   A    53      27.041 -14.968 -12.021  1.00  0.00           H  
ATOM   1660  O4'   A    53      27.006 -13.423 -10.621  1.00  0.00           O  
ATOM   1661  C1'   A    53      26.940 -12.127 -11.106  1.00  0.00           C  
ATOM   1662  H1'   A    53      26.088 -12.098 -11.785  1.00  0.00           H  
ATOM   1663  N9    A    53      26.776 -11.166  -9.949  1.00  0.00           N  
ATOM   1664  C8    A    53      27.585 -10.054  -9.671  1.00  0.00           C  
ATOM   1665  H8    A    53      28.441  -9.842 -10.294  1.00  0.00           H  
ATOM   1666  N7    A    53      27.080  -9.255  -8.795  1.00  0.00           N  
ATOM   1667  C5    A    53      25.947  -9.891  -8.393  1.00  0.00           C  
ATOM   1668  C6    A    53      24.931  -9.569  -7.472  1.00  0.00           C  
ATOM   1669  N6    A    53      24.864  -8.425  -6.719  1.00  0.00           N  
ATOM   1670  H61   A    53      24.099  -8.214  -6.095  1.00  0.00           H  
ATOM   1671  H62   A    53      25.657  -7.800  -6.674  1.00  0.00           H  
ATOM   1672  N1    A    53      23.870 -10.379  -7.277  1.00  0.00           N  
ATOM   1673  C2    A    53      23.862 -11.503  -7.998  1.00  0.00           C  
ATOM   1674  H2    A    53      23.086 -12.233  -7.820  1.00  0.00           H  
ATOM   1675  N3    A    53      24.630 -11.832  -8.959  1.00  0.00           N  
ATOM   1676  C4    A    53      25.693 -11.019  -9.115  1.00  0.00           C  
ATOM   1677  C3'   A    53      28.047 -13.270 -12.763  1.00  0.00           C  
ATOM   1678  H3'   A    53      29.062 -13.381 -13.144  1.00  0.00           H  
ATOM   1679  C2'   A    53      28.139 -11.938 -12.004  1.00  0.00           C  
ATOM   1680  H2'   A    53      29.055 -11.960 -11.414  1.00  0.00           H  
ATOM   1681  O2'   A    53      28.277 -10.730 -12.714  1.00  0.00           O  
ATOM   1682 HO2'   A    53      28.378 -10.913 -13.651  1.00  0.00           H  
ATOM   1683  O3'   A    53      27.127 -13.254 -13.822  1.00  0.00           O  
ATOM   1684  P     A    54      27.473 -12.947 -15.276  1.00  0.00           P  
ATOM   1685  OP1   A    54      28.255 -14.132 -15.808  1.00  0.00           O  
ATOM   1686  OP2   A    54      28.190 -11.669 -15.163  1.00  0.00           O  
ATOM   1687  O5'   A    54      26.077 -12.614 -16.082  1.00  0.00           O  
ATOM   1688  C5'   A    54      25.420 -11.396 -15.941  1.00  0.00           C  
ATOM   1689  H5'   A    54      25.183 -11.047 -16.946  1.00  0.00           H  
ATOM   1690 H5''   A    54      26.042 -10.689 -15.392  1.00  0.00           H  
ATOM   1691  C4'   A    54      24.188 -11.482 -15.072  1.00  0.00           C  
ATOM   1692  H4'   A    54      23.537 -12.304 -15.374  1.00  0.00           H  
ATOM   1693  O4'   A    54      24.492 -11.563 -13.638  1.00  0.00           O  
ATOM   1694  C1'   A    54      23.471 -10.946 -12.759  1.00  0.00           C  
ATOM   1695  H1'   A    54      23.051 -11.682 -12.074  1.00  0.00           H  
ATOM   1696  N9    A    54      24.127  -9.829 -12.066  1.00  0.00           N  
ATOM   1697  C8    A    54      25.290  -9.184 -12.409  1.00  0.00           C  
ATOM   1698  H8    A    54      25.912  -9.494 -13.236  1.00  0.00           H  
ATOM   1699  N7    A    54      25.513  -8.143 -11.717  1.00  0.00           N  
ATOM   1700  C5    A    54      24.421  -8.024 -10.865  1.00  0.00           C  
ATOM   1701  C6    A    54      23.949  -7.014  -9.982  1.00  0.00           C  
ATOM   1702  N6    A    54      24.446  -5.817  -9.770  1.00  0.00           N  
ATOM   1703  H61   A    54      23.989  -5.288  -9.040  1.00  0.00           H  
ATOM   1704  H62   A    54      25.299  -5.569 -10.250  1.00  0.00           H  
ATOM   1705  N1    A    54      22.780  -7.188  -9.405  1.00  0.00           N  
ATOM   1706  C2    A    54      22.157  -8.335  -9.468  1.00  0.00           C  
ATOM   1707  H2    A    54      21.247  -8.446  -8.896  1.00  0.00           H  
ATOM   1708  N3    A    54      22.502  -9.372 -10.194  1.00  0.00           N  
ATOM   1709  C4    A    54      23.621  -9.123 -10.947  1.00  0.00           C  
ATOM   1710  C3'   A    54      23.351 -10.163 -15.093  1.00  0.00           C  
ATOM   1711  H3'   A    54      23.924  -9.245 -14.963  1.00  0.00           H  
ATOM   1712  C2'   A    54      22.460 -10.417 -13.795  1.00  0.00           C  
ATOM   1713  H2'   A    54      22.117  -9.440 -13.456  1.00  0.00           H  
ATOM   1714  O2'   A    54      21.345 -11.134 -14.061  1.00  0.00           O  
ATOM   1715 HO2'   A    54      21.088 -10.943 -14.965  1.00  0.00           H  
ATOM   1716  O3'   A    54      22.310 -10.059 -16.089  1.00  0.00           O  
ATOM   1717  P     C    55      22.538  -9.119 -17.393  1.00  0.00           P  
ATOM   1718  OP1   C    55      22.005  -9.838 -18.558  1.00  0.00           O  
ATOM   1719  OP2   C    55      23.905  -8.625 -17.426  1.00  0.00           O  
ATOM   1720  O5'   C    55      21.634  -7.795 -17.197  1.00  0.00           O  
ATOM   1721  C5'   C    55      21.700  -6.982 -16.047  1.00  0.00           C  
ATOM   1722  H5'   C    55      21.544  -5.969 -16.417  1.00  0.00           H  
ATOM   1723 H5''   C    55      22.604  -7.031 -15.440  1.00  0.00           H  
ATOM   1724  C4'   C    55      20.602  -7.457 -15.029  1.00  0.00           C  
ATOM   1725  H4'   C    55      20.545  -8.543 -15.111  1.00  0.00           H  
ATOM   1726  O4'   C    55      20.818  -7.085 -13.734  1.00  0.00           O  
ATOM   1727  C1'   C    55      19.597  -6.666 -13.157  1.00  0.00           C  
ATOM   1728  H1'   C    55      19.571  -7.149 -12.180  1.00  0.00           H  
ATOM   1729  N1    C    55      19.513  -5.246 -13.010  1.00  0.00           N  
ATOM   1730  C6    C    55      20.350  -4.386 -13.650  1.00  0.00           C  
ATOM   1731  H6    C    55      21.165  -4.734 -14.267  1.00  0.00           H  
ATOM   1732  C5    C    55      20.318  -3.073 -13.333  1.00  0.00           C  
ATOM   1733  H5    C    55      20.982  -2.387 -13.838  1.00  0.00           H  
ATOM   1734  C4    C    55      19.332  -2.637 -12.398  1.00  0.00           C  
ATOM   1735  N4    C    55      19.395  -1.395 -12.018  1.00  0.00           N  
ATOM   1736  H41   C    55      18.807  -1.159 -11.231  1.00  0.00           H  
ATOM   1737  H42   C    55      19.971  -0.694 -12.461  1.00  0.00           H  
ATOM   1738  N3    C    55      18.444  -3.420 -11.808  1.00  0.00           N  
ATOM   1739  C2    C    55      18.549  -4.704 -12.074  1.00  0.00           C  
ATOM   1740  O2    C    55      17.890  -5.476 -11.433  1.00  0.00           O  
ATOM   1741  C3'   C    55      19.194  -7.061 -15.429  1.00  0.00           C  
ATOM   1742  H3'   C    55      19.162  -6.043 -15.815  1.00  0.00           H  
ATOM   1743  C2'   C    55      18.485  -7.139 -14.119  1.00  0.00           C  
ATOM   1744  H2'   C    55      17.571  -6.546 -14.152  1.00  0.00           H  
ATOM   1745  O2'   C    55      18.187  -8.455 -13.658  1.00  0.00           O  
ATOM   1746 HO2'   C    55      17.495  -8.827 -14.210  1.00  0.00           H  
ATOM   1747  O3'   C    55      18.770  -8.064 -16.374  1.00  0.00           O  
ATOM   1748  P     U    56      17.620  -7.746 -17.407  1.00  0.00           P  
ATOM   1749  OP1   U    56      17.267  -8.944 -18.189  1.00  0.00           O  
ATOM   1750  OP2   U    56      17.960  -6.509 -18.187  1.00  0.00           O  
ATOM   1751  O5'   U    56      16.374  -7.412 -16.428  1.00  0.00           O  
ATOM   1752  C5'   U    56      15.638  -8.528 -15.875  1.00  0.00           C  
ATOM   1753  H5'   U    56      16.337  -9.244 -15.441  1.00  0.00           H  
ATOM   1754 H5''   U    56      15.138  -8.992 -16.725  1.00  0.00           H  
ATOM   1755  C4'   U    56      14.574  -8.092 -14.864  1.00  0.00           C  
ATOM   1756  H4'   U    56      14.101  -8.990 -14.467  1.00  0.00           H  
ATOM   1757  O4'   U    56      15.094  -7.416 -13.734  1.00  0.00           O  
ATOM   1758  C1'   U    56      14.143  -6.428 -13.319  1.00  0.00           C  
ATOM   1759  H1'   U    56      13.743  -6.649 -12.329  1.00  0.00           H  
ATOM   1760  N1    U    56      14.689  -5.037 -13.499  1.00  0.00           N  
ATOM   1761  C6    U    56      15.525  -4.676 -14.568  1.00  0.00           C  
ATOM   1762  H6    U    56      15.802  -5.460 -15.257  1.00  0.00           H  
ATOM   1763  C5    U    56      16.077  -3.479 -14.771  1.00  0.00           C  
ATOM   1764  H5    U    56      16.866  -3.330 -15.492  1.00  0.00           H  
ATOM   1765  C4    U    56      15.784  -2.412 -13.790  1.00  0.00           C  
ATOM   1766  O4    U    56      16.454  -1.419 -13.644  1.00  0.00           O  
ATOM   1767  N3    U    56      14.828  -2.716 -12.907  1.00  0.00           N  
ATOM   1768  H3    U    56      14.568  -1.990 -12.254  1.00  0.00           H  
ATOM   1769  C2    U    56      14.174  -3.857 -12.811  1.00  0.00           C  
ATOM   1770  O2    U    56      13.166  -3.837 -12.091  1.00  0.00           O  
ATOM   1771  C3'   U    56      13.440  -7.220 -15.511  1.00  0.00           C  
ATOM   1772  H3'   U    56      13.821  -6.383 -16.096  1.00  0.00           H  
ATOM   1773  C2'   U    56      12.906  -6.611 -14.220  1.00  0.00           C  
ATOM   1774  H2'   U    56      12.453  -5.662 -14.506  1.00  0.00           H  
ATOM   1775  O2'   U    56      11.899  -7.395 -13.612  1.00  0.00           O  
ATOM   1776 HO2'   U    56      11.605  -6.973 -12.802  1.00  0.00           H  
ATOM   1777  O3'   U    56      12.359  -7.830 -16.278  1.00  0.00           O  
ATOM   1778  P     C    57      11.443  -7.104 -17.331  1.00  0.00           P  
ATOM   1779  OP1   C    57      10.534  -8.042 -17.935  1.00  0.00           O  
ATOM   1780  OP2   C    57      12.303  -6.271 -18.215  1.00  0.00           O  
ATOM   1781  O5'   C    57      10.502  -6.046 -16.604  1.00  0.00           O  
ATOM   1782  C5'   C    57       9.446  -6.427 -15.734  1.00  0.00           C  
ATOM   1783  H5'   C    57       9.820  -7.225 -15.092  1.00  0.00           H  
ATOM   1784 H5''   C    57       8.583  -6.707 -16.337  1.00  0.00           H  
ATOM   1785  C4'   C    57       9.087  -5.226 -14.793  1.00  0.00           C  
ATOM   1786  H4'   C    57       8.349  -5.659 -14.117  1.00  0.00           H  
ATOM   1787  O4'   C    57      10.234  -4.697 -14.098  1.00  0.00           O  
ATOM   1788  C1'   C    57      10.098  -3.294 -13.904  1.00  0.00           C  
ATOM   1789  H1'   C    57      10.199  -3.136 -12.830  1.00  0.00           H  
ATOM   1790  N1    C    57      11.106  -2.556 -14.634  1.00  0.00           N  
ATOM   1791  C6    C    57      11.944  -3.173 -15.566  1.00  0.00           C  
ATOM   1792  H6    C    57      11.720  -4.156 -15.951  1.00  0.00           H  
ATOM   1793  C5    C    57      13.097  -2.510 -15.899  1.00  0.00           C  
ATOM   1794  H5    C    57      13.728  -2.954 -16.654  1.00  0.00           H  
ATOM   1795  C4    C    57      13.267  -1.153 -15.543  1.00  0.00           C  
ATOM   1796  N4    C    57      14.194  -0.435 -16.112  1.00  0.00           N  
ATOM   1797  H41   C    57      14.346   0.440 -15.631  1.00  0.00           H  
ATOM   1798  H42   C    57      14.803  -0.926 -16.751  1.00  0.00           H  
ATOM   1799  N3    C    57      12.473  -0.556 -14.713  1.00  0.00           N  
ATOM   1800  C2    C    57      11.375  -1.217 -14.288  1.00  0.00           C  
ATOM   1801  O2    C    57      10.610  -0.653 -13.511  1.00  0.00           O  
ATOM   1802  C3'   C    57       8.480  -4.047 -15.525  1.00  0.00           C  
ATOM   1803  H3'   C    57       9.140  -3.946 -16.386  1.00  0.00           H  
ATOM   1804  C2'   C    57       8.651  -2.913 -14.482  1.00  0.00           C  
ATOM   1805  H2'   C    57       8.646  -1.908 -14.903  1.00  0.00           H  
ATOM   1806  O2'   C    57       7.762  -2.928 -13.413  1.00  0.00           O  
ATOM   1807 HO2'   C    57       7.433  -3.811 -13.230  1.00  0.00           H  
ATOM   1808  O3'   C    57       7.150  -4.261 -15.884  1.00  0.00           O  
ATOM   1809  P     U    58       6.516  -3.447 -16.972  1.00  0.00           P  
ATOM   1810  OP1   U    58       5.080  -3.813 -17.015  1.00  0.00           O  
ATOM   1811  OP2   U    58       7.340  -3.610 -18.145  1.00  0.00           O  
ATOM   1812  O5'   U    58       6.669  -1.895 -16.480  1.00  0.00           O  
ATOM   1813  C5'   U    58       5.775  -1.293 -15.535  1.00  0.00           C  
ATOM   1814  H5'   U    58       5.974  -1.810 -14.596  1.00  0.00           H  
ATOM   1815 H5''   U    58       4.728  -1.208 -15.825  1.00  0.00           H  
ATOM   1816  C4'   U    58       6.205   0.144 -15.356  1.00  0.00           C  
ATOM   1817  H4'   U    58       5.509   0.520 -14.606  1.00  0.00           H  
ATOM   1818  O4'   U    58       7.570   0.217 -15.030  1.00  0.00           O  
ATOM   1819  C1'   U    58       7.970   1.499 -15.430  1.00  0.00           C  
ATOM   1820  H1'   U    58       8.162   2.108 -14.547  1.00  0.00           H  
ATOM   1821  N1    U    58       9.261   1.406 -16.195  1.00  0.00           N  
ATOM   1822  C6    U    58       9.593   0.293 -16.943  1.00  0.00           C  
ATOM   1823  H6    U    58       8.959  -0.581 -16.951  1.00  0.00           H  
ATOM   1824  C5    U    58      10.737   0.314 -17.635  1.00  0.00           C  
ATOM   1825  H5    U    58      11.121  -0.566 -18.131  1.00  0.00           H  
ATOM   1826  C4    U    58      11.665   1.425 -17.689  1.00  0.00           C  
ATOM   1827  O4    U    58      12.815   1.458 -18.143  1.00  0.00           O  
ATOM   1828  N3    U    58      11.223   2.457 -16.860  1.00  0.00           N  
ATOM   1829  H3    U    58      11.813   3.273 -16.782  1.00  0.00           H  
ATOM   1830  C2    U    58      10.047   2.552 -16.167  1.00  0.00           C  
ATOM   1831  O2    U    58       9.722   3.614 -15.615  1.00  0.00           O  
ATOM   1832  C3'   U    58       6.030   1.037 -16.605  1.00  0.00           C  
ATOM   1833  H3'   U    58       6.416   0.526 -17.487  1.00  0.00           H  
ATOM   1834  C2'   U    58       6.950   2.103 -16.306  1.00  0.00           C  
ATOM   1835  H2'   U    58       7.461   2.501 -17.182  1.00  0.00           H  
ATOM   1836  O2'   U    58       6.373   3.229 -15.587  1.00  0.00           O  
ATOM   1837 HO2'   U    58       5.621   3.560 -16.082  1.00  0.00           H  
ATOM   1838  O3'   U    58       4.658   1.414 -16.823  1.00  0.00           O  
ATOM   1839  P     U    59       4.345   2.036 -18.254  1.00  0.00           P  
ATOM   1840  OP1   U    59       2.922   2.003 -18.542  1.00  0.00           O  
ATOM   1841  OP2   U    59       5.311   1.583 -19.297  1.00  0.00           O  
ATOM   1842  O5'   U    59       4.599   3.553 -18.014  1.00  0.00           O  
ATOM   1843  C5'   U    59       3.721   4.424 -17.325  1.00  0.00           C  
ATOM   1844  H5'   U    59       3.892   4.231 -16.266  1.00  0.00           H  
ATOM   1845 H5''   U    59       2.706   4.325 -17.711  1.00  0.00           H  
ATOM   1846  C4'   U    59       4.271   5.851 -17.595  1.00  0.00           C  
ATOM   1847  H4'   U    59       3.591   6.476 -17.017  1.00  0.00           H  
ATOM   1848  O4'   U    59       5.557   6.112 -17.095  1.00  0.00           O  
ATOM   1849  C1'   U    59       6.317   6.879 -18.034  1.00  0.00           C  
ATOM   1850  H1'   U    59       6.675   7.748 -17.483  1.00  0.00           H  
ATOM   1851  N1    U    59       7.481   5.939 -18.449  1.00  0.00           N  
ATOM   1852  C6    U    59       7.331   4.684 -19.065  1.00  0.00           C  
ATOM   1853  H6    U    59       6.365   4.202 -19.111  1.00  0.00           H  
ATOM   1854  C5    U    59       8.423   3.988 -19.550  1.00  0.00           C  
ATOM   1855  H5    U    59       8.173   3.055 -20.033  1.00  0.00           H  
ATOM   1856  C4    U    59       9.773   4.498 -19.404  1.00  0.00           C  
ATOM   1857  O4    U    59      10.801   3.959 -19.715  1.00  0.00           O  
ATOM   1858  N3    U    59       9.840   5.739 -18.878  1.00  0.00           N  
ATOM   1859  H3    U    59      10.743   6.190 -18.882  1.00  0.00           H  
ATOM   1860  C2    U    59       8.781   6.541 -18.463  1.00  0.00           C  
ATOM   1861  O2    U    59       9.015   7.700 -18.126  1.00  0.00           O  
ATOM   1862  C3'   U    59       4.242   6.189 -19.112  1.00  0.00           C  
ATOM   1863  H3'   U    59       4.457   5.251 -19.623  1.00  0.00           H  
ATOM   1864  C2'   U    59       5.397   7.234 -19.277  1.00  0.00           C  
ATOM   1865  H2'   U    59       5.893   6.985 -20.215  1.00  0.00           H  
ATOM   1866  O2'   U    59       4.875   8.533 -19.110  1.00  0.00           O  
ATOM   1867 HO2'   U    59       3.930   8.403 -19.223  1.00  0.00           H  
ATOM   1868  O3'   U    59       3.062   6.739 -19.492  1.00  0.00           O  
ATOM   1869  P     G    60       2.513   6.513 -20.936  1.00  0.00           P  
ATOM   1870  OP1   G    60       1.169   7.178 -21.150  1.00  0.00           O  
ATOM   1871  OP2   G    60       2.541   5.089 -21.218  1.00  0.00           O  
ATOM   1872  O5'   G    60       3.556   7.192 -21.922  1.00  0.00           O  
ATOM   1873  C5'   G    60       3.533   8.577 -22.212  1.00  0.00           C  
ATOM   1874  H5'   G    60       3.283   9.186 -21.344  1.00  0.00           H  
ATOM   1875 H5''   G    60       2.598   8.749 -22.746  1.00  0.00           H  
ATOM   1876  C4'   G    60       4.757   9.129 -22.934  1.00  0.00           C  
ATOM   1877  H4'   G    60       4.700  10.212 -22.821  1.00  0.00           H  
ATOM   1878  O4'   G    60       5.943   8.653 -22.210  1.00  0.00           O  
ATOM   1879  C1'   G    60       7.066   8.788 -23.103  1.00  0.00           C  
ATOM   1880  H1'   G    60       7.716   9.648 -22.943  1.00  0.00           H  
ATOM   1881  N9    G    60       7.945   7.616 -22.864  1.00  0.00           N  
ATOM   1882  C8    G    60       7.645   6.300 -22.633  1.00  0.00           C  
ATOM   1883  H8    G    60       6.618   5.976 -22.547  1.00  0.00           H  
ATOM   1884  N7    G    60       8.612   5.498 -22.615  1.00  0.00           N  
ATOM   1885  C5    G    60       9.731   6.302 -22.898  1.00  0.00           C  
ATOM   1886  C6    G    60      11.081   6.008 -23.190  1.00  0.00           C  
ATOM   1887  O6    G    60      11.593   4.915 -23.315  1.00  0.00           O  
ATOM   1888  N1    G    60      11.889   7.138 -23.411  1.00  0.00           N  
ATOM   1889  H1    G    60      12.858   6.988 -23.653  1.00  0.00           H  
ATOM   1890  C2    G    60      11.440   8.408 -23.373  1.00  0.00           C  
ATOM   1891  N2    G    60      12.254   9.361 -23.705  1.00  0.00           N  
ATOM   1892  H21   G    60      13.200   9.039 -23.848  1.00  0.00           H  
ATOM   1893  H22   G    60      11.916  10.299 -23.867  1.00  0.00           H  
ATOM   1894  N3    G    60      10.137   8.746 -23.239  1.00  0.00           N  
ATOM   1895  C4    G    60       9.361   7.642 -22.977  1.00  0.00           C  
ATOM   1896  C3'   G    60       4.925   8.691 -24.340  1.00  0.00           C  
ATOM   1897  H3'   G    60       4.685   7.629 -24.384  1.00  0.00           H  
ATOM   1898  C2'   G    60       6.461   8.903 -24.514  1.00  0.00           C  
ATOM   1899  H2'   G    60       6.789   8.160 -25.241  1.00  0.00           H  
ATOM   1900  O2'   G    60       6.680  10.154 -25.059  1.00  0.00           O  
ATOM   1901 HO2'   G    60       6.051  10.265 -25.776  1.00  0.00           H  
ATOM   1902  O3'   G    60       4.098   9.634 -25.123  1.00  0.00           O  
ATOM   1903  P     A    61       3.720   9.342 -26.615  1.00  0.00           P  
ATOM   1904  OP1   A    61       2.612  10.187 -27.056  1.00  0.00           O  
ATOM   1905  OP2   A    61       3.575   7.869 -26.852  1.00  0.00           O  
ATOM   1906  O5'   A    61       5.029   9.776 -27.302  1.00  0.00           O  
ATOM   1907  C5'   A    61       5.192   9.966 -28.659  1.00  0.00           C  
ATOM   1908  H5'   A    61       4.601  10.825 -28.977  1.00  0.00           H  
ATOM   1909 H5''   A    61       4.904   9.169 -29.344  1.00  0.00           H  
ATOM   1910  C4'   A    61       6.657  10.358 -28.786  1.00  0.00           C  
ATOM   1911  H4'   A    61       6.831  11.246 -28.178  1.00  0.00           H  
ATOM   1912  O4'   A    61       7.580   9.342 -28.295  1.00  0.00           O  
ATOM   1913  C1'   A    61       8.715   9.254 -29.170  1.00  0.00           C  
ATOM   1914  H1'   A    61       9.622   9.461 -28.601  1.00  0.00           H  
ATOM   1915  N9    A    61       8.871   7.847 -29.747  1.00  0.00           N  
ATOM   1916  C8    A    61       7.979   6.808 -29.695  1.00  0.00           C  
ATOM   1917  H8    A    61       7.045   6.938 -29.167  1.00  0.00           H  
ATOM   1918  N7    A    61       8.384   5.691 -30.224  1.00  0.00           N  
ATOM   1919  C5    A    61       9.661   6.070 -30.674  1.00  0.00           C  
ATOM   1920  C6    A    61      10.741   5.325 -31.277  1.00  0.00           C  
ATOM   1921  N6    A    61      10.486   4.100 -31.641  1.00  0.00           N  
ATOM   1922  H61   A    61      11.290   3.578 -31.959  1.00  0.00           H  
ATOM   1923  H62   A    61       9.635   3.607 -31.412  1.00  0.00           H  
ATOM   1924  N1    A    61      11.953   5.920 -31.540  1.00  0.00           N  
ATOM   1925  C2    A    61      12.093   7.199 -31.219  1.00  0.00           C  
ATOM   1926  H2    A    61      13.079   7.583 -31.433  1.00  0.00           H  
ATOM   1927  N3    A    61      11.173   7.959 -30.589  1.00  0.00           N  
ATOM   1928  C4    A    61       9.980   7.336 -30.383  1.00  0.00           C  
ATOM   1929  C3'   A    61       7.038  10.705 -30.188  1.00  0.00           C  
ATOM   1930  H3'   A    61       6.659   9.962 -30.891  1.00  0.00           H  
ATOM   1931  C2'   A    61       8.574  10.360 -30.168  1.00  0.00           C  
ATOM   1932  H2'   A    61       8.881  10.171 -31.197  1.00  0.00           H  
ATOM   1933  O2'   A    61       9.191  11.563 -29.710  1.00  0.00           O  
ATOM   1934 HO2'   A    61      10.134  11.511 -29.882  1.00  0.00           H  
ATOM   1935  O3'   A    61       6.648  12.118 -30.489  1.00  0.00           O  
ATOM   1936  P     U    62       6.459  12.614 -31.978  1.00  0.00           P  
ATOM   1937  OP1   U    62       6.112  14.119 -31.932  1.00  0.00           O  
ATOM   1938  OP2   U    62       5.632  11.684 -32.719  1.00  0.00           O  
ATOM   1939  O5'   U    62       7.915  12.524 -32.621  1.00  0.00           O  
ATOM   1940  C5'   U    62       8.894  13.452 -32.400  1.00  0.00           C  
ATOM   1941  H5'   U    62       9.106  13.613 -31.343  1.00  0.00           H  
ATOM   1942 H5''   U    62       8.638  14.421 -32.827  1.00  0.00           H  
ATOM   1943  C4'   U    62      10.243  12.983 -33.034  1.00  0.00           C  
ATOM   1944  H4'   U    62      10.908  13.753 -32.643  1.00  0.00           H  
ATOM   1945  O4'   U    62      10.548  11.714 -32.460  1.00  0.00           O  
ATOM   1946  C1'   U    62      11.180  10.854 -33.436  1.00  0.00           C  
ATOM   1947  H1'   U    62      12.102  10.511 -32.967  1.00  0.00           H  
ATOM   1948  N1    U    62      10.377   9.635 -33.758  1.00  0.00           N  
ATOM   1949  C6    U    62       9.046   9.465 -33.502  1.00  0.00           C  
ATOM   1950  H6    U    62       8.409  10.310 -33.284  1.00  0.00           H  
ATOM   1951  C5    U    62       8.475   8.208 -33.571  1.00  0.00           C  
ATOM   1952  H5    U    62       7.408   8.099 -33.444  1.00  0.00           H  
ATOM   1953  C4    U    62       9.216   7.106 -33.933  1.00  0.00           C  
ATOM   1954  O4    U    62       8.640   6.057 -34.114  1.00  0.00           O  
ATOM   1955  N3    U    62      10.520   7.303 -34.181  1.00  0.00           N  
ATOM   1956  H3    U    62      10.995   6.545 -34.648  1.00  0.00           H  
ATOM   1957  C2    U    62      11.099   8.521 -34.193  1.00  0.00           C  
ATOM   1958  O2    U    62      12.290   8.661 -34.350  1.00  0.00           O  
ATOM   1959  C3'   U    62      10.395  12.851 -34.483  1.00  0.00           C  
ATOM   1960  H3'   U    62       9.447  12.595 -34.955  1.00  0.00           H  
ATOM   1961  C2'   U    62      11.444  11.719 -34.628  1.00  0.00           C  
ATOM   1962  H2'   U    62      11.262  11.197 -35.567  1.00  0.00           H  
ATOM   1963  O2'   U    62      12.781  12.253 -34.465  1.00  0.00           O  
ATOM   1964 HO2'   U    62      12.742  13.171 -34.744  1.00  0.00           H  
ATOM   1965  O3'   U    62      10.860  14.081 -35.076  1.00  0.00           O  
ATOM   1966  P     U    63      10.878  14.252 -36.660  1.00  0.00           P  
ATOM   1967  OP1   U    63      11.644  15.458 -37.018  1.00  0.00           O  
ATOM   1968  OP2   U    63       9.497  14.172 -37.001  1.00  0.00           O  
ATOM   1969  O5'   U    63      11.626  12.984 -37.227  1.00  0.00           O  
ATOM   1970  C5'   U    63      13.022  12.994 -37.627  1.00  0.00           C  
ATOM   1971  H5'   U    63      13.683  13.110 -36.768  1.00  0.00           H  
ATOM   1972 H5''   U    63      13.098  13.726 -38.431  1.00  0.00           H  
ATOM   1973  C4'   U    63      13.527  11.658 -38.263  1.00  0.00           C  
ATOM   1974  H4'   U    63      14.597  11.691 -38.471  1.00  0.00           H  
ATOM   1975  O4'   U    63      13.231  10.550 -37.543  1.00  0.00           O  
ATOM   1976  C1'   U    63      13.078   9.430 -38.319  1.00  0.00           C  
ATOM   1977  H1'   U    63      13.867   8.714 -38.086  1.00  0.00           H  
ATOM   1978  N1    U    63      11.750   8.870 -37.986  1.00  0.00           N  
ATOM   1979  C6    U    63      10.659   9.732 -37.688  1.00  0.00           C  
ATOM   1980  H6    U    63      10.772  10.800 -37.798  1.00  0.00           H  
ATOM   1981  C5    U    63       9.502   9.198 -37.248  1.00  0.00           C  
ATOM   1982  H5    U    63       8.675   9.857 -37.031  1.00  0.00           H  
ATOM   1983  C4    U    63       9.303   7.783 -37.253  1.00  0.00           C  
ATOM   1984  O4    U    63       8.249   7.258 -36.975  1.00  0.00           O  
ATOM   1985  N3    U    63      10.409   7.005 -37.613  1.00  0.00           N  
ATOM   1986  H3    U    63      10.215   6.076 -37.958  1.00  0.00           H  
ATOM   1987  C2    U    63      11.621   7.483 -38.008  1.00  0.00           C  
ATOM   1988  O2    U    63      12.439   6.762 -38.537  1.00  0.00           O  
ATOM   1989  C3'   U    63      12.774  11.423 -39.575  1.00  0.00           C  
ATOM   1990  H3'   U    63      11.725  11.620 -39.353  1.00  0.00           H  
ATOM   1991  C2'   U    63      13.074   9.937 -39.827  1.00  0.00           C  
ATOM   1992  H2'   U    63      12.335   9.413 -40.433  1.00  0.00           H  
ATOM   1993  O2'   U    63      14.412   9.950 -40.436  1.00  0.00           O  
ATOM   1994 HO2'   U    63      14.390   9.406 -41.227  1.00  0.00           H  
ATOM   1995  O3'   U    63      13.160  12.350 -40.610  1.00  0.00           O  
ATOM   1996  P     A    64      12.097  12.809 -41.698  1.00  0.00           P  
ATOM   1997  OP1   A    64      12.834  13.659 -42.639  1.00  0.00           O  
ATOM   1998  OP2   A    64      10.952  13.337 -40.903  1.00  0.00           O  
ATOM   1999  O5'   A    64      11.495  11.545 -42.438  1.00  0.00           O  
ATOM   2000  C5'   A    64      12.329  10.814 -43.349  1.00  0.00           C  
ATOM   2001  H5'   A    64      13.288  10.622 -42.869  1.00  0.00           H  
ATOM   2002 H5''   A    64      12.463  11.299 -44.316  1.00  0.00           H  
ATOM   2003  C4'   A    64      11.682   9.428 -43.599  1.00  0.00           C  
ATOM   2004  H4'   A    64      12.310   8.856 -44.282  1.00  0.00           H  
ATOM   2005  O4'   A    64      11.461   8.626 -42.475  1.00  0.00           O  
ATOM   2006  C1'   A    64      10.400   7.700 -42.620  1.00  0.00           C  
ATOM   2007  H1'   A    64      10.610   6.638 -42.494  1.00  0.00           H  
ATOM   2008  N9    A    64       9.327   7.929 -41.626  1.00  0.00           N  
ATOM   2009  C8    A    64       8.988   9.020 -40.907  1.00  0.00           C  
ATOM   2010  H8    A    64       9.612   9.899 -40.981  1.00  0.00           H  
ATOM   2011  N7    A    64       7.943   8.879 -40.116  1.00  0.00           N  
ATOM   2012  C5    A    64       7.552   7.541 -40.410  1.00  0.00           C  
ATOM   2013  C6    A    64       6.556   6.656 -39.950  1.00  0.00           C  
ATOM   2014  N6    A    64       5.646   7.070 -39.051  1.00  0.00           N  
ATOM   2015  H61   A    64       4.946   6.416 -38.731  1.00  0.00           H  
ATOM   2016  H62   A    64       5.838   7.963 -38.619  1.00  0.00           H  
ATOM   2017  N1    A    64       6.322   5.460 -40.486  1.00  0.00           N  
ATOM   2018  C2    A    64       7.308   4.939 -41.223  1.00  0.00           C  
ATOM   2019  H2    A    64       7.216   3.979 -41.709  1.00  0.00           H  
ATOM   2020  N3    A    64       8.345   5.671 -41.692  1.00  0.00           N  
ATOM   2021  C4    A    64       8.441   6.960 -41.194  1.00  0.00           C  
ATOM   2022  C3'   A    64      10.335   9.432 -44.339  1.00  0.00           C  
ATOM   2023  H3'   A    64       9.738  10.236 -43.909  1.00  0.00           H  
ATOM   2024  C2'   A    64       9.909   7.956 -44.026  1.00  0.00           C  
ATOM   2025  H2'   A    64       8.832   7.822 -44.123  1.00  0.00           H  
ATOM   2026  O2'   A    64      10.634   6.997 -44.916  1.00  0.00           O  
ATOM   2027 HO2'   A    64      10.578   6.099 -44.582  1.00  0.00           H  
ATOM   2028  O3'   A    64      10.386   9.572 -45.783  1.00  0.00           O  
ATOM   2029  P     U    65       9.102   9.787 -46.751  1.00  0.00           P  
ATOM   2030  OP1   U    65       9.577   9.714 -48.149  1.00  0.00           O  
ATOM   2031  OP2   U    65       8.527  11.073 -46.347  1.00  0.00           O  
ATOM   2032  O5'   U    65       8.083   8.685 -46.575  1.00  0.00           O  
ATOM   2033  C5'   U    65       8.071   7.501 -47.374  1.00  0.00           C  
ATOM   2034  H5'   U    65       8.936   6.889 -47.120  1.00  0.00           H  
ATOM   2035 H5''   U    65       7.829   7.892 -48.362  1.00  0.00           H  
ATOM   2036  C4'   U    65       6.896   6.514 -47.125  1.00  0.00           C  
ATOM   2037  H4'   U    65       7.090   5.754 -47.882  1.00  0.00           H  
ATOM   2038  O4'   U    65       7.005   6.081 -45.722  1.00  0.00           O  
ATOM   2039  C1'   U    65       5.663   5.863 -45.281  1.00  0.00           C  
ATOM   2040  H1'   U    65       5.447   4.826 -45.022  1.00  0.00           H  
ATOM   2041  N1    U    65       5.275   6.746 -44.171  1.00  0.00           N  
ATOM   2042  C6    U    65       5.991   7.874 -43.888  1.00  0.00           C  
ATOM   2043  H6    U    65       6.785   8.269 -44.505  1.00  0.00           H  
ATOM   2044  C5    U    65       5.673   8.637 -42.852  1.00  0.00           C  
ATOM   2045  H5    U    65       6.173   9.583 -42.701  1.00  0.00           H  
ATOM   2046  C4    U    65       4.489   8.273 -42.058  1.00  0.00           C  
ATOM   2047  O4    U    65       4.184   8.935 -41.079  1.00  0.00           O  
ATOM   2048  N3    U    65       3.888   7.110 -42.337  1.00  0.00           N  
ATOM   2049  H3    U    65       3.211   6.822 -41.646  1.00  0.00           H  
ATOM   2050  C2    U    65       4.176   6.307 -43.394  1.00  0.00           C  
ATOM   2051  O2    U    65       3.497   5.312 -43.673  1.00  0.00           O  
ATOM   2052  C3'   U    65       5.512   7.090 -47.294  1.00  0.00           C  
ATOM   2053  H3'   U    65       5.362   7.996 -46.708  1.00  0.00           H  
ATOM   2054  C2'   U    65       4.695   6.093 -46.481  1.00  0.00           C  
ATOM   2055  H2'   U    65       3.739   6.487 -46.138  1.00  0.00           H  
ATOM   2056  O2'   U    65       4.444   4.771 -47.016  1.00  0.00           O  
ATOM   2057 HO2'   U    65       3.535   4.653 -47.301  1.00  0.00           H  
ATOM   2058  O3'   U    65       5.079   7.045 -48.605  1.00  0.00           O  
ATOM   2059  P     G    66       4.025   8.151 -49.024  1.00  0.00           P  
ATOM   2060  OP1   G    66       4.189   8.237 -50.481  1.00  0.00           O  
ATOM   2061  OP2   G    66       4.189   9.379 -48.258  1.00  0.00           O  
ATOM   2062  O5'   G    66       2.607   7.570 -48.670  1.00  0.00           O  
ATOM   2063  C5'   G    66       2.062   6.423 -49.363  1.00  0.00           C  
ATOM   2064  H5'   G    66       2.744   5.612 -49.621  1.00  0.00           H  
ATOM   2065 H5''   G    66       1.655   6.789 -50.306  1.00  0.00           H  
ATOM   2066  C4'   G    66       0.913   5.833 -48.502  1.00  0.00           C  
ATOM   2067  H4'   G    66       0.538   4.885 -48.889  1.00  0.00           H  
ATOM   2068  O4'   G    66       1.421   5.460 -47.230  1.00  0.00           O  
ATOM   2069  C1'   G    66       0.349   5.802 -46.349  1.00  0.00           C  
ATOM   2070  H1'   G    66       0.250   4.874 -45.786  1.00  0.00           H  
ATOM   2071  N9    G    66       0.626   6.993 -45.487  1.00  0.00           N  
ATOM   2072  C8    G    66       1.545   8.018 -45.611  1.00  0.00           C  
ATOM   2073  H8    G    66       2.030   8.276 -46.541  1.00  0.00           H  
ATOM   2074  N7    G    66       1.606   8.814 -44.595  1.00  0.00           N  
ATOM   2075  C5    G    66       0.707   8.263 -43.666  1.00  0.00           C  
ATOM   2076  C6    G    66       0.424   8.633 -42.313  1.00  0.00           C  
ATOM   2077  O6    G    66       0.945   9.544 -41.640  1.00  0.00           O  
ATOM   2078  N1    G    66      -0.625   7.976 -41.812  1.00  0.00           N  
ATOM   2079  H1    G    66      -0.920   8.178 -40.867  1.00  0.00           H  
ATOM   2080  C2    G    66      -1.222   6.916 -42.416  1.00  0.00           C  
ATOM   2081  N2    G    66      -2.265   6.391 -41.753  1.00  0.00           N  
ATOM   2082  H21   G    66      -2.535   6.723 -40.838  1.00  0.00           H  
ATOM   2083  H22   G    66      -2.793   5.709 -42.280  1.00  0.00           H  
ATOM   2084  N3    G    66      -1.000   6.447 -43.634  1.00  0.00           N  
ATOM   2085  C4    G    66       0.072   7.167 -44.258  1.00  0.00           C  
ATOM   2086  C3'   G    66      -0.327   6.680 -48.337  1.00  0.00           C  
ATOM   2087  H3'   G    66      -0.003   7.717 -48.253  1.00  0.00           H  
ATOM   2088  C2'   G    66      -0.944   6.170 -47.133  1.00  0.00           C  
ATOM   2089  H2'   G    66      -1.524   6.923 -46.600  1.00  0.00           H  
ATOM   2090  O2'   G    66      -1.767   5.046 -47.338  1.00  0.00           O  
ATOM   2091 HO2'   G    66      -1.936   4.838 -48.260  1.00  0.00           H  
ATOM   2092  O3'   G    66      -1.264   6.780 -49.478  1.00  0.00           O  
ATOM   2093  P     A    67      -2.042   8.114 -49.861  1.00  0.00           P  
ATOM   2094  OP1   A    67      -2.718   7.860 -51.142  1.00  0.00           O  
ATOM   2095  OP2   A    67      -1.200   9.300 -49.722  1.00  0.00           O  
ATOM   2096  O5'   A    67      -3.205   8.319 -48.734  1.00  0.00           O  
ATOM   2097  C5'   A    67      -4.337   7.425 -48.783  1.00  0.00           C  
ATOM   2098  H5'   A    67      -4.087   6.391 -49.018  1.00  0.00           H  
ATOM   2099 H5''   A    67      -5.010   7.798 -49.554  1.00  0.00           H  
ATOM   2100  C4'   A    67      -4.884   7.486 -47.347  1.00  0.00           C  
ATOM   2101  H4'   A    67      -5.728   6.800 -47.269  1.00  0.00           H  
ATOM   2102  O4'   A    67      -3.878   7.297 -46.328  1.00  0.00           O  
ATOM   2103  C1'   A    67      -4.166   7.999 -45.174  1.00  0.00           C  
ATOM   2104  H1'   A    67      -4.291   7.302 -44.345  1.00  0.00           H  
ATOM   2105  N9    A    67      -3.117   9.059 -44.881  1.00  0.00           N  
ATOM   2106  C8    A    67      -2.353   9.889 -45.724  1.00  0.00           C  
ATOM   2107  H8    A    67      -2.349   9.748 -46.795  1.00  0.00           H  
ATOM   2108  N7    A    67      -1.756  10.823 -45.097  1.00  0.00           N  
ATOM   2109  C5    A    67      -2.085  10.670 -43.739  1.00  0.00           C  
ATOM   2110  C6    A    67      -1.832  11.382 -42.595  1.00  0.00           C  
ATOM   2111  N6    A    67      -0.923  12.360 -42.613  1.00  0.00           N  
ATOM   2112  H61   A    67      -0.807  12.988 -41.831  1.00  0.00           H  
ATOM   2113  H62   A    67      -0.466  12.537 -43.496  1.00  0.00           H  
ATOM   2114  N1    A    67      -2.374  11.075 -41.396  1.00  0.00           N  
ATOM   2115  C2    A    67      -3.238  10.049 -41.451  1.00  0.00           C  
ATOM   2116  H2    A    67      -3.730   9.838 -40.513  1.00  0.00           H  
ATOM   2117  N3    A    67      -3.683   9.322 -42.476  1.00  0.00           N  
ATOM   2118  C4    A    67      -3.028   9.637 -43.603  1.00  0.00           C  
ATOM   2119  C3'   A    67      -5.472   8.814 -46.994  1.00  0.00           C  
ATOM   2120  H3'   A    67      -4.755   9.562 -47.334  1.00  0.00           H  
ATOM   2121  C2'   A    67      -5.530   8.753 -45.450  1.00  0.00           C  
ATOM   2122  H2'   A    67      -5.532   9.727 -44.961  1.00  0.00           H  
ATOM   2123  O2'   A    67      -6.500   7.968 -44.866  1.00  0.00           O  
ATOM   2124 HO2'   A    67      -6.906   8.488 -44.169  1.00  0.00           H  
ATOM   2125  O3'   A    67      -6.769   8.999 -47.565  1.00  0.00           O  
ATOM   2126  P     A    68      -7.403  10.460 -47.790  1.00  0.00           P  
ATOM   2127  OP1   A    68      -8.674  10.308 -48.539  1.00  0.00           O  
ATOM   2128  OP2   A    68      -6.340  11.346 -48.247  1.00  0.00           O  
ATOM   2129  O5'   A    68      -7.753  10.872 -46.261  1.00  0.00           O  
ATOM   2130  C5'   A    68      -8.886  10.248 -45.660  1.00  0.00           C  
ATOM   2131  H5'   A    68      -8.866   9.208 -45.985  1.00  0.00           H  
ATOM   2132 H5''   A    68      -9.836  10.535 -46.109  1.00  0.00           H  
ATOM   2133  C4'   A    68      -8.992  10.370 -44.180  1.00  0.00           C  
ATOM   2134  H4'   A    68      -9.910   9.842 -43.920  1.00  0.00           H  
ATOM   2135  O4'   A    68      -7.872   9.906 -43.371  1.00  0.00           O  
ATOM   2136  C1'   A    68      -7.696  10.874 -42.348  1.00  0.00           C  
ATOM   2137  H1'   A    68      -7.637  10.469 -41.338  1.00  0.00           H  
ATOM   2138  N9    A    68      -6.470  11.646 -42.624  1.00  0.00           N  
ATOM   2139  C8    A    68      -5.884  12.114 -43.834  1.00  0.00           C  
ATOM   2140  H8    A    68      -6.222  11.741 -44.789  1.00  0.00           H  
ATOM   2141  N7    A    68      -4.876  12.911 -43.621  1.00  0.00           N  
ATOM   2142  C5    A    68      -4.892  13.068 -42.208  1.00  0.00           C  
ATOM   2143  C6    A    68      -4.065  13.778 -41.300  1.00  0.00           C  
ATOM   2144  N6    A    68      -2.993  14.496 -41.720  1.00  0.00           N  
ATOM   2145  H61   A    68      -2.336  14.958 -41.106  1.00  0.00           H  
ATOM   2146  H62   A    68      -2.692  14.454 -42.683  1.00  0.00           H  
ATOM   2147  N1    A    68      -4.278  13.850 -39.978  1.00  0.00           N  
ATOM   2148  C2    A    68      -5.305  13.081 -39.534  1.00  0.00           C  
ATOM   2149  H2    A    68      -5.518  13.091 -38.475  1.00  0.00           H  
ATOM   2150  N3    A    68      -6.134  12.374 -40.261  1.00  0.00           N  
ATOM   2151  C4    A    68      -5.844  12.368 -41.587  1.00  0.00           C  
ATOM   2152  C3'   A    68      -9.246  11.805 -43.802  1.00  0.00           C  
ATOM   2153  H3'   A    68      -8.656  12.447 -44.457  1.00  0.00           H  
ATOM   2154  C2'   A    68      -8.867  11.834 -42.352  1.00  0.00           C  
ATOM   2155  H2'   A    68      -8.518  12.840 -42.121  1.00  0.00           H  
ATOM   2156  O2'   A    68      -9.784  11.342 -41.462  1.00  0.00           O  
ATOM   2157 HO2'   A    68     -10.628  11.540 -41.875  1.00  0.00           H  
ATOM   2158  O3'   A    68     -10.597  12.148 -43.918  1.00  0.00           O  
ATOM   2159  P     G    69     -10.992  13.564 -44.489  1.00  0.00           P  
ATOM   2160  OP1   G    69     -12.393  13.652 -44.890  1.00  0.00           O  
ATOM   2161  OP2   G    69     -10.063  14.147 -45.421  1.00  0.00           O  
ATOM   2162  O5'   G    69     -10.834  14.397 -43.125  1.00  0.00           O  
ATOM   2163  C5'   G    69     -11.571  14.072 -41.938  1.00  0.00           C  
ATOM   2164  H5'   G    69     -11.469  12.995 -41.806  1.00  0.00           H  
ATOM   2165 H5''   G    69     -12.623  14.327 -42.068  1.00  0.00           H  
ATOM   2166  C4'   G    69     -10.909  14.760 -40.718  1.00  0.00           C  
ATOM   2167  H4'   G    69     -11.531  14.483 -39.867  1.00  0.00           H  
ATOM   2168  O4'   G    69      -9.519  14.342 -40.614  1.00  0.00           O  
ATOM   2169  C1'   G    69      -8.662  15.341 -40.016  1.00  0.00           C  
ATOM   2170  H1'   G    69      -8.214  15.017 -39.077  1.00  0.00           H  
ATOM   2171  N9    G    69      -7.767  16.004 -40.993  1.00  0.00           N  
ATOM   2172  C8    G    69      -7.581  15.620 -42.295  1.00  0.00           C  
ATOM   2173  H8    G    69      -8.204  14.917 -42.829  1.00  0.00           H  
ATOM   2174  N7    G    69      -6.512  16.168 -42.856  1.00  0.00           N  
ATOM   2175  C5    G    69      -6.054  17.042 -41.843  1.00  0.00           C  
ATOM   2176  C6    G    69      -4.988  17.986 -41.739  1.00  0.00           C  
ATOM   2177  O6    G    69      -4.137  18.162 -42.657  1.00  0.00           O  
ATOM   2178  N1    G    69      -4.934  18.705 -40.544  1.00  0.00           N  
ATOM   2179  H1    G    69      -4.124  19.298 -40.435  1.00  0.00           H  
ATOM   2180  C2    G    69      -5.761  18.434 -39.491  1.00  0.00           C  
ATOM   2181  N2    G    69      -5.538  19.138 -38.484  1.00  0.00           N  
ATOM   2182  H21   G    69      -4.605  19.525 -38.487  1.00  0.00           H  
ATOM   2183  H22   G    69      -6.054  18.872 -37.658  1.00  0.00           H  
ATOM   2184  N3    G    69      -6.758  17.636 -39.572  1.00  0.00           N  
ATOM   2185  C4    G    69      -6.850  17.003 -40.727  1.00  0.00           C  
ATOM   2186  C3'   G    69     -10.772  16.206 -40.672  1.00  0.00           C  
ATOM   2187  H3'   G    69     -10.398  16.495 -41.654  1.00  0.00           H  
ATOM   2188  C2'   G    69      -9.724  16.399 -39.647  1.00  0.00           C  
ATOM   2189  H2'   G    69      -9.420  17.414 -39.902  1.00  0.00           H  
ATOM   2190  O2'   G    69     -10.041  16.386 -38.274  1.00  0.00           O  
ATOM   2191 HO2'   G    69      -9.191  16.409 -37.830  1.00  0.00           H  
ATOM   2192  O3'   G    69     -12.022  16.832 -40.405  1.00  0.00           O  
ATOM   2193  P     U    70     -12.408  18.156 -41.264  1.00  0.00           P  
ATOM   2194  OP1   U    70     -13.709  18.492 -40.663  1.00  0.00           O  
ATOM   2195  OP2   U    70     -12.365  17.887 -42.721  1.00  0.00           O  
ATOM   2196  O5'   U    70     -11.298  19.194 -40.973  1.00  0.00           O  
ATOM   2197  C5'   U    70     -11.251  19.851 -39.707  1.00  0.00           C  
ATOM   2198  H5'   U    70     -11.167  19.039 -38.985  1.00  0.00           H  
ATOM   2199 H5''   U    70     -12.159  20.410 -39.480  1.00  0.00           H  
ATOM   2200  C4'   U    70     -10.115  20.799 -39.372  1.00  0.00           C  
ATOM   2201  H4'   U    70     -10.272  21.023 -38.317  1.00  0.00           H  
ATOM   2202  O4'   U    70      -8.866  20.153 -39.591  1.00  0.00           O  
ATOM   2203  C1'   U    70      -7.970  21.090 -40.089  1.00  0.00           C  
ATOM   2204  H1'   U    70      -7.164  21.155 -39.359  1.00  0.00           H  
ATOM   2205  N1    U    70      -7.446  20.717 -41.447  1.00  0.00           N  
ATOM   2206  C6    U    70      -8.011  19.835 -42.269  1.00  0.00           C  
ATOM   2207  H6    U    70      -8.855  19.247 -41.940  1.00  0.00           H  
ATOM   2208  C5    U    70      -7.459  19.596 -43.508  1.00  0.00           C  
ATOM   2209  H5    U    70      -7.870  18.801 -44.113  1.00  0.00           H  
ATOM   2210  C4    U    70      -6.278  20.295 -43.965  1.00  0.00           C  
ATOM   2211  O4    U    70      -5.732  20.120 -45.044  1.00  0.00           O  
ATOM   2212  N3    U    70      -5.766  21.169 -43.063  1.00  0.00           N  
ATOM   2213  H3    U    70      -4.872  21.530 -43.364  1.00  0.00           H  
ATOM   2214  C2    U    70      -6.267  21.393 -41.796  1.00  0.00           C  
ATOM   2215  O2    U    70      -5.690  22.137 -41.033  1.00  0.00           O  
ATOM   2216  C3'   U    70     -10.089  22.033 -40.300  1.00  0.00           C  
ATOM   2217  H3'   U    70     -10.381  21.669 -41.286  1.00  0.00           H  
ATOM   2218  C2'   U    70      -8.623  22.494 -40.092  1.00  0.00           C  
ATOM   2219  H2'   U    70      -8.296  23.048 -40.971  1.00  0.00           H  
ATOM   2220  O2'   U    70      -8.444  23.107 -38.836  1.00  0.00           O  
ATOM   2221 HO2'   U    70      -9.231  23.632 -38.668  1.00  0.00           H  
ATOM   2222  O3'   U    70     -10.999  23.077 -40.001  1.00  0.00           O  
ATOM   2223  P    G3    71     -11.389  24.269 -41.018  1.00  0.00           P  
ATOM   2224  OP1  G3    71     -12.376  25.154 -40.389  1.00  0.00           O  
ATOM   2225  OP2  G3    71     -11.691  23.572 -42.283  1.00  0.00           O  
ATOM   2226  O5'  G3    71     -10.060  25.155 -41.245  1.00  0.00           O  
ATOM   2227  C5'  G3    71      -9.622  25.944 -40.101  1.00  0.00           C  
ATOM   2228  H5'  G3    71      -9.531  25.379 -39.174  1.00  0.00           H  
ATOM   2229 H5''  G3    71     -10.303  26.786 -39.981  1.00  0.00           H  
ATOM   2230  C4'  G3    71      -8.290  26.635 -40.406  1.00  0.00           C  
ATOM   2231  H4'  G3    71      -7.921  27.221 -39.564  1.00  0.00           H  
ATOM   2232  O4'  G3    71      -7.292  25.712 -40.614  1.00  0.00           O  
ATOM   2233  C1'  G3    71      -6.276  26.255 -41.484  1.00  0.00           C  
ATOM   2234  H1'  G3    71      -5.345  26.604 -41.037  1.00  0.00           H  
ATOM   2235  N9   G3    71      -5.988  25.378 -42.549  1.00  0.00           N  
ATOM   2236  C8   G3    71      -6.877  24.530 -43.224  1.00  0.00           C  
ATOM   2237  H8   G3    71      -7.931  24.354 -43.067  1.00  0.00           H  
ATOM   2238  N7   G3    71      -6.257  23.886 -44.230  1.00  0.00           N  
ATOM   2239  C5   G3    71      -4.901  24.386 -44.194  1.00  0.00           C  
ATOM   2240  C6   G3    71      -3.782  24.009 -45.036  1.00  0.00           C  
ATOM   2241  O6   G3    71      -3.763  23.227 -46.003  1.00  0.00           O  
ATOM   2242  N1   G3    71      -2.634  24.671 -44.678  1.00  0.00           N  
ATOM   2243  H1   G3    71      -1.878  24.659 -45.348  1.00  0.00           H  
ATOM   2244  C2   G3    71      -2.633  25.700 -43.817  1.00  0.00           C  
ATOM   2245  N2   G3    71      -1.484  26.295 -43.588  1.00  0.00           N  
ATOM   2246  H21  G3    71      -0.665  25.809 -43.924  1.00  0.00           H  
ATOM   2247  H22  G3    71      -1.487  26.892 -42.773  1.00  0.00           H  
ATOM   2248  N3   G3    71      -3.586  26.004 -42.930  1.00  0.00           N  
ATOM   2249  C4   G3    71      -4.738  25.334 -43.218  1.00  0.00           C  
ATOM   2250  C3'  G3    71      -8.381  27.415 -41.708  1.00  0.00           C  
ATOM   2251  H3'  G3    71      -8.929  26.839 -42.453  1.00  0.00           H  
ATOM   2252  C2'  G3    71      -6.899  27.530 -42.097  1.00  0.00           C  
ATOM   2253  H2'  G3    71      -6.662  27.577 -43.160  1.00  0.00           H  
ATOM   2254  O2'  G3    71      -6.439  28.724 -41.483  1.00  0.00           O  
ATOM   2255 HO2'  G3    71      -6.504  29.530 -42.000  1.00  0.00           H  
ATOM   2256  O3'  G3    71      -8.975  28.715 -41.582  1.00  0.00           O  
ATOM   2257 HO3'  G3    71      -8.825  29.165 -42.416  1.00  0.00           H  
TER    2258       G3    71 
ATOM   2258  K+   K+    72      30.315   4.041 -11.337  1.00  0.00           K  
TER    2259       K+    72 
ATOM   2259  K+   K+    73      20.548   3.011  18.800  1.00  0.00           K  
TER    2260       K+    73 
ATOM   2260  K+   K+    74     -20.733  12.914  39.846  1.00  0.00           K  
TER    2261       K+    74 
ATOM   2261  K+   K+    75      31.449   7.485 -25.753  1.00  0.00           K  
TER    2262       K+    75 
ATOM   2262  K+   K+    76     -32.473 -23.625  25.983  1.00  0.00           K  
TER    2263       K+    76 
ATOM   2263  K+   K+    77      22.885   3.955  13.468  1.00  0.00           K  
TER    2264       K+    77 
ATOM   2264  K+   K+    78      -8.939 -11.009 -25.206  1.00  0.00           K  
TER    2265       K+    78 
ATOM   2265  K+   K+    79     -23.785   5.597  13.714  1.00  0.00           K  
TER    2266       K+    79 
ATOM   2266  K+   K+    80     -21.413  24.831 -31.859  1.00  0.00           K  
TER    2267       K+    80 
ATOM   2267  K+   K+    81      -1.987 -41.841  20.117  1.00  0.00           K  
TER    2268       K+    81 
ATOM   2268  K+   K+    82     -16.506 -19.224  -0.877  1.00  0.00           K  
TER    2269       K+    82 
ATOM   2269  K+   K+    83     -21.477  -7.447  14.439  1.00  0.00           K  
TER    2270       K+    83 
ATOM   2270  K+   K+    84     -11.572 -20.690  -3.066  1.00  0.00           K  
TER    2271       K+    84 
ATOM   2271  K+   K+    85      -2.269  -3.801  -9.083  1.00  0.00           K  
TER    2272       K+    85 
ATOM   2272  K+   K+    86      19.098 -21.142  20.290  1.00  0.00           K  
TER    2273       K+    86 
ATOM   2273  K+   K+    87      14.330 -12.578 -28.718  1.00  0.00           K  
TER    2274       K+    87 
ATOM   2274  K+   K+    88     -19.139 -16.434 -20.663  1.00  0.00           K  
TER    2275       K+    88 
ATOM   2275  K+   K+    89     -34.051   0.844  26.661  1.00  0.00           K  
TER    2276       K+    89 
ATOM   2276  K+   K+    90      -6.853   3.263 -41.099  1.00  0.00           K  
TER    2277       K+    90 
ATOM   2277  K+   K+    91       9.239  15.333   9.863  1.00  0.00           K  
TER    2278       K+    91 
ATOM   2278  K+   K+    92      -3.668  15.171  19.275  1.00  0.00           K  
TER    2279       K+    92 
ATOM   2279  K+   K+    93      -3.851 -29.634  33.674  1.00  0.00           K  
TER    2280       K+    93 
ATOM   2280  K+   K+    94      -6.728  19.103  34.463  1.00  0.00           K  
TER    2281       K+    94 
ATOM   2281  K+   K+    95     -17.657 -25.298  30.691  1.00  0.00           K  
TER    2282       K+    95 
ATOM   2282  K+   K+    96      34.002   9.938  -1.227  1.00  0.00           K  
TER    2283       K+    96 
ATOM   2283  K+   K+    97     -26.111  23.639   7.086  1.00  0.00           K  
TER    2284       K+    97 
ATOM   2284  K+   K+    98      36.111 -10.201  12.971  1.00  0.00           K  
TER    2285       K+    98 
ATOM   2285  K+   K+    99     -17.460  19.232 -23.988  1.00  0.00           K  
TER    2286       K+    99 
ATOM   2286  K+   K+   100      16.577  29.009 -19.886  1.00  0.00           K  
TER    2287       K+   100 
ATOM   2287  K+   K+   101     -26.190  35.587 -28.923  1.00  0.00           K  
TER    2288       K+   101 
ATOM   2288  K+   K+   102      25.163 -23.490   7.420  1.00  0.00           K  
TER    2289       K+   102 
ATOM   2289  K+   K+   103     -21.786 -45.458   2.197  1.00  0.00           K  
TER    2290       K+   103 
ATOM   2290  K+   K+   104      20.544  38.515 -20.439  1.00  0.00           K  
TER    2291       K+   104 
ATOM   2291  K+   K+   105      -7.321  39.086  -0.253  1.00  0.00           K  
TER    2292       K+   105 
ATOM   2292  K+   K+   106      10.273  -2.968   1.165  1.00  0.00           K  
TER    2293       K+   106 
ATOM   2293  K+   K+   107       1.294  43.518  25.839  1.00  0.00           K  
TER    2294       K+   107 
ATOM   2294  K+   K+   108     -37.085 -17.230  24.818  1.00  0.00           K  
TER    2295       K+   108 
ATOM   2295  K+   K+   109     -23.546  19.054 -36.970  1.00  0.00           K  
TER    2296       K+   109 
ATOM   2296  K+   K+   110     -38.726  21.336 -24.450  1.00  0.00           K  
TER    2297       K+   110 
ATOM   2297  K+   K+   111      34.817  -8.560 -15.483  1.00  0.00           K  
TER    2298       K+   111 
ATOM   2298  K+   K+   112      24.431  -1.099 -32.480  1.00  0.00           K  
TER    2299       K+   112 
ATOM   2299  K+   K+   113      32.601   1.453   4.628  1.00  0.00           K  
TER    2300       K+   113 
ATOM   2300  K+   K+   114     -32.274 -11.351  13.061  1.00  0.00           K  
TER    2301       K+   114 
ATOM   2301  K+   K+   115      21.968 -36.818  -6.970  1.00  0.00           K  
TER    2302       K+   115 
ATOM   2302  K+   K+   116      13.511  38.086  -0.511  1.00  0.00           K  
TER    2303       K+   116 
ATOM   2303  K+   K+   117      -1.983 -26.114   6.701  1.00  0.00           K  
TER    2304       K+   117 
ATOM   2304  K+   K+   118      -6.694  10.012   2.504  1.00  0.00           K  
TER    2305       K+   118 
ATOM   2305  K+   K+   119     -35.263 -31.858   9.770  1.00  0.00           K  
TER    2306       K+   119 
ATOM   2306  K+   K+   120      17.564   5.055 -15.858  1.00  0.00           K  
TER    2307       K+   120 
ATOM   2307  K+   K+   121     -17.623 -45.573  -7.205  1.00  0.00           K  
TER    2308       K+   121 
ATOM   2308  K+   K+   122      12.149 -20.398   0.745  1.00  0.00           K  
TER    2309       K+   122 
ATOM   2309  K+   K+   123      23.715 -19.544 -10.566  1.00  0.00           K  
TER    2310       K+   123 
ATOM   2310  K+   K+   124      14.500  30.934   2.156  1.00  0.00           K  
TER    2311       K+   124 
ATOM   2311  K+   K+   125     -23.106 -19.445 -15.361  1.00  0.00           K  
TER    2312       K+   125 
ATOM   2312  K+   K+   126      29.837  13.232 -29.334  1.00  0.00           K  
TER    2313       K+   126 
ATOM   2313  K+   K+   127      19.142   2.118 -41.101  1.00  0.00           K  
TER    2314       K+   127 
ATOM   2314  K+   K+   128      -3.939  24.415 -23.822  1.00  0.00           K  
TER    2315       K+   128 
ATOM   2315  K+   K+   129      -4.547   2.255 -21.473  1.00  0.00           K  
TER    2316       K+   129 
ATOM   2316  K+   K+   130      27.292 -23.332  18.560  1.00  0.00           K  
TER    2317       K+   130 
ATOM   2317  K+   K+   131      26.180  -1.528 -27.594  1.00  0.00           K  
TER    2318       K+   131 
ATOM   2318  K+   K+   132       8.985  -5.730  -3.091  1.00  0.00           K  
TER    2319       K+   132 
ATOM   2319  K+   K+   133      23.385  -2.712 -24.392  1.00  0.00           K  
TER    2320       K+   133 
ATOM   2320  K+   K+   134      -2.651 -35.272  29.365  1.00  0.00           K  
TER    2321       K+   134 
ATOM   2321  K+   K+   135       1.928 -27.531 -30.555  1.00  0.00           K  
TER    2322       K+   135 
ATOM   2322  K+   K+   136      15.739 -35.335 -17.081  1.00  0.00           K  
TER    2323       K+   136 
ATOM   2323  K+   K+   137      -0.281   3.556 -28.715  1.00  0.00           K  
TER    2324       K+   137 
ATOM   2324  K+   K+   138     -20.122  27.267   9.627  1.00  0.00           K  
TER    2325       K+   138 
ATOM   2325  K+   K+   139     -31.810  12.808   3.794  1.00  0.00           K  
TER    2326       K+   139 
ATOM   2326  K+   K+   140      31.363 -17.731  -2.431  1.00  0.00           K  
TER    2327       K+   140 
ATOM   2327  K+   K+   141      12.145 -23.914  18.157  1.00  0.00           K  
TER    2328       K+   141 
ATOM   2328 MG    MG   142       1.559   9.664  -4.737  1.00  0.00          MG  
TER    2329       MG   142 
ATOM   2329 MG    MG   143      10.930 -17.796 -22.571  1.00  0.00          MG  
TER    2330       MG   143 
ATOM   2330 MG    MG   144      -5.588  42.103 -29.597  1.00  0.00          MG  
TER    2331       MG   144 
ATOM   2331 MG    MG   145      21.127 -11.206 -19.463  1.00  0.00          MG  
TER    2332       MG   145 
ATOM   2332 MG    MG   146      -9.537 -28.381 -26.904  1.00  0.00          MG  
TER    2333       MG   146 
ATOM   2333 MG    MG   147      22.542 -17.906  33.591  1.00  0.00          MG  
TER    2334       MG   147 
ATOM   2334 MG    MG   148       5.004  13.776   1.631  1.00  0.00          MG  
TER    2335       MG   148 
ATOM   2335 MG    MG   149      29.445 -10.006 -20.725  1.00  0.00          MG  
TER    2336       MG   149 
ATOM   2336 MG    MG   150      -2.071 -28.688  20.049  1.00  0.00          MG  
TER    2337       MG   150 
ATOM   2337 MG    MG   151      24.306   1.928  37.767  1.00  0.00          MG  
TER    2338       MG   151 
ATOM   2338 MG    MG   152     -34.688 -13.566 -30.684  1.00  0.00          MG  
TER    2339       MG   152 
ATOM   2339 MG    MG   153      14.793  48.898   7.125  1.00  0.00          MG  
TER    2340       MG   153 
ATOM   2340 MG    MG   154       6.204   6.086  46.171  1.00  0.00          MG  
TER    2341       MG   154 
ATOM   2341 MG    MG   155      -7.663  32.598  32.049  1.00  0.00          MG  
TER    2342       MG   155 
ATOM   2342 MG    MG   156       7.931  24.951 -28.955  1.00  0.00          MG  
TER    2343       MG   156 
ATOM   2343 MG    MG   157      -9.796  13.515  49.093  1.00  0.00          MG  
TER    2344       MG   157 
ATOM   2344 MG    MG   158       2.810  -1.301 -21.260  1.00  0.00          MG  
TER    2345       MG   158 
ATOM   2345 MG    MG   159       0.096  11.744  26.261  1.00  0.00          MG  
TER    2346       MG   159 
ATOM   2346 MG    MG   160      20.952 -17.981 -26.860  1.00  0.00          MG  
TER    2347       MG   160 
ATOM   2347 MG    MG   161     -40.434 -21.583 -16.811  1.00  0.00          MG  
TER    2348       MG   161 
ATOM   2348 MG    MG   162     -25.138 -14.334 -24.900  1.00  0.00          MG  
TER    2349       MG   162 
ATOM   2349 MG    MG   163       0.344  -2.831   4.394  1.00  0.00          MG  
TER    2350       MG   163 
ATOM   2350 MG    MG   164      16.131  41.742  -9.424  1.00  0.00          MG  
TER    2351       MG   164 
ATOM   2351 MG    MG   165       1.499  -3.994 -44.010  1.00  0.00          MG  
TER    2352       MG   165 
ATOM   2352 MG    MG   166     -18.506  -0.334 -24.690  1.00  0.00          MG  
TER    2353       MG   166 
ATOM   2353 MG    MG   167     -36.384  22.572  11.568  1.00  0.00          MG  
TER    2354       MG   167 
ATOM   2354 MG    MG   168       2.280 -36.894   7.551  1.00  0.00          MG  
TER    2355       MG   168 
ATOM   2355 MG    MG   169      35.121 -28.191  23.750  1.00  0.00          MG  
TER    2356       MG   169 
ATOM   2356 MG    MG   170     -23.701  30.597 -27.578  1.00  0.00          MG  
TER    2357       MG   170 
ATOM   2357 MG    MG   171     -22.247   1.604 -34.233  1.00  0.00          MG  
TER    2358       MG   171 
ATOM   2358 MG    MG   172      12.394 -33.787  11.604  1.00  0.00          MG  
TER    2359       MG   172 
ATOM   2359 MG    MG   173       8.312 -13.892  16.615  1.00  0.00          MG  
TER    2360       MG   173 
ATOM   2360 MG    MG   174     -30.303   0.434   9.555  1.00  0.00          MG  
TER    2361       MG   174 
ATOM   2361 MG    MG   175     -28.540  14.728  22.540  1.00  0.00          MG  
TER    2362       MG   175 
ATOM   2362 MG    MG   176      -2.680  24.698  25.737  1.00  0.00          MG  
TER    2363       MG   176 
ATOM   2363 MG    MG   177      43.048  -5.990 -14.249  1.00  0.00          MG  
TER    2364       MG   177 
ATOM   2364 MG    MG   178       0.874 -17.819 -18.715  1.00  0.00          MG  
TER    2365       MG   178 
ATOM   2365 MG    MG   179      -6.277 -17.923   8.463  1.00  0.00          MG  
TER    2366       MG   179 
ATOM   2366 MG    MG   180     -36.867  -5.936  18.723  1.00  0.00          MG  
TER    2367       MG   180 
ATOM   2367 MG    MG   181      -8.613  24.296  -0.066  1.00  0.00          MG  
TER    2368       MG   181 
ATOM   2368 MG    MG   182      13.857  36.287 -14.792  1.00  0.00          MG  
TER    2369       MG   182 
ATOM   2369 MG    MG   183      27.165  18.070 -12.839  1.00  0.00          MG  
TER    2370       MG   183 
ATOM   2370 MG    MG   184      -3.534  36.009   9.348  1.00  0.00          MG  
TER    2371       MG   184 
ATOM   2371 MG    MG   185      36.201 -16.832 -27.887  1.00  0.00          MG  
TER    2372       MG   185 
ATOM   2372 MG    MG   186     -30.038 -34.390 -14.969  1.00  0.00          MG  
TER    2373       MG   186 
ATOM   2373 MG    MG   187      -6.130 -44.769  -0.153  1.00  0.00          MG  
TER    2374       MG   187 
ATOM   2374 MG    MG   188     -15.965  -6.329 -41.255  1.00  0.00          MG  
TER    2375       MG   188 
ATOM   2375 MG    MG   189      16.004   5.822  -4.488  1.00  0.00          MG  
TER    2376       MG   189 
ATOM   2376 MG    MG   190     -17.292 -12.620 -32.573  1.00  0.00          MG  
TER    2377       MG   190 
ATOM   2377 MG    MG   191     -43.476 -10.763   8.732  1.00  0.00          MG  
TER    2378       MG   191 
ATOM   2378 MG    MG   192     -39.189  -4.315 -24.042  1.00  0.00          MG  
TER    2379       MG   192 
ATOM   2379 MG    MG   193      18.029 -16.608  -0.048  1.00  0.00          MG  
TER    2380       MG   193 
ATOM   2380 MG    MG   194       8.754  -9.483 -43.132  1.00  0.00          MG  
TER    2381       MG   194 
ATOM   2381 MG    MG   195      26.484  -2.762 -41.192  1.00  0.00          MG  
TER    2382       MG   195 
ATOM   2382 MG    MG   196      43.023 -25.964   0.286  1.00  0.00          MG  
TER    2383       MG   196 
ATOM   2383 MG    MG   197     -16.037  15.996 -43.769  1.00  0.00          MG  
TER    2384       MG   197 
ATOM   2384 MG    MG   198     -13.286  16.545 -35.840  1.00  0.00          MG  
TER    2385       MG   198 
ATOM   2385 MG    MG   199       5.944   3.193 -33.055  1.00  0.00          MG  
TER    2386       MG   199 
ATOM   2386 MG    MG   200     -14.465  10.352  31.311  1.00  0.00          MG  
TER    2387       MG   200 
ATOM   2387 MG    MG   201      12.831  -3.795  47.903  1.00  0.00          MG  
TER    2388       MG   201 
ATOM   2388 MG    MG   202     -36.787 -21.242  15.940  1.00  0.00          MG  
TER    2389       MG   202 
ATOM   2389 MG    MG   203       3.243  -7.557  21.025  1.00  0.00          MG  
TER    2390       MG   203 
ATOM   2390 MG    MG   204     -24.034 -12.245  23.221  1.00  0.00          MG  
TER    2391       MG   204 
ATOM   2391 MG    MG   205       7.672   6.270   7.802  1.00  0.00          MG  
TER    2392       MG   205 
ATOM   2392 MG    MG   206     -21.589  24.488 -11.605  1.00  0.00          MG  
TER    2393       MG   206 
ATOM   2393 MG    MG   207       4.748 -30.992  -6.422  1.00  0.00          MG  
TER    2394       MG   207 
ATOM   2394 MG    MG   208       0.156  43.413  -8.491  1.00  0.00          MG  
TER    2395       MG   208 
ATOM   2395 MG    MG   209     -20.144 -19.743   6.098  1.00  0.00          MG  
TER    2396       MG   209 
ATOM   2396 MG    MG   210     -24.788  -4.735  38.794  1.00  0.00          MG  
TER    2397       MG   210 
ATOM   2397 MG    MG   211      31.931 -33.564  13.752  1.00  0.00          MG  
TER    2398       MG   211 
ATOM   2398 MG    MG   212      19.724  39.510  17.790  1.00  0.00          MG  
TER    2399       MG   212 
ATOM   2399 MG    MG   213       3.345  12.554 -42.201  1.00  0.00          MG  
TER    2400       MG   213 
ATOM   2400 MG    MG   214       2.511  16.182 -31.313  1.00  0.00          MG  
TER    2401       MG   214 
ATOM   2401 MG    MG   215       0.224   7.111  43.361  1.00  0.00          MG  
TER    2402       MG   215 
ATOM   2402 MG    MG   216      26.446 -17.845 -25.140  1.00  0.00          MG  
TER    2403       MG   216 
ATOM   2403 MG    MG   217     -10.719 -15.759 -30.570  1.00  0.00          MG  
TER    2404       MG   217 
ATOM   2404 MG    MG   218      13.356  -2.236 -20.735  1.00  0.00          MG  
TER    2405       MG   218 
ATOM   2405 MG    MG   219      37.405  -4.657  25.125  1.00  0.00          MG  
TER    2406       MG   219 
ATOM   2406 MG    MG   220      18.506  -8.024 -46.031  1.00  0.00          MG  
TER    2407       MG   220 
ATOM   2407 MG    MG   221      20.504  15.091  19.886  1.00  0.00          MG  
TER    2408       MG   221 
ATOM   2408 MG    MG   222      17.295  22.125 -28.709  1.00  0.00          MG  
TER    2409       MG   222 
ATOM   2409 MG    MG   223     -13.019  10.704 -51.943  1.00  0.00          MG  
TER    2410       MG   223 
ATOM   2410 MG    MG   224       7.102  31.294  -3.887  1.00  0.00          MG  
TER    2411       MG   224 
ATOM   2411 MG    MG   225      17.982  -2.223  34.522  1.00  0.00          MG  
TER    2412       MG   225 
ATOM   2412 MG    MG   226       1.690  15.052 -11.462  1.00  0.00          MG  
TER    2413       MG   226 
ATOM   2413 MG    MG   227     -32.372 -26.656  -8.241  1.00  0.00          MG  
TER    2414       MG   227 
ATOM   2414 MG    MG   228      37.766  -7.086  -3.175  1.00  0.00          MG  
TER    2415       MG   228 
ATOM   2415 MG    MG   229      38.496   4.391 -18.787  1.00  0.00          MG  
TER    2416       MG   229 
ATOM   2416 MG    MG   230      42.736  17.774  -1.950  1.00  0.00          MG  
TER    2417       MG   230 
ATOM   2417 MG    MG   231     -25.096  34.367  30.570  1.00  0.00          MG  
TER    2418       MG   231 
ATOM   2418 MG    MG   232       9.472  -9.382 -18.483  1.00  0.00          MG  
TER    2419       MG   232 
ATOM   2419 MG    MG   233      26.554  34.250   5.616  1.00  0.00          MG  
TER    2420       MG   233 
ATOM   2420 MG    MG   234      37.341  17.198  13.962  1.00  0.00          MG  
TER    2421       MG   234 
ATOM   2421 MG    MG   235      22.186  28.027  12.986  1.00  0.00          MG  
TER    2422       MG   235 
ATOM   2422 MG    MG   236     -15.337  -7.551  19.546  1.00  0.00          MG  
TER    2423       MG   236 
ATOM   2423 MG    MG   237      22.550   4.002  -7.293  1.00  0.00          MG  
TER    2424       MG   237 
ATOM   2424 MG    MG   238      36.943 -15.862 -21.527  1.00  0.00          MG  
TER    2425       MG   238 
ATOM   2425 MG    MG   239      21.138  14.657 -25.079  1.00  0.00          MG  
TER    2426       MG   239 
ATOM   2426 MG    MG   240       0.936  24.041  32.564  1.00  0.00          MG  
TER    2427       MG   240 
ATOM   2427 MG    MG   241     -14.281  -2.264  40.138  1.00  0.00          MG  
TER    2428       MG   241 
ATOM   2428 MG    MG   242      12.604 -37.426 -24.033  1.00  0.00          MG  
TER    2429       MG   242 
ATOM   2429 MG    MG   243      -1.083   5.568   3.305  1.00  0.00          MG  
TER    2430       MG   243 
ATOM   2430 MG    MG   244      -2.279 -20.120  32.454  1.00  0.00          MG  
TER    2431       MG   244 
ATOM   2431 MG    MG   245     -11.814  20.966   9.736  1.00  0.00          MG  
TER    2432       MG   245 
ATOM   2432 Cl-  Cl-   246      -0.614  14.448  -1.059  1.00  0.00          CL  
TER    2433      Cl-   246 
ATOM   2433 Cl-  Cl-   247     -31.237 -15.744  17.553  1.00  0.00          CL  
TER    2434      Cl-   247 
ATOM   2434 Cl-  Cl-   248     -38.086  -3.746 -26.021  1.00  0.00          CL  
TER    2435      Cl-   248 
ATOM   2435 Cl-  Cl-   249     -17.527 -20.119 -15.204  1.00  0.00          CL  
TER    2436      Cl-   249 
ATOM   2436 Cl-  Cl-   250     -25.080  -4.598  34.685  1.00  0.00          CL  
TER    2437      Cl-   250 
ATOM   2437 Cl-  Cl-   251     -24.231  24.043  10.028  1.00  0.00          CL  
TER    2438      Cl-   251 
ATOM   2438 Cl-  Cl-   252      38.663 -29.679  -3.536  1.00  0.00          CL  
TER    2439      Cl-   252 
ATOM   2439 Cl-  Cl-   253       8.115   1.434  46.817  1.00  0.00          CL  
TER    2440      Cl-   253 
ATOM   2440 Cl-  Cl-   254     -22.973  23.522 -35.512  1.00  0.00          CL  
TER    2441      Cl-   254 
ATOM   2441 Cl-  Cl-   255      15.212 -39.149  31.496  1.00  0.00          CL  
TER    2442      Cl-   255 
ATOM   2442 Cl-  Cl-   256      -2.055  37.773   0.532  1.00  0.00          CL  
TER    2443      Cl-   256 
ATOM   2443 Cl-  Cl-   257     -37.658 -16.596   4.887  1.00  0.00          CL  
TER    2444      Cl-   257 
ATOM   2444 Cl-  Cl-   258      22.930 -12.548 -19.755  1.00  0.00          CL  
TER    2445      Cl-   258 
ATOM   2445 Cl-  Cl-   259     -13.714 -13.718 -28.702  1.00  0.00          CL  
TER    2446      Cl-   259 
ATOM   2446 Cl-  Cl-   260     -35.504 -10.128  27.822  1.00  0.00          CL  
TER    2447      Cl-   260 
ATOM   2447 Cl-  Cl-   261      -0.276 -37.260  11.521  1.00  0.00          CL  
TER    2448      Cl-   261 
ATOM   2448 Cl-  Cl-   262      33.672  11.524  13.929  1.00  0.00          CL  
TER    2449      Cl-   262 
ATOM   2449 Cl-  Cl-   263      -6.853   5.993  38.333  1.00  0.00          CL  
TER    2450      Cl-   263 
ATOM   2450 Cl-  Cl-   264      33.827  15.618  24.459  1.00  0.00          CL  
TER    2451      Cl-   264 
ATOM   2451 Cl-  Cl-   265     -40.816 -23.832 -21.174  1.00  0.00          CL  
TER    2452      Cl-   265 
ATOM   2452 Cl-  Cl-   266      10.931  12.158  40.917  1.00  0.00          CL  
TER    2453      Cl-   266 
ATOM   2453 Cl-  Cl-   267     -19.933 -29.951 -26.070  1.00  0.00          CL  
TER    2454      Cl-   267 
ATOM   2454 Cl-  Cl-   268       2.087 -37.293   2.931  1.00  0.00          CL  
TER    2455      Cl-   268 
ATOM   2455 Cl-  Cl-   269       7.317   3.853  18.387  1.00  0.00          CL  
TER    2456      Cl-   269 
ATOM   2456 Cl-  Cl-   270       6.864   9.631  -3.591  1.00  0.00          CL  
TER    2457      Cl-   270 
ATOM   2457 Cl-  Cl-   271     -18.943  16.399 -33.674  1.00  0.00          CL  
TER    2458      Cl-   271 
ATOM   2458 Cl-  Cl-   272      -1.509  17.439   9.360  1.00  0.00          CL  
TER    2459      Cl-   272 
ATOM   2459 Cl-  Cl-   273     -26.255 -42.910 -15.637  1.00  0.00          CL  
TER    2460      Cl-   273 
ATOM   2460 Cl-  Cl-   274      -8.860 -21.624   3.514  1.00  0.00          CL  
TER    2461      Cl-   274 
ATOM   2461 Cl-  Cl-   275     -33.425 -23.881 -21.122  1.00  0.00          CL  
TER    2462      Cl-   275 
ATOM   2462 Cl-  Cl-   276     -20.321  -3.662  21.405  1.00  0.00          CL  
TER    2463      Cl-   276 
ATOM   2463 Cl-  Cl-   277     -30.965 -37.938  18.040  1.00  0.00          CL  
TER    2464      Cl-   277 
ATOM   2464 Cl-  Cl-   278     -35.570  -9.761 -21.144  1.00  0.00          CL  
TER    2465      Cl-   278 
ATOM   2465 Cl-  Cl-   279       8.863  36.042 -28.370  1.00  0.00          CL  
TER    2466      Cl-   279 
ATOM   2466 Cl-  Cl-   280      12.523 -13.329   9.206  1.00  0.00          CL  
TER    2467      Cl-   280 
ATOM   2467 Cl-  Cl-   281      17.751  23.272   4.941  1.00  0.00          CL  
TER    2468      Cl-   281 
ATOM   2468 Cl-  Cl-   282     -16.315  28.231   5.213  1.00  0.00          CL  
TER    2469      Cl-   282 
ATOM   2469 Cl-  Cl-   283      42.844 -24.494 -10.139  1.00  0.00          CL  
TER    2470      Cl-   283 
ATOM   2470 Cl-  Cl-   284      23.332  35.449  -1.997  1.00  0.00          CL  
TER    2471      Cl-   284 
ATOM   2471 Cl-  Cl-   285      13.341   4.508   0.538  1.00  0.00          CL  
TER    2472      Cl-   285 
ATOM   2472 Cl-  Cl-   286      21.290  38.865  -7.674  1.00  0.00          CL  
TER    2473      Cl-   286 
ATOM   2473 Cl-  Cl-   287     -22.062 -18.596 -18.107  1.00  0.00          CL  
TER    2474      Cl-   287 
ATOM   2474 Cl-  Cl-   288     -40.657 -17.908  20.161  1.00  0.00          CL  
TER    2475      Cl-   288 
ATOM   2475 Cl-  Cl-   289      15.935 -19.824   8.033  1.00  0.00          CL  
TER    2476      Cl-   289 
ATOM   2476 Cl-  Cl-   290     -30.213 -34.472 -17.266  1.00  0.00          CL  
TER    2477      Cl-   290 
ATOM   2477 Cl-  Cl-   291     -10.544 -15.115 -25.849  1.00  0.00          CL  
TER    2478      Cl-   291 
ATOM   2478 Cl-  Cl-   292      -1.849  43.884  -9.096  1.00  0.00          CL  
TER    2479      Cl-   292 
ATOM   2479 Cl-  Cl-   293     -12.262  19.053   3.137  1.00  0.00          CL  
TER    2480      Cl-   293 
ATOM   2480 Cl-  Cl-   294     -41.033   2.967   7.497  1.00  0.00          CL  
TER    2481      Cl-   294 
ATOM   2481 Cl-  Cl-   295      18.176  -7.284  11.589  1.00  0.00          CL  
TER    2482      Cl-   295 
ATOM   2482 Cl-  Cl-   296       2.538 -26.676 -14.051  1.00  0.00          CL  
TER    2483      Cl-   296 
ATOM   2483 Cl-  Cl-   297      -4.439 -11.933  -5.456  1.00  0.00          CL  
TER    2484      Cl-   297 
ATOM   2484 Cl-  Cl-   298      -3.846  37.805  17.760  1.00  0.00          CL  
TER    2485      Cl-   298 
ATOM   2485 Cl-  Cl-   299      17.471  -5.334  31.245  1.00  0.00          CL  
TER    2486      Cl-   299 
ATOM   2486 Cl-  Cl-   300     -15.001  14.672  29.661  1.00  0.00          CL  
TER    2487      Cl-   300 
ATOM   2487 Cl-  Cl-   301      37.880  17.511   9.370  1.00  0.00          CL  
TER    2488      Cl-   301 
ATOM   2488 Cl-  Cl-   302     -34.646 -33.217 -16.262  1.00  0.00          CL  
TER    2489      Cl-   302 
ATOM   2489 Cl-  Cl-   303       7.855 -20.519 -20.776  1.00  0.00          CL  
TER    2490      Cl-   303 
ATOM   2490 Cl-  Cl-   304      -7.493 -35.031 -28.153  1.00  0.00          CL  
TER    2491      Cl-   304 
ATOM   2491 Cl-  Cl-   305       1.149 -16.070 -20.251  1.00  0.00          CL  
TER    2492      Cl-   305 
ATOM   2492 Cl-  Cl-   306      17.592 -34.749   9.932  1.00  0.00          CL  
TER    2493      Cl-   306 
ATOM   2493 Cl-  Cl-   307     -26.388  29.223  25.201  1.00  0.00          CL  
TER    2494      Cl-   307 
ATOM   2494 Cl-  Cl-   308       4.449 -12.223 -21.172  1.00  0.00          CL  
TER    2495      Cl-   308 
ATOM   2495 Cl-  Cl-   309       4.700 -18.495   0.117  1.00  0.00          CL  
TER    2496      Cl-   309 
ATOM   2496 Cl-  Cl-   310      29.654 -20.239 -25.516  1.00  0.00          CL  
TER    2497      Cl-   310 
ATOM   2497 Cl-  Cl-   311      -1.439  36.752   9.564  1.00  0.00          CL  
TER    2498      Cl-   311 
ATOM   2498 Cl-  Cl-   312      15.924 -20.392  34.244  1.00  0.00          CL  
TER    2499      Cl-   312 
ATOM   2499 Cl-  Cl-   313       1.163 -23.746 -31.490  1.00  0.00          CL  
TER    2500      Cl-   313 
ATOM   2500 Cl-  Cl-   314     -34.367 -11.358 -30.602  1.00  0.00          CL  
TER    2501      Cl-   314 
ATOM   2501 Cl-  Cl-   315      23.695  32.245  11.720  1.00  0.00          CL  
TER    2502      Cl-   315 
ATOM   2502 Cl-  Cl-   316       5.806  28.655 -28.762  1.00  0.00          CL  
TER    2503      Cl-   316 
ATOM   2503 Cl-  Cl-   317      37.376  19.048  15.283  1.00  0.00          CL  
TER    2504      Cl-   317 
ATOM   2504 Cl-  Cl-   318      15.156 -19.797 -11.973  1.00  0.00          CL  
TER    2505      Cl-   318 
ATOM   2505 Cl-  Cl-   319     -23.944 -23.680  -7.787  1.00  0.00          CL  
TER    2506      Cl-   319 
ATOM   2506 Cl-  Cl-   320      -6.052 -15.583  30.595  1.00  0.00          CL  
TER    2507      Cl-   320 
ATOM   2507 Cl-  Cl-   321      -5.211  44.194  -2.859  1.00  0.00          CL  
TER    2508      Cl-   321 
ATOM   2508 Cl-  Cl-   322      12.910  36.663  15.473  1.00  0.00          CL  
TER    2509      Cl-   322 
ATOM   2509 Cl-  Cl-   323      39.687 -29.381  10.434  1.00  0.00          CL  
TER    2510      Cl-   323 
ATOM   2510 Cl-  Cl-   324      14.047  24.081  20.748  1.00  0.00          CL  
TER    2511      Cl-   324 
ATOM   2511 Cl-  Cl-   325     -22.459   3.464 -24.753  1.00  0.00          CL  
TER    2512      Cl-   325 
ATOM   2512 Cl-  Cl-   326       1.998   8.102  42.094  1.00  0.00          CL  
TER    2513      Cl-   326 
ATOM   2513 Cl-  Cl-   327       9.060 -30.422   6.548  1.00  0.00          CL  
TER    2514      Cl-   327 
ATOM   2514 Cl-  Cl-   328      43.400  -7.345 -12.616  1.00  0.00          CL  
TER    2515      Cl-   328 
ATOM   2515 Cl-  Cl-   329       8.099  18.959  29.059  1.00  0.00          CL  
TER    2516      Cl-   329 
ATOM   2516 Cl-  Cl-   330     -41.380  29.425   6.489  1.00  0.00          CL  
TER    2517      Cl-   330 
ATOM   2517 Cl-  Cl-   331      -4.162 -23.375  22.529  1.00  0.00          CL  
TER    2518      Cl-   331 
ATOM   2518 Cl-  Cl-   332     -32.830   5.828  36.690  1.00  0.00          CL  
TER    2519      Cl-   332 
ATOM   2519 Cl-  Cl-   333      30.390 -15.986 -31.864  1.00  0.00          CL  
TER    2520      Cl-   333 
ATOM   2520 Cl-  Cl-   334     -14.638  17.555  25.060  1.00  0.00          CL  
TER    2521      Cl-   334 
ATOM   2521 Cl-  Cl-   335     -14.016 -27.498 -13.476  1.00  0.00          CL  
TER    2522      Cl-   335 
ATOM   2522 Cl-  Cl-   336      -4.920  24.499  13.679  1.00  0.00          CL  
TER    2523      Cl-   336 
ATOM   2523 Cl-  Cl-   337     -17.612 -10.054 -11.153  1.00  0.00          CL  
TER    2524      Cl-   337 
ATOM   2524 Cl-  Cl-   338       1.368 -29.176  18.030  1.00  0.00          CL  
TER    2525      Cl-   338 
ATOM   2525 Cl-  Cl-   339     -39.182 -23.502 -16.835  1.00  0.00          CL  
TER    2526      Cl-   339 
ATOM   2526 Cl-  Cl-   340      37.329 -27.143  -7.292  1.00  0.00          CL  
TER    2527      Cl-   340 
ATOM   2527 Cl-  Cl-   341       5.153   2.388   1.239  1.00  0.00          CL  
TER    2528      Cl-   341 
ATOM   2528 Cl-  Cl-   342     -23.781   7.587  29.975  1.00  0.00          CL  
TER    2529      Cl-   342 
ATOM   2529 Cl-  Cl-   343     -12.126  26.002  -1.656  1.00  0.00          CL  
TER    2530      Cl-   343 
ATOM   2530 Cl-  Cl-   344      25.166  19.136 -13.136  1.00  0.00          CL  
TER    2531      Cl-   344 
ATOM   2531 Cl-  Cl-   345      42.011   2.844 -16.305  1.00  0.00          CL  
TER    2532      Cl-   345 
ATOM   2532 Cl-  Cl-   346     -31.860  -4.863 -14.770  1.00  0.00          CL  
TER    2533      Cl-   346 
ATOM   2533 Cl-  Cl-   347      -9.312  28.162  35.300  1.00  0.00          CL  
TER    2534      Cl-   347 
ATOM   2534 Cl-  Cl-   348      17.672  41.335 -13.727  1.00  0.00          CL  
TER    2535      Cl-   348 
ATOM   2535 Cl-  Cl-   349     -13.174   1.475  -5.159  1.00  0.00          CL  
TER    2536      Cl-   349 
ATOM   2536 Cl-  Cl-   350     -11.095   5.294 -44.958  1.00  0.00          CL  
TER    2537      Cl-   350 
ATOM   2537 Cl-  Cl-   351       6.882  -8.718  19.252  1.00  0.00          CL  
TER    2538      Cl-   351 
ATOM   2538 Cl-  Cl-   352     -11.835  -1.156  16.107  1.00  0.00          CL  
TER    2539      Cl-   352 
ATOM   2539 Cl-  Cl-   353       1.918  13.420  -7.799  1.00  0.00          CL  
TER    2540      Cl-   353 
ATOM   2540 Cl-  Cl-   354     -37.870 -21.285  17.859  1.00  0.00          CL  
TER    2541      Cl-   354 
ATOM   2541 Cl-  Cl-   355     -36.171  26.771  12.618  1.00  0.00          CL  
TER    2542      Cl-   355 
ATOM   2542 Cl-  Cl-   356      34.369 -33.691  17.350  1.00  0.00          CL  
TER    2543      Cl-   356 
ATOM   2543 Cl-  Cl-   357      21.954 -17.072 -25.122  1.00  0.00          CL  
TER    2544      Cl-   357 
ATOM   2544 Cl-  Cl-   358       4.415  -7.836  14.477  1.00  0.00          CL  
TER    2545      Cl-   358 
ATOM   2545 Cl-  Cl-   359      -9.427 -19.171  15.628  1.00  0.00          CL  
TER    2546      Cl-   359 
ATOM   2546 Cl-  Cl-   360     -18.318 -13.274  17.861  1.00  0.00          CL  
TER    2547      Cl-   360 
ATOM   2547 Cl-  Cl-   361      37.537  -8.700  17.463  1.00  0.00          CL  
TER    2548      Cl-   361 
ATOM   2548 Cl-  Cl-   362     -31.901  -8.363  13.504  1.00  0.00          CL  
TER    2549      Cl-   362 
ATOM   2549 Cl-  Cl-   363      10.616 -31.485  22.012  1.00  0.00          CL  
TER    2550      Cl-   363 
ATOM   2550 Cl-  Cl-   364     -35.793  21.304   4.271  1.00  0.00          CL  
TER    2551      Cl-   364 
ATOM   2551 Cl-  Cl-   365      -5.371  24.192  31.808  1.00  0.00          CL  
TER    2552      Cl-   365 
ATOM   2552 Cl-  Cl-   366     -25.092   2.346 -40.517  1.00  0.00          CL  
TER    2553      Cl-   366 
ATOM   2553 Cl-  Cl-   367      33.016 -24.399  19.707  1.00  0.00          CL  
TER    2554      Cl-   367 
ATOM   2554 Cl-  Cl-   368      16.629 -15.900  46.105  1.00  0.00          CL  
TER    2555      Cl-   368 
ATOM   2555 Cl-  Cl-   369     -23.242 -10.151 -26.726  1.00  0.00          CL  
TER    2556      Cl-   369 
ATOM   2556 Cl-  Cl-   370       7.507 -23.539  20.285  1.00  0.00          CL  
TER    2557      Cl-   370 
ATOM   2557 Cl-  Cl-   371     -37.274 -26.750   6.212  1.00  0.00          CL  
TER    2558      Cl-   371 
ATOM   2558 Cl-  Cl-   372      28.717 -30.574  21.066  1.00  0.00          CL  
TER    2559      Cl-   372 
ATOM   2559 Cl-  Cl-   373      36.432 -13.250  12.884  1.00  0.00          CL  
TER    2560      Cl-   373 
ATOM   2560 Cl-  Cl-   374      -4.575   2.380   8.599  1.00  0.00          CL  
TER    2561      Cl-   374 
ATOM   2561 Cl-  Cl-   375       9.985   4.559  14.594  1.00  0.00          CL  
TER    2562      Cl-   375 
ATOM   2562 Cl-  Cl-   376      20.938   8.645  29.560  1.00  0.00          CL  
TER    2563      Cl-   376 
ATOM   2563 Cl-  Cl-   377     -28.389   5.746   3.814  1.00  0.00          CL  
TER    2564      Cl-   377 
ATOM   2564 Cl-  Cl-   378       3.374 -11.893  22.330  1.00  0.00          CL  
TER    2565      Cl-   378 
ATOM   2565 Cl-  Cl-   379     -15.238  26.103  17.398  1.00  0.00          CL  
TER    2566      Cl-   379 
ATOM   2566 Cl-  Cl-   380      -0.012 -44.119 -13.050  1.00  0.00          CL  
TER    2567      Cl-   380 
ATOM   2567 Cl-  Cl-   381     -19.735  21.376 -28.356  1.00  0.00          CL  
TER    2568      Cl-   381 
ATOM   2568 Cl-  Cl-   382     -26.588 -11.342  35.888  1.00  0.00          CL  
TER    2569      Cl-   382 
ATOM   2569 Cl-  Cl-   383      15.455  34.996 -10.378  1.00  0.00          CL  
TER    2570      Cl-   383 
ATOM   2570 Cl-  Cl-   384      -3.210   6.335  14.674  1.00  0.00          CL  
TER    2571      Cl-   384 
ATOM   2571 Cl-  Cl-   385      19.933 -34.072 -14.773  1.00  0.00          CL  
TER    2572      Cl-   385 
ATOM   2572 Cl-  Cl-   386      10.523  41.120 -13.048  1.00  0.00          CL  
TER    2573      Cl-   386 
ATOM   2573 Cl-  Cl-   387       2.580  -2.980  45.165  1.00  0.00          CL  
TER    2574      Cl-   387 
ATOM   2574 Cl-  Cl-   388     -11.059 -14.926 -39.410  1.00  0.00          CL  
TER    2575      Cl-   388 
ATOM   2575 Cl-  Cl-   389       3.972  33.840   3.049  1.00  0.00          CL  
TER    2576      Cl-   389 
ATOM   2576 Cl-  Cl-   390     -18.738  -1.276 -33.206  1.00  0.00          CL  
TER    2577      Cl-   390 
ATOM   2577 Cl-  Cl-   391     -37.527   4.960  36.844  1.00  0.00          CL  
TER    2578      Cl-   391 
ATOM   2578 Cl-  Cl-   392      32.704 -30.534  26.196  1.00  0.00          CL  
TER    2579      Cl-   392 
ATOM   2579 Cl-  Cl-   393     -24.618  20.473   3.280  1.00  0.00          CL  
TER    2580      Cl-   393 
ATOM   2580 Cl-  Cl-   394     -16.675   8.946 -28.308  1.00  0.00          CL  
TER    2581      Cl-   394 
ATOM   2581 Cl-  Cl-   395      13.333  43.588  14.464  1.00  0.00          CL  
TER    2582      Cl-   395 
ATOM   2582 Cl-  Cl-   396      27.075 -11.460  36.773  1.00  0.00          CL  
TER    2583      Cl-   396 
ATOM   2583 Cl-  Cl-   397     -42.047  12.996 -20.603  1.00  0.00          CL  
TER    2584      Cl-   397 
ATOM   2584 Cl-  Cl-   398      15.637  44.274   4.973  1.00  0.00          CL  
TER    2585      Cl-   398 
ATOM   2585 Cl-  Cl-   399     -29.814 -30.984 -12.011  1.00  0.00          CL  
TER    2586      Cl-   399 
ATOM   2586 Cl-  Cl-   400      38.925  -2.022  18.663  1.00  0.00          CL  
TER    2587      Cl-   400 
ATOM   2587 Cl-  Cl-   401      12.491 -18.607 -24.097  1.00  0.00          CL  
TER    2588      Cl-   401 
ATOM   2588 Cl-  Cl-   402     -14.956  -7.281 -33.066  1.00  0.00          CL  
TER    2589      Cl-   402 
ATOM   2589 Cl-  Cl-   403     -36.224  -5.076 -18.912  1.00  0.00          CL  
TER    2590      Cl-   403 
ATOM   2590 Cl-  Cl-   404      14.435  19.830 -21.470  1.00  0.00          CL  
TER    2591      Cl-   404 
ATOM   2591 Cl-  Cl-   405     -25.013  32.532 -28.326  1.00  0.00          CL  
TER    2592      Cl-   405 
ATOM   2592 Cl-  Cl-   406     -13.668  39.895 -26.092  1.00  0.00          CL  
TER    2593      Cl-   406 
ATOM   2593 Cl-  Cl-   407      -6.311  -5.100  25.577  1.00  0.00          CL  
TER    2594      Cl-   407 
ATOM   2594 Cl-  Cl-   408      -8.006 -27.988 -28.507  1.00  0.00          CL  
TER    2595      Cl-   408 
ATOM   2595 Cl-  Cl-   409     -23.223 -38.616   5.781  1.00  0.00          CL  
TER    2596      Cl-   409 
ATOM   2596 Cl-  Cl-   410      -1.652   2.513   0.129  1.00  0.00          CL  
TER    2597      Cl-   410 
ATOM   2597 Cl-  Cl-   411      32.910  -2.339  37.117  1.00  0.00          CL  
TER    2598      Cl-   411 
ATOM   2598 Cl-  Cl-   412     -23.331  -9.608   9.919  1.00  0.00          CL  
TER    2599      Cl-   412 
ATOM   2599 Cl-  Cl-   413      34.876 -11.696 -14.679  1.00  0.00          CL  
TER    2600      Cl-   413 
ATOM   2600 Cl-  Cl-   414      17.791  17.678 -26.708  1.00  0.00          CL  
TER    2601      Cl-   414 
ATOM   2601 Cl-  Cl-   415       7.666 -39.047  10.509  1.00  0.00          CL  
TER    2602      Cl-   415 
ATOM   2602 Cl-  Cl-   416     -32.647  23.844  13.225  1.00  0.00          CL  
TER    2603      Cl-   416 
ATOM   2603 Cl-  Cl-   417      15.700  30.957 -25.130  1.00  0.00          CL  
TER    2604      Cl-   417 
ATOM   2604 Cl-  Cl-   418     -11.181  13.254  37.291  1.00  0.00          CL  
TER    2605      Cl-   418 
ATOM   2605 Cl-  Cl-   419      30.239 -34.699  12.810  1.00  0.00          CL  
TER    2606      Cl-   419 
ATOM   2606 Cl-  Cl-   420      -3.816  32.427 -18.800  1.00  0.00          CL  
TER    2607      Cl-   420 
ATOM   2607 Cl-  Cl-   421       3.024   7.536   5.962  1.00  0.00          CL  
TER    2608      Cl-   421 
ATOM   2608 Cl-  Cl-   422     -14.713  35.912 -34.576  1.00  0.00          CL  
TER    2609      Cl-   422 
ATOM   2609 Cl-  Cl-   423      38.817  33.695  11.256  1.00  0.00          CL  
TER    2610      Cl-   423 
ATOM   2610 Cl-  Cl-   424     -33.723  25.071 -25.290  1.00  0.00          CL  
TER    2611      Cl-   424 
ATOM   2611 Cl-  Cl-   425      33.582 -18.861  20.684  1.00  0.00          CL  
TER    2612      Cl-   425 
ATOM   2612 Cl-  Cl-   426      -8.208 -10.886 -32.095  1.00  0.00          CL  
TER    2613      Cl-   426 
ATOM   2613 Cl-  Cl-   427     -19.435   8.448  19.869  1.00  0.00          CL  
TER    2614      Cl-   427 
ATOM   2614 Cl-  Cl-   428     -30.146 -34.251   1.441  1.00  0.00          CL  
TER    2615      Cl-   428 
ATOM   2615 Cl-  Cl-   429     -20.634  35.515  18.037  1.00  0.00          CL  
TER    2616      Cl-   429 
ATOM   2616 Cl-  Cl-   430       6.645   8.584  40.980  1.00  0.00          CL  
TER    2617      Cl-   430 
ATOM   2617 Cl-  Cl-   431       3.890  30.068  -8.031  1.00  0.00          CL  
TER    2618      Cl-   431 
ATOM   2618 Cl-  Cl-   432       8.979  19.429  12.849  1.00  0.00          CL  
TER    2619      Cl-   432 
ATOM   2619 Cl-  Cl-   433       3.132 -22.902  -1.209  1.00  0.00          CL  
TER    2620      Cl-   433 
ATOM   2620 Cl-  Cl-   434     -11.877  19.087  42.171  1.00  0.00          CL  
TER    2621      Cl-   434 
ATOM   2621 Cl-  Cl-   435     -39.105   5.019 -24.599  1.00  0.00          CL  
TER    2622      Cl-   435 
ATOM   2622 Cl-  Cl-   436     -13.717  -3.669  29.286  1.00  0.00          CL  
TER    2623      Cl-   436 
ATOM   2623 Cl-  Cl-   437     -41.013 -12.295 -18.399  1.00  0.00          CL  
TER    2624      Cl-   437 
ATOM   2624 Cl-  Cl-   438      -0.070  21.331  -2.702  1.00  0.00          CL  
TER    2625      Cl-   438 
ATOM   2625 Cl-  Cl-   439      -7.177  38.192 -22.228  1.00  0.00          CL  
TER    2626      Cl-   439 
ATOM   2626 Cl-  Cl-   440      14.799  39.859  -8.926  1.00  0.00          CL  
TER    2627      Cl-   440 
ATOM   2627 Cl-  Cl-   441      24.673  28.269   8.797  1.00  0.00          CL  
TER    2628      Cl-   441 
ATOM   2628 Cl-  Cl-   442     -15.847   1.780 -27.527  1.00  0.00          CL  
TER    2629      Cl-   442 
ATOM   2629 Cl-  Cl-   443      35.812 -18.130  27.548  1.00  0.00          CL  
TER    2630      Cl-   443 
ATOM   2630 Cl-  Cl-   444      -5.529  13.927  28.575  1.00  0.00          CL  
TER    2631      Cl-   444 
ATOM   2631 Cl-  Cl-   445      18.700 -36.537 -26.129  1.00  0.00          CL  
TER    2632      Cl-   445 
ATOM   2632 Cl-  Cl-   446       8.695   8.007   8.776  1.00  0.00          CL  
TER    2633      Cl-   446 
ATOM   2633 Cl-  Cl-   447     -13.313  -2.796 -41.275  1.00  0.00          CL  
TER    2634      Cl-   447 
ATOM   2634 Cl-  Cl-   448      35.788  31.964   5.056  1.00  0.00          CL  
TER    2635      Cl-   448 
ATOM   2635 Cl-  Cl-   449     -28.989   3.012  39.391  1.00  0.00          CL  
TER    2636      Cl-   449 
ATOM   2636 Cl-  Cl-   450     -19.454  -6.941  16.842  1.00  0.00          CL  
TER    2637      Cl-   450 
ATOM   2637 Cl-  Cl-   451      29.544 -29.419   7.207  1.00  0.00          CL  
TER    2638      Cl-   451 
ATOM   2638 Cl-  Cl-   452       4.899   3.839  39.376  1.00  0.00          CL  
TER    2639      Cl-   452 
ATOM   2639 Cl-  Cl-   453      16.331  16.191  18.587  1.00  0.00          CL  
TER    2640      Cl-   453 
ATOM   2640  O   WAT   454      39.094  28.612 -16.413  1.00  0.00           O  
ATOM   2641  H1  WAT   454      39.332  28.104 -17.189  1.00  0.00           H  
ATOM   2642  H2  WAT   454      39.844  28.518 -15.826  1.00  0.00           H  
TER    2643      WAT   454 
ATOM   2643  O   WAT   455       0.376 -14.108  37.483  1.00  0.00           O  
ATOM   2644  H1  WAT   455       0.451 -13.841  36.567  1.00  0.00           H  
ATOM   2645  H2  WAT   455       1.057 -14.770  37.596  1.00  0.00           H  
TER    2646      WAT   455 
ATOM   2646  O   WAT   456     -42.746 -13.587  14.755  1.00  0.00           O  
ATOM   2647  H1  WAT   456     -43.158 -14.132  15.425  1.00  0.00           H  
ATOM   2648  H2  WAT   456     -43.456 -13.035  14.426  1.00  0.00           H  
TER    2649      WAT   456 
ATOM   2649  O   WAT   457      -7.999  28.043   0.832  1.00  0.00           O  
ATOM   2650  H1  WAT   457      -8.567  27.798   1.563  1.00  0.00           H  
ATOM   2651  H2  WAT   457      -8.360  28.871   0.515  1.00  0.00           H  
TER    2652      WAT   457 
ATOM   2652  O   WAT   458      10.086 -13.012 -37.462  1.00  0.00           O  
ATOM   2653  H1  WAT   458       9.412 -13.669 -37.637  1.00  0.00           H  
ATOM   2654  H2  WAT   458      10.822 -13.270 -38.016  1.00  0.00           H  
TER    2655      WAT   458 
ATOM   2655  O   WAT   459      -8.750 -28.946  -3.610  1.00  0.00           O  
ATOM   2656  H1  WAT   459      -8.644 -29.257  -4.509  1.00  0.00           H  
ATOM   2657  H2  WAT   459      -9.503 -28.356  -3.649  1.00  0.00           H  
TER    2658      WAT   459 
ATOM   2658  O   WAT   460      15.387   0.062   8.695  1.00  0.00           O  
ATOM   2659  H1  WAT   460      14.656  -0.027   8.083  1.00  0.00           H  
ATOM   2660  H2  WAT   460      15.002  -0.106   9.555  1.00  0.00           H  
TER    2661      WAT   460 
ATOM   2661  O   WAT   461      29.105 -23.085   9.562  1.00  0.00           O  
ATOM   2662  H1  WAT   461      29.698 -23.836   9.597  1.00  0.00           H  
ATOM   2663  H2  WAT   461      29.684 -22.323   9.547  1.00  0.00           H  
TER    2664      WAT   461 
ATOM   2664  O   WAT   462     -28.228  17.851  10.841  1.00  0.00           O  
ATOM   2665  H1  WAT   462     -28.115  18.764  11.103  1.00  0.00           H  
ATOM   2666  H2  WAT   462     -28.316  17.884   9.889  1.00  0.00           H  
TER    2667      WAT   462 
ATOM   2667  O   WAT   463     -27.800 -32.336  -2.988  1.00  0.00           O  
ATOM   2668  H1  WAT   463     -26.852 -32.245  -3.093  1.00  0.00           H  
ATOM   2669  H2  WAT   463     -27.968 -32.058  -2.088  1.00  0.00           H  
TER    2670      WAT   463 
ATOM   2670  O   WAT   464      -6.585  17.635  -4.485  1.00  0.00           O  
ATOM   2671  H1  WAT   464      -7.335  17.728  -3.898  1.00  0.00           H  
ATOM   2672  H2  WAT   464      -6.539  18.471  -4.949  1.00  0.00           H  
TER    2673      WAT   464 
ATOM   2673  O   WAT   465       9.509 -33.096 -16.594  1.00  0.00           O  
ATOM   2674  H1  WAT   465      10.278 -33.525 -16.218  1.00  0.00           H  
ATOM   2675  H2  WAT   465       9.140 -33.747 -17.192  1.00  0.00           H  
TER    2676      WAT   465 
ATOM   2676  O   WAT   466      29.449  25.719  19.327  1.00  0.00           O  
ATOM   2677  H1  WAT   466      30.034  25.029  19.014  1.00  0.00           H  
ATOM   2678  H2  WAT   466      29.441  26.366  18.622  1.00  0.00           H  
TER    2679      WAT   466 
ATOM   2679  O   WAT   467       3.762  38.744  11.388  1.00  0.00           O  
ATOM   2680  H1  WAT   467       3.272  38.517  10.597  1.00  0.00           H  
ATOM   2681  H2  WAT   467       3.242  39.432  11.802  1.00  0.00           H  
TER    2682      WAT   467 
ATOM   2682  O   WAT   468       2.345  -8.140  22.563  1.00  0.00           O  
ATOM   2683  H1  WAT   468       2.054  -8.995  22.245  1.00  0.00           H  
ATOM   2684  H2  WAT   468       2.158  -8.158  23.501  1.00  0.00           H  
TER    2685      WAT   468 
ATOM   2685  O   WAT   469      20.785 -28.791   8.654  1.00  0.00           O  
ATOM   2686  H1  WAT   469      20.057 -29.168   8.160  1.00  0.00           H  
ATOM   2687  H2  WAT   469      21.486 -29.438   8.579  1.00  0.00           H  
TER    2688      WAT   469 
ATOM   2688  O   WAT   470      19.075   4.754 -13.383  1.00  0.00           O  
ATOM   2689  H1  WAT   470      18.203   4.697 -12.993  1.00  0.00           H  
ATOM   2690  H2  WAT   470      19.646   4.305 -12.760  1.00  0.00           H  
TER    2691      WAT   470 
ATOM   2691  O   WAT   471      31.374  -2.923  22.460  1.00  0.00           O  
ATOM   2692  H1  WAT   471      31.556  -2.243  23.109  1.00  0.00           H  
ATOM   2693  H2  WAT   471      31.060  -3.667  22.975  1.00  0.00           H  
TER    2694      WAT   471 
ATOM   2694  O   WAT   472       8.826 -29.351  -4.813  1.00  0.00           O  
ATOM   2695  H1  WAT   472       9.057 -28.461  -5.077  1.00  0.00           H  
ATOM   2696  H2  WAT   472       9.560 -29.888  -5.112  1.00  0.00           H  
TER    2697      WAT   472 
ATOM   2697  O   WAT   473     -37.000  11.107  14.945  1.00  0.00           O  
ATOM   2698  H1  WAT   473     -37.734  10.515  14.779  1.00  0.00           H  
ATOM   2699  H2  WAT   473     -37.346  11.750  15.564  1.00  0.00           H  
TER    2700      WAT   473 
ATOM   2700  O   WAT   474      13.334  34.501 -18.519  1.00  0.00           O  
ATOM   2701  H1  WAT   474      14.223  34.154 -18.450  1.00  0.00           H  
ATOM   2702  H2  WAT   474      13.210  34.659 -19.455  1.00  0.00           H  
TER    2703      WAT   474 
ATOM   2703  O   WAT   475       3.967  -9.409  20.750  1.00  0.00           O  
ATOM   2704  H1  WAT   475       4.806  -9.569  20.319  1.00  0.00           H  
ATOM   2705  H2  WAT   475       3.718 -10.259  21.113  1.00  0.00           H  
TER    2706      WAT   475 
ATOM   2706  O   WAT   476      33.888  -0.691   0.696  1.00  0.00           O  
ATOM   2707  H1  WAT   476      33.025  -0.280   0.657  1.00  0.00           H  
ATOM   2708  H2  WAT   476      34.050  -0.992  -0.198  1.00  0.00           H  
TER    2709      WAT   476 
ATOM   2709  O   WAT   477       2.083  13.227  12.650  1.00  0.00           O  
ATOM   2710  H1  WAT   477       1.256  13.227  12.168  1.00  0.00           H  
ATOM   2711  H2  WAT   477       2.743  13.447  11.993  1.00  0.00           H  
TER    2712      WAT   477 
ATOM   2712  O   WAT   478       3.723   0.781 -49.420  1.00  0.00           O  
ATOM   2713  H1  WAT   478       4.081   0.510 -48.574  1.00  0.00           H  
ATOM   2714  H2  WAT   478       4.440   0.641 -50.039  1.00  0.00           H  
TER    2715      WAT   478 
ATOM   2715  O   WAT   479     -36.936  -1.451  36.127  1.00  0.00           O  
ATOM   2716  H1  WAT   479     -36.322  -2.181  36.205  1.00  0.00           H  
ATOM   2717  H2  WAT   479     -36.589  -0.922  35.408  1.00  0.00           H  
TER    2718      WAT   479 
ATOM   2718  O   WAT   480     -20.617  38.674 -24.600  1.00  0.00           O  
ATOM   2719  H1  WAT   480     -20.938  38.197 -23.834  1.00  0.00           H  
ATOM   2720  H2  WAT   480     -21.134  39.479 -24.614  1.00  0.00           H  
TER    2721      WAT   480 
ATOM   2721  O   WAT   481      14.001  22.054   2.627  1.00  0.00           O  
ATOM   2722  H1  WAT   481      14.579  22.553   3.204  1.00  0.00           H  
ATOM   2723  H2  WAT   481      13.464  21.529   3.222  1.00  0.00           H  
TER    2724      WAT   481 
ATOM   2724  O   WAT   482      -1.720 -11.751  -3.920  1.00  0.00           O  
ATOM   2725  H1  WAT   482      -2.625 -11.870  -4.206  1.00  0.00           H  
ATOM   2726  H2  WAT   482      -1.787 -11.220  -3.126  1.00  0.00           H  
TER    2727      WAT   482 
ATOM   2727  O   WAT   483      14.523  36.204   9.142  1.00  0.00           O  
ATOM   2728  H1  WAT   483      14.167  36.792   9.808  1.00  0.00           H  
ATOM   2729  H2  WAT   483      15.367  36.591   8.908  1.00  0.00           H  
TER    2730      WAT   483 
ATOM   2730  O   WAT   484     -22.910 -19.629 -12.375  1.00  0.00           O  
ATOM   2731  H1  WAT   484     -23.276 -20.149 -11.660  1.00  0.00           H  
ATOM   2732  H2  WAT   484     -21.977 -19.564 -12.172  1.00  0.00           H  
TER    2733      WAT   484 
ATOM   2733  O   WAT   485      -4.682  -5.584 -38.018  1.00  0.00           O  
ATOM   2734  H1  WAT   485      -5.268  -6.209 -37.592  1.00  0.00           H  
ATOM   2735  H2  WAT   485      -3.960  -6.119 -38.347  1.00  0.00           H  
TER    2736      WAT   485 
ATOM   2736  O   WAT   486      13.813  -8.737  24.142  1.00  0.00           O  
ATOM   2737  H1  WAT   486      13.831  -7.923  23.639  1.00  0.00           H  
ATOM   2738  H2  WAT   486      13.038  -8.658  24.699  1.00  0.00           H  
TER    2739      WAT   486 
ATOM   2739  O   WAT   487      -5.252   0.313   4.786  1.00  0.00           O  
ATOM   2740  H1  WAT   487      -4.937  -0.397   4.226  1.00  0.00           H  
ATOM   2741  H2  WAT   487      -5.783  -0.125   5.451  1.00  0.00           H  
TER    2742      WAT   487 
ATOM   2742  O   WAT   488      13.269 -21.116  38.675  1.00  0.00           O  
ATOM   2743  H1  WAT   488      13.945 -20.666  39.181  1.00  0.00           H  
ATOM   2744  H2  WAT   488      13.287 -22.017  38.998  1.00  0.00           H  
TER    2745      WAT   488 
ATOM   2745  O   WAT   489      17.557 -10.552  12.189  1.00  0.00           O  
ATOM   2746  H1  WAT   489      17.658  -9.643  11.906  1.00  0.00           H  
ATOM   2747  H2  WAT   489      17.298 -11.023  11.397  1.00  0.00           H  
TER    2748      WAT   489 
ATOM   2748  O   WAT   490     -23.556  25.431  13.269  1.00  0.00           O  
ATOM   2749  H1  WAT   490     -23.665  25.195  12.348  1.00  0.00           H  
ATOM   2750  H2  WAT   490     -22.755  25.954  13.289  1.00  0.00           H  
TER    2751      WAT   490 
ATOM   2751  O   WAT   491       3.273 -26.060 -11.037  1.00  0.00           O  
ATOM   2752  H1  WAT   491       3.855 -25.313 -10.898  1.00  0.00           H  
ATOM   2753  H2  WAT   491       3.284 -26.200 -11.984  1.00  0.00           H  
TER    2754      WAT   491 
ATOM   2754  O   WAT   492      18.089 -22.303  -7.094  1.00  0.00           O  
ATOM   2755  H1  WAT   492      18.388 -23.210  -7.032  1.00  0.00           H  
ATOM   2756  H2  WAT   492      18.494 -21.865  -6.345  1.00  0.00           H  
TER    2757      WAT   492 
ATOM   2757  O   WAT   493      23.709 -14.394  -9.870  1.00  0.00           O  
ATOM   2758  H1  WAT   493      24.129 -13.548  -9.716  1.00  0.00           H  
ATOM   2759  H2  WAT   493      23.180 -14.260 -10.656  1.00  0.00           H  
TER    2760      WAT   493 
ATOM   2760  O   WAT   494      37.689  22.714   7.386  1.00  0.00           O  
ATOM   2761  H1  WAT   494      37.213  23.373   7.891  1.00  0.00           H  
ATOM   2762  H2  WAT   494      37.688  21.937   7.945  1.00  0.00           H  
TER    2763      WAT   494 
ATOM   2763  O   WAT   495      21.935 -30.472  -6.405  1.00  0.00           O  
ATOM   2764  H1  WAT   495      22.558 -30.157  -7.059  1.00  0.00           H  
ATOM   2765  H2  WAT   495      21.077 -30.346  -6.811  1.00  0.00           H  
TER    2766      WAT   495 
ATOM   2766  O   WAT   496      29.898 -21.133  -9.869  1.00  0.00           O  
ATOM   2767  H1  WAT   496      30.668 -20.985 -10.418  1.00  0.00           H  
ATOM   2768  H2  WAT   496      30.131 -20.753  -9.022  1.00  0.00           H  
TER    2769      WAT   496 
ATOM   2769  O   WAT   497     -39.735  11.243   2.179  1.00  0.00           O  
ATOM   2770  H1  WAT   497     -39.107  11.730   1.646  1.00  0.00           H  
ATOM   2771  H2  WAT   497     -39.591  10.327   1.942  1.00  0.00           H  
TER    2772      WAT   497 
ATOM   2772  O   WAT   498      36.164 -27.504  16.267  1.00  0.00           O  
ATOM   2773  H1  WAT   498      36.955 -27.906  15.907  1.00  0.00           H  
ATOM   2774  H2  WAT   498      36.435 -26.617  16.507  1.00  0.00           H  
TER    2775      WAT   498 
ATOM   2775  O   WAT   499      23.183   7.594  24.976  1.00  0.00           O  
ATOM   2776  H1  WAT   499      22.256   7.791  24.843  1.00  0.00           H  
ATOM   2777  H2  WAT   499      23.188   6.883  25.617  1.00  0.00           H  
TER    2778      WAT   499 
ATOM   2778  O   WAT   500      38.424 -30.737  13.268  1.00  0.00           O  
ATOM   2779  H1  WAT   500      38.286 -30.408  14.157  1.00  0.00           H  
ATOM   2780  H2  WAT   500      38.645 -29.958  12.757  1.00  0.00           H  
TER    2781      WAT   500 
ATOM   2781  O   WAT   501      -3.961  -6.675  18.139  1.00  0.00           O  
ATOM   2782  H1  WAT   501      -3.546  -5.994  17.610  1.00  0.00           H  
ATOM   2783  H2  WAT   501      -3.258  -7.008  18.696  1.00  0.00           H  
TER    2784      WAT   501 
ATOM   2784  O   WAT   502      21.180  33.012  -9.268  1.00  0.00           O  
ATOM   2785  H1  WAT   502      22.058  32.845  -9.609  1.00  0.00           H  
ATOM   2786  H2  WAT   502      20.730  33.469  -9.978  1.00  0.00           H  
TER    2787      WAT   502 
ATOM   2787  O   WAT   503      30.385 -20.166  11.828  1.00  0.00           O  
ATOM   2788  H1  WAT   503      31.117 -20.738  11.595  1.00  0.00           H  
ATOM   2789  H2  WAT   503      30.030 -19.876  10.988  1.00  0.00           H  
TER    2790      WAT   503 
ATOM   2790  O   WAT   504     -11.332  19.031 -24.837  1.00  0.00           O  
ATOM   2791  H1  WAT   504     -11.564  18.399 -25.516  1.00  0.00           H  
ATOM   2792  H2  WAT   504     -10.886  19.735 -25.307  1.00  0.00           H  
TER    2793      WAT   504 
ATOM   2793  O   WAT   505       5.078  -5.291   7.535  1.00  0.00           O  
ATOM   2794  H1  WAT   505       4.666  -5.588   8.346  1.00  0.00           H  
ATOM   2795  H2  WAT   505       5.557  -6.056   7.215  1.00  0.00           H  
TER    2796      WAT   505 
ATOM   2796  O   WAT   506       1.147  -6.672  17.676  1.00  0.00           O  
ATOM   2797  H1  WAT   506       0.464  -6.017  17.817  1.00  0.00           H  
ATOM   2798  H2  WAT   506       1.269  -6.691  16.727  1.00  0.00           H  
TER    2799      WAT   506 
ATOM   2799  O   WAT   507      -0.957  -3.858  29.982  1.00  0.00           O  
ATOM   2800  H1  WAT   507      -1.309  -4.690  30.298  1.00  0.00           H  
ATOM   2801  H2  WAT   507      -1.695  -3.438  29.540  1.00  0.00           H  
TER    2802      WAT   507 
ATOM   2802  O   WAT   508      14.332 -12.929  19.194  1.00  0.00           O  
ATOM   2803  H1  WAT   508      14.742 -12.807  20.050  1.00  0.00           H  
ATOM   2804  H2  WAT   508      14.284 -12.047  18.824  1.00  0.00           H  
TER    2805      WAT   508 
ATOM   2805  O   WAT   509      33.395  10.998  30.481  1.00  0.00           O  
ATOM   2806  H1  WAT   509      32.768  11.693  30.279  1.00  0.00           H  
ATOM   2807  H2  WAT   509      33.500  10.524  29.656  1.00  0.00           H  
TER    2808      WAT   509 
ATOM   2808  O   WAT   510      40.785 -17.897  11.418  1.00  0.00           O  
ATOM   2809  H1  WAT   510      39.880 -17.841  11.113  1.00  0.00           H  
ATOM   2810  H2  WAT   510      40.712 -18.053  12.360  1.00  0.00           H  
TER    2811      WAT   510 
ATOM   2811  O   WAT   511      31.875  19.253  26.276  1.00  0.00           O  
ATOM   2812  H1  WAT   511      32.624  18.657  26.256  1.00  0.00           H  
ATOM   2813  H2  WAT   511      31.690  19.436  25.355  1.00  0.00           H  
TER    2814      WAT   511 
ATOM   2814  O   WAT   512      13.883 -14.567  30.406  1.00  0.00           O  
ATOM   2815  H1  WAT   512      13.429 -14.323  29.599  1.00  0.00           H  
ATOM   2816  H2  WAT   512      14.172 -15.467  30.256  1.00  0.00           H  
TER    2817      WAT   512 
ATOM   2817  O   WAT   513      12.798 -17.903 -42.357  1.00  0.00           O  
ATOM   2818  H1  WAT   513      12.780 -17.210 -43.017  1.00  0.00           H  
ATOM   2819  H2  WAT   513      12.785 -17.438 -41.521  1.00  0.00           H  
TER    2820      WAT   513 
ATOM   2820  O   WAT   514     -24.674  35.179   2.571  1.00  0.00           O  
ATOM   2821  H1  WAT   514     -24.837  35.278   1.633  1.00  0.00           H  
ATOM   2822  H2  WAT   514     -23.848  35.639   2.721  1.00  0.00           H  
TER    2823      WAT   514 
ATOM   2823  O   WAT   515       1.747   0.409   6.843  1.00  0.00           O  
ATOM   2824  H1  WAT   515       2.391   1.117   6.865  1.00  0.00           H  
ATOM   2825  H2  WAT   515       1.866  -0.049   7.675  1.00  0.00           H  
TER    2826      WAT   515 
ATOM   2826  O   WAT   516      13.277 -24.056  31.266  1.00  0.00           O  
ATOM   2827  H1  WAT   516      14.117 -23.760  30.916  1.00  0.00           H  
ATOM   2828  H2  WAT   516      12.880 -24.552  30.550  1.00  0.00           H  
TER    2829      WAT   516 
ATOM   2829  O   WAT   517      25.955 -14.427 -37.919  1.00  0.00           O  
ATOM   2830  H1  WAT   517      25.307 -13.961 -38.448  1.00  0.00           H  
ATOM   2831  H2  WAT   517      26.284 -13.769 -37.307  1.00  0.00           H  
TER    2832      WAT   517 
ATOM   2832  O   WAT   518      42.051 -11.572   8.097  1.00  0.00           O  
ATOM   2833  H1  WAT   518      41.906 -12.144   7.343  1.00  0.00           H  
ATOM   2834  H2  WAT   518      41.202 -11.157   8.250  1.00  0.00           H  
TER    2835      WAT   518 
ATOM   2835  O   WAT   519     -42.666  20.841   0.104  1.00  0.00           O  
ATOM   2836  H1  WAT   519     -42.560  20.205   0.811  1.00  0.00           H  
ATOM   2837  H2  WAT   519     -41.771  21.076  -0.142  1.00  0.00           H  
TER    2838      WAT   519 
ATOM   2838  O   WAT   520       7.013 -25.990  -0.141  1.00  0.00           O  
ATOM   2839  H1  WAT   520       7.628 -26.029   0.591  1.00  0.00           H  
ATOM   2840  H2  WAT   520       6.303 -25.430   0.173  1.00  0.00           H  
TER    2841      WAT   520 
ATOM   2841  O   WAT   521     -25.930  13.611  39.290  1.00  0.00           O  
ATOM   2842  H1  WAT   521     -24.990  13.544  39.118  1.00  0.00           H  
ATOM   2843  H2  WAT   521     -26.250  14.229  38.633  1.00  0.00           H  
TER    2844      WAT   521 
ATOM   2844  O   WAT   522      20.446  -2.625  41.342  1.00  0.00           O  
ATOM   2845  H1  WAT   522      19.564  -2.255  41.312  1.00  0.00           H  
ATOM   2846  H2  WAT   522      20.360  -3.483  40.926  1.00  0.00           H  
TER    2847      WAT   522 
ATOM   2847  O   WAT   523      -1.198  30.442 -28.429  1.00  0.00           O  
ATOM   2848  H1  WAT   523      -0.819  31.300 -28.236  1.00  0.00           H  
ATOM   2849  H2  WAT   523      -0.812  29.857 -27.778  1.00  0.00           H  
TER    2850      WAT   523 
ATOM   2850  O   WAT   524       3.226 -31.256 -32.249  1.00  0.00           O  
ATOM   2851  H1  WAT   524       3.595 -32.139 -32.273  1.00  0.00           H  
ATOM   2852  H2  WAT   524       2.653 -31.215 -33.013  1.00  0.00           H  
TER    2853      WAT   524 
ATOM   2853  O   WAT   525      18.064   9.656  23.198  1.00  0.00           O  
ATOM   2854  H1  WAT   525      18.066   9.074  23.958  1.00  0.00           H  
ATOM   2855  H2  WAT   525      18.892   9.473  22.754  1.00  0.00           H  
TER    2856      WAT   525 
ATOM   2856  O   WAT   526      -0.665   1.090  -4.633  1.00  0.00           O  
ATOM   2857  H1  WAT   526      -0.244   0.803  -5.443  1.00  0.00           H  
ATOM   2858  H2  WAT   526      -1.088   0.302  -4.291  1.00  0.00           H  
TER    2859      WAT   526 
ATOM   2859  O   WAT   527     -42.961 -19.206  22.133  1.00  0.00           O  
ATOM   2860  H1  WAT   527     -42.522 -18.684  21.462  1.00  0.00           H  
ATOM   2861  H2  WAT   527     -42.287 -19.810  22.445  1.00  0.00           H  
TER    2862      WAT   527 
ATOM   2862  O   WAT   528       4.127  -6.899  19.410  1.00  0.00           O  
ATOM   2863  H1  WAT   528       4.080  -6.394  18.599  1.00  0.00           H  
ATOM   2864  H2  WAT   528       4.951  -7.383  19.344  1.00  0.00           H  
TER    2865      WAT   528 
ATOM   2865  O   WAT   529       1.678  -8.061  19.915  1.00  0.00           O  
ATOM   2866  H1  WAT   529       1.207  -8.878  19.748  1.00  0.00           H  
ATOM   2867  H2  WAT   529       1.523  -7.532  19.133  1.00  0.00           H  
TER    2868      WAT   529 
ATOM   2868  O   WAT   530       8.612 -31.562 -29.938  1.00  0.00           O  
ATOM   2869  H1  WAT   530       8.660 -32.225 -30.627  1.00  0.00           H  
ATOM   2870  H2  WAT   530       8.789 -30.736 -30.388  1.00  0.00           H  
TER    2871      WAT   530 
ATOM   2871  O   WAT   531      -7.851  29.281 -35.377  1.00  0.00           O  
ATOM   2872  H1  WAT   531      -7.660  30.193 -35.158  1.00  0.00           H  
ATOM   2873  H2  WAT   531      -7.216  29.059 -36.057  1.00  0.00           H  
TER    2874      WAT   531 
ATOM   2874  O   WAT   532     -16.672  -8.548  24.642  1.00  0.00           O  
ATOM   2875  H1  WAT   532     -15.907  -8.787  24.119  1.00  0.00           H  
ATOM   2876  H2  WAT   532     -16.758  -9.257  25.279  1.00  0.00           H  
TER    2877      WAT   532 
ATOM   2877  O   WAT   533      34.552   7.475  18.167  1.00  0.00           O  
ATOM   2878  H1  WAT   533      34.935   8.142  18.736  1.00  0.00           H  
ATOM   2879  H2  WAT   533      34.598   7.855  17.289  1.00  0.00           H  
TER    2880      WAT   533 
ATOM   2880  O   WAT   534       1.919  -6.299   6.341  1.00  0.00           O  
ATOM   2881  H1  WAT   534       1.010  -6.580   6.234  1.00  0.00           H  
ATOM   2882  H2  WAT   534       2.323  -6.462   5.489  1.00  0.00           H  
TER    2883      WAT   534 
ATOM   2883  O   WAT   535      39.721  -0.189 -18.434  1.00  0.00           O  
ATOM   2884  H1  WAT   535      40.229  -0.095 -17.628  1.00  0.00           H  
ATOM   2885  H2  WAT   535      40.333  -0.581 -19.058  1.00  0.00           H  
TER    2886      WAT   535 
ATOM   2886  O   WAT   536      13.739  38.163  11.093  1.00  0.00           O  
ATOM   2887  H1  WAT   536      14.107  37.610  11.783  1.00  0.00           H  
ATOM   2888  H2  WAT   536      13.224  38.820  11.562  1.00  0.00           H  
TER    2889      WAT   536 
ATOM   2889  O   WAT   537      -2.516 -12.395  21.282  1.00  0.00           O  
ATOM   2890  H1  WAT   537      -2.753 -12.327  20.357  1.00  0.00           H  
ATOM   2891  H2  WAT   537      -3.325 -12.191  21.752  1.00  0.00           H  
TER    2892      WAT   537 
ATOM   2892  O   WAT   538      -3.429 -17.112  26.564  1.00  0.00           O  
ATOM   2893  H1  WAT   538      -3.809 -17.628  27.275  1.00  0.00           H  
ATOM   2894  H2  WAT   538      -2.524 -17.417  26.503  1.00  0.00           H  
TER    2895      WAT   538 
ATOM   2895  O   WAT   539      -3.604 -42.712 -26.358  1.00  0.00           O  
ATOM   2896  H1  WAT   539      -3.346 -42.058 -27.007  1.00  0.00           H  
ATOM   2897  H2  WAT   539      -3.154 -43.512 -26.631  1.00  0.00           H  
TER    2898      WAT   539 
ATOM   2898  O   WAT   540     -31.952  -4.303 -23.776  1.00  0.00           O  
ATOM   2899  H1  WAT   540     -32.866  -4.470 -24.008  1.00  0.00           H  
ATOM   2900  H2  WAT   540     -31.950  -4.266 -22.820  1.00  0.00           H  
TER    2901      WAT   540 
ATOM   2901  O   WAT   541       5.758 -10.575   6.357  1.00  0.00           O  
ATOM   2902  H1  WAT   541       5.866  -9.654   6.121  1.00  0.00           H  
ATOM   2903  H2  WAT   541       6.374 -11.042   5.792  1.00  0.00           H  
TER    2904      WAT   541 
ATOM   2904  O   WAT   542      -6.027 -39.321 -16.600  1.00  0.00           O  
ATOM   2905  H1  WAT   542      -6.655 -39.180 -15.891  1.00  0.00           H  
ATOM   2906  H2  WAT   542      -6.281 -38.692 -17.275  1.00  0.00           H  
TER    2907      WAT   542 
ATOM   2907  O   WAT   543      -4.127 -16.235 -35.519  1.00  0.00           O  
ATOM   2908  H1  WAT   543      -4.503 -16.874 -34.915  1.00  0.00           H  
ATOM   2909  H2  WAT   543      -4.860 -15.966 -36.072  1.00  0.00           H  
TER    2910      WAT   543 
ATOM   2910  O   WAT   544      30.246  23.004  14.263  1.00  0.00           O  
ATOM   2911  H1  WAT   544      30.198  22.211  14.797  1.00  0.00           H  
ATOM   2912  H2  WAT   544      31.180  23.111  14.078  1.00  0.00           H  
TER    2913      WAT   544 
ATOM   2913  O   WAT   545       2.582  39.470  28.052  1.00  0.00           O  
ATOM   2914  H1  WAT   545       3.028  40.177  28.520  1.00  0.00           H  
ATOM   2915  H2  WAT   545       1.687  39.487  28.390  1.00  0.00           H  
TER    2916      WAT   545 
ATOM   2916  O   WAT   546       9.633   9.017  -0.521  1.00  0.00           O  
ATOM   2917  H1  WAT   546       9.705   9.425  -1.384  1.00  0.00           H  
ATOM   2918  H2  WAT   546      10.506   9.107  -0.140  1.00  0.00           H  
TER    2919      WAT   546 
ATOM   2919  O   WAT   547     -21.713 -25.065  -9.837  1.00  0.00           O  
ATOM   2920  H1  WAT   547     -22.269 -25.779 -10.149  1.00  0.00           H  
ATOM   2921  H2  WAT   547     -22.311 -24.483  -9.369  1.00  0.00           H  
TER    2922      WAT   547 
ATOM   2922  O   WAT   548     -22.825  30.169  31.582  1.00  0.00           O  
ATOM   2923  H1  WAT   548     -23.155  30.246  30.687  1.00  0.00           H  
ATOM   2924  H2  WAT   548     -23.585  29.896  32.095  1.00  0.00           H  
TER    2925      WAT   548 
ATOM   2925  O   WAT   549      14.302 -15.177  44.298  1.00  0.00           O  
ATOM   2926  H1  WAT   549      14.892 -15.353  45.031  1.00  0.00           H  
ATOM   2927  H2  WAT   549      14.023 -14.271  44.428  1.00  0.00           H  
TER    2928      WAT   549 
ATOM   2928  O   WAT   550       2.567  -5.255  -5.459  1.00  0.00           O  
ATOM   2929  H1  WAT   550       1.897  -5.660  -4.907  1.00  0.00           H  
ATOM   2930  H2  WAT   550       2.704  -5.883  -6.168  1.00  0.00           H  
TER    2931      WAT   550 
ATOM   2931  O   WAT   551      -9.854  11.007   0.073  1.00  0.00           O  
ATOM   2932  H1  WAT   551      -9.980  11.227   0.996  1.00  0.00           H  
ATOM   2933  H2  WAT   551     -10.689  10.627  -0.199  1.00  0.00           H  
TER    2934      WAT   551 
ATOM   2934  O   WAT   552      13.801  14.525  -6.866  1.00  0.00           O  
ATOM   2935  H1  WAT   552      14.461  14.023  -6.387  1.00  0.00           H  
ATOM   2936  H2  WAT   552      14.101  14.509  -7.774  1.00  0.00           H  
TER    2937      WAT   552 
ATOM   2937  O   WAT   553      14.372 -14.626   5.754  1.00  0.00           O  
ATOM   2938  H1  WAT   553      14.751 -14.362   6.592  1.00  0.00           H  
ATOM   2939  H2  WAT   553      13.494 -14.246   5.758  1.00  0.00           H  
TER    2940      WAT   553 
ATOM   2940  O   WAT   554      37.734   2.168 -33.531  1.00  0.00           O  
ATOM   2941  H1  WAT   554      37.582   2.835 -32.861  1.00  0.00           H  
ATOM   2942  H2  WAT   554      36.864   1.978 -33.882  1.00  0.00           H  
TER    2943      WAT   554 
ATOM   2943  O   WAT   555      11.768 -24.244 -31.383  1.00  0.00           O  
ATOM   2944  H1  WAT   555      12.205 -24.260 -32.234  1.00  0.00           H  
ATOM   2945  H2  WAT   555      11.680 -23.313 -31.177  1.00  0.00           H  
TER    2946      WAT   555 
ATOM   2946  O   WAT   556       8.040 -29.264  19.237  1.00  0.00           O  
ATOM   2947  H1  WAT   556       7.322 -29.396  19.856  1.00  0.00           H  
ATOM   2948  H2  WAT   556       7.836 -29.848  18.506  1.00  0.00           H  
TER    2949      WAT   556 
ATOM   2949  O   WAT   557     -15.142 -12.837  37.795  1.00  0.00           O  
ATOM   2950  H1  WAT   557     -14.294 -12.566  38.145  1.00  0.00           H  
ATOM   2951  H2  WAT   557     -15.277 -12.274  37.032  1.00  0.00           H  
TER    2952      WAT   557 
ATOM   2952  O   WAT   558      16.742 -39.375  15.849  1.00  0.00           O  
ATOM   2953  H1  WAT   558      16.171 -40.058  16.200  1.00  0.00           H  
ATOM   2954  H2  WAT   558      17.500 -39.848  15.506  1.00  0.00           H  
TER    2955      WAT   558 
ATOM   2955  O   WAT   559      20.027 -19.580 -23.122  1.00  0.00           O  
ATOM   2956  H1  WAT   559      19.543 -20.396 -22.993  1.00  0.00           H  
ATOM   2957  H2  WAT   559      19.905 -19.097 -22.305  1.00  0.00           H  
TER    2958      WAT   559 
ATOM   2958  O   WAT   560      19.456  44.654   8.883  1.00  0.00           O  
ATOM   2959  H1  WAT   560      19.589  45.501   9.309  1.00  0.00           H  
ATOM   2960  H2  WAT   560      18.533  44.451   9.036  1.00  0.00           H  
TER    2961      WAT   560 
ATOM   2961  O   WAT   561     -10.632  -0.216   4.006  1.00  0.00           O  
ATOM   2962  H1  WAT   561     -11.537  -0.118   3.711  1.00  0.00           H  
ATOM   2963  H2  WAT   561     -10.119   0.289   3.374  1.00  0.00           H  
TER    2964      WAT   561 
ATOM   2964  O   WAT   562     -39.245  11.338 -12.857  1.00  0.00           O  
ATOM   2965  H1  WAT   562     -39.970  10.717 -12.786  1.00  0.00           H  
ATOM   2966  H2  WAT   562     -38.566  10.860 -13.334  1.00  0.00           H  
TER    2967      WAT   562 
ATOM   2967  O   WAT   563     -24.283   6.807 -31.941  1.00  0.00           O  
ATOM   2968  H1  WAT   563     -24.366   6.548 -31.023  1.00  0.00           H  
ATOM   2969  H2  WAT   563     -24.660   7.686 -31.976  1.00  0.00           H  
TER    2970      WAT   563 
ATOM   2970  O   WAT   564       9.476 -29.206  12.192  1.00  0.00           O  
ATOM   2971  H1  WAT   564       9.420 -28.951  11.271  1.00  0.00           H  
ATOM   2972  H2  WAT   564      10.063 -28.560  12.584  1.00  0.00           H  
TER    2973      WAT   564 
ATOM   2973  O   WAT   565      -3.278  -8.629  -6.010  1.00  0.00           O  
ATOM   2974  H1  WAT   565      -3.307  -8.330  -5.102  1.00  0.00           H  
ATOM   2975  H2  WAT   565      -3.392  -9.578  -5.953  1.00  0.00           H  
TER    2976      WAT   565 
ATOM   2976  O   WAT   566      10.310  34.955  14.731  1.00  0.00           O  
ATOM   2977  H1  WAT   566      11.049  35.454  15.078  1.00  0.00           H  
ATOM   2978  H2  WAT   566      10.198  35.282  13.838  1.00  0.00           H  
TER    2979      WAT   566 
ATOM   2979  O   WAT   567      18.817 -29.485   3.563  1.00  0.00           O  
ATOM   2980  H1  WAT   567      18.153 -29.904   4.110  1.00  0.00           H  
ATOM   2981  H2  WAT   567      18.450 -29.508   2.680  1.00  0.00           H  
TER    2982      WAT   567 
ATOM   2982  O   WAT   568      -7.542 -21.488  35.171  1.00  0.00           O  
ATOM   2983  H1  WAT   568      -6.862 -21.710  34.535  1.00  0.00           H  
ATOM   2984  H2  WAT   568      -7.615 -20.534  35.120  1.00  0.00           H  
TER    2985      WAT   568 
ATOM   2985  O   WAT   569      26.401  26.812   2.344  1.00  0.00           O  
ATOM   2986  H1  WAT   569      25.547  26.444   2.569  1.00  0.00           H  
ATOM   2987  H2  WAT   569      26.871  26.089   1.928  1.00  0.00           H  
TER    2988      WAT   569 
ATOM   2988  O   WAT   570     -18.847  10.781  33.066  1.00  0.00           O  
ATOM   2989  H1  WAT   570     -19.393  11.234  33.710  1.00  0.00           H  
ATOM   2990  H2  WAT   570     -19.376  10.773  32.268  1.00  0.00           H  
TER    2991      WAT   570 
ATOM   2991  O   WAT   571      -8.887  37.797   9.350  1.00  0.00           O  
ATOM   2992  H1  WAT   571      -8.347  38.522   9.664  1.00  0.00           H  
ATOM   2993  H2  WAT   571      -9.548  37.677  10.033  1.00  0.00           H  
TER    2994      WAT   571 
ATOM   2994  O   WAT   572      12.164  -5.953  -8.021  1.00  0.00           O  
ATOM   2995  H1  WAT   572      11.662  -6.727  -7.765  1.00  0.00           H  
ATOM   2996  H2  WAT   572      13.060  -6.273  -8.127  1.00  0.00           H  
TER    2997      WAT   572 
ATOM   2997  O   WAT   573     -42.623 -17.186  -8.906  1.00  0.00           O  
ATOM   2998  H1  WAT   573     -42.267 -16.375  -9.269  1.00  0.00           H  
ATOM   2999  H2  WAT   573     -42.805 -17.731  -9.671  1.00  0.00           H  
TER    3000      WAT   573 
ATOM   3000  O   WAT   574      11.976 -29.160  24.873  1.00  0.00           O  
ATOM   3001  H1  WAT   574      11.488 -28.376  24.619  1.00  0.00           H  
ATOM   3002  H2  WAT   574      12.142 -29.616  24.048  1.00  0.00           H  
TER    3003      WAT   574 
ATOM   3003  O   WAT   575      12.885 -13.617  27.890  1.00  0.00           O  
ATOM   3004  H1  WAT   575      12.369 -14.080  27.230  1.00  0.00           H  
ATOM   3005  H2  WAT   575      13.779 -13.633  27.550  1.00  0.00           H  
TER    3006      WAT   575 
ATOM   3006  O   WAT   576      -5.596  21.816  11.565  1.00  0.00           O  
ATOM   3007  H1  WAT   576      -6.321  22.210  11.080  1.00  0.00           H  
ATOM   3008  H2  WAT   576      -5.294  22.509  12.152  1.00  0.00           H  
TER    3009      WAT   576 
ATOM   3009  O   WAT   577      -9.191  33.572 -34.003  1.00  0.00           O  
ATOM   3010  H1  WAT   577      -9.749  34.333 -33.844  1.00  0.00           H  
ATOM   3011  H2  WAT   577      -9.416  32.960 -33.302  1.00  0.00           H  
TER    3012      WAT   577 
ATOM   3012  O   WAT   578     -39.818 -30.926  13.806  1.00  0.00           O  
ATOM   3013  H1  WAT   578     -39.973 -30.079  14.224  1.00  0.00           H  
ATOM   3014  H2  WAT   578     -38.980 -30.822  13.356  1.00  0.00           H  
TER    3015      WAT   578 
ATOM   3015  O   WAT   579     -16.628  33.118  18.761  1.00  0.00           O  
ATOM   3016  H1  WAT   579     -16.850  34.007  18.483  1.00  0.00           H  
ATOM   3017  H2  WAT   579     -16.468  32.644  17.945  1.00  0.00           H  
TER    3018      WAT   579 
ATOM   3018  O   WAT   580      33.797 -17.903  11.962  1.00  0.00           O  
ATOM   3019  H1  WAT   580      34.522 -17.696  12.553  1.00  0.00           H  
ATOM   3020  H2  WAT   580      33.034 -17.489  12.365  1.00  0.00           H  
TER    3021      WAT   580 
ATOM   3021  O   WAT   581      39.324 -21.546 -22.547  1.00  0.00           O  
ATOM   3022  H1  WAT   581      38.780 -20.759 -22.516  1.00  0.00           H  
ATOM   3023  H2  WAT   581      39.444 -21.791 -21.630  1.00  0.00           H  
TER    3024      WAT   581 
ATOM   3024  O   WAT   582      31.451  -6.169  27.173  1.00  0.00           O  
ATOM   3025  H1  WAT   582      30.590  -6.140  27.590  1.00  0.00           H  
ATOM   3026  H2  WAT   582      31.296  -5.860  26.280  1.00  0.00           H  
TER    3027      WAT   582 
ATOM   3027  O   WAT   583     -12.689 -33.518  -2.242  1.00  0.00           O  
ATOM   3028  H1  WAT   583     -13.566 -33.207  -2.019  1.00  0.00           H  
ATOM   3029  H2  WAT   583     -12.148 -33.263  -1.494  1.00  0.00           H  
TER    3030      WAT   583 
ATOM   3030  O   WAT   584      -9.381  35.974  21.613  1.00  0.00           O  
ATOM   3031  H1  WAT   584     -10.252  36.152  21.969  1.00  0.00           H  
ATOM   3032  H2  WAT   584      -8.986  36.839  21.503  1.00  0.00           H  
TER    3033      WAT   584 
ATOM   3033  O   WAT   585      20.260   1.715  29.339  1.00  0.00           O  
ATOM   3034  H1  WAT   585      19.784   1.856  30.157  1.00  0.00           H  
ATOM   3035  H2  WAT   585      19.699   2.098  28.665  1.00  0.00           H  
TER    3036      WAT   585 
ATOM   3036  O   WAT   586     -25.173  32.471   7.506  1.00  0.00           O  
ATOM   3037  H1  WAT   586     -24.477  32.370   8.156  1.00  0.00           H  
ATOM   3038  H2  WAT   586     -24.758  32.244   6.674  1.00  0.00           H  
TER    3039      WAT   586 
ATOM   3039  O   WAT   587     -30.695 -19.615 -16.571  1.00  0.00           O  
ATOM   3040  H1  WAT   587     -30.118 -20.346 -16.791  1.00  0.00           H  
ATOM   3041  H2  WAT   587     -30.307 -18.861 -17.015  1.00  0.00           H  
TER    3042      WAT   587 
ATOM   3042  O   WAT   588      37.902  -9.634  -8.485  1.00  0.00           O  
ATOM   3043  H1  WAT   588      38.609  -8.993  -8.415  1.00  0.00           H  
ATOM   3044  H2  WAT   588      38.330 -10.479  -8.350  1.00  0.00           H  
TER    3045      WAT   588 
ATOM   3045  O   WAT   589     -14.682  37.948  22.768  1.00  0.00           O  
ATOM   3046  H1  WAT   589     -14.419  38.146  21.869  1.00  0.00           H  
ATOM   3047  H2  WAT   589     -14.497  38.752  23.254  1.00  0.00           H  
TER    3048      WAT   589 
ATOM   3048  O   WAT   590      22.338 -21.439  16.286  1.00  0.00           O  
ATOM   3049  H1  WAT   590      21.557 -20.947  16.031  1.00  0.00           H  
ATOM   3050  H2  WAT   590      22.981 -21.236  15.606  1.00  0.00           H  
TER    3051      WAT   590 
ATOM   3051  O   WAT   591      -2.390  12.076  35.654  1.00  0.00           O  
ATOM   3052  H1  WAT   591      -1.460  11.902  35.802  1.00  0.00           H  
ATOM   3053  H2  WAT   591      -2.844  11.448  36.216  1.00  0.00           H  
TER    3054      WAT   591 
ATOM   3054  O   WAT   592      36.194 -33.589  -4.915  1.00  0.00           O  
ATOM   3055  H1  WAT   592      37.096 -33.322  -4.741  1.00  0.00           H  
ATOM   3056  H2  WAT   592      35.749 -32.780  -5.167  1.00  0.00           H  
TER    3057      WAT   592 
ATOM   3057  O   WAT   593     -37.929 -27.741  13.031  1.00  0.00           O  
ATOM   3058  H1  WAT   593     -37.745 -27.558  13.952  1.00  0.00           H  
ATOM   3059  H2  WAT   593     -38.279 -28.632  13.029  1.00  0.00           H  
TER    3060      WAT   593 
ATOM   3060  O   WAT   594      42.419 -15.964  12.167  1.00  0.00           O  
ATOM   3061  H1  WAT   594      42.207 -16.181  13.074  1.00  0.00           H  
ATOM   3062  H2  WAT   594      41.962 -16.626  11.649  1.00  0.00           H  
TER    3063      WAT   594 
ATOM   3063  O   WAT   595      -5.128  10.525  45.276  1.00  0.00           O  
ATOM   3064  H1  WAT   595      -4.538  10.175  44.608  1.00  0.00           H  
ATOM   3065  H2  WAT   595      -4.997   9.955  46.033  1.00  0.00           H  
TER    3066      WAT   595 
ATOM   3066  O   WAT   596     -42.342 -12.267  -4.450  1.00  0.00           O  
ATOM   3067  H1  WAT   596     -42.541 -11.976  -5.339  1.00  0.00           H  
ATOM   3068  H2  WAT   596     -42.577 -13.195  -4.443  1.00  0.00           H  
TER    3069      WAT   596 
ATOM   3069  O   WAT   597      40.577  -1.310 -25.298  1.00  0.00           O  
ATOM   3070  H1  WAT   597      41.351  -0.942 -24.871  1.00  0.00           H  
ATOM   3071  H2  WAT   597      40.753  -1.219 -26.234  1.00  0.00           H  
TER    3072      WAT   597 
ATOM   3072  O   WAT   598     -16.073  25.858   7.546  1.00  0.00           O  
ATOM   3073  H1  WAT   598     -16.564  26.447   6.974  1.00  0.00           H  
ATOM   3074  H2  WAT   598     -15.155  26.036   7.341  1.00  0.00           H  
TER    3075      WAT   598 
ATOM   3075  O   WAT   599     -25.141 -22.122  -1.151  1.00  0.00           O  
ATOM   3076  H1  WAT   599     -25.519 -21.297  -1.453  1.00  0.00           H  
ATOM   3077  H2  WAT   599     -24.623 -21.882  -0.382  1.00  0.00           H  
TER    3078      WAT   599 
ATOM   3078  O   WAT   600      13.999 -11.885  -0.366  1.00  0.00           O  
ATOM   3079  H1  WAT   600      13.238 -12.463  -0.422  1.00  0.00           H  
ATOM   3080  H2  WAT   600      13.942 -11.335  -1.147  1.00  0.00           H  
TER    3081      WAT   600 
ATOM   3081  O   WAT   601      42.442  22.850 -15.626  1.00  0.00           O  
ATOM   3082  H1  WAT   601      43.174  22.309 -15.328  1.00  0.00           H  
ATOM   3083  H2  WAT   601      42.316  22.599 -16.540  1.00  0.00           H  
TER    3084      WAT   601 
ATOM   3084  O   WAT   602      -3.969   3.675  41.895  1.00  0.00           O  
ATOM   3085  H1  WAT   602      -3.106   3.747  41.488  1.00  0.00           H  
ATOM   3086  H2  WAT   602      -4.130   2.733  41.952  1.00  0.00           H  
TER    3087      WAT   602 
ATOM   3087  O   WAT   603     -26.682 -16.608 -31.856  1.00  0.00           O  
ATOM   3088  H1  WAT   603     -26.442 -15.715 -31.609  1.00  0.00           H  
ATOM   3089  H2  WAT   603     -26.065 -16.839 -32.551  1.00  0.00           H  
TER    3090      WAT   603 
ATOM   3090  O   WAT   604      24.718 -34.874  -2.335  1.00  0.00           O  
ATOM   3091  H1  WAT   604      24.085 -34.348  -1.847  1.00  0.00           H  
ATOM   3092  H2  WAT   604      24.253 -35.687  -2.533  1.00  0.00           H  
TER    3093      WAT   604 
ATOM   3093  O   WAT   605     -19.303 -27.068  19.767  1.00  0.00           O  
ATOM   3094  H1  WAT   605     -18.987 -27.525  20.546  1.00  0.00           H  
ATOM   3095  H2  WAT   605     -18.525 -26.639  19.409  1.00  0.00           H  
TER    3096      WAT   605 
ATOM   3096  O   WAT   606      10.775 -38.188   7.426  1.00  0.00           O  
ATOM   3097  H1  WAT   606      10.958 -38.501   8.312  1.00  0.00           H  
ATOM   3098  H2  WAT   606       9.826 -38.267   7.334  1.00  0.00           H  
TER    3099      WAT   606 
ATOM   3099  O   WAT   607      13.404  -7.161  39.475  1.00  0.00           O  
ATOM   3100  H1  WAT   607      13.614  -7.522  40.337  1.00  0.00           H  
ATOM   3101  H2  WAT   607      13.159  -7.923  38.950  1.00  0.00           H  
TER    3102      WAT   607 
ATOM   3102  O   WAT   608      34.909   0.437  12.769  1.00  0.00           O  
ATOM   3103  H1  WAT   608      34.311  -0.239  13.088  1.00  0.00           H  
ATOM   3104  H2  WAT   608      35.149   0.148  11.889  1.00  0.00           H  
TER    3105      WAT   608 
ATOM   3105  O   WAT   609     -14.224  19.636  39.920  1.00  0.00           O  
ATOM   3106  H1  WAT   609     -13.695  20.415  39.743  1.00  0.00           H  
ATOM   3107  H2  WAT   609     -13.653  19.073  40.443  1.00  0.00           H  
TER    3108      WAT   609 
ATOM   3108  O   WAT   610       3.732 -38.361  13.171  1.00  0.00           O  
ATOM   3109  H1  WAT   610       4.262 -39.016  13.626  1.00  0.00           H  
ATOM   3110  H2  WAT   610       2.859 -38.751  13.124  1.00  0.00           H  
TER    3111      WAT   610 
ATOM   3111  O   WAT   611      20.782  36.828  -5.710  1.00  0.00           O  
ATOM   3112  H1  WAT   611      20.820  37.393  -6.481  1.00  0.00           H  
ATOM   3113  H2  WAT   611      21.310  36.066  -5.945  1.00  0.00           H  
TER    3114      WAT   611 
ATOM   3114  O   WAT   612       9.328  41.004 -17.403  1.00  0.00           O  
ATOM   3115  H1  WAT   612       9.834  41.706 -17.811  1.00  0.00           H  
ATOM   3116  H2  WAT   612       8.759  40.682 -18.102  1.00  0.00           H  
TER    3117      WAT   612 
ATOM   3117  O   WAT   613       9.850 -17.011 -44.399  1.00  0.00           O  
ATOM   3118  H1  WAT   613       9.975 -17.953 -44.286  1.00  0.00           H  
ATOM   3119  H2  WAT   613       9.089 -16.938 -44.975  1.00  0.00           H  
TER    3120      WAT   613 
ATOM   3120  O   WAT   614      38.427   7.764 -10.507  1.00  0.00           O  
ATOM   3121  H1  WAT   614      38.075   7.426 -11.330  1.00  0.00           H  
ATOM   3122  H2  WAT   614      38.197   7.101  -9.857  1.00  0.00           H  
TER    3123      WAT   614 
ATOM   3123  O   WAT   615      -9.613  31.578 -29.457  1.00  0.00           O  
ATOM   3124  H1  WAT   615      -9.509  31.643 -28.508  1.00  0.00           H  
ATOM   3125  H2  WAT   615      -8.960  30.933 -29.726  1.00  0.00           H  
TER    3126      WAT   615 
ATOM   3126  O   WAT   616     -25.394 -11.134 -11.344  1.00  0.00           O  
ATOM   3127  H1  WAT   616     -24.705 -11.741 -11.070  1.00  0.00           H  
ATOM   3128  H2  WAT   616     -25.987 -11.668 -11.872  1.00  0.00           H  
TER    3129      WAT   616 
ATOM   3129  O   WAT   617       6.767 -17.334  15.634  1.00  0.00           O  
ATOM   3130  H1  WAT   617       6.114 -17.600  16.282  1.00  0.00           H  
ATOM   3131  H2  WAT   617       6.601 -17.900  14.880  1.00  0.00           H  
TER    3132      WAT   617 
ATOM   3132  O   WAT   618      -5.745  29.756 -18.479  1.00  0.00           O  
ATOM   3133  H1  WAT   618      -5.259  30.548 -18.710  1.00  0.00           H  
ATOM   3134  H2  WAT   618      -5.072  29.086 -18.366  1.00  0.00           H  
TER    3135      WAT   618 
ATOM   3135  O   WAT   619      -0.303   0.101  16.705  1.00  0.00           O  
ATOM   3136  H1  WAT   619      -0.976   0.781  16.672  1.00  0.00           H  
ATOM   3137  H2  WAT   619      -0.069  -0.049  15.790  1.00  0.00           H  
TER    3138      WAT   619 
ATOM   3138  O   WAT   620      -6.062 -46.353 -16.274  1.00  0.00           O  
ATOM   3139  H1  WAT   620      -5.907 -46.521 -17.204  1.00  0.00           H  
ATOM   3140  H2  WAT   620      -6.253 -45.416 -16.229  1.00  0.00           H  
TER    3141      WAT   620 
ATOM   3141  O   WAT   621     -16.405  12.269  -5.275  1.00  0.00           O  
ATOM   3142  H1  WAT   621     -16.328  11.442  -5.751  1.00  0.00           H  
ATOM   3143  H2  WAT   621     -17.197  12.168  -4.747  1.00  0.00           H  
TER    3144      WAT   621 
ATOM   3144  O   WAT   622       5.156 -27.519  -2.224  1.00  0.00           O  
ATOM   3145  H1  WAT   622       5.510 -26.834  -1.657  1.00  0.00           H  
ATOM   3146  H2  WAT   622       4.500 -27.961  -1.685  1.00  0.00           H  
TER    3147      WAT   622 
ATOM   3147  O   WAT   623      31.023 -12.950  35.714  1.00  0.00           O  
ATOM   3148  H1  WAT   623      30.740 -13.859  35.616  1.00  0.00           H  
ATOM   3149  H2  WAT   623      30.356 -12.441  35.253  1.00  0.00           H  
TER    3150      WAT   623 
ATOM   3150  O   WAT   624      12.766  -0.505  14.641  1.00  0.00           O  
ATOM   3151  H1  WAT   624      13.096   0.227  15.161  1.00  0.00           H  
ATOM   3152  H2  WAT   624      12.001  -0.817  15.126  1.00  0.00           H  
TER    3153      WAT   624 
ATOM   3153  O   WAT   625      23.253 -33.874  19.058  1.00  0.00           O  
ATOM   3154  H1  WAT   625      23.498 -34.208  19.921  1.00  0.00           H  
ATOM   3155  H2  WAT   625      23.964 -34.155  18.482  1.00  0.00           H  
TER    3156      WAT   625 
ATOM   3156  O   WAT   626       6.576  10.669   9.494  1.00  0.00           O  
ATOM   3157  H1  WAT   626       7.257  10.099   9.136  1.00  0.00           H  
ATOM   3158  H2  WAT   626       5.866  10.073   9.733  1.00  0.00           H  
TER    3159      WAT   626 
ATOM   3159  O   WAT   627     -14.941  29.323 -38.287  1.00  0.00           O  
ATOM   3160  H1  WAT   627     -14.855  30.264 -38.440  1.00  0.00           H  
ATOM   3161  H2  WAT   627     -14.533  29.181 -37.433  1.00  0.00           H  
TER    3162      WAT   627 
ATOM   3162  O   WAT   628       8.653 -39.798  13.324  1.00  0.00           O  
ATOM   3163  H1  WAT   628       8.388 -39.805  12.404  1.00  0.00           H  
ATOM   3164  H2  WAT   628       7.863 -39.539  13.799  1.00  0.00           H  
TER    3165      WAT   628 
ATOM   3165  O   WAT   629      26.283  -3.159   6.747  1.00  0.00           O  
ATOM   3166  H1  WAT   629      26.129  -2.723   5.909  1.00  0.00           H  
ATOM   3167  H2  WAT   629      25.739  -3.946   6.711  1.00  0.00           H  
TER    3168      WAT   629 
ATOM   3168  O   WAT   630     -26.390 -27.984  16.910  1.00  0.00           O  
ATOM   3169  H1  WAT   630     -27.142 -28.565  17.025  1.00  0.00           H  
ATOM   3170  H2  WAT   630     -26.077 -28.170  16.025  1.00  0.00           H  
TER    3171      WAT   630 
ATOM   3171  O   WAT   631     -31.772  -8.837  22.115  1.00  0.00           O  
ATOM   3172  H1  WAT   631     -30.928  -8.800  21.664  1.00  0.00           H  
ATOM   3173  H2  WAT   631     -31.546  -8.945  23.039  1.00  0.00           H  
TER    3174      WAT   631 
ATOM   3174  O   WAT   632     -23.320  25.566 -15.439  1.00  0.00           O  
ATOM   3175  H1  WAT   632     -22.816  26.101 -16.053  1.00  0.00           H  
ATOM   3176  H2  WAT   632     -24.024  25.193 -15.969  1.00  0.00           H  
TER    3177      WAT   632 
ATOM   3177  O   WAT   633      41.605 -21.032  -9.994  1.00  0.00           O  
ATOM   3178  H1  WAT   633      41.095 -21.627 -10.543  1.00  0.00           H  
ATOM   3179  H2  WAT   633      41.013 -20.800  -9.278  1.00  0.00           H  
TER    3180      WAT   633 
ATOM   3180  O   WAT   634     -21.195  24.855  22.643  1.00  0.00           O  
ATOM   3181  H1  WAT   634     -21.481  25.206  21.800  1.00  0.00           H  
ATOM   3182  H2  WAT   634     -22.007  24.611  23.088  1.00  0.00           H  
TER    3183      WAT   634 
ATOM   3183  O   WAT   635       7.222  43.632   8.368  1.00  0.00           O  
ATOM   3184  H1  WAT   635       7.809  44.371   8.529  1.00  0.00           H  
ATOM   3185  H2  WAT   635       7.807  42.885   8.241  1.00  0.00           H  
TER    3186      WAT   635 
ATOM   3186  O   WAT   636      16.322  50.035  -2.463  1.00  0.00           O  
ATOM   3187  H1  WAT   636      16.729  49.242  -2.115  1.00  0.00           H  
ATOM   3188  H2  WAT   636      15.624  49.715  -3.035  1.00  0.00           H  
TER    3189      WAT   636 
ATOM   3189  O   WAT   637     -23.200 -22.392  19.465  1.00  0.00           O  
ATOM   3190  H1  WAT   637     -23.154 -22.623  18.537  1.00  0.00           H  
ATOM   3191  H2  WAT   637     -24.099 -22.600  19.719  1.00  0.00           H  
TER    3192      WAT   637 
ATOM   3192  O   WAT   638      27.063 -19.112   8.980  1.00  0.00           O  
ATOM   3193  H1  WAT   638      27.906 -18.865   8.600  1.00  0.00           H  
ATOM   3194  H2  WAT   638      26.430 -18.962   8.278  1.00  0.00           H  
TER    3195      WAT   638 
ATOM   3195  O   WAT   639       7.515  22.173  24.451  1.00  0.00           O  
ATOM   3196  H1  WAT   639       6.784  21.558  24.396  1.00  0.00           H  
ATOM   3197  H2  WAT   639       8.174  21.716  24.973  1.00  0.00           H  
TER    3198      WAT   639 
ATOM   3198  O   WAT   640      14.813  43.060   0.164  1.00  0.00           O  
ATOM   3199  H1  WAT   640      15.480  42.473   0.519  1.00  0.00           H  
ATOM   3200  H2  WAT   640      14.573  42.670  -0.677  1.00  0.00           H  
TER    3201      WAT   640 
ATOM   3201  O   WAT   641       2.401 -41.528  23.174  1.00  0.00           O  
ATOM   3202  H1  WAT   641       2.995 -42.202  23.504  1.00  0.00           H  
ATOM   3203  H2  WAT   641       2.809 -40.702  23.433  1.00  0.00           H  
TER    3204      WAT   641 
ATOM   3204  O   WAT   642      19.489 -30.109  19.706  1.00  0.00           O  
ATOM   3205  H1  WAT   642      20.209 -30.651  20.029  1.00  0.00           H  
ATOM   3206  H2  WAT   642      19.502 -30.235  18.757  1.00  0.00           H  
TER    3207      WAT   642 
ATOM   3207  O   WAT   643     -15.371  21.511 -28.461  1.00  0.00           O  
ATOM   3208  H1  WAT   643     -14.473  21.834 -28.389  1.00  0.00           H  
ATOM   3209  H2  WAT   643     -15.547  21.501 -29.402  1.00  0.00           H  
TER    3210      WAT   643 
ATOM   3210  O   WAT   644      14.144  28.722  13.168  1.00  0.00           O  
ATOM   3211  H1  WAT   644      13.499  29.424  13.257  1.00  0.00           H  
ATOM   3212  H2  WAT   644      14.140  28.284  14.019  1.00  0.00           H  
TER    3213      WAT   644 
ATOM   3213  O   WAT   645     -43.273  -2.862   4.841  1.00  0.00           O  
ATOM   3214  H1  WAT   645     -43.434  -3.643   4.310  1.00  0.00           H  
ATOM   3215  H2  WAT   645     -42.639  -3.146   5.499  1.00  0.00           H  
TER    3216      WAT   645 
ATOM   3216  O   WAT   646       7.145  42.998  -2.402  1.00  0.00           O  
ATOM   3217  H1  WAT   646       7.721  43.709  -2.121  1.00  0.00           H  
ATOM   3218  H2  WAT   646       6.531  42.886  -1.676  1.00  0.00           H  
TER    3219      WAT   646 
ATOM   3219  O   WAT   647      -1.813 -31.210 -32.086  1.00  0.00           O  
ATOM   3220  H1  WAT   647      -1.974 -32.046 -32.524  1.00  0.00           H  
ATOM   3221  H2  WAT   647      -2.556 -30.661 -32.337  1.00  0.00           H  
TER    3222      WAT   647 
ATOM   3222  O   WAT   648      34.147 -21.779  13.635  1.00  0.00           O  
ATOM   3223  H1  WAT   648      33.635 -21.468  14.382  1.00  0.00           H  
ATOM   3224  H2  WAT   648      34.073 -22.733  13.674  1.00  0.00           H  
TER    3225      WAT   648 
ATOM   3225  O   WAT   649      -4.513   9.904 -21.558  1.00  0.00           O  
ATOM   3226  H1  WAT   649      -4.677   9.671 -22.472  1.00  0.00           H  
ATOM   3227  H2  WAT   649      -3.787   9.339 -21.293  1.00  0.00           H  
TER    3228      WAT   649 
ATOM   3228  O   WAT   650     -20.489  -7.528 -34.093  1.00  0.00           O  
ATOM   3229  H1  WAT   650     -19.629  -7.589 -33.677  1.00  0.00           H  
ATOM   3230  H2  WAT   650     -20.791  -6.643 -33.890  1.00  0.00           H  
TER    3231      WAT   650 
ATOM   3231  O   WAT   651      42.194  -1.056   2.181  1.00  0.00           O  
ATOM   3232  H1  WAT   651      41.526  -1.739   2.134  1.00  0.00           H  
ATOM   3233  H2  WAT   651      42.308  -0.897   3.118  1.00  0.00           H  
TER    3234      WAT   651 
ATOM   3234  O   WAT   652      24.964 -35.779 -23.149  1.00  0.00           O  
ATOM   3235  H1  WAT   652      24.836 -34.914 -22.761  1.00  0.00           H  
ATOM   3236  H2  WAT   652      25.621 -35.642 -23.831  1.00  0.00           H  
TER    3237      WAT   652 
ATOM   3237  O   WAT   653     -32.613 -15.275   3.136  1.00  0.00           O  
ATOM   3238  H1  WAT   653     -33.405 -15.309   3.671  1.00  0.00           H  
ATOM   3239  H2  WAT   653     -32.928 -15.075   2.254  1.00  0.00           H  
TER    3240      WAT   653 
ATOM   3240  O   WAT   654      29.017 -14.010 -22.130  1.00  0.00           O  
ATOM   3241  H1  WAT   654      28.140 -14.363 -22.279  1.00  0.00           H  
ATOM   3242  H2  WAT   654      29.454 -14.088 -22.978  1.00  0.00           H  
TER    3243      WAT   654 
ATOM   3243  O   WAT   655       8.385  20.813  -4.055  1.00  0.00           O  
ATOM   3244  H1  WAT   655       8.131  21.103  -3.179  1.00  0.00           H  
ATOM   3245  H2  WAT   655       7.668  21.103  -4.620  1.00  0.00           H  
TER    3246      WAT   655 
ATOM   3246  O   WAT   656      24.653 -17.132 -34.443  1.00  0.00           O  
ATOM   3247  H1  WAT   656      24.606 -17.725 -33.694  1.00  0.00           H  
ATOM   3248  H2  WAT   656      23.921 -17.393 -35.002  1.00  0.00           H  
TER    3249      WAT   656 
ATOM   3249  O   WAT   657      32.670 -14.188   8.905  1.00  0.00           O  
ATOM   3250  H1  WAT   657      32.215 -13.705   9.595  1.00  0.00           H  
ATOM   3251  H2  WAT   657      33.521 -14.405   9.286  1.00  0.00           H  
TER    3252      WAT   657 
ATOM   3252  O   WAT   658      29.666 -15.877  21.312  1.00  0.00           O  
ATOM   3253  H1  WAT   658      30.109 -15.769  20.470  1.00  0.00           H  
ATOM   3254  H2  WAT   658      30.339 -16.233  21.893  1.00  0.00           H  
TER    3255      WAT   658 
ATOM   3255  O   WAT   659      23.842  -3.770  29.727  1.00  0.00           O  
ATOM   3256  H1  WAT   659      23.780  -3.269  30.540  1.00  0.00           H  
ATOM   3257  H2  WAT   659      24.273  -4.586  29.980  1.00  0.00           H  
TER    3258      WAT   659 
ATOM   3258  O   WAT   660      30.584  -9.609   8.677  1.00  0.00           O  
ATOM   3259  H1  WAT   660      30.232 -10.240   9.305  1.00  0.00           H  
ATOM   3260  H2  WAT   660      31.487  -9.893   8.534  1.00  0.00           H  
TER    3261      WAT   660 
ATOM   3261  O   WAT   661      33.682 -14.163  -7.730  1.00  0.00           O  
ATOM   3262  H1  WAT   661      33.214 -13.806  -8.485  1.00  0.00           H  
ATOM   3263  H2  WAT   661      34.275 -13.461  -7.463  1.00  0.00           H  
TER    3264      WAT   661 
ATOM   3264  O   WAT   662      26.980  -2.983  32.810  1.00  0.00           O  
ATOM   3265  H1  WAT   662      27.526  -2.332  33.251  1.00  0.00           H  
ATOM   3266  H2  WAT   662      27.078  -3.776  33.338  1.00  0.00           H  
TER    3267      WAT   662 
ATOM   3267  O   WAT   663     -31.732 -26.809  -3.456  1.00  0.00           O  
ATOM   3268  H1  WAT   663     -30.844 -26.932  -3.121  1.00  0.00           H  
ATOM   3269  H2  WAT   663     -32.300 -27.090  -2.739  1.00  0.00           H  
TER    3270      WAT   663 
ATOM   3270  O   WAT   664      16.215   4.738  27.437  1.00  0.00           O  
ATOM   3271  H1  WAT   664      15.689   4.449  26.692  1.00  0.00           H  
ATOM   3272  H2  WAT   664      15.824   4.297  28.191  1.00  0.00           H  
TER    3273      WAT   664 
ATOM   3273  O   WAT   665       0.027   8.074  10.215  1.00  0.00           O  
ATOM   3274  H1  WAT   665       0.478   8.753  10.717  1.00  0.00           H  
ATOM   3275  H2  WAT   665      -0.699   8.532   9.791  1.00  0.00           H  
TER    3276      WAT   665 
ATOM   3276  O   WAT   666      16.602 -29.984  24.273  1.00  0.00           O  
ATOM   3277  H1  WAT   666      16.959 -30.676  23.715  1.00  0.00           H  
ATOM   3278  H2  WAT   666      16.700 -30.320  25.164  1.00  0.00           H  
TER    3279      WAT   666 
ATOM   3279  O   WAT   667      18.720 -16.604  18.001  1.00  0.00           O  
ATOM   3280  H1  WAT   667      18.805 -15.923  18.668  1.00  0.00           H  
ATOM   3281  H2  WAT   667      17.873 -16.434  17.590  1.00  0.00           H  
TER    3282      WAT   667 
ATOM   3282  O   WAT   668     -20.405  30.104  28.283  1.00  0.00           O  
ATOM   3283  H1  WAT   668     -20.740  29.207  28.251  1.00  0.00           H  
ATOM   3284  H2  WAT   668     -19.975  30.229  27.437  1.00  0.00           H  
TER    3285      WAT   668 
ATOM   3285  O   WAT   669      28.897   1.278  30.396  1.00  0.00           O  
ATOM   3286  H1  WAT   669      28.353   2.043  30.582  1.00  0.00           H  
ATOM   3287  H2  WAT   669      29.675   1.636  29.968  1.00  0.00           H  
TER    3288      WAT   669 
ATOM   3288  O   WAT   670      29.894   6.499 -36.095  1.00  0.00           O  
ATOM   3289  H1  WAT   670      28.981   6.582 -36.370  1.00  0.00           H  
ATOM   3290  H2  WAT   670      29.872   5.856 -35.386  1.00  0.00           H  
TER    3291      WAT   670 
ATOM   3291  O   WAT   671       3.303 -20.783  29.655  1.00  0.00           O  
ATOM   3292  H1  WAT   671       3.421 -20.054  29.046  1.00  0.00           H  
ATOM   3293  H2  WAT   671       3.861 -21.478  29.307  1.00  0.00           H  
TER    3294      WAT   671 
ATOM   3294  O   WAT   672      20.946 -22.637  19.001  1.00  0.00           O  
ATOM   3295  H1  WAT   672      20.583 -22.660  18.116  1.00  0.00           H  
ATOM   3296  H2  WAT   672      21.048 -23.557  19.243  1.00  0.00           H  
TER    3297      WAT   672 
ATOM   3297  O   WAT   673      -8.507  34.714  -9.682  1.00  0.00           O  
ATOM   3298  H1  WAT   673      -7.603  35.000  -9.818  1.00  0.00           H  
ATOM   3299  H2  WAT   673      -9.021  35.254 -10.282  1.00  0.00           H  
TER    3300      WAT   673 
ATOM   3300  O   WAT   674      20.777  15.131   4.997  1.00  0.00           O  
ATOM   3301  H1  WAT   674      20.054  14.741   5.488  1.00  0.00           H  
ATOM   3302  H2  WAT   674      21.466  15.262   5.648  1.00  0.00           H  
TER    3303      WAT   674 
ATOM   3303  O   WAT   675     -25.149  14.934  -8.500  1.00  0.00           O  
ATOM   3304  H1  WAT   675     -26.009  15.355  -8.493  1.00  0.00           H  
ATOM   3305  H2  WAT   675     -25.267  14.140  -7.978  1.00  0.00           H  
TER    3306      WAT   675 
ATOM   3306  O   WAT   676      11.057  25.617  -6.699  1.00  0.00           O  
ATOM   3307  H1  WAT   676      11.521  25.522  -7.531  1.00  0.00           H  
ATOM   3308  H2  WAT   676      10.133  25.519  -6.927  1.00  0.00           H  
TER    3309      WAT   676 
ATOM   3309  O   WAT   677      41.287 -13.442   5.855  1.00  0.00           O  
ATOM   3310  H1  WAT   677      41.189 -12.596   5.418  1.00  0.00           H  
ATOM   3311  H2  WAT   677      41.766 -13.982   5.227  1.00  0.00           H  
TER    3312      WAT   677 
ATOM   3312  O   WAT   678       0.452  42.073  28.124  1.00  0.00           O  
ATOM   3313  H1  WAT   678       1.405  42.103  28.047  1.00  0.00           H  
ATOM   3314  H2  WAT   678       0.257  41.160  28.332  1.00  0.00           H  
TER    3315      WAT   678 
ATOM   3315  O   WAT   679      13.918 -34.059  30.315  1.00  0.00           O  
ATOM   3316  H1  WAT   679      14.413 -34.808  30.646  1.00  0.00           H  
ATOM   3317  H2  WAT   679      13.029 -34.393  30.195  1.00  0.00           H  
TER    3318      WAT   679 
ATOM   3318  O   WAT   680      41.257  -4.272   1.639  1.00  0.00           O  
ATOM   3319  H1  WAT   680      41.915  -4.725   2.167  1.00  0.00           H  
ATOM   3320  H2  WAT   680      40.468  -4.280   2.180  1.00  0.00           H  
TER    3321      WAT   680 
ATOM   3321  O   WAT   681      35.959  11.506  -2.955  1.00  0.00           O  
ATOM   3322  H1  WAT   681      35.627  10.767  -3.465  1.00  0.00           H  
ATOM   3323  H2  WAT   681      35.917  12.250  -3.557  1.00  0.00           H  
TER    3324      WAT   681 
ATOM   3324  O   WAT   682      16.518  42.773  10.843  1.00  0.00           O  
ATOM   3325  H1  WAT   682      16.485  42.114  11.537  1.00  0.00           H  
ATOM   3326  H2  WAT   682      15.644  43.163  10.842  1.00  0.00           H  
TER    3327      WAT   682 
ATOM   3327  O   WAT   683      33.417  -9.886   9.238  1.00  0.00           O  
ATOM   3328  H1  WAT   683      33.833  -9.040   9.069  1.00  0.00           H  
ATOM   3329  H2  WAT   683      34.129 -10.521   9.167  1.00  0.00           H  
TER    3330      WAT   683 
ATOM   3330  O   WAT   684      37.720  20.918 -23.716  1.00  0.00           O  
ATOM   3331  H1  WAT   684      37.480  21.474 -22.975  1.00  0.00           H  
ATOM   3332  H2  WAT   684      36.900  20.495 -23.973  1.00  0.00           H  
TER    3333      WAT   684 
ATOM   3333  O   WAT   685       1.234 -39.613  12.458  1.00  0.00           O  
ATOM   3334  H1  WAT   685       0.680 -38.844  12.327  1.00  0.00           H  
ATOM   3335  H2  WAT   685       0.641 -40.357  12.345  1.00  0.00           H  
TER    3336      WAT   685 
ATOM   3336  O   WAT   686     -19.656   8.914 -34.517  1.00  0.00           O  
ATOM   3337  H1  WAT   686     -18.951   8.293 -34.333  1.00  0.00           H  
ATOM   3338  H2  WAT   686     -20.430   8.365 -34.649  1.00  0.00           H  
TER    3339      WAT   686 
ATOM   3339  O   WAT   687      -3.749   2.806  -5.720  1.00  0.00           O  
ATOM   3340  H1  WAT   687      -3.655   1.988  -6.209  1.00  0.00           H  
ATOM   3341  H2  WAT   687      -3.034   3.358  -6.038  1.00  0.00           H  
TER    3342      WAT   687 
ATOM   3342  O   WAT   688      38.853 -30.235   5.461  1.00  0.00           O  
ATOM   3343  H1  WAT   688      37.914 -30.052   5.484  1.00  0.00           H  
ATOM   3344  H2  WAT   688      39.225 -29.667   6.135  1.00  0.00           H  
TER    3345      WAT   688 
ATOM   3345  O   WAT   689     -22.916  -3.552 -29.919  1.00  0.00           O  
ATOM   3346  H1  WAT   689     -22.937  -3.498 -28.963  1.00  0.00           H  
ATOM   3347  H2  WAT   689     -22.283  -2.883 -30.182  1.00  0.00           H  
TER    3348      WAT   689 
ATOM   3348  O   WAT   690      19.738 -33.981  -8.433  1.00  0.00           O  
ATOM   3349  H1  WAT   690      20.679 -33.809  -8.395  1.00  0.00           H  
ATOM   3350  H2  WAT   690      19.604 -34.713  -7.831  1.00  0.00           H  
TER    3351      WAT   690 
ATOM   3351  O   WAT   691     -19.652 -40.723  20.844  1.00  0.00           O  
ATOM   3352  H1  WAT   691     -19.318 -40.798  21.738  1.00  0.00           H  
ATOM   3353  H2  WAT   691     -20.261 -39.985  20.877  1.00  0.00           H  
TER    3354      WAT   691 
ATOM   3354  O   WAT   692     -29.547  15.226  35.585  1.00  0.00           O  
ATOM   3355  H1  WAT   692     -29.096  16.037  35.352  1.00  0.00           H  
ATOM   3356  H2  WAT   692     -29.711  14.793  34.747  1.00  0.00           H  
TER    3357      WAT   692 
ATOM   3357  O   WAT   693     -23.976 -22.423   6.692  1.00  0.00           O  
ATOM   3358  H1  WAT   693     -24.752 -22.378   6.133  1.00  0.00           H  
ATOM   3359  H2  WAT   693     -23.282 -22.738   6.112  1.00  0.00           H  
TER    3360      WAT   693 
ATOM   3360  O   WAT   694      -6.583  13.090 -31.595  1.00  0.00           O  
ATOM   3361  H1  WAT   694      -5.828  13.036 -31.010  1.00  0.00           H  
ATOM   3362  H2  WAT   694      -6.472  13.924 -32.052  1.00  0.00           H  
TER    3363      WAT   694 
ATOM   3363  O   WAT   695      20.776   0.421  20.742  1.00  0.00           O  
ATOM   3364  H1  WAT   695      21.373   0.220  20.022  1.00  0.00           H  
ATOM   3365  H2  WAT   695      19.904   0.260  20.382  1.00  0.00           H  
TER    3366      WAT   695 
ATOM   3366  O   WAT   696     -32.157 -26.334 -23.733  1.00  0.00           O  
ATOM   3367  H1  WAT   696     -31.417 -26.218 -24.329  1.00  0.00           H  
ATOM   3368  H2  WAT   696     -32.261 -25.482 -23.310  1.00  0.00           H  
TER    3369      WAT   696 
ATOM   3369  O   WAT   697     -23.606 -21.751   1.174  1.00  0.00           O  
ATOM   3370  H1  WAT   697     -23.909 -22.309   1.890  1.00  0.00           H  
ATOM   3371  H2  WAT   697     -23.311 -20.948   1.605  1.00  0.00           H  
TER    3372      WAT   697 
ATOM   3372  O   WAT   698     -30.562  17.312 -18.915  1.00  0.00           O  
ATOM   3373  H1  WAT   698     -29.871  17.140 -19.555  1.00  0.00           H  
ATOM   3374  H2  WAT   698     -30.995  16.466 -18.797  1.00  0.00           H  
TER    3375      WAT   698 
ATOM   3375  O   WAT   699      15.877 -28.274  22.153  1.00  0.00           O  
ATOM   3376  H1  WAT   699      16.799 -28.273  21.895  1.00  0.00           H  
ATOM   3377  H2  WAT   699      15.863 -28.734  22.992  1.00  0.00           H  
TER    3378      WAT   699 
ATOM   3378  O   WAT   700      36.534  28.436   5.760  1.00  0.00           O  
ATOM   3379  H1  WAT   700      36.281  29.352   5.644  1.00  0.00           H  
ATOM   3380  H2  WAT   700      36.630  28.100   4.869  1.00  0.00           H  
TER    3381      WAT   700 
ATOM   3381  O   WAT   701     -11.968  -5.019 -12.359  1.00  0.00           O  
ATOM   3382  H1  WAT   701     -11.385  -4.489 -12.903  1.00  0.00           H  
ATOM   3383  H2  WAT   701     -12.849  -4.768 -12.638  1.00  0.00           H  
TER    3384      WAT   701 
ATOM   3384  O   WAT   702     -19.357  20.779  32.980  1.00  0.00           O  
ATOM   3385  H1  WAT   702     -20.065  21.393  32.783  1.00  0.00           H  
ATOM   3386  H2  WAT   702     -18.676  20.985  32.340  1.00  0.00           H  
TER    3387      WAT   702 
ATOM   3387  O   WAT   703      40.652 -28.288 -17.552  1.00  0.00           O  
ATOM   3388  H1  WAT   703      40.141 -29.069 -17.340  1.00  0.00           H  
ATOM   3389  H2  WAT   703      40.639 -27.768 -16.748  1.00  0.00           H  
TER    3390      WAT   703 
ATOM   3390  O   WAT   704      41.348  17.370  -9.880  1.00  0.00           O  
ATOM   3391  H1  WAT   704      42.162  17.314  -9.378  1.00  0.00           H  
ATOM   3392  H2  WAT   704      41.595  17.108 -10.766  1.00  0.00           H  
TER    3393      WAT   704 
ATOM   3393  O   WAT   705     -36.761 -20.811 -17.063  1.00  0.00           O  
ATOM   3394  H1  WAT   705     -36.610 -21.744 -17.217  1.00  0.00           H  
ATOM   3395  H2  WAT   705     -36.922 -20.747 -16.122  1.00  0.00           H  
TER    3396      WAT   705 
ATOM   3396  O   WAT   706       6.813  34.671   1.776  1.00  0.00           O  
ATOM   3397  H1  WAT   706       5.936  34.672   2.158  1.00  0.00           H  
ATOM   3398  H2  WAT   706       7.317  35.265   2.331  1.00  0.00           H  
TER    3399      WAT   706 
ATOM   3399  O   WAT   707      -0.235 -26.444   8.494  1.00  0.00           O  
ATOM   3400  H1  WAT   707      -0.030 -27.343   8.753  1.00  0.00           H  
ATOM   3401  H2  WAT   707       0.516 -25.932   8.794  1.00  0.00           H  
TER    3402      WAT   707 
ATOM   3402  O   WAT   708     -21.053  25.876  34.281  1.00  0.00           O  
ATOM   3403  H1  WAT   708     -20.986  26.490  33.549  1.00  0.00           H  
ATOM   3404  H2  WAT   708     -21.974  25.616  34.292  1.00  0.00           H  
TER    3405      WAT   708 
ATOM   3405  O   WAT   709      36.491 -32.998   7.741  1.00  0.00           O  
ATOM   3406  H1  WAT   709      36.944 -32.484   8.409  1.00  0.00           H  
ATOM   3407  H2  WAT   709      36.183 -32.349   7.108  1.00  0.00           H  
TER    3408      WAT   709 
ATOM   3408  O   WAT   710       0.405  43.454 -17.276  1.00  0.00           O  
ATOM   3409  H1  WAT   710       0.671  44.373 -17.315  1.00  0.00           H  
ATOM   3410  H2  WAT   710       1.227  42.969 -17.212  1.00  0.00           H  
TER    3411      WAT   710 
ATOM   3411  O   WAT   711      -5.664  34.708   2.220  1.00  0.00           O  
ATOM   3412  H1  WAT   711      -6.319  34.156   1.794  1.00  0.00           H  
ATOM   3413  H2  WAT   711      -4.853  34.203   2.165  1.00  0.00           H  
TER    3414      WAT   711 
ATOM   3414  O   WAT   712      22.736 -18.399  -7.917  1.00  0.00           O  
ATOM   3415  H1  WAT   712      22.612 -17.456  -8.020  1.00  0.00           H  
ATOM   3416  H2  WAT   712      23.415 -18.480  -7.248  1.00  0.00           H  
TER    3417      WAT   712 
ATOM   3417  O   WAT   713      41.878  20.370  23.584  1.00  0.00           O  
ATOM   3418  H1  WAT   713      42.314  21.205  23.413  1.00  0.00           H  
ATOM   3419  H2  WAT   713      41.688  20.386  24.522  1.00  0.00           H  
TER    3420      WAT   713 
ATOM   3420  O   WAT   714      -0.759 -39.414   5.937  1.00  0.00           O  
ATOM   3421  H1  WAT   714      -0.789 -40.367   6.023  1.00  0.00           H  
ATOM   3422  H2  WAT   714      -1.677 -39.146   5.912  1.00  0.00           H  
TER    3423      WAT   714 
ATOM   3423  O   WAT   715      24.182  -6.779  37.264  1.00  0.00           O  
ATOM   3424  H1  WAT   715      24.040  -7.638  37.660  1.00  0.00           H  
ATOM   3425  H2  WAT   715      24.635  -6.966  36.441  1.00  0.00           H  
TER    3426      WAT   715 
ATOM   3426  O   WAT   716      14.287  15.375 -33.265  1.00  0.00           O  
ATOM   3427  H1  WAT   716      14.721  14.547 -33.471  1.00  0.00           H  
ATOM   3428  H2  WAT   716      14.842  15.776 -32.595  1.00  0.00           H  
TER    3429      WAT   716 
ATOM   3429  O   WAT   717      13.987  10.481 -27.735  1.00  0.00           O  
ATOM   3430  H1  WAT   717      14.574  10.351 -28.480  1.00  0.00           H  
ATOM   3431  H2  WAT   717      14.509  10.973 -27.101  1.00  0.00           H  
TER    3432      WAT   717 
ATOM   3432  O   WAT   718       4.106  33.013  -1.203  1.00  0.00           O  
ATOM   3433  H1  WAT   718       3.739  33.874  -1.001  1.00  0.00           H  
ATOM   3434  H2  WAT   718       3.380  32.405  -1.068  1.00  0.00           H  
TER    3435      WAT   718 
ATOM   3435  O   WAT   719     -23.652   4.153 -15.528  1.00  0.00           O  
ATOM   3436  H1  WAT   719     -23.049   4.714 -16.016  1.00  0.00           H  
ATOM   3437  H2  WAT   719     -24.480   4.221 -16.003  1.00  0.00           H  
TER    3438      WAT   719 
ATOM   3438  O   WAT   720      -8.113 -46.515  -2.770  1.00  0.00           O  
ATOM   3439  H1  WAT   720      -8.362 -47.437  -2.843  1.00  0.00           H  
ATOM   3440  H2  WAT   720      -8.943 -46.051  -2.656  1.00  0.00           H  
TER    3441      WAT   720 
ATOM   3441  O   WAT   721      10.460  32.377  15.444  1.00  0.00           O  
ATOM   3442  H1  WAT   721      10.368  33.219  14.999  1.00  0.00           H  
ATOM   3443  H2  WAT   721      10.788  31.783  14.769  1.00  0.00           H  
TER    3444      WAT   721 
ATOM   3444  O   WAT   722      -9.736  23.703 -21.590  1.00  0.00           O  
ATOM   3445  H1  WAT   722      -8.933  23.208 -21.431  1.00  0.00           H  
ATOM   3446  H2  WAT   722     -10.223  23.173 -22.221  1.00  0.00           H  
TER    3447      WAT   722 
ATOM   3447  O   WAT   723      29.506  -5.830  20.145  1.00  0.00           O  
ATOM   3448  H1  WAT   723      29.550  -6.748  20.412  1.00  0.00           H  
ATOM   3449  H2  WAT   723      30.091  -5.376  20.752  1.00  0.00           H  
TER    3450      WAT   723 
ATOM   3450  O   WAT   724       5.898 -38.614 -32.273  1.00  0.00           O  
ATOM   3451  H1  WAT   724       6.752 -38.618 -31.841  1.00  0.00           H  
ATOM   3452  H2  WAT   724       5.921 -39.372 -32.857  1.00  0.00           H  
TER    3453      WAT   724 
ATOM   3453  O   WAT   725      17.323  18.520  -3.478  1.00  0.00           O  
ATOM   3454  H1  WAT   725      16.906  19.059  -2.805  1.00  0.00           H  
ATOM   3455  H2  WAT   725      17.649  19.150  -4.121  1.00  0.00           H  
TER    3456      WAT   725 
ATOM   3456  O   WAT   726      -6.272  14.440  14.838  1.00  0.00           O  
ATOM   3457  H1  WAT   726      -6.798  13.653  14.693  1.00  0.00           H  
ATOM   3458  H2  WAT   726      -6.313  14.912  14.006  1.00  0.00           H  
TER    3459      WAT   726 
ATOM   3459  O   WAT   727      24.814  28.494  15.410  1.00  0.00           O  
ATOM   3460  H1  WAT   727      25.340  29.226  15.732  1.00  0.00           H  
ATOM   3461  H2  WAT   727      25.293  27.714  15.690  1.00  0.00           H  
TER    3462      WAT   727 
ATOM   3462  O   WAT   728      -2.543  31.961 -36.278  1.00  0.00           O  
ATOM   3463  H1  WAT   728      -2.593  32.553 -35.528  1.00  0.00           H  
ATOM   3464  H2  WAT   728      -2.973  31.160 -35.979  1.00  0.00           H  
TER    3465      WAT   728 
ATOM   3465  O   WAT   729      10.221  29.508   8.421  1.00  0.00           O  
ATOM   3466  H1  WAT   729      10.271  28.741   8.992  1.00  0.00           H  
ATOM   3467  H2  WAT   729      10.808  29.303   7.693  1.00  0.00           H  
TER    3468      WAT   729 
ATOM   3468  O   WAT   730      43.196  -3.467  17.794  1.00  0.00           O  
ATOM   3469  H1  WAT   730      42.419  -3.054  17.417  1.00  0.00           H  
ATOM   3470  H2  WAT   730      43.865  -2.782  17.771  1.00  0.00           H  
TER    3471      WAT   730 
ATOM   3471  O   WAT   731      23.298  16.700   7.288  1.00  0.00           O  
ATOM   3472  H1  WAT   731      22.676  16.514   7.991  1.00  0.00           H  
ATOM   3473  H2  WAT   731      23.491  15.844   6.906  1.00  0.00           H  
TER    3474      WAT   731 
ATOM   3474  O   WAT   732      34.990  36.202   6.773  1.00  0.00           O  
ATOM   3475  H1  WAT   732      35.374  36.978   7.181  1.00  0.00           H  
ATOM   3476  H2  WAT   732      35.728  35.605   6.653  1.00  0.00           H  
TER    3477      WAT   732 
ATOM   3477  O   WAT   733     -20.562 -16.892 -13.366  1.00  0.00           O  
ATOM   3478  H1  WAT   733     -20.332 -16.088 -13.831  1.00  0.00           H  
ATOM   3479  H2  WAT   733     -20.411 -17.589 -14.005  1.00  0.00           H  
TER    3480      WAT   733 
ATOM   3480  O   WAT   734     -10.967  38.959 -14.471  1.00  0.00           O  
ATOM   3481  H1  WAT   734     -10.627  38.093 -14.248  1.00  0.00           H  
ATOM   3482  H2  WAT   734     -11.158  39.367 -13.626  1.00  0.00           H  
TER    3483      WAT   734 
ATOM   3483  O   WAT   735      13.797 -10.133  10.897  1.00  0.00           O  
ATOM   3484  H1  WAT   735      13.975  -9.695  11.729  1.00  0.00           H  
ATOM   3485  H2  WAT   735      14.089  -9.511  10.231  1.00  0.00           H  
TER    3486      WAT   735 
ATOM   3486  O   WAT   736      26.176 -33.576 -19.686  1.00  0.00           O  
ATOM   3487  H1  WAT   736      26.157 -33.511 -20.641  1.00  0.00           H  
ATOM   3488  H2  WAT   736      25.656 -32.832 -19.385  1.00  0.00           H  
TER    3489      WAT   736 
ATOM   3489  O   WAT   737      18.385 -16.611  43.162  1.00  0.00           O  
ATOM   3490  H1  WAT   737      17.666 -16.581  43.793  1.00  0.00           H  
ATOM   3491  H2  WAT   737      18.107 -16.030  42.454  1.00  0.00           H  
TER    3492      WAT   737 
ATOM   3492  O   WAT   738      39.384 -17.840   7.760  1.00  0.00           O  
ATOM   3493  H1  WAT   738      39.164 -18.083   8.660  1.00  0.00           H  
ATOM   3494  H2  WAT   738      39.923 -17.055   7.850  1.00  0.00           H  
TER    3495      WAT   738 
ATOM   3495  O   WAT   739     -21.265  38.291  16.413  1.00  0.00           O  
ATOM   3496  H1  WAT   739     -20.827  37.490  16.701  1.00  0.00           H  
ATOM   3497  H2  WAT   739     -21.989  38.402  17.029  1.00  0.00           H  
TER    3498      WAT   739 
ATOM   3498  O   WAT   740      36.902 -27.883 -14.690  1.00  0.00           O  
ATOM   3499  H1  WAT   740      37.454 -27.576 -15.408  1.00  0.00           H  
ATOM   3500  H2  WAT   740      36.102 -28.190 -15.116  1.00  0.00           H  
TER    3501      WAT   740 
ATOM   3501  O   WAT   741      19.540 -16.294 -34.350  1.00  0.00           O  
ATOM   3502  H1  WAT   741      19.467 -15.735 -35.123  1.00  0.00           H  
ATOM   3503  H2  WAT   741      20.217 -16.931 -34.578  1.00  0.00           H  
TER    3504      WAT   741 
ATOM   3504  O   WAT   742     -17.692  28.378 -15.178  1.00  0.00           O  
ATOM   3505  H1  WAT   742     -17.072  28.737 -14.544  1.00  0.00           H  
ATOM   3506  H2  WAT   742     -17.820  29.082 -15.813  1.00  0.00           H  
TER    3507      WAT   742 
ATOM   3507  O   WAT   743     -33.036  13.466   9.502  1.00  0.00           O  
ATOM   3508  H1  WAT   743     -33.928  13.501   9.846  1.00  0.00           H  
ATOM   3509  H2  WAT   743     -32.763  14.382   9.452  1.00  0.00           H  
TER    3510      WAT   743 
ATOM   3510  O   WAT   744     -10.199 -39.526   7.598  1.00  0.00           O  
ATOM   3511  H1  WAT   744     -10.866 -39.658   6.924  1.00  0.00           H  
ATOM   3512  H2  WAT   744     -10.673 -39.132   8.330  1.00  0.00           H  
TER    3513      WAT   744 
ATOM   3513  O   WAT   745     -34.661   6.320 -15.242  1.00  0.00           O  
ATOM   3514  H1  WAT   745     -34.660   5.374 -15.098  1.00  0.00           H  
ATOM   3515  H2  WAT   745     -35.464   6.626 -14.821  1.00  0.00           H  
TER    3516      WAT   745 
ATOM   3516  O   WAT   746      18.181  48.522   4.214  1.00  0.00           O  
ATOM   3517  H1  WAT   746      18.209  47.572   4.331  1.00  0.00           H  
ATOM   3518  H2  WAT   746      17.364  48.681   3.742  1.00  0.00           H  
TER    3519      WAT   746 
ATOM   3519  O   WAT   747     -28.947   7.978   6.771  1.00  0.00           O  
ATOM   3520  H1  WAT   747     -28.809   8.894   6.533  1.00  0.00           H  
ATOM   3521  H2  WAT   747     -28.648   7.484   6.008  1.00  0.00           H  
TER    3522      WAT   747 
ATOM   3522  O   WAT   748      15.711  19.945 -34.814  1.00  0.00           O  
ATOM   3523  H1  WAT   748      16.055  19.312 -34.185  1.00  0.00           H  
ATOM   3524  H2  WAT   748      15.234  19.414 -35.452  1.00  0.00           H  
TER    3525      WAT   748 
ATOM   3525  O   WAT   749      -4.516 -37.595  22.191  1.00  0.00           O  
ATOM   3526  H1  WAT   749      -3.721 -37.357  22.667  1.00  0.00           H  
ATOM   3527  H2  WAT   749      -5.209 -37.087  22.614  1.00  0.00           H  
TER    3528      WAT   749 
ATOM   3528  O   WAT   750      29.010 -17.310  -8.144  1.00  0.00           O  
ATOM   3529  H1  WAT   750      29.573 -17.828  -8.719  1.00  0.00           H  
ATOM   3530  H2  WAT   750      29.370 -16.424  -8.192  1.00  0.00           H  
TER    3531      WAT   750 
ATOM   3531  O   WAT   751       4.993   0.767  40.269  1.00  0.00           O  
ATOM   3532  H1  WAT   751       4.905   0.274  39.453  1.00  0.00           H  
ATOM   3533  H2  WAT   751       5.158   1.667  39.988  1.00  0.00           H  
TER    3534      WAT   751 
ATOM   3534  O   WAT   752     -25.402 -36.656  -7.552  1.00  0.00           O  
ATOM   3535  H1  WAT   752     -25.463 -37.277  -8.279  1.00  0.00           H  
ATOM   3536  H2  WAT   752     -25.167 -37.194  -6.796  1.00  0.00           H  
TER    3537      WAT   752 
ATOM   3537  O   WAT   753     -32.362  31.867  22.688  1.00  0.00           O  
ATOM   3538  H1  WAT   753     -31.658  31.245  22.871  1.00  0.00           H  
ATOM   3539  H2  WAT   753     -32.600  32.220  23.545  1.00  0.00           H  
TER    3540      WAT   753 
ATOM   3540  O   WAT   754       5.428  37.541  -2.877  1.00  0.00           O  
ATOM   3541  H1  WAT   754       6.115  38.163  -2.636  1.00  0.00           H  
ATOM   3542  H2  WAT   754       5.552  36.804  -2.279  1.00  0.00           H  
TER    3543      WAT   754 
ATOM   3543  O   WAT   755     -39.305   3.100   4.293  1.00  0.00           O  
ATOM   3544  H1  WAT   755     -39.901   3.419   4.971  1.00  0.00           H  
ATOM   3545  H2  WAT   755     -39.128   2.192   4.538  1.00  0.00           H  
TER    3546      WAT   755 
ATOM   3546  O   WAT   756      15.637 -27.373 -36.251  1.00  0.00           O  
ATOM   3547  H1  WAT   756      15.599 -28.168 -36.784  1.00  0.00           H  
ATOM   3548  H2  WAT   756      16.331 -27.545 -35.615  1.00  0.00           H  
TER    3549      WAT   756 
ATOM   3549  O   WAT   757     -39.042  11.756  -7.947  1.00  0.00           O  
ATOM   3550  H1  WAT   757     -38.375  11.118  -7.693  1.00  0.00           H  
ATOM   3551  H2  WAT   757     -39.856  11.253  -7.977  1.00  0.00           H  
TER    3552      WAT   757 
ATOM   3552  O   WAT   758      34.281   9.432  16.095  1.00  0.00           O  
ATOM   3553  H1  WAT   758      34.129  10.110  15.438  1.00  0.00           H  
ATOM   3554  H2  WAT   758      34.353   8.621  15.591  1.00  0.00           H  
TER    3555      WAT   758 
ATOM   3555  O   WAT   759      21.499  32.238   8.077  1.00  0.00           O  
ATOM   3556  H1  WAT   759      21.239  32.799   7.346  1.00  0.00           H  
ATOM   3557  H2  WAT   759      22.275  32.663   8.441  1.00  0.00           H  
TER    3558      WAT   759 
ATOM   3558  O   WAT   760     -17.453  19.757 -21.338  1.00  0.00           O  
ATOM   3559  H1  WAT   760     -16.870  19.247 -20.775  1.00  0.00           H  
ATOM   3560  H2  WAT   760     -18.315  19.671 -20.930  1.00  0.00           H  
TER    3561      WAT   760 
ATOM   3561  O   WAT   761      42.055   9.065 -26.341  1.00  0.00           O  
ATOM   3562  H1  WAT   761      42.955   8.744 -26.396  1.00  0.00           H  
ATOM   3563  H2  WAT   761      42.090   9.762 -25.686  1.00  0.00           H  
TER    3564      WAT   761 
ATOM   3564  O   WAT   762     -20.187  -7.107  -1.618  1.00  0.00           O  
ATOM   3565  H1  WAT   762     -20.359  -7.315  -2.536  1.00  0.00           H  
ATOM   3566  H2  WAT   762     -19.878  -6.201  -1.631  1.00  0.00           H  
TER    3567      WAT   762 
ATOM   3567  O   WAT   763      10.292   1.164  24.959  1.00  0.00           O  
ATOM   3568  H1  WAT   763      10.792   0.355  25.065  1.00  0.00           H  
ATOM   3569  H2  WAT   763       9.643   0.958  24.286  1.00  0.00           H  
TER    3570      WAT   763 
ATOM   3570  O   WAT   764     -15.800   5.790  47.681  1.00  0.00           O  
ATOM   3571  H1  WAT   764     -16.444   5.703  48.384  1.00  0.00           H  
ATOM   3572  H2  WAT   764     -14.962   5.882  48.135  1.00  0.00           H  
TER    3573      WAT   764 
ATOM   3573  O   WAT   765      25.351 -14.831  17.406  1.00  0.00           O  
ATOM   3574  H1  WAT   765      24.447 -14.572  17.586  1.00  0.00           H  
ATOM   3575  H2  WAT   765      25.882 -14.159  17.834  1.00  0.00           H  
TER    3576      WAT   765 
ATOM   3576  O   WAT   766      -5.676 -15.140 -37.789  1.00  0.00           O  
ATOM   3577  H1  WAT   766      -6.624 -15.023 -37.841  1.00  0.00           H  
ATOM   3578  H2  WAT   766      -5.323 -14.521 -38.429  1.00  0.00           H  
TER    3579      WAT   766 
ATOM   3579  O   WAT   767      -1.840  25.067   6.128  1.00  0.00           O  
ATOM   3580  H1  WAT   767      -1.670  25.842   5.593  1.00  0.00           H  
ATOM   3581  H2  WAT   767      -2.792  25.046   6.224  1.00  0.00           H  
TER    3582      WAT   767 
ATOM   3582  O   WAT   768      39.692  11.477 -29.040  1.00  0.00           O  
ATOM   3583  H1  WAT   768      40.645  11.484 -29.124  1.00  0.00           H  
ATOM   3584  H2  WAT   768      39.479  10.575 -28.802  1.00  0.00           H  
TER    3585      WAT   768 
ATOM   3585  O   WAT   769      15.067 -22.221 -27.883  1.00  0.00           O  
ATOM   3586  H1  WAT   769      14.546 -22.936 -27.517  1.00  0.00           H  
ATOM   3587  H2  WAT   769      15.857 -22.199 -27.344  1.00  0.00           H  
TER    3588      WAT   769 
ATOM   3588  O   WAT   770      -4.992  -2.024  41.058  1.00  0.00           O  
ATOM   3589  H1  WAT   770      -4.551  -2.442  40.318  1.00  0.00           H  
ATOM   3590  H2  WAT   770      -5.617  -1.422  40.655  1.00  0.00           H  
TER    3591      WAT   770 
ATOM   3591  O   WAT   771      27.174  26.384   8.392  1.00  0.00           O  
ATOM   3592  H1  WAT   771      26.580  27.087   8.128  1.00  0.00           H  
ATOM   3593  H2  WAT   771      26.609  25.617   8.485  1.00  0.00           H  
TER    3594      WAT   771 
ATOM   3594  O   WAT   772      35.756 -24.895 -10.946  1.00  0.00           O  
ATOM   3595  H1  WAT   772      36.222 -24.573 -10.174  1.00  0.00           H  
ATOM   3596  H2  WAT   772      36.211 -25.704 -11.180  1.00  0.00           H  
TER    3597      WAT   772 
ATOM   3597  O   WAT   773      27.402 -36.214  -3.984  1.00  0.00           O  
ATOM   3598  H1  WAT   773      27.761 -36.664  -3.220  1.00  0.00           H  
ATOM   3599  H2  WAT   773      26.978 -35.435  -3.626  1.00  0.00           H  
TER    3600      WAT   773 
ATOM   3600  O   WAT   774      14.077 -38.802 -19.760  1.00  0.00           O  
ATOM   3601  H1  WAT   774      14.616 -39.230 -20.424  1.00  0.00           H  
ATOM   3602  H2  WAT   774      14.150 -39.367 -18.991  1.00  0.00           H  
TER    3603      WAT   774 
ATOM   3603  O   WAT   775      43.873  15.777   7.304  1.00  0.00           O  
ATOM   3604  H1  WAT   775      43.514  16.609   7.611  1.00  0.00           H  
ATOM   3605  H2  WAT   775      43.104  15.226   7.153  1.00  0.00           H  
TER    3606      WAT   775 
ATOM   3606  O   WAT   776      25.350 -24.032   4.619  1.00  0.00           O  
ATOM   3607  H1  WAT   776      25.399 -24.971   4.440  1.00  0.00           H  
ATOM   3608  H2  WAT   776      25.251 -23.628   3.757  1.00  0.00           H  
TER    3609      WAT   776 
ATOM   3609  O   WAT   777     -42.966  -1.848  21.021  1.00  0.00           O  
ATOM   3610  H1  WAT   777     -42.667  -1.783  20.114  1.00  0.00           H  
ATOM   3611  H2  WAT   777     -43.920  -1.897  20.955  1.00  0.00           H  
TER    3612      WAT   777 
ATOM   3612  O   WAT   778     -32.611 -18.606 -26.125  1.00  0.00           O  
ATOM   3613  H1  WAT   778     -32.840 -19.004 -25.285  1.00  0.00           H  
ATOM   3614  H2  WAT   778     -33.374 -18.767 -26.681  1.00  0.00           H  
TER    3615      WAT   778 
ATOM   3615  O   WAT   779      41.072   0.814  28.893  1.00  0.00           O  
ATOM   3616  H1  WAT   779      41.099   0.742  29.847  1.00  0.00           H  
ATOM   3617  H2  WAT   779      41.903   0.439  28.600  1.00  0.00           H  
TER    3618      WAT   779 
ATOM   3618  O   WAT   780     -10.027 -18.590  -3.861  1.00  0.00           O  
ATOM   3619  H1  WAT   780     -10.160 -18.001  -4.604  1.00  0.00           H  
ATOM   3620  H2  WAT   780      -9.157 -18.962  -4.002  1.00  0.00           H  
TER    3621      WAT   780 
ATOM   3621  O   WAT   781      42.488   0.329  18.295  1.00  0.00           O  
ATOM   3622  H1  WAT   781      42.214  -0.251  19.006  1.00  0.00           H  
ATOM   3623  H2  WAT   781      41.668   0.651  17.921  1.00  0.00           H  
TER    3624      WAT   781 
ATOM   3624  O   WAT   782     -29.514 -17.678  14.108  1.00  0.00           O  
ATOM   3625  H1  WAT   782     -28.612 -17.687  14.429  1.00  0.00           H  
ATOM   3626  H2  WAT   782     -29.981 -18.277  14.690  1.00  0.00           H  
TER    3627      WAT   782 
ATOM   3627  O   WAT   783     -26.087  27.577 -32.381  1.00  0.00           O  
ATOM   3628  H1  WAT   783     -26.594  27.936 -33.110  1.00  0.00           H  
ATOM   3629  H2  WAT   783     -26.600  26.826 -32.080  1.00  0.00           H  
TER    3630      WAT   783 
ATOM   3630  O   WAT   784      33.405  21.576  20.589  1.00  0.00           O  
ATOM   3631  H1  WAT   784      33.268  22.501  20.793  1.00  0.00           H  
ATOM   3632  H2  WAT   784      34.209  21.345  21.054  1.00  0.00           H  
TER    3633      WAT   784 
ATOM   3633  O   WAT   785      40.267  -9.976  12.764  1.00  0.00           O  
ATOM   3634  H1  WAT   785      39.637  -9.915  13.482  1.00  0.00           H  
ATOM   3635  H2  WAT   785      40.332 -10.913  12.582  1.00  0.00           H  
TER    3636      WAT   785 
ATOM   3636  O   WAT   786      36.796  21.711   4.996  1.00  0.00           O  
ATOM   3637  H1  WAT   786      37.243  22.177   5.703  1.00  0.00           H  
ATOM   3638  H2  WAT   786      37.394  21.777   4.251  1.00  0.00           H  
TER    3639      WAT   786 
ATOM   3639  O   WAT   787      24.586  -5.093   1.867  1.00  0.00           O  
ATOM   3640  H1  WAT   787      24.883  -5.781   1.272  1.00  0.00           H  
ATOM   3641  H2  WAT   787      24.980  -4.291   1.521  1.00  0.00           H  
TER    3642      WAT   787 
ATOM   3642  O   WAT   788      39.488   1.668  -1.707  1.00  0.00           O  
ATOM   3643  H1  WAT   788      39.573   0.715  -1.727  1.00  0.00           H  
ATOM   3644  H2  WAT   788      39.219   1.866  -0.810  1.00  0.00           H  
TER    3645      WAT   788 
ATOM   3645  O   WAT   789      -2.861 -18.830  -6.224  1.00  0.00           O  
ATOM   3646  H1  WAT   789      -3.429 -18.503  -5.526  1.00  0.00           H  
ATOM   3647  H2  WAT   789      -2.361 -19.537  -5.814  1.00  0.00           H  
TER    3648      WAT   789 
ATOM   3648  O   WAT   790     -16.175  39.358 -29.930  1.00  0.00           O  
ATOM   3649  H1  WAT   790     -16.591  39.143 -30.765  1.00  0.00           H  
ATOM   3650  H2  WAT   790     -15.954  40.287 -30.005  1.00  0.00           H  
TER    3651      WAT   790 
ATOM   3651  O   WAT   791      -8.482 -31.976  14.479  1.00  0.00           O  
ATOM   3652  H1  WAT   791      -7.704 -31.736  14.984  1.00  0.00           H  
ATOM   3653  H2  WAT   791      -8.769 -32.805  14.860  1.00  0.00           H  
TER    3654      WAT   791 
ATOM   3654  O   WAT   792     -15.860  21.020  29.359  1.00  0.00           O  
ATOM   3655  H1  WAT   792     -14.971  21.357  29.470  1.00  0.00           H  
ATOM   3656  H2  WAT   792     -15.769  20.310  28.724  1.00  0.00           H  
TER    3657      WAT   792 
ATOM   3657  O   WAT   793      -2.578  -9.152  13.782  1.00  0.00           O  
ATOM   3658  H1  WAT   793      -2.059  -8.409  14.090  1.00  0.00           H  
ATOM   3659  H2  WAT   793      -3.473  -8.816  13.737  1.00  0.00           H  
TER    3660      WAT   793 
ATOM   3660  O   WAT   794     -42.378  -0.762  -4.837  1.00  0.00           O  
ATOM   3661  H1  WAT   794     -43.172  -0.634  -5.356  1.00  0.00           H  
ATOM   3662  H2  WAT   794     -41.674  -0.814  -5.484  1.00  0.00           H  
TER    3663      WAT   794 
ATOM   3663  O   WAT   795      -4.617  33.657  20.973  1.00  0.00           O  
ATOM   3664  H1  WAT   795      -4.260  33.479  20.103  1.00  0.00           H  
ATOM   3665  H2  WAT   795      -3.880  34.017  21.466  1.00  0.00           H  
TER    3666      WAT   795 
ATOM   3666  O   WAT   796      38.329   2.267  10.063  1.00  0.00           O  
ATOM   3667  H1  WAT   796      37.921   2.235  10.928  1.00  0.00           H  
ATOM   3668  H2  WAT   796      37.669   2.673   9.501  1.00  0.00           H  
TER    3669      WAT   796 
ATOM   3669  O   WAT   797     -37.895 -11.502  -8.691  1.00  0.00           O  
ATOM   3670  H1  WAT   797     -37.540 -10.649  -8.441  1.00  0.00           H  
ATOM   3671  H2  WAT   797     -38.837 -11.422  -8.542  1.00  0.00           H  
TER    3672      WAT   797 
ATOM   3672  O   WAT   798     -24.959   2.450  -3.446  1.00  0.00           O  
ATOM   3673  H1  WAT   798     -25.824   2.855  -3.502  1.00  0.00           H  
ATOM   3674  H2  WAT   798     -25.080   1.707  -2.855  1.00  0.00           H  
TER    3675      WAT   798 
ATOM   3675  O   WAT   799     -14.631  -9.689  23.492  1.00  0.00           O  
ATOM   3676  H1  WAT   799     -14.219  -9.741  24.354  1.00  0.00           H  
ATOM   3677  H2  WAT   799     -14.963 -10.573  23.332  1.00  0.00           H  
TER    3678      WAT   799 
ATOM   3678  O   WAT   800      12.473  -9.767  -2.072  1.00  0.00           O  
ATOM   3679  H1  WAT   800      12.528 -10.069  -2.979  1.00  0.00           H  
ATOM   3680  H2  WAT   800      13.360  -9.477  -1.862  1.00  0.00           H  
TER    3681      WAT   800 
ATOM   3681  O   WAT   801      19.164 -16.483 -40.823  1.00  0.00           O  
ATOM   3682  H1  WAT   801      18.473 -17.079 -40.535  1.00  0.00           H  
ATOM   3683  H2  WAT   801      19.278 -16.679 -41.753  1.00  0.00           H  
TER    3684      WAT   801 
ATOM   3684  O   WAT   802      26.900 -14.625  33.628  1.00  0.00           O  
ATOM   3685  H1  WAT   802      27.612 -13.988  33.570  1.00  0.00           H  
ATOM   3686  H2  WAT   802      27.177 -15.347  33.065  1.00  0.00           H  
TER    3687      WAT   802 
ATOM   3687  O   WAT   803      31.325 -22.805   0.884  1.00  0.00           O  
ATOM   3688  H1  WAT   803      32.202 -22.688   1.250  1.00  0.00           H  
ATOM   3689  H2  WAT   803      30.796 -22.129   1.308  1.00  0.00           H  
TER    3690      WAT   803 
ATOM   3690  O   WAT   804     -15.001  15.870 -27.445  1.00  0.00           O  
ATOM   3691  H1  WAT   804     -15.806  15.895 -26.928  1.00  0.00           H  
ATOM   3692  H2  WAT   804     -14.835  16.784 -27.675  1.00  0.00           H  
TER    3693      WAT   804 
ATOM   3693  O   WAT   805      -2.826 -40.199  22.202  1.00  0.00           O  
ATOM   3694  H1  WAT   805      -3.574 -39.655  22.449  1.00  0.00           H  
ATOM   3695  H2  WAT   805      -2.801 -40.888  22.866  1.00  0.00           H  
TER    3696      WAT   805 
ATOM   3696  O   WAT   806      21.305 -29.423  29.463  1.00  0.00           O  
ATOM   3697  H1  WAT   806      21.226 -29.950  30.259  1.00  0.00           H  
ATOM   3698  H2  WAT   806      20.888 -29.952  28.783  1.00  0.00           H  
TER    3699      WAT   806 
ATOM   3699  O   WAT   807     -25.722 -16.191  16.518  1.00  0.00           O  
ATOM   3700  H1  WAT   807     -26.431 -16.283  17.153  1.00  0.00           H  
ATOM   3701  H2  WAT   807     -24.967 -16.601  16.940  1.00  0.00           H  
TER    3702      WAT   807 
ATOM   3702  O   WAT   808      43.560   5.248   5.250  1.00  0.00           O  
ATOM   3703  H1  WAT   808      43.817   4.600   4.594  1.00  0.00           H  
ATOM   3704  H2  WAT   808      43.261   4.729   5.996  1.00  0.00           H  
TER    3705      WAT   808 
ATOM   3705  O   WAT   809      41.035  14.787  -4.471  1.00  0.00           O  
ATOM   3706  H1  WAT   809      40.651  14.830  -5.347  1.00  0.00           H  
ATOM   3707  H2  WAT   809      40.328  14.458  -3.916  1.00  0.00           H  
TER    3708      WAT   809 
ATOM   3708  O   WAT   810       0.797  44.475  -1.792  1.00  0.00           O  
ATOM   3709  H1  WAT   810       0.742  44.516  -0.838  1.00  0.00           H  
ATOM   3710  H2  WAT   810       1.474  45.113  -2.021  1.00  0.00           H  
TER    3711      WAT   810 
ATOM   3711  O   WAT   811      10.563   4.013   2.127  1.00  0.00           O  
ATOM   3712  H1  WAT   811      10.183   3.650   1.328  1.00  0.00           H  
ATOM   3713  H2  WAT   811      11.509   3.945   1.995  1.00  0.00           H  
TER    3714      WAT   811 
ATOM   3714  O   WAT   812     -38.177 -24.520 -19.668  1.00  0.00           O  
ATOM   3715  H1  WAT   812     -38.515 -24.427 -18.778  1.00  0.00           H  
ATOM   3716  H2  WAT   812     -38.859 -24.145 -20.224  1.00  0.00           H  
TER    3717      WAT   812 
ATOM   3717  O   WAT   813     -11.205 -47.621  -3.154  1.00  0.00           O  
ATOM   3718  H1  WAT   813     -10.446 -48.106  -3.478  1.00  0.00           H  
ATOM   3719  H2  WAT   813     -11.930 -47.912  -3.709  1.00  0.00           H  
TER    3720      WAT   813 
ATOM   3720  O   WAT   814     -24.889  -1.959   6.014  1.00  0.00           O  
ATOM   3721  H1  WAT   814     -23.934  -1.933   5.953  1.00  0.00           H  
ATOM   3722  H2  WAT   814     -25.192  -1.496   5.233  1.00  0.00           H  
TER    3723      WAT   814 
ATOM   3723  O   WAT   815      14.684  22.111  -6.692  1.00  0.00           O  
ATOM   3724  H1  WAT   815      14.597  21.247  -7.096  1.00  0.00           H  
ATOM   3725  H2  WAT   815      15.538  22.428  -6.988  1.00  0.00           H  
TER    3726      WAT   815 
ATOM   3726  O   WAT   816     -15.135 -20.355  13.905  1.00  0.00           O  
ATOM   3727  H1  WAT   816     -14.483 -19.788  14.317  1.00  0.00           H  
ATOM   3728  H2  WAT   816     -15.343 -21.007  14.574  1.00  0.00           H  
TER    3729      WAT   816 
ATOM   3729  O   WAT   817     -23.702  27.158 -35.851  1.00  0.00           O  
ATOM   3730  H1  WAT   817     -24.561  26.837 -35.578  1.00  0.00           H  
ATOM   3731  H2  WAT   817     -23.126  26.959 -35.112  1.00  0.00           H  
TER    3732      WAT   817 
ATOM   3732  O   WAT   818      32.540 -15.591 -20.490  1.00  0.00           O  
ATOM   3733  H1  WAT   818      32.682 -15.527 -21.434  1.00  0.00           H  
ATOM   3734  H2  WAT   818      31.607 -15.406 -20.375  1.00  0.00           H  
TER    3735      WAT   818 
ATOM   3735  O   WAT   819     -26.723  -2.647  30.289  1.00  0.00           O  
ATOM   3736  H1  WAT   819     -27.522  -2.205  30.004  1.00  0.00           H  
ATOM   3737  H2  WAT   819     -26.533  -2.268  31.148  1.00  0.00           H  
TER    3738      WAT   819 
ATOM   3738  O   WAT   820       4.691 -16.792  43.724  1.00  0.00           O  
ATOM   3739  H1  WAT   820       5.107 -16.792  42.862  1.00  0.00           H  
ATOM   3740  H2  WAT   820       4.005 -17.456  43.659  1.00  0.00           H  
TER    3741      WAT   820 
ATOM   3741  O   WAT   821     -12.085   5.978   1.733  1.00  0.00           O  
ATOM   3742  H1  WAT   821     -12.657   5.324   1.331  1.00  0.00           H  
ATOM   3743  H2  WAT   821     -12.685   6.602   2.142  1.00  0.00           H  
TER    3744      WAT   821 
ATOM   3744  O   WAT   822     -20.378  15.122  11.948  1.00  0.00           O  
ATOM   3745  H1  WAT   822     -20.527  14.440  11.293  1.00  0.00           H  
ATOM   3746  H2  WAT   822     -20.377  15.938  11.449  1.00  0.00           H  
TER    3747      WAT   822 
ATOM   3747  O   WAT   823     -40.153 -31.120   9.009  1.00  0.00           O  
ATOM   3748  H1  WAT   823     -39.202 -31.182   9.106  1.00  0.00           H  
ATOM   3749  H2  WAT   823     -40.456 -30.766   9.845  1.00  0.00           H  
TER    3750      WAT   823 
ATOM   3750  O   WAT   824     -38.320 -17.539  13.184  1.00  0.00           O  
ATOM   3751  H1  WAT   824     -38.744 -16.690  13.060  1.00  0.00           H  
ATOM   3752  H2  WAT   824     -38.927 -18.168  12.794  1.00  0.00           H  
TER    3753      WAT   824 
ATOM   3753  O   WAT   825       8.793 -19.154  23.497  1.00  0.00           O  
ATOM   3754  H1  WAT   825       7.939 -19.307  23.901  1.00  0.00           H  
ATOM   3755  H2  WAT   825       9.071 -20.017  23.191  1.00  0.00           H  
TER    3756      WAT   825 
ATOM   3756  O   WAT   826     -40.520 -13.703 -12.635  1.00  0.00           O  
ATOM   3757  H1  WAT   826     -39.914 -13.185 -12.105  1.00  0.00           H  
ATOM   3758  H2  WAT   826     -40.038 -13.883 -13.443  1.00  0.00           H  
TER    3759      WAT   826 
ATOM   3759  O   WAT   827      19.305   4.197   0.245  1.00  0.00           O  
ATOM   3760  H1  WAT   827      18.909   5.000  -0.095  1.00  0.00           H  
ATOM   3761  H2  WAT   827      18.796   3.491  -0.154  1.00  0.00           H  
TER    3762      WAT   827 
ATOM   3762  O   WAT   828     -29.058  16.011 -25.164  1.00  0.00           O  
ATOM   3763  H1  WAT   828     -28.947  15.066 -25.273  1.00  0.00           H  
ATOM   3764  H2  WAT   828     -28.291  16.393 -25.592  1.00  0.00           H  
TER    3765      WAT   828 
ATOM   3765  O   WAT   829       1.958  25.492 -11.087  1.00  0.00           O  
ATOM   3766  H1  WAT   829       1.585  26.302 -11.433  1.00  0.00           H  
ATOM   3767  H2  WAT   829       2.805  25.753 -10.725  1.00  0.00           H  
TER    3768      WAT   829 
ATOM   3768  O   WAT   830      19.184 -12.460  27.144  1.00  0.00           O  
ATOM   3769  H1  WAT   830      18.907 -12.429  28.060  1.00  0.00           H  
ATOM   3770  H2  WAT   830      18.504 -11.978  26.672  1.00  0.00           H  
TER    3771      WAT   830 
ATOM   3771  O   WAT   831     -38.468  -3.991  15.508  1.00  0.00           O  
ATOM   3772  H1  WAT   831     -39.361  -4.317  15.405  1.00  0.00           H  
ATOM   3773  H2  WAT   831     -38.548  -3.266  16.128  1.00  0.00           H  
TER    3774      WAT   831 
ATOM   3774  O   WAT   832      17.221  35.145  -2.267  1.00  0.00           O  
ATOM   3775  H1  WAT   832      16.314  34.840  -2.235  1.00  0.00           H  
ATOM   3776  H2  WAT   832      17.357  35.395  -3.181  1.00  0.00           H  
TER    3777      WAT   832 
ATOM   3777  O   WAT   833     -10.161  13.164 -28.237  1.00  0.00           O  
ATOM   3778  H1  WAT   833      -9.343  12.733 -27.990  1.00  0.00           H  
ATOM   3779  H2  WAT   833     -10.841  12.522 -28.034  1.00  0.00           H  
TER    3780      WAT   833 
ATOM   3780  O   WAT   834      41.293 -10.590  -0.678  1.00  0.00           O  
ATOM   3781  H1  WAT   834      41.423 -10.924  -1.566  1.00  0.00           H  
ATOM   3782  H2  WAT   834      42.146 -10.694  -0.256  1.00  0.00           H  
TER    3783      WAT   834 
ATOM   3783  O   WAT   835     -17.111  -9.627   4.148  1.00  0.00           O  
ATOM   3784  H1  WAT   835     -18.016  -9.545   3.847  1.00  0.00           H  
ATOM   3785  H2  WAT   835     -16.594  -9.677   3.344  1.00  0.00           H  
TER    3786      WAT   835 
ATOM   3786  O   WAT   836      18.323  42.843 -20.469  1.00  0.00           O  
ATOM   3787  H1  WAT   836      18.209  41.902 -20.598  1.00  0.00           H  
ATOM   3788  H2  WAT   836      17.700  43.067 -19.778  1.00  0.00           H  
TER    3789      WAT   836 
ATOM   3789  O   WAT   837      32.473   3.112  10.501  1.00  0.00           O  
ATOM   3790  H1  WAT   837      32.126   2.481   9.870  1.00  0.00           H  
ATOM   3791  H2  WAT   837      32.058   3.941  10.264  1.00  0.00           H  
TER    3792      WAT   837 
ATOM   3792  O   WAT   838      28.070  -7.233   4.270  1.00  0.00           O  
ATOM   3793  H1  WAT   838      27.716  -7.978   3.785  1.00  0.00           H  
ATOM   3794  H2  WAT   838      28.510  -7.625   5.024  1.00  0.00           H  
TER    3795      WAT   838 
ATOM   3795  O   WAT   839      35.038   5.496  19.943  1.00  0.00           O  
ATOM   3796  H1  WAT   839      34.788   6.198  19.342  1.00  0.00           H  
ATOM   3797  H2  WAT   839      35.095   4.716  19.391  1.00  0.00           H  
TER    3798      WAT   839 
ATOM   3798  O   WAT   840      32.731   0.489  30.281  1.00  0.00           O  
ATOM   3799  H1  WAT   840      33.481   1.081  30.340  1.00  0.00           H  
ATOM   3800  H2  WAT   840      32.051   1.006  29.849  1.00  0.00           H  
TER    3801      WAT   840 
ATOM   3801  O   WAT   841     -35.493  -0.084  -7.399  1.00  0.00           O  
ATOM   3802  H1  WAT   841     -35.304   0.000  -6.464  1.00  0.00           H  
ATOM   3803  H2  WAT   841     -34.750   0.335  -7.832  1.00  0.00           H  
TER    3804      WAT   841 
ATOM   3804  O   WAT   842       8.610 -38.697  -2.334  1.00  0.00           O  
ATOM   3805  H1  WAT   842       9.090 -39.366  -1.846  1.00  0.00           H  
ATOM   3806  H2  WAT   842       8.028 -38.300  -1.686  1.00  0.00           H  
TER    3807      WAT   842 
ATOM   3807  O   WAT   843     -30.941  12.824 -25.149  1.00  0.00           O  
ATOM   3808  H1  WAT   843     -31.418  12.156 -24.655  1.00  0.00           H  
ATOM   3809  H2  WAT   843     -30.189  13.039 -24.596  1.00  0.00           H  
TER    3810      WAT   843 
ATOM   3810  O   WAT   844     -33.450 -16.518 -20.069  1.00  0.00           O  
ATOM   3811  H1  WAT   844     -34.263 -16.306 -19.610  1.00  0.00           H  
ATOM   3812  H2  WAT   844     -33.114 -17.291 -19.615  1.00  0.00           H  
TER    3813      WAT   844 
ATOM   3813  O   WAT   845      -5.859 -28.303   1.058  1.00  0.00           O  
ATOM   3814  H1  WAT   845      -5.900 -28.729   1.915  1.00  0.00           H  
ATOM   3815  H2  WAT   845      -6.185 -28.964   0.447  1.00  0.00           H  
TER    3816      WAT   845 
ATOM   3816  O   WAT   846     -25.850   6.249 -26.119  1.00  0.00           O  
ATOM   3817  H1  WAT   846     -26.315   6.741 -26.795  1.00  0.00           H  
ATOM   3818  H2  WAT   846     -25.272   6.892 -25.709  1.00  0.00           H  
TER    3819      WAT   846 
ATOM   3819  O   WAT   847      40.437  15.155  -7.226  1.00  0.00           O  
ATOM   3820  H1  WAT   847      40.638  14.339  -7.685  1.00  0.00           H  
ATOM   3821  H2  WAT   847      39.911  15.657  -7.849  1.00  0.00           H  
TER    3822      WAT   847 
ATOM   3822  O   WAT   848      19.430  38.084   2.519  1.00  0.00           O  
ATOM   3823  H1  WAT   848      19.892  37.548   1.874  1.00  0.00           H  
ATOM   3824  H2  WAT   848      18.883  37.463   2.999  1.00  0.00           H  
TER    3825      WAT   848 
ATOM   3825  O   WAT   849       2.058 -19.037 -27.862  1.00  0.00           O  
ATOM   3826  H1  WAT   849       1.241 -18.556 -27.993  1.00  0.00           H  
ATOM   3827  H2  WAT   849       1.982 -19.799 -28.437  1.00  0.00           H  
TER    3828      WAT   849 
ATOM   3828  O   WAT   850     -21.355 -40.773   6.590  1.00  0.00           O  
ATOM   3829  H1  WAT   850     -21.864 -41.247   7.247  1.00  0.00           H  
ATOM   3830  H2  WAT   850     -21.892 -40.010   6.376  1.00  0.00           H  
TER    3831      WAT   850 
ATOM   3831  O   WAT   851     -41.651   3.964  31.957  1.00  0.00           O  
ATOM   3832  H1  WAT   851     -41.020   3.439  32.450  1.00  0.00           H  
ATOM   3833  H2  WAT   851     -41.229   4.819  31.865  1.00  0.00           H  
TER    3834      WAT   851 
ATOM   3834  O   WAT   852     -28.629   3.487  17.711  1.00  0.00           O  
ATOM   3835  H1  WAT   852     -28.625   4.096  18.449  1.00  0.00           H  
ATOM   3836  H2  WAT   852     -28.506   2.626  18.110  1.00  0.00           H  
TER    3837      WAT   852 
ATOM   3837  O   WAT   853     -29.935  -4.140  27.086  1.00  0.00           O  
ATOM   3838  H1  WAT   853     -29.991  -3.185  27.113  1.00  0.00           H  
ATOM   3839  H2  WAT   853     -29.229  -4.356  27.695  1.00  0.00           H  
TER    3840      WAT   853 
ATOM   3840  O   WAT   854     -40.460  15.160   6.945  1.00  0.00           O  
ATOM   3841  H1  WAT   854     -40.220  15.059   7.866  1.00  0.00           H  
ATOM   3842  H2  WAT   854     -41.417  15.153   6.944  1.00  0.00           H  
TER    3843      WAT   854 
ATOM   3843  O   WAT   855     -12.596  19.793 -31.209  1.00  0.00           O  
ATOM   3844  H1  WAT   855     -12.316  20.515 -31.772  1.00  0.00           H  
ATOM   3845  H2  WAT   855     -13.338  19.402 -31.672  1.00  0.00           H  
TER    3846      WAT   855 
ATOM   3846  O   WAT   856      -2.836  -8.161  25.619  1.00  0.00           O  
ATOM   3847  H1  WAT   856      -2.254  -8.464  24.922  1.00  0.00           H  
ATOM   3848  H2  WAT   856      -3.655  -7.947  25.171  1.00  0.00           H  
TER    3849      WAT   856 
ATOM   3849  O   WAT   857      14.360 -38.003 -31.982  1.00  0.00           O  
ATOM   3850  H1  WAT   857      13.861 -37.186 -31.978  1.00  0.00           H  
ATOM   3851  H2  WAT   857      15.257 -37.735 -32.180  1.00  0.00           H  
TER    3852      WAT   857 
ATOM   3852  O   WAT   858      27.872 -10.844   4.350  1.00  0.00           O  
ATOM   3853  H1  WAT   858      27.035 -10.907   4.810  1.00  0.00           H  
ATOM   3854  H2  WAT   858      27.664 -11.071   3.444  1.00  0.00           H  
TER    3855      WAT   858 
ATOM   3855  O   WAT   859       9.860 -41.180 -14.758  1.00  0.00           O  
ATOM   3856  H1  WAT   859      10.734 -41.092 -14.377  1.00  0.00           H  
ATOM   3857  H2  WAT   859       9.380 -40.418 -14.434  1.00  0.00           H  
TER    3858      WAT   859 
ATOM   3858  O   WAT   860     -25.559 -29.903  -9.548  1.00  0.00           O  
ATOM   3859  H1  WAT   860     -25.877 -30.387  -8.785  1.00  0.00           H  
ATOM   3860  H2  WAT   860     -25.844 -30.425 -10.298  1.00  0.00           H  
TER    3861      WAT   860 
ATOM   3861  O   WAT   861       6.191 -16.170   7.200  1.00  0.00           O  
ATOM   3862  H1  WAT   861       6.426 -15.770   8.038  1.00  0.00           H  
ATOM   3863  H2  WAT   861       5.469 -15.633   6.874  1.00  0.00           H  
TER    3864      WAT   861 
ATOM   3864  O   WAT   862      -5.303 -10.814 -31.145  1.00  0.00           O  
ATOM   3865  H1  WAT   862      -6.156 -10.997 -31.539  1.00  0.00           H  
ATOM   3866  H2  WAT   862      -5.284 -11.354 -30.354  1.00  0.00           H  
TER    3867      WAT   862 
ATOM   3867  O   WAT   863      -2.473  33.735  30.263  1.00  0.00           O  
ATOM   3868  H1  WAT   863      -2.724  34.595  29.926  1.00  0.00           H  
ATOM   3869  H2  WAT   863      -1.588  33.595  29.928  1.00  0.00           H  
TER    3870      WAT   863 
ATOM   3870  O   WAT   864      -5.391  27.293  27.404  1.00  0.00           O  
ATOM   3871  H1  WAT   864      -4.887  28.041  27.082  1.00  0.00           H  
ATOM   3872  H2  WAT   864      -5.915  27.650  28.121  1.00  0.00           H  
TER    3873      WAT   864 
ATOM   3873  O   WAT   865      22.864 -37.628   9.253  1.00  0.00           O  
ATOM   3874  H1  WAT   865      22.861 -38.216  10.008  1.00  0.00           H  
ATOM   3875  H2  WAT   865      23.678 -37.834   8.792  1.00  0.00           H  
TER    3876      WAT   865 
ATOM   3876  O   WAT   866      11.483 -41.493  20.243  1.00  0.00           O  
ATOM   3877  H1  WAT   866      11.152 -41.205  21.094  1.00  0.00           H  
ATOM   3878  H2  WAT   866      10.699 -41.599  19.704  1.00  0.00           H  
TER    3879      WAT   866 
ATOM   3879  O   WAT   867      36.898 -26.100   4.899  1.00  0.00           O  
ATOM   3880  H1  WAT   867      36.254 -25.505   4.515  1.00  0.00           H  
ATOM   3881  H2  WAT   867      37.630 -25.535   5.145  1.00  0.00           H  
TER    3882      WAT   867 
ATOM   3882  O   WAT   868     -38.349   6.864 -16.985  1.00  0.00           O  
ATOM   3883  H1  WAT   868     -38.098   7.001 -16.071  1.00  0.00           H  
ATOM   3884  H2  WAT   868     -37.971   7.609 -17.451  1.00  0.00           H  
TER    3885      WAT   868 
ATOM   3885  O   WAT   869     -22.249  -5.705 -31.935  1.00  0.00           O  
ATOM   3886  H1  WAT   869     -21.725  -4.973 -32.261  1.00  0.00           H  
ATOM   3887  H2  WAT   869     -22.826  -5.312 -31.280  1.00  0.00           H  
TER    3888      WAT   869 
ATOM   3888  O   WAT   870     -14.170  30.264   8.658  1.00  0.00           O  
ATOM   3889  H1  WAT   870     -14.476  31.162   8.530  1.00  0.00           H  
ATOM   3890  H2  WAT   870     -13.808  30.012   7.808  1.00  0.00           H  
TER    3891      WAT   870 
ATOM   3891  O   WAT   871     -26.550  33.387  -1.020  1.00  0.00           O  
ATOM   3892  H1  WAT   871     -25.682  33.024  -0.848  1.00  0.00           H  
ATOM   3893  H2  WAT   871     -26.881  33.637  -0.158  1.00  0.00           H  
TER    3894      WAT   871 
ATOM   3894  O   WAT   872      21.018 -38.557 -27.158  1.00  0.00           O  
ATOM   3895  H1  WAT   872      21.023 -39.406 -26.716  1.00  0.00           H  
ATOM   3896  H2  WAT   872      20.314 -38.069 -26.732  1.00  0.00           H  
TER    3897      WAT   872 
ATOM   3897  O   WAT   873      30.065 -18.698 -13.770  1.00  0.00           O  
ATOM   3898  H1  WAT   873      29.620 -18.037 -13.239  1.00  0.00           H  
ATOM   3899  H2  WAT   873      30.862 -18.901 -13.280  1.00  0.00           H  
TER    3900      WAT   873 
ATOM   3900  O   WAT   874     -20.421   8.211  30.204  1.00  0.00           O  
ATOM   3901  H1  WAT   874     -21.330   7.912  30.193  1.00  0.00           H  
ATOM   3902  H2  WAT   874     -20.477   9.153  30.044  1.00  0.00           H  
TER    3903      WAT   874 
ATOM   3903  O   WAT   875      -7.621 -36.141  -3.337  1.00  0.00           O  
ATOM   3904  H1  WAT   875      -8.309 -36.214  -2.675  1.00  0.00           H  
ATOM   3905  H2  WAT   875      -8.008 -35.599  -4.025  1.00  0.00           H  
TER    3906      WAT   875 
ATOM   3906  O   WAT   876       2.746  -4.660  23.925  1.00  0.00           O  
ATOM   3907  H1  WAT   876       2.551  -5.006  24.796  1.00  0.00           H  
ATOM   3908  H2  WAT   876       1.939  -4.221  23.656  1.00  0.00           H  
TER    3909      WAT   876 
ATOM   3909  O   WAT   877     -20.536   7.838 -25.886  1.00  0.00           O  
ATOM   3910  H1  WAT   877     -19.671   8.233 -25.776  1.00  0.00           H  
ATOM   3911  H2  WAT   877     -20.419   6.927 -25.618  1.00  0.00           H  
TER    3912      WAT   877 
ATOM   3912  O   WAT   878      -0.652  17.782 -17.363  1.00  0.00           O  
ATOM   3913  H1  WAT   878      -0.334  16.913 -17.608  1.00  0.00           H  
ATOM   3914  H2  WAT   878      -0.301  18.364 -18.037  1.00  0.00           H  
TER    3915      WAT   878 
ATOM   3915  O   WAT   879     -32.909 -30.094  21.893  1.00  0.00           O  
ATOM   3916  H1  WAT   879     -33.810 -29.983  22.196  1.00  0.00           H  
ATOM   3917  H2  WAT   879     -32.668 -30.976  22.176  1.00  0.00           H  
TER    3918      WAT   879 
ATOM   3918  O   WAT   880     -22.815  -5.858  29.111  1.00  0.00           O  
ATOM   3919  H1  WAT   880     -22.806  -5.034  29.598  1.00  0.00           H  
ATOM   3920  H2  WAT   880     -22.269  -5.688  28.344  1.00  0.00           H  
TER    3921      WAT   880 
ATOM   3921  O   WAT   881     -13.221  31.109  38.425  1.00  0.00           O  
ATOM   3922  H1  WAT   881     -13.926  30.483  38.588  1.00  0.00           H  
ATOM   3923  H2  WAT   881     -13.199  31.655  39.211  1.00  0.00           H  
TER    3924      WAT   881 
ATOM   3924  O   WAT   882     -10.301 -42.512  -7.012  1.00  0.00           O  
ATOM   3925  H1  WAT   882      -9.513 -42.875  -7.416  1.00  0.00           H  
ATOM   3926  H2  WAT   882     -10.653 -43.229  -6.485  1.00  0.00           H  
TER    3927      WAT   882 
ATOM   3927  O   WAT   883      29.744   7.405 -20.189  1.00  0.00           O  
ATOM   3928  H1  WAT   883      29.352   6.899 -20.900  1.00  0.00           H  
ATOM   3929  H2  WAT   883      29.567   6.889 -19.402  1.00  0.00           H  
TER    3930      WAT   883 
ATOM   3930  O   WAT   884      35.761 -14.019   2.456  1.00  0.00           O  
ATOM   3931  H1  WAT   884      35.408 -13.392   1.825  1.00  0.00           H  
ATOM   3932  H2  WAT   884      35.628 -14.873   2.045  1.00  0.00           H  
TER    3933      WAT   884 
ATOM   3933  O   WAT   885      31.467   8.962  23.516  1.00  0.00           O  
ATOM   3934  H1  WAT   885      30.543   8.862  23.744  1.00  0.00           H  
ATOM   3935  H2  WAT   885      31.938   8.723  24.314  1.00  0.00           H  
TER    3936      WAT   885 
ATOM   3936  O   WAT   886     -10.953 -24.773  31.215  1.00  0.00           O  
ATOM   3937  H1  WAT   886     -10.746 -24.026  30.653  1.00  0.00           H  
ATOM   3938  H2  WAT   886     -10.146 -24.936  31.703  1.00  0.00           H  
TER    3939      WAT   886 
ATOM   3939  O   WAT   887     -24.356 -35.785 -15.779  1.00  0.00           O  
ATOM   3940  H1  WAT   887     -23.495 -35.938 -15.390  1.00  0.00           H  
ATOM   3941  H2  WAT   887     -24.220 -35.053 -16.380  1.00  0.00           H  
TER    3942      WAT   887 
ATOM   3942  O   WAT   888      19.164  22.691  14.897  1.00  0.00           O  
ATOM   3943  H1  WAT   888      18.426  23.032  15.404  1.00  0.00           H  
ATOM   3944  H2  WAT   888      19.017  23.019  14.010  1.00  0.00           H  
TER    3945      WAT   888 
ATOM   3945  O   WAT   889      32.070 -26.777  28.095  1.00  0.00           O  
ATOM   3946  H1  WAT   889      31.292 -26.607  28.626  1.00  0.00           H  
ATOM   3947  H2  WAT   889      31.741 -26.833  27.198  1.00  0.00           H  
TER    3948      WAT   889 
ATOM   3948  O   WAT   890     -39.905   5.004  11.914  1.00  0.00           O  
ATOM   3949  H1  WAT   890     -39.961   5.929  12.154  1.00  0.00           H  
ATOM   3950  H2  WAT   890     -39.122   4.687  12.365  1.00  0.00           H  
TER    3951      WAT   890 
ATOM   3951  O   WAT   891     -41.206  -2.690  15.695  1.00  0.00           O  
ATOM   3952  H1  WAT   891     -41.547  -1.797  15.757  1.00  0.00           H  
ATOM   3953  H2  WAT   891     -41.065  -2.828  14.759  1.00  0.00           H  
TER    3954      WAT   891 
ATOM   3954  O   WAT   892      34.080  23.848 -16.980  1.00  0.00           O  
ATOM   3955  H1  WAT   892      34.533  24.164 -17.763  1.00  0.00           H  
ATOM   3956  H2  WAT   892      34.530  23.033 -16.756  1.00  0.00           H  
TER    3957      WAT   892 
ATOM   3957  O   WAT   893       1.856  25.697 -24.333  1.00  0.00           O  
ATOM   3958  H1  WAT   893       1.591  24.991 -23.744  1.00  0.00           H  
ATOM   3959  H2  WAT   893       1.896  25.286 -25.196  1.00  0.00           H  
TER    3960      WAT   893 
ATOM   3960  O   WAT   894     -23.000   5.540  -8.202  1.00  0.00           O  
ATOM   3961  H1  WAT   894     -23.850   5.703  -8.612  1.00  0.00           H  
ATOM   3962  H2  WAT   894     -22.835   4.610  -8.355  1.00  0.00           H  
TER    3963      WAT   894 
ATOM   3963  O   WAT   895     -25.482  -4.122 -24.821  1.00  0.00           O  
ATOM   3964  H1  WAT   895     -26.111  -4.022 -25.536  1.00  0.00           H  
ATOM   3965  H2  WAT   895     -25.892  -4.751 -24.228  1.00  0.00           H  
TER    3966      WAT   895 
ATOM   3966  O   WAT   896      34.192   5.201   3.024  1.00  0.00           O  
ATOM   3967  H1  WAT   896      34.980   4.660   2.970  1.00  0.00           H  
ATOM   3968  H2  WAT   896      33.481   4.615   2.763  1.00  0.00           H  
TER    3969      WAT   896 
ATOM   3969  O   WAT   897     -32.894   7.506  14.031  1.00  0.00           O  
ATOM   3970  H1  WAT   897     -32.376   8.300  14.165  1.00  0.00           H  
ATOM   3971  H2  WAT   897     -33.774   7.742  14.326  1.00  0.00           H  
TER    3972      WAT   897 
ATOM   3972  O   WAT   898      42.914 -20.364  -1.246  1.00  0.00           O  
ATOM   3973  H1  WAT   898      42.651 -19.471  -1.023  1.00  0.00           H  
ATOM   3974  H2  WAT   898      42.516 -20.524  -2.102  1.00  0.00           H  
TER    3975      WAT   898 
ATOM   3975  O   WAT   899     -37.449 -25.335  17.591  1.00  0.00           O  
ATOM   3976  H1  WAT   899     -36.781 -25.775  18.117  1.00  0.00           H  
ATOM   3977  H2  WAT   899     -38.102 -25.044  18.228  1.00  0.00           H  
TER    3978      WAT   899 
ATOM   3978  O   WAT   900     -31.114  -4.213  -8.535  1.00  0.00           O  
ATOM   3979  H1  WAT   900     -32.066  -4.206  -8.438  1.00  0.00           H  
ATOM   3980  H2  WAT   900     -30.954  -3.757  -9.361  1.00  0.00           H  
TER    3981      WAT   900 
ATOM   3981  O   WAT   901     -34.912 -26.818   9.720  1.00  0.00           O  
ATOM   3982  H1  WAT   901     -34.655 -26.332   8.936  1.00  0.00           H  
ATOM   3983  H2  WAT   901     -34.235 -27.488   9.818  1.00  0.00           H  
TER    3984      WAT   901 
ATOM   3984  O   WAT   902      14.360  32.220   8.913  1.00  0.00           O  
ATOM   3985  H1  WAT   902      13.627  32.416   9.496  1.00  0.00           H  
ATOM   3986  H2  WAT   902      14.230  31.305   8.663  1.00  0.00           H  
TER    3987      WAT   902 
ATOM   3987  O   WAT   903      23.119  13.397  23.173  1.00  0.00           O  
ATOM   3988  H1  WAT   903      23.887  13.290  22.611  1.00  0.00           H  
ATOM   3989  H2  WAT   903      22.441  12.867  22.754  1.00  0.00           H  
TER    3990      WAT   903 
ATOM   3990  O   WAT   904      -2.893 -42.629  25.754  1.00  0.00           O  
ATOM   3991  H1  WAT   904      -2.441 -43.346  25.309  1.00  0.00           H  
ATOM   3992  H2  WAT   904      -3.596 -42.380  25.154  1.00  0.00           H  
TER    3993      WAT   904 
ATOM   3993  O   WAT   905      27.740  23.029  12.956  1.00  0.00           O  
ATOM   3994  H1  WAT   905      28.662  22.843  13.133  1.00  0.00           H  
ATOM   3995  H2  WAT   905      27.614  23.928  13.259  1.00  0.00           H  
TER    3996      WAT   905 
ATOM   3996  O   WAT   906     -36.657   0.866 -19.332  1.00  0.00           O  
ATOM   3997  H1  WAT   906     -36.053   0.672 -20.050  1.00  0.00           H  
ATOM   3998  H2  WAT   906     -36.310   0.374 -18.588  1.00  0.00           H  
TER    3999      WAT   906 
ATOM   3999  O   WAT   907      37.399  12.542  18.315  1.00  0.00           O  
ATOM   4000  H1  WAT   907      37.190  12.912  19.172  1.00  0.00           H  
ATOM   4001  H2  WAT   907      36.553  12.474  17.871  1.00  0.00           H  
TER    4002      WAT   907 
ATOM   4002  O   WAT   908      10.209 -40.417  -1.150  1.00  0.00           O  
ATOM   4003  H1  WAT   908      10.338 -41.350  -0.978  1.00  0.00           H  
ATOM   4004  H2  WAT   908      10.891 -39.983  -0.636  1.00  0.00           H  
TER    4005      WAT   908 
ATOM   4005  O   WAT   909     -12.890  -5.228 -38.760  1.00  0.00           O  
ATOM   4006  H1  WAT   909     -12.278  -4.887 -38.108  1.00  0.00           H  
ATOM   4007  H2  WAT   909     -12.978  -4.520 -39.398  1.00  0.00           H  
TER    4008      WAT   909 
ATOM   4008  O   WAT   910      12.998  47.517  -8.306  1.00  0.00           O  
ATOM   4009  H1  WAT   910      12.677  46.654  -8.044  1.00  0.00           H  
ATOM   4010  H2  WAT   910      13.934  47.389  -8.459  1.00  0.00           H  
TER    4011      WAT   910 
ATOM   4011  O   WAT   911      30.467  28.857   4.678  1.00  0.00           O  
ATOM   4012  H1  WAT   911      30.336  29.112   3.765  1.00  0.00           H  
ATOM   4013  H2  WAT   911      31.285  29.285   4.931  1.00  0.00           H  
TER    4014      WAT   911 
ATOM   4014  O   WAT   912      22.475  27.749  11.012  1.00  0.00           O  
ATOM   4015  H1  WAT   912      23.075  28.137  10.374  1.00  0.00           H  
ATOM   4016  H2  WAT   912      21.739  27.433  10.487  1.00  0.00           H  
TER    4017      WAT   912 
ATOM   4017  O   WAT   913      -0.621 -44.052   3.367  1.00  0.00           O  
ATOM   4018  H1  WAT   913      -0.177 -44.884   3.532  1.00  0.00           H  
ATOM   4019  H2  WAT   913      -1.184 -43.926   4.131  1.00  0.00           H  
TER    4020      WAT   913 
ATOM   4020  O   WAT   914      21.079 -21.400 -20.604  1.00  0.00           O  
ATOM   4021  H1  WAT   914      21.855 -21.885 -20.322  1.00  0.00           H  
ATOM   4022  H2  WAT   914      20.616 -22.006 -21.183  1.00  0.00           H  
TER    4023      WAT   914 
ATOM   4023  O   WAT   915     -34.147 -33.340  18.959  1.00  0.00           O  
ATOM   4024  H1  WAT   915     -34.015 -33.841  18.154  1.00  0.00           H  
ATOM   4025  H2  WAT   915     -33.309 -33.401  19.418  1.00  0.00           H  
TER    4026      WAT   915 
ATOM   4026  O   WAT   916     -13.441  -0.607   2.793  1.00  0.00           O  
ATOM   4027  H1  WAT   916     -13.553  -1.042   3.638  1.00  0.00           H  
ATOM   4028  H2  WAT   916     -14.177  -0.916   2.265  1.00  0.00           H  
TER    4029      WAT   916 
ATOM   4029  O   WAT   917      22.401  23.281  18.431  1.00  0.00           O  
ATOM   4030  H1  WAT   917      21.765  22.632  18.731  1.00  0.00           H  
ATOM   4031  H2  WAT   917      22.434  23.163  17.482  1.00  0.00           H  
TER    4032      WAT   917 
ATOM   4032  O   WAT   918      -6.349 -21.478  25.889  1.00  0.00           O  
ATOM   4033  H1  WAT   918      -6.923 -22.002  25.331  1.00  0.00           H  
ATOM   4034  H2  WAT   918      -5.529 -21.418  25.401  1.00  0.00           H  
TER    4035      WAT   918 
ATOM   4035  O   WAT   919     -31.763   7.378  -1.051  1.00  0.00           O  
ATOM   4036  H1  WAT   919     -30.892   7.161  -0.721  1.00  0.00           H  
ATOM   4037  H2  WAT   919     -32.305   7.454  -0.266  1.00  0.00           H  
TER    4038      WAT   919 
ATOM   4038  O   WAT   920     -42.948 -20.603   7.894  1.00  0.00           O  
ATOM   4039  H1  WAT   920     -42.278 -19.946   8.081  1.00  0.00           H  
ATOM   4040  H2  WAT   920     -43.748 -20.246   8.279  1.00  0.00           H  
TER    4041      WAT   920 
ATOM   4041  O   WAT   921     -37.245  14.399 -22.560  1.00  0.00           O  
ATOM   4042  H1  WAT   921     -36.341  14.478 -22.257  1.00  0.00           H  
ATOM   4043  H2  WAT   921     -37.538  15.302 -22.678  1.00  0.00           H  
TER    4044      WAT   921 
ATOM   4044  O   WAT   922      32.956 -19.668 -27.720  1.00  0.00           O  
ATOM   4045  H1  WAT   922      33.315 -20.417 -28.195  1.00  0.00           H  
ATOM   4046  H2  WAT   922      32.509 -20.053 -26.966  1.00  0.00           H  
TER    4047      WAT   922 
ATOM   4047  O   WAT   923     -20.137 -23.515  27.111  1.00  0.00           O  
ATOM   4048  H1  WAT   923     -20.025 -23.371  26.172  1.00  0.00           H  
ATOM   4049  H2  WAT   923     -20.477 -22.684  27.443  1.00  0.00           H  
TER    4050      WAT   923 
ATOM   4050  O   WAT   924      22.973   7.448   6.261  1.00  0.00           O  
ATOM   4051  H1  WAT   924      23.880   7.688   6.074  1.00  0.00           H  
ATOM   4052  H2  WAT   924      22.783   6.734   5.653  1.00  0.00           H  
TER    4053      WAT   924 
ATOM   4053  O   WAT   925      27.142  -9.511  20.436  1.00  0.00           O  
ATOM   4054  H1  WAT   925      28.001  -9.538  20.858  1.00  0.00           H  
ATOM   4055  H2  WAT   925      26.931 -10.429  20.264  1.00  0.00           H  
TER    4056      WAT   925 
ATOM   4056  O   WAT   926      30.028  21.507  -8.679  1.00  0.00           O  
ATOM   4057  H1  WAT   926      30.854  21.821  -8.310  1.00  0.00           H  
ATOM   4058  H2  WAT   926      30.222  21.354  -9.604  1.00  0.00           H  
TER    4059      WAT   926 
ATOM   4059  O   WAT   927     -26.114  26.947 -18.232  1.00  0.00           O  
ATOM   4060  H1  WAT   927     -26.085  27.648 -17.580  1.00  0.00           H  
ATOM   4061  H2  WAT   927     -25.303  27.049 -18.730  1.00  0.00           H  
TER    4062      WAT   927 
ATOM   4062  O   WAT   928      40.209 -11.541  19.708  1.00  0.00           O  
ATOM   4063  H1  WAT   928      40.123 -12.052  20.513  1.00  0.00           H  
ATOM   4064  H2  WAT   928      39.620 -10.797  19.832  1.00  0.00           H  
TER    4065      WAT   928 
ATOM   4065  O   WAT   929     -21.015  37.829  12.806  1.00  0.00           O  
ATOM   4066  H1  WAT   929     -21.669  37.740  13.500  1.00  0.00           H  
ATOM   4067  H2  WAT   929     -20.179  37.874  13.269  1.00  0.00           H  
TER    4068      WAT   929 
ATOM   4068  O   WAT   930      42.041  -0.462  14.932  1.00  0.00           O  
ATOM   4069  H1  WAT   930      41.360  -0.057  14.395  1.00  0.00           H  
ATOM   4070  H2  WAT   930      41.575  -1.111  15.459  1.00  0.00           H  
TER    4071      WAT   930 
ATOM   4071  O   WAT   931      43.205  -4.385  11.877  1.00  0.00           O  
ATOM   4072  H1  WAT   931      43.118  -5.101  12.507  1.00  0.00           H  
ATOM   4073  H2  WAT   931      42.452  -3.820  12.050  1.00  0.00           H  
TER    4074      WAT   931 
ATOM   4074  O   WAT   932     -18.279 -12.297  30.033  1.00  0.00           O  
ATOM   4075  H1  WAT   932     -18.660 -11.943  30.837  1.00  0.00           H  
ATOM   4076  H2  WAT   932     -17.334 -12.229  30.166  1.00  0.00           H  
TER    4077      WAT   932 
ATOM   4077  O   WAT   933      12.703  -5.464  18.792  1.00  0.00           O  
ATOM   4078  H1  WAT   933      13.049  -6.282  19.150  1.00  0.00           H  
ATOM   4079  H2  WAT   933      13.442  -4.857  18.825  1.00  0.00           H  
TER    4080      WAT   933 
ATOM   4080  O   WAT   934      -7.010 -30.193  -8.474  1.00  0.00           O  
ATOM   4081  H1  WAT   934      -6.326 -29.966  -9.104  1.00  0.00           H  
ATOM   4082  H2  WAT   934      -6.736 -31.038  -8.117  1.00  0.00           H  
TER    4083      WAT   934 
ATOM   4083  O   WAT   935     -34.157 -35.698   5.793  1.00  0.00           O  
ATOM   4084  H1  WAT   935     -33.820 -35.997   6.638  1.00  0.00           H  
ATOM   4085  H2  WAT   935     -34.548 -36.479   5.401  1.00  0.00           H  
TER    4086      WAT   935 
ATOM   4086  O   WAT   936      43.094 -17.183 -24.121  1.00  0.00           O  
ATOM   4087  H1  WAT   936      42.633 -16.448 -23.717  1.00  0.00           H  
ATOM   4088  H2  WAT   936      43.387 -17.718 -23.382  1.00  0.00           H  
TER    4089      WAT   936 
ATOM   4089  O   WAT   937      23.096 -12.690  16.908  1.00  0.00           O  
ATOM   4090  H1  WAT   937      22.244 -12.560  16.492  1.00  0.00           H  
ATOM   4091  H2  WAT   937      23.731 -12.411  16.248  1.00  0.00           H  
TER    4092      WAT   937 
ATOM   4092  O   WAT   938     -12.041  34.605 -14.782  1.00  0.00           O  
ATOM   4093  H1  WAT   938     -11.545  34.295 -15.540  1.00  0.00           H  
ATOM   4094  H2  WAT   938     -12.353  35.473 -15.040  1.00  0.00           H  
TER    4095      WAT   938 
ATOM   4095  O   WAT   939     -11.502  28.750 -29.833  1.00  0.00           O  
ATOM   4096  H1  WAT   939     -11.200  29.652 -29.729  1.00  0.00           H  
ATOM   4097  H2  WAT   939     -12.351  28.730 -29.391  1.00  0.00           H  
TER    4098      WAT   939 
ATOM   4098  O   WAT   940     -14.098  12.524 -43.457  1.00  0.00           O  
ATOM   4099  H1  WAT   940     -13.648  11.765 -43.088  1.00  0.00           H  
ATOM   4100  H2  WAT   940     -13.440  12.950 -44.006  1.00  0.00           H  
TER    4101      WAT   940 
ATOM   4101  O   WAT   941       2.129 -26.975  27.485  1.00  0.00           O  
ATOM   4102  H1  WAT   941       1.594 -27.202  28.246  1.00  0.00           H  
ATOM   4103  H2  WAT   941       2.112 -27.760  26.938  1.00  0.00           H  
TER    4104      WAT   941 
ATOM   4104  O   WAT   942      10.875  21.475  27.347  1.00  0.00           O  
ATOM   4105  H1  WAT   942      11.604  20.869  27.215  1.00  0.00           H  
ATOM   4106  H2  WAT   942      10.124  21.038  26.945  1.00  0.00           H  
TER    4107      WAT   942 
ATOM   4107  O   WAT   943     -13.619  41.184  -9.279  1.00  0.00           O  
ATOM   4108  H1  WAT   943     -13.685  41.887  -9.926  1.00  0.00           H  
ATOM   4109  H2  WAT   943     -12.744  40.818  -9.412  1.00  0.00           H  
TER    4110      WAT   943 
ATOM   4110  O   WAT   944       1.031  30.099 -23.863  1.00  0.00           O  
ATOM   4111  H1  WAT   944       0.794  30.972 -23.551  1.00  0.00           H  
ATOM   4112  H2  WAT   944       0.781  29.513 -23.149  1.00  0.00           H  
TER    4113      WAT   944 
ATOM   4113  O   WAT   945      13.241 -32.031   0.033  1.00  0.00           O  
ATOM   4114  H1  WAT   945      12.962 -31.684  -0.814  1.00  0.00           H  
ATOM   4115  H2  WAT   945      12.519 -32.595   0.311  1.00  0.00           H  
TER    4116      WAT   945 
ATOM   4116  O   WAT   946      -9.604  14.786  23.543  1.00  0.00           O  
ATOM   4117  H1  WAT   946      -9.629  13.941  23.094  1.00  0.00           H  
ATOM   4118  H2  WAT   946     -10.470  14.871  23.943  1.00  0.00           H  
TER    4119      WAT   946 
ATOM   4119  O   WAT   947     -20.333  14.214 -31.924  1.00  0.00           O  
ATOM   4120  H1  WAT   947     -19.851  14.784 -32.523  1.00  0.00           H  
ATOM   4121  H2  WAT   947     -19.762  13.454 -31.806  1.00  0.00           H  
TER    4122      WAT   947 
ATOM   4122  O   WAT   948      -9.971 -47.660   3.096  1.00  0.00           O  
ATOM   4123  H1  WAT   948     -10.270 -48.548   2.898  1.00  0.00           H  
ATOM   4124  H2  WAT   948      -9.863 -47.651   4.047  1.00  0.00           H  
TER    4125      WAT   948 
ATOM   4125  O   WAT   949     -28.931  12.562  27.413  1.00  0.00           O  
ATOM   4126  H1  WAT   949     -29.021  11.961  28.152  1.00  0.00           H  
ATOM   4127  H2  WAT   949     -28.332  12.117  26.814  1.00  0.00           H  
TER    4128      WAT   949 
ATOM   4128  O   WAT   950      15.275  47.737  19.248  1.00  0.00           O  
ATOM   4129  H1  WAT   950      14.924  47.170  19.935  1.00  0.00           H  
ATOM   4130  H2  WAT   950      15.481  47.142  18.527  1.00  0.00           H  
TER    4131      WAT   950 
ATOM   4131  O   WAT   951      21.859   9.794   4.823  1.00  0.00           O  
ATOM   4132  H1  WAT   951      22.262   9.028   5.232  1.00  0.00           H  
ATOM   4133  H2  WAT   951      20.978   9.504   4.587  1.00  0.00           H  
TER    4134      WAT   951 
ATOM   4134  O   WAT   952     -21.665 -26.988   4.993  1.00  0.00           O  
ATOM   4135  H1  WAT   952     -20.738 -26.958   5.231  1.00  0.00           H  
ATOM   4136  H2  WAT   952     -21.999 -26.120   5.221  1.00  0.00           H  
TER    4137      WAT   952 
ATOM   4137  O   WAT   953      33.394 -10.509   3.733  1.00  0.00           O  
ATOM   4138  H1  WAT   953      32.738 -10.454   4.427  1.00  0.00           H  
ATOM   4139  H2  WAT   953      33.744 -11.397   3.803  1.00  0.00           H  
TER    4140      WAT   953 
ATOM   4140  O   WAT   954      -3.691  35.914  -1.399  1.00  0.00           O  
ATOM   4141  H1  WAT   954      -3.099  36.360  -0.793  1.00  0.00           H  
ATOM   4142  H2  WAT   954      -3.630  34.990  -1.155  1.00  0.00           H  
TER    4143      WAT   954 
ATOM   4143  O   WAT   955       3.873  23.665  -8.871  1.00  0.00           O  
ATOM   4144  H1  WAT   955       3.893  24.585  -8.610  1.00  0.00           H  
ATOM   4145  H2  WAT   955       2.945  23.476  -9.013  1.00  0.00           H  
TER    4146      WAT   955 
ATOM   4146  O   WAT   956       9.618  47.294   1.499  1.00  0.00           O  
ATOM   4147  H1  WAT   956       9.464  46.768   2.283  1.00  0.00           H  
ATOM   4148  H2  WAT   956      10.528  47.113   1.264  1.00  0.00           H  
TER    4149      WAT   956 
ATOM   4149  O   WAT   957       0.110  22.841   9.182  1.00  0.00           O  
ATOM   4150  H1  WAT   957      -0.222  21.959   9.351  1.00  0.00           H  
ATOM   4151  H2  WAT   957      -0.636  23.415   9.355  1.00  0.00           H  
TER    4152      WAT   957 
ATOM   4152  O   WAT   958      38.663  30.377   4.278  1.00  0.00           O  
ATOM   4153  H1  WAT   958      37.950  30.961   4.538  1.00  0.00           H  
ATOM   4154  H2  WAT   958      39.326  30.491   4.959  1.00  0.00           H  
TER    4155      WAT   958 
ATOM   4155  O   WAT   959     -28.770  11.023 -27.997  1.00  0.00           O  
ATOM   4156  H1  WAT   959     -29.416  11.722 -27.898  1.00  0.00           H  
ATOM   4157  H2  WAT   959     -28.971  10.410 -27.289  1.00  0.00           H  
TER    4158      WAT   959 
ATOM   4158  O   WAT   960      18.643 -24.963  -6.244  1.00  0.00           O  
ATOM   4159  H1  WAT   960      18.244 -24.336  -5.641  1.00  0.00           H  
ATOM   4160  H2  WAT   960      18.615 -25.798  -5.776  1.00  0.00           H  
TER    4161      WAT   960 
ATOM   4161  O   WAT   961       9.205  34.298 -10.247  1.00  0.00           O  
ATOM   4162  H1  WAT   961       8.296  34.302 -10.549  1.00  0.00           H  
ATOM   4163  H2  WAT   961       9.167  33.894  -9.380  1.00  0.00           H  
TER    4164      WAT   961 
ATOM   4164  O   WAT   962      35.590   5.398  -6.571  1.00  0.00           O  
ATOM   4165  H1  WAT   962      36.093   4.586  -6.511  1.00  0.00           H  
ATOM   4166  H2  WAT   962      36.235   6.062  -6.815  1.00  0.00           H  
TER    4167      WAT   962 
ATOM   4167  O   WAT   963       8.473 -24.589  34.445  1.00  0.00           O  
ATOM   4168  H1  WAT   963       9.177 -24.997  33.941  1.00  0.00           H  
ATOM   4169  H2  WAT   963       8.918 -23.960  35.012  1.00  0.00           H  
TER    4170      WAT   963 
ATOM   4170  O   WAT   964      32.635  30.272   5.536  1.00  0.00           O  
ATOM   4171  H1  WAT   964      33.446  29.947   5.144  1.00  0.00           H  
ATOM   4172  H2  WAT   964      32.493  31.122   5.121  1.00  0.00           H  
TER    4173      WAT   964 
ATOM   4173  O   WAT   965      20.972  33.403   5.525  1.00  0.00           O  
ATOM   4174  H1  WAT   965      21.652  34.014   5.240  1.00  0.00           H  
ATOM   4175  H2  WAT   965      20.691  32.966   4.721  1.00  0.00           H  
TER    4176      WAT   965 
ATOM   4176  O   WAT   966     -17.357  21.118 -33.697  1.00  0.00           O  
ATOM   4177  H1  WAT   966     -17.869  20.857 -32.931  1.00  0.00           H  
ATOM   4178  H2  WAT   966     -17.392  22.074 -33.694  1.00  0.00           H  
TER    4179      WAT   966 
ATOM   4179  O   WAT   967      28.434   8.192  36.216  1.00  0.00           O  
ATOM   4180  H1  WAT   967      28.174   7.963  37.108  1.00  0.00           H  
ATOM   4181  H2  WAT   967      27.906   8.961  36.002  1.00  0.00           H  
TER    4182      WAT   967 
ATOM   4182  O   WAT   968      41.690  11.340  -4.895  1.00  0.00           O  
ATOM   4183  H1  WAT   968      41.453  11.928  -4.178  1.00  0.00           H  
ATOM   4184  H2  WAT   968      42.156  11.899  -5.517  1.00  0.00           H  
TER    4185      WAT   968 
ATOM   4185  O   WAT   969      30.551 -23.982 -20.428  1.00  0.00           O  
ATOM   4186  H1  WAT   969      30.901 -23.837 -21.307  1.00  0.00           H  
ATOM   4187  H2  WAT   969      29.790 -23.404 -20.374  1.00  0.00           H  
TER    4188      WAT   969 
ATOM   4188  O   WAT   970     -26.070  -2.331 -20.304  1.00  0.00           O  
ATOM   4189  H1  WAT   970     -26.487  -1.473 -20.227  1.00  0.00           H  
ATOM   4190  H2  WAT   970     -26.667  -2.839 -20.854  1.00  0.00           H  
TER    4191      WAT   970 
ATOM   4191  O   WAT   971      12.382 -13.781 -41.542  1.00  0.00           O  
ATOM   4192  H1  WAT   971      12.058 -12.888 -41.424  1.00  0.00           H  
ATOM   4193  H2  WAT   971      11.605 -14.289 -41.776  1.00  0.00           H  
TER    4194      WAT   971 
ATOM   4194  O   WAT   972      35.990 -11.186 -31.039  1.00  0.00           O  
ATOM   4195  H1  WAT   972      36.037 -10.232 -31.089  1.00  0.00           H  
ATOM   4196  H2  WAT   972      35.057 -11.376 -30.938  1.00  0.00           H  
TER    4197      WAT   972 
ATOM   4197  O   WAT   973      40.792  28.822  13.671  1.00  0.00           O  
ATOM   4198  H1  WAT   973      40.423  28.814  12.788  1.00  0.00           H  
ATOM   4199  H2  WAT   973      41.673  29.181  13.560  1.00  0.00           H  
TER    4200      WAT   973 
ATOM   4200  O   WAT   974      -9.872  31.604 -32.321  1.00  0.00           O  
ATOM   4201  H1  WAT   974     -10.106  31.912 -31.445  1.00  0.00           H  
ATOM   4202  H2  WAT   974      -9.604  30.694 -32.190  1.00  0.00           H  
TER    4203      WAT   974 
ATOM   4203  O   WAT   975      -0.274  35.349 -16.886  1.00  0.00           O  
ATOM   4204  H1  WAT   975       0.264  35.788 -17.544  1.00  0.00           H  
ATOM   4205  H2  WAT   975       0.356  34.915 -16.311  1.00  0.00           H  
TER    4206      WAT   975 
ATOM   4206  O   WAT   976      -2.257  24.852   9.225  1.00  0.00           O  
ATOM   4207  H1  WAT   976      -1.818  24.819   8.375  1.00  0.00           H  
ATOM   4208  H2  WAT   976      -3.071  25.325   9.056  1.00  0.00           H  
TER    4209      WAT   976 
ATOM   4209  O   WAT   977      16.776 -28.924 -26.732  1.00  0.00           O  
ATOM   4210  H1  WAT   977      16.184 -28.908 -25.979  1.00  0.00           H  
ATOM   4211  H2  WAT   977      16.417 -29.602 -27.305  1.00  0.00           H  
TER    4212      WAT   977 
ATOM   4212  O   WAT   978      28.026 -29.522  -9.927  1.00  0.00           O  
ATOM   4213  H1  WAT   978      28.709 -28.892  -9.696  1.00  0.00           H  
ATOM   4214  H2  WAT   978      27.428 -29.031 -10.491  1.00  0.00           H  
TER    4215      WAT   978 
ATOM   4215  O   WAT   979      38.626   9.941  31.820  1.00  0.00           O  
ATOM   4216  H1  WAT   979      38.737  10.610  31.145  1.00  0.00           H  
ATOM   4217  H2  WAT   979      38.441   9.138  31.334  1.00  0.00           H  
TER    4218      WAT   979 
ATOM   4218  O   WAT   980       2.235  38.159  16.820  1.00  0.00           O  
ATOM   4219  H1  WAT   980       1.377  37.945  17.186  1.00  0.00           H  
ATOM   4220  H2  WAT   980       2.081  38.234  15.878  1.00  0.00           H  
TER    4221      WAT   980 
ATOM   4221  O   WAT   981      -9.462 -26.944  16.977  1.00  0.00           O  
ATOM   4222  H1  WAT   981     -10.361 -26.616  16.934  1.00  0.00           H  
ATOM   4223  H2  WAT   981      -9.099 -26.761  16.110  1.00  0.00           H  
TER    4224      WAT   981 
ATOM   4224  O   WAT   982     -17.958 -30.430   9.579  1.00  0.00           O  
ATOM   4225  H1  WAT   982     -18.099 -31.375   9.621  1.00  0.00           H  
ATOM   4226  H2  WAT   982     -17.893 -30.157  10.494  1.00  0.00           H  
TER    4227      WAT   982 
ATOM   4227  O   WAT   983      36.507  -4.182   0.435  1.00  0.00           O  
ATOM   4228  H1  WAT   983      36.416  -5.135   0.432  1.00  0.00           H  
ATOM   4229  H2  WAT   983      35.797  -3.875   0.999  1.00  0.00           H  
TER    4230      WAT   983 
ATOM   4230  O   WAT   984       2.002  -6.011 -31.974  1.00  0.00           O  
ATOM   4231  H1  WAT   984       2.277  -6.136 -32.883  1.00  0.00           H  
ATOM   4232  H2  WAT   984       2.758  -5.607 -31.549  1.00  0.00           H  
TER    4233      WAT   984 
ATOM   4233  O   WAT   985     -36.172 -20.476 -23.226  1.00  0.00           O  
ATOM   4234  H1  WAT   985     -36.935 -20.388 -22.655  1.00  0.00           H  
ATOM   4235  H2  WAT   985     -35.440 -20.625 -22.628  1.00  0.00           H  
TER    4236      WAT   985 
ATOM   4236  O   WAT   986      -7.477 -24.258 -35.203  1.00  0.00           O  
ATOM   4237  H1  WAT   986      -7.410 -24.535 -34.289  1.00  0.00           H  
ATOM   4238  H2  WAT   986      -8.375 -23.941 -35.292  1.00  0.00           H  
TER    4239      WAT   986 
ATOM   4239  O   WAT   987      10.877 -36.062 -29.785  1.00  0.00           O  
ATOM   4240  H1  WAT   987      11.500 -35.764 -29.123  1.00  0.00           H  
ATOM   4241  H2  WAT   987      11.261 -36.867 -30.132  1.00  0.00           H  
TER    4242      WAT   987 
ATOM   4242  O   WAT   988     -42.725 -15.399   0.729  1.00  0.00           O  
ATOM   4243  H1  WAT   988     -42.555 -15.711   1.618  1.00  0.00           H  
ATOM   4244  H2  WAT   988     -42.146 -15.924   0.176  1.00  0.00           H  
TER    4245      WAT   988 
ATOM   4245  O   WAT   989      31.432 -11.241  30.845  1.00  0.00           O  
ATOM   4246  H1  WAT   989      32.339 -11.392  30.579  1.00  0.00           H  
ATOM   4247  H2  WAT   989      31.169 -10.456  30.365  1.00  0.00           H  
TER    4248      WAT   989 
ATOM   4248  O   WAT   990     -10.907  25.049   4.586  1.00  0.00           O  
ATOM   4249  H1  WAT   990     -10.019  25.380   4.449  1.00  0.00           H  
ATOM   4250  H2  WAT   990     -11.465  25.824   4.511  1.00  0.00           H  
TER    4251      WAT   990 
ATOM   4251  O   WAT   991      22.276  33.566  -4.421  1.00  0.00           O  
ATOM   4252  H1  WAT   991      22.520  33.983  -5.247  1.00  0.00           H  
ATOM   4253  H2  WAT   991      22.505  34.209  -3.750  1.00  0.00           H  
TER    4254      WAT   991 
ATOM   4254  O   WAT   992     -27.228 -11.204 -26.303  1.00  0.00           O  
ATOM   4255  H1  WAT   992     -26.857 -10.504 -25.766  1.00  0.00           H  
ATOM   4256  H2  WAT   992     -27.931 -10.780 -26.796  1.00  0.00           H  
TER    4257      WAT   992 
ATOM   4257  O   WAT   993     -37.736 -13.676  -6.579  1.00  0.00           O  
ATOM   4258  H1  WAT   993     -37.834 -13.014  -7.263  1.00  0.00           H  
ATOM   4259  H2  WAT   993     -38.627 -13.835  -6.269  1.00  0.00           H  
TER    4260      WAT   993 
ATOM   4260  O   WAT   994      40.034  12.422 -26.362  1.00  0.00           O  
ATOM   4261  H1  WAT   994      40.039  12.197 -27.293  1.00  0.00           H  
ATOM   4262  H2  WAT   994      40.697  11.852 -25.974  1.00  0.00           H  
TER    4263      WAT   994 
ATOM   4263  O   WAT   995      -7.652  16.899  32.137  1.00  0.00           O  
ATOM   4264  H1  WAT   995      -7.697  16.444  31.297  1.00  0.00           H  
ATOM   4265  H2  WAT   995      -8.052  16.292  32.760  1.00  0.00           H  
TER    4266      WAT   995 
ATOM   4266  O   WAT   996      19.429 -33.140   4.301  1.00  0.00           O  
ATOM   4267  H1  WAT   996      19.590 -33.448   5.193  1.00  0.00           H  
ATOM   4268  H2  WAT   996      18.637 -32.607   4.371  1.00  0.00           H  
TER    4269      WAT   996 
ATOM   4269  O   WAT   997     -12.669  21.770  -7.038  1.00  0.00           O  
ATOM   4270  H1  WAT   997     -11.928  22.217  -7.447  1.00  0.00           H  
ATOM   4271  H2  WAT   997     -12.621  20.874  -7.369  1.00  0.00           H  
TER    4272      WAT   997 
ATOM   4272  O   WAT   998      -9.814  28.146 -17.400  1.00  0.00           O  
ATOM   4273  H1  WAT   998     -10.317  27.334 -17.461  1.00  0.00           H  
ATOM   4274  H2  WAT   998      -8.999  27.959 -17.866  1.00  0.00           H  
TER    4275      WAT   998 
ATOM   4275  O   WAT   999      -3.773  44.598   7.659  1.00  0.00           O  
ATOM   4276  H1  WAT   999      -3.039  45.109   8.001  1.00  0.00           H  
ATOM   4277  H2  WAT   999      -3.784  44.792   6.722  1.00  0.00           H  
TER    4278      WAT   999 
ATOM   4278  O   WAT  1000      35.297  13.793  11.288  1.00  0.00           O  
ATOM   4279  H1  WAT  1000      35.254  13.386  12.154  1.00  0.00           H  
ATOM   4280  H2  WAT  1000      35.510  13.073  10.695  1.00  0.00           H  
TER    4281      WAT  1000 
ATOM   4281  O   WAT  1001     -15.348  -0.483  22.810  1.00  0.00           O  
ATOM   4282  H1  WAT  1001     -15.860  -0.577  22.006  1.00  0.00           H  
ATOM   4283  H2  WAT  1001     -14.440  -0.444  22.512  1.00  0.00           H  
TER    4284      WAT  1001 
ATOM   4284  O   WAT  1002      30.341 -30.825  -6.195  1.00  0.00           O  
ATOM   4285  H1  WAT  1002      30.719 -29.950  -6.288  1.00  0.00           H  
ATOM   4286  H2  WAT  1002      29.460 -30.744  -6.560  1.00  0.00           H  
TER    4287      WAT  1002 
ATOM   4287  O   WAT  1003      -5.854   8.980 -26.384  1.00  0.00           O  
ATOM   4288  H1  WAT  1003      -6.583   8.571 -26.849  1.00  0.00           H  
ATOM   4289  H2  WAT  1003      -5.387   9.474 -27.058  1.00  0.00           H  
TER    4290      WAT  1003 
ATOM   4290  O   WAT  1004      14.346  40.431 -22.096  1.00  0.00           O  
ATOM   4291  H1  WAT  1004      14.045  41.050 -22.762  1.00  0.00           H  
ATOM   4292  H2  WAT  1004      13.687  40.483 -21.404  1.00  0.00           H  
TER    4293      WAT  1004 
ATOM   4293  O   WAT  1005      27.227  24.712 -18.501  1.00  0.00           O  
ATOM   4294  H1  WAT  1005      28.143  24.854 -18.738  1.00  0.00           H  
ATOM   4295  H2  WAT  1005      26.955  23.963 -19.031  1.00  0.00           H  
TER    4296      WAT  1005 
ATOM   4296  O   WAT  1006     -14.954 -36.436  23.362  1.00  0.00           O  
ATOM   4297  H1  WAT  1006     -14.565 -37.306  23.448  1.00  0.00           H  
ATOM   4298  H2  WAT  1006     -14.242 -35.887  23.034  1.00  0.00           H  
TER    4299      WAT  1006 
ATOM   4299  O   WAT  1007       2.009 -22.582 -22.276  1.00  0.00           O  
ATOM   4300  H1  WAT  1007       2.843 -22.314 -21.890  1.00  0.00           H  
ATOM   4301  H2  WAT  1007       1.949 -22.081 -23.089  1.00  0.00           H  
TER    4302      WAT  1007 
ATOM   4302  O   WAT  1008      29.235  40.584 -14.014  1.00  0.00           O  
ATOM   4303  H1  WAT  1008      29.846  40.119 -14.586  1.00  0.00           H  
ATOM   4304  H2  WAT  1008      28.474  40.007 -13.955  1.00  0.00           H  
TER    4305      WAT  1008 
ATOM   4305  O   WAT  1009       6.696  29.734  -0.043  1.00  0.00           O  
ATOM   4306  H1  WAT  1009       6.541  30.457   0.564  1.00  0.00           H  
ATOM   4307  H2  WAT  1009       5.889  29.220  -0.015  1.00  0.00           H  
TER    4308      WAT  1009 
ATOM   4308  O   WAT  1010     -10.452  35.263  30.074  1.00  0.00           O  
ATOM   4309  H1  WAT  1010     -10.546  36.208  29.959  1.00  0.00           H  
ATOM   4310  H2  WAT  1010     -10.948  34.882  29.349  1.00  0.00           H  
TER    4311      WAT  1010 
ATOM   4311  O   WAT  1011     -42.304 -25.442   0.657  1.00  0.00           O  
ATOM   4312  H1  WAT  1011     -41.678 -25.625   1.358  1.00  0.00           H  
ATOM   4313  H2  WAT  1011     -41.856 -24.809   0.095  1.00  0.00           H  
TER    4314      WAT  1011 
ATOM   4314  O   WAT  1012     -12.755  26.773 -34.319  1.00  0.00           O  
ATOM   4315  H1  WAT  1012     -11.821  26.684 -34.509  1.00  0.00           H  
ATOM   4316  H2  WAT  1012     -13.175  26.101 -34.857  1.00  0.00           H  
TER    4317      WAT  1012 
ATOM   4317  O   WAT  1013     -43.160 -22.362   2.161  1.00  0.00           O  
ATOM   4318  H1  WAT  1013     -42.780 -21.833   1.461  1.00  0.00           H  
ATOM   4319  H2  WAT  1013     -42.518 -22.321   2.869  1.00  0.00           H  
TER    4320      WAT  1013 
ATOM   4320  O   WAT  1014      35.146 -10.887 -35.662  1.00  0.00           O  
ATOM   4321  H1  WAT  1014      35.801 -10.495 -36.240  1.00  0.00           H  
ATOM   4322  H2  WAT  1014      35.239 -10.410 -34.838  1.00  0.00           H  
TER    4323      WAT  1014 
ATOM   4323  O   WAT  1015      11.886 -24.702  26.215  1.00  0.00           O  
ATOM   4324  H1  WAT  1015      12.715 -24.224  26.200  1.00  0.00           H  
ATOM   4325  H2  WAT  1015      12.086 -25.515  26.679  1.00  0.00           H  
TER    4326      WAT  1015 
ATOM   4326  O   WAT  1016     -10.198 -16.893 -12.949  1.00  0.00           O  
ATOM   4327  H1  WAT  1016     -10.954 -17.433 -12.720  1.00  0.00           H  
ATOM   4328  H2  WAT  1016     -10.576 -16.096 -13.318  1.00  0.00           H  
TER    4329      WAT  1016 
ATOM   4329  O   WAT  1017      42.158 -15.587 -22.074  1.00  0.00           O  
ATOM   4330  H1  WAT  1017      42.285 -14.760 -21.608  1.00  0.00           H  
ATOM   4331  H2  WAT  1017      41.928 -16.214 -21.389  1.00  0.00           H  
TER    4332      WAT  1017 
ATOM   4332  O   WAT  1018      17.214 -33.121  23.913  1.00  0.00           O  
ATOM   4333  H1  WAT  1018      17.708 -33.714  24.479  1.00  0.00           H  
ATOM   4334  H2  WAT  1018      17.547 -33.296  23.033  1.00  0.00           H  
TER    4335      WAT  1018 
ATOM   4335  O   WAT  1019     -19.763  18.505  -9.840  1.00  0.00           O  
ATOM   4336  H1  WAT  1019     -20.330  18.264  -9.107  1.00  0.00           H  
ATOM   4337  H2  WAT  1019     -19.035  17.886  -9.793  1.00  0.00           H  
TER    4338      WAT  1019 
ATOM   4338  O   WAT  1020      -3.879  39.690 -26.691  1.00  0.00           O  
ATOM   4339  H1  WAT  1020      -3.046  39.221 -26.633  1.00  0.00           H  
ATOM   4340  H2  WAT  1020      -3.687  40.562 -26.347  1.00  0.00           H  
TER    4341      WAT  1020 
ATOM   4341  O   WAT  1021      16.779 -25.844  34.258  1.00  0.00           O  
ATOM   4342  H1  WAT  1021      15.871 -25.804  33.958  1.00  0.00           H  
ATOM   4343  H2  WAT  1021      17.223 -25.148  33.773  1.00  0.00           H  
TER    4344      WAT  1021 
ATOM   4344  O   WAT  1022     -13.640   9.672 -44.942  1.00  0.00           O  
ATOM   4345  H1  WAT  1022     -13.170   9.907 -45.742  1.00  0.00           H  
ATOM   4346  H2  WAT  1022     -14.387   9.157 -45.246  1.00  0.00           H  
TER    4347      WAT  1022 
ATOM   4347  O   WAT  1023     -19.967  -5.986 -13.164  1.00  0.00           O  
ATOM   4348  H1  WAT  1023     -20.808  -6.206 -13.565  1.00  0.00           H  
ATOM   4349  H2  WAT  1023     -19.542  -5.411 -13.799  1.00  0.00           H  
TER    4350      WAT  1023 
ATOM   4350  O   WAT  1024     -28.383  31.469  -4.357  1.00  0.00           O  
ATOM   4351  H1  WAT  1024     -27.475  31.289  -4.604  1.00  0.00           H  
ATOM   4352  H2  WAT  1024     -28.398  31.365  -3.406  1.00  0.00           H  
TER    4353      WAT  1024 
ATOM   4353  O   WAT  1025     -34.093 -35.375  -0.289  1.00  0.00           O  
ATOM   4354  H1  WAT  1025     -34.983 -35.349  -0.640  1.00  0.00           H  
ATOM   4355  H2  WAT  1025     -33.761 -36.236  -0.542  1.00  0.00           H  
TER    4356      WAT  1025 
ATOM   4356  O   WAT  1026     -15.605 -18.834  23.381  1.00  0.00           O  
ATOM   4357  H1  WAT  1026     -16.205 -18.456  24.024  1.00  0.00           H  
ATOM   4358  H2  WAT  1026     -15.422 -18.117  22.774  1.00  0.00           H  
TER    4359      WAT  1026 
ATOM   4359  O   WAT  1027       0.003  10.813   7.637  1.00  0.00           O  
ATOM   4360  H1  WAT  1027      -0.596  10.522   8.324  1.00  0.00           H  
ATOM   4361  H2  WAT  1027      -0.496  10.716   6.826  1.00  0.00           H  
TER    4362      WAT  1027 
ATOM   4362  O   WAT  1028      27.980 -12.920   8.747  1.00  0.00           O  
ATOM   4363  H1  WAT  1028      28.343 -13.663   8.266  1.00  0.00           H  
ATOM   4364  H2  WAT  1028      28.559 -12.189   8.532  1.00  0.00           H  
TER    4365      WAT  1028 
ATOM   4365  O   WAT  1029     -21.978 -20.357  24.417  1.00  0.00           O  
ATOM   4366  H1  WAT  1029     -22.226 -20.008  25.273  1.00  0.00           H  
ATOM   4367  H2  WAT  1029     -22.004 -21.307  24.528  1.00  0.00           H  
TER    4368      WAT  1029 
ATOM   4368  O   WAT  1030       5.320  31.845  -3.247  1.00  0.00           O  
ATOM   4369  H1  WAT  1030       4.510  31.951  -3.746  1.00  0.00           H  
ATOM   4370  H2  WAT  1030       5.065  32.006  -2.339  1.00  0.00           H  
TER    4371      WAT  1030 
ATOM   4371  O   WAT  1031      33.266  -3.892  11.841  1.00  0.00           O  
ATOM   4372  H1  WAT  1031      34.056  -3.573  11.405  1.00  0.00           H  
ATOM   4373  H2  WAT  1031      32.754  -4.297  11.142  1.00  0.00           H  
TER    4374      WAT  1031 
ATOM   4374  O   WAT  1032       5.834  41.765 -12.453  1.00  0.00           O  
ATOM   4375  H1  WAT  1032       6.340  41.002 -12.175  1.00  0.00           H  
ATOM   4376  H2  WAT  1032       5.687  41.627 -13.389  1.00  0.00           H  
TER    4377      WAT  1032 
ATOM   4377  O   WAT  1033      -0.936  23.455  36.082  1.00  0.00           O  
ATOM   4378  H1  WAT  1033      -1.845  23.154  36.103  1.00  0.00           H  
ATOM   4379  H2  WAT  1033      -0.927  24.229  36.644  1.00  0.00           H  
TER    4380      WAT  1033 
ATOM   4380  O   WAT  1034       7.785  31.369  -2.073  1.00  0.00           O  
ATOM   4381  H1  WAT  1034       7.946  32.111  -1.490  1.00  0.00           H  
ATOM   4382  H2  WAT  1034       7.777  30.607  -1.495  1.00  0.00           H  
TER    4383      WAT  1034 
ATOM   4383  O   WAT  1035       8.749  30.767  -4.686  1.00  0.00           O  
ATOM   4384  H1  WAT  1035       8.947  30.686  -5.619  1.00  0.00           H  
ATOM   4385  H2  WAT  1035       9.514  30.396  -4.246  1.00  0.00           H  
TER    4386      WAT  1035 
ATOM   4386  O   WAT  1036      27.227 -26.945 -13.871  1.00  0.00           O  
ATOM   4387  H1  WAT  1036      27.544 -26.586 -14.700  1.00  0.00           H  
ATOM   4388  H2  WAT  1036      26.313 -26.665 -13.823  1.00  0.00           H  
TER    4389      WAT  1036 
ATOM   4389  O   WAT  1037     -23.263 -45.067 -17.217  1.00  0.00           O  
ATOM   4390  H1  WAT  1037     -23.082 -44.128 -17.240  1.00  0.00           H  
ATOM   4391  H2  WAT  1037     -22.491 -45.450 -16.800  1.00  0.00           H  
TER    4392      WAT  1037 
ATOM   4392  O   WAT  1038       6.245  31.115  -5.707  1.00  0.00           O  
ATOM   4393  H1  WAT  1038       5.475  30.711  -6.107  1.00  0.00           H  
ATOM   4394  H2  WAT  1038       6.643  31.624  -6.413  1.00  0.00           H  
TER    4395      WAT  1038 
ATOM   4395  O   WAT  1039      26.803   7.964  -7.375  1.00  0.00           O  
ATOM   4396  H1  WAT  1039      26.653   7.032  -7.533  1.00  0.00           H  
ATOM   4397  H2  WAT  1039      26.123   8.214  -6.749  1.00  0.00           H  
TER    4398      WAT  1039 
ATOM   4398  O   WAT  1040      -1.321  16.596  15.719  1.00  0.00           O  
ATOM   4399  H1  WAT  1040      -0.576  16.189  15.276  1.00  0.00           H  
ATOM   4400  H2  WAT  1040      -0.988  17.443  16.018  1.00  0.00           H  
TER    4401      WAT  1040 
ATOM   4401  O   WAT  1041     -19.273  18.128 -16.564  1.00  0.00           O  
ATOM   4402  H1  WAT  1041     -19.746  18.922 -16.814  1.00  0.00           H  
ATOM   4403  H2  WAT  1041     -18.353  18.337 -16.725  1.00  0.00           H  
TER    4404      WAT  1041 
ATOM   4404  O   WAT  1042      40.088  -9.612  -5.112  1.00  0.00           O  
ATOM   4405  H1  WAT  1042      40.168 -10.546  -4.917  1.00  0.00           H  
ATOM   4406  H2  WAT  1042      40.458  -9.518  -5.990  1.00  0.00           H  
TER    4407      WAT  1042 
ATOM   4407  O   WAT  1043      10.685 -22.549  -0.313  1.00  0.00           O  
ATOM   4408  H1  WAT  1043      10.482 -22.563  -1.249  1.00  0.00           H  
ATOM   4409  H2  WAT  1043       9.850 -22.733   0.116  1.00  0.00           H  
TER    4410      WAT  1043 
ATOM   4410  O   WAT  1044     -33.765 -32.488 -20.508  1.00  0.00           O  
ATOM   4411  H1  WAT  1044     -33.940 -33.426 -20.588  1.00  0.00           H  
ATOM   4412  H2  WAT  1044     -34.630 -32.079 -20.540  1.00  0.00           H  
TER    4413      WAT  1044 
ATOM   4413  O   WAT  1045      28.944  -2.060  17.115  1.00  0.00           O  
ATOM   4414  H1  WAT  1045      29.785  -1.808  17.496  1.00  0.00           H  
ATOM   4415  H2  WAT  1045      29.034  -2.996  16.935  1.00  0.00           H  
TER    4416      WAT  1045 
ATOM   4416  O   WAT  1046      -9.335 -24.630   4.529  1.00  0.00           O  
ATOM   4417  H1  WAT  1046      -8.839 -23.897   4.164  1.00  0.00           H  
ATOM   4418  H2  WAT  1046     -10.249 -24.414   4.346  1.00  0.00           H  
TER    4419      WAT  1046 
ATOM   4419  O   WAT  1047     -23.904 -12.645  -2.623  1.00  0.00           O  
ATOM   4420  H1  WAT  1047     -23.400 -11.963  -2.180  1.00  0.00           H  
ATOM   4421  H2  WAT  1047     -23.330 -12.950  -3.325  1.00  0.00           H  
TER    4422      WAT  1047 
ATOM   4422  O   WAT  1048       3.067 -35.798  -1.593  1.00  0.00           O  
ATOM   4423  H1  WAT  1048       3.173 -35.137  -0.909  1.00  0.00           H  
ATOM   4424  H2  WAT  1048       2.121 -35.847  -1.733  1.00  0.00           H  
TER    4425      WAT  1048 
ATOM   4425  O   WAT  1049       4.617 -15.003  13.408  1.00  0.00           O  
ATOM   4426  H1  WAT  1049       4.696 -15.640  12.697  1.00  0.00           H  
ATOM   4427  H2  WAT  1049       4.651 -15.529  14.206  1.00  0.00           H  
TER    4428      WAT  1049 
ATOM   4428  O   WAT  1050     -21.830  36.193   2.975  1.00  0.00           O  
ATOM   4429  H1  WAT  1050     -22.464  36.845   2.677  1.00  0.00           H  
ATOM   4430  H2  WAT  1050     -21.118  36.707   3.355  1.00  0.00           H  
TER    4431      WAT  1050 
ATOM   4431  O   WAT  1051     -21.525  35.560  10.972  1.00  0.00           O  
ATOM   4432  H1  WAT  1051     -20.676  35.644  10.538  1.00  0.00           H  
ATOM   4433  H2  WAT  1051     -21.606  36.357  11.496  1.00  0.00           H  
TER    4434      WAT  1051 
ATOM   4434  O   WAT  1052      28.038 -15.893 -35.975  1.00  0.00           O  
ATOM   4435  H1  WAT  1052      27.530 -15.520 -36.695  1.00  0.00           H  
ATOM   4436  H2  WAT  1052      27.953 -16.840 -36.087  1.00  0.00           H  
TER    4437      WAT  1052 
ATOM   4437  O   WAT  1053     -40.804 -17.842  24.731  1.00  0.00           O  
ATOM   4438  H1  WAT  1053     -40.120 -18.511  24.705  1.00  0.00           H  
ATOM   4439  H2  WAT  1053     -40.830 -17.491  23.840  1.00  0.00           H  
TER    4440      WAT  1053 
ATOM   4440  O   WAT  1054     -12.604  29.543  18.930  1.00  0.00           O  
ATOM   4441  H1  WAT  1054     -13.346  28.957  19.084  1.00  0.00           H  
ATOM   4442  H2  WAT  1054     -11.833  28.984  19.024  1.00  0.00           H  
TER    4443      WAT  1054 
ATOM   4443  O   WAT  1055      26.348 -19.746  32.980  1.00  0.00           O  
ATOM   4444  H1  WAT  1055      27.050 -19.346  33.494  1.00  0.00           H  
ATOM   4445  H2  WAT  1055      26.681 -20.615  32.756  1.00  0.00           H  
TER    4446      WAT  1055 
ATOM   4446  O   WAT  1056       1.525  24.855   4.106  1.00  0.00           O  
ATOM   4447  H1  WAT  1056       2.128  24.668   4.825  1.00  0.00           H  
ATOM   4448  H2  WAT  1056       0.786  24.266   4.254  1.00  0.00           H  
TER    4449      WAT  1056 
ATOM   4449  O   WAT  1057      18.526 -20.363  12.440  1.00  0.00           O  
ATOM   4450  H1  WAT  1057      17.958 -19.898  11.825  1.00  0.00           H  
ATOM   4451  H2  WAT  1057      19.353 -20.467  11.969  1.00  0.00           H  
TER    4452      WAT  1057 
ATOM   4452  O   WAT  1058     -17.276  15.533  27.305  1.00  0.00           O  
ATOM   4453  H1  WAT  1058     -16.703  15.253  28.019  1.00  0.00           H  
ATOM   4454  H2  WAT  1058     -16.711  16.056  26.736  1.00  0.00           H  
TER    4455      WAT  1058 
ATOM   4455  O   WAT  1059       3.028 -23.361  -6.177  1.00  0.00           O  
ATOM   4456  H1  WAT  1059       3.188 -24.301  -6.261  1.00  0.00           H  
ATOM   4457  H2  WAT  1059       3.679 -22.954  -6.749  1.00  0.00           H  
TER    4458      WAT  1059 
ATOM   4458  O   WAT  1060      34.691   0.482  36.789  1.00  0.00           O  
ATOM   4459  H1  WAT  1060      33.955   0.293  36.208  1.00  0.00           H  
ATOM   4460  H2  WAT  1060      34.796  -0.314  37.310  1.00  0.00           H  
TER    4461      WAT  1060 
ATOM   4461  O   WAT  1061       6.598 -27.261  -8.057  1.00  0.00           O  
ATOM   4462  H1  WAT  1061       7.546 -27.256  -8.185  1.00  0.00           H  
ATOM   4463  H2  WAT  1061       6.438 -26.563  -7.422  1.00  0.00           H  
TER    4464      WAT  1061 
ATOM   4464  O   WAT  1062       7.735  30.079 -12.749  1.00  0.00           O  
ATOM   4465  H1  WAT  1062       8.678  30.101 -12.586  1.00  0.00           H  
ATOM   4466  H2  WAT  1062       7.442  30.975 -12.584  1.00  0.00           H  
TER    4467      WAT  1062 
ATOM   4467  O   WAT  1063       9.696  25.763  31.063  1.00  0.00           O  
ATOM   4468  H1  WAT  1063      10.213  24.979  30.874  1.00  0.00           H  
ATOM   4469  H2  WAT  1063       9.936  26.380  30.371  1.00  0.00           H  
TER    4470      WAT  1063 
ATOM   4470  O   WAT  1064      -9.379   5.295  -1.868  1.00  0.00           O  
ATOM   4471  H1  WAT  1064      -8.852   5.609  -1.133  1.00  0.00           H  
ATOM   4472  H2  WAT  1064      -8.748   5.160  -2.575  1.00  0.00           H  
TER    4473      WAT  1064 
ATOM   4473  O   WAT  1065     -28.812  25.994 -26.712  1.00  0.00           O  
ATOM   4474  H1  WAT  1065     -29.079  25.107 -26.951  1.00  0.00           H  
ATOM   4475  H2  WAT  1065     -29.628  26.435 -26.477  1.00  0.00           H  
TER    4476      WAT  1065 
ATOM   4476  O   WAT  1066      40.995   2.138 -33.068  1.00  0.00           O  
ATOM   4477  H1  WAT  1066      41.283   2.927 -32.609  1.00  0.00           H  
ATOM   4478  H2  WAT  1066      40.146   1.930 -32.677  1.00  0.00           H  
TER    4479      WAT  1066 
ATOM   4479  O   WAT  1067      31.469 -26.421 -13.030  1.00  0.00           O  
ATOM   4480  H1  WAT  1067      32.043 -25.693 -12.791  1.00  0.00           H  
ATOM   4481  H2  WAT  1067      31.053 -26.141 -13.845  1.00  0.00           H  
TER    4482      WAT  1067 
ATOM   4482  O   WAT  1068     -15.427  27.015  -5.146  1.00  0.00           O  
ATOM   4483  H1  WAT  1068     -14.516  27.173  -5.393  1.00  0.00           H  
ATOM   4484  H2  WAT  1068     -15.373  26.584  -4.293  1.00  0.00           H  
TER    4485      WAT  1068 
ATOM   4485  O   WAT  1069      33.192  13.817   2.745  1.00  0.00           O  
ATOM   4486  H1  WAT  1069      34.119  14.019   2.874  1.00  0.00           H  
ATOM   4487  H2  WAT  1069      33.104  12.907   3.029  1.00  0.00           H  
TER    4488      WAT  1069 
ATOM   4488  O   WAT  1070     -19.568  26.979  36.872  1.00  0.00           O  
ATOM   4489  H1  WAT  1070     -20.003  26.378  36.267  1.00  0.00           H  
ATOM   4490  H2  WAT  1070     -19.036  27.541  36.309  1.00  0.00           H  
TER    4491      WAT  1070 
ATOM   4491  O   WAT  1071     -11.395  25.506  35.666  1.00  0.00           O  
ATOM   4492  H1  WAT  1071     -10.815  26.259  35.556  1.00  0.00           H  
ATOM   4493  H2  WAT  1071     -11.555  25.463  36.608  1.00  0.00           H  
TER    4494      WAT  1071 
ATOM   4494  O   WAT  1072     -22.562 -13.986 -33.299  1.00  0.00           O  
ATOM   4495  H1  WAT  1072     -22.214 -13.551 -32.520  1.00  0.00           H  
ATOM   4496  H2  WAT  1072     -22.681 -13.281 -33.935  1.00  0.00           H  
TER    4497      WAT  1072 
ATOM   4497  O   WAT  1073     -42.802  -2.168 -19.565  1.00  0.00           O  
ATOM   4498  H1  WAT  1073     -42.973  -2.132 -20.507  1.00  0.00           H  
ATOM   4499  H2  WAT  1073     -43.535  -2.670 -19.208  1.00  0.00           H  
TER    4500      WAT  1073 
ATOM   4500  O   WAT  1074      31.598  -8.823 -11.501  1.00  0.00           O  
ATOM   4501  H1  WAT  1074      31.116  -8.987 -12.311  1.00  0.00           H  
ATOM   4502  H2  WAT  1074      30.920  -8.635 -10.852  1.00  0.00           H  
TER    4503      WAT  1074 
ATOM   4503  O   WAT  1075      18.630 -37.443 -20.880  1.00  0.00           O  
ATOM   4504  H1  WAT  1075      19.452 -37.912 -20.735  1.00  0.00           H  
ATOM   4505  H2  WAT  1075      18.848 -36.772 -21.527  1.00  0.00           H  
TER    4506      WAT  1075 
ATOM   4506  O   WAT  1076      36.874 -29.039  -0.192  1.00  0.00           O  
ATOM   4507  H1  WAT  1076      37.651 -28.488  -0.098  1.00  0.00           H  
ATOM   4508  H2  WAT  1076      36.703 -29.364   0.692  1.00  0.00           H  
TER    4509      WAT  1076 
ATOM   4509  O   WAT  1077      21.391 -26.980  -1.590  1.00  0.00           O  
ATOM   4510  H1  WAT  1077      21.785 -26.151  -1.318  1.00  0.00           H  
ATOM   4511  H2  WAT  1077      21.647 -27.602  -0.909  1.00  0.00           H  
TER    4512      WAT  1077 
ATOM   4512  O   WAT  1078      -9.929   7.643  46.081  1.00  0.00           O  
ATOM   4513  H1  WAT  1078      -9.450   7.852  46.883  1.00  0.00           H  
ATOM   4514  H2  WAT  1078     -10.758   8.115  46.168  1.00  0.00           H  
TER    4515      WAT  1078 
ATOM   4515  O   WAT  1079     -28.290 -11.478   5.302  1.00  0.00           O  
ATOM   4516  H1  WAT  1079     -27.654 -10.993   5.828  1.00  0.00           H  
ATOM   4517  H2  WAT  1079     -28.903 -10.810   4.992  1.00  0.00           H  
TER    4518      WAT  1079 
ATOM   4518  O   WAT  1080      38.933 -16.860   0.826  1.00  0.00           O  
ATOM   4519  H1  WAT  1080      38.302 -16.985   0.117  1.00  0.00           H  
ATOM   4520  H2  WAT  1080      38.488 -17.192   1.605  1.00  0.00           H  
TER    4521      WAT  1080 
ATOM   4521  O   WAT  1081     -15.287 -37.709 -11.925  1.00  0.00           O  
ATOM   4522  H1  WAT  1081     -15.834 -37.944 -11.176  1.00  0.00           H  
ATOM   4523  H2  WAT  1081     -14.656 -37.081 -11.573  1.00  0.00           H  
TER    4524      WAT  1081 
ATOM   4524  O   WAT  1082      35.934 -28.663  -2.686  1.00  0.00           O  
ATOM   4525  H1  WAT  1082      36.750 -28.942  -3.103  1.00  0.00           H  
ATOM   4526  H2  WAT  1082      36.083 -28.803  -1.751  1.00  0.00           H  
TER    4527      WAT  1082 
ATOM   4527  O   WAT  1083     -38.967 -18.626  -2.351  1.00  0.00           O  
ATOM   4528  H1  WAT  1083     -38.583 -17.758  -2.222  1.00  0.00           H  
ATOM   4529  H2  WAT  1083     -39.272 -18.884  -1.481  1.00  0.00           H  
TER    4530      WAT  1083 
ATOM   4530  O   WAT  1084       4.818 -25.422 -35.592  1.00  0.00           O  
ATOM   4531  H1  WAT  1084       5.132 -26.243 -35.213  1.00  0.00           H  
ATOM   4532  H2  WAT  1084       5.581 -25.058 -36.040  1.00  0.00           H  
TER    4533      WAT  1084 
ATOM   4533  O   WAT  1085      42.506 -13.831  -0.518  1.00  0.00           O  
ATOM   4534  H1  WAT  1085      43.090 -14.320   0.061  1.00  0.00           H  
ATOM   4535  H2  WAT  1085      42.708 -12.912  -0.341  1.00  0.00           H  
TER    4536      WAT  1085 
ATOM   4536  O   WAT  1086      33.310  -1.674  13.701  1.00  0.00           O  
ATOM   4537  H1  WAT  1086      33.372  -2.395  13.075  1.00  0.00           H  
ATOM   4538  H2  WAT  1086      33.638  -2.041  14.522  1.00  0.00           H  
TER    4539      WAT  1086 
ATOM   4539  O   WAT  1087     -38.684  -7.236 -31.507  1.00  0.00           O  
ATOM   4540  H1  WAT  1087     -38.477  -6.308 -31.399  1.00  0.00           H  
ATOM   4541  H2  WAT  1087     -37.881  -7.692 -31.254  1.00  0.00           H  
TER    4542      WAT  1087 
ATOM   4542  O   WAT  1088     -17.221  -0.429  20.504  1.00  0.00           O  
ATOM   4543  H1  WAT  1088     -16.536   0.168  20.203  1.00  0.00           H  
ATOM   4544  H2  WAT  1088     -17.752   0.097  21.102  1.00  0.00           H  
TER    4545      WAT  1088 
ATOM   4545  O   WAT  1089     -13.564   8.725   2.458  1.00  0.00           O  
ATOM   4546  H1  WAT  1089     -14.106   9.170   3.110  1.00  0.00           H  
ATOM   4547  H2  WAT  1089     -13.599   9.294   1.689  1.00  0.00           H  
TER    4548      WAT  1089 
ATOM   4548  O   WAT  1090       5.177  28.619 -15.661  1.00  0.00           O  
ATOM   4549  H1  WAT  1090       5.465  27.721 -15.496  1.00  0.00           H  
ATOM   4550  H2  WAT  1090       4.659  28.849 -14.890  1.00  0.00           H  
TER    4551      WAT  1090 
ATOM   4551  O   WAT  1091     -34.870 -23.497  10.921  1.00  0.00           O  
ATOM   4552  H1  WAT  1091     -34.380 -24.199  10.493  1.00  0.00           H  
ATOM   4553  H2  WAT  1091     -34.274 -22.748  10.911  1.00  0.00           H  
TER    4554      WAT  1091 
ATOM   4554  O   WAT  1092      39.219 -28.059   7.466  1.00  0.00           O  
ATOM   4555  H1  WAT  1092      39.246 -28.269   8.400  1.00  0.00           H  
ATOM   4556  H2  WAT  1092      38.565 -27.363   7.396  1.00  0.00           H  
TER    4557      WAT  1092 
ATOM   4557  O   WAT  1093      27.731  17.176 -25.401  1.00  0.00           O  
ATOM   4558  H1  WAT  1093      27.788  16.868 -26.305  1.00  0.00           H  
ATOM   4559  H2  WAT  1093      26.801  17.359 -25.268  1.00  0.00           H  
TER    4560      WAT  1093 
ATOM   4560  O   WAT  1094     -39.659  -8.339  14.305  1.00  0.00           O  
ATOM   4561  H1  WAT  1094     -39.711  -7.384  14.328  1.00  0.00           H  
ATOM   4562  H2  WAT  1094     -40.548  -8.632  14.504  1.00  0.00           H  
TER    4563      WAT  1094 
ATOM   4563  O   WAT  1095     -40.612   6.314 -29.547  1.00  0.00           O  
ATOM   4564  H1  WAT  1095     -39.819   6.053 -30.015  1.00  0.00           H  
ATOM   4565  H2  WAT  1095     -40.514   5.933 -28.675  1.00  0.00           H  
TER    4566      WAT  1095 
ATOM   4566  O   WAT  1096      21.920  12.731 -19.834  1.00  0.00           O  
ATOM   4567  H1  WAT  1096      22.051  11.849 -19.486  1.00  0.00           H  
ATOM   4568  H2  WAT  1096      21.355  13.160 -19.191  1.00  0.00           H  
TER    4569      WAT  1096 
ATOM   4569  O   WAT  1097      11.008  42.719   4.820  1.00  0.00           O  
ATOM   4570  H1  WAT  1097      10.782  41.952   4.294  1.00  0.00           H  
ATOM   4571  H2  WAT  1097      10.513  42.608   5.631  1.00  0.00           H  
TER    4572      WAT  1097 
ATOM   4572  O   WAT  1098     -10.499  -9.820   5.717  1.00  0.00           O  
ATOM   4573  H1  WAT  1098     -11.183  -9.382   6.223  1.00  0.00           H  
ATOM   4574  H2  WAT  1098     -10.946 -10.136   4.932  1.00  0.00           H  
TER    4575      WAT  1098 
ATOM   4575  O   WAT  1099     -26.075  29.495   6.025  1.00  0.00           O  
ATOM   4576  H1  WAT  1099     -25.684  29.460   5.152  1.00  0.00           H  
ATOM   4577  H2  WAT  1099     -25.457  30.010   6.544  1.00  0.00           H  
TER    4578      WAT  1099 
ATOM   4578  O   WAT  1100      14.551  -4.195  32.132  1.00  0.00           O  
ATOM   4579  H1  WAT  1100      15.255  -4.337  31.500  1.00  0.00           H  
ATOM   4580  H2  WAT  1100      13.747  -4.323  31.628  1.00  0.00           H  
TER    4581      WAT  1100 
ATOM   4581  O   WAT  1101     -12.053  16.359 -32.372  1.00  0.00           O
[truncated: 4,192,839 more chars]
