# Supplementary material for: Potential effects of metal ion induced two-state allostery on the regulatory mechanism of add adenine riboswitch
Source: Commun Biol. 2022 Oct 22;5:1120. doi: 10.1038/s42003-022-04096-z (PMC9588036; doi:10.1038/s42003-022-04096-z)
Supplement: Supplementary file 4 — Supplementary Data 1 [file 42003_2022_4096_MOESM4_ESM.zip › Supplementary Data 1/simulation_input_files/equil_10.in]

equil_10 script
&cntrl
irest=1, ntx=5,    ! restart MD
imin=0,              ! run MD
ntb=2, ntp=1, taup=2.0, pres0=1.0,  ! periodic box
ntpr=1000, ntwr=1000, ntwx=1000,
ntt=3, gamma_ln=1.0, tempi = 300.0, temp0 = 300.0,
ntf=2, ntc=2, iwrap=1,     ! SHAKE
ig=-1,
nstlim=500000, dt=0.002, ! steptime
cut=10.0,
ioutfm=1,
ntr=1, restraint_wt=10.0,
restraintmask=":1-71",
/
