# Supplementary material for: Potential effects of metal ion induced two-state allostery on the regulatory mechanism of add adenine riboswitch
Source: Commun Biol. 2022 Oct 22;5:1120. doi: 10.1038/s42003-022-04096-z (PMC9588036; doi:10.1038/s42003-022-04096-z)
Supplement: Supplementary file 4 — Supplementary Data 1 [file 42003_2022_4096_MOESM4_ESM.zip › Supplementary Data 1/simulation_input_files/heat.in]

heat script
&cntrl
imin=0, irest=0, ntx=1,
ntb=2, ntp=1, pres0=1.0, taup=2.0, ntpr=10000, ntwr=10000, ntwx=10000,
ntt=3, gamma_ln=1.0, tempi = 0, temp0 = 300.0,
iwrap=1, ntc=2, ntf=2, ig=-1,
nstlim=100000, dt=0.001,
cut=10.0,
ntr=1, restraint_wt=100.0,
restraintmask=":1-71",
nmropt=1,
/
&wt type='TEMP0', istep1=0, istep2=100000,
value1=0.0, value2=300.0,
/
&wt type='END',
/
