# Supplementary material for: Potential effects of metal ion induced two-state allostery on the regulatory mechanism of add adenine riboswitch
Source: Commun Biol. 2022 Oct 22;5:1120. doi: 10.1038/s42003-022-04096-z (PMC9588036; doi:10.1038/s42003-022-04096-z)
Supplement: Supplementary file 5 — Supplementary Data 2 [file 42003_2022_4096_MOESM5_ESM.zip]

Archive with 96 entries (88 files):
- Supplementary Data 2/
- Supplementary Data 2/fig2_data/
- Supplementary Data 2/fig2_data/raitio-d-kf0.3-1.txt
- Supplementary Data 2/fig2_data/ratio-d-kb-1.txt
- Supplementary Data 2/fig2_data/ratio-d-kb-2.txt
- Supplementary Data 2/fig2_data/ratio-d-kf-1.txt
- Supplementary Data 2/fig2_data/ratio-d-kf-2.txt
- Supplementary Data 2/fig2_data/ratio-d-kf0.3-2.txt
- Supplementary Data 2/fig2_data/ratio-d-mgf0.3-1.txt
- Supplementary Data 2/fig2_data/ratio-d-mgf0.3-2.txt
- Supplementary Data 2/fig3_data/
- Supplementary Data 2/fig3_data/pmf_kb.txt
- Supplementary Data 2/fig3_data/pmf_kf.txt
- Supplementary Data 2/fig3_data/pmf_kf0.3.txt
- Supplementary Data 2/fig3_data/pmf_mgf0.3.txt
- Supplementary Data 2/fig4_data/
- Supplementary Data 2/fig4_data/k-2d-kb-1.txt
- Supplementary Data 2/fig4_data/k-2d-kb-2.txt
- Supplementary Data 2/fig4_data/k-2d-kf-1.txt
- Supplementary Data 2/fig4_data/k-2d-kf-2.txt
- Supplementary Data 2/fig4_data/k-2d-kf0.3-1.txt
- Supplementary Data 2/fig4_data/k-2d-kf0.3-2.txt
- Supplementary Data 2/fig4_data/k-2d-mgf0.3-1.txt
- Supplementary Data 2/fig4_data/k-2d-mgf0.3-2.txt
- Supplementary Data 2/fig4_data/mg-2d-mgf0.3-1.txt
- Supplementary Data 2/fig4_data/mg-2d-mgf0.3-2.txt
- Supplementary Data 2/fig5_data/
- Supplementary Data 2/fig5_data/cl_ep_740+.txt
- Supplementary Data 2/fig5_data/cl_ep_740-.txt
- Supplementary Data 2/fig5_data/distance_kf0.3_2.txt
- Supplementary Data 2/fig5_data/distance_kf_1.txt
- Supplementary Data 2/fig5_data/ep_740+.txt
- Supplementary Data 2/fig5_data/ep_740-.txt
- Supplementary Data 2/fig5_data/ep_kf2.txt
- Supplementary Data 2/fig5_data/ep_us8.5.txt
- Supplementary Data 2/fig5_data/k_ep_740+.txt
- Supplementary Data 2/fig5_data/k_ep_740-.txt
- Supplementary Data 2/fig5_data/k_ep_kf2.txt
- Supplementary Data 2/fig5_data/k_ep_us8.5.txt
- Supplementary Data 2/fig5_data/p_ep_740+.txt
- Supplementary Data 2/fig5_data/p_ep_740-.txt
- Supplementary Data 2/fig5_data/p_ep_kf2.txt
- Supplementary Data 2/fig5_data/p_ep_us8.5.txt
- Supplementary Data 2/fig6_data/
- Supplementary Data 2/fig6_data/bfe-kb-1.txt
- Supplementary Data 2/fig6_data/bfe-kb-2.txt
- Supplementary Data 2/fig7_data/
- Supplementary Data 2/fig7_data/avg-std-opening-kb-1.txt
- Supplementary Data 2/fig7_data/avg-std-opening-kb-2.txt
- Supplementary Data 2/fig7_data/avg-std-opening-kf-1.txt
- Supplementary Data 2/fig7_data/avg-std-opening-kf-2.txt
- Supplementary Data 2/fig7_data/avg-std-opening-kf0.3-1.txt
- Supplementary Data 2/fig7_data/avg-std-opening-kf0.3-2.txt
- Supplementary Data 2/fig7_data/avg-std-opening-mgf0.3-1.txt
- Supplementary Data 2/fig7_data/avg-std-opening-mgf0.3-2.txt
- Supplementary Data 2/fig7_data/avg-std-rise-kb-1.txt
- Supplementary Data 2/fig7_data/avg-std-rise-kb-2.txt
- Supplementary Data 2/fig7_data/avg-std-rise-kf-1.txt
- Supplementary Data 2/fig7_data/avg-std-rise-kf-2.txt
- Supplementary Data 2/fig7_data/avg-std-rise-kf0.3-1.txt
- Supplementary Data 2/fig7_data/avg-std-rise-kf0.3-2.txt
- Supplementary Data 2/fig7_data/avg-std-rise-mgf0.3-1.txt
- Supplementary Data 2/fig7_data/avg-std-rise-mgf0.3-2.txt
- Supplementary Data 2/fig7_data/rog-kb-1-dis.txt
- Supplementary Data 2/fig7_data/rog-kb-2-dis.txt
- Supplementary Data 2/fig7_data/rog-kf-1-dis.txt
- Supplementary Data 2/fig7_data/rog-kf-2-dis.txt
- Supplementary Data 2/fig7_data/rog-kf0.3-1-dis.txt
- Supplementary Data 2/fig7_data/rog-kf0.3-2-dis.txt
- Supplementary Data 2/fig7_data/rog-mgf0.3-1-dis.txt
- Supplementary Data 2/fig7_data/rog-mgf0.3-2-dis.txt
- Supplementary Data 2/fig8_data/
- Supplementary Data 2/fig8_data/pp_v_cos_kb_1.txt
- Supplementary Data 2/fig8_data/pp_v_cos_kb_2.txt
- Supplementary Data 2/fig8_data/pp_v_cos_kf0.3_1.txt
- Supplementary Data 2/fig8_data/pp_v_cos_kf0.3_2.txt
- Supplementary Data 2/fig8_data/pp_v_cos_kf_1.txt
- Supplementary Data 2/fig8_data/pp_v_cos_kf_2.txt
- Supplementary Data 2/fig8_data/pp_v_cos_mgf0.3_1.txt
- Supplementary Data 2/fig8_data/pp_v_cos_mgf0.3_2.txt
- Supplementary Data 2/fig8_data/p_v_mag_avg_std_kb_1.txt
- Supplementary Data 2/fig8_data/p_v_mag_avg_std_kb_2.txt
- Supplementary Data 2/fig8_data/p_v_mag_avg_std_kf0.3_1.txt
- Supplementary Data 2/fig8_data/p_v_mag_avg_std_kf0.3_2.txt
- Supplementary Data 2/fig8_data/p_v_mag_avg_std_kf_1.txt
- Supplementary Data 2/fig8_data/p_v_mag_avg_std_kf_2.txt
- Supplementary Data 2/fig8_data/p_v_mag_avg_std_mgf0.3_1.txt
- Supplementary Data 2/fig8_data/p_v_mag_avg_std_mgf0.3_2.txt
- Supplementary Data 2/fig8_data/rmsf_kb_1.txt
- Supplementary Data 2/fig8_data/rmsf_kb_2.txt
- Supplementary Data 2/fig8_data/rmsf_kf0.3_1.txt
- Supplementary Data 2/fig8_data/rmsf_kf0.3_2.txt
- Supplementary Data 2/fig8_data/rmsf_kf_1.txt
- Supplementary Data 2/fig8_data/rmsf_kf_2.txt
- Supplementary Data 2/fig8_data/rmsf_mgf0.3_1.txt
- Supplementary Data 2/fig8_data/rmsf_mgf0.3_2.txt
