# Supplementary material for: Potential effects of metal ion induced two-state allostery on the regulatory mechanism of add adenine riboswitch
Source: Commun Biol. 2022 Oct 22;5:1120. doi: 10.1038/s42003-022-04096-z (PMC9588036; doi:10.1038/s42003-022-04096-z)
Supplement: Supplementary file 5 — Supplementary Data 2 [file 42003_2022_4096_MOESM5_ESM.zip › Supplementary Data 2/fig2_data/raitio-d-kf0.3-1.txt]

1 1 1
1 2 0.121082
1 3 -0.029118
1 4 -0.046829
1 5 -0.039508
1 6 -0.018020
1 7 -0.031700
1 8 -0.044344
1 9 -0.041191
1 10 -0.034804
1 11 0.095180
1 12 0.049399
1 13 0.022409
1 14 -0.001545
1 15 -0.010275
1 16 -0.016915
1 17 -0.029021
1 18 -0.018421
1 19 -0.013800
1 20 -0.012530
1 21 -0.017818
1 22 0.004630
1 23 0.028407
1 24 0.017940
1 25 -0.002788
1 26 0.000047
1 27 -0.025071
1 28 -0.060832
1 29 -0.047310
1 30 -0.054727
1 31 -0.045494
1 32 -0.055187
1 33 -0.084081
1 34 -0.102222
1 35 -0.110986
1 36 -0.184795
1 37 -0.166362
1 38 -0.141749
1 39 -0.030853
1 40 0.054424
1 41 0.031534
1 42 0.046040
1 43 0.073845
1 44 0.087127
1 45 0.082933
1 46 0.074279
1 47 0.061706
1 48 0.038540
1 49 0.016563
1 50 0.003248
1 51 0.004278
1 52 -0.013908
1 53 -0.023225
1 54 0.001529
1 55 0.035787
1 56 0.052886
1 57 0.076034
1 58 0.090302
1 59 0.114413
1 60 0.139694
1 61 0.205233
1 62 0.043377
1 63 -0.172978
1 64 -0.025185
1 65 0.113578
1 66 0.121457
1 67 0.058864
1 68 -0.011277
1 69 -0.011154
1 70 -0.013961

2 1 0.121082
2 2 1
2 3 -0.009770
2 4 0.015062
2 5 0.021016
2 6 0.044169
2 7 0.031469
2 8 0.031308
2 9 0.044013
2 10 0.066586
2 11 0.223813
2 12 0.169057
2 13 0.129297
2 14 0.093346
2 15 0.077422
2 16 0.063871
2 17 0.044505
2 18 0.054656
2 19 0.056617
2 20 0.055725
2 21 0.046393
2 22 0.070322
2 23 0.097279
2 24 0.089026
2 25 0.074610
2 26 0.090230
2 27 0.067217
2 28 0.030848
2 29 0.049587
2 30 0.041209
2 31 0.051665
2 32 0.041870
2 33 0.008928
2 34 -0.010420
2 35 -0.018407
2 36 -0.080883
2 37 -0.048172
2 38 -0.033732
2 39 0.082334
2 40 0.178479
2 41 0.140207
2 42 0.153361
2 43 0.178041
2 44 0.186855
2 45 0.174653
2 46 0.159328
2 47 0.141170
2 48 0.111979
2 49 0.085271
2 50 0.066934
2 51 0.069660
2 52 0.053890
2 53 0.049414
2 54 0.085238
2 55 0.128464
2 56 0.148141
2 57 0.177090
2 58 0.203378
2 59 0.255322
2 60 0.340402
2 61 0.488047
2 62 0.223187
2 63 -0.027135
2 64 0.085149
2 65 0.159826
2 66 0.162527
2 67 0.107926
2 68 0.031011
2 69 0.011519
2 70 -0.007849

3 1 -0.029118
3 2 -0.009770
3 3 1
3 4 0.059445
3 5 0.020133
3 6 0.038989
3 7 0.027301
3 8 0.042598
3 9 0.075759
3 10 0.155094
3 11 0.354207
3 12 0.280784
3 13 0.221515
3 14 0.165300
3 15 0.139832
3 16 0.121895
3 17 0.099535
3 18 0.113649
3 19 0.117372
3 20 0.120150
3 21 0.114781
3 22 0.143701
3 23 0.179134
3 24 0.170219
3 25 0.157902
3 26 0.180324
3 27 0.155485
3 28 0.107636
3 29 0.119428
3 30 0.099866
3 31 0.101974
3 32 0.087581
3 33 0.047949
3 34 0.023487
3 35 -0.002393
3 36 -0.056867
3 37 -0.006277
3 38 0.017117
3 39 0.145606
3 40 0.261828
3 41 0.228269
3 42 0.258326
3 43 0.290475
3 44 0.303401
3 45 0.285902
3 46 0.260677
3 47 0.231578
3 48 0.193217
3 49 0.160529
3 50 0.135043
3 51 0.134987
3 52 0.117187
3 53 0.114402
3 54 0.155725
3 55 0.208249
3 56 0.235899
3 57 0.285023
3 58 0.348497
3 59 0.470588
3 60 0.676305
3 61 0.757124
3 62 0.178822
3 63 -0.018305
3 64 0.041056
3 65 0.086303
3 66 0.092548
3 67 0.055903
3 68 -0.006882
3 69 -0.025042
3 70 -0.028177

4 1 -0.046829
4 2 0.015062
4 3 0.059445
4 4 1
4 5 -0.048672
4 6 -0.001717
4 7 -0.000857
4 8 0.031769
4 9 0.081866
4 10 0.230373
4 11 0.445616
4 12 0.332089
4 13 0.268529
4 14 0.197479
4 15 0.164354
4 16 0.142860
4 17 0.117597
4 18 0.131406
4 19 0.133788
4 20 0.138552
4 21 0.140134
4 22 0.172793
4 23 0.210981
4 24 0.195533
4 25 0.185024
4 26 0.210789
4 27 0.176026
4 28 0.119105
4 29 0.130793
4 30 0.108860
4 31 0.109491
4 32 0.096896
4 33 0.055853
4 34 0.029639
4 35 -0.009117
4 36 -0.055616
4 37 0.002689
4 38 0.027887
4 39 0.147484
4 40 0.260868
4 41 0.246398
4 42 0.275992
4 43 0.305577
4 44 0.329067
4 45 0.327486
4 46 0.310160
4 47 0.281064
4 48 0.239221
4 49 0.202424
4 50 0.167977
4 51 0.163230
4 52 0.143940
4 53 0.142764
4 54 0.182255
4 55 0.243015
4 56 0.284724
4 57 0.363151
4 58 0.474950
4 59 0.675301
4 60 0.900153
4 61 0.559819
4 62 0.041043
4 63 -0.037819
4 64 -0.001164
4 65 0.027730
4 66 0.034606
4 67 0.012322
4 68 -0.027021
4 69 -0.030395
4 70 -0.011275

5 1 -0.039508
5 2 0.021016
5 3 0.020133
5 4 -0.048672
5 5 1
5 6 0.061145
5 7 0.045113
5 8 0.082773
5 9 0.136989
5 10 0.393428
5 11 0.533521
5 12 0.349114
5 13 0.299289
5 14 0.221189
5 15 0.181327
5 16 0.154558
5 17 0.122843
5 18 0.128981
5 19 0.123569
5 20 0.123146
5 21 0.126865
5 22 0.154822
5 23 0.181314
5 24 0.162590
5 25 0.160086
5 26 0.190719
5 27 0.147898
5 28 0.094549
5 29 0.120475
5 30 0.107675
5 31 0.117317
5 32 0.116735
5 33 0.082926
5 34 0.065363
5 35 0.029037
5 36 -0.020656
5 37 0.037321
5 38 0.052581
5 39 0.148304
5 40 0.235503
5 41 0.233773
5 42 0.231191
5 43 0.231636
5 44 0.245759
5 45 0.263645
5 46 0.274132
5 47 0.267877
5 48 0.240479
5 49 0.207353
5 50 0.163670
5 51 0.157788
5 52 0.142986
5 53 0.148429
5 54 0.181395
5 55 0.247134
5 56 0.303931
5 57 0.402986
5 58 0.513519
5 59 0.639266
5 60 0.589708
5 61 0.225313
5 62 -0.036909
5 63 -0.021689
5 64 0.004854
5 65 0.023370
5 66 0.031606
5 67 0.020430
5 68 0.001287
5 69 -0.010556
5 70 -0.005882

6 1 -0.018020
6 2 0.044169
6 3 0.038989
6 4 -0.001717
6 5 0.061145
6 6 1
6 7 0.051063
6 8 0.095882
6 9 0.142000
6 10 0.451845
6 11 0.427366
6 12 0.254518
6 13 0.232011
6 14 0.172715
6 15 0.142293
6 16 0.120921
6 17 0.089801
6 18 0.090249
6 19 0.078514
6 20 0.071668
6 21 0.073441
6 22 0.090971
6 23 0.103348
6 24 0.088223
6 25 0.088656
6 26 0.112150
6 27 0.075872
6 28 0.036311
6 29 0.076611
6 30 0.075167
6 31 0.092842
6 32 0.101449
6 33 0.072824
6 34 0.062952
6 35 0.042766
6 36 -0.000215
6 37 0.051931
6 38 0.057457
6 39 0.121862
6 40 0.169047
6 41 0.164137
6 42 0.137492
6 43 0.117479
6 44 0.115423
6 45 0.132110
6 46 0.154665
6 47 0.168701
6 48 0.165962
6 49 0.147513
6 50 0.107168
6 51 0.105463
6 52 0.093983
6 53 0.101212
6 54 0.117026
6 55 0.166187
6 56 0.209143
6 57 0.270850
6 58 0.283620
6 59 0.253868
6 60 0.148888
6 61 0.008180
6 62 -0.083911
6 63 -0.010335
6 64 0.007170
6 65 0.014859
6 66 0.029252
6 67 0.040379
6 68 0.046504
6 69 0.027202
6 70 0.018443

7 1 -0.031700
7 2 0.031469
7 3 0.027301
7 4 -0.000857
7 5 0.045113
7 6 0.051063
7 7 1
7 8 0.102542
7 9 0.123570
7 10 0.366549
7 11 0.234827
7 12 0.130333
7 13 0.127728
7 14 0.097399
7 15 0.085004
7 16 0.074344
7 17 0.046762
7 18 0.043246
7 19 0.027336
7 20 0.015668
7 21 0.015533
7 22 0.024380
7 23 0.027038
7 24 0.016982
7 25 0.015623
7 26 0.027376
7 27 -0.000563
7 28 -0.028815
7 29 0.022566
7 30 0.031333
7 31 0.056646
7 32 0.074051
7 33 0.048796
7 34 0.045309
7 35 0.057784
7 36 0.023569
7 37 0.056536
7 38 0.049280
7 39 0.082496
7 40 0.094400
7 41 0.085079
7 42 0.047902
7 43 0.021249
7 44 0.010255
7 45 0.020633
7 46 0.042156
7 47 0.063445
7 48 0.078239
7 49 0.073793
7 50 0.041483
7 51 0.045163
7 52 0.034964
7 53 0.040708
7 54 0.038499
7 55 0.065420
7 56 0.084110
7 57 0.096726
7 58 0.045462
7 59 -0.014954
7 60 -0.083149
7 61 -0.112149
7 62 -0.124238
7 63 -0.019899
7 64 -0.019958
7 65 -0.037467
7 66 -0.023306
7 67 0.006464
7 68 0.027934
7 69 0.013549
7 70 0.003197

8 1 -0.044344
8 2 0.031308
8 3 0.042598
8 4 0.031769
8 5 0.082773
8 6 0.095882
8 7 0.102542
8 8 1
8 9 0.127879
8 10 0.188821
8 11 0.095138
8 12 0.051194
8 13 0.047365
8 14 0.038302
8 15 0.043627
8 16 0.043920
8 17 0.019524
8 18 0.014653
8 19 -0.003063
8 20 -0.017340
8 21 -0.018502
8 22 -0.014029
8 23 -0.015222
8 24 -0.019915
8 25 -0.025415
8 26 -0.024064
8 27 -0.047330
8 28 -0.071414
8 29 -0.010992
8 30 0.004810
8 31 0.037672
8 32 0.064379
8 33 0.036206
8 34 0.034867
8 35 0.128279
8 36 0.082289
8 37 0.082786
8 38 0.058380
8 39 0.068911
8 40 0.056218
8 41 0.044716
8 42 0.004027
8 43 -0.022356
8 44 -0.036885
8 45 -0.031774
8 46 -0.016207
8 47 0.002221
8 48 0.021342
8 49 0.023196
8 50 -0.002312
8 51 0.006262
8 52 -0.004647
8 53 -0.001624
8 54 -0.013902
8 55 -0.000257
8 56 0.004797
8 57 -0.003088
8 58 -0.061711
8 59 -0.107500
8 60 -0.156241
8 61 -0.141997
8 62 -0.122025
8 63 -0.009979
8 64 -0.052409
8 65 -0.114347
8 66 -0.091338
8 67 -0.041736
8 68 -0.007261
8 69 -0.006167
8 70 -0.012283

9 1 -0.041191
9 2 0.044013
9 3 0.075759
9 4 0.081866
9 5 0.136989
9 6 0.142000
9 7 0.123570
9 8 0.127879
9 9 1
9 10 -0.061829
9 11 -0.030069
9 12 -0.015861
9 13 -0.016496
9 14 0.003042
9 15 0.027459
9 16 0.032780
9 17 0.005539
9 18 -0.001388
9 19 -0.022970
9 20 -0.040258
9 21 -0.042240
9 22 -0.039980
9 23 -0.043310
9 24 -0.045283
9 25 -0.055290
9 26 -0.063093
9 27 -0.084542
9 28 -0.105910
9 29 -0.031793
9 30 -0.005236
9 31 0.042866
9 32 0.092693
9 33 0.073300
9 34 0.108578
9 35 0.250008
9 36 0.183534
9 37 0.130552
9 38 0.073078
9 39 0.062051
9 40 0.024567
9 41 0.013984
9 42 -0.028857
9 43 -0.053818
9 44 -0.068701
9 45 -0.064353
9 46 -0.050823
9 47 -0.033745
9 48 -0.014168
9 49 -0.009993
9 50 -0.030831
9 51 -0.018051
9 52 -0.030173
9 53 -0.030217
9 54 -0.049130
9 55 -0.040393
9 56 -0.038826
9 57 -0.053793
9 58 -0.112227
9 59 -0.149875
9 60 -0.191403
9 61 -0.150485
9 62 -0.100330
9 63 0.012032
9 64 -0.058323
9 65 -0.120405
9 66 -0.079332
9 67 -0.029129
9 68 0.002613
9 69 0.007273
9 70 -0.000122

10 1 -0.034804
10 2 0.066586
10 3 0.155094
10 4 0.230373
10 5 0.393428
10 6 0.451845
10 7 0.366549
10 8 0.188821
10 9 -0.061829
10 10 1
10 11 0.116238
10 12 -0.045783
10 13 0.033191
10 14 0.034616
10 15 0.031667
10 16 0.013225
10 17 -0.023626
10 18 -0.028700
10 19 -0.051179
10 20 -0.064200
10 21 -0.060839
10 22 -0.047489
10 23 -0.044423
10 24 -0.065131
10 25 -0.081729
10 26 -0.087970
10 27 -0.126922
10 28 -0.153965
10 29 -0.082904
10 30 -0.057767
10 31 -0.016429
10 32 0.013220
10 33 -0.019236
10 34 -0.038672
10 35 0.034772
10 36 0.013881
10 37 -0.022995
10 38 -0.064945
10 39 -0.059807
10 40 -0.079569
10 41 -0.080514
10 42 -0.095253
10 43 -0.100138
10 44 -0.088928
10 45 -0.057401
10 46 -0.021315
10 47 0.008528
10 48 0.019452
10 49 0.010811
10 50 -0.018435
10 51 -0.013353
10 52 -0.029302
10 53 -0.033685
10 54 -0.042977
10 55 0.003340
10 56 0.053595
10 57 0.081692
10 58 -0.017246
10 59 -0.137242
10 60 -0.267761
10 61 -0.245401
10 62 -0.174681
10 63 -0.054809
10 64 -0.079000
10 65 -0.069529
10 66 0.008762
10 67 0.071852
10 68 0.103696
10 69 0.100132
10 70 0.075476

11 1 0.095180
11 2 0.223813
11 3 0.354207
11 4 0.445616
11 5 0.533521
11 6 0.427366
11 7 0.234827
11 8 0.095138
11 9 -0.030069
11 10 0.116238
11 11 1
11 12 -0.074443
11 13 -0.041073
11 14 -0.023450
11 15 -0.004647
11 16 -0.012261
11 17 -0.043755
11 18 -0.036282
11 19 -0.060428
11 20 -0.077662
11 21 -0.079687
11 22 -0.071697
11 23 -0.063222
11 24 -0.072309
11 25 -0.094678
11 26 -0.113540
11 27 -0.113352
11 28 -0.116651
11 29 -0.022637
11 30 0.001588
11 31 0.035855
11 32 0.049297
11 33 0.002584
11 34 -0.009448
11 35 0.066734
11 36 0.075696
11 37 0.082958
11 38 0.048923
11 39 0.069998
11 40 0.030343
11 41 -0.039315
11 42 -0.044480
11 43 -0.070962
11 44 -0.084997
11 45 -0.074895
11 46 -0.059101
11 47 -0.044841
11 48 -0.040842
11 49 -0.044347
11 50 -0.058869
11 51 -0.045513
11 52 -0.069935
11 53 -0.087737
11 54 -0.111102
11 55 -0.080033
11 56 -0.040267
11 57 0.021399
11 58 -0.014669
11 59 -0.027503
11 60 -0.043972
11 61 0.026873
11 62 0.085521
11 63 0.134094
11 64 0.054266
11 65 0.024049
11 66 0.075236
11 67 0.129264
11 68 0.168200
11 69 0.183799
11 70 0.173778

12 1 0.049399
12 2 0.169057
12 3 0.280784
12 4 0.332089
12 5 0.349114
12 6 0.254518
12 7 0.130333
12 8 0.051194
12 9 -0.015861
12 10 -0.045783
12 11 -0.074443
12 12 1
12 13 0.109486
12 14 0.072233
12 15 0.061091
12 16 0.026863
12 17 -0.023574
12 18 -0.017125
12 19 -0.048992
12 20 -0.070177
12 21 -0.073277
12 22 -0.061017
12 23 -0.052559
12 24 -0.055465
12 25 -0.088818
12 26 -0.119375
12 27 -0.129740
12 28 -0.127302
12 29 0.004097
12 30 0.034819
12 31 0.074240
12 32 0.082612
12 33 0.026306
12 34 0.001284
12 35 0.037838
12 36 0.061050
12 37 0.064631
12 38 0.033696
12 39 0.055046
12 40 0.005015
12 41 -0.039746
12 42 -0.010600
12 43 -0.035294
12 44 -0.046343
12 45 -0.033933
12 46 -0.022216
12 47 -0.014639
12 48 -0.025222
12 49 -0.039522
12 50 -0.052484
12 51 -0.032567
12 52 -0.055842
12 53 -0.073845
12 54 -0.060043
12 55 0.060232
12 56 0.143223
12 57 0.135766
12 58 0.050588
12 59 0.010234
12 60 -0.022918
12 61 0.027723
12 62 0.087207
12 63 0.100865
12 64 0.010051
12 65 -0.022715
12 66 0.020322
12 67 0.065726
12 68 0.100236
12 69 0.121275
12 70 0.120168

13 1 0.022409
13 2 0.129297
13 3 0.221515
13 4 0.268529
13 5 0.299289
13 6 0.232011
13 7 0.127728
13 8 0.047365
13 9 -0.016496
13 10 0.033191
13 11 -0.041073
13 12 0.109486
13 13 1
13 14 0.009318
13 15 0.013699
13 16 -0.008554
13 17 -0.047374
13 18 -0.026439
13 19 -0.046348
13 20 -0.051246
13 21 -0.029273
13 22 -0.014467
13 23 -0.006959
13 24 0.007342
13 25 -0.014932
13 26 -0.039683
13 27 -0.059567
13 28 -0.093619
13 29 -0.012662
13 30 -0.006163
13 31 0.011123
13 32 0.018368
13 33 -0.022508
13 34 -0.021547
13 35 0.017805
13 36 0.042748
13 37 0.038315
13 38 0.020259
13 39 0.034734
13 40 0.000322
13 41 0.039050
13 42 0.070382
13 43 0.038684
13 44 0.013202
13 45 0.013953
13 46 0.015228
13 47 0.014068
13 48 0.007842
13 49 -0.007105
13 50 -0.033107
13 51 -0.016419
13 52 -0.049591
13 53 -0.073905
13 54 -0.101436
13 55 0.089442
13 56 0.283712
13 57 0.183872
13 58 0.073606
13 59 0.031888
13 60 -0.004347
13 61 0.018623
13 62 0.055695
13 63 0.067925
13 64 -0.023480
13 65 -0.064308
13 66 -0.023281
13 67 0.028211
13 68 0.070152
13 69 0.092557
13 70 0.091013

14 1 -0.001545
14 2 0.093346
14 3 0.165300
14 4 0.197479
14 5 0.221189
14 6 0.172715
14 7 0.097399
14 8 0.038302
14 9 0.003042
14 10 0.034616
14 11 -0.023450
14 12 0.072233
14 13 0.009318
14 14 1
14 15 0.038852
14 16 0.021950
14 17 -0.015850
14 18 0.008696
14 19 -0.006268
14 20 -0.006099
14 21 0.025432
14 22 0.029467
14 23 0.022130
14 24 0.052575
14 25 0.047598
14 26 0.038677
14 27 0.002944
14 28 -0.043915
14 29 0.013269
14 30 0.004529
14 31 0.002766
14 32 0.005388
14 33 -0.019805
14 34 -0.006415
14 35 0.011391
14 36 0.043260
14 37 0.037756
14 38 0.031714
14 39 0.041944
14 40 0.017134
14 41 0.092129
14 42 0.096610
14 43 0.063436
14 44 0.034128
14 45 0.028384
14 46 0.024185
14 47 0.020137
14 48 0.025488
14 49 0.019342
14 50 -0.012973
14 51 0.009177
14 52 -0.015609
14 53 -0.008958
14 54 0.002300
14 55 0.145339
14 56 0.180967
14 57 0.105046
14 58 0.040587
14 59 0.014756
14 60 -0.011082
14 61 0.011022
14 62 0.043343
14 63 0.052352
14 64 -0.041136
14 65 -0.091345
14 66 -0.059187
14 67 -0.011611
14 68 0.029186
14 69 0.051100
14 70 0.051074

15 1 -0.010275
15 2 0.077422
15 3 0.139832
15 4 0.164354
15 5 0.181327
15 6 0.142293
15 7 0.085004
15 8 0.043627
15 9 0.027459
15 10 0.031667
15 11 -0.004647
15 12 0.061091
15 13 0.013699
15 14 0.038852
15 15 1
15 16 0.057868
15 17 0.012654
15 18 0.033258
15 19 0.022545
15 20 0.024030
15 21 0.056426
15 22 0.049479
15 23 0.033057
15 24 0.075475
15 25 0.077424
15 26 0.068678
15 27 0.033968
15 28 -0.011088
15 29 0.029697
15 30 0.012517
15 31 -0.003648
15 32 0.002096
15 33 0.005524
15 34 0.019560
15 35 0.018896
15 36 0.049403
15 37 0.041273
15 38 0.040693
15 39 0.044445
15 40 0.023240
15 41 0.105593
15 42 0.106815
15 43 0.078730
15 44 0.049980
15 45 0.040522
15 46 0.031602
15 47 0.022385
15 48 0.022106
15 49 0.013528
15 50 -0.014151
15 51 0.013037
15 52 -0.000969
15 53 0.047261
15 54 0.122353
15 55 0.137920
15 56 0.130982
15 57 0.084783
15 58 0.040308
15 59 0.020611
15 60 -0.000522
15 61 0.020977
15 62 0.050154
15 63 0.051574
15 64 -0.041624
15 65 -0.094749
15 66 -0.069479
15 67 -0.027987
15 68 0.008645
15 69 0.029347
15 70 0.029753

16 1 -0.016915
16 2 0.063871
16 3 0.121895
16 4 0.142860
16 5 0.154558
16 6 0.120921
16 7 0.074344
16 8 0.043920
16 9 0.032780
16 10 0.013225
16 11 -0.012261
16 12 0.026863
16 13 -0.008554
16 14 0.021950
16 15 0.057868
16 16 1
16 17 -0.008213
16 18 0.007580
16 19 0.006505
16 20 0.010206
16 21 0.039697
16 22 0.027928
16 23 0.011256
16 24 0.060346
16 25 0.058155
16 26 0.039567
16 27 0.017151
16 28 -0.013450
16 29 0.017968
16 30 0.011283
16 31 0.003593
16 32 0.022700
16 33 0.035325
16 34 0.034344
16 35 0.025264
16 36 0.053572
16 37 0.038809
16 38 0.034391
16 39 0.025222
16 40 -0.001636
16 41 0.070166
16 42 0.080789
16 43 0.063728
16 44 0.039659
16 45 0.029538
16 46 0.018234
16 47 0.005563
16 48 -0.008419
16 49 -0.030103
16 50 -0.048153
16 51 -0.021736
16 52 -0.034656
16 53 0.012766
16 54 0.118828
16 55 0.105625
16 56 0.098412
16 57 0.065707
16 58 0.031509
16 59 0.015187
16 60 -0.002074
16 61 0.020744
16 62 0.050821
16 63 0.046645
16 64 -0.038887
16 65 -0.086529
16 66 -0.064854
16 67 -0.030085
16 68 0.000390
16 69 0.018649
16 70 0.018247

17 1 -0.029021
17 2 0.044505
17 3 0.099535
17 4 0.117597
17 5 0.122843
17 6 0.089801
17 7 0.046762
17 8 0.019524
17 9 0.005539
17 10 -0.023626
17 11 -0.043755
17 12 -0.023574
17 13 -0.047374
17 14 -0.015850
17 15 0.012654
17 16 -0.008213
17 17 1
17 18 -0.050990
17 19 -0.025350
17 20 -0.017149
17 21 0.007021
17 22 -0.007368
17 23 -0.022088
17 24 0.031144
17 25 0.020272
17 26 -0.010666
17 27 -0.017502
17 28 -0.023244
17 29 -0.001790
17 30 0.011232
17 31 0.009506
17 32 0.017889
17 33 0.020679
17 34 0.011851
17 35 0.006562
17 36 0.033510
17 37 0.016059
17 38 0.007573
17 39 -0.012002
17 40 -0.045707
17 41 0.006519
17 42 0.032981
17 43 0.030638
17 44 0.013711
17 45 0.004534
17 46 -0.007914
17 47 -0.022471
17 48 -0.047815
17 49 -0.081201
17 50 -0.089085
17 51 -0.064107
17 52 -0.078316
17 53 -0.051851
17 54 0.068428
17 55 0.058826
17 56 0.055077
17 57 0.031471
17 58 0.005821
17 59 -0.007101
17 60 -0.020262
17 61 0.003361
17 62 0.035014
17 63 0.027039
17 64 -0.046960
17 65 -0.086033
17 66 -0.065965
17 67 -0.036091
17 68 -0.010191
17 69 0.006953
17 70 0.007028

18 1 -0.018421
18 2 0.054656
18 3 0.113649
18 4 0.131406
18 5 0.128981
18 6 0.090249
18 7 0.043246
18 8 0.014653
18 9 -0.001388
18 10 -0.028700
18 11 -0.036282
18 12 -0.017125
18 13 -0.026439
18 14 0.008696
18 15 0.033258
18 16 0.007580
18 17 -0.050990
18 18 1
18 19 0.071331
18 20 0.043050
18 21 0.032431
18 22 0.010168
18 23 -0.005683
18 24 0.068639
18 25 0.062497
18 26 0.028367
18 27 0.035750
18 28 0.055970
18 29 0.040501
18 30 0.038835
18 31 0.022617
18 32 0.016326
18 33 0.010639
18 34 0.001229
18 35 0.001128
18 36 0.021164
18 37 0.006978
18 38 -0.004103
18 39 -0.020003
18 40 -0.048283
18 41 0.002433
18 42 0.049165
18 43 0.058381
18 44 0.044229
18 45 0.032890
18 46 0.016420
18 47 -0.002406
18 48 -0.040424
18 49 -0.088135
18 50 -0.091623
18 51 -0.062647
18 52 -0.067947
18 53 -0.044045
18 54 0.112572
18 55 0.091163
18 56 0.073511
18 57 0.046388
18 58 0.022129
18 59 0.009216
18 60 -0.002721
18 61 0.017907
18 62 0.047850
18 63 0.030466
18 64 -0.038395
18 65 -0.071393
18 66 -0.050900
18 67 -0.022767
18 68 0.001635
18 69 0.020275
18 70 0.022255

19 1 -0.013800
19 2 0.056617
19 3 0.117372
19 4 0.133788
19 5 0.123569
19 6 0.078514
19 7 0.027336
19 8 -0.003063
19 9 -0.022970
19 10 -0.051179
19 11 -0.060428
19 12 -0.048992
19 13 -0.046348
19 14 -0.006268
19 15 0.022545
19 16 0.006505
19 17 -0.025350
19 18 0.071331
19 19 1
19 20 -0.005663
19 21 -0.037530
19 22 -0.039837
19 23 -0.042211
19 24 0.047730
19 25 0.029272
19 26 -0.013778
19 27 0.033202
19 28 0.100568
19 29 0.059209
19 30 0.054483
19 31 0.033253
19 32 0.015699
19 33 -0.001185
19 34 -0.014818
19 35 -0.011394
19 36 0.008889
19 37 -0.003213
19 38 -0.017357
19 39 -0.035424
19 40 -0.072411
19 41 -0.044138
19 42 0.010870
19 43 0.033249
19 44 0.025570
19 45 0.014156
19 46 -0.005317
19 47 -0.027325
19 48 -0.078596
19 49 -0.139072
19 50 -0.135039
19 51 -0.105565
19 52 -0.109812
19 53 -0.099289
19 54 0.066946
19 55 0.062817
19 56 0.047568
19 57 0.023921
19 58 0.004753
19 59 -0.005279
19 60 -0.012922
19 61 0.007869
19 62 0.040383
19 63 0.022393
19 64 -0.037469
19 65 -0.064118
19 66 -0.042536
19 67 -0.014873
19 68 0.009235
19 69 0.029710
19 70 0.034504

20 1 -0.012530
20 2 0.055725
20 3 0.120150
20 4 0.138552
20 5 0.123146
20 6 0.071668
20 7 0.015668
20 8 -0.017340
20 9 -0.040258
20 10 -0.064200
20 11 -0.077662
20 12 -0.070177
20 13 -0.051246
20 14 -0.006099
20 15 0.024030
20 16 0.010206
20 17 -0.017149
20 18 0.043050
20 19 -0.005663
20 20 1
20 21 -0.099802
20 22 -0.065040
20 23 -0.060772
20 24 0.053140
20 25 0.021595
20 26 -0.029627
20 27 0.036978
20 28 0.088397
20 29 0.038589
20 30 0.034327
20 31 0.020485
20 32 0.005435
20 33 -0.013881
20 34 -0.028115
20 35 -0.023000
20 36 -0.004791
20 37 -0.016738
20 38 -0.034438
20 39 -0.051958
20 40 -0.091934
20 41 -0.082230
20 42 -0.032641
20 43 -0.000386
20 44 0.007107
20 45 0.005135
20 46 -0.011205
20 47 -0.031843
20 48 -0.092890
20 49 -0.162185
20 50 -0.144067
20 51 -0.087427
20 52 -0.072078
20 53 -0.080855
20 54 0.057683
20 55 0.055298
20 56 0.037687
20 57 0.013124
20 58 -0.004006
20 59 -0.014625
20 60 -0.021468
20 61 -0.006219
20 62 0.024537
20 63 0.008430
20 64 -0.041497
20 65 -0.061565
20 66 -0.037509
20 67 -0.007928
20 68 0.018239
20 69 0.041215
20 70 0.048374

21 1 -0.017818
21 2 0.046393
21 3 0.114781
21 4 0.140134
21 5 0.126865
21 6 0.073441
21 7 0.015533
21 8 -0.018502
21 9 -0.042240
21 10 -0.060839
21 11 -0.079687
21 12 -0.073277
21 13 -0.029273
21 14 0.025432
21 15 0.056426
21 16 0.039697
21 17 0.007021
21 18 0.032431
21 19 -0.037530
21 20 -0.099802
21 21 1
21 22 -0.029446
21 23 -0.081831
21 24 -0.010171
21 25 -0.033193
21 26 -0.026292
21 27 -0.005586
21 28 0.018104
21 29 0.003596
21 30 0.010409
21 31 0.010220
21 32 0.004767
21 33 -0.011961
21 34 -0.026063
21 35 -0.023419
21 36 -0.009219
21 37 -0.024736
21 38 -0.048346
21 39 -0.067068
21 40 -0.106397
21 41 -0.103644
21 42 -0.081762
21 43 -0.063461
21 44 -0.038835
21 45 -0.008599
21 46 0.003892
21 47 0.007004
21 48 -0.045665
21 49 -0.104501
21 50 -0.038914
21 51 0.143294
21 52 0.126651
21 53 0.030339
21 54 0.101490
21 55 0.087448
21 56 0.060105
21 57 0.024843
21 58 0.000909
21 59 -0.018442
21 60 -0.030714
21 61 -0.025763
21 62 0.001051
21 63 -0.008622
21 64 -0.046681
21 65 -0.059371
21 66 -0.032094
21 67 0.000192
21 68 0.028678
21 69 0.052251
21 70 0.058576

22 1 0.004630
22 2 0.070322
22 3 0.143701
22 4 0.172793
22 5 0.154822
22 6 0.090971
22 7 0.024380
22 8 -0.014029
22 9 -0.039980
22 10 -0.047489
22 11 -0.071697
22 12 -0.061017
22 13 -0.014467
22 14 0.029467
22 15 0.049479
22 16 0.027928
22 17 -0.007368
22 18 0.010168
22 19 -0.039837
22 20 -0.065040
22 21 -0.029446
22 22 1
22 23 -0.121577
22 24 -0.027342
22 25 -0.001611
22 26 0.006218
22 27 0.024564
22 28 0.026462
22 29 0.015575
22 30 0.015976
22 31 0.014637
22 32 0.008950
22 33 -0.009351
22 34 -0.021948
22 35 -0.016632
22 36 -0.003082
22 37 -0.014509
22 38 -0.035782
22 39 -0.047332
22 40 -0.081975
22 41 -0.088131
22 42 -0.069061
22 43 -0.066286
22 44 -0.048277
22 45 -0.005630
22 46 0.021694
22 47 0.032388
22 48 -0.039331
22 49 -0.095696
22 50 0.026480
22 51 0.166674
22 52 0.081543
22 53 0.010056
22 54 0.064622
22 55 0.076592
22 56 0.060325
22 57 0.031314
22 58 0.014011
22 59 -0.003885
22 60 -0.014341
22 61 -0.015359
22 62 0.009752
22 63 0.003267
22 64 -0.031334
22 65 -0.042169
22 66 -0.012702
22 67 0.023441
22 68 0.056767
22 69 0.084385
22 70 0.093209

23 1 0.028407
23 2 0.097279
23 3 0.179134
23 4 0.210981
23 5 0.181314
23 6 0.103348
23 7 0.027038
23 8 -0.015222
23 9 -0.043310
23 10 -0.044423
23 11 -0.063222
23 12 -0.052559
23 13 -0.006959
23 14 0.022130
23 15 0.033057
23 16 0.011256
23 17 -0.022088
23 18 -0.005683
23 19 -0.042211
23 20 -0.060772
23 21 -0.081831
23 22 -0.121577
23 23 1
23 24 -0.079903
23 25 -0.017750
23 26 0.011977
23 27 0.037283
23 28 0.031270
23 29 0.020333
23 30 0.017364
23 31 0.015518
23 32 0.007923
23 33 -0.013187
23 34 -0.025492
23 35 -0.016254
23 36 -0.004298
23 37 -0.011727
23 38 -0.031798
23 39 -0.037544
23 40 -0.066957
23 41 -0.081470
23 42 -0.062442
23 43 -0.061686
23 44 -0.029041
23 45 0.057379
23 46 0.103312
23 47 0.083924
23 48 -0.023343
23 49 -0.070181
23 50 0.009236
23 51 0.051400
23 52 0.006997
23 53 -0.027860
23 54 0.021865
23 55 0.055460
23 56 0.052601
23 57 0.037350
23 58 0.032693
23 59 0.018345
23 60 0.009335
23 61 -0.000630
23 62 0.020885
23 63 0.012901
23 64 -0.017713
23 65 -0.024937
23 66 0.007474
23 67 0.047188
23 68 0.085082
23 69 0.118816
23 70 0.132396

24 1 0.017940
24 2 0.089026
24 3 0.170219
24 4 0.195533
24 5 0.162590
24 6 0.088223
24 7 0.016982
24 8 -0.019915
24 9 -0.045283
24 10 -0.065131
24 11 -0.072309
24 12 -0.055465
24 13 0.007342
24 14 0.052575
24 15 0.075475
24 16 0.060346
24 17 0.031144
24 18 0.068639
24 19 0.047730
24 20 0.053140
24 21 -0.010171
24 22 -0.027342
24 23 -0.079903
24 24 1
24 25 0.117989
24 26 0.092744
24 27 0.133326
24 28 0.107047
24 29 0.071467
24 30 0.060355
24 31 0.050905
24 32 0.032545
24 33 0.000322
24 34 -0.021544
24 35 -0.017082
24 36 -0.000912
24 37 -0.007669
24 38 -0.029030
24 39 -0.036886
24 40 -0.072280
24 41 -0.083025
24 42 -0.069797
24 43 -0.071071
24 44 -0.024790
24 45 0.037685
24 46 0.046113
24 47 0.038409
24 48 -0.025256
24 49 -0.059137
24 50 -0.000565
24 51 0.081039
24 52 0.055572
24 53 0.015194
24 54 0.093777
24 55 0.111862
24 56 0.076860
24 57 0.037026
24 58 0.013587
24 59 -0.004803
24 60 -0.010288
24 61 -0.008019
24 62 0.023281
24 63 0.012363
24 64 -0.021484
24 65 -0.030694
24 66 -0.000781
24 67 0.033589
24 68 0.064925
24 69 0.095090
24 70 0.108489

25 1 -0.002788
25 2 0.074610
25 3 0.157902
25 4 0.185024
25 5 0.160086
25 6 0.088656
25 7 0.015623
25 8 -0.025415
25 9 -0.055290
25 10 -0.081729
25 11 -0.094678
25 12 -0.088818
25 13 -0.014932
25 14 0.047598
25 15 0.077424
25 16 0.058155
25 17 0.020272
25 18 0.062497
25 19 0.029272
25 20 0.021595
25 21 -0.033193
25 22 -0.001611
25 23 -0.017750
25 24 0.117989
25 25 1
25 26 0.064301
25 27 0.093537
25 28 0.067730
25 29 0.048700
25 30 0.042951
25 31 0.036784
25 32 0.019694
25 33 -0.012657
25 34 -0.034287
25 35 -0.027807
25 36 -0.010669
25 37 -0.022281
25 38 -0.047789
25 39 -0.063867
25 40 -0.117401
25 41 -0.134522
25 42 -0.112372
25 43 -0.071479
25 44 -0.005632
25 45 0.043694
25 46 0.049481
25 47 0.042434
25 48 -0.015709
25 49 -0.057311
25 50 -0.013836
25 51 0.066636
25 52 0.045893
25 53 0.002504
25 54 0.125783
25 55 0.146410
25 56 0.096189
25 57 0.045442
25 58 0.011336
25 59 -0.013838
25 60 -0.027695
25 61 -0.020533
25 62 0.013565
25 63 0.001215
25 64 -0.041058
25 65 -0.052903
25 66 -0.021162
25 67 0.014339
25 68 0.045304
25 69 0.072995
25 70 0.082778

26 1 0.000047
26 2 0.090230
26 3 0.180324
26 4 0.210789
26 5 0.190719
26 6 0.112150
26 7 0.027376
26 8 -0.024064
26 9 -0.063093
26 10 -0.087970
26 11 -0.113540
26 12 -0.119375
26 13 -0.039683
26 14 0.038677
26 15 0.068678
26 16 0.039567
26 17 -0.010666
26 18 0.028367
26 19 -0.013778
26 20 -0.029627
26 21 -0.026292
26 22 0.006218
26 23 0.011977
26 24 0.092744
26 25 0.064301
26 26 1
26 27 0.033324
26 28 0.003683
26 29 0.037436
26 30 0.031385
26 31 0.027768
26 32 0.010706
26 33 -0.025517
26 34 -0.045412
26 35 -0.031337
26 36 -0.010978
26 37 -0.021871
26 38 -0.046105
26 39 -0.059039
26 40 -0.127781
26 41 -0.170792
26 42 -0.057973
26 43 0.024688
26 44 0.051298
26 45 0.067833
26 46 0.058997
26 47 0.043199
26 48 -0.010146
26 49 -0.050232
26 50 -0.029223
26 51 0.025408
26 52 -0.005121
26 53 -0.049578
26 54 0.119658
26 55 0.202031
26 56 0.131669
26 57 0.068527
26 58 0.025010
26 59 -0.003094
26 60 -0.022762
26 61 -0.010597
26 62 0.026203
26 63 0.012819
26 64 -0.044797
26 65 -0.062857
26 66 -0.027874
26 67 0.011896
26 68 0.046111
26 69 0.074238
26 70 0.082479

27 1 -0.025071
27 2 0.067217
27 3 0.155485
27 4 0.176026
27 5 0.147898
27 6 0.075872
27 7 -0.000563
27 8 -0.047330
27 9 -0.084542
27 10 -0.126922
27 11 -0.113352
27 12 -0.129740
27 13 -0.059567
27 14 0.002944
27 15 0.033968
27 16 0.017151
27 17 -0.017502
27 18 0.035750
27 19 0.033202
27 20 0.036978
27 21 -0.005586
27 22 0.024564
27 23 0.037283
27 24 0.133326
27 25 0.093537
27 26 0.033324
27 27 1
27 28 -0.005902
27 29 0.014504
27 30 0.011100
27 31 0.005906
27 32 -0.018488
27 33 -0.055584
27 34 -0.076917
27 35 -0.060847
27 36 -0.044716
27 37 -0.062144
27 38 -0.094798
27 39 -0.126163
27 40 -0.223262
27 41 -0.259672
27 42 -0.051087
27 43 0.153879
27 44 0.135835
27 45 0.103610
27 46 0.072412
27 47 0.046819
27 48 -0.002141
27 49 -0.041039
27 50 -0.022849
27 51 0.022819
27 52 -0.004169
27 53 -0.045824
27 54 0.083753
27 55 0.132681
27 56 0.093812
27 57 0.052375
27 58 0.016942
27 59 -0.008734
27 60 -0.031462
27 61 -0.017562
27 62 0.017197
27 63 -0.012468
27 64 -0.071508
27 65 -0.085067
27 66 -0.049520
27 67 -0.013359
27 68 0.016180
27 69 0.043873
27 70 0.053604

28 1 -0.060832
28 2 0.030848
28 3 0.107636
28 4 0.119105
28 5 0.094549
28 6 0.036311
28 7 -0.028815
28 8 -0.071414
28 9 -0.105910
28 10 -0.153965
28 11 -0.116651
28 12 -0.127302
28 13 -0.093619
28 14 -0.043915
28 15 -0.011088
28 16 -0.013450
28 17 -0.023244
28 18 0.055970
28 19 0.100568
28 20 0.088397
28 21 0.018104
28 22 0.026462
28 23 0.031270
28 24 0.107047
28 25 0.067730
28 26 0.003683
28 27 -0.005902
28 28 1
28 29 -0.066672
28 30 -0.034668
28 31 -0.039105
28 32 -0.066972
28 33 -0.096972
28 34 -0.113765
28 35 -0.094356
28 36 -0.082281
28 37 -0.109189
28 38 -0.148607
28 39 -0.203358
28 40 -0.294856
28 41 -0.217578
28 42 0.046609
28 43 0.141536
28 44 0.108387
28 45 0.073937
28 46 0.045764
28 47 0.023227
28 48 -0.014620
28 49 -0.046702
28 50 -0.030456
28 51 0.010457
28 52 -0.013834
28 53 -0.053263
28 54 0.047437
28 55 0.075607
28 56 0.050646
28 57 0.021595
28 58 -0.007287
28 59 -0.027430
28 60 -0.049294
28 61 -0.028547
28 62 0.004013
28 63 -0.039172
28 64 -0.107765
28 65 -0.121827
28 66 -0.086860
28 67 -0.053592
28 68 -0.027750
28 69 -0.002197
28 70 0.006553

29 1 -0.047310
29 2 0.049587
29 3 0.119428
29 4 0.130793
29 5 0.120475
29 6 0.076611
29 7 0.022566
29 8 -0.010992
29 9 -0.031793
29 10 -0.082904
29 11 -0.022637
29 12 0.004097
29 13 -0.012662
29 14 0.013269
29 15 0.029697
29 16 0.017968
29 17 -0.001790
29 18 0.040501
29 19 0.059209
29 20 0.038589
29 21 0.003596
29 22 0.015575
29 23 0.020333
29 24 0.071467
29 25 0.048700
29 26 0.037436
29 27 0.014504
29 28 -0.066672
29 29 1
29 30 0.030742
29 31 0.017785
29 32 -0.020749
29 33 -0.045865
29 34 -0.058362
29 35 -0.043086
29 36 -0.034725
29 37 -0.058945
29 38 -0.087748
29 39 -0.108253
29 40 -0.083413
29 41 0.109543
29 42 0.171659
29 43 0.150027
29 44 0.105333
29 45 0.075513
29 46 0.052969
29 47 0.034105
29 48 0.002571
29 49 -0.030012
29 50 -0.032120
29 51 -0.003873
29 52 -0.017696
29 53 -0.029839
29 54 0.081400
29 55 0.115849
29 56 0.098219
29 57 0.070481
29 58 0.038052
29 59 0.020766
29 60 0.001738
29 61 0.035026
29 62 0.071653
29 63 0.021571
29 64 -0.078351
29 65 -0.108083
29 66 -0.077164
29 67 -0.047384
29 68 -0.025463
29 69 -0.005290
29 70 -0.002798

30 1 -0.054727
30 2 0.041209
30 3 0.099866
30 4 0.108860
30 5 0.107675
30 6 0.075167
30 7 0.031333
30 8 0.004810
30 9 -0.005236
30 10 -0.057767
30 11 0.001588
30 12 0.034819
30 13 -0.006163
30 14 0.004529
30 15 0.012517
30 16 0.011283
30 17 0.011232
30 18 0.038835
30 19 0.054483
30 20 0.034327
30 21 0.010409
30 22 0.015976
30 23 0.017364
30 24 0.060355
30 25 0.042951
30 26 0.031385
30 27 0.011100
30 28 -0.034668
30 29 0.030742
30 30 1
30 31 0.000943
30 32 -0.038194
30 33 -0.042498
30 34 -0.045683
30 35 -0.032247
30 36 -0.021332
30 37 -0.036709
30 38 -0.024371
30 39 0.000897
30 40 0.041753
30 41 0.173891
30 42 0.148624
30 43 0.122558
30 44 0.085296
30 45 0.060882
30 46 0.042187
30 47 0.026138
30 48 0.002223
30 49 -0.024760
30 50 -0.031722
30 51 -0.007736
30 52 -0.019550
30 53 -0.023353
30 54 0.064681
30 55 0.093884
30 56 0.086184
30 57 0.064999
30 58 0.034780
30 59 0.020497
30 60 0.003418
30 61 0.042631
30 62 0.081169
30 63 0.041107
30 64 -0.080036
30 65 -0.125327
30 66 -0.097532
30 67 -0.067943
30 68 -0.045944
30 69 -0.027564
30 70 -0.027285

31 1 -0.045494
31 2 0.051665
31 3 0.101974
31 4 0.109491
31 5 0.117317
31 6 0.092842
31 7 0.056646
31 8 0.037672
31 9 0.042866
31 10 -0.016429
31 11 0.035855
31 12 0.074240
31 13 0.011123
31 14 0.002766
31 15 -0.003648
31 16 0.003593
31 17 0.009506
31 18 0.022617
31 19 0.033253
31 20 0.020485
31 21 0.010220
31 22 0.014637
31 23 0.015518
31 24 0.050905
31 25 0.036784
31 26 0.027768
31 27 0.005906
31 28 -0.039105
31 29 0.017785
31 30 0.000943
31 31 1
31 32 -0.046570
31 33 -0.016069
31 34 -0.008053
31 35 0.000469
31 36 0.028913
31 37 0.046440
31 38 0.122318
31 39 0.142037
31 40 0.128750
31 41 0.213579
31 42 0.141505
31 43 0.108313
31 44 0.073166
31 45 0.052181
31 46 0.036421
31 47 0.022671
31 48 0.005437
31 49 -0.016476
31 50 -0.029419
31 51 -0.010032
31 52 -0.022308
31 53 -0.019898
31 54 0.047002
31 55 0.079384
31 56 0.083459
31 57 0.068957
31 58 0.039209
31 59 0.026947
31 60 0.010732
31 61 0.055148
31 62 0.096376
31 63 0.077941
31 64 -0.065550
31 65 -0.134228
31 66 -0.108788
31 67 -0.076099
31 68 -0.050992
31 69 -0.032994
31 70 -0.033700

32 1 -0.055187
32 2 0.041870
32 3 0.087581
32 4 0.096896
32 5 0.116735
32 6 0.101449
32 7 0.074051
32 8 0.064379
32 9 0.092693
32 10 0.013220
32 11 0.049297
32 12 0.082612
32 13 0.018368
32 14 0.005388
32 15 0.002096
32 16 0.022700
32 17 0.017889
32 18 0.016326
32 19 0.015699
32 20 0.005435
32 21 0.004767
32 22 0.008950
32 23 0.007923
32 24 0.032545
32 25 0.019694
32 26 0.010706
32 27 -0.018488
32 28 -0.066972
32 29 -0.020749
32 30 -0.038194
32 31 -0.046570
32 32 1
32 33 0.061888
32 34 0.051464
32 35 0.029727
32 36 0.093703
32 37 0.116022
32 38 0.161879
32 39 0.138694
32 40 0.109427
32 41 0.174934
32 42 0.102345
32 43 0.073102
32 44 0.045458
32 45 0.032306
32 46 0.023710
32 47 0.016580
32 48 0.009701
32 49 -0.004598
32 50 -0.022917
32 51 -0.006412
32 52 -0.017776
32 53 -0.010865
32 54 0.027365
32 55 0.059662
32 56 0.073845
32 57 0.062932
32 58 0.028534
32 59 0.012420
32 60 -0.009872
32 61 0.029410
32 62 0.063171
32 63 0.069254
32 64 -0.079642
32 65 -0.164141
32 66 -0.134217
32 67 -0.092558
32 68 -0.060967
32 69 -0.042757
32 70 -0.044173

33 1 -0.084081
33 2 0.008928
33 3 0.047949
33 4 0.055853
33 5 0.082926
33 6 0.072824
33 7 0.048796
33 8 0.036206
33 9 0.073300
33 10 -0.019236
33 11 0.002584
33 12 0.026306
33 13 -0.022508
33 14 -0.019805
33 15 0.005524
33 16 0.035325
33 17 0.020679
33 18 0.010639
33 19 -0.001185
33 20 -0.013881
33 21 -0.011961
33 22 -0.009351
33 23 -0.013187
33 24 0.000322
33 25 -0.012657
33 26 -0.025517
33 27 -0.055584
33 28 -0.096972
33 29 -0.045865
33 30 -0.042498
33 31 -0.016069
33 32 0.061888
33 33 1
33 34 0.034465
33 35 -0.004123
33 36 0.119304
33 37 0.085708
33 38 0.091998
33 39 0.067930
33 40 0.040576
33 41 0.084788
33 42 0.036880
33 43 0.016110
33 44 -0.002969
33 45 -0.007852
33 46 -0.007938
33 47 -0.006074
33 48 -0.000554
33 49 -0.005083
33 50 -0.024642
33 51 -0.009266
33 52 -0.019771
33 53 -0.014023
33 54 -0.009630
33 55 0.010651
33 56 0.026417
33 57 0.017995
33 58 -0.020345
33 59 -0.041809
33 60 -0.071749
33 61 -0.040779
33 62 -0.015348
33 63 0.012599
33 64 -0.126842
33 65 -0.216588
33 66 -0.177014
33 67 -0.122692
33 68 -0.082945
33 69 -0.063579
33 70 -0.063907

34 1 -0.102222
34 2 -0.010420
34 3 0.023487
34 4 0.029639
34 5 0.065363
34 6 0.062952
34 7 0.045309
34 8 0.034867
34 9 0.108578
34 10 -0.038672
34 11 -0.009448
34 12 0.001284
34 13 -0.021547
34 14 -0.006415
34 15 0.019560
34 16 0.034344
34 17 0.011851
34 18 0.001229
34 19 -0.014818
34 20 -0.028115
34 21 -0.026063
34 22 -0.021948
34 23 -0.025492
34 24 -0.021544
34 25 -0.034287
34 26 -0.045412
34 27 -0.076917
34 28 -0.113765
34 29 -0.058362
34 30 -0.045683
34 31 -0.008053
34 32 0.051464
34 33 0.034465
34 34 1
34 35 -0.020696
34 36 0.150073
34 37 0.054241
34 38 0.041014
34 39 0.029773
34 40 0.009067
34 41 0.035867
34 42 -0.002584
34 43 -0.019319
34 44 -0.032126
34 45 -0.030142
34 46 -0.022390
34 47 -0.012560
34 48 -0.000140
34 49 -0.000990
34 50 -0.022721
34 51 -0.010157
34 52 -0.020582
34 53 -0.016606
34 54 -0.024931
34 55 -0.007903
34 56 0.006560
34 57 -0.001797
34 58 -0.048081
34 59 -0.078813
34 60 -0.119830
34 61 -0.097664
34 62 -0.080231
34 63 -0.030943
34 64 -0.160851
34 65 -0.251532
34 66 -0.198382
34 67 -0.131919
34 68 -0.086980
34 69 -0.068838
34 70 -0.069875

35 1 -0.110986
35 2 -0.018407
35 3 -0.002393
35 4 -0.009117
35 5 0.029037
35 6 0.042766
35 7 0.057784
35 8 0.128279
35 9 0.250008
35 10 0.034772
35 11 0.066734
35 12 0.037838
35 13 0.017805
35 14 0.011391
35 15 0.018896
35 16 0.025264
35 17 0.006562
35 18 0.001128
35 19 -0.011394
35 20 -0.023000
35 21 -0.023419
35 22 -0.016632
35 23 -0.016254
35 24 -0.017082
35 25 -0.027807
35 26 -0.031337
35 27 -0.060847
35 28 -0.094356
35 29 -0.043086
35 30 -0.032247
35 31 0.000469
35 32 0.029727
35 33 -0.004123
35 34 -0.020696
35 35 1
35 36 0.066963
35 37 0.055615
35 38 0.047984
35 39 0.053760
35 40 0.045160
35 41 0.046947
35 42 0.007843
35 43 -0.008653
35 44 -0.019311
35 45 -0.016265
35 46 -0.006956
35 47 0.003397
35 48 0.013036
35 49 0.009460
35 50 -0.012962
35 51 -0.003872
35 52 -0.014942
35 53 -0.012717
35 54 -0.015514
35 55 0.004575
35 56 0.018063
35 57 0.017106
35 58 -0.025514
35 59 -0.059100
35 60 -0.106939
35 61 -0.098234
35 62 -0.107606
35 63 -0.041039
35 64 -0.177623
35 65 -0.318330
35 66 -0.249991
35 67 -0.161550
35 68 -0.108509
35 69 -0.088970
35 70 -0.087797

36 1 -0.184795
36 2 -0.080883
36 3 -0.056867
36 4 -0.055616
36 5 -0.020656
36 6 -0.000215
36 7 0.023569
36 8 0.082289
36 9 0.183534
36 10 0.013881
36 11 0.075696
36 12 0.061050
36 13 0.042748
36 14 0.043260
36 15 0.049403
36 16 0.053572
36 17 0.033510
36 18 0.021164
36 19 0.008889
36 20 -0.004791
36 21 -0.009219
36 22 -0.003082
36 23 -0.004298
36 24 -0.000912
36 25 -0.010669
36 26 -0.010978
36 27 -0.044716
36 28 -0.082281
36 29 -0.034725
36 30 -0.021332
36 31 0.028913
36 32 0.093703
36 33 0.119304
36 34 0.150073
36 35 0.066963
36 36 1
36 37 0.048205
36 38 0.075196
36 39 0.066228
36 40 0.066797
36 41 0.081050
36 42 0.031038
36 43 0.015066
36 44 0.003840
36 45 0.004588
36 46 0.011087
36 47 0.018624
36 48 0.024017
36 49 0.017479
36 50 -0.003536
36 51 0.007774
36 52 0.001311
36 53 0.008309
36 54 0.018644
36 55 0.041442
36 56 0.051777
36 57 0.043350
36 58 0.001173
36 59 -0.030436
36 60 -0.074171
36 61 -0.066584
36 62 -0.090580
36 63 -0.080351
36 64 -0.299862
36 65 -0.457657
36 66 -0.339685
36 67 -0.242690
36 68 -0.188562
36 69 -0.162856
36 70 -0.161371

37 1 -0.166362
37 2 -0.048172
37 3 -0.006277
37 4 0.002689
37 5 0.037321
37 6 0.051931
37 7 0.056536
37 8 0.082786
37 9 0.130552
37 10 -0.022995
37 11 0.082958
37 12 0.064631
37 13 0.038315
37 14 0.037756
37 15 0.041273
37 16 0.038809
37 17 0.016059
37 18 0.006978
37 19 -0.003213
37 20 -0.016738
37 21 -0.024736
37 22 -0.014509
37 23 -0.011727
37 24 -0.007669
37 25 -0.022281
37 26 -0.021871
37 27 -0.062144
37 28 -0.109189
37 29 -0.058945
37 30 -0.036709
37 31 0.046440
37 32 0.116022
37 33 0.085708
37 34 0.054241
37 35 0.055615
37 36 0.048205
37 37 1
37 38 0.112145
37 39 0.086544
37 40 0.087914
37 41 0.094207
37 42 0.035382
37 43 0.024003
37 44 0.013931
37 45 0.012726
37 46 0.015723
37 47 0.018487
37 48 0.014104
37 49 0.000644
37 50 -0.017357
37 51 -0.004987
37 52 -0.013214
37 53 -0.010078
37 54 0.016728
37 55 0.051432
37 56 0.064810
37 57 0.058338
37 58 0.019803
37 59 -0.007958
37 60 -0.048945
37 61 -0.024440
37 62 -0.031560
37 63 -0.029519
37 64 -0.262736
37 65 -0.278434
37 66 -0.187264
37 67 -0.141308
37 68 -0.119794
37 69 -0.108269
37 70 -0.117004

38 1 -0.141749
38 2 -0.033732
38 3 0.017117
38 4 0.027887
38 5 0.052581
38 6 0.057457
38 7 0.049280
38 8 0.058380
38 9 0.073078
38 10 -0.064945
38 11 0.048923
38 12 0.033696
38 13 0.020259
38 14 0.031714
38 15 0.040693
38 16 0.034391
38 17 0.007573
38 18 -0.004103
38 19 -0.017357
38 20 -0.034438
38 21 -0.048346
38 22 -0.035782
38 23 -0.031798
38 24 -0.029030
38 25 -0.047789
38 26 -0.046105
38 27 -0.094798
38 28 -0.148607
38 29 -0.087748
38 30 -0.024371
38 31 0.122318
38 32 0.161879
38 33 0.091998
38 34 0.041014
38 35 0.047984
38 36 0.075196
38 37 0.112145
38 38 1
38 39 0.011438
38 40 0.057221
38 41 0.069263
38 42 0.009818
38 43 0.008090
38 44 0.002645
38 45 0.001964
38 46 0.004175
38 47 0.005508
38 48 -0.004693
38 49 -0.021984
38 50 -0.035880
38 51 -0.021522
38 52 -0.028657
38 53 -0.027662
38 54 0.011127
38 55 0.050000
38 56 0.059967
38 57 0.049735
38 58 0.012848
38 59 -0.013220
38 60 -0.049324
38 61 -0.010545
38 62 0.019812
38 63 0.021328
38 64 -0.117649
38 65 -0.125799
38 66 -0.089735
38 67 -0.077747
38 68 -0.076729
38 69 -0.073699
38 70 -0.086989

39 1 -0.030853
39 2 0.082334
39 3 0.145606
39 4 0.147484
39 5 0.148304
39 6 0.121862
39 7 0.082496
39 8 0.068911
39 9 0.062051
39 10 -0.059807
39 11 0.069998
39 12 0.055046
39 13 0.034734
39 14 0.041944
39 15 0.044445
39 16 0.025222
39 17 -0.012002
39 18 -0.020003
39 19 -0.035424
39 20 -0.051958
39 21 -0.067068
39 22 -0.047332
39 23 -0.037544
39 24 -0.036886
39 25 -0.063867
39 26 -0.059039
39 27 -0.126163
39 28 -0.203358
39 29 -0.108253
39 30 0.000897
39 31 0.142037
39 32 0.138694
39 33 0.067930
39 34 0.029773
39 35 0.053760
39 36 0.066228
39 37 0.086544
39 38 0.011438
39 39 1
39 40 0.149103
39 41 0.097232
39 42 0.023950
39 43 0.028424
39 44 0.021547
39 45 0.017184
39 46 0.015139
39 47 0.011717
39 48 -0.008230
39 49 -0.032586
39 50 -0.045424
39 51 -0.030739
39 52 -0.040600
39 53 -0.043447
39 54 0.013456
39 55 0.070658
39 56 0.085381
39 57 0.077847
39 58 0.044415
39 59 0.025390
39 60 0.002303
39 61 0.082203
39 62 0.192583
39 63 0.169312
39 64 0.009706
39 65 -0.028696
39 66 -0.005640
39 67 0.003804
39 68 0.004789
39 69 0.011292
39 70 0.003273

40 1 0.054424
40 2 0.178479
40 3 0.261828
40 4 0.260868
40 5 0.235503
40 6 0.169047
40 7 0.094400
40 8 0.056218
40 9 0.024567
40 10 -0.079569
40 11 0.030343
40 12 0.005015
40 13 0.000322
40 14 0.017134
40 15 0.023240
40 16 -0.001636
40 17 -0.045707
40 18 -0.048283
40 19 -0.072411
40 20 -0.091934
40 21 -0.106397
40 22 -0.081975
40 23 -0.066957
40 24 -0.072280
40 25 -0.117401
40 26 -0.127781
40 27 -0.223262
40 28 -0.294856
40 29 -0.083413
40 30 0.041753
40 31 0.128750
40 32 0.109427
40 33 0.040576
40 34 0.009067
40 35 0.045160
40 36 0.066797
40 37 0.087914
40 38 0.057221
40 39 0.149103
40 40 1
40 41 -0.020459
40 42 -0.022982
40 43 0.010442
40 44 0.005004
40 45 -0.000253
40 46 -0.004828
40 47 -0.011178
40 48 -0.038367
40 49 -0.066071
40 50 -0.073902
40 51 -0.057327
40 52 -0.073558
40 53 -0.086482
40 54 -0.025006
40 55 0.053228
40 56 0.076046
40 57 0.072586
40 58 0.043422
40 59 0.033142
40 60 0.026996
40 61 0.135231
40 62 0.256940
40 63 0.197317
40 64 0.050245
40 65 0.005869
40 66 0.032758
40 67 0.053291
40 68 0.065604
40 69 0.081371
40 70 0.082568

41 1 0.031534
41 2 0.140207
41 3 0.228269
41 4 0.246398
41 5 0.233773
41 6 0.164137
41 7 0.085079
41 8 0.044716
41 9 0.013984
41 10 -0.080514
41 11 -0.039315
41 12 -0.039746
41 13 0.039050
41 14 0.092129
41 15 0.105593
41 16 0.070166
41 17 0.006519
41 18 0.002433
41 19 -0.044138
41 20 -0.082230
41 21 -0.103644
41 22 -0.088131
41 23 -0.081470
41 24 -0.083025
41 25 -0.134522
41 26 -0.170792
41 27 -0.259672
41 28 -0.217578
41 29 0.109543
41 30 0.173891
41 31 0.213579
41 32 0.174934
41 33 0.084788
41 34 0.035867
41 35 0.046947
41 36 0.081050
41 37 0.094207
41 38 0.069263
41 39 0.097232
41 40 -0.020459
41 41 1
41 42 -0.054566
41 43 -0.038262
41 44 -0.041274
41 45 -0.035035
41 46 -0.030577
41 47 -0.028556
41 48 -0.049877
41 49 -0.072440
41 50 -0.076125
41 51 -0.049772
41 52 -0.063309
41 53 -0.074985
41 54 0.000722
41 55 0.099130
41 56 0.103507
41 57 0.068574
41 58 0.015576
41 59 -0.009956
41 60 -0.027376
41 61 0.042614
41 62 0.127390
41 63 0.116347
41 64 0.016469
41 65 -0.019522
41 66 0.011210
41 67 0.040283
41 68 0.061037
41 69 0.078886
41 70 0.080651

42 1 0.046040
42 2 0.153361
42 3 0.258326
42 4 0.275992
42 5 0.231191
42 6 0.137492
42 7 0.047902
42 8 0.004027
42 9 -0.028857
42 10 -0.095253
42 11 -0.044480
42 12 -0.010600
42 13 0.070382
42 14 0.096610
42 15 0.106815
42 16 0.080789
42 17 0.032981
42 18 0.049165
42 19 0.010870
42 20 -0.032641
42 21 -0.081762
42 22 -0.069061
42 23 -0.062442
42 24 -0.069797
42 25 -0.112372
42 26 -0.057973
42 27 -0.051087
42 28 0.046609
42 29 0.171659
42 30 0.148624
42 31 0.141505
42 32 0.102345
42 33 0.036880
42 34 -0.002584
42 35 0.007843
42 36 0.031038
42 37 0.035382
42 38 0.009818
42 39 0.023950
42 40 -0.022982
42 41 -0.054566
42 42 1
42 43 0.023003
42 44 0.009986
42 45 0.009644
42 46 0.008594
42 47 0.006075
42 48 -0.026125
42 49 -0.051568
42 50 -0.048223
42 51 -0.013408
42 52 -0.022998
42 53 -0.033136
42 54 0.061757
42 55 0.146613
42 56 0.126999
42 57 0.085671
42 58 0.038044
42 59 0.011663
42 60 0.002601
42 61 0.046155
42 62 0.108128
42 63 0.077221
42 64 0.010102
42 65 -0.009645
42 66 0.022396
42 67 0.053308
42 68 0.077736
42 69 0.103680
42 70 0.113966

43 1 0.073845
43 2 0.178041
43 3 0.290475
43 4 0.305577
43 5 0.231636
43 6 0.117479
43 7 0.021249
43 8 -0.022356
43 9 -0.053818
43 10 -0.100138
43 11 -0.070962
43 12 -0.035294
43 13 0.038684
43 14 0.063436
43 15 0.078730
43 16 0.063728
43 17 0.030638
43 18 0.058381
43 19 0.033249
43 20 -0.000386
43 21 -0.063461
43 22 -0.066286
43 23 -0.061686
43 24 -0.071071
43 25 -0.071479
43 26 0.024688
43 27 0.153879
43 28 0.141536
43 29 0.150027
43 30 0.122558
43 31 0.108313
43 32 0.073102
43 33 0.016110
43 34 -0.019319
43 35 -0.008653
43 36 0.015066
43 37 0.024003
43 38 0.008090
43 39 0.028424
43 40 0.010442
43 41 -0.038262
43 42 0.023003
43 43 1
43 44 0.006715
43 45 -0.001857
43 46 -0.004850
43 47 -0.006614
43 48 -0.040272
43 49 -0.057183
43 50 -0.040772
43 51 -0.000003
43 52 -0.012852
43 53 -0.028835
43 54 0.040509
43 55 0.097879
43 56 0.074220
43 57 0.038662
43 58 0.008399
43 59 -0.003045
43 60 0.015596
43 61 0.042819
43 62 0.093261
43 63 0.067602
43 64 0.018754
43 65 0.004610
43 66 0.036525
43 67 0.070607
43 68 0.101161
43 69 0.136452
43 70 0.157050

44 1 0.087127
44 2 0.186855
44 3 0.303401
44 4 0.329067
44 5 0.245759
44 6 0.115423
44 7 0.010255
44 8 -0.036885
44 9 -0.068701
44 10 -0.088928
44 11 -0.084997
44 12 -0.046343
44 13 0.013202
44 14 0.034128
44 15 0.049980
44 16 0.039659
44 17 0.013711
44 18 0.044229
44 19 0.025570
44 20 0.007107
44 21 -0.038835
44 22 -0.048277
44 23 -0.029041
44 24 -0.024790
44 25 -0.005632
44 26 0.051298
44 27 0.135835
44 28 0.108387
44 29 0.105333
44 30 0.085296
44 31 0.073166
44 32 0.045458
44 33 -0.002969
44 34 -0.032126
44 35 -0.019311
44 36 0.003840
44 37 0.013931
44 38 0.002645
44 39 0.021547
44 40 0.005004
44 41 -0.041274
44 42 0.009986
44 43 0.006715
44 44 1
44 45 -0.025093
44 46 -0.024895
44 47 -0.022950
44 48 -0.055025
44 49 -0.058637
44 50 -0.030015
44 51 0.009946
44 52 -0.012118
44 53 -0.034684
44 54 0.007436
44 55 0.046192
44 56 0.022960
44 57 -0.005703
44 58 -0.012371
44 59 -0.000926
44 60 0.032951
44 61 0.034680
44 62 0.071089
44 63 0.056694
44 64 0.017718
44 65 0.007088
44 66 0.041566
44 67 0.082721
44 68 0.123168
44 69 0.167303
44 70 0.193853

45 1 0.082933
45 2 0.174653
45 3 0.285902
45 4 0.327486
45 5 0.263645
45 6 0.132110
45 7 0.020633
45 8 -0.031774
45 9 -0.064353
45 10 -0.057401
45 11 -0.074895
45 12 -0.033933
45 13 0.013953
45 14 0.028384
45 15 0.040522
45 16 0.029538
45 17 0.004534
45 18 0.032890
45 19 0.014156
45 20 0.005135
45 21 -0.008599
45 22 -0.005630
45 23 0.057379
45 24 0.037685
45 25 0.043694
45 26 0.067833
45 27 0.103610
45 28 0.073937
45 29 0.075513
45 30 0.060882
45 31 0.052181
45 32 0.032306
45 33 -0.007852
45 34 -0.030142
45 35 -0.016265
45 36 0.004588
45 37 0.012726
45 38 0.001964
45 39 0.017184
45 40 -0.000253
45 41 -0.035035
45 42 0.009644
45 43 -0.001857
45 44 -0.025093
45 45 1
45 46 -0.014740
45 47 -0.012384
45 48 -0.044616
45 49 -0.032740
45 50 -0.000808
45 51 0.029461
45 52 -0.002658
45 53 -0.027921
45 54 -0.006207
45 55 0.022770
45 56 0.003816
45 57 -0.014188
45 58 0.005657
45 59 0.023927
45 60 0.041963
45 61 0.025746
45 62 0.053052
45 63 0.049204
45 64 0.014139
45 65 0.004502
45 66 0.041061
45 67 0.088269
45 68 0.136298
45 69 0.182271
45 70 0.205335

46 1 0.074279
46 2 0.159328
46 3 0.260677
46 4 0.310160
46 5 0.274132
46 6 0.154665
46 7 0.042156
46 8 -0.016207
46 9 -0.050823
46 10 -0.021315
46 11 -0.059101
46 12 -0.022216
46 13 0.015228
46 14 0.024185
46 15 0.031602
46 16 0.018234
46 17 -0.007914
46 18 0.016420
46 19 -0.005317
46 20 -0.011205
46 21 0.003892
46 22 0.021694
46 23 0.103312
46 24 0.046113
46 25 0.049481
46 26 0.058997
46 27 0.072412
46 28 0.045764
46 29 0.052969
46 30 0.042187
46 31 0.036421
46 32 0.023710
46 33 -0.007938
46 34 -0.022390
46 35 -0.006956
46 36 0.011087
46 37 0.015723
46 38 0.004175
46 39 0.015139
46 40 -0.004828
46 41 -0.030577
46 42 0.008594
46 43 -0.004850
46 44 -0.024895
46 45 -0.014740
46 46 1
46 47 0.001528
46 48 -0.031043
46 49 0.003021
46 50 0.023640
46 51 0.036349
46 52 -0.004093
46 53 -0.028222
46 54 -0.026329
46 55 -0.003926
46 56 -0.006932
46 57 0.000781
46 58 0.040935
46 59 0.045848
46 60 0.043463
46 61 0.023032
46 62 0.045249
46 63 0.047323
46 64 0.011438
46 65 0.000223
46 66 0.037347
46 67 0.087985
46 68 0.139605
46 69 0.182197
46 70 0.197986

47 1 0.061706
47 2 0.141170
47 3 0.231578
47 4 0.281064
47 5 0.267877
47 6 0.168701
47 7 0.063445
47 8 0.002221
47 9 -0.033745
47 10 0.008528
47 11 -0.044841
47 12 -0.014639
47 13 0.014068
47 14 0.020137
47 15 0.022385
47 16 0.005563
47 17 -0.022471
47 18 -0.002406
47 19 -0.027325
47 20 -0.031843
47 21 0.007004
47 22 0.032388
47 23 0.083924
47 24 0.038409
47 25 0.042434
47 26 0.043199
47 27 0.046819
47 28 0.023227
47 29 0.034105
47 30 0.026138
47 31 0.022671
47 32 0.016580
47 33 -0.006074
47 34 -0.012560
47 35 0.003397
47 36 0.018624
47 37 0.018487
47 38 0.005508
47 39 0.011717
47 40 -0.011178
47 41 -0.028556
47 42 0.006075
47 43 -0.006614
47 44 -0.022950
47 45 -0.012384
47 46 0.001528
47 47 1
47 48 0.011748
47 49 0.069510
47 50 0.040807
47 51 0.031287
47 52 -0.014530
47 53 -0.032848
47 54 -0.049750
47 55 -0.030628
47 56 -0.001975
47 57 0.032400
47 58 0.063289
47 59 0.051382
47 60 0.037448
47 61 0.020276
47 62 0.040163
47 63 0.045221
47 64 0.006834
47 65 -0.007165
47 66 0.028917
47 67 0.079929
47 68 0.131114
47 69 0.167844
47 70 0.176811

48 1 0.038540
48 2 0.111979
48 3 0.193217
48 4 0.239221
48 5 0.240479
48 6 0.165962
48 7 0.078239
48 8 0.021342
48 9 -0.014168
48 10 0.019452
48 11 -0.040842
48 12 -0.025222
48 13 0.007842
48 14 0.025488
48 15 0.022106
48 16 -0.008419
48 17 -0.047815
48 18 -0.040424
48 19 -0.078596
48 20 -0.092890
48 21 -0.045665
48 22 -0.039331
48 23 -0.023343
48 24 -0.025256
48 25 -0.015709
48 26 -0.010146
48 27 -0.002141
48 28 -0.014620
48 29 0.002571
48 30 0.002223
48 31 0.005437
48 32 0.009701
48 33 -0.000554
48 34 -0.000140
48 35 0.013036
48 36 0.024017
48 37 0.014104
48 38 -0.004693
48 39 -0.008230
48 40 -0.038367
48 41 -0.049877
48 42 -0.026125
48 43 -0.040272
48 44 -0.055025
48 45 -0.044616
48 46 -0.031043
48 47 0.011748
48 48 1
48 49 0.141906
48 50 -0.011281
48 51 -0.021436
48 52 -0.057847
48 53 -0.054056
48 54 -0.067110
48 55 -0.012125
48 56 0.057798
48 57 0.072685
48 58 0.065667
48 59 0.039354
48 60 0.018965
48 61 0.007839
48 62 0.028067
48 63 0.033621
48 64 -0.005104
48 65 -0.019440
48 66 0.015417
48 67 0.063377
48 68 0.109271
48 69 0.138659
48 70 0.141861

49 1 0.016563
49 2 0.085271
49 3 0.160529
49 4 0.202424
49 5 0.207353
49 6 0.147513
49 7 0.073793
49 8 0.023196
49 9 -0.009993
49 10 0.010811
49 11 -0.044347
49 12 -0.039522
49 13 -0.007105
49 14 0.019342
49 15 0.013528
49 16 -0.030103
49 17 -0.081201
49 18 -0.088135
49 19 -0.139072
49 20 -0.162185
49 21 -0.104501
49 22 -0.095696
49 23 -0.070181
49 24 -0.059137
49 25 -0.057311
49 26 -0.050232
49 27 -0.041039
49 28 -0.046702
49 29 -0.030012
49 30 -0.024760
49 31 -0.016476
49 32 -0.004598
49 33 -0.005083
49 34 -0.000990
49 35 0.009460
49 36 0.017479
49 37 0.000644
49 38 -0.021984
49 39 -0.032586
49 40 -0.066071
49 41 -0.072440
49 42 -0.051568
49 43 -0.057183
49 44 -0.058637
49 45 -0.032740
49 46 0.003021
49 47 0.069510
49 48 0.141906
49 49 1
49 50 -0.139036
49 51 -0.107368
49 52 -0.130445
49 53 -0.083300
49 54 -0.059784
49 55 0.021672
49 56 0.084920
49 57 0.078793
49 58 0.058210
49 59 0.028314
49 60 0.004977
49 61 -0.003926
49 62 0.014920
49 63 0.017683
49 64 -0.020488
49 65 -0.034068
49 66 -0.000611
49 67 0.043986
49 68 0.085301
49 69 0.110788
49 70 0.111739

50 1 0.003248
50 2 0.066934
50 3 0.135043
50 4 0.167977
50 5 0.163670
50 6 0.107168
50 7 0.041483
50 8 -0.002312
50 9 -0.030831
50 10 -0.018435
50 11 -0.058869
50 12 -0.052484
50 13 -0.033107
50 14 -0.012973
50 15 -0.014151
50 16 -0.048153
50 17 -0.089085
50 18 -0.091623
50 19 -0.135039
50 20 -0.144067
50 21 -0.038914
50 22 0.026480
50 23 0.009236
50 24 -0.000565
50 25 -0.013836
50 26 -0.029223
50 27 -0.022849
50 28 -0.030456
50 29 -0.032120
50 30 -0.031722
50 31 -0.029419
50 32 -0.022917
50 33 -0.024642
50 34 -0.022721
50 35 -0.012962
50 36 -0.003536
50 37 -0.017357
50 38 -0.035880
50 39 -0.045424
50 40 -0.073902
50 41 -0.076125
50 42 -0.048223
50 43 -0.040772
50 44 -0.030015
50 45 -0.000808
50 46 0.023640
50 47 0.040807
50 48 -0.011281
50 49 -0.139036
50 50 1
50 51 -0.080679
50 52 -0.097727
50 53 -0.072011
50 54 -0.036449
50 55 0.003441
50 56 0.035551
50 57 0.035108
50 58 0.028957
50 59 0.011576
50 60 -0.004677
50 61 -0.010884
50 62 0.006351
50 63 0.003470
50 64 -0.033969
50 65 -0.047887
50 66 -0.018269
50 67 0.021888
50 68 0.059940
50 69 0.086295
50 70 0.090805

51 1 0.004278
51 2 0.069660
51 3 0.134987
51 4 0.163230
51 5 0.157788
51 6 0.105463
51 7 0.045163
51 8 0.006262
51 9 -0.018051
51 10 -0.013353
51 11 -0.045513
51 12 -0.032567
51 13 -0.016419
51 14 0.009177
51 15 0.013037
51 16 -0.021736
51 17 -0.064107
51 18 -0.062647
51 19 -0.105565
51 20 -0.087427
51 21 0.143294
51 22 0.166674
51 23 0.051400
51 24 0.081039
51 25 0.066636
51 26 0.025408
51 27 0.022819
51 28 0.010457
51 29 -0.003873
51 30 -0.007736
51 31 -0.010032
51 32 -0.006412
51 33 -0.009266
51 34 -0.010157
51 35 -0.003872
51 36 0.007774
51 37 -0.004987
51 38 -0.021522
51 39 -0.030739
51 40 -0.057327
51 41 -0.049772
51 42 -0.013408
51 43 -0.000003
51 44 0.009946
51 45 0.029461
51 46 0.036349
51 47 0.031287
51 48 -0.021436
51 49 -0.107368
51 50 -0.080679
51 51 1
51 52 0.034447
51 53 -0.002909
51 54 0.041847
51 55 0.051806
51 56 0.060516
51 57 0.046398
51 58 0.033957
51 59 0.018325
51 60 0.004240
51 61 0.003457
51 62 0.022634
51 63 0.015614
51 64 -0.027971
51 65 -0.046634
51 66 -0.020612
51 67 0.015395
51 68 0.049314
51 69 0.073727
51 70 0.078486

52 1 -0.013908
52 2 0.053890
52 3 0.117187
52 4 0.143940
52 5 0.142986
52 6 0.093983
52 7 0.034964
52 8 -0.004647
52 9 -0.030173
52 10 -0.029302
52 11 -0.069935
52 12 -0.055842
52 13 -0.049591
52 14 -0.015609
52 15 -0.000969
52 16 -0.034656
52 17 -0.078316
52 18 -0.067947
52 19 -0.109812
52 20 -0.072078
52 21 0.126651
52 22 0.081543
52 23 0.006997
52 24 0.055572
52 25 0.045893
52 26 -0.005121
52 27 -0.004169
52 28 -0.013834
52 29 -0.017696
52 30 -0.019550
52 31 -0.022308
52 32 -0.017776
52 33 -0.019771
52 34 -0.020582
52 35 -0.014942
52 36 0.001311
52 37 -0.013214
52 38 -0.028657
52 39 -0.040600
52 40 -0.073558
52 41 -0.063309
52 42 -0.022998
52 43 -0.012852
52 44 -0.012118
52 45 -0.002658
52 46 -0.004093
52 47 -0.014530
52 48 -0.057847
52 49 -0.130445
52 50 -0.097727
52 51 0.034447
52 52 1
52 53 -0.028276
52 54 0.021120
52 55 0.028103
52 56 0.040372
52 57 0.023200
52 58 0.006888
52 59 -0.007641
52 60 -0.020978
52 61 -0.014499
52 62 0.009169
52 63 0.004983
52 64 -0.045128
52 65 -0.068403
52 66 -0.042792
52 67 -0.006638
52 68 0.026789
52 69 0.049447
52 70 0.052799

53 1 -0.023225
53 2 0.049414
53 3 0.114402
53 4 0.142764
53 5 0.148429
53 6 0.101212
53 7 0.040708
53 8 -0.001624
53 9 -0.030217
53 10 -0.033685
53 11 -0.087737
53 12 -0.073845
53 13 -0.073905
53 14 -0.008958
53 15 0.047261
53 16 0.012766
53 17 -0.051851
53 18 -0.044045
53 19 -0.099289
53 20 -0.080855
53 21 0.030339
53 22 0.010056
53 23 -0.027860
53 24 0.015194
53 25 0.002504
53 26 -0.049578
53 27 -0.045824
53 28 -0.053263
53 29 -0.029839
53 30 -0.023353
53 31 -0.019898
53 32 -0.010865
53 33 -0.014023
53 34 -0.016606
53 35 -0.012717
53 36 0.008309
53 37 -0.010078
53 38 -0.027662
53 39 -0.043447
53 40 -0.086482
53 41 -0.074985
53 42 -0.033136
53 43 -0.028835
53 44 -0.034684
53 45 -0.027921
53 46 -0.028222
53 47 -0.032848
53 48 -0.054056
53 49 -0.083300
53 50 -0.072011
53 51 -0.002909
53 52 -0.028276
53 53 1
53 54 0.016984
53 55 0.040940
53 56 0.052413
53 57 0.021167
53 58 -0.006210
53 59 -0.023997
53 60 -0.039605
53 61 -0.026986
53 62 0.001992
53 63 0.002901
53 64 -0.053986
53 65 -0.081000
53 66 -0.053376
53 67 -0.015219
53 68 0.018741
53 69 0.039818
53 70 0.041124

54 1 0.001529
54 2 0.085238
54 3 0.155725
54 4 0.182255
54 5 0.181395
54 6 0.117026
54 7 0.038499
54 8 -0.013902
54 9 -0.049130
54 10 -0.042977
54 11 -0.111102
54 12 -0.060043
54 13 -0.101436
54 14 0.002300
54 15 0.122353
54 16 0.118828
54 17 0.068428
54 18 0.112572
54 19 0.066946
54 20 0.057683
54 21 0.101490
54 22 0.064622
54 23 0.021865
54 24 0.093777
54 25 0.125783
54 26 0.119658
54 27 0.083753
54 28 0.047437
54 29 0.081400
54 30 0.064681
54 31 0.047002
54 32 0.027365
54 33 -0.009630
54 34 -0.024931
54 35 -0.015514
54 36 0.018644
54 37 0.016728
54 38 0.011127
54 39 0.013456
54 40 -0.025006
54 41 0.000722
54 42 0.061757
54 43 0.040509
54 44 0.007436
54 45 -0.006207
54 46 -0.026329
54 47 -0.049750
54 48 -0.067110
54 49 -0.059784
54 50 -0.036449
54 51 0.041847
54 52 0.021120
54 53 0.016984
54 54 1
54 55 0.025798
54 56 0.023557
54 57 -0.002669
54 58 -0.021050
54 59 -0.026571
54 60 -0.032836
54 61 -0.008905
54 62 0.029669
54 63 0.032757
54 64 -0.037818
54 65 -0.073886
54 66 -0.046181
54 67 -0.005414
54 68 0.032060
54 69 0.057189
54 70 0.062678

55 1 0.035787
55 2 0.128464
55 3 0.208249
55 4 0.243015
55 5 0.247134
55 6 0.166187
55 7 0.065420
55 8 -0.000257
55 9 -0.040393
55 10 0.003340
55 11 -0.080033
55 12 0.060232
55 13 0.089442
55 14 0.145339
55 15 0.137920
55 16 0.105625
55 17 0.058826
55 18 0.091163
55 19 0.062817
55 20 0.055298
55 21 0.087448
55 22 0.076592
55 23 0.055460
55 24 0.111862
55 25 0.146410
55 26 0.202031
55 27 0.132681
55 28 0.075607
55 29 0.115849
55 30 0.093884
55 31 0.079384
55 32 0.059662
55 33 0.010651
55 34 -0.007903
55 35 0.004575
55 36 0.041442
55 37 0.051432
55 38 0.050000
55 39 0.070658
55 40 0.053228
55 41 0.099130
55 42 0.146613
55 43 0.097879
55 44 0.046192
55 45 0.022770
55 46 -0.003926
55 47 -0.030628
55 48 -0.012125
55 49 0.021672
55 50 0.003441
55 51 0.051806
55 52 0.028103
55 53 0.040940
55 54 0.025798
55 55 1
55 56 0.049260
55 57 0.018222
55 58 0.001305
55 59 0.002141
55 60 -0.001224
55 61 0.021204
55 62 0.059487
55 63 0.067852
55 64 -0.008235
55 65 -0.049560
55 66 -0.020991
55 67 0.024189
55 68 0.066957
55 69 0.094432
55 70 0.100422

56 1 0.052886
56 2 0.148141
56 3 0.235899
56 4 0.284724
56 5 0.303931
56 6 0.209143
56 7 0.084110
56 8 0.004797
56 9 -0.038826
56 10 0.053595
56 11 -0.040267
56 12 0.143223
56 13 0.283712
56 14 0.180967
56 15 0.130982
56 16 0.098412
56 17 0.055077
56 18 0.073511
56 19 0.047568
56 20 0.037687
56 21 0.060105
56 22 0.060325
56 23 0.052601
56 24 0.076860
56 25 0.096189
56 26 0.131669
56 27 0.093812
56 28 0.050646
56 29 0.098219
56 30 0.086184
56 31 0.083459
56 32 0.073845
56 33 0.026417
56 34 0.006560
56 35 0.018063
56 36 0.051777
56 37 0.064810
56 38 0.059967
56 39 0.085381
56 40 0.076046
56 41 0.103507
56 42 0.126999
56 43 0.074220
56 44 0.022960
56 45 0.003816
56 46 -0.006932
56 47 -0.001975
56 48 0.057798
56 49 0.084920
56 50 0.035551
56 51 0.060516
56 52 0.040372
56 53 0.052413
56 54 0.023557
56 55 0.049260
56 56 1
56 57 0.003152
56 58 -0.010362
56 59 -0.001211
56 60 -0.001029
56 61 0.017080
56 62 0.054961
56 63 0.075673
56 64 0.007418
56 65 -0.030832
56 66 0.000461
56 67 0.050285
56 68 0.097787
56 69 0.125257
56 70 0.128788

57 1 0.076034
57 2 0.177090
57 3 0.285023
57 4 0.363151
57 5 0.402986
57 6 0.270850
57 7 0.096726
57 8 -0.003088
57 9 -0.053793
57 10 0.081692
57 11 0.021399
57 12 0.135766
57 13 0.183872
57 14 0.105046
57 15 0.084783
57 16 0.065707
57 17 0.031471
57 18 0.046388
57 19 0.023921
57 20 0.013124
57 21 0.024843
57 22 0.031314
57 23 0.037350
57 24 0.037026
57 25 0.045442
57 26 0.068527
57 27 0.052375
57 28 0.021595
57 29 0.070481
57 30 0.064999
57 31 0.068957
57 32 0.062932
57 33 0.017995
57 34 -0.001797
57 35 0.017106
57 36 0.043350
57 37 0.058338
57 38 0.049735
57 39 0.077847
57 40 0.072586
57 41 0.068574
57 42 0.085671
57 43 0.038662
57 44 -0.005703
57 45 -0.014188
57 46 0.000781
57 47 0.032400
57 48 0.072685
57 49 0.078793
57 50 0.035108
57 51 0.046398
57 52 0.023200
57 53 0.021167
57 54 -0.002669
57 55 0.018222
57 56 0.003152
57 57 1
57 58 -0.012597
57 59 0.006512
57 60 0.006792
57 61 0.010653
57 62 0.046015
57 63 0.076586
57 64 0.022534
57 65 -0.004321
57 66 0.034870
57 67 0.092373
57 68 0.146813
57 69 0.176407
57 70 0.176576

58 1 0.090302
58 2 0.203378
58 3 0.348497
58 4 0.474950
58 5 0.513519
58 6 0.283620
58 7 0.045462
58 8 -0.061711
58 9 -0.112227
58 10 -0.017246
58 11 -0.014669
58 12 0.050588
58 13 0.073606
58 14 0.040587
58 15 0.040308
58 16 0.031509
58 17 0.005821
58 18 0.022129
58 19 0.004753
58 20 -0.004006
58 21 0.000909
58 22 0.014011
58 23 0.032693
58 24 0.013587
58 25 0.011336
58 26 0.025010
58 27 0.016942
58 28 -0.007287
58 29 0.038052
58 30 0.034780
58 31 0.039209
58 32 0.028534
58 33 -0.020345
58 34 -0.048081
58 35 -0.025514
58 36 0.001173
58 37 0.019803
58 38 0.012848
58 39 0.044415
58 40 0.043422
58 41 0.015576
58 42 0.038044
58 43 0.008399
58 44 -0.012371
58 45 0.005657
58 46 0.040935
58 47 0.063289
58 48 0.065667
58 49 0.058210
58 50 0.028957
58 51 0.033957
58 52 0.006888
58 53 -0.006210
58 54 -0.021050
58 55 0.001305
58 56 -0.010362
58 57 -0.012597
58 58 1
58 59 0.015121
58 60 0.004770
58 61 -0.017523
58 62 0.016785
58 63 0.053100
58 64 0.015280
58 65 0.004004
58 66 0.054166
58 67 0.121814
58 68 0.186846
58 69 0.226693
58 70 0.228161

59 1 0.114413
59 2 0.255322
59 3 0.470588
59 4 0.675301
59 5 0.639266
59 6 0.253868
59 7 -0.014954
59 8 -0.107500
59 9 -0.149875
59 10 -0.137242
59 11 -0.027503
59 12 0.010234
59 13 0.031888
59 14 0.014756
59 15 0.020611
59 16 0.015187
59 17 -0.007101
59 18 0.009216
59 19 -0.005279
59 20 -0.014625
59 21 -0.018442
59 22 -0.003885
59 23 0.018345
59 24 -0.004803
59 25 -0.013838
59 26 -0.003094
59 27 -0.008734
59 28 -0.027430
59 29 0.020766
59 30 0.020497
59 31 0.026947
59 32 0.012420
59 33 -0.041809
59 34 -0.078813
59 35 -0.059100
59 36 -0.030436
59 37 -0.007958
59 38 -0.013220
59 39 0.025390
59 40 0.033142
59 41 -0.009956
59 42 0.011663
59 43 -0.003045
59 44 -0.000926
59 45 0.023927
59 46 0.045848
59 47 0.051382
59 48 0.039354
59 49 0.028314
59 50 0.011576
59 51 0.018325
59 52 -0.007641
59 53 -0.023997
59 54 -0.026571
59 55 0.002141
59 56 -0.001211
59 57 0.006512
59 58 0.015121
59 59 1
59 60 0.009389
59 61 -0.047546
59 62 -0.003165
59 63 0.039905
59 64 0.014172
59 65 0.015467
59 66 0.073973
59 67 0.145473
59 68 0.213850
59 69 0.265428
59 70 0.274226

60 1 0.139694
60 2 0.340402
60 3 0.676305
60 4 0.900153
60 5 0.589708
60 6 0.148888
60 7 -0.083149
60 8 -0.156241
60 9 -0.191403
60 10 -0.267761
60 11 -0.043972
60 12 -0.022918
60 13 -0.004347
60 14 -0.011082
60 15 -0.000522
60 16 -0.002074
60 17 -0.020262
60 18 -0.002721
60 19 -0.012922
60 20 -0.021468
60 21 -0.030714
60 22 -0.014341
60 23 0.009335
60 24 -0.010288
60 25 -0.027695
60 26 -0.022762
60 27 -0.031462
60 28 -0.049294
60 29 0.001738
60 30 0.003418
60 31 0.010732
60 32 -0.009872
60 33 -0.071749
60 34 -0.119830
60 35 -0.106939
60 36 -0.074171
60 37 -0.048945
60 38 -0.049324
60 39 0.002303
60 40 0.026996
60 41 -0.027376
60 42 0.002601
60 43 0.015596
60 44 0.032951
60 45 0.041963
60 46 0.043463
60 47 0.037448
60 48 0.018965
60 49 0.004977
60 50 -0.004677
60 51 0.004240
60 52 -0.020978
60 53 -0.039605
60 54 -0.032836
60 55 -0.001224
60 56 -0.001029
60 57 0.006792
60 58 0.004770
60 59 0.009389
60 60 1
60 61 -0.111828
60 62 -0.028359
60 63 0.020522
60 64 0.000576
60 65 0.010464
60 66 0.072300
60 67 0.137678
60 68 0.197305
60 69 0.256701
60 70 0.280920

61 1 0.205233
61 2 0.488047
61 3 0.757124
61 4 0.559819
61 5 0.225313
61 6 0.008180
61 7 -0.112149
61 8 -0.141997
61 9 -0.150485
61 10 -0.245401
61 11 0.026873
61 12 0.027723
61 13 0.018623
61 14 0.011022
61 15 0.020977
61 16 0.020744
61 17 0.003361
61 18 0.017907
61 19 0.007869
61 20 -0.006219
61 21 -0.025763
61 22 -0.015359
61 23 -0.000630
61 24 -0.008019
61 25 -0.020533
61 26 -0.010597
61 27 -0.017562
61 28 -0.028547
61 29 0.035026
61 30 0.042631
61 31 0.055148
61 32 0.029410
61 33 -0.040779
61 34 -0.097664
61 35 -0.098234
61 36 -0.066584
61 37 -0.024440
61 38 -0.010545
61 39 0.082203
61 40 0.135231
61 41 0.042614
61 42 0.046155
61 43 0.042819
61 44 0.034680
61 45 0.025746
61 46 0.023032
61 47 0.020276
61 48 0.007839
61 49 -0.003926
61 50 -0.010884
61 51 0.003457
61 52 -0.014499
61 53 -0.026986
61 54 -0.008905
61 55 0.021204
61 56 0.017080
61 57 0.010653
61 58 -0.017523
61 59 -0.047546
61 60 -0.111828
61 61 1
61 62 0.082855
61 63 0.097789
61 64 0.060009
61 65 0.055162
61 66 0.090367
61 67 0.114413
61 68 0.132520
61 69 0.173130
61 70 0.206216

62 1 0.043377
62 2 0.223187
62 3 0.178822
62 4 0.041043
62 5 -0.036909
62 6 -0.083911
62 7 -0.124238
62 8 -0.122025
62 9 -0.100330
62 10 -0.174681
62 11 0.085521
62 12 0.087207
62 13 0.055695
62 14 0.043343
62 15 0.050154
62 16 0.050821
62 17 0.035014
62 18 0.047850
62 19 0.040383
62 20 0.024537
62 21 0.001051
62 22 0.009752
62 23 0.020885
62 24 0.023281
62 25 0.013565
62 26 0.026203
62 27 0.017197
62 28 0.004013
62 29 0.071653
62 30 0.081169
62 31 0.096376
62 32 0.063171
62 33 -0.015348
62 34 -0.080231
62 35 -0.107606
62 36 -0.090580
62 37 -0.031560
62 38 0.019812
62 39 0.192583
62 40 0.256940
62 41 0.127390
62 42 0.108128
62 43 0.093261
62 44 0.071089
62 45 0.053052
62 46 0.045249
62 47 0.040163
62 48 0.028067
62 49 0.014920
62 50 0.006351
62 51 0.022634
62 52 0.009169
62 53 0.001992
62 54 0.029669
62 55 0.059487
62 56 0.054961
62 57 0.046015
62 58 0.016785
62 59 -0.003165
62 60 -0.028359
62 61 0.082855
62 62 1
62 63 0.052253
62 64 0.019944
62 65 0.001937
62 66 0.002679
62 67 -0.010913
62 68 -0.023312
62 69 -0.004768
62 70 0.016657

63 1 -0.172978
63 2 -0.027135
63 3 -0.018305
63 4 -0.037819
63 5 -0.021689
63 6 -0.010335
63 7 -0.019899
63 8 -0.009979
63 9 0.012032
63 10 -0.054809
63 11 0.134094
63 12 0.100865
63 13 0.067925
63 14 0.052352
63 15 0.051574
63 16 0.046645
63 17 0.027039
63 18 0.030466
63 19 0.022393
63 20 0.008430
63 21 -0.008622
63 22 0.003267
63 23 0.012901
63 24 0.012363
63 25 0.001215
63 26 0.012819
63 27 -0.012468
63 28 -0.039172
63 29 0.021571
63 30 0.041107
63 31 0.077941
63 32 0.069254
63 33 0.012599
63 34 -0.030943
63 35 -0.041039
63 36 -0.080351
63 37 -0.029519
63 38 0.021328
63 39 0.169312
63 40 0.197317
63 41 0.116347
63 42 0.077221
63 43 0.067602
63 44 0.056694
63 45 0.049204
63 46 0.047323
63 47 0.045221
63 48 0.033621
63 49 0.017683
63 50 0.003470
63 51 0.015614
63 52 0.004983
63 53 0.002901
63 54 0.032757
63 55 0.067852
63 56 0.075673
63 57 0.076586
63 58 0.053100
63 59 0.039905
63 60 0.020522
63 61 0.097789
63 62 0.052253
63 63 1
63 64 0.096389
63 65 0.033695
63 66 -0.005760
63 67 -0.048867
63 68 -0.079825
63 69 -0.081044
63 70 -0.087869

64 1 -0.025185
64 2 0.085149
64 3 0.041056
64 4 -0.001164
64 5 0.004854
64 6 0.007170
64 7 -0.019958
64 8 -0.052409
64 9 -0.058323
64 10 -0.079000
64 11 0.054266
64 12 0.010051
64 13 -0.023480
64 14 -0.041136
64 15 -0.041624
64 16 -0.038887
64 17 -0.046960
64 18 -0.038395
64 19 -0.037469
64 20 -0.041497
64 21 -0.046681
64 22 -0.031334
64 23 -0.017713
64 24 -0.021484
64 25 -0.041058
64 26 -0.044797
64 27 -0.071508
64 28 -0.107765
64 29 -0.078351
64 30 -0.080036
64 31 -0.065550
64 32 -0.079642
64 33 -0.126842
64 34 -0.160851
64 35 -0.177623
64 36 -0.299862
64 37 -0.262736
64 38 -0.117649
64 39 0.009706
64 40 0.050245
64 41 0.016469
64 42 0.010102
64 43 0.018754
64 44 0.017718
64 45 0.014139
64 46 0.011438
64 47 0.006834
64 48 -0.005104
64 49 -0.020488
64 50 -0.033969
64 51 -0.027971
64 52 -0.045128
64 53 -0.053986
64 54 -0.037818
64 55 -0.008235
64 56 0.007418
64 57 0.022534
64 58 0.015280
64 59 0.014172
64 60 0.000576
64 61 0.060009
64 62 0.019944
64 63 0.096389
64 64 1
64 65 -0.025975
64 66 -0.042489
64 67 -0.063750
64 68 -0.073355
64 69 -0.062294
64 70 -0.063844

65 1 0.113578
65 2 0.159826
65 3 0.086303
65 4 0.027730
65 5 0.023370
65 6 0.014859
65 7 -0.037467
65 8 -0.114347
65 9 -0.120405
65 10 -0.069529
65 11 0.024049
65 12 -0.022715
65 13 -0.064308
65 14 -0.091345
65 15 -0.094749
65 16 -0.086529
65 17 -0.086033
65 18 -0.071393
65 19 -0.064118
65 20 -0.061565
65 21 -0.059371
65 22 -0.042169
65 23 -0.024937
65 24 -0.030694
65 25 -0.052903
65 26 -0.062857
65 27 -0.085067
65 28 -0.121827
65 29 -0.108083
65 30 -0.125327
65 31 -0.134228
65 32 -0.164141
65 33 -0.216588
65 34 -0.251532
65 35 -0.318330
65 36 -0.457657
65 37 -0.278434
65 38 -0.125799
65 39 -0.028696
65 40 0.005869
65 41 -0.019522
65 42 -0.009645
65 43 0.004610
65 44 0.007088
65 45 0.004502
65 46 0.000223
65 47 -0.007165
65 48 -0.019440
65 49 -0.034068
65 50 -0.047887
65 51 -0.046634
65 52 -0.068403
65 53 -0.081000
65 54 -0.073886
65 55 -0.049560
65 56 -0.030832
65 57 -0.004321
65 58 0.004004
65 59 0.015467
65 60 0.010464
65 61 0.055162
65 62 0.001937
65 63 0.033695
65 64 -0.025975
65 65 1
65 66 -0.012278
65 67 -0.023349
65 68 -0.019675
65 69 -0.005135
65 70 -0.004220

66 1 0.121457
66 2 0.162527
66 3 0.092548
66 4 0.034606
66 5 0.031606
66 6 0.029252
66 7 -0.023306
66 8 -0.091338
66 9 -0.079332
66 10 0.008762
66 11 0.075236
66 12 0.020322
66 13 -0.023281
66 14 -0.059187
66 15 -0.069479
66 16 -0.064854
66 17 -0.065965
66 18 -0.050900
66 19 -0.042536
66 20 -0.037509
66 21 -0.032094
66 22 -0.012702
66 23 0.007474
66 24 -0.000781
66 25 -0.021162
66 26 -0.027874
66 27 -0.049520
66 28 -0.086860
66 29 -0.077164
66 30 -0.097532
66 31 -0.108788
66 32 -0.134217
66 33 -0.177014
66 34 -0.198382
66 35 -0.249991
66 36 -0.339685
66 37 -0.187264
66 38 -0.089735
66 39 -0.005640
66 40 0.032758
66 41 0.011210
66 42 0.022396
66 43 0.036525
66 44 0.041566
66 45 0.041061
66 46 0.037347
66 47 0.028917
66 48 0.015417
66 49 -0.000611
66 50 -0.018269
66 51 -0.020612
66 52 -0.042792
66 53 -0.053376
66 54 -0.046181
66 55 -0.020991
66 56 0.000461
66 57 0.034870
66 58 0.054166
66 59 0.073973
66 60 0.072300
66 61 0.090367
66 62 0.002679
66 63 -0.005760
66 64 -0.042489
66 65 -0.012278
66 66 1
66 67 0.000372
66 68 0.017837
66 69 0.028228
66 70 0.024060

67 1 0.058864
67 2 0.107926
67 3 0.055903
67 4 0.012322
67 5 0.020430
67 6 0.040379
67 7 0.006464
67 8 -0.041736
67 9 -0.029129
67 10 0.071852
67 11 0.129264
67 12 0.065726
67 13 0.028211
67 14 -0.011611
67 15 -0.027987
67 16 -0.030085
67 17 -0.036091
67 18 -0.022767
67 19 -0.014873
67 20 -0.007928
67 21 0.000192
67 22 0.023441
67 23 0.047188
67 24 0.033589
67 25 0.014339
67 26 0.011896
67 27 -0.013359
67 28 -0.053592
67 29 -0.047384
67 30 -0.067943
67 31 -0.076099
67 32 -0.092558
67 33 -0.122692
67 34 -0.131919
67 35 -0.161550
67 36 -0.242690
67 37 -0.141308
67 38 -0.077747
67 39 0.003804
67 40 0.053291
67 41 0.040283
67 42 0.053308
67 43 0.070607
67 44 0.082721
67 45 0.088269
67 46 0.087985
67 47 0.079929
67 48 0.063377
67 49 0.043986
67 50 0.021888
67 51 0.015395
67 52 -0.006638
67 53 -0.015219
67 54 -0.005414
67 55 0.024189
67 56 0.050285
67 57 0.092373
67 58 0.121814
67 59 0.145473
67 60 0.137678
67 61 0.114413
67 62 -0.010913
67 63 -0.048867
67 64 -0.063750
67 65 -0.023349
67 66 0.000372
67 67 1
67 68 0.060210
67 69 0.040368
67 70 0.020066

68 1 -0.011277
68 2 0.031011
68 3 -0.006882
68 4 -0.027021
68 5 0.001287
68 6 0.046504
68 7 0.027934
68 8 -0.007261
68 9 0.002613
68 10 0.103696
68 11 0.168200
68 12 0.100236
68 13 0.070152
68 14 0.029186
68 15 0.008645
68 16 0.000390
68 17 -0.010191
68 18 0.001635
68 19 0.009235
68 20 0.018239
68 21 0.028678
68 22 0.056767
68 23 0.085082
68 24 0.064925
68 25 0.045304
68 26 0.046111
68 27 0.016180
68 28 -0.027750
68 29 -0.025463
68 30 -0.045944
68 31 -0.050992
68 32 -0.060967
68 33 -0.082945
68 34 -0.086980
68 35 -0.108509
68 36 -0.188562
68 37 -0.119794
68 38 -0.076729
68 39 0.004789
68 40 0.065604
68 41 0.061037
68 42 0.077736
68 43 0.101161
68 44 0.123168
68 45 0.136298
68 46 0.139605
68 47 0.131114
68 48 0.109271
68 49 0.085301
68 50 0.059940
68 51 0.049314
68 52 0.026789
68 53 0.018741
68 54 0.032060
68 55 0.066957
68 56 0.097787
68 57 0.146813
68 58 0.186846
68 59 0.213850
68 60 0.197305
68 61 0.132520
68 62 -0.023312
68 63 -0.079825
68 64 -0.073355
68 65 -0.019675
68 66 0.017837
68 67 0.060210
68 68 1
68 69 -0.021869
68 70 -0.039183

69 1 -0.011154
69 2 0.011519
69 3 -0.025042
69 4 -0.030395
69 5 -0.010556
69 6 0.027202
69 7 0.013549
69 8 -0.006167
69 9 0.007273
69 10 0.100132
69 11 0.183799
69 12 0.121275
69 13 0.092557
69 14 0.051100
69 15 0.029347
69 16 0.018649
69 17 0.006953
69 18 0.020275
69 19 0.029710
69 20 0.041215
69 21 0.052251
69 22 0.084385
69 23 0.118816
69 24 0.095090
69 25 0.072995
69 26 0.074238
69 27 0.043873
69 28 -0.002197
69 29 -0.005290
69 30 -0.027564
69 31 -0.032994
69 32 -0.042757
69 33 -0.063579
69 34 -0.068838
69 35 -0.088970
69 36 -0.162856
69 37 -0.108269
69 38 -0.073699
69 39 0.011292
69 40 0.081371
69 41 0.078886
69 42 0.103680
69 43 0.136452
69 44 0.167303
69 45 0.182271
69 46 0.182197
69 47 0.167844
69 48 0.138659
69 49 0.110788
69 50 0.086295
69 51 0.073727
69 52 0.049447
69 53 0.039818
69 54 0.057189
69 55 0.094432
69 56 0.125257
69 57 0.176407
69 58 0.226693
69 59 0.265428
69 60 0.256701
69 61 0.173130
69 62 -0.004768
69 63 -0.081044
69 64 -0.062294
69 65 -0.005135
69 66 0.028228
69 67 0.040368
69 68 -0.021869
69 69 1
69 70 -0.026190

70 1 -0.013961
70 2 -0.007849
70 3 -0.028177
70 4 -0.011275
70 5 -0.005882
70 6 0.018443
70 7 0.003197
70 8 -0.012283
70 9 -0.000122
70 10 0.075476
70 11 0.173778
70 12 0.120168
70 13 0.091013
70 14 0.051074
70 15 0.029753
70 16 0.018247
70 17 0.007028
70 18 0.022255
70 19 0.034504
70 20 0.048374
70 21 0.058576
70 22 0.093209
70 23 0.132396
70 24 0.108489
70 25 0.082778
70 26 0.082479
70 27 0.053604
70 28 0.006553
70 29 -0.002798
70 30 -0.027285
70 31 -0.033700
70 32 -0.044173
70 33 -0.063907
70 34 -0.069875
70 35 -0.087797
70 36 -0.161371
70 37 -0.117004
70 38 -0.086989
70 39 0.003273
70 40 0.082568
70 41 0.080651
70 42 0.113966
70 43 0.157050
70 44 0.193853
70 45 0.205335
70 46 0.197986
70 47 0.176811
70 48 0.141861
70 49 0.111739
70 50 0.090805
70 51 0.078486
70 52 0.052799
70 53 0.041124
70 54 0.062678
70 55 0.100422
70 56 0.128788
70 57 0.176576
70 58 0.228161
70 59 0.274226
70 60 0.280920
70 61 0.206216
70 62 0.016657
70 63 -0.087869
70 64 -0.063844
70 65 -0.004220
70 66 0.024060
70 67 0.020066
70 68 -0.039183
70 69 -0.026190
70 70 1
