# Supplementary material for: Potential effects of metal ion induced two-state allostery on the regulatory mechanism of add adenine riboswitch
Source: Commun Biol. 2022 Oct 22;5:1120. doi: 10.1038/s42003-022-04096-z (PMC9588036; doi:10.1038/s42003-022-04096-z)
Supplement: Supplementary file 5 — Supplementary Data 2 [file 42003_2022_4096_MOESM5_ESM.zip › Supplementary Data 2/fig2_data/ratio-d-kb-1.txt]

1 1 1
1 2 0.124636
1 3 -0.014086
1 4 -0.024194
1 5 -0.016033
1 6 0.007855
1 7 -0.002924
1 8 -0.015020
1 9 0.000125
1 10 0.067113
1 11 0.108453
1 12 0.095666
1 13 0.063273
1 14 0.033625
1 15 0.017175
1 16 0.006744
1 17 -0.004700
1 18 0.011325
1 19 0.023025
1 20 0.028366
1 21 0.024348
1 22 0.043567
1 23 0.072978
1 24 0.067818
1 25 0.047072
1 26 0.051266
1 27 0.030451
1 28 -0.010756
1 29 -0.007820
1 30 -0.025146
1 31 -0.017411
1 32 -0.023183
1 33 -0.045532
1 34 -0.066835
1 35 -0.086287
1 36 -0.160159
1 37 -0.138106
1 38 -0.102656
1 39 0.028195
1 40 0.112913
1 41 0.089953
1 42 0.109376
1 43 0.124597
1 44 0.127631
1 45 0.117229
1 46 0.106860
1 47 0.093674
1 48 0.071626
1 49 0.044361
1 50 0.046396
1 51 0.043292
1 52 0.041825
1 53 0.040967
1 54 0.071041
1 55 0.096688
1 56 0.101773
1 57 0.115903
1 58 0.126680
1 59 0.158152
1 60 0.205243
1 61 0.301983
1 62 0.168618
1 63 -0.078159
1 64 0.033341
1 65 0.159478
1 66 0.165801
1 67 0.096891
1 68 0.017962
1 69 0.007198
1 70 -0.007408

2 1 0.124636
2 2 1
2 3 -0.004410
2 4 0.022875
2 5 0.028219
2 6 0.053353
2 7 0.043962
2 8 0.046597
2 9 0.082079
2 10 0.167742
2 11 0.231878
2 12 0.220754
2 13 0.168277
2 14 0.126057
2 15 0.103429
2 16 0.088168
2 17 0.071658
2 18 0.089639
2 19 0.100718
2 20 0.105313
2 21 0.097845
2 22 0.117497
2 23 0.151980
2 24 0.151466
2 25 0.135725
2 26 0.149703
2 27 0.133745
2 28 0.090352
2 29 0.094588
2 30 0.073070
2 31 0.078464
2 32 0.068949
2 33 0.038901
2 34 0.014518
2 35 -0.006653
2 36 -0.067841
2 37 -0.028172
2 38 0.002163
2 39 0.146577
2 40 0.252995
2 41 0.213160
2 42 0.237335
2 43 0.248777
2 44 0.240854
2 45 0.215483
2 46 0.194089
2 47 0.172875
2 48 0.145782
2 49 0.116370
2 50 0.113858
2 51 0.110781
2 52 0.112569
2 53 0.115064
2 54 0.155726
2 55 0.187548
2 56 0.192276
2 57 0.210844
2 58 0.233837
2 59 0.295721
2 60 0.410310
2 61 0.610173
2 62 0.381248
2 63 0.044119
2 64 0.111825
2 65 0.174270
2 66 0.174712
2 67 0.116715
2 68 0.036255
2 69 0.010931
2 70 -0.015733

3 1 -0.014086
3 2 -0.004410
3 3 1
3 4 0.059737
3 5 0.020192
3 6 0.040886
3 7 0.031886
3 8 0.050079
3 9 0.110446
3 10 0.247972
3 11 0.352634
3 12 0.327569
3 13 0.250594
3 14 0.188628
3 15 0.156766
3 16 0.138073
3 17 0.119622
3 18 0.142252
3 19 0.156100
3 20 0.166084
3 21 0.164838
3 22 0.191042
3 23 0.237790
3 24 0.236752
3 25 0.219861
3 26 0.237630
3 27 0.218202
3 28 0.159438
3 29 0.153826
3 30 0.119928
3 31 0.115997
3 32 0.101138
3 33 0.063060
3 34 0.034114
3 35 0.000570
3 36 -0.051674
3 37 0.003592
3 38 0.039643
3 39 0.191010
3 40 0.326704
3 41 0.298442
3 42 0.345787
3 43 0.372757
3 44 0.369786
3 45 0.334878
3 46 0.298718
3 47 0.262392
3 48 0.224366
3 49 0.188582
3 50 0.178008
3 51 0.172200
3 52 0.170453
3 53 0.172320
3 54 0.218993
3 55 0.261128
3 56 0.274513
3 57 0.315421
3 58 0.380721
3 59 0.524889
3 60 0.782535
3 61 0.928231
3 62 0.308263
3 63 0.022781
3 64 0.051373
3 65 0.088942
3 66 0.094282
3 67 0.055881
3 68 -0.007626
3 69 -0.027742
3 70 -0.034482

4 1 -0.024194
4 2 0.022875
4 3 0.059737
4 4 1
4 5 -0.046336
4 6 0.001880
4 7 0.004321
4 8 0.039579
4 9 0.118951
4 10 0.316026
4 11 0.437174
4 12 0.372062
4 13 0.288486
4 14 0.212878
4 15 0.173448
4 16 0.151536
4 17 0.130351
4 18 0.152100
4 19 0.164208
4 20 0.176576
4 21 0.183872
4 22 0.215793
4 23 0.268046
4 24 0.259074
4 25 0.241800
4 26 0.261802
4 27 0.229557
4 28 0.159874
4 29 0.154399
4 30 0.118770
4 31 0.113740
4 32 0.100911
4 33 0.060759
4 34 0.031191
4 35 -0.007205
4 36 -0.050760
4 37 0.010040
4 38 0.043928
4 39 0.177311
4 40 0.310998
4 41 0.307845
4 42 0.355152
4 43 0.386965
4 44 0.400234
4 45 0.382358
4 46 0.351680
4 47 0.311830
4 48 0.267551
4 49 0.225625
4 50 0.204782
4 51 0.195559
4 52 0.190360
4 53 0.192200
4 54 0.237911
4 55 0.290872
4 56 0.320834
4 57 0.395260
4 58 0.517933
4 59 0.762207
4 60 1.065730
4 61 0.740184
4 62 0.129840
4 63 -0.008833
4 64 0.007298
4 65 0.031200
4 66 0.037353
4 67 0.012889
4 68 -0.027117
4 69 -0.031212
4 70 -0.014238

5 1 -0.016033
5 2 0.028219
5 3 0.020192
5 4 -0.046336
5 5 1
5 6 0.063465
5 7 0.047470
5 8 0.087958
5 9 0.173985
5 10 0.462793
5 11 0.511373
5 12 0.374663
5 13 0.305449
5 14 0.225105
5 15 0.179409
5 16 0.152835
5 17 0.125530
5 18 0.138897
5 19 0.142423
5 20 0.149295
5 21 0.159550
5 22 0.188477
5 23 0.230001
5 24 0.215806
5 25 0.205445
5 26 0.230054
5 27 0.187236
5 28 0.121154
5 29 0.131140
5 30 0.105362
5 31 0.109404
5 32 0.108344
5 33 0.074091
5 34 0.053189
5 35 0.026663
5 36 -0.018292
5 37 0.039934
5 38 0.060743
5 39 0.161320
5 40 0.265695
5 41 0.279055
5 42 0.291344
5 43 0.298326
5 44 0.308839
5 45 0.316171
5 46 0.314880
5 47 0.296433
5 48 0.263517
5 49 0.222078
5 50 0.191306
5 51 0.183142
5 52 0.180061
5 53 0.187152
5 54 0.226885
5 55 0.287787
5 56 0.336396
5 57 0.437121
5 58 0.569555
5 59 0.755711
5 60 0.765609
5 61 0.369089
5 62 0.013191
5 63 -0.005057
5 64 0.008600
5 65 0.024528
5 66 0.032164
5 67 0.018673
5 68 -0.000284
5 69 -0.011067
5 70 -0.007048

6 1 0.007855
6 2 0.053353
6 3 0.040886
6 4 0.001880
6 5 0.063465
6 6 1
6 7 0.050473
6 8 0.099545
6 9 0.176779
6 10 0.483839
6 11 0.393873
6 12 0.262844
6 13 0.224507
6 14 0.165425
6 15 0.129828
6 16 0.109316
6 17 0.082918
6 18 0.089927
6 19 0.086255
6 20 0.086037
6 21 0.094387
6 22 0.114096
6 23 0.140974
6 24 0.128875
6 25 0.121296
6 26 0.139152
6 27 0.101578
6 28 0.050421
6 29 0.076159
6 30 0.062219
6 31 0.073994
6 32 0.081320
6 33 0.049997
6 34 0.035584
6 35 0.037791
6 36 0.001927
6 37 0.051995
6 38 0.060033
6 39 0.120977
6 40 0.180212
6 41 0.190974
6 42 0.176439
6 43 0.165263
6 44 0.164469
6 45 0.176687
6 46 0.191333
6 47 0.194373
6 48 0.183667
6 49 0.153284
6 50 0.125974
6 51 0.124556
6 52 0.122280
6 53 0.130231
6 54 0.152998
6 55 0.200299
6 56 0.239256
6 57 0.307812
6 58 0.346451
6 59 0.366990
6 60 0.293151
6 61 0.115672
6 62 -0.060780
6 63 -0.001534
6 64 0.009272
6 65 0.016718
6 66 0.030120
6 67 0.038345
6 68 0.044739
6 69 0.026783
6 70 0.018247

7 1 -0.002924
7 2 0.043962
7 3 0.031886
7 4 0.004321
7 5 0.047470
7 6 0.050473
7 7 1
7 8 0.108615
7 9 0.153917
7 10 0.344104
7 11 0.193932
7 12 0.122442
7 13 0.109921
7 14 0.081481
7 15 0.064003
7 16 0.054506
7 17 0.031883
7 18 0.034469
7 19 0.025946
7 20 0.020310
7 21 0.026515
7 22 0.038385
7 23 0.054303
7 24 0.046224
7 25 0.037298
7 26 0.044429
7 27 0.014358
7 28 -0.024465
7 29 0.013242
7 30 0.009423
7 31 0.028189
7 32 0.043179
7 33 0.012064
7 34 0.000413
7 35 0.055978
7 36 0.030344
7 37 0.057389
7 38 0.048630
7 39 0.070123
7 40 0.088448
7 41 0.094045
7 42 0.067676
7 43 0.050969
7 44 0.044480
7 45 0.055314
7 46 0.073383
7 47 0.086818
7 48 0.092504
7 49 0.072437
7 50 0.054572
7 51 0.060534
7 52 0.058060
7 53 0.064777
7 54 0.070016
7 55 0.097982
7 56 0.116523
7 57 0.137814
7 58 0.106754
7 59 0.078905
7 60 0.028509
7 61 -0.034023
7 62 -0.120104
7 63 -0.015811
7 64 -0.015999
7 65 -0.030440
7 66 -0.018331
7 67 0.007512
7 68 0.028159
7 69 0.014219
7 70 0.004490

8 1 -0.015020
8 2 0.046597
8 3 0.050079
8 4 0.039579
8 5 0.087958
8 6 0.099545
8 7 0.108615
8 8 1
8 9 0.137762
8 10 0.116835
8 11 0.049644
8 12 0.027920
8 13 0.024778
8 14 0.018288
8 15 0.016880
8 16 0.017366
8 17 -0.002128
8 18 -0.001130
8 19 -0.011542
8 20 -0.019749
8 21 -0.014367
8 22 -0.005870
8 23 0.005068
8 24 0.001243
8 25 -0.011470
8 26 -0.013388
8 27 -0.040539
8 28 -0.075763
8 29 -0.030009
8 30 -0.028348
8 31 -0.003494
8 32 0.019322
8 33 -0.018463
8 34 -0.037934
8 35 0.140302
8 36 0.093870
8 37 0.082137
8 38 0.051254
8 39 0.041175
8 40 0.030380
8 41 0.034585
8 42 0.006639
8 43 -0.008041
8 44 -0.014811
8 45 -0.004871
8 46 0.011688
8 47 0.026343
8 48 0.036368
8 49 0.018933
8 50 0.010428
8 51 0.021743
8 52 0.019113
8 53 0.025260
8 54 0.022182
8 55 0.040143
8 56 0.047992
8 57 0.045897
8 58 -0.003814
8 59 -0.032285
8 60 -0.069757
8 61 -0.087539
8 62 -0.135658
8 63 -0.013552
8 64 -0.050378
8 65 -0.106962
8 66 -0.087299
8 67 -0.040400
8 68 -0.006225
8 69 -0.004721
8 70 -0.010010

9 1 0.000125
9 2 0.082079
9 3 0.110446
9 4 0.118951
9 5 0.173985
9 6 0.176779
9 7 0.153917
9 8 0.137762
9 9 1
9 10 0.002916
9 11 0.008159
9 12 -0.005903
9 13 -0.014831
9 14 -0.015551
9 15 -0.009117
9 16 -0.003574
9 17 -0.022035
9 18 -0.018845
9 19 -0.028554
9 20 -0.036074
9 21 -0.028572
9 22 -0.018998
9 23 -0.008072
9 24 -0.008081
9 25 -0.025493
9 26 -0.033657
9 27 -0.062734
9 28 -0.102417
9 29 -0.052270
9 30 -0.051442
9 31 -0.024693
9 32 0.003214
9 33 -0.052506
9 34 -0.079785
9 35 0.189899
9 36 0.148206
9 37 0.119194
9 38 0.067776
9 39 0.038785
9 40 0.007997
9 41 0.015884
9 42 -0.008028
9 43 -0.018324
9 44 -0.023721
9 45 -0.013452
9 46 0.000984
9 47 0.013305
9 48 0.019942
9 49 -0.001917
9 50 -0.004795
9 51 0.009058
9 52 0.005483
9 53 0.011767
9 54 0.010074
9 55 0.033014
9 56 0.047333
9 57 0.043798
9 58 -0.009454
9 59 -0.034677
9 60 -0.068496
9 61 -0.065343
9 62 -0.088878
9 63 0.026740
9 64 -0.054113
9 65 -0.127821
9 66 -0.091340
9 67 -0.036076
9 68 0.002651
9 69 0.012700
9 70 0.008531

10 1 0.067113
10 2 0.167742
10 3 0.247972
10 4 0.316026
10 5 0.462793
10 6 0.483839
10 7 0.344104
10 8 0.116835
10 9 0.002916
10 10 1
10 11 -0.030310
10 12 -0.048222
10 13 -0.027702
10 14 -0.016066
10 15 -0.008671
10 16 -0.013216
10 17 -0.037488
10 18 -0.032017
10 19 -0.045712
10 20 -0.053862
10 21 -0.046516
10 22 -0.034492
10 23 -0.017583
10 24 -0.027112
10 25 -0.048637
10 26 -0.059361
10 27 -0.087459
10 28 -0.121416
10 29 -0.063451
10 30 -0.054387
10 31 -0.023045
10 32 0.000568
10 33 -0.040249
10 34 -0.044625
10 35 0.081737
10 36 0.069200
10 37 0.060848
10 38 0.015527
10 39 0.000548
10 40 -0.021038
10 41 -0.025504
10 42 -0.041940
10 43 -0.048142
10 44 -0.047065
10 45 -0.028140
10 46 -0.005904
10 47 0.010438
10 48 0.014535
10 49 -0.007350
10 50 -0.011001
10 51 -0.002665
10 52 -0.007921
10 53 -0.011137
10 54 -0.014891
10 55 0.015132
10 56 0.037433
10 57 0.056563
10 58 -0.006308
10 59 -0.047610
10 60 -0.098748
10 61 -0.096158
10 62 -0.090380
10 63 0.046580
10 64 0.006561
10 65 -0.010972
10 66 0.046792
10 67 0.102977
10 68 0.136977
10 69 0.138188
10 70 0.119650

11 1 0.108453
11 2 0.231878
11 3 0.352634
11 4 0.437174
11 5 0.511373
11 6 0.393873
11 7 0.193932
11 8 0.049644
11 9 0.008159
11 10 -0.030310
11 11 1
11 12 -0.025150
11 13 0.010648
11 14 0.016084
11 15 0.018110
11 16 0.002043
11 17 -0.030840
11 18 -0.022350
11 19 -0.041496
11 20 -0.053036
11 21 -0.047799
11 22 -0.035869
11 23 -0.015006
11 24 -0.021799
11 25 -0.047467
11 26 -0.060549
11 27 -0.082786
11 28 -0.110028
11 29 -0.033136
11 30 -0.019283
11 31 0.015351
11 32 0.036712
11 33 -0.002923
11 34 -0.002051
11 35 0.061563
11 36 0.070044
11 37 0.078342
11 38 0.037733
11 39 0.031203
11 40 0.010253
11 41 -0.004198
11 42 -0.027111
11 43 -0.039487
11 44 -0.042314
11 45 -0.022132
11 46 -0.001020
11 47 0.012365
11 48 0.009733
11 49 -0.015003
11 50 -0.012113
11 51 -0.002429
11 52 -0.006454
11 53 -0.014046
11 54 -0.008080
11 55 0.044121
11 56 0.085763
11 57 0.125061
11 58 0.038338
11 59 -0.005019
11 60 -0.042851
11 61 -0.019471
11 62 0.014667
11 63 0.101466
11 64 0.036569
11 65 0.010138
11 66 0.058888
11 67 0.112689
11 68 0.153780
11 69 0.172496
11 70 0.165665

12 1 0.095666
12 2 0.220754
12 3 0.327569
12 4 0.372062
12 5 0.374663
12 6 0.262844
12 7 0.122442
12 8 0.027920
12 9 -0.005903
12 10 -0.048222
12 11 -0.025150
12 12 1
12 13 0.058966
12 14 0.044729
12 15 0.039301
12 16 0.008858
12 17 -0.033876
12 18 -0.020555
12 19 -0.042982
12 20 -0.055608
12 21 -0.050096
12 22 -0.034856
12 23 -0.012621
12 24 -0.005917
12 25 -0.042043
12 26 -0.066503
12 27 -0.092499
12 28 -0.120652
12 29 -0.014208
12 30 0.002985
12 31 0.041012
12 32 0.057314
12 33 0.013192
12 34 0.009981
12 35 0.038945
12 36 0.062022
12 37 0.078388
12 38 0.047739
12 39 0.044910
12 40 0.011879
12 41 0.017325
12 42 0.010368
12 43 -0.001425
12 44 -0.009098
12 45 0.005077
12 46 0.014660
12 47 0.018208
12 48 0.002035
12 49 -0.033035
12 50 -0.015761
12 51 -0.002619
12 52 -0.003265
12 53 -0.010594
12 54 0.032109
12 55 0.144115
12 56 0.184191
12 57 0.149226
12 58 0.057581
12 59 0.023595
12 60 -0.000447
12 61 0.031611
12 62 0.075083
12 63 0.113994
12 64 0.022149
12 65 -0.016989
12 66 0.022363
12 67 0.069445
12 68 0.108583
12 69 0.134903
12 70 0.138596

13 1 0.063273
13 2 0.168277
13 3 0.250594
13 4 0.288486
13 5 0.305449
13 6 0.224507
13 7 0.109921
13 8 0.024778
13 9 -0.014831
13 10 -0.027702
13 11 0.010648
13 12 0.058966
13 13 1
13 14 0.031520
13 15 0.030722
13 16 0.004866
13 17 -0.034748
13 18 -0.015308
13 19 -0.035088
13 20 -0.040351
13 21 -0.015832
13 22 0.000468
13 23 0.017125
13 24 0.038671
13 25 0.016079
13 26 0.001872
13 27 -0.027851
13 28 -0.072434
13 29 0.002808
13 30 -0.000269
13 31 0.017112
13 32 0.030755
13 33 -0.007490
13 34 0.009273
13 35 0.032748
13 36 0.063727
13 37 0.076335
13 38 0.057170
13 39 0.047243
13 40 0.009872
13 41 0.046343
13 42 0.052369
13 43 0.038000
13 44 0.023283
13 45 0.034216
13 46 0.041585
13 47 0.044235
13 48 0.033882
13 49 -0.011279
13 50 -0.000691
13 51 0.022813
13 52 0.012419
13 53 0.008934
13 54 0.037934
13 55 0.252842
13 56 0.344967
13 57 0.187110
13 58 0.069934
13 59 0.035674
13 60 0.009023
13 61 0.020643
13 62 0.044907
13 63 0.083716
13 64 -0.004462
13 65 -0.052820
13 66 -0.020233
13 67 0.028725
13 68 0.072411
13 69 0.098624
13 70 0.102327

14 1 0.033625
14 2 0.126057
14 3 0.188628
14 4 0.212878
14 5 0.225105
14 6 0.165425
14 7 0.081481
14 8 0.018288
14 9 -0.015551
14 10 -0.016066
14 11 0.016084
14 12 0.044729
14 13 0.031520
14 14 1
14 15 0.040963
14 16 0.021056
14 17 -0.017335
14 18 0.004361
14 19 -0.010713
14 20 -0.010010
14 21 0.026132
14 22 0.037712
14 23 0.039229
14 24 0.073079
14 25 0.064340
14 26 0.061615
14 27 0.018680
14 28 -0.033854
14 29 0.021518
14 30 0.004194
14 31 0.001611
14 32 0.009206
14 33 -0.014820
14 34 0.015876
14 35 0.020160
14 36 0.058832
14 37 0.070478
14 38 0.063550
14 39 0.048537
14 40 0.009689
14 41 0.061207
14 42 0.067519
14 43 0.055892
14 44 0.041881
14 45 0.050365
14 46 0.056602
14 47 0.061343
14 48 0.061428
14 49 0.012422
14 50 0.019404
14 51 0.057422
14 52 0.050709
14 53 0.090667
14 54 0.164202
14 55 0.311062
14 56 0.259273
14 57 0.135768
14 58 0.057410
14 59 0.030904
14 60 0.007890
14 61 0.017493
14 62 0.034626
14 63 0.064953
14 64 -0.026250
14 65 -0.084076
14 66 -0.060271
14 67 -0.014921
14 68 0.027783
14 69 0.053585
14 70 0.058878

15 1 0.017175
15 2 0.103429
15 3 0.156766
15 4 0.173448
15 5 0.179409
15 6 0.129828
15 7 0.064003
15 8 0.016880
15 9 -0.009117
15 10 -0.008671
15 11 0.018110
15 12 0.039301
15 13 0.030722
15 14 0.040963
15 15 1
15 16 0.057391
15 17 0.010367
15 18 0.027351
15 19 0.017173
15 20 0.020145
15 21 0.057774
15 22 0.060910
15 23 0.049379
15 24 0.093010
15 25 0.091563
15 26 0.089147
15 27 0.046742
15 28 -0.002947
15 29 0.037486
15 30 0.010030
15 31 -0.012414
15 32 -0.009690
15 33 -0.007141
15 34 0.022280
15 35 0.010928
15 36 0.048089
15 37 0.059302
15 38 0.062230
15 39 0.045131
15 40 0.007248
15 41 0.061598
15 42 0.073625
15 43 0.066123
15 44 0.053708
15 45 0.059558
15 46 0.062883
15 47 0.065945
15 48 0.065929
15 49 0.016785
15 50 0.030556
15 51 0.080868
15 52 0.089080
15 53 0.197799
15 54 0.282769
15 55 0.242495
15 56 0.184419
15 57 0.109209
15 58 0.053382
15 59 0.031239
15 60 0.011238
15 61 0.022035
15 62 0.037658
15 63 0.056698
15 64 -0.036072
15 65 -0.097221
15 66 -0.079202
15 67 -0.038600
15 68 0.000899
15 69 0.026179
15 70 0.032435

16 1 0.006744
16 2 0.088168
16 3 0.138073
16 4 0.151536
16 5 0.152835
16 6 0.109316
16 7 0.054506
16 8 0.017366
16 9 -0.003574
16 10 -0.013216
16 11 0.002043
16 12 0.008858
16 13 0.004866
16 14 0.021056
16 15 0.057391
16 16 1
16 17 -0.014398
16 18 -0.002033
16 19 -0.000832
16 20 0.005916
16 21 0.040917
16 22 0.039950
16 23 0.023764
16 24 0.071921
16 25 0.066372
16 26 0.053300
16 27 0.023473
16 28 -0.010910
16 29 0.020960
16 30 0.003643
16 31 -0.012780
16 32 0.003488
16 33 0.020858
16 34 0.031654
16 35 0.010110
16 36 0.041243
16 37 0.044812
16 38 0.046300
16 39 0.021596
16 40 -0.021959
16 41 0.019372
16 42 0.041498
16 43 0.043165
16 44 0.035711
16 45 0.040927
16 46 0.041974
16 47 0.042509
16 48 0.032962
16 49 -0.020254
16 50 0.008120
16 51 0.058967
16 52 0.079288
16 53 0.201731
16 54 0.245462
16 55 0.168989
16 56 0.130548
16 57 0.079712
16 58 0.037034
16 59 0.017788
16 60 0.001109
16 61 0.016022
16 62 0.036760
16 63 0.047694
16 64 -0.038694
16 65 -0.093813
16 66 -0.077473
16 67 -0.042148
16 68 -0.008042
16 69 0.015117
16 70 0.020575

17 1 -0.004700
17 2 0.071658
17 3 0.119622
17 4 0.130351
17 5 0.125530
17 6 0.082918
17 7 0.031883
17 8 -0.002128
17 9 -0.022035
17 10 -0.037488
17 11 -0.030840
17 12 -0.033876
17 13 -0.034748
17 14 -0.017335
17 15 0.010367
17 16 -0.014398
17 17 1
17 18 -0.060879
17 19 -0.030345
17 20 -0.018122
17 21 0.010636
17 22 0.006242
17 23 -0.012095
17 24 0.039138
17 25 0.025418
17 26 -0.000509
17 27 -0.013691
17 28 -0.022041
17 29 0.000733
17 30 0.004917
17 31 -0.004219
17 32 0.003493
17 33 0.012336
17 34 0.011759
17 35 -0.007033
17 36 0.019981
17 37 0.018322
17 38 0.016232
17 39 -0.013291
17 40 -0.060423
17 41 -0.036488
17 42 -0.005021
17 43 0.007239
17 44 0.005603
17 45 0.010666
17 46 0.009494
17 47 0.007397
17 48 -0.011646
17 49 -0.067821
17 50 -0.023654
17 51 0.023125
17 52 0.051352
17 53 0.130578
17 54 0.157308
17 55 0.096977
17 56 0.073563
17 57 0.038526
17 58 0.006775
17 59 -0.008908
17 60 -0.021521
17 61 -0.002866
17 62 0.024208
17 63 0.029430
17 64 -0.046453
17 65 -0.092462
17 66 -0.076348
17 67 -0.045093
17 68 -0.015162
17 69 0.007025
17 70 0.012854

18 1 0.011325
18 2 0.089639
18 3 0.142252
18 4 0.152100
18 5 0.138897
18 6 0.089927
18 7 0.034469
18 8 -0.001130
18 9 -0.018845
18 10 -0.032017
18 11 -0.022350
18 12 -0.020555
18 13 -0.015308
18 14 0.004361
18 15 0.027351
18 16 -0.002033
18 17 -0.060879
18 18 1
18 19 0.070960
18 20 0.044786
18 21 0.036004
18 22 0.021870
18 23 -0.000998
18 24 0.071141
18 25 0.062205
18 26 0.032713
18 27 0.038016
18 28 0.060352
18 29 0.048511
18 30 0.040747
18 31 0.017863
18 32 0.010525
18 33 0.009819
18 34 0.006623
18 35 -0.007033
18 36 0.012415
18 37 0.012132
18 38 0.007598
18 39 -0.013850
18 40 -0.051676
18 41 -0.028835
18 42 0.012834
18 43 0.031367
18 44 0.030507
18 45 0.031835
18 46 0.024856
18 47 0.016892
18 48 -0.014816
18 49 -0.078682
18 50 -0.022567
18 51 0.016209
18 52 0.056756
18 53 0.096985
18 54 0.169380
18 55 0.108611
18 56 0.079039
18 57 0.045780
18 58 0.017996
18 59 0.003335
18 60 -0.007058
18 61 0.012282
18 62 0.043220
18 63 0.038476
18 64 -0.033152
18 65 -0.072940
18 66 -0.055606
18 67 -0.025611
18 68 0.003175
18 69 0.027176
18 70 0.035111

19 1 0.023025
19 2 0.100718
19 3 0.156100
19 4 0.164208
19 5 0.142423
19 6 0.086255
19 7 0.025946
19 8 -0.011542
19 9 -0.028554
19 10 -0.045712
19 11 -0.041496
19 12 -0.042982
19 13 -0.035088
19 14 -0.010713
19 15 0.017173
19 16 -0.000832
19 17 -0.030345
19 18 0.070960
19 19 1
19 20 -0.004058
19 21 -0.036418
19 22 -0.032223
19 23 -0.043142
19 24 0.045994
19 25 0.024304
19 26 -0.014885
19 27 0.037455
19 28 0.112570
19 29 0.072128
19 30 0.061774
19 31 0.034825
19 32 0.016614
19 33 0.004173
19 34 -0.003191
19 35 -0.011838
19 36 0.007726
19 37 0.008062
19 38 -0.000033
19 39 -0.020732
19 40 -0.060075
19 41 -0.054738
19 42 -0.015600
19 43 0.009053
19 44 0.010250
19 45 0.008284
19 46 -0.004757
19 47 -0.018457
19 48 -0.064718
19 49 -0.136181
19 50 -0.068082
19 51 -0.053355
19 52 -0.013699
19 53 -0.013407
19 54 0.092692
19 55 0.062511
19 56 0.042700
19 57 0.017909
19 58 -0.002007
19 59 -0.012290
19 60 -0.017082
19 61 0.005940
19 62 0.044007
19 63 0.037948
19 64 -0.025456
19 65 -0.058829
19 66 -0.040017
19 67 -0.010314
19 68 0.018413
19 69 0.044560
19 70 0.055435

20 1 0.028366
20 2 0.105313
20 3 0.166084
20 4 0.176576
20 5 0.149295
20 6 0.086037
20 7 0.020310
20 8 -0.019749
20 9 -0.036074
20 10 -0.053862
20 11 -0.053036
20 12 -0.055608
20 13 -0.040351
20 14 -0.010010
20 15 0.020145
20 16 0.005916
20 17 -0.018122
20 18 0.044786
20 19 -0.004058
20 20 1
20 21 -0.101104
20 22 -0.060720
20 23 -0.066615
20 24 0.051024
20 25 0.015443
20 26 -0.035744
20 27 0.043220
20 28 0.101434
20 29 0.049133
20 30 0.040785
20 31 0.023388
20 32 0.008861
20 33 -0.006055
20 34 -0.013119
20 35 -0.017483
20 36 -0.000420
20 37 -0.001768
20 38 -0.014808
20 39 -0.033805
20 40 -0.068652
20 41 -0.072801
20 42 -0.043023
20 43 -0.013904
20 44 -0.004209
20 45 -0.002024
20 46 -0.016686
20 47 -0.032404
20 48 -0.090391
20 49 -0.165174
20 50 -0.076350
20 51 -0.076586
20 52 -0.016669
20 53 -0.052112
20 54 0.050816
20 55 0.037653
20 56 0.023486
20 57 0.002999
20 58 -0.011905
20 59 -0.021160
20 60 -0.024161
20 61 -0.004262
20 62 0.034350
20 63 0.028660
20 64 -0.025142
20 65 -0.051425
20 66 -0.029737
20 67 0.002006
20 68 0.032979
20 69 0.061880
20 70 0.075032

21 1 0.024348
21 2 0.097845
21 3 0.164838
21 4 0.183872
21 5 0.159550
21 6 0.094387
21 7 0.026515
21 8 -0.014367
21 9 -0.028572
21 10 -0.046516
21 11 -0.047799
21 12 -0.050096
21 13 -0.015832
21 14 0.026132
21 15 0.057774
21 16 0.040917
21 17 0.010636
21 18 0.036004
21 19 -0.036418
21 20 -0.101104
21 21 1
21 22 -0.021854
21 23 -0.089016
21 24 -0.000046
21 25 -0.026994
21 26 -0.029750
21 27 0.000607
21 28 0.026986
21 29 0.010501
21 30 0.015264
21 31 0.013785
21 32 0.010319
21 33 -0.001713
21 34 -0.007721
21 35 -0.012164
21 36 -0.000051
21 37 -0.007234
21 38 -0.028311
21 39 -0.048896
21 40 -0.078295
21 41 -0.080208
21 42 -0.075380
21 43 -0.059242
21 44 -0.037466
21 45 -0.009725
21 46 -0.002799
21 47 0.000020
21 48 -0.052509
21 49 -0.106836
21 50 0.036553
21 51 0.070677
21 52 0.129772
21 53 0.012983
21 54 0.071873
21 55 0.059075
21 56 0.041574
21 57 0.014846
21 58 -0.004485
21 59 -0.021551
21 60 -0.030054
21 61 -0.019739
21 62 0.015079
21 63 0.014021
21 64 -0.027495
21 65 -0.045345
21 66 -0.019906
21 67 0.014611
21 68 0.047910
21 69 0.077343
21 70 0.089062

22 1 0.043567
22 2 0.117497
22 3 0.191042
22 4 0.215793
22 5 0.188477
22 6 0.114096
22 7 0.038385
22 8 -0.005870
22 9 -0.018998
22 10 -0.034492
22 11 -0.035869
22 12 -0.034856
22 13 0.000468
22 14 0.037712
22 15 0.060910
22 16 0.039950
22 17 0.006242
22 18 0.021870
22 19 -0.032223
22 20 -0.060720
22 21 -0.021854
22 22 1
22 23 -0.152078
22 24 -0.024642
22 25 -0.003151
22 26 -0.001764
22 27 0.020820
22 28 0.026955
22 29 0.017814
22 30 0.018975
22 31 0.018935
22 32 0.016750
22 33 0.002997
22 34 -0.001332
22 35 -0.001489
22 36 0.009147
22 37 0.003251
22 38 -0.018339
22 39 -0.034264
22 40 -0.056788
22 41 -0.060411
22 42 -0.060574
22 43 -0.057612
22 44 -0.043557
22 45 -0.007538
22 46 0.006914
22 47 0.013657
22 48 -0.055835
22 49 -0.078452
22 50 0.102617
22 51 0.061377
22 52 0.070162
22 53 -0.019629
22 54 0.028863
22 55 0.042537
22 56 0.037530
22 57 0.018781
22 58 0.006618
22 59 -0.009344
22 60 -0.016681
22 61 -0.012098
22 62 0.020868
22 63 0.023031
22 64 -0.012863
22 65 -0.026962
22 66 0.001178
22 67 0.039221
22 68 0.076763
22 69 0.109519
22 70 0.122600

23 1 0.072978
23 2 0.151980
23 3 0.237790
23 4 0.268046
23 5 0.230001
23 6 0.140974
23 7 0.054303
23 8 0.005068
23 9 -0.008072
23 10 -0.017583
23 11 -0.015006
23 12 -0.012621
23 13 0.017125
23 14 0.039229
23 15 0.049379
23 16 0.023764
23 17 -0.012095
23 18 -0.000998
23 19 -0.043142
23 20 -0.066615
23 21 -0.089016
23 22 -0.152078
23 23 1
23 24 -0.072357
23 25 -0.015514
23 26 0.011565
23 27 0.032943
23 28 0.028463
23 29 0.019418
23 30 0.018765
23 31 0.020790
23 32 0.019453
23 33 0.005130
23 34 0.002586
23 35 0.008075
23 36 0.014727
23 37 0.010283
23 38 -0.012496
23 39 -0.022869
23 40 -0.036108
23 41 -0.042033
23 42 -0.037944
23 43 -0.030419
23 44 0.003437
23 45 0.079381
23 46 0.098065
23 47 0.068064
23 48 -0.034827
23 49 -0.042486
23 50 0.040027
23 51 -0.031080
23 52 -0.003652
23 53 -0.045628
23 54 0.005362
23 55 0.038364
23 56 0.043857
23 57 0.038547
23 58 0.038713
23 59 0.024169
23 60 0.015703
23 61 0.010848
23 62 0.040166
23 63 0.038451
23 64 0.006745
23 65 -0.002413
23 66 0.029991
23 67 0.072398
23 68 0.114958
23 69 0.153918
23 70 0.170761

24 1 0.067818
24 2 0.151466
24 3 0.236752
24 4 0.259074
24 5 0.215806
24 6 0.128875
24 7 0.046224
24 8 0.001243
24 9 -0.008081
24 10 -0.027112
24 11 -0.021799
24 12 -0.005917
24 13 0.038671
24 14 0.073079
24 15 0.093010
24 16 0.071921
24 17 0.039138
24 18 0.071141
24 19 0.045994
24 20 0.051024
24 21 -0.000046
24 22 -0.024642
24 23 -0.072357
24 24 1
24 25 0.129953
24 26 0.099365
24 27 0.125828
24 28 0.100125
24 29 0.067131
24 30 0.059925
24 31 0.056127
24 32 0.045837
24 33 0.022326
24 34 0.010408
24 35 0.008182
24 36 0.018443
24 37 0.015476
24 38 -0.008354
24 39 -0.019318
24 40 -0.032837
24 41 -0.031261
24 42 -0.034752
24 43 -0.040659
24 44 -0.013163
24 45 0.031793
24 46 0.033077
24 47 0.031100
24 48 -0.023516
24 49 -0.036614
24 50 0.050045
24 51 0.038309
24 52 0.078224
24 53 0.031086
24 54 0.106530
24 55 0.111698
24 56 0.076222
24 57 0.040397
24 58 0.018377
24 59 -0.001512
24 60 -0.005738
24 61 0.003875
24 62 0.046429
24 63 0.041679
24 64 0.005470
24 65 -0.006451
24 66 0.023607
24 67 0.061107
24 68 0.097510
24 69 0.133274
24 70 0.150401

25 1 0.047072
25 2 0.135725
25 3 0.219861
25 4 0.241800
25 5 0.205445
25 6 0.121296
25 7 0.037298
25 8 -0.011470
25 9 -0.025493
25 10 -0.048637
25 11 -0.047467
25 12 -0.042043
25 13 0.016079
25 14 0.064340
25 15 0.091563
25 16 0.066372
25 17 0.025418
25 18 0.062205
25 19 0.024304
25 20 0.015443
25 21 -0.026994
25 22 -0.003151
25 23 -0.015514
25 24 0.129953
25 25 1
25 26 0.064205
25 27 0.080373
25 28 0.060182
25 29 0.044199
25 30 0.041930
25 31 0.041067
25 32 0.031837
25 33 0.008148
25 34 -0.003687
25 35 -0.006751
25 36 0.005897
25 37 0.000853
25 38 -0.025244
25 39 -0.045057
25 40 -0.077298
25 41 -0.083737
25 42 -0.097280
25 43 -0.077103
25 44 -0.022866
25 45 0.027655
25 46 0.036178
25 47 0.037586
25 48 -0.013136
25 49 -0.049549
25 50 0.042020
25 51 0.050234
25 52 0.092061
25 53 0.042886
25 54 0.155649
25 55 0.147210
25 56 0.091043
25 57 0.041885
25 58 0.008452
25 59 -0.016953
25 60 -0.027202
25 61 -0.012950
25 62 0.032088
25 63 0.029301
25 64 -0.015716
25 65 -0.031809
25 66 -0.001168
25 67 0.036807
25 68 0.072458
25 69 0.105569
25 70 0.119722

26 1 0.051266
26 2 0.149703
26 3 0.237630
26 4 0.261802
26 5 0.230054
26 6 0.139152
26 7 0.044429
26 8 -0.013388
26 9 -0.033657
26 10 -0.059361
26 11 -0.060549
26 12 -0.066503
26 13 0.001872
26 14 0.061615
26 15 0.089147
26 16 0.053300
26 17 -0.000509
26 18 0.032713
26 19 -0.014885
26 20 -0.035744
26 21 -0.029750
26 22 -0.001764
26 23 0.011565
26 24 0.099365
26 25 0.064205
26 26 1
26 27 0.032212
26 28 0.005224
26 29 0.040346
26 30 0.035627
26 31 0.037321
26 32 0.028480
26 33 0.000400
26 34 -0.009474
26 35 -0.008430
26 36 0.009083
26 37 0.007709
26 38 -0.016383
26 39 -0.037084
26 40 -0.085547
26 41 -0.112083
26 42 -0.084370
26 43 -0.016761
26 44 0.017693
26 45 0.046868
26 46 0.045850
26 47 0.040219
26 48 -0.007551
26 49 -0.058059
26 50 0.015177
26 51 0.033374
26 52 0.057308
26 53 0.024323
26 54 0.200548
26 55 0.218019
26 56 0.125241
26 57 0.058994
26 58 0.015385
26 59 -0.010951
26 60 -0.023769
26 61 -0.005861
26 62 0.039733
26 63 0.041393
26 64 -0.017719
26 65 -0.041163
26 66 -0.009087
26 67 0.031764
26 68 0.069601
26 69 0.102337
26 70 0.114910

27 1 0.030451
27 2 0.133745
27 3 0.218202
27 4 0.229557
27 5 0.187236
27 6 0.101578
27 7 0.014358
27 8 -0.040539
27 9 -0.062734
27 10 -0.087459
27 11 -0.082786
27 12 -0.092499
27 13 -0.027851
27 14 0.018680
27 15 0.046742
27 16 0.023473
27 17 -0.013691
27 18 0.038016
27 19 0.037455
27 20 0.043220
27 21 0.000607
27 22 0.020820
27 23 0.032943
27 24 0.125828
27 25 0.080373
27 26 0.032212
27 27 1
27 28 -0.003697
27 29 0.015116
27 30 0.015416
27 31 0.016593
27 32 0.000443
27 33 -0.027817
27 34 -0.042170
27 35 -0.042744
27 36 -0.028649
27 37 -0.035011
27 38 -0.064485
27 39 -0.097248
27 40 -0.167992
27 41 -0.204201
27 42 -0.127294
27 43 0.056037
27 44 0.074617
27 45 0.067554
27 46 0.051704
27 47 0.039603
27 48 -0.000894
27 49 -0.044230
27 50 0.019812
27 51 0.034110
27 52 0.057834
27 53 0.034822
27 54 0.163218
27 55 0.158846
27 56 0.093869
27 57 0.042393
27 58 0.002247
27 59 -0.024966
27 60 -0.041454
27 61 -0.018033
27 62 0.032709
27 63 0.018760
27 64 -0.043817
27 65 -0.063911
27 66 -0.030648
27 67 0.007518
27 68 0.041406
27 69 0.074366
27 70 0.089321

28 1 -0.010756
28 2 0.090352
28 3 0.159438
28 4 0.159874
28 5 0.121154
28 6 0.050421
28 7 -0.024465
28 8 -0.075763
28 9 -0.102417
28 10 -0.121416
28 11 -0.110028
28 12 -0.120652
28 13 -0.072434
28 14 -0.033854
28 15 -0.002947
28 16 -0.010910
28 17 -0.022041
28 18 0.060352
28 19 0.112570
28 20 0.101434
28 21 0.026986
28 22 0.026955
28 23 0.028463
28 24 0.100125
28 25 0.060182
28 26 0.005224
28 27 -0.003697
28 28 1
28 29 -0.070189
28 30 -0.029527
28 31 -0.027389
28 32 -0.048867
28 33 -0.071261
28 34 -0.085928
28 35 -0.087964
28 36 -0.076306
28 37 -0.090651
28 38 -0.123511
28 39 -0.178114
28 40 -0.272411
28 41 -0.249431
28 42 -0.051453
28 43 0.055680
28 44 0.055624
28 45 0.043578
28 46 0.030225
28 47 0.020506
28 48 -0.009354
28 49 -0.047500
28 50 0.011943
28 51 0.033312
28 52 0.052855
28 53 0.036512
28 54 0.128687
28 55 0.107503
28 56 0.055478
28 57 0.012716
28 58 -0.023783
28 59 -0.048112
28 60 -0.066792
28 61 -0.040277
28 62 0.007961
28 63 -0.016053
28 64 -0.087529
28 65 -0.108399
28 66 -0.075341
28 67 -0.039615
28 68 -0.009326
28 69 0.021440
28 70 0.035980

29 1 -0.007820
29 2 0.094588
29 3 0.153826
29 4 0.154399
29 5 0.131140
29 6 0.076159
29 7 0.013242
29 8 -0.030009
29 9 -0.052270
29 10 -0.063451
29 11 -0.033136
29 12 -0.014208
29 13 0.002808
29 14 0.021518
29 15 0.037486
29 16 0.020960
29 17 0.000733
29 18 0.048511
29 19 0.072128
29 20 0.049133
29 21 0.010501
29 22 0.017814
29 23 0.019418
29 24 0.067131
29 25 0.044199
29 26 0.040346
29 27 0.015116
29 28 -0.070189
29 29 1
29 30 0.048694
29 31 0.037465
29 32 -0.000506
29 33 -0.020970
29 34 -0.038051
29 35 -0.052062
29 36 -0.043120
29 37 -0.052701
29 38 -0.072415
29 39 -0.104489
29 40 -0.134677
29 41 -0.002570
29 42 0.081939
29 43 0.081649
29 44 0.063039
29 45 0.052318
29 46 0.043604
29 47 0.037077
29 48 0.012597
29 49 -0.029555
29 50 0.009301
29 51 0.029138
29 52 0.052757
29 53 0.069429
29 54 0.170211
29 55 0.156732
29 56 0.109251
29 57 0.064024
29 58 0.021741
29 59 -0.001055
29 60 -0.018963
29 61 0.012994
29 62 0.056608
29 63 0.029706
29 64 -0.070266
29 65 -0.106275
29 66 -0.076928
29 67 -0.044280
29 68 -0.017939
29 69 0.007100
29 70 0.015477

30 1 -0.025146
30 2 0.073070
30 3 0.119928
30 4 0.118770
30 5 0.105362
30 6 0.062219
30 7 0.009423
30 8 -0.028348
30 9 -0.051442
30 10 -0.054387
30 11 -0.019283
30 12 0.002985
30 13 -0.000269
30 14 0.004194
30 15 0.010030
30 16 0.003643
30 17 0.004917
30 18 0.040747
30 19 0.061774
30 20 0.040785
30 21 0.015264
30 22 0.018975
30 23 0.018765
30 24 0.059925
30 25 0.041930
30 26 0.035627
30 27 0.015416
30 28 -0.029527
30 29 0.048694
30 30 1
30 31 0.011868
30 32 -0.030816
30 33 -0.029769
30 34 -0.041294
30 35 -0.059520
30 36 -0.048574
30 37 -0.046386
30 38 -0.020068
30 39 -0.015618
30 40 -0.032163
30 41 0.064441
30 42 0.082121
30 43 0.072349
30 44 0.054243
30 45 0.045216
30 46 0.038291
30 47 0.032958
30 48 0.014238
30 49 -0.025543
30 50 0.005749
30 51 0.028889
30 52 0.046591
30 53 0.070395
30 54 0.146576
30 55 0.135681
30 56 0.100253
30 57 0.061281
30 58 0.021417
30 59 0.002633
30 60 -0.013121
30 61 0.020209
30 62 0.055253
30 63 0.036967
30 64 -0.084032
30 65 -0.135772
30 66 -0.109127
30 67 -0.075870
30 68 -0.048967
30 69 -0.025510
30 70 -0.018947

31 1 -0.017411
31 2 0.078464
31 3 0.115997
31 4 0.113740
31 5 0.109404
31 6 0.073994
31 7 0.028189
31 8 -0.003494
31 9 -0.024693
31 10 -0.023045
31 11 0.015351
31 12 0.041012
31 13 0.017112
31 14 0.001611
31 15 -0.012414
31 16 -0.012780
31 17 -0.004219
31 18 0.017863
31 19 0.034825
31 20 0.023388
31 21 0.013785
31 22 0.018935
31 23 0.020790
31 24 0.056127
31 25 0.041067
31 26 0.037321
31 27 0.016593
31 28 -0.027389
31 29 0.037465
31 30 0.011868
31 31 1
31 32 -0.048097
31 33 -0.008117
31 34 -0.012052
31 35 -0.037559
31 36 -0.007030
31 37 0.042740
31 38 0.143243
31 39 0.131369
31 40 0.066456
31 41 0.125252
31 42 0.094636
31 43 0.074988
31 44 0.054701
31 45 0.046375
31 46 0.040489
31 47 0.035590
31 48 0.020882
31 49 -0.018077
31 50 0.003579
31 51 0.027404
31 52 0.037685
31 53 0.066404
31 54 0.127442
31 55 0.129181
31 56 0.107209
31 57 0.074091
31 58 0.034823
31 59 0.019874
31 60 0.006762
31 61 0.042743
31 62 0.071175
31 63 0.074089
31 64 -0.070182
31 65 -0.148292
31 66 -0.125862
31 67 -0.089753
31 68 -0.059661
31 69 -0.036461
31 70 -0.030573

32 1 -0.023183
32 2 0.068949
32 3 0.101138
32 4 0.100911
32 5 0.108344
32 6 0.081320
32 7 0.043179
32 8 0.019322
32 9 0.003214
32 10 0.000568
32 11 0.036712
32 12 0.057314
32 13 0.030755
32 14 0.009206
32 15 -0.009690
32 16 0.003488
32 17 0.003493
32 18 0.010525
32 19 0.016614
32 20 0.008861
32 21 0.010319
32 22 0.016750
32 23 0.019453
32 24 0.045837
32 25 0.031837
32 26 0.028480
32 27 0.000443
32 28 -0.048867
32 29 -0.000506
32 30 -0.030816
32 31 -0.048097
32 32 1
32 33 0.079075
32 34 0.047086
32 35 -0.010834
32 36 0.068390
32 37 0.150963
32 38 0.214390
32 39 0.145767
32 40 0.072675
32 41 0.119518
32 42 0.076735
32 43 0.058013
32 44 0.041553
32 45 0.038538
32 46 0.037819
32 47 0.037278
32 48 0.029857
32 49 -0.005457
32 50 0.006788
32 51 0.030898
32 52 0.036647
32 53 0.067110
32 54 0.108467
32 55 0.121769
32 56 0.112634
32 57 0.082118
32 58 0.038132
32 59 0.021620
32 60 0.004867
32 61 0.033982
32 62 0.046935
32 63 0.075050
32 64 -0.074659
32 65 -0.173382
32 66 -0.151091
32 67 -0.107631
32 68 -0.071471
32 69 -0.048063
32 70 -0.042696

33 1 -0.045532
33 2 0.038901
33 3 0.063060
33 4 0.060759
33 5 0.074091
33 6 0.049997
33 7 0.012064
33 8 -0.018463
33 9 -0.052506
33 10 -0.040249
33 11 -0.002923
33 12 0.013192
33 13 -0.007490
33 14 -0.014820
33 15 -0.007141
33 16 0.020858
33 17 0.012336
33 18 0.009819
33 19 0.004173
33 20 -0.006055
33 21 -0.001713
33 22 0.002997
33 23 0.005130
33 24 0.022326
33 25 0.008148
33 26 0.000400
33 27 -0.027817
33 28 -0.071261
33 29 -0.020970
33 30 -0.029769
33 31 -0.008117
33 32 0.079075
33 33 1
33 34 0.025362
33 35 -0.040428
33 36 0.139886
33 37 0.175757
33 38 0.168585
33 39 0.093646
33 40 0.031476
33 41 0.064938
33 42 0.032640
33 43 0.018649
33 44 0.006784
33 45 0.008921
33 46 0.014014
33 47 0.019389
33 48 0.021691
33 49 -0.005255
33 50 0.001893
33 51 0.026285
33 52 0.029000
33 53 0.052923
33 54 0.066451
33 55 0.078080
33 56 0.075343
33 57 0.048419
33 58 0.001729
33 59 -0.016613
33 60 -0.037638
33 61 -0.017835
33 62 -0.019807
33 63 0.032132
33 64 -0.106499
33 65 -0.215818
33 66 -0.191269
33 67 -0.138027
33 68 -0.094274
33 69 -0.069475
33 70 -0.062461

34 1 -0.066835
34 2 0.014518
34 3 0.034114
34 4 0.031191
34 5 0.053189
34 6 0.035584
34 7 0.000413
34 8 -0.037934
34 9 -0.079785
34 10 -0.044625
34 11 -0.002051
34 12 0.009981
34 13 0.009273
34 14 0.015876
34 15 0.022280
34 16 0.031654
34 17 0.011759
34 18 0.006623
34 19 -0.003191
34 20 -0.013119
34 21 -0.007721
34 22 -0.001332
34 23 0.002586
34 24 0.010408
34 25 -0.003687
34 26 -0.009474
34 27 -0.042170
34 28 -0.085928
34 29 -0.038051
34 30 -0.041294
34 31 -0.012052
34 32 0.047086
34 33 0.025362
34 34 1
34 35 -0.068195
34 36 0.189245
34 37 0.139600
34 38 0.101981
34 39 0.051204
34 40 0.012526
34 41 0.042712
34 42 0.011498
34 43 -0.000869
34 44 -0.008410
34 45 -0.000844
34 46 0.010932
34 47 0.022505
34 48 0.030338
34 49 0.007724
34 50 0.008124
34 51 0.027792
34 52 0.030289
34 53 0.049513
34 54 0.055173
34 55 0.072224
34 56 0.074899
34 57 0.049677
34 58 -0.006192
34 59 -0.032938
34 60 -0.064176
34 61 -0.058667
34 62 -0.082318
34 63 -0.013139
34 64 -0.142628
34 65 -0.254421
34 66 -0.219240
34 67 -0.153834
34 68 -0.104122
34 69 -0.079969
34 70 -0.073729

35 1 -0.086287
35 2 -0.006653
35 3 0.000570
35 4 -0.007205
35 5 0.026663
35 6 0.037791
35 7 0.055978
35 8 0.140302
35 9 0.189899
35 10 0.081737
35 11 0.061563
35 12 0.038945
35 13 0.032748
35 14 0.020160
35 15 0.010928
35 16 0.010110
35 17 -0.007033
35 18 -0.007033
35 19 -0.011838
35 20 -0.017483
35 21 -0.012164
35 22 -0.001489
35 23 0.008075
35 24 0.008182
35 25 -0.006751
35 26 -0.008430
35 27 -0.042744
35 28 -0.087964
35 29 -0.052062
35 30 -0.059520
35 31 -0.037559
35 32 -0.010834
35 33 -0.040428
35 34 -0.068195
35 35 1
35 36 0.063059
35 37 0.055681
35 38 0.045452
35 39 0.032850
35 40 0.023834
35 41 0.040920
35 42 0.015026
35 43 0.005752
35 44 0.002415
35 45 0.011872
35 46 0.025317
35 47 0.036354
35 48 0.039887
35 49 0.016592
35 50 0.012269
35 51 0.023689
35 52 0.024062
35 53 0.036511
35 54 0.045453
35 55 0.069531
35 56 0.081575
35 57 0.075449
35 58 0.029046
35 59 0.001646
35 60 -0.036099
35 61 -0.046844
35 62 -0.116285
35 63 -0.045587
35 64 -0.183892
35 65 -0.332167
35 66 -0.269726
35 67 -0.177702
35 68 -0.120695
35 69 -0.098069
35 70 -0.093767

36 1 -0.160159
36 2 -0.067841
36 3 -0.051674
36 4 -0.050760
36 5 -0.018292
36 6 0.001927
36 7 0.030344
36 8 0.093870
36 9 0.148206
36 10 0.069200
36 11 0.070044
36 12 0.062022
36 13 0.063727
36 14 0.058832
36 15 0.048089
36 16 0.041243
36 17 0.019981
36 18 0.012415
36 19 0.007726
36 20 -0.000420
36 21 -0.000051
36 22 0.009147
36 23 0.014727
36 24 0.018443
36 25 0.005897
36 26 0.009083
36 27 -0.028649
36 28 -0.076306
36 29 -0.043120
36 30 -0.048574
36 31 -0.007030
36 32 0.068390
36 33 0.139886
36 34 0.189245
36 35 0.063059
36 36 1
36 37 0.037513
36 38 0.066878
36 39 0.044517
36 40 0.039247
36 41 0.066480
36 42 0.030938
36 43 0.019327
36 44 0.015330
36 45 0.023252
36 46 0.035459
36 47 0.046200
36 48 0.048260
36 49 0.024152
36 50 0.022871
36 51 0.035465
36 52 0.042780
36 53 0.063317
36 54 0.082633
36 55 0.103772
36 56 0.107111
36 57 0.088775
36 58 0.039873
36 59 0.010417
36 60 -0.025239
36 61 -0.028912
36 62 -0.095212
36 63 -0.081463
36 64 -0.300066
36 65 -0.461121
36 66 -0.345412
36 67 -0.246683
36 68 -0.191700
36 69 -0.165623
36 70 -0.162652

37 1 -0.138106
37 2 -0.028172
37 3 0.003592
37 4 0.010040
37 5 0.039934
37 6 0.051995
37 7 0.057389
37 8 0.082137
37 9 0.119194
37 10 0.060848
37 11 0.078342
37 12 0.078388
37 13 0.076335
37 14 0.070478
37 15 0.059302
37 16 0.044812
37 17 0.018322
37 18 0.012132
37 19 0.008062
37 20 -0.001768
37 21 -0.007234
37 22 0.003251
37 23 0.010283
37 24 0.015476
37 25 0.000853
37 26 0.007709
37 27 -0.035011
37 28 -0.090651
37 29 -0.052701
37 30 -0.046386
37 31 0.042740
37 32 0.150963
37 33 0.175757
37 34 0.139600
37 35 0.055681
37 36 0.037513
37 37 1
37 38 0.107277
37 39 0.069637
37 40 0.064637
37 41 0.089430
37 42 0.039608
37 43 0.025744
37 44 0.021305
37 45 0.027348
37 46 0.037216
37 47 0.045252
37 48 0.041095
37 49 0.013728
37 50 0.017861
37 51 0.028943
37 52 0.040506
37 53 0.061553
37 54 0.097379
37 55 0.122683
37 56 0.120557
37 57 0.097837
37 58 0.048153
37 59 0.018630
37 60 -0.015515
37 61 -0.001887
37 62 -0.048769
37 63 -0.042516
37 64 -0.270649
37 65 -0.284121
37 66 -0.191500
37 67 -0.143015
37 68 -0.120107
37 69 -0.107937
37 70 -0.114960

38 1 -0.102656
38 2 0.002163
38 3 0.039643
38 4 0.043928
38 5 0.060743
38 6 0.060033
38 7 0.048630
38 8 0.051254
38 9 0.067776
38 10 0.015527
38 11 0.037733
38 12 0.047739
38 13 0.057170
38 14 0.063550
38 15 0.062230
38 16 0.046300
38 17 0.016232
38 18 0.007598
38 19 -0.000033
38 20 -0.014808
38 21 -0.028311
38 22 -0.018339
38 23 -0.012496
38 24 -0.008354
38 25 -0.025244
38 26 -0.016383
38 27 -0.064485
38 28 -0.123511
38 29 -0.072415
38 30 -0.020068
38 31 0.143243
38 32 0.214390
38 33 0.168585
38 34 0.101981
38 35 0.045452
38 36 0.066878
38 37 0.107277
38 38 1
38 39 0.006886
38 40 0.034543
38 41 0.066020
38 42 0.010296
38 43 -0.000378
38 44 -0.000735
38 45 0.006443
38 46 0.016654
38 47 0.024955
38 48 0.018000
38 49 -0.009133
38 50 0.001496
38 51 0.011494
38 52 0.028366
38 53 0.048510
38 54 0.093215
38 55 0.114666
38 56 0.103483
38 57 0.074491
38 58 0.024775
38 59 -0.006759
38 60 -0.040175
38 61 -0.012097
38 62 -0.003970
38 63 0.012887
38 64 -0.114631
38 65 -0.123607
38 66 -0.086371
38 67 -0.071722
38 68 -0.068678
38 69 -0.064241
38 70 -0.074929

39 1 0.028195
39 2 0.146577
39 3 0.191010
39 4 0.177311
39 5 0.161320
39 6 0.120977
39 7 0.070123
39 8 0.041175
39 9 0.038785
39 10 0.000548
39 11 0.031203
39 12 0.044910
39 13 0.047243
39 14 0.048537
39 15 0.045131
39 16 0.021596
39 17 -0.013291
39 18 -0.013850
39 19 -0.020732
39 20 -0.033805
39 21 -0.048896
39 22 -0.034264
39 23 -0.022869
39 24 -0.019318
39 25 -0.045057
39 26 -0.037084
39 27 -0.097248
39 28 -0.178114
39 29 -0.104489
39 30 -0.015618
39 31 0.131369
39 32 0.145767
39 33 0.093646
39 34 0.051204
39 35 0.032850
39 36 0.044517
39 37 0.069637
39 38 0.006886
39 39 1
39 40 0.074813
39 41 0.069862
39 42 0.008461
39 43 0.002757
39 44 0.003308
39 45 0.007885
39 46 0.014111
39 47 0.018029
39 48 0.003101
39 49 -0.028414
39 50 -0.012207
39 51 -0.005230
39 52 0.011153
39 53 0.025541
39 54 0.085174
39 55 0.116372
39 56 0.104603
39 57 0.077414
39 58 0.031662
39 59 0.005628
39 60 -0.017154
39 61 0.052719
39 62 0.162284
39 63 0.178104
39 64 0.016453
39 65 -0.028944
39 66 -0.004239
39 67 0.010389
39 68 0.016868
39 69 0.028498
39 70 0.026654

40 1 0.112913
40 2 0.252995
40 3 0.326704
40 4 0.310998
40 5 0.265695
40 6 0.180212
40 7 0.088448
40 8 0.030380
40 9 0.007997
40 10 -0.021038
40 11 0.010253
40 12 0.011879
40 13 0.009872
40 14 0.009689
40 15 0.007248
40 16 -0.021959
40 17 -0.060423
40 18 -0.051676
40 19 -0.060075
40 20 -0.068652
40 21 -0.078295
40 22 -0.056788
40 23 -0.036108
40 24 -0.032837
40 25 -0.077298
40 26 -0.085547
40 27 -0.167992
40 28 -0.272411
40 29 -0.134677
40 30 -0.032163
40 31 0.066456
40 32 0.072675
40 33 0.031476
40 34 0.012526
40 35 0.023834
40 36 0.039247
40 37 0.064637
40 38 0.034543
40 39 0.074813
40 40 1
40 41 -0.018856
40 42 -0.002311
40 43 0.012326
40 44 0.010044
40 45 0.009290
40 46 0.008494
40 47 0.005690
40 48 -0.018993
40 49 -0.056149
40 50 -0.032840
40 51 -0.028587
40 52 -0.017743
40 53 -0.014849
40 54 0.054760
40 55 0.104069
40 56 0.097826
40 57 0.077268
40 58 0.039391
40 59 0.025336
40 60 0.022412
40 61 0.124039
40 62 0.246683
40 63 0.211111
40 64 0.053000
40 65 0.001722
40 66 0.030984
40 67 0.058382
40 68 0.078559
40 69 0.101749
40 70 0.109636

41 1 0.089953
41 2 0.213160
41 3 0.298442
41 4 0.307845
41 5 0.279055
41 6 0.190974
41 7 0.094045
41 8 0.034585
41 9 0.015884
41 10 -0.025504
41 11 -0.004198
41 12 0.017325
41 13 0.046343
41 14 0.061207
41 15 0.061598
41 16 0.019372
41 17 -0.036488
41 18 -0.028835
41 19 -0.054738
41 20 -0.072801
41 21 -0.080208
41 22 -0.060411
41 23 -0.042033
41 24 -0.031261
41 25 -0.083737
41 26 -0.112083
41 27 -0.204201
41 28 -0.249431
41 29 -0.002570
41 30 0.064441
41 31 0.125252
41 32 0.119518
41 33 0.064938
41 34 0.042712
41 35 0.040920
41 36 0.066480
41 37 0.089430
41 38 0.066020
41 39 0.069862
41 40 -0.018856
41 41 1
41 42 -0.012328
41 43 -0.004745
41 44 -0.007931
41 45 -0.001470
41 46 0.001344
41 47 0.001709
41 48 -0.023141
41 49 -0.063351
41 50 -0.033279
41 51 -0.023200
41 52 -0.009518
41 53 -0.005116
41 54 0.091288
41 55 0.161849
41 56 0.136771
41 57 0.090471
41 58 0.034532
41 59 0.010958
41 60 -0.000140
41 61 0.062028
41 62 0.139283
41 63 0.141561
41 64 0.030177
41 65 -0.014249
41 66 0.016596
41 67 0.051160
41 68 0.079192
41 69 0.104108
41 70 0.111484

42 1 0.109376
42 2 0.237335
42 3 0.345787
42 4 0.355152
42 5 0.291344
42 6 0.176439
42 7 0.067676
42 8 0.006639
42 9 -0.008028
42 10 -0.041940
42 11 -0.027111
42 12 0.010368
42 13 0.052369
42 14 0.067519
42 15 0.073625
42 16 0.041498
42 17 -0.005021
42 18 0.012834
42 19 -0.015600
42 20 -0.043023
42 21 -0.075380
42 22 -0.060574
42 23 -0.037944
42 24 -0.034752
42 25 -0.097280
42 26 -0.084370
42 27 -0.127294
42 28 -0.051453
42 29 0.081939
42 30 0.082121
42 31 0.094636
42 32 0.076735
42 33 0.032640
42 34 0.011498
42 35 0.015026
42 36 0.030938
42 37 0.039608
42 38 0.010296
42 39 0.008461
42 40 -0.002311
42 41 -0.012328
42 42 1
42 43 0.022297
42 44 0.011485
42 45 0.010898
42 46 0.008476
42 47 0.006144
42 48 -0.025448
42 49 -0.057778
42 50 -0.020175
42 51 -0.014731
42 52 0.006719
42 53 0.000734
42 54 0.097748
42 55 0.153513
42 56 0.116559
42 57 0.073223
42 58 0.028128
42 59 0.004085
42 60 0.001757
42 61 0.054154
42 62 0.129239
42 63 0.107037
42 64 0.030837
42 65 0.005719
42 66 0.039279
42 67 0.075927
42 68 0.107936
42 69 0.141502
42 70 0.157269

43 1 0.124597
43 2 0.248777
43 3 0.372757
43 4 0.386965
43 5 0.298326
43 6 0.165263
43 7 0.050969
43 8 -0.008041
43 9 -0.018324
43 10 -0.048142
43 11 -0.039487
43 12 -0.001425
43 13 0.038000
43 14 0.055892
43 15 0.066123
43 16 0.043165
43 17 0.007239
43 18 0.031367
43 19 0.009053
43 20 -0.013904
43 21 -0.059242
43 22 -0.057612
43 23 -0.030419
43 24 -0.040659
43 25 -0.077103
43 26 -0.016761
43 27 0.056037
43 28 0.055680
43 29 0.081649
43 30 0.072349
43 31 0.074988
43 32 0.058013
43 33 0.018649
43 34 -0.000869
43 35 0.005752
43 36 0.019327
43 37 0.025744
43 38 -0.000378
43 39 0.002757
43 40 0.012326
43 41 -0.004745
43 42 0.022297
43 43 1
43 44 0.012885
43 45 0.001683
43 46 -0.002465
43 47 -0.003528
43 48 -0.034753
43 49 -0.051526
43 50 -0.010588
43 51 -0.008742
43 52 0.012589
43 53 -0.004426
43 54 0.067174
43 55 0.105662
43 56 0.071319
43 57 0.035434
43 58 0.004825
43 59 -0.013228
43 60 0.000562
43 61 0.037651
43 62 0.103956
43 63 0.084538
43 64 0.034083
43 65 0.020430
43 66 0.056267
43 67 0.096536
43 68 0.134355
43 69 0.176489
43 70 0.200185

44 1 0.127631
44 2 0.240854
44 3 0.369786
44 4 0.400234
44 5 0.308839
44 6 0.164469
44 7 0.044480
44 8 -0.014811
44 9 -0.023721
44 10 -0.047065
44 11 -0.042314
44 12 -0.009098
44 13 0.023283
44 14 0.041881
44 15 0.053708
44 16 0.035711
44 17 0.005603
44 18 0.030507
44 19 0.010250
44 20 -0.004209
44 21 -0.037466
44 22 -0.043557
44 23 0.003437
44 24 -0.013163
44 25 -0.022866
44 26 0.017693
44 27 0.074617
44 28 0.055624
44 29 0.063039
44 30 0.054243
44 31 0.054701
44 32 0.041553
44 33 0.006784
44 34 -0.008410
44 35 0.002415
44 36 0.015330
44 37 0.021305
44 38 -0.000735
44 39 0.003308
44 40 0.010044
44 41 -0.007931
44 42 0.011485
44 43 0.012885
44 44 1
44 45 -0.025015
44 46 -0.023231
44 47 -0.019270
44 48 -0.046362
44 49 -0.042942
44 50 -0.001779
44 51 -0.003726
44 52 0.009472
44 53 -0.018627
44 54 0.025727
44 55 0.052227
44 56 0.023031
44 57 -0.004242
44 58 -0.013629
44 59 -0.014888
44 60 0.011219
44 61 0.023839
44 62 0.074512
44 63 0.068287
44 64 0.032689
44 65 0.025134
44 66 0.063486
44 67 0.109631
44 68 0.155779
44 69 0.204965
44 70 0.232301

45 1 0.117229
45 2 0.215483
45 3 0.334878
45 4 0.382358
45 5 0.316171
45 6 0.176687
45 7 0.055314
45 8 -0.004871
45 9 -0.013452
45 10 -0.028140
45 11 -0.022132
45 12 0.005077
45 13 0.034216
45 14 0.050365
45 15 0.059558
45 16 0.040927
45 17 0.010666
45 18 0.031835
45 19 0.008284
45 20 -0.002024
45 21 -0.009725
45 22 -0.007538
45 23 0.079381
45 24 0.031793
45 25 0.027655
45 26 0.046868
45 27 0.067554
45 28 0.043578
45 29 0.052318
45 30 0.045216
45 31 0.046375
45 32 0.038538
45 33 0.008921
45 34 -0.000844
45 35 0.011872
45 36 0.023252
45 37 0.027348
45 38 0.006443
45 39 0.007885
45 40 0.009290
45 41 -0.001470
45 42 0.010898
45 43 0.001683
45 44 -0.025015
45 45 1
45 46 -0.007519
45 47 -0.003914
45 48 -0.029400
45 49 -0.005367
45 50 0.023443
45 51 0.014812
45 52 0.017259
45 53 -0.017911
45 54 0.006170
45 55 0.028036
45 56 0.007282
45 57 -0.007963
45 58 0.006326
45 59 0.010993
45 60 0.024078
45 61 0.015877
45 62 0.053195
45 63 0.059859
45 64 0.030773
45 65 0.024870
45 66 0.063978
45 67 0.114105
45 68 0.165570
45 69 0.214368
45 70 0.236685

46 1 0.106860
46 2 0.194089
46 3 0.298718
46 4 0.351680
46 5 0.314880
46 6 0.191333
46 7 0.073383
46 8 0.011688
46 9 0.000984
46 10 -0.005904
46 11 -0.001020
46 12 0.014660
46 13 0.041585
46 14 0.056602
46 15 0.062883
46 16 0.041974
46 17 0.009494
46 18 0.024856
46 19 -0.004757
46 20 -0.016686
46 21 -0.002799
46 22 0.006914
46 23 0.098065
46 24 0.033077
46 25 0.036178
46 26 0.045850
46 27 0.051704
46 28 0.030225
46 29 0.043604
46 30 0.038291
46 31 0.040489
46 32 0.037819
46 33 0.014014
46 34 0.010932
46 35 0.025317
46 36 0.035459
46 37 0.037216
46 38 0.016654
46 39 0.014111
46 40 0.008494
46 41 0.001344
46 42 0.008476
46 43 -0.002465
46 44 -0.023231
46 45 -0.007519
46 46 1
46 47 0.009482
46 48 -0.014167
46 49 0.035609
46 50 0.034471
46 51 0.020713
46 52 0.010911
46 53 -0.028438
46 54 -0.025696
46 55 -0.006751
46 56 -0.006889
46 57 0.005800
46 58 0.041011
46 59 0.038094
46 60 0.034197
46 61 0.017707
46 62 0.045549
46 63 0.059870
46 64 0.030596
46 65 0.022358
46 66 0.060066
46 67 0.111472
46 68 0.164583
46 69 0.208545
46 70 0.223579

47 1 0.093674
47 2 0.172875
47 3 0.262392
47 4 0.311830
47 5 0.296433
47 6 0.194373
47 7 0.086818
47 8 0.026343
47 9 0.013305
47 10 0.010438
47 11 0.012365
47 12 0.018208
47 13 0.044235
47 14 0.061343
47 15 0.065945
47 16 0.042509
47 17 0.007397
47 18 0.016892
47 19 -0.018457
47 20 -0.032404
47 21 0.000020
47 22 0.013657
47 23 0.068064
47 24 0.031100
47 25 0.037586
47 26 0.040219
47 27 0.039603
47 28 0.020506
47 29 0.037077
47 30 0.032958
47 31 0.035590
47 32 0.037278
47 33 0.019389
47 34 0.022505
47 35 0.036354
47 36 0.046200
47 37 0.045252
47 38 0.024955
47 39 0.018029
47 40 0.005690
47 41 0.001709
47 42 0.006144
47 43 -0.003528
47 44 -0.019270
47 45 -0.003914
47 46 0.009482
47 47 1
47 48 0.034040
47 49 0.105060
47 50 0.034243
47 51 0.023127
47 52 -0.001810
47 53 -0.043511
47 54 -0.062964
47 55 -0.046102
47 56 -0.011964
47 57 0.028896
47 58 0.058950
47 59 0.046181
47 60 0.033859
47 61 0.018272
47 62 0.040928
47 63 0.059561
47 64 0.027456
47 65 0.014863
47 66 0.049249
47 67 0.099060
47 68 0.150362
47 69 0.187903
47 70 0.197161

48 1 0.071626
48 2 0.145782
48 3 0.224366
48 4 0.267551
48 5 0.263517
48 6 0.183667
48 7 0.092504
48 8 0.036368
48 9 0.019942
48 10 0.014535
48 11 0.009733
48 12 0.002035
48 13 0.033882
48 14 0.061428
48 15 0.065929
48 16 0.032962
48 17 -0.011646
48 18 -0.014816
48 19 -0.064718
48 20 -0.090391
48 21 -0.052509
48 22 -0.055835
48 23 -0.034827
48 24 -0.023516
48 25 -0.013136
48 26 -0.007551
48 27 -0.000894
48 28 -0.009354
48 29 0.012597
48 30 0.014238
48 31 0.020882
48 32 0.029857
48 33 0.021691
48 34 0.030338
48 35 0.039887
48 36 0.048260
48 37 0.041095
48 38 0.018000
48 39 0.003101
48 40 -0.018993
48 41 -0.023141
48 42 -0.025448
48 43 -0.034753
48 44 -0.046362
48 45 -0.029400
48 46 -0.014167
48 47 0.034040
48 48 1
48 49 0.175727
48 50 -0.033191
48 51 -0.025135
48 52 -0.056499
48 53 -0.092994
48 54 -0.113864
48 55 -0.056870
48 56 0.030381
48 57 0.061227
48 58 0.060219
48 59 0.036939
48 60 0.019553
48 61 0.009211
48 62 0.031062
48 63 0.049770
48 64 0.014980
48 65 -0.000502
48 66 0.031102
48 67 0.077561
48 68 0.124130
48 69 0.155492
48 70 0.160864

49 1 0.044361
49 2 0.116370
49 3 0.188582
49 4 0.225625
49 5 0.222078
49 6 0.153284
49 7 0.072437
49 8 0.018933
49 9 -0.001917
49 10 -0.007350
49 11 -0.015003
49 12 -0.033035
49 13 -0.011279
49 14 0.012422
49 15 0.016785
49 16 -0.020254
49 17 -0.067821
49 18 -0.078682
49 19 -0.136181
49 20 -0.165174
49 21 -0.106836
49 22 -0.078452
49 23 -0.042486
49 24 -0.036614
49 25 -0.049549
49 26 -0.058059
49 27 -0.044230
49 28 -0.047500
49 29 -0.029555
49 30 -0.025543
49 31 -0.018077
49 32 -0.005457
49 33 -0.005255
49 34 0.007724
49 35 0.016592
49 36 0.024152
49 37 0.013728
49 38 -0.009133
49 39 -0.028414
49 40 -0.056149
49 41 -0.063351
49 42 -0.057778
49 43 -0.051526
49 44 -0.042942
49 45 -0.005367
49 46 0.035609
49 47 0.105060
49 48 0.175727
49 49 1
49 50 -0.119721
49 51 -0.122402
49 52 -0.206595
49 53 -0.215215
49 54 -0.177369
49 55 -0.069163
49 56 0.031718
49 57 0.054356
49 58 0.047111
49 59 0.022877
49 60 0.002612
49 61 -0.006029
49 62 0.013256
49 63 0.027128
49 64 -0.010564
49 65 -0.027611
49 66 0.002421
49 67 0.046866
49 68 0.090887
49 69 0.120601
49 70 0.125835

50 1 0.046396
50 2 0.113858
50 3 0.178008
50 4 0.204782
50 5 0.191306
50 6 0.125974
50 7 0.054572
50 8 0.010428
50 9 -0.004795
50 10 -0.011001
50 11 -0.012113
50 12 -0.015761
50 13 -0.000691
50 14 0.019404
50 15 0.030556
50 16 0.008120
50 17 -0.023654
50 18 -0.022567
50 19 -0.068082
50 20 -0.076350
50 21 0.036553
50 22 0.102617
50 23 0.040027
50 24 0.050045
50 25 0.042020
50 26 0.015177
50 27 0.019812
50 28 0.011943
50 29 0.009301
50 30 0.005749
50 31 0.003579
50 32 0.006788
50 33 0.001893
50 34 0.008124
50 35 0.012269
50 36 0.022871
50 37 0.017861
50 38 0.001496
50 39 -0.012207
50 40 -0.032840
50 41 -0.033279
50 42 -0.020175
50 43 -0.010588
50 44 -0.001779
50 45 0.023443
50 46 0.034471
50 47 0.034243
50 48 -0.033191
50 49 -0.119721
50 50 1
50 51 -0.052860
50 52 -0.118179
50 53 -0.113274
50 54 -0.069479
50 55 -0.023262
50 56 0.019312
50 57 0.029429
50 58 0.030233
50 59 0.018384
50 60 0.007546
50 61 0.004270
50 62 0.025061
50 63 0.032706
50 64 -0.005586
50 65 -0.024880
50 66 -0.000207
50 67 0.038600
50 68 0.078558
50 69 0.108786
50 70 0.118062

51 1 0.043292
51 2 0.110781
51 3 0.172200
51 4 0.195559
51 5 0.183142
51 6 0.124556
51 7 0.060534
51 8 0.021743
51 9 0.009058
51 10 -0.002665
51 11 -0.002429
51 12 -0.002619
51 13 0.022813
51 14 0.057422
51 15 0.080868
51 16 0.058967
51 17 0.023125
51 18 0.016209
51 19 -0.053355
51 20 -0.076586
51 21 0.070677
51 22 0.061377
51 23 -0.031080
51 24 0.038309
51 25 0.050234
51 26 0.033374
51 27 0.034110
51 28 0.033312
51 29 0.029138
51 30 0.028889
51 31 0.027404
51 32 0.030898
51 33 0.026285
51 34 0.027792
51 35 0.023689
51 36 0.035465
51 37 0.028943
51 38 0.011494
51 39 -0.005230
51 40 -0.028587
51 41 -0.023200
51 42 -0.014731
51 43 -0.008742
51 44 -0.003726
51 45 0.014812
51 46 0.020713
51 47 0.023127
51 48 -0.025135
51 49 -0.122402
51 50 -0.052860
51 51 1
51 52 0.090077
51 53 -0.006714
51 54 0.029131
51 55 0.046846
51 56 0.060706
51 57 0.046888
51 58 0.032821
51 59 0.017096
51 60 0.006435
51 61 0.009010
51 62 0.034032
51 63 0.039607
51 64 -0.001882
51 65 -0.023777
51 66 -0.001638
51 67 0.033131
51 68 0.068172
51 69 0.095136
51 70 0.103252

52 1 0.041825
52 2 0.112569
52 3 0.170453
52 4 0.190360
52 5 0.180061
52 6 0.122280
52 7 0.058060
52 8 0.019113
52 9 0.005483
52 10 -0.007921
52 11 -0.006454
52 12 -0.003265
52 13 0.012419
52 14 0.050709
52 15 0.089080
52 16 0.079288
52 17 0.051352
52 18 0.056756
52 19 -0.013699
52 20 -0.016669
52 21 0.129772
52 22 0.070162
52 23 -0.003652
52 24 0.078224
52 25 0.092061
52 26 0.057308
52 27 0.057834
52 28 0.052855
52 29 0.052757
52 30 0.046591
52 31 0.037685
52 32 0.036647
52 33 0.029000
52 34 0.030289
52 35 0.024062
52 36 0.042780
52 37 0.040506
52 38 0.028366
52 39 0.011153
52 40 -0.017743
52 41 -0.009518
52 42 0.006719
52 43 0.012589
52 44 0.009472
52 45 0.017259
52 46 0.010911
52 47 -0.001810
52 48 -0.056499
52 49 -0.206595
52 50 -0.118179
52 51 0.090077
52 52 1
52 53 -0.042999
52 54 0.018704
52 55 0.035759
52 56 0.053254
52 57 0.038627
52 58 0.023873
52 59 0.012671
52 60 0.004769
52 61 0.012870
52 62 0.039338
52 63 0.048054
52 64 -0.003427
52 65 -0.034192
52 66 -0.015273
52 67 0.018617
52 68 0.053366
52 69 0.079436
52 70 0.087620

53 1 0.040967
53 2 0.115064
53 3 0.172320
53 4 0.192200
53 5 0.187152
53 6 0.130231
53 7 0.064777
53 8 0.025260
53 9 0.011767
53 10 -0.011137
53 11 -0.014046
53 12 -0.010594
53 13 0.008934
53 14 0.090667
53 15 0.197799
53 16 0.201731
53 17 0.130578
53 18 0.096985
53 19 -0.013407
53 20 -0.052112
53 21 0.012983
53 22 -0.019629
53 23 -0.045628
53 24 0.031086
53 25 0.042886
53 26 0.024323
53 27 0.034822
53 28 0.036512
53 29 0.069429
53 30 0.070395
53 31 0.066404
53 32 0.067110
53 33 0.052923
53 34 0.049513
53 35 0.036511
53 36 0.063317
53 37 0.061553
53 38 0.048510
53 39 0.025541
53 40 -0.014849
53 41 -0.005116
53 42 0.000734
53 43 -0.004426
53 44 -0.018627
53 45 -0.017911
53 46 -0.028438
53 47 -0.043511
53 48 -0.092994
53 49 -0.215215
53 50 -0.113274
53 51 -0.006714
53 52 -0.042999
53 53 1
53 54 0.002392
53 55 0.034981
53 56 0.054104
53 57 0.028940
53 58 0.007043
53 59 -0.002672
53 60 -0.008490
53 61 0.006739
53 62 0.038360
53 63 0.055970
53 64 -0.002220
53 65 -0.039087
53 66 -0.020758
53 67 0.013499
53 68 0.047951
53 69 0.072108
53 70 0.078682

54 1 0.071041
54 2 0.155726
54 3 0.218993
54 4 0.237911
54 5 0.226885
54 6 0.152998
54 7 0.070016
54 8 0.022182
54 9 0.010074
54 10 -0.014891
54 11 -0.008080
54 12 0.032109
54 13 0.037934
54 14 0.164202
54 15 0.282769
54 16 0.245462
54 17 0.157308
54 18 0.169380
54 19 0.092692
54 20 0.050816
54 21 0.071873
54 22 0.028863
54 23 0.005362
54 24 0.106530
54 25 0.155649
54 26 0.200548
54 27 0.163218
54 28 0.128687
54 29 0.170211
54 30 0.146576
54 31 0.127442
54 32 0.108467
54 33 0.066451
54 34 0.055173
54 35 0.045453
54 36 0.082633
54 37 0.097379
54 38 0.093215
54 39 0.085174
54 40 0.054760
54 41 0.091288
54 42 0.097748
54 43 0.067174
54 44 0.025727
54 45 0.006170
54 46 -0.025696
54 47 -0.062964
54 48 -0.113864
54 49 -0.177369
54 50 -0.069479
54 51 0.029131
54 52 0.018704
54 53 0.002392
54 54 1
54 55 0.022804
54 56 0.030923
54 57 0.011848
54 58 -0.000365
54 59 0.003711
54 60 0.008171
54 61 0.031867
54 62 0.069723
54 63 0.091279
54 64 0.019853
54 65 -0.026261
54 66 -0.008576
54 67 0.027553
54 68 0.064862
54 69 0.092423
54 70 0.102383

55 1 0.096688
55 2 0.187548
55 3 0.261128
55 4 0.290872
55 5 0.287787
55 6 0.200299
55 7 0.097982
55 8 0.040143
55 9 0.033014
55 10 0.015132
55 11 0.044121
55 12 0.144115
55 13 0.252842
55 14 0.311062
55 15 0.242495
55 16 0.168989
55 17 0.096977
55 18 0.108611
55 19 0.062511
55 20 0.037653
55 21 0.059075
55 22 0.042537
55 23 0.038364
55 24 0.111698
55 25 0.147210
55 26 0.218019
55 27 0.158846
55 28 0.107503
55 29 0.156732
55 30 0.135681
55 31 0.129181
55 32 0.121769
55 33 0.078080
55 34 0.072224
55 35 0.069531
55 36 0.103772
55 37 0.122683
55 38 0.114666
55 39 0.116372
55 40 0.104069
55 41 0.161849
55 42 0.153513
55 43 0.105662
55 44 0.052227
55 45 0.028036
55 46 -0.006751
55 47 -0.046102
55 48 -0.056870
55 49 -0.069163
55 50 -0.023262
55 51 0.046846
55 52 0.035759
55 53 0.034981
55 54 0.022804
55 55 1
55 56 0.061303
55 57 0.034217
55 58 0.021222
55 59 0.030719
55 60 0.035611
55 61 0.052449
55 62 0.085430
55 63 0.114416
55 64 0.042019
55 65 -0.005178
55 66 0.014662
55 67 0.054661
55 68 0.096014
55 69 0.124397
55 70 0.133073

56 1 0.101773
56 2 0.192276
56 3 0.274513
56 4 0.320834
56 5 0.336396
56 6 0.239256
56 7 0.116523
56 8 0.047992
56 9 0.047333
56 10 0.037433
56 11 0.085763
56 12 0.184191
56 13 0.344967
56 14 0.259273
56 15 0.184419
56 16 0.130548
56 17 0.073563
56 18 0.079039
56 19 0.042700
56 20 0.023486
56 21 0.041574
56 22 0.037530
56 23 0.043857
56 24 0.076222
56 25 0.091043
56 26 0.125241
56 27 0.093869
56 28 0.055478
56 29 0.109251
56 30 0.100253
56 31 0.107209
56 32 0.112634
56 33 0.075343
56 34 0.074899
56 35 0.081575
56 36 0.107111
56 37 0.120557
56 38 0.103483
56 39 0.104603
56 40 0.097826
56 41 0.136771
56 42 0.116559
56 43 0.071319
56 44 0.023031
56 45 0.007282
56 46 -0.006889
56 47 -0.011964
56 48 0.030381
56 49 0.031718
56 50 0.019312
56 51 0.060706
56 52 0.053254
56 53 0.054104
56 54 0.030923
56 55 0.061303
56 56 1
56 57 0.015608
56 58 0.005166
56 59 0.022531
56 60 0.027184
56 61 0.034633
56 62 0.063630
56 63 0.106445
56 64 0.046574
56 65 0.007508
56 66 0.032344
56 67 0.076924
56 68 0.121870
56 69 0.148682
56 70 0.153036

57 1 0.115903
57 2 0.210844
57 3 0.315421
57 4 0.395260
57 5 0.437121
57 6 0.307812
57 7 0.137814
57 8 0.045897
57 9 0.043798
57 10 0.056563
57 11 0.125061
57 12 0.149226
57 13 0.187110
57 14 0.135768
57 15 0.109209
57 16 0.079712
57 17 0.038526
57 18 0.045780
57 19 0.017909
57 20 0.002999
57 21 0.014846
57 22 0.018781
57 23 0.038547
57 24 0.040397
57 25 0.041885
57 26 0.058994
57 27 0.042393
57 28 0.012716
57 29 0.064024
57 30 0.061281
57 31 0.074091
57 32 0.082118
57 33 0.048419
57 34 0.049677
57 35 0.075449
57 36 0.088775
57 37 0.097837
57 38 0.074491
57 39 0.077414
57 40 0.077268
57 41 0.090471
57 42 0.073223
57 43 0.035434
57 44 -0.004242
57 45 -0.007963
57 46 0.005800
57 47 0.028896
57 48 0.061227
57 49 0.054356
57 50 0.029429
57 51 0.046888
57 52 0.038627
57 53 0.028940
57 54 0.011848
57 55 0.034217
57 56 0.015608
57 57 1
57 58 0.002445
57 59 0.028729
57 60 0.026994
57 61 0.015903
57 62 0.041293
57 63 0.094361
57 64 0.052123
57 65 0.029347
57 66 0.065750
57 67 0.119356
57 68 0.170967
57 69 0.198550
57 70 0.197127

58 1 0.126680
58 2 0.233837
58 3 0.380721
58 4 0.517933
58 5 0.569555
58 6 0.346451
58 7 0.106754
58 8 -0.003814
58 9 -0.009454
58 10 -0.006308
58 11 0.038338
58 12 0.057581
58 13 0.069934
58 14 0.057410
58 15 0.053382
58 16 0.037034
58 17 0.006775
58 18 0.017996
58 19 -0.002007
58 20 -0.011905
58 21 -0.004485
58 22 0.006618
58 23 0.038713
58 24 0.018377
58 25 0.008452
58 26 0.015385
58 27 0.002247
58 28 -0.023783
58 29 0.021741
58 30 0.021417
58 31 0.034823
58 32 0.038132
58 33 0.001729
58 34 -0.006192
58 35 0.029046
58 36 0.039873
58 37 0.048153
58 38 0.024775
58 39 0.031662
58 40 0.039391
58 41 0.034532
58 42 0.028128
58 43 0.004825
58 44 -0.013629
58 45 0.006326
58 46 0.041011
58 47 0.058950
58 48 0.060219
58 49 0.047111
58 50 0.030233
58 51 0.032821
58 52 0.023873
58 53 0.007043
58 54 -0.000365
58 55 0.021222
58 56 0.005166
58 57 0.002445
58 58 1
58 59 0.035327
58 60 0.013899
58 61 -0.023171
58 62 0.004529
58 63 0.063454
58 64 0.040383
58 65 0.037748
58 66 0.089831
58 67 0.156445
58 68 0.219496
58 69 0.256197
58 70 0.252678

59 1 0.158152
59 2 0.295721
59 3 0.524889
59 4 0.762207
59 5 0.755711
59 6 0.366990
59 7 0.078905
59 8 -0.032285
59 9 -0.034677
59 10 -0.047610
59 11 -0.005019
59 12 0.023595
59 13 0.035674
59 14 0.030904
59 15 0.031239
59 16 0.017788
59 17 -0.008908
59 18 0.003335
59 19 -0.012290
59 20 -0.021160
59 21 -0.021551
59 22 -0.009344
59 23 0.024169
59 24 -0.001512
59 25 -0.016953
59 26 -0.010951
59 27 -0.024966
59 28 -0.048112
59 29 -0.001055
59 30 0.002633
59 31 0.019874
59 32 0.021620
59 33 -0.016613
59 34 -0.032938
59 35 0.001646
59 36 0.010417
59 37 0.018630
59 38 -0.006759
59 39 0.005628
59 40 0.025336
59 41 0.010958
59 42 0.004085
59 43 -0.013228
59 44 -0.014888
59 45 0.010993
59 46 0.038094
59 47 0.046181
59 48 0.036939
59 49 0.022877
59 50 0.018384
59 51 0.017096
59 52 0.012671
59 53 -0.002672
59 54 0.003711
59 55 0.030719
59 56 0.022531
59 57 0.028729
59 58 0.035327
59 59 1
59 60 0.003096
59 61 -0.060315
59 62 -0.014802
59 63 0.052232
59 64 0.044901
59 65 0.059089
59 66 0.124247
59 67 0.198034
59 68 0.265869
59 69 0.313444
59 70 0.313070

60 1 0.205243
60 2 0.410310
60 3 0.782535
60 4 1.065730
60 5 0.765609
60 6 0.293151
60 7 0.028509
60 8 -0.069757
60 9 -0.068496
60 10 -0.098748
60 11 -0.042851
60 12 -0.000447
60 13 0.009023
60 14 0.007890
60 15 0.011238
60 16 0.001109
60 17 -0.021521
60 18 -0.007058
60 19 -0.017082
60 20 -0.024161
60 21 -0.030054
60 22 -0.016681
60 23 0.015703
60 24 -0.005738
60 25 -0.027202
60 26 -0.023769
60 27 -0.041454
60 28 -0.066792
60 29 -0.018963
60 30 -0.013121
60 31 0.006762
60 32 0.004867
60 33 -0.037638
60 34 -0.064176
60 35 -0.036099
60 36 -0.025239
60 37 -0.015515
60 38 -0.040175
60 39 -0.017154
60 40 0.022412
60 41 -0.000140
60 42 0.001757
60 43 0.000562
60 44 0.011219
60 45 0.024078
60 46 0.034197
60 47 0.033859
60 48 0.019553
60 49 0.002612
60 50 0.007546
60 51 0.006435
60 52 0.004769
60 53 -0.008490
60 54 0.008171
60 55 0.035611
60 56 0.027184
60 57 0.026994
60 58 0.013899
60 59 0.003096
60 60 1
60 61 -0.116400
60 62 -0.024895
60 63 0.048392
60 64 0.048587
60 65 0.072185
60 66 0.142171
60 67 0.210614
60 68 0.269855
60 69 0.325049
60 70 0.338329

61 1 0.301983
61 2 0.610173
61 3 0.928231
61 4 0.740184
61 5 0.369089
61 6 0.115672
61 7 -0.034023
61 8 -0.087539
61 9 -0.065343
61 10 -0.096158
61 11 -0.019471
61 12 0.031611
61 13 0.020643
61 14 0.017493
61 15 0.022035
61 16 0.016022
61 17 -0.002866
61 18 0.012282
61 19 0.005940
61 20 -0.004262
61 21 -0.019739
61 22 -0.012098
61 23 0.010848
61 24 0.003875
61 25 -0.012950
61 26 -0.005861
61 27 -0.018033
61 28 -0.040277
61 29 0.012994
61 30 0.020209
61 31 0.042743
61 32 0.033982
61 33 -0.017835
61 34 -0.058667
61 35 -0.046844
61 36 -0.028912
61 37 -0.001887
61 38 -0.012097
61 39 0.052719
61 40 0.124039
61 41 0.062028
61 42 0.054154
61 43 0.037651
61 44 0.023839
61 45 0.015877
61 46 0.017707
61 47 0.018272
61 48 0.009211
61 49 -0.006029
61 50 0.004270
61 51 0.009010
61 52 0.012870
61 53 0.006739
61 54 0.031867
61 55 0.052449
61 56 0.034633
61 57 0.015903
61 58 -0.023171
61 59 -0.060315
61 60 -0.116400
61 61 1
61 62 0.103232
61 63 0.137773
61 64 0.114941
61 65 0.119655
61 66 0.162311
61 67 0.189385
61 68 0.207920
61 69 0.246669
61 70 0.272598

62 1 0.168618
62 2 0.381248
62 3 0.308263
62 4 0.129840
62 5 0.013191
62 6 -0.060780
62 7 -0.120104
62 8 -0.135658
62 9 -0.088878
62 10 -0.090380
62 11 0.014667
62 12 0.075083
62 13 0.044907
62 14 0.034626
62 15 0.037658
62 16 0.036760
62 17 0.024208
62 18 0.043220
62 19 0.044007
62 20 0.034350
62 21 0.015079
62 22 0.020868
62 23 0.040166
62 24 0.046429
62 25 0.032088
62 26 0.039733
62 27 0.032709
62 28 0.007961
62 29 0.056608
62 30 0.055253
62 31 0.071175
62 32 0.046935
62 33 -0.019807
62 34 -0.082318
62 35 -0.116285
62 36 -0.095212
62 37 -0.048769
62 38 -0.003970
62 39 0.162284
62 40 0.246683
62 41 0.139283
62 42 0.129239
62 43 0.103956
62 44 0.074512
62 45 0.053195
62 46 0.045549
62 47 0.040928
62 48 0.031062
62 49 0.013256
62 50 0.025061
62 51 0.034032
62 52 0.039338
62 53 0.038360
62 54 0.069723
62 55 0.085430
62 56 0.063630
62 57 0.041293
62 58 0.004529
62 59 -0.014802
62 60 -0.024895
62 61 0.103232
62 62 1
62 63 0.079304
62 64 0.036723
62 65 0.023272
62 66 0.033661
62 67 0.027702
62 68 0.021388
62 69 0.044580
62 70 0.069126

63 1 -0.078159
63 2 0.044119
63 3 0.022781
63 4 -0.008833
63 5 -0.005057
63 6 -0.001534
63 7 -0.015811
63 8 -0.013552
63 9 0.026740
63 10 0.046580
63 11 0.101466
63 12 0.113994
63 13 0.083716
63 14 0.064953
63 15 0.056698
63 16 0.047694
63 17 0.029430
63 18 0.038476
63 19 0.037948
63 20 0.028660
63 21 0.014021
63 22 0.023031
63 23 0.038451
63 24 0.041679
63 25 0.029301
63 26 0.041393
63 27 0.018760
63 28 -0.016053
63 29 0.029706
63 30 0.036967
63 31 0.074089
63 32 0.075050
63 33 0.032132
63 34 -0.013139
63 35 -0.045587
63 36 -0.081463
63 37 -0.042516
63 38 0.012887
63 39 0.178104
63 40 0.211111
63 41 0.141561
63 42 0.107037
63 43 0.084538
63 44 0.068287
63 45 0.059859
63 46 0.059870
63 47 0.059561
63 48 0.049770
63 49 0.027128
63 50 0.032706
63 51 0.039607
63 52 0.048054
63 53 0.055970
63 54 0.091279
63 55 0.114416
63 56 0.106445
63 57 0.094361
63 58 0.063454
63 59 0.052232
63 60 0.048392
63 61 0.137773
63 62 0.079304
63 63 1
63 64 0.108832
63 65 0.051632
63 66 0.017915
63 67 -0.023174
63 68 -0.053712
63 69 -0.055532
63 70 -0.061797

64 1 0.033341
64 2 0.111825
64 3 0.051373
64 4 0.007298
64 5 0.008600
64 6 0.009272
64 7 -0.015999
64 8 -0.050378
64 9 -0.054113
64 10 0.006561
64 11 0.036569
64 12 0.022149
64 13 -0.004462
64 14 -0.026250
64 15 -0.036072
64 16 -0.038694
64 17 -0.046453
64 18 -0.033152
64 19 -0.025456
64 20 -0.025142
64 21 -0.027495
64 22 -0.012863
64 23 0.006745
64 24 0.005470
64 25 -0.015716
64 26 -0.017719
64 27 -0.043817
64 28 -0.087529
64 29 -0.070266
64 30 -0.084032
64 31 -0.070182
64 32 -0.074659
64 33 -0.106499
64 34 -0.142628
64 35 -0.183892
64 36 -0.300066
64 37 -0.270649
64 38 -0.114631
64 39 0.016453
64 40 0.053000
64 41 0.030177
64 42 0.030837
64 43 0.034083
64 44 0.032689
64 45 0.030773
64 46 0.030596
64 47 0.027456
64 48 0.014980
64 49 -0.010564
64 50 -0.005586
64 51 -0.001882
64 52 -0.003427
64 53 -0.002220
64 54 0.019853
64 55 0.042019
64 56 0.046574
64 57 0.052123
64 58 0.040383
64 59 0.044901
64 60 0.048587
64 61 0.114941
64 62 0.036723
64 63 0.108832
64 64 1
64 65 -0.012435
64 66 -0.028893
64 67 -0.051716
64 68 -0.063458
64 69 -0.054739
64 70 -0.056213

65 1 0.159478
65 2 0.174270
65 3 0.088942
65 4 0.031200
65 5 0.024528
65 6 0.016718
65 7 -0.030440
65 8 -0.106962
65 9 -0.127821
65 10 -0.010972
65 11 0.010138
65 12 -0.016989
65 13 -0.052820
65 14 -0.084076
65 15 -0.097221
65 16 -0.093813
65 17 -0.092462
65 18 -0.072940
65 19 -0.058829
65 20 -0.051425
65 21 -0.045345
65 22 -0.026962
65 23 -0.002413
65 24 -0.006451
65 25 -0.031809
65 26 -0.041163
65 27 -0.063911
65 28 -0.108399
65 29 -0.106275
65 30 -0.135772
65 31 -0.148292
65 32 -0.173382
65 33 -0.215818
65 34 -0.254421
65 35 -0.332167
65 36 -0.461121
65 37 -0.284121
65 38 -0.123607
65 39 -0.028944
65 40 0.001722
65 41 -0.014249
65 42 0.005719
65 43 0.020430
65 44 0.025134
65 45 0.024870
65 46 0.022358
65 47 0.014863
65 48 -0.000502
65 49 -0.027611
65 50 -0.024880
65 51 -0.023777
65 52 -0.034192
65 53 -0.039087
65 54 -0.026261
65 55 -0.005178
65 56 0.007508
65 57 0.029347
65 58 0.037748
65 59 0.059089
65 60 0.072185
65 61 0.119655
65 62 0.023272
65 63 0.051632
65 64 -0.012435
65 65 1
65 66 -0.007978
65 67 -0.020683
65 68 -0.019147
65 69 -0.006547
65 70 -0.004695

66 1 0.165801
66 2 0.174712
66 3 0.094282
66 4 0.037353
66 5 0.032164
66 6 0.030120
66 7 -0.018331
66 8 -0.087299
66 9 -0.091340
66 10 0.046792
66 11 0.058888
66 12 0.022363
66 13 -0.020233
66 14 -0.060271
66 15 -0.079202
66 16 -0.077473
66 17 -0.076348
66 18 -0.055606
66 19 -0.040017
66 20 -0.029737
66 21 -0.019906
66 22 0.001178
66 23 0.029991
66 24 0.023607
66 25 -0.001168
66 26 -0.009087
66 27 -0.030648
66 28 -0.075341
66 29 -0.076928
66 30 -0.109127
66 31 -0.125862
66 32 -0.151091
66 33 -0.191269
66 34 -0.219240
66 35 -0.269726
66 36 -0.345412
66 37 -0.191500
66 38 -0.086371
66 39 -0.004239
66 40 0.030984
66 41 0.016596
66 42 0.039279
66 43 0.056267
66 44 0.063486
66 45 0.063978
66 46 0.060066
66 47 0.049249
66 48 0.031102
66 49 0.002421
66 50 -0.000207
66 51 -0.001638
66 52 -0.015273
66 53 -0.020758
66 54 -0.008576
66 55 0.014662
66 56 0.032344
66 57 0.065750
66 58 0.089831
66 59 0.124247
66 60 0.142171
66 61 0.162311
66 62 0.033661
66 63 0.017915
66 64 -0.028893
66 65 -0.007978
66 66 1
66 67 0.001631
66 68 0.016669
66 69 0.025627
66 70 0.023948

67 1 0.096891
67 2 0.116715
67 3 0.055881
67 4 0.012889
67 5 0.018673
67 6 0.038345
67 7 0.007512
67 8 -0.040400
67 9 -0.036076
67 10 0.102977
67 11 0.112689
67 12 0.069445
67 13 0.028725
67 14 -0.014921
67 15 -0.038600
67 16 -0.042148
67 17 -0.045093
67 18 -0.025611
67 19 -0.010314
67 20 0.002006
67 21 0.014611
67 22 0.039221
67 23 0.072398
67 24 0.061107
67 25 0.036807
67 26 0.031764
67 27 0.007518
67 28 -0.039615
67 29 -0.044280
67 30 -0.075870
67 31 -0.089753
67 32 -0.107631
67 33 -0.138027
67 34 -0.153834
67 35 -0.177702
67 36 -0.246683
67 37 -0.143015
67 38 -0.071722
67 39 0.010389
67 40 0.058382
67 41 0.051160
67 42 0.075927
67 43 0.096536
67 44 0.109631
67 45 0.114105
67 46 0.111472
67 47 0.099060
67 48 0.077561
67 49 0.046866
67 50 0.038600
67 51 0.033131
67 52 0.018617
67 53 0.013499
67 54 0.027553
67 55 0.054661
67 56 0.076924
67 57 0.119356
67 58 0.156445
67 59 0.198034
67 60 0.210614
67 61 0.189385
67 62 0.027702
67 63 -0.023174
67 64 -0.051716
67 65 -0.020683
67 66 0.001631
67 67 1
67 68 0.056643
67 69 0.037025
67 70 0.021651

68 1 0.017962
68 2 0.036255
68 3 -0.007626
68 4 -0.027117
68 5 -0.000284
68 6 0.044739
68 7 0.028159
68 8 -0.006225
68 9 0.002651
68 10 0.136977
68 11 0.153780
68 12 0.108583
68 13 0.072411
68 14 0.027783
68 15 0.000899
68 16 -0.008042
68 17 -0.015162
68 18 0.003175
68 19 0.018413
68 20 0.032979
68 21 0.047910
68 22 0.076763
68 23 0.114958
68 24 0.097510
68 25 0.072458
68 26 0.069601
68 27 0.041406
68 28 -0.009326
68 29 -0.017939
68 30 -0.048967
68 31 -0.059661
68 32 -0.071471
68 33 -0.094274
68 34 -0.104122
68 35 -0.120695
68 36 -0.191700
68 37 -0.120107
68 38 -0.068678
68 39 0.016868
68 40 0.078559
68 41 0.079192
68 42 0.107936
68 43 0.134355
68 44 0.155779
68 45 0.165570
68 46 0.164583
68 47 0.150362
68 48 0.124130
68 49 0.090887
68 50 0.078558
68 51 0.068172
68 52 0.053366
68 53 0.047951
68 54 0.064862
68 55 0.096014
68 56 0.121870
68 57 0.170967
68 58 0.219496
68 59 0.265869
68 60 0.269855
68 61 0.207920
68 62 0.021388
68 63 -0.053712
68 64 -0.063458
68 65 -0.019147
68 66 0.016669
68 67 0.056643
68 68 1
68 69 -0.022590
68 70 -0.033355

69 1 0.007198
69 2 0.010931
69 3 -0.027742
69 4 -0.031212
69 5 -0.011067
69 6 0.026783
69 7 0.014219
69 8 -0.004721
69 9 0.012700
69 10 0.138188
69 11 0.172496
69 12 0.134903
69 13 0.098624
69 14 0.053585
69 15 0.026179
69 16 0.015117
69 17 0.007025
69 18 0.027176
69 19 0.044560
69 20 0.061880
69 21 0.077343
69 22 0.109519
69 23 0.153918
69 24 0.133274
69 25 0.105569
69 26 0.102337
69 27 0.074366
69 28 0.021440
69 29 0.007100
69 30 -0.025510
69 31 -0.036461
69 32 -0.048063
69 33 -0.069475
69 34 -0.079969
69 35 -0.098069
69 36 -0.165623
69 37 -0.107937
69 38 -0.064241
69 39 0.028498
69 40 0.101749
69 41 0.104108
69 42 0.141502
69 43 0.176489
69 44 0.204965
69 45 0.214368
69 46 0.208545
69 47 0.187903
69 48 0.155492
69 49 0.120601
69 50 0.108786
69 51 0.095136
69 52 0.079436
69 53 0.072108
69 54 0.092423
69 55 0.124397
69 56 0.148682
69 57 0.198550
69 58 0.256197
69 59 0.313444
69 60 0.325049
69 61 0.246669
69 62 0.044580
69 63 -0.055532
69 64 -0.054739
69 65 -0.006547
69 66 0.025627
69 67 0.037025
69 68 -0.022590
69 69 1
69 70 -0.015548

70 1 -0.007408
70 2 -0.015733
70 3 -0.034482
70 4 -0.014238
70 5 -0.007048
70 6 0.018247
70 7 0.004490
70 8 -0.010010
70 9 0.008531
70 10 0.119650
70 11 0.165665
70 12 0.138596
70 13 0.102327
70 14 0.058878
70 15 0.032435
70 16 0.020575
70 17 0.012854
70 18 0.035111
70 19 0.055435
70 20 0.075032
70 21 0.089062
70 22 0.122600
70 23 0.170761
70 24 0.150401
70 25 0.119722
70 26 0.114910
70 27 0.089321
70 28 0.035980
70 29 0.015477
70 30 -0.018947
70 31 -0.030573
70 32 -0.042696
70 33 -0.062461
70 34 -0.073729
70 35 -0.093767
70 36 -0.162652
70 37 -0.114960
70 38 -0.074929
70 39 0.026654
70 40 0.109636
70 41 0.111484
70 42 0.157269
70 43 0.200185
70 44 0.232301
70 45 0.236685
70 46 0.223579
70 47 0.197161
70 48 0.160864
70 49 0.125835
70 50 0.118062
70 51 0.103252
70 52 0.087620
70 53 0.078682
70 54 0.102383
70 55 0.133073
70 56 0.153036
70 57 0.197127
70 58 0.252678
70 59 0.313070
70 60 0.338329
70 61 0.272598
70 62 0.069126
70 63 -0.061797
70 64 -0.056213
70 65 -0.004695
70 66 0.023948
70 67 0.021651
70 68 -0.033355
70 69 -0.015548
70 70 1
