# Supplementary material for: Potential effects of metal ion induced two-state allostery on the regulatory mechanism of add adenine riboswitch
Source: Commun Biol. 2022 Oct 22;5:1120. doi: 10.1038/s42003-022-04096-z (PMC9588036; doi:10.1038/s42003-022-04096-z)
Supplement: Supplementary file 5 — Supplementary Data 2 [file 42003_2022_4096_MOESM5_ESM.zip › Supplementary Data 2/fig2_data/ratio-d-kb-2.txt]

1 1 1
1 2 0.150567
1 3 -0.053845
1 4 -0.066523
1 5 -0.063334
1 6 -0.039042
1 7 -0.036999
1 8 -0.038189
1 9 -0.044891
1 10 -0.077881
1 11 -0.068307
1 12 -0.036764
1 13 -0.033016
1 14 -0.025960
1 15 -0.016295
1 16 -0.014502
1 17 -0.023884
1 18 -0.015628
1 19 -0.019639
1 20 -0.029093
1 21 -0.044894
1 22 -0.033613
1 23 -0.019891
1 24 -0.029064
1 25 -0.041893
1 26 -0.038637
1 27 -0.050949
1 28 -0.063579
1 29 -0.027086
1 30 -0.012138
1 31 0.016015
1 32 0.013529
1 33 -0.025749
1 34 -0.069582
1 35 -0.064066
1 36 -0.125605
1 37 -0.040697
1 38 -0.065398
1 39 -0.056259
1 40 -0.025195
1 41 -0.026333
1 42 -0.014624
1 43 -0.001717
1 44 -0.002391
1 45 -0.008038
1 46 -0.007054
1 47 -0.004895
1 48 -0.012300
1 49 -0.020500
1 50 -0.033243
1 51 -0.020386
1 52 -0.037982
1 53 -0.047855
1 54 -0.034894
1 55 -0.006451
1 56 -0.009162
1 57 -0.012823
1 58 -0.027624
1 59 -0.034778
1 60 -0.049749
1 61 -0.022538
1 62 -0.043349
1 63 -0.030777
1 64 0.050619
1 65 0.095774
1 66 0.094917
1 67 0.040300
1 68 -0.026519
1 69 -0.027434
1 70 -0.011633

2 1 0.150567
2 2 1
2 3 -0.011489
2 4 0.023669
2 5 0.025293
2 6 0.048849
2 7 0.043762
2 8 0.040802
2 9 0.033282
2 10 0.005547
2 11 0.003390
2 12 0.029745
2 13 0.025859
2 14 0.026728
2 15 0.031097
2 16 0.025965
2 17 0.009918
2 18 0.016927
2 19 0.009383
2 20 -0.002596
2 21 -0.021623
2 22 -0.009469
2 23 0.005601
2 24 -0.005680
2 25 -0.014045
2 26 -0.001338
2 27 -0.012853
2 28 -0.023311
2 29 0.019438
2 30 0.036418
2 31 0.067808
2 32 0.069623
2 33 0.034060
2 34 -0.000298
2 35 0.021874
2 36 -0.040733
2 37 0.046677
2 38 -0.004308
2 39 0.003267
2 40 0.037009
2 41 0.027486
2 42 0.034035
2 43 0.040570
2 44 0.035985
2 45 0.027562
2 46 0.028346
2 47 0.030626
2 48 0.020437
2 49 0.009531
2 50 -0.005612
2 51 0.007915
2 52 -0.007970
2 53 -0.014556
2 54 0.005072
2 55 0.041844
2 56 0.041003
2 57 0.039275
2 58 0.027326
2 59 0.029162
2 60 0.041768
2 61 0.106554
2 62 0.119491
2 63 0.114980
2 64 0.150521
2 65 0.162751
2 66 0.162382
2 67 0.113493
2 68 0.037177
2 69 0.013280
2 70 0.002637

3 1 -0.053845
3 2 -0.011489
3 3 1
3 4 0.061248
3 5 0.017195
3 6 0.036494
3 7 0.028441
3 8 0.034119
3 9 0.046831
3 10 0.037220
3 11 0.055599
3 12 0.083228
3 13 0.063024
3 14 0.054482
3 15 0.055006
3 16 0.048855
3 17 0.032497
3 18 0.044407
3 19 0.038764
3 20 0.029659
3 21 0.013705
3 22 0.027865
3 23 0.048537
3 24 0.036663
3 25 0.029312
3 26 0.043971
3 27 0.036324
3 28 0.020179
3 29 0.056367
3 30 0.061859
3 31 0.083869
3 32 0.082044
3 33 0.043455
3 34 0.012013
3 35 0.050557
3 36 -0.013462
3 37 0.082805
3 38 0.024566
3 39 0.044416
3 40 0.089440
3 41 0.073880
3 42 0.095401
3 43 0.104890
3 44 0.096731
3 45 0.080035
3 46 0.073733
3 47 0.070208
3 48 0.057166
3 49 0.044870
3 50 0.027460
3 51 0.039399
3 52 0.020418
3 53 0.013303
3 54 0.032475
3 55 0.071894
3 56 0.071346
3 57 0.076002
3 58 0.078401
3 59 0.109339
3 60 0.189156
3 61 0.293501
3 62 0.171451
3 63 0.092463
3 64 0.084476
3 65 0.081107
3 66 0.083517
3 67 0.050839
3 68 -0.009369
3 69 -0.027132
3 70 -0.024044

4 1 -0.066523
4 2 0.023669
4 3 0.061248
4 4 1
4 5 -0.046204
4 6 0.001375
4 7 0.000831
4 8 0.017972
4 9 0.050173
4 10 0.059303
4 11 0.093487
4 12 0.108201
4 13 0.078045
4 14 0.062594
4 15 0.060231
4 16 0.053957
4 17 0.037430
4 18 0.051236
4 19 0.046224
4 20 0.039927
4 21 0.030707
4 22 0.047333
4 23 0.071599
4 24 0.056515
4 25 0.049091
4 26 0.062995
4 27 0.052701
4 28 0.028668
4 29 0.061170
4 30 0.060277
4 31 0.078036
4 32 0.077442
4 33 0.039352
4 34 0.013228
4 35 0.077188
4 36 0.007512
4 37 0.104464
4 38 0.035924
4 39 0.053994
4 40 0.098734
4 41 0.086060
4 42 0.113388
4 43 0.123732
4 44 0.118630
4 45 0.105342
4 46 0.099485
4 47 0.094090
4 48 0.081258
4 49 0.068567
4 50 0.046321
4 51 0.053781
4 52 0.032260
4 53 0.025124
4 54 0.039287
4 55 0.079365
4 56 0.082874
4 57 0.100084
4 58 0.125213
4 59 0.196587
4 60 0.315211
4 61 0.287610
4 62 0.123389
4 63 0.059601
4 64 0.041847
4 65 0.032057
4 66 0.033603
4 67 0.010310
4 68 -0.029528
4 69 -0.032602
4 70 -0.014003

5 1 -0.063334
5 2 0.025293
5 3 0.017195
5 4 -0.046204
5 5 1
5 6 0.061360
5 7 0.035126
5 8 0.051534
5 9 0.096188
5 10 0.136184
5 11 0.145970
5 12 0.122942
5 13 0.091908
5 14 0.072557
5 15 0.066910
5 16 0.059180
5 17 0.039865
5 18 0.050246
5 19 0.042301
5 20 0.035211
5 21 0.031455
5 22 0.047295
5 23 0.067296
5 24 0.050991
5 25 0.046428
5 26 0.060961
5 27 0.044684
5 28 0.017071
5 29 0.054648
5 30 0.054827
5 31 0.076182
5 32 0.084673
5 33 0.053194
5 34 0.040331
5 35 0.155530
5 36 0.060021
5 37 0.150210
5 38 0.059493
5 39 0.064142
5 40 0.095934
5 41 0.086378
5 42 0.099111
5 43 0.096960
5 44 0.088938
5 45 0.085799
5 46 0.091803
5 47 0.095597
5 48 0.091489
5 49 0.081295
5 50 0.051197
5 51 0.054571
5 52 0.034532
5 53 0.031230
5 54 0.038661
5 55 0.078524
5 56 0.090235
5 57 0.122190
5 58 0.155225
5 59 0.208655
5 60 0.211099
5 61 0.173795
5 62 0.081295
5 63 0.051033
5 64 0.035330
5 65 0.025239
5 66 0.028000
5 67 0.011972
5 68 -0.007614
5 69 -0.015617
5 70 -0.011399

6 1 -0.039042
6 2 0.048849
6 3 0.036494
6 4 0.001375
6 5 0.061360
6 6 1
6 7 0.019877
6 8 0.046795
6 9 0.105726
6 10 0.137750
6 11 0.106242
6 12 0.077271
6 13 0.052607
6 14 0.041030
6 15 0.040660
6 16 0.038350
6 17 0.021142
6 18 0.029503
6 19 0.020476
6 20 0.012529
6 21 0.011976
6 22 0.024584
6 23 0.039097
6 24 0.025815
6 25 0.020769
6 26 0.029379
6 27 0.013535
6 28 -0.012556
6 29 0.029054
6 30 0.030789
6 31 0.053861
6 32 0.067801
6 33 0.039814
6 34 0.038787
6 35 0.231817
6 36 0.104952
6 37 0.181601
6 38 0.070578
6 39 0.058149
6 40 0.069373
6 41 0.055646
6 42 0.058099
6 43 0.049857
6 44 0.038046
6 45 0.036803
6 46 0.046828
6 47 0.056972
6 48 0.064292
6 49 0.061054
6 50 0.029202
6 51 0.031042
6 52 0.012039
6 53 0.009841
6 54 0.006432
6 55 0.035237
6 56 0.044166
6 57 0.070149
6 58 0.075585
6 59 0.077663
6 60 0.047503
6 61 0.088706
6 62 0.049477
6 63 0.041235
6 64 0.027633
6 65 0.019332
6 66 0.028913
6 67 0.030810
6 68 0.036518
6 69 0.021790
6 70 0.013711

7 1 -0.036999
7 2 0.043762
7 3 0.028441
7 4 0.000831
7 5 0.035126
7 6 0.019877
7 7 1
7 8 0.063461
7 9 0.132704
7 10 0.094021
7 11 0.050036
7 12 0.031175
7 13 0.012397
7 14 0.010414
7 15 0.017044
7 16 0.021182
7 17 0.006176
7 18 0.012303
7 19 0.002793
7 20 -0.005850
7 21 -0.004334
7 22 0.005635
7 23 0.015570
7 24 0.006559
7 25 0.000061
7 26 0.002884
7 27 -0.013362
7 28 -0.039393
7 29 0.005575
7 30 0.008601
7 31 0.034159
7 32 0.054704
7 33 0.029933
7 34 0.044301
7 35 0.379648
7 36 0.178058
7 37 0.224691
7 38 0.083688
7 39 0.052814
7 40 0.045721
7 41 0.029783
7 42 0.025254
7 43 0.015551
7 44 0.002649
7 45 0.002031
7 46 0.012260
7 47 0.024446
7 48 0.038746
7 49 0.041060
7 50 0.008544
7 51 0.010440
7 52 -0.007297
7 53 -0.008552
7 54 -0.019701
7 55 0.000006
7 56 0.007447
7 57 0.026224
7 58 0.012273
7 59 0.000552
7 60 -0.030887
7 61 0.033727
7 62 0.018435
7 63 0.023216
7 64 0.008545
7 65 -0.002752
7 66 0.007707
7 67 0.018144
7 68 0.031148
7 69 0.015257
7 70 0.005875

8 1 -0.038189
8 2 0.040802
8 3 0.034119
8 4 0.017972
8 5 0.051534
8 6 0.046795
8 7 0.063461
8 8 1
8 9 0.203526
8 10 0.010838
8 11 0.009103
8 12 -0.000332
8 13 -0.018429
8 14 -0.013494
8 15 0.000167
8 16 0.010330
8 17 -0.003182
8 18 0.002186
8 19 -0.006877
8 20 -0.015655
8 21 -0.012823
8 22 -0.003720
8 23 0.004127
8 24 -0.000231
8 25 -0.009381
8 26 -0.011468
8 27 -0.029936
8 28 -0.059323
8 29 -0.010831
8 30 -0.008135
8 31 0.020580
8 32 0.048661
8 33 0.020833
8 34 0.051890
8 35 0.690310
8 36 0.296671
8 37 0.301345
8 38 0.106417
8 39 0.058300
8 40 0.035306
8 41 0.017599
8 42 0.009491
8 43 0.001242
8 44 -0.011040
8 45 -0.010888
8 46 -0.001884
8 47 0.009017
8 48 0.023478
8 49 0.027476
8 50 -0.005506
8 51 -0.002071
8 52 -0.019683
8 53 -0.021163
8 54 -0.034273
8 55 -0.015373
8 56 -0.002734
8 57 0.015532
8 58 -0.006571
8 59 -0.020707
8 60 -0.055797
8 61 0.012245
8 62 0.003693
8 63 0.010790
8 64 -0.013189
8 65 -0.031245
8 66 -0.015967
8 67 0.000483
8 68 0.014951
8 69 0.005972
8 70 -0.000923

9 1 -0.044891
9 2 0.033282
9 3 0.046831
9 4 0.050173
9 5 0.096188
9 6 0.105726
9 7 0.132704
9 8 0.203526
9 9 1
9 10 0.021122
9 11 -0.003220
9 12 -0.031811
9 13 -0.041563
9 14 -0.032178
9 15 -0.016508
9 16 -0.006837
9 17 -0.021795
9 18 -0.015122
9 19 -0.022472
9 20 -0.028626
9 21 -0.021525
9 22 -0.008808
9 23 0.000144
9 24 -0.003398
9 25 -0.017839
9 26 -0.025215
9 27 -0.052802
9 28 -0.093029
9 29 -0.046147
9 30 -0.048730
9 31 -0.020954
9 32 0.010291
9 33 -0.037486
9 34 -0.026618
9 35 0.460981
9 36 0.303181
9 37 0.319277
9 38 0.082853
9 39 0.033474
9 40 0.003036
9 41 -0.009403
9 42 -0.010234
9 43 -0.009996
9 44 -0.015614
9 45 -0.009357
9 46 0.002432
9 47 0.013738
9 48 0.023661
9 49 0.024195
9 50 -0.012310
9 51 -0.008914
9 52 -0.028816
9 53 -0.032922
9 54 -0.043149
9 55 -0.009118
9 56 0.025140
9 57 0.051379
9 58 0.017769
9 59 -0.006186
9 60 -0.054965
9 61 -0.001565
9 62 -0.017426
9 63 -0.018205
9 64 -0.042238
9 65 -0.041531
9 66 -0.008662
9 67 0.012133
9 68 0.023582
9 69 0.015594
9 70 0.005877

10 1 -0.077881
10 2 0.005547
10 3 0.037220
10 4 0.059303
10 5 0.136184
10 6 0.137750
10 7 0.094021
10 8 0.010838
10 9 0.021122
10 10 1
10 11 0.026199
10 12 -0.000129
10 13 0.007424
10 14 0.014958
10 15 0.020622
10 16 0.015272
10 17 -0.008226
10 18 0.000049
10 19 -0.011914
10 20 -0.019963
10 21 -0.014662
10 22 0.000944
10 23 0.012948
10 24 0.001074
10 25 -0.012400
10 26 -0.013622
10 27 -0.043736
10 28 -0.081516
10 29 -0.026278
10 30 -0.021851
10 31 0.011151
10 32 0.038413
10 33 -0.000392
10 34 -0.009405
10 35 0.178799
10 36 0.125215
10 37 0.211362
10 38 0.029748
10 39 0.002498
10 40 -0.004718
10 41 -0.011376
10 42 -0.005422
10 43 -0.008068
10 44 -0.012007
10 45 0.000577
10 46 0.020974
10 47 0.038820
10 48 0.047898
10 49 0.044540
10 50 0.005442
10 51 0.009625
10 52 -0.012515
10 53 -0.018201
10 54 -0.026113
10 55 0.024294
10 56 0.064325
10 57 0.104705
10 58 0.047996
10 59 -0.010698
10 60 -0.100036
10 61 -0.043184
10 62 -0.056581
10 63 -0.051519
10 64 -0.057983
10 65 -0.050221
10 66 -0.014774
10 67 0.008056
10 68 0.021419
10 69 0.016287
10 70 0.006202

11 1 -0.068307
11 2 0.003390
11 3 0.055599
11 4 0.093487
11 5 0.145970
11 6 0.106242
11 7 0.050036
11 8 0.009103
11 9 -0.003220
11 10 0.026199
11 11 1
11 12 0.006733
11 13 0.045013
11 14 0.039772
11 15 0.036670
11 16 0.018576
11 17 -0.012455
11 18 -0.000063
11 19 -0.015952
11 20 -0.025477
11 21 -0.020202
11 22 -0.000553
11 23 0.015192
11 24 0.000759
11 25 -0.017651
11 26 -0.019351
11 27 -0.054659
11 28 -0.092848
11 29 -0.023581
11 30 -0.014414
11 31 0.021893
11 32 0.045915
11 33 0.006335
11 34 -0.005780
11 35 0.062756
11 36 0.080684
11 37 0.171912
11 38 0.009088
11 39 -0.012261
11 40 -0.024644
11 41 -0.041092
11 42 -0.020189
11 43 -0.020697
11 44 -0.018127
11 45 0.005547
11 46 0.033191
11 47 0.052964
11 48 0.053271
11 49 0.043889
11 50 0.003759
11 51 0.012539
11 52 -0.013999
11 53 -0.025086
11 54 -0.025251
11 55 0.068159
11 56 0.148112
11 57 0.216793
11 58 0.105750
11 59 0.003474
11 60 -0.107956
11 61 -0.059260
11 62 -0.051364
11 63 -0.036975
11 64 -0.033854
11 65 -0.026909
11 66 0.001017
11 67 0.017201
11 68 0.026240
11 69 0.024990
11 70 0.017546

12 1 -0.036764
12 2 0.029745
12 3 0.083228
12 4 0.108201
12 5 0.122942
12 6 0.077271
12 7 0.031175
12 8 -0.000332
12 9 -0.031811
12 10 -0.000129
12 11 0.006733
12 12 1
12 13 0.048670
12 14 0.033333
12 15 0.031969
12 16 0.007669
12 17 -0.026265
12 18 -0.003829
12 19 -0.019381
12 20 -0.028339
12 21 -0.023014
12 22 -0.001260
12 23 0.017035
12 24 0.019133
12 25 -0.007548
12 26 -0.017985
12 27 -0.056858
12 28 -0.102878
12 29 -0.012010
12 30 -0.004565
12 31 0.030634
12 32 0.044945
12 33 -0.002305
12 34 -0.015982
12 35 -0.002598
12 36 0.065705
12 37 0.165426
12 38 0.026665
12 39 0.027679
12 40 0.014516
12 41 -0.041021
12 42 0.014193
12 43 0.009875
12 44 0.006013
12 45 0.022204
12 46 0.035772
12 47 0.043241
12 48 0.030797
12 49 0.018486
12 50 -0.014947
12 51 0.002710
12 52 -0.029374
12 53 -0.051036
12 54 -0.030989
12 55 0.129611
12 56 0.200932
12 57 0.175190
12 58 0.073554
12 59 0.026211
12 60 -0.025794
12 61 -0.002919
12 62 0.001557
12 63 0.001132
12 64 -0.009051
12 65 -0.012216
12 66 0.007169
12 67 0.018414
12 68 0.025281
12 69 0.027910
12 70 0.025824

13 1 -0.033016
13 2 0.025859
13 3 0.063024
13 4 0.078045
13 5 0.091908
13 6 0.052607
13 7 0.012397
13 8 -0.018429
13 9 -0.041563
13 10 0.007424
13 11 0.045013
13 12 0.048670
13 13 1
13 14 0.027511
13 15 0.032608
13 16 0.013549
13 17 -0.017934
13 18 0.010251
13 19 -0.004804
13 20 -0.009963
13 21 0.010560
13 22 0.025855
13 23 0.033610
13 24 0.047633
13 25 0.036065
13 26 0.032716
13 27 -0.004810
13 28 -0.056632
13 29 0.011241
13 30 0.000975
13 31 0.015749
13 32 0.026882
13 33 -0.011293
13 34 0.000635
13 35 0.015088
13 36 0.102302
13 37 0.173258
13 38 0.054871
13 39 0.055600
13 40 0.041342
13 41 0.036839
13 42 0.035630
13 43 0.014079
13 44 0.000535
13 45 0.013047
13 46 0.026481
13 47 0.037604
13 48 0.044004
13 49 0.044071
13 50 -0.002343
13 51 0.012726
13 52 -0.018941
13 53 -0.033939
13 54 -0.042846
13 55 0.165276
13 56 0.284353
13 57 0.153559
13 58 0.043517
13 59 0.008522
13 60 -0.023743
13 61 0.001438
13 62 0.005346
13 63 0.002817
13 64 -0.014546
13 65 -0.023689
13 66 -0.008314
13 67 0.004765
13 68 0.015998
13 69 0.019202
13 70 0.017775

14 1 -0.025960
14 2 0.026728
14 3 0.054482
14 4 0.062594
14 5 0.072557
14 6 0.041030
14 7 0.010414
14 8 -0.013494
14 9 -0.032178
14 10 0.014958
14 11 0.039772
14 12 0.033333
14 13 0.027511
14 14 1
14 15 0.047855
14 16 0.032266
14 17 -0.000501
14 18 0.027459
14 19 0.013341
14 20 0.010458
14 21 0.039906
14 22 0.044387
14 23 0.038921
14 24 0.065928
14 25 0.064874
14 26 0.062380
14 27 0.024232
14 28 -0.027331
14 29 0.025916
14 30 0.004611
14 31 0.000833
14 32 0.007426
14 33 -0.011334
14 34 0.019361
14 35 0.006377
14 36 0.118983
14 37 0.166824
14 38 0.073424
14 39 0.072492
14 40 0.051218
14 41 0.063884
14 42 0.041990
14 43 0.020813
14 44 0.005603
14 45 0.012338
14 46 0.018959
14 47 0.024797
14 48 0.038917
14 49 0.050554
14 50 -0.000316
14 51 0.014829
14 52 -0.007970
14 53 0.003511
14 54 0.017824
14 55 0.132081
14 56 0.166303
14 57 0.092226
14 58 0.030059
14 59 0.008499
14 60 -0.014879
14 61 0.008059
14 62 0.011261
14 63 0.007834
14 64 -0.013223
14 65 -0.026285
14 66 -0.014996
14 67 -0.002750
14 68 0.009058
14 69 0.012189
14 70 0.011332

15 1 -0.016295
15 2 0.031097
15 3 0.055006
15 4 0.060231
15 5 0.066910
15 6 0.040660
15 7 0.017044
15 8 0.000167
15 9 -0.016508
15 10 0.020622
15 11 0.036670
15 12 0.031969
15 13 0.032608
15 14 0.047855
15 15 1
15 16 0.066349
15 17 0.022427
15 18 0.043447
15 19 0.030776
15 20 0.027828
15 21 0.057884
15 22 0.051341
15 23 0.037958
15 24 0.076718
15 25 0.080037
15 26 0.073075
15 27 0.041956
15 28 -0.002565
15 29 0.039188
15 30 0.010445
15 31 -0.011893
15 32 -0.008748
15 33 -0.000238
15 34 0.029412
15 35 -0.009922
15 36 0.112143
15 37 0.146443
15 38 0.081745
15 39 0.082168
15 40 0.056634
15 41 0.074079
15 42 0.046766
15 43 0.028517
15 44 0.014227
15 45 0.017652
15 46 0.018811
15 47 0.017934
15 48 0.022968
15 49 0.032105
15 50 -0.011747
15 51 0.005608
15 52 -0.007277
15 53 0.036745
15 54 0.105597
15 55 0.106690
15 56 0.115195
15 57 0.073673
15 58 0.031117
15 59 0.015060
15 60 -0.003847
15 61 0.015938
15 62 0.019451
15 63 0.015809
15 64 -0.005826
15 65 -0.020427
15 66 -0.012228
15 67 -0.002045
15 68 0.008199
15 69 0.011111
15 70 0.010643

16 1 -0.014502
16 2 0.025965
16 3 0.048855
16 4 0.053957
16 5 0.059180
16 6 0.038350
16 7 0.021182
16 8 0.010330
16 9 -0.006837
16 10 0.015272
16 11 0.018576
16 12 0.007669
16 13 0.013549
16 14 0.032266
16 15 0.066349
16 16 1
16 17 -0.005823
16 18 0.008767
16 19 0.004198
16 20 0.004265
16 21 0.032646
16 22 0.022141
16 23 0.009189
16 24 0.054150
16 25 0.051451
16 26 0.032445
16 27 0.014721
16 28 -0.013563
16 29 0.020996
16 30 0.003108
16 31 -0.014073
16 32 0.002264
16 33 0.022951
16 34 0.033463
16 35 -0.023206
16 36 0.090075
16 37 0.114314
16 38 0.069248
16 39 0.067651
16 40 0.034129
16 41 0.042913
16 42 0.017453
16 43 0.006712
16 44 -0.002116
16 45 0.002112
16 46 0.001602
16 47 -0.002122
16 48 -0.012194
16 49 -0.017672
16 50 -0.050847
16 51 -0.033448
16 52 -0.046449
16 53 -0.009882
16 54 0.095051
16 55 0.081918
16 56 0.085214
16 57 0.054284
16 58 0.020264
16 59 0.006860
16 60 -0.008495
16 61 0.008126
16 62 0.014491
16 63 0.014534
16 64 -0.001447
16 65 -0.013347
16 66 -0.006624
16 67 0.000550
16 68 0.007167
16 69 0.008702
16 70 0.007617

17 1 -0.023884
17 2 0.009918
17 3 0.032497
17 4 0.037430
17 5 0.039865
17 6 0.021142
17 7 0.006176
17 8 -0.003182
17 9 -0.021795
17 10 -0.008226
17 11 -0.012455
17 12 -0.026265
17 13 -0.017934
17 14 -0.000501
17 15 0.022427
17 16 -0.005823
17 17 1
17 18 -0.051447
17 19 -0.029621
17 20 -0.023132
17 21 0.001166
17 22 -0.011723
17 23 -0.023160
17 24 0.026332
17 25 0.015048
17 26 -0.015608
17 27 -0.019841
17 28 -0.024409
17 29 -0.000631
17 30 0.001064
17 31 -0.009556
17 32 -0.000202
17 33 0.011539
17 34 0.010530
17 35 -0.045025
17 36 0.050958
17 37 0.069998
17 38 0.037147
17 39 0.035083
17 40 -0.001614
17 41 -0.002791
17 42 -0.021307
17 43 -0.024121
17 44 -0.026624
17 45 -0.020576
17 46 -0.021619
17 47 -0.026471
17 48 -0.048114
17 49 -0.066694
17 50 -0.089548
17 51 -0.069410
17 52 -0.081845
17 53 -0.062105
17 54 0.058591
17 55 0.049646
17 56 0.049485
17 57 0.024301
17 58 -0.003186
17 59 -0.014083
17 60 -0.025708
17 61 -0.012465
17 62 -0.003103
17 63 -0.000058
17 64 -0.010236
17 65 -0.019046
17 66 -0.012866
17 67 -0.007637
17 68 -0.003498
17 69 -0.002135
17 70 -0.002773

18 1 -0.015628
18 2 0.016927
18 3 0.044407
18 4 0.051236
18 5 0.050246
18 6 0.029503
18 7 0.012303
18 8 0.002186
18 9 -0.015122
18 10 0.000049
18 11 -0.000063
18 12 -0.003829
18 13 0.010251
18 14 0.027459
18 15 0.043447
18 16 0.008767
18 17 -0.051447
18 18 1
18 19 0.065343
18 20 0.039565
18 21 0.029957
18 22 0.008756
18 23 -0.004629
18 24 0.066168
18 25 0.059946
18 26 0.026730
18 27 0.034163
18 28 0.053636
18 29 0.039300
18 30 0.029711
18 31 0.009268
18 32 0.006692
18 33 0.009218
18 34 0.004901
18 35 -0.045790
18 36 0.028770
18 37 0.050824
18 38 0.022367
18 39 0.031562
18 40 0.007643
18 41 0.013554
18 42 0.003232
18 43 0.002574
18 44 0.002573
18 45 0.008548
18 46 0.004983
18 47 -0.002608
18 48 -0.036694
18 49 -0.070581
18 50 -0.089344
18 51 -0.056629
18 52 -0.059429
18 53 -0.040909
18 54 0.113205
18 55 0.093359
18 56 0.074146
18 57 0.042677
18 58 0.014739
18 59 0.003276
18 60 -0.007110
18 61 -0.001100
18 62 0.007412
18 63 0.007350
18 64 -0.002544
18 65 -0.010825
18 66 -0.004449
18 67 0.000261
18 68 0.003517
18 69 0.006197
18 70 0.006702

19 1 -0.019639
19 2 0.009383
19 3 0.038764
19 4 0.046224
19 5 0.042301
19 6 0.020476
19 7 0.002793
19 8 -0.006877
19 9 -0.022472
19 10 -0.011914
19 11 -0.015952
19 12 -0.019381
19 13 -0.004804
19 14 0.013341
19 15 0.030776
19 16 0.004198
19 17 -0.029621
19 18 0.065343
19 19 1
19 20 -0.002690
19 21 -0.035651
19 22 -0.038286
19 23 -0.039187
19 24 0.047606
19 25 0.029561
19 26 -0.012454
19 27 0.032197
19 28 0.097172
19 29 0.056525
19 30 0.048339
19 31 0.026522
19 32 0.014057
19 33 0.005114
19 34 -0.003704
19 35 -0.046095
19 36 0.016755
19 37 0.042007
19 38 0.008113
19 39 0.016155
19 40 -0.006671
19 41 -0.011026
19 42 -0.020437
19 43 -0.021279
19 44 -0.017298
19 45 -0.009920
19 46 -0.015303
19 47 -0.024878
19 48 -0.072386
19 49 -0.120752
19 50 -0.132505
19 51 -0.089224
19 52 -0.095544
19 53 -0.090551
19 54 0.073800
19 55 0.073139
19 56 0.052632
19 57 0.022649
19 58 -0.001536
19 59 -0.010342
19 60 -0.015798
19 61 -0.012139
19 62 0.000467
19 63 0.002595
19 64 -0.003937
19 65 -0.010997
19 66 -0.004748
19 67 -0.000993
19 68 0.001100
19 69 0.004336
19 70 0.005946

20 1 -0.029093
20 2 -0.002596
20 3 0.029659
20 4 0.039927
20 5 0.035211
20 6 0.012529
20 7 -0.005850
20 8 -0.015655
20 9 -0.028626
20 10 -0.019963
20 11 -0.025477
20 12 -0.028339
20 13 -0.009963
20 14 0.010458
20 15 0.027828
20 16 0.004265
20 17 -0.023132
20 18 0.039565
20 19 -0.002690
20 20 1
20 21 -0.099534
20 22 -0.065666
20 23 -0.059375
20 24 0.051592
20 25 0.019929
20 26 -0.030166
20 27 0.035349
20 28 0.086036
20 29 0.036855
20 30 0.031127
20 31 0.017902
20 32 0.008124
20 33 -0.003372
20 34 -0.011640
20 35 -0.043884
20 36 0.007092
20 37 0.032112
20 38 -0.010050
20 39 -0.005715
20 40 -0.024768
20 41 -0.034567
20 42 -0.044104
20 43 -0.049054
20 44 -0.037575
20 45 -0.021442
20 46 -0.023198
20 47 -0.030536
20 48 -0.088838
20 49 -0.148879
20 50 -0.148113
20 51 -0.065899
20 52 -0.063491
20 53 -0.075573
20 54 0.064232
20 55 0.068066
20 56 0.043335
20 57 0.011523
20 58 -0.011138
20 59 -0.020110
20 60 -0.023331
20 61 -0.025203
20 62 -0.011674
20 63 -0.008481
20 64 -0.011879
20 65 -0.016643
20 66 -0.009055
20 67 -0.004484
20 68 -0.001908
20 69 0.002049
20 70 0.004075

21 1 -0.044894
21 2 -0.021623
21 3 0.013705
21 4 0.030707
21 5 0.031455
21 6 0.011976
21 7 -0.004334
21 8 -0.012823
21 9 -0.021525
21 10 -0.014662
21 11 -0.020202
21 12 -0.023014
21 13 0.010560
21 14 0.039906
21 15 0.057884
21 16 0.032646
21 17 0.001166
21 18 0.029957
21 19 -0.035651
21 20 -0.099534
21 21 1
21 22 -0.033236
21 23 -0.082234
21 24 -0.013657
21 25 -0.037223
21 26 -0.027944
21 27 -0.007665
21 28 0.015901
21 29 0.001710
21 30 0.007957
21 31 0.009283
21 32 0.009582
21 33 0.001115
21 34 -0.005328
21 35 -0.031158
21 36 0.007374
21 37 0.026984
21 38 -0.025660
21 39 -0.028620
21 40 -0.044869
21 41 -0.051189
21 42 -0.073892
21 43 -0.096405
21 44 -0.078748
21 45 -0.035239
21 46 -0.009159
21 47 0.008223
21 48 -0.043024
21 49 -0.097832
21 50 -0.053299
21 51 0.175265
21 52 0.129510
21 53 0.034516
21 54 0.109084
21 55 0.103215
21 56 0.067148
21 57 0.023646
21 58 -0.006377
21 59 -0.023826
21 60 -0.031240
21 61 -0.041991
21 62 -0.029774
21 63 -0.023497
21 64 -0.021756
21 65 -0.022397
21 66 -0.012487
21 67 -0.006546
21 68 -0.003530
21 69 -0.000855
21 70 -0.001466

22 1 -0.033613
22 2 -0.009469
22 3 0.027865
22 4 0.047333
22 5 0.047295
22 6 0.024584
22 7 0.005635
22 8 -0.003720
22 9 -0.008808
22 10 0.000944
22 11 -0.000553
22 12 -0.001260
22 13 0.025855
22 14 0.044387
22 15 0.051341
22 16 0.022141
22 17 -0.011723
22 18 0.008756
22 19 -0.038286
22 20 -0.065666
22 21 -0.033236
22 22 1
22 23 -0.119451
22 24 -0.032229
22 25 -0.003257
22 26 0.007890
22 27 0.024204
22 28 0.025226
22 29 0.014203
22 30 0.014351
22 31 0.015597
22 32 0.016642
22 33 0.007535
22 34 0.004868
22 35 -0.009004
22 36 0.021400
22 37 0.044101
22 38 -0.012571
22 39 -0.014338
22 40 -0.024334
22 41 -0.032545
22 42 -0.045973
22 43 -0.079936
22 44 -0.076843
22 45 -0.027243
22 46 0.012373
22 47 0.039013
22 48 -0.033754
22 49 -0.098616
22 50 0.000538
22 51 0.189392
22 52 0.079188
22 53 0.015236
22 54 0.076043
22 55 0.098757
22 56 0.072587
22 57 0.033848
22 58 0.009316
22 59 -0.006926
22 60 -0.011533
22 61 -0.026465
22 62 -0.014855
22 63 -0.010265
22 64 -0.009617
22 65 -0.010659
22 66 -0.000196
22 67 0.006963
22 68 0.011681
22 69 0.015576
22 70 0.015406

23 1 -0.019891
23 2 0.005601
23 3 0.048537
23 4 0.071599
23 5 0.067296
23 6 0.039097
23 7 0.015570
23 8 0.004127
23 9 0.000144
23 10 0.012948
23 11 0.015192
23 12 0.017035
23 13 0.033610
23 14 0.038921
23 15 0.037958
23 16 0.009189
23 17 -0.023160
23 18 -0.004629
23 19 -0.039187
23 20 -0.059375
23 21 -0.082234
23 22 -0.119451
23 23 1
23 24 -0.082479
23 25 -0.013361
23 26 0.019491
23 27 0.040455
23 28 0.032680
23 29 0.021275
23 30 0.018867
23 31 0.020871
23 32 0.021039
23 33 0.009605
23 34 0.007882
23 35 0.003746
23 36 0.024691
23 37 0.051884
23 38 -0.007087
23 39 -0.006494
23 40 -0.009485
23 41 -0.019636
23 42 -0.019144
23 43 -0.048819
23 44 -0.037603
23 45 0.047447
23 46 0.102496
23 47 0.097596
23 48 -0.015427
23 49 -0.077852
23 50 -0.011154
23 51 0.064042
23 52 0.006549
23 53 -0.020855
23 54 0.035951
23 55 0.084895
23 56 0.072511
23 57 0.046373
23 58 0.032556
23 59 0.019125
23 60 0.016819
23 61 -0.007813
23 62 0.001676
23 63 0.003249
23 64 0.003277
23 65 0.002440
23 66 0.014064
23 67 0.022528
23 68 0.028722
23 69 0.035224
23 70 0.036764

24 1 -0.029064
24 2 -0.005680
24 3 0.036663
24 4 0.056515
24 5 0.050991
24 6 0.025815
24 7 0.006559
24 8 -0.000231
24 9 -0.003398
24 10 0.001074
24 11 0.000759
24 12 0.019133
24 13 0.047633
24 14 0.065928
24 15 0.076718
24 16 0.054150
24 17 0.026332
24 18 0.066168
24 19 0.047606
24 20 0.051592
24 21 -0.013657
24 22 -0.032229
24 23 -0.082479
24 24 1
24 25 0.116965
24 26 0.092970
24 27 0.132531
24 28 0.105727
24 29 0.069759
24 30 0.060370
24 31 0.055852
24 32 0.046112
24 33 0.023596
24 34 0.010552
24 35 -0.006624
24 36 0.021798
24 37 0.056563
24 38 -0.003444
24 39 -0.000425
24 40 -0.002897
24 41 -0.006781
24 42 -0.013448
24 43 -0.074544
24 44 -0.073974
24 45 -0.002372
24 46 0.026395
24 47 0.037906
24 48 -0.026166
24 49 -0.063562
24 50 -0.019189
24 51 0.090943
24 52 0.050219
24 53 0.014356
24 54 0.097974
24 55 0.136489
24 56 0.090048
24 57 0.038825
24 58 0.006222
24 59 -0.009901
24 60 -0.007655
24 61 -0.024416
24 62 -0.005358
24 63 0.000773
24 64 0.001957
24 65 -0.000913
24 66 0.007812
24 67 0.011776
24 68 0.012886
24 69 0.016870
24 70 0.018516

25 1 -0.041893
25 2 -0.014045
25 3 0.029312
25 4 0.049091
25 5 0.046428
25 6 0.020769
25 7 0.000061
25 8 -0.009381
25 9 -0.017839
25 10 -0.012400
25 11 -0.017651
25 12 -0.007548
25 13 0.036065
25 14 0.064874
25 15 0.080037
25 16 0.051451
25 17 0.015048
25 18 0.059946
25 19 0.029561
25 20 0.019929
25 21 -0.037223
25 22 -0.003257
25 23 -0.013361
25 24 0.116965
25 25 1
25 26 0.064877
25 27 0.093429
25 28 0.066402
25 29 0.046872
25 30 0.042722
25 31 0.042107
25 32 0.034329
25 33 0.011895
25 34 -0.001762
25 35 -0.025794
25 36 0.012513
25 37 0.047985
25 38 -0.018298
25 39 -0.019172
25 40 -0.033777
25 41 -0.044872
25 42 -0.078359
25 43 -0.134684
25 44 -0.086315
25 45 -0.005129
25 46 0.026955
25 47 0.041263
25 48 -0.014489
25 49 -0.052130
25 50 -0.027330
25 51 0.075913
25 52 0.040508
25 53 0.000567
25 54 0.129486
25 55 0.174676
25 56 0.109229
25 57 0.045464
25 58 0.002053
25 59 -0.020478
25 60 -0.027382
25 61 -0.040600
25 62 -0.022426
25 63 -0.014804
25 64 -0.012853
25 65 -0.014399
25 66 -0.003808
25 67 0.001473
25 68 0.003451
25 69 0.006976
25 70 0.007572

26 1 -0.038637
26 2 -0.001338
26 3 0.043971
26 4 0.062995
26 5 0.060961
26 6 0.029379
26 7 0.002884
26 8 -0.011468
26 9 -0.025215
26 10 -0.013622
26 11 -0.019351
26 12 -0.017985
26 13 0.032716
26 14 0.062380
26 15 0.073075
26 16 0.032445
26 17 -0.015608
26 18 0.026730
26 19 -0.012454
26 20 -0.030166
26 21 -0.027944
26 22 0.007890
26 23 0.019491
26 24 0.092970
26 25 0.064877
26 26 1
26 27 0.033796
26 28 0.000830
26 29 0.033840
26 30 0.029177
26 31 0.033579
26 32 0.028451
26 33 0.003672
26 34 -0.007359
26 35 -0.029591
26 36 0.020871
26 37 0.066008
26 38 -0.010675
26 39 -0.010050
26 40 -0.031906
26 41 -0.064104
26 42 -0.085232
26 43 -0.093106
26 44 -0.041486
26 45 0.015728
26 46 0.035167
26 47 0.041736
26 48 -0.006519
26 49 -0.036773
26 50 -0.036260
26 51 0.029762
26 52 -0.011352
26 53 -0.054460
26 54 0.119945
26 55 0.240086
26 56 0.146386
26 57 0.066671
26 58 0.013213
26 59 -0.011581
26 60 -0.024508
26 61 -0.031507
26 62 -0.015771
26 63 -0.011193
26 64 -0.013272
26 65 -0.016050
26 66 -0.003763
26 67 0.003477
26 68 0.007655
26 69 0.011928
26 70 0.012693

27 1 -0.050949
27 2 -0.012853
27 3 0.036324
27 4 0.052701
27 5 0.044684
27 6 0.013535
27 7 -0.013362
27 8 -0.029936
27 9 -0.052802
27 10 -0.043736
27 11 -0.054659
27 12 -0.056858
27 13 -0.004810
27 14 0.024232
27 15 0.041956
27 16 0.014721
27 17 -0.019841
27 18 0.034163
27 19 0.032197
27 20 0.035349
27 21 -0.007665
27 22 0.024204
27 23 0.040455
27 24 0.132531
27 25 0.093429
27 26 0.033796
27 27 1
27 28 -0.009326
27 29 0.011865
27 30 0.014148
27 31 0.018528
27 32 0.005093
27 33 -0.023818
27 34 -0.043081
27 35 -0.077513
27 36 -0.027699
27 37 0.016802
27 38 -0.056189
27 39 -0.057661
27 40 -0.093950
27 41 -0.131031
27 42 -0.120573
27 43 0.004014
27 44 0.048381
27 45 0.059855
27 46 0.052794
27 47 0.045014
27 48 0.000400
27 49 -0.030225
27 50 -0.028679
27 51 0.029287
27 52 -0.006190
27 53 -0.048390
27 54 0.082047
27 55 0.157191
27 56 0.104884
27 57 0.051009
27 58 0.006254
27 59 -0.017434
27 60 -0.035870
27 61 -0.049281
27 62 -0.036555
27 63 -0.033236
27 64 -0.032144
27 65 -0.031977
27 66 -0.018143
27 67 -0.011180
27 68 -0.008363
27 69 -0.002562
27 70 0.000190

28 1 -0.063579
28 2 -0.023311
28 3 0.020179
28 4 0.028668
28 5 0.017071
28 6 -0.012556
28 7 -0.039393
28 8 -0.059323
28 9 -0.093029
28 10 -0.081516
28 11 -0.092848
28 12 -0.102878
28 13 -0.056632
28 14 -0.027331
28 15 -0.002565
28 16 -0.013563
28 17 -0.024409
28 18 0.053636
28 19 0.097172
28 20 0.086036
28 21 0.015901
28 22 0.025226
28 23 0.032680
28 24 0.105727
28 25 0.066402
28 26 0.000830
28 27 -0.009326
28 28 1
28 29 -0.068335
28 30 -0.025685
28 31 -0.021239
28 32 -0.041898
28 33 -0.068750
28 34 -0.090926
28 35 -0.138032
28 36 -0.081595
28 37 -0.044264
28 38 -0.107122
28 39 -0.110026
28 40 -0.164345
28 41 -0.169310
28 42 -0.060185
28 43 0.036749
28 44 0.045181
28 45 0.039887
28 46 0.029235
28 47 0.020496
28 48 -0.013277
28 49 -0.036608
28 50 -0.034736
28 51 0.015403
28 52 -0.015140
28 53 -0.057136
28 54 0.041501
28 55 0.088302
28 56 0.055626
28 57 0.018000
28 58 -0.017802
28 59 -0.036517
28 60 -0.057102
28 61 -0.065227
28 62 -0.059165
28 63 -0.060599
28 64 -0.060020
28 65 -0.057875
28 66 -0.042700
28 67 -0.034945
28 68 -0.031648
28 69 -0.024195
28 70 -0.019223

29 1 -0.027086
29 2 0.019438
29 3 0.056367
29 4 0.061170
29 5 0.054648
29 6 0.029054
29 7 0.005575
29 8 -0.010831
29 9 -0.046147
29 10 -0.026278
29 11 -0.023581
29 12 -0.012010
29 13 0.011241
29 14 0.025916
29 15 0.039188
29 16 0.020996
29 17 -0.000631
29 18 0.039300
29 19 0.056525
29 20 0.036855
29 21 0.001710
29 22 0.014203
29 23 0.021275
29 24 0.069759
29 25 0.046872
29 26 0.033840
29 27 0.011865
29 28 -0.068335
29 29 1
29 30 0.055813
29 31 0.044894
29 32 0.005100
29 33 -0.024134
29 34 -0.050589
29 35 -0.124434
29 36 -0.049689
29 37 -0.003648
29 38 -0.039616
29 39 0.008819
29 40 -0.004187
29 41 0.058269
29 42 0.064414
29 43 0.068912
29 44 0.054347
29 45 0.046145
29 46 0.037788
29 47 0.030637
29 48 0.003324
29 49 -0.019498
29 50 -0.034674
29 51 -0.000981
29 52 -0.018807
29 53 -0.034898
29 54 0.072010
29 55 0.120081
29 56 0.098087
29 57 0.064102
29 58 0.026534
29 59 0.010435
29 60 -0.009627
29 61 -0.002736
29 62 0.000729
29 63 -0.008073
29 64 -0.020770
29 65 -0.026260
29 66 -0.014887
29 67 -0.009991
29 68 -0.008885
29 69 -0.004377
29 70 -0.002184

30 1 -0.012138
30 2 0.036418
30 3 0.061859
30 4 0.060277
30 5 0.054827
30 6 0.030789
30 7 0.008601
30 8 -0.008135
30 9 -0.048730
30 10 -0.021851
30 11 -0.014414
30 12 -0.004565
30 13 0.000975
30 14 0.004611
30 15 0.010445
30 16 0.003108
30 17 0.001064
30 18 0.029711
30 19 0.048339
30 20 0.031127
30 21 0.007957
30 22 0.014351
30 23 0.018867
30 24 0.060370
30 25 0.042722
30 26 0.029177
30 27 0.014148
30 28 -0.025685
30 29 0.055813
30 30 1
30 31 0.015138
30 32 -0.030724
30 33 -0.040883
30 34 -0.060186
30 35 -0.147128
30 36 -0.045206
30 37 0.011172
30 38 0.034110
30 39 0.109329
30 40 0.067932
30 41 0.095424
30 42 0.065966
30 43 0.062380
30 44 0.046013
30 45 0.037096
30 46 0.029000
30 47 0.021783
30 48 0.001056
30 49 -0.016424
30 50 -0.035359
30 51 -0.009799
30 52 -0.025318
30 53 -0.034660
30 54 0.049227
30 55 0.088610
30 56 0.080994
30 57 0.057532
30 58 0.025365
30 59 0.013614
30 60 -0.004219
30 61 0.016667
30 62 0.022287
30 63 0.012034
30 64 -0.012628
30 65 -0.025171
30 66 -0.016378
30 67 -0.011488
30 68 -0.009160
30 69 -0.004639
30 70 -0.002071

31 1 0.016015
31 2 0.067808
31 3 0.083869
31 4 0.078036
31 5 0.076182
31 6 0.053861
31 7 0.034159
31 8 0.020580
31 9 -0.020954
31 10 0.011151
31 11 0.021893
31 12 0.030634
31 13 0.015749
31 14 0.000833
31 15 -0.011893
31 16 -0.014073
31 17 -0.009556
31 18 0.009268
31 19 0.026522
31 20 0.017902
31 21 0.009283
31 22 0.015597
31 23 0.020871
31 24 0.055852
31 25 0.042107
31 26 0.033579
31 27 0.018528
31 28 -0.021239
31 29 0.044894
31 30 0.015138
31 31 1
31 32 -0.051318
31 33 -0.024805
31 34 -0.031662
31 35 -0.133596
31 36 0.034481
31 37 0.143963
31 38 0.219760
31 39 0.245199
31 40 0.146641
31 41 0.143311
31 42 0.081630
31 43 0.067612
31 44 0.047652
31 45 0.037811
31 46 0.029745
31 47 0.022140
31 48 0.006535
31 49 -0.007064
31 50 -0.032342
31 51 -0.015253
31 52 -0.030737
31 53 -0.032891
31 54 0.033888
31 55 0.075092
31 56 0.083041
31 57 0.069654
31 58 0.040665
31 59 0.032678
31 60 0.017113
31 61 0.053312
31 62 0.064295
31 63 0.059891
31 64 0.022451
31 65 -0.002726
31 66 0.000603
31 67 0.004126
31 68 0.007084
31 69 0.010206
31 70 0.011897

32 1 0.013529
32 2 0.069623
32 3 0.082044
32 4 0.077442
32 5 0.084673
32 6 0.067801
32 7 0.054704
32 8 0.048661
32 9 0.010291
32 10 0.038413
32 11 0.045915
32 12 0.044945
32 13 0.026882
32 14 0.007426
32 15 -0.008748
32 16 0.002264
32 17 -0.000202
32 18 0.006692
32 19 0.014057
32 20 0.008124
32 21 0.009582
32 22 0.016642
32 23 0.021039
32 24 0.046112
32 25 0.034329
32 26 0.028451
32 27 0.005093
32 28 -0.041898
32 29 0.005100
32 30 -0.030724
32 31 -0.051318
32 32 1
32 33 0.053768
32 34 0.032738
32 35 -0.104693
32 36 0.188897
32 37 0.323291
32 38 0.285007
32 39 0.222676
32 40 0.128359
32 41 0.125056
32 42 0.066354
32 43 0.053379
32 44 0.036630
32 45 0.031112
32 46 0.027763
32 47 0.024335
32 48 0.017587
32 49 0.010056
32 50 -0.021492
32 51 -0.010006
32 52 -0.024139
32 53 -0.019821
32 54 0.023030
32 55 0.064250
32 56 0.085796
32 57 0.079060
32 58 0.047434
32 59 0.036867
32 60 0.016156
32 61 0.057351
32 62 0.063584
32 63 0.064144
32 64 0.025472
32 65 -0.002103
32 66 0.001735
32 67 0.007194
32 68 0.012226
32 69 0.012945
32 70 0.011971

33 1 -0.025749
33 2 0.034060
33 3 0.043455
33 4 0.039352
33 5 0.053194
33 6 0.039814
33 7 0.029933
33 8 0.020833
33 9 -0.037486
33 10 -0.000392
33 11 0.006335
33 12 -0.002305
33 13 -0.011293
33 14 -0.011334
33 15 -0.000238
33 16 0.022951
33 17 0.011539
33 18 0.009218
33 19 0.005114
33 20 -0.003372
33 21 0.001115
33 22 0.007535
33 23 0.009605
33 24 0.023596
33 25 0.011895
33 26 0.003672
33 27 -0.023818
33 28 -0.068750
33 29 -0.024134
33 30 -0.040883
33 31 -0.024805
33 32 0.053768
33 33 1
33 34 0.033639
33 35 -0.109344
33 36 0.345740
33 37 0.372442
33 38 0.195382
33 39 0.118325
33 40 0.052274
33 41 0.052649
33 42 0.021426
33 43 0.015674
33 44 0.004827
33 45 0.005213
33 46 0.008846
33 47 0.012816
33 48 0.017633
33 49 0.018161
33 50 -0.015400
33 51 -0.006027
33 52 -0.018781
33 53 -0.013388
33 54 -0.001318
33 55 0.029513
33 56 0.055267
33 57 0.053219
33 58 0.018202
33 59 0.001907
33 60 -0.027692
33 61 0.012446
33 62 0.009598
33 63 0.008197
33 64 -0.027303
33 65 -0.046286
33 66 -0.032973
33 67 -0.019920
33 68 -0.009746
33 69 -0.009639
33 70 -0.011833

34 1 -0.069582
34 2 -0.000298
34 3 0.012013
34 4 0.013228
34 5 0.040331
34 6 0.038787
34 7 0.044301
34 8 0.051890
34 9 -0.026618
34 10 -0.009405
34 11 -0.005780
34 12 -0.015982
34 13 0.000635
34 14 0.019361
34 15 0.029412
34 16 0.033463
34 17 0.010530
34 18 0.004901
34 19 -0.003704
34 20 -0.011640
34 21 -0.005328
34 22 0.004868
34 23 0.007882
34 24 0.010552
34 25 -0.001762
34 26 -0.007359
34 27 -0.043081
34 28 -0.090926
34 29 -0.050589
34 30 -0.060186
34 31 -0.031662
34 32 0.032738
34 33 0.033639
34 34 1
34 35 -0.095533
34 36 0.414560
34 37 0.315052
34 38 0.081293
34 39 0.025423
34 40 -0.006005
34 41 0.008817
34 42 -0.005176
34 43 -0.004222
34 44 -0.008205
34 45 -0.000686
34 46 0.011407
34 47 0.023535
34 48 0.034223
34 49 0.035359
34 50 -0.002298
34 51 0.003988
34 52 -0.008354
34 53 -0.002633
34 54 -0.000261
34 55 0.034929
34 56 0.064629
34 57 0.064867
34 58 0.019589
34 59 -0.009738
34 60 -0.056879
34 61 -0.025494
34 62 -0.046757
34 63 -0.060911
34 64 -0.098605
34 65 -0.099401
34 66 -0.064469
34 67 -0.039052
34 68 -0.023766
34 69 -0.025420
34 70 -0.030972

35 1 -0.064066
35 2 0.021874
35 3 0.050557
35 4 0.077188
35 5 0.155530
35 6 0.231817
35 7 0.379648
35 8 0.690310
35 9 0.460981
35 10 0.178799
35 11 0.062756
35 12 -0.002598
35 13 0.015088
35 14 0.006377
35 15 -0.009922
35 16 -0.023206
35 17 -0.045025
35 18 -0.045790
35 19 -0.046095
35 20 -0.043884
35 21 -0.031158
35 22 -0.009004
35 23 0.003746
35 24 -0.006624
35 25 -0.025794
35 26 -0.029591
35 27 -0.077513
35 28 -0.138032
35 29 -0.124434
35 30 -0.147128
35 31 -0.133596
35 32 -0.104693
35 33 -0.109344
35 34 -0.095533
35 35 1
35 36 0.022365
35 37 0.003073
35 38 -0.115708
35 39 -0.104204
35 40 -0.076947
35 41 -0.041219
35 42 -0.029722
35 43 -0.010007
35 44 0.001144
35 45 0.017667
35 46 0.035010
35 47 0.047496
35 48 0.047020
35 49 0.035931
35 50 -0.005231
35 51 -0.007791
35 52 -0.025106
35 53 -0.025235
35 54 -0.014511
35 55 0.041229
35 56 0.093237
35 57 0.123881
35 58 0.093461
35 59 0.062217
35 60 -0.001973
35 61 0.007178
35 62 -0.061395
35 63 -0.111166
35 64 -0.147431
35 65 -0.065105
35 66 0.029017
35 67 0.058537
35 68 0.057944
35 69 0.034300
35 70 0.008025

36 1 -0.125605
36 2 -0.040733
36 3 -0.013462
36 4 0.007512
36 5 0.060021
36 6 0.104952
36 7 0.178058
36 8 0.296671
36 9 0.303181
36 10 0.125215
36 11 0.080684
36 12 0.065705
36 13 0.102302
36 14 0.118983
36 15 0.112143
36 16 0.090075
36 17 0.050958
36 18 0.028770
36 19 0.016755
36 20 0.007092
36 21 0.007374
36 22 0.021400
36 23 0.024691
36 24 0.021798
36 25 0.012513
36 26 0.020871
36 27 -0.027699
36 28 -0.081595
36 29 -0.049689
36 30 -0.045206
36 31 0.034481
36 32 0.188897
36 33 0.345740
36 34 0.414560
36 35 0.022365
36 36 1
36 37 -0.059450
36 38 -0.051298
36 39 -0.037900
36 40 -0.006058
36 41 0.046572
36 42 0.016663
36 43 0.019438
36 44 0.021657
36 45 0.033727
36 46 0.050578
36 47 0.066255
36 48 0.071083
36 49 0.064124
36 50 0.025600
36 51 0.031992
36 52 0.027416
36 53 0.040990
36 54 0.064126
36 55 0.111050
36 56 0.135467
36 57 0.129644
36 58 0.080749
36 59 0.042287
36 60 -0.017557
36 61 -0.016798
36 62 -0.083341
36 63 -0.151041
36 64 -0.229643
36 65 -0.167105
36 66 -0.081499
36 67 -0.049859
36 68 -0.043623
36 69 -0.053622
36 70 -0.070507

37 1 -0.040697
37 2 0.046677
37 3 0.082805
37 4 0.104464
37 5 0.150210
37 6 0.181601
37 7 0.224691
37 8 0.301345
37 9 0.319277
37 10 0.211362
37 11 0.171912
37 12 0.165426
37 13 0.173258
37 14 0.166824
37 15 0.146443
37 16 0.114314
37 17 0.069998
37 18 0.050824
37 19 0.042007
37 20 0.032112
37 21 0.026984
37 22 0.044101
37 23 0.051884
37 24 0.056563
37 25 0.047985
37 26 0.066008
37 27 0.016802
37 28 -0.044264
37 29 -0.003648
37 30 0.011172
37 31 0.143963
37 32 0.323291
37 33 0.372442
37 34 0.315052
37 35 0.003073
37 36 -0.059450
37 37 1
37 38 0.145701
37 39 0.121458
37 40 0.124345
37 41 0.158455
37 42 0.093755
37 43 0.085856
37 44 0.078749
37 45 0.081947
37 46 0.090301
37 47 0.097595
37 48 0.090924
37 49 0.075804
37 50 0.037129
37 51 0.047195
37 52 0.042296
37 53 0.057318
37 54 0.106082
37 55 0.167930
37 56 0.191281
37 57 0.185609
37 58 0.141801
37 59 0.116214
37 60 0.073449
37 61 0.098300
37 62 0.054192
37 63 0.029418
37 64 -0.004117
37 65 0.014727
37 66 0.034696
37 67 0.029102
37 68 0.016185
37 69 0.002117
37 70 -0.016969

38 1 -0.065398
38 2 -0.004308
38 3 0.024566
38 4 0.035924
38 5 0.059493
38 6 0.070578
38 7 0.083688
38 8 0.106417
38 9 0.082853
38 10 0.029748
38 11 0.009088
38 12 0.026665
38 13 0.054871
38 14 0.073424
38 15 0.081745
38 16 0.069248
38 17 0.037147
38 18 0.022367
38 19 0.008113
38 20 -0.010050
38 21 -0.025660
38 22 -0.012571
38 23 -0.007087
38 24 -0.003444
38 25 -0.018298
38 26 -0.010675
38 27 -0.056189
38 28 -0.107122
38 29 -0.039616
38 30 0.034110
38 31 0.219760
38 32 0.285007
38 33 0.195382
38 34 0.081293
38 35 -0.115708
38 36 -0.051298
38 37 0.145701
38 38 1
38 39 -0.032936
38 40 -0.006892
38 41 0.047947
38 42 0.000767
38 43 0.006042
38 44 0.005368
38 45 0.010380
38 46 0.019177
38 47 0.027358
38 48 0.020295
38 49 0.008393
38 50 -0.017506
38 51 0.000224
38 52 -0.007539
38 53 -0.003957
38 54 0.038258
38 55 0.088588
38 56 0.094879
38 57 0.078293
38 58 0.035228
38 59 0.008716
38 60 -0.033926
38 61 -0.020017
38 62 -0.050366
38 63 -0.030654
38 64 0.014342
38 65 0.021467
38 66 0.021542
38 67 0.005453
38 68 -0.013294
38 69 -0.024690
38 70 -0.036972

39 1 -0.056259
39 2 0.003267
39 3 0.044416
39 4 0.053994
39 5 0.064142
39 6 0.058149
39 7 0.052814
39 8 0.058300
39 9 0.033474
39 10 0.002498
39 11 -0.012261
39 12 0.027679
39 13 0.055600
39 14 0.072492
39 15 0.082168
39 16 0.067651
39 17 0.035083
39 18 0.031562
39 19 0.016155
39 20 -0.005715
39 21 -0.028620
39 22 -0.014338
39 23 -0.006494
39 24 -0.000425
39 25 -0.019172
39 26 -0.010050
39 27 -0.057661
39 28 -0.110026
39 29 0.008819
39 30 0.109329
39 31 0.245199
39 32 0.222676
39 33 0.118325
39 34 0.025423
39 35 -0.104204
39 36 -0.037900
39 37 0.121458
39 38 -0.032936
39 39 1
39 40 0.033018
39 41 0.082575
39 42 0.014596
39 43 0.017567
39 44 0.012900
39 45 0.014667
39 46 0.020736
39 47 0.026595
39 48 0.014205
39 49 -0.000250
39 50 -0.022474
39 51 0.000733
39 52 -0.010676
39 53 -0.012741
39 54 0.040798
39 55 0.101917
39 56 0.100714
39 57 0.077065
39 58 0.029999
39 59 0.002629
39 60 -0.039975
39 61 -0.030642
39 62 -0.040356
39 63 -0.004543
39 64 0.017687
39 65 0.012939
39 66 0.017130
39 67 0.006146
39 68 -0.008980
39 69 -0.015176
39 70 -0.021762

40 1 -0.025195
40 2 0.037009
40 3 0.089440
40 4 0.098734
40 5 0.095934
40 6 0.069373
40 7 0.045721
40 8 0.035306
40 9 0.003036
40 10 -0.004718
40 11 -0.024644
40 12 0.014516
40 13 0.041342
40 14 0.051218
40 15 0.056634
40 16 0.034129
40 17 -0.001614
40 18 0.007643
40 19 -0.006671
40 20 -0.024768
40 21 -0.044869
40 22 -0.024334
40 23 -0.009485
40 24 -0.002897
40 25 -0.033777
40 26 -0.031906
40 27 -0.093950
40 28 -0.164345
40 29 -0.004187
40 30 0.067932
40 31 0.146641
40 32 0.128359
40 33 0.052274
40 34 -0.006005
40 35 -0.076947
40 36 -0.006058
40 37 0.124345
40 38 -0.006892
40 39 0.033018
40 40 1
40 41 0.072654
40 42 0.016040
40 43 0.027981
40 44 0.020915
40 45 0.020594
40 46 0.022914
40 47 0.024587
40 48 0.003975
40 49 -0.014583
40 50 -0.035129
40 51 -0.010058
40 52 -0.029750
40 53 -0.042044
40 54 0.020715
40 55 0.107797
40 56 0.109039
40 57 0.084908
40 58 0.037635
40 59 0.015006
40 60 -0.018230
40 61 0.001013
40 62 0.020896
40 63 0.031689
40 64 0.026091
40 65 0.017466
40 66 0.026644
40 67 0.023149
40 68 0.015009
40 69 0.014077
40 70 0.012346

41 1 -0.026333
41 2 0.027486
41 3 0.073880
41 4 0.086060
41 5 0.086378
41 6 0.055646
41 7 0.029783
41 8 0.017599
41 9 -0.009403
41 10 -0.011376
41 11 -0.041092
41 12 -0.041021
41 13 0.036839
41 14 0.063884
41 15 0.074079
41 16 0.042913
41 17 -0.002791
41 18 0.013554
41 19 -0.011026
41 20 -0.034567
41 21 -0.051189
41 22 -0.032545
41 23 -0.019636
41 24 -0.006781
41 25 -0.044872
41 26 -0.064104
41 27 -0.131031
41 28 -0.169310
41 29 0.058269
41 30 0.095424
41 31 0.143311
41 32 0.125056
41 33 0.052649
41 34 0.008817
41 35 -0.041219
41 36 0.046572
41 37 0.158455
41 38 0.047947
41 39 0.082575
41 40 0.072654
41 41 1
41 42 -0.051103
41 43 -0.020729
41 44 -0.016661
41 45 -0.005215
41 46 0.002536
41 47 0.007887
41 48 -0.011870
41 49 -0.027731
41 50 -0.047140
41 51 -0.016836
41 52 -0.041087
41 53 -0.060456
41 54 0.012184
41 55 0.132854
41 56 0.122225
41 57 0.076435
41 58 0.015645
41 59 -0.010640
41 60 -0.038366
41 61 -0.014794
41 62 0.011752
41 63 0.022729
41 64 0.015208
41 65 0.006474
41 66 0.016441
41 67 0.017550
41 68 0.015053
41 69 0.015443
41 70 0.014627

42 1 -0.014624
42 2 0.034035
42 3 0.095401
42 4 0.113388
42 5 0.099111
42 6 0.058099
42 7 0.025254
42 8 0.009491
42 9 -0.010234
42 10 -0.005422
42 11 -0.020189
42 12 0.014193
42 13 0.035630
42 14 0.041990
42 15 0.046766
42 16 0.017453
42 17 -0.021307
42 18 0.003232
42 19 -0.020437
42 20 -0.044104
42 21 -0.073892
42 22 -0.045973
42 23 -0.019144
42 24 -0.013448
42 25 -0.078359
42 26 -0.085232
42 27 -0.120573
42 28 -0.060185
42 29 0.064414
42 30 0.065966
42 31 0.081630
42 32 0.066354
42 33 0.021426
42 34 -0.005176
42 35 -0.029722
42 36 0.016663
42 37 0.093755
42 38 0.000767
42 39 0.014596
42 40 0.016040
42 41 -0.051103
42 42 1
42 43 0.047888
42 44 0.033592
42 45 0.030977
42 46 0.025636
42 47 0.021080
42 48 -0.017633
42 49 -0.042713
42 50 -0.051945
42 51 -0.014523
42 52 -0.044478
42 53 -0.070341
42 54 0.009483
42 55 0.131936
42 56 0.116915
42 57 0.079259
42 58 0.033716
42 59 0.016439
42 60 0.008144
42 61 0.003176
42 62 0.027525
42 63 0.026879
42 64 0.021137
42 65 0.014609
42 66 0.025682
42 67 0.028437
42 68 0.027179
42 69 0.031617
42 70 0.034278

43 1 -0.001717
43 2 0.040570
43 3 0.104890
43 4 0.123732
43 5 0.096960
43 6 0.049857
43 7 0.015551
43 8 0.001242
43 9 -0.009996
43 10 -0.008068
43 11 -0.020697
43 12 0.009875
43 13 0.014079
43 14 0.020813
43 15 0.028517
43 16 0.006712
43 17 -0.024121
43 18 0.002574
43 19 -0.021279
43 20 -0.049054
43 21 -0.096405
43 22 -0.079936
43 23 -0.048819
43 24 -0.074544
43 25 -0.134684
43 26 -0.093106
43 27 0.004014
43 28 0.036749
43 29 0.068912
43 30 0.062380
43 31 0.067612
43 32 0.053379
43 33 0.015674
43 34 -0.004222
43 35 -0.010007
43 36 0.019438
43 37 0.085856
43 38 0.006042
43 39 0.017567
43 40 0.027981
43 41 -0.020729
43 42 0.047888
43 43 1
43 44 0.022449
43 45 0.008585
43 46 -0.001365
43 47 -0.005388
43 48 -0.049723
43 49 -0.071395
43 50 -0.065829
43 51 -0.021473
43 52 -0.052828
43 53 -0.077928
43 54 -0.018226
43 55 0.078407
43 56 0.063593
43 57 0.034301
43 58 0.007502
43 59 0.007043
43 60 0.030392
43 61 0.013694
43 62 0.040086
43 63 0.035524
43 64 0.029698
43 65 0.022653
43 66 0.032803
43 67 0.036248
43 68 0.036515
43 69 0.044524
43 70 0.051282

44 1 -0.002391
44 2 0.035985
44 3 0.096731
44 4 0.118630
44 5 0.088938
44 6 0.038046
44 7 0.002649
44 8 -0.011040
44 9 -0.015614
44 10 -0.012007
44 11 -0.018127
44 12 0.006013
44 13 0.000535
44 14 0.005603
44 15 0.014227
44 16 -0.002116
44 17 -0.026624
44 18 0.002573
44 19 -0.017298
44 20 -0.037575
44 21 -0.078748
44 22 -0.076843
44 23 -0.037603
44 24 -0.073974
44 25 -0.086315
44 26 -0.041486
44 27 0.048381
44 28 0.045181
44 29 0.054347
44 30 0.046013
44 31 0.047652
44 32 0.036630
44 33 0.004827
44 34 -0.008205
44 35 0.001144
44 36 0.021657
44 37 0.078749
44 38 0.005368
44 39 0.012900
44 40 0.020915
44 41 -0.016661
44 42 0.033592
44 43 0.022449
44 44 1
44 45 -0.022543
44 46 -0.029212
44 47 -0.026795
44 48 -0.070067
44 49 -0.080630
44 50 -0.059834
44 51 -0.013288
44 52 -0.049654
44 53 -0.075092
44 54 -0.037637
44 55 0.034788
44 56 0.017262
44 57 -0.008918
44 58 -0.017236
44 59 -0.000416
44 60 0.038803
44 61 0.012231
44 62 0.032434
44 63 0.027535
44 64 0.022522
44 65 0.016890
44 66 0.028064
44 67 0.034673
44 68 0.039388
44 69 0.050905
44 70 0.060004

45 1 -0.008038
45 2 0.027562
45 3 0.080035
45 4 0.105342
45 5 0.085799
45 6 0.036803
45 7 0.002031
45 8 -0.010888
45 9 -0.009357
45 10 0.000577
45 11 0.005547
45 12 0.022204
45 13 0.013047
45 14 0.012338
45 15 0.017652
45 16 0.002112
45 17 -0.020576
45 18 0.008548
45 19 -0.009920
45 20 -0.021442
45 21 -0.035239
45 22 -0.027243
45 23 0.047447
45 24 -0.002372
45 25 -0.005129
45 26 0.015728
45 27 0.059855
45 28 0.039887
45 29 0.046145
45 30 0.037096
45 31 0.037811
45 32 0.031112
45 33 0.005213
45 34 -0.000686
45 35 0.017667
45 36 0.033727
45 37 0.081947
45 38 0.010380
45 39 0.014667
45 40 0.020594
45 41 -0.005215
45 42 0.030977
45 43 0.008585
45 44 -0.022543
45 45 1
45 46 -0.022915
45 47 -0.015071
45 48 -0.057640
45 49 -0.053726
45 50 -0.024795
45 51 0.013820
45 52 -0.029659
45 53 -0.054091
45 54 -0.033725
45 55 0.022371
45 56 0.003993
45 57 -0.018654
45 58 -0.008088
45 59 0.011842
45 60 0.039244
45 61 0.010196
45 62 0.023723
45 63 0.020513
45 64 0.015881
45 65 0.011275
45 66 0.023095
45 67 0.032368
45 68 0.040944
45 69 0.052432
45 70 0.059234

46 1 -0.007054
46 2 0.028346
46 3 0.073733
46 4 0.099485
46 5 0.091803
46 6 0.046828
46 7 0.012260
46 8 -0.001884
46 9 0.002432
46 10 0.020974
46 11 0.033191
46 12 0.035772
46 13 0.026481
46 14 0.018959
46 15 0.018811
46 16 0.001602
46 17 -0.021619
46 18 0.004983
46 19 -0.015303
46 20 -0.023198
46 21 -0.009159
46 22 0.012373
46 23 0.102496
46 24 0.026395
46 25 0.026955
46 26 0.035167
46 27 0.052794
46 28 0.029235
46 29 0.037788
46 30 0.029000
46 31 0.029745
46 32 0.027763
46 33 0.008846
46 34 0.011407
46 35 0.035010
46 36 0.050578
46 37 0.090301
46 38 0.019177
46 39 0.020736
46 40 0.022914
46 41 0.002536
46 42 0.025636
46 43 -0.001365
46 44 -0.029212
46 45 -0.022915
46 46 1
46 47 0.005009
46 48 -0.039899
46 49 -0.015278
46 50 0.008310
46 51 0.027295
46 52 -0.021470
46 53 -0.041522
46 54 -0.037504
46 55 0.005962
46 56 -0.000199
46 57 -0.002976
46 58 0.026079
46 59 0.033497
46 60 0.041571
46 61 0.015961
46 62 0.023621
46 63 0.020876
46 64 0.015417
46 65 0.011151
46 66 0.023419
46 67 0.034882
46 68 0.046507
46 69 0.056383
46 70 0.059593

47 1 -0.004895
47 2 0.030626
47 3 0.070208
47 4 0.094090
47 5 0.095597
47 6 0.056972
47 7 0.024446
47 8 0.009017
47 9 0.013738
47 10 0.038820
47 11 0.052964
47 12 0.043241
47 13 0.037604
47 14 0.024797
47 15 0.017934
47 16 -0.002122
47 17 -0.026471
47 18 -0.002608
47 19 -0.024878
47 20 -0.030536
47 21 0.008223
47 22 0.039013
47 23 0.097596
47 24 0.037906
47 25 0.041263
47 26 0.041736
47 27 0.045014
47 28 0.020496
47 29 0.030637
47 30 0.021783
47 31 0.022140
47 32 0.024335
47 33 0.012816
47 34 0.023535
47 35 0.047496
47 36 0.066255
47 37 0.097595
47 38 0.027358
47 39 0.026595
47 40 0.024587
47 41 0.007887
47 42 0.021080
47 43 -0.005388
47 44 -0.026795
47 45 -0.015071
47 46 0.005009
47 47 1
47 48 0.010450
47 49 0.057416
47 50 0.038035
47 51 0.027632
47 52 -0.022447
47 53 -0.033130
47 54 -0.044252
47 55 -0.013330
47 56 0.007660
47 57 0.029077
47 58 0.052872
47 59 0.044579
47 60 0.039891
47 61 0.020560
47 62 0.024759
47 63 0.022449
47 64 0.016008
47 65 0.011692
47 66 0.023973
47 67 0.036658
47 68 0.049837
47 69 0.057394
47 70 0.057481

48 1 -0.012300
48 2 0.020437
48 3 0.057166
48 4 0.081258
48 5 0.091489
48 6 0.064292
48 7 0.038746
48 8 0.023478
48 9 0.023661
48 10 0.047898
48 11 0.053271
48 12 0.030797
48 13 0.044004
48 14 0.038917
48 15 0.022968
48 16 -0.012194
48 17 -0.048114
48 18 -0.036694
48 19 -0.072386
48 20 -0.088838
48 21 -0.043024
48 22 -0.033754
48 23 -0.015427
48 24 -0.026166
48 25 -0.014489
48 26 -0.006519
48 27 0.000400
48 28 -0.013277
48 29 0.003324
48 30 0.001056
48 31 0.006535
48 32 0.017587
48 33 0.017633
48 34 0.034223
48 35 0.047020
48 36 0.071083
48 37 0.090924
48 38 0.020295
48 39 0.014205
48 40 0.003975
48 41 -0.011870
48 42 -0.017633
48 43 -0.049723
48 44 -0.070067
48 45 -0.057640
48 46 -0.039899
48 47 0.010450
48 48 1
48 49 0.122302
48 50 -0.011834
48 51 -0.028838
48 52 -0.063687
48 53 -0.045711
48 54 -0.049273
48 55 0.009149
48 56 0.069750
48 57 0.072954
48 58 0.060058
48 59 0.036262
48 60 0.022940
48 61 0.007871
48 62 0.012075
48 63 0.013516
48 64 0.010300
48 65 0.008878
48 66 0.022363
48 67 0.035186
48 68 0.046887
48 69 0.050539
48 70 0.046666

49 1 -0.020500
49 2 0.009531
49 3 0.044870
49 4 0.068567
49 5 0.081295
49 6 0.061054
49 7 0.041060
49 8 0.027476
49 9 0.024195
49 10 0.044540
49 11 0.043889
49 12 0.018486
49 13 0.044071
49 14 0.050554
49 15 0.032105
49 16 -0.017672
49 17 -0.066694
49 18 -0.070581
49 19 -0.120752
49 20 -0.148879
49 21 -0.097832
49 22 -0.098616
49 23 -0.077852
49 24 -0.063562
49 25 -0.052130
49 26 -0.036773
49 27 -0.030225
49 28 -0.036608
49 29 -0.019498
49 30 -0.016424
49 31 -0.007064
49 32 0.010056
49 33 0.018161
49 34 0.035359
49 35 0.035931
49 36 0.064124
49 37 0.075804
49 38 0.008393
49 39 -0.000250
49 40 -0.014583
49 41 -0.027731
49 42 -0.042713
49 43 -0.071395
49 44 -0.080630
49 45 -0.053726
49 46 -0.015278
49 47 0.057416
49 48 0.122302
49 49 1
49 50 -0.149619
49 51 -0.111312
49 52 -0.107707
49 53 -0.039995
49 54 -0.014876
49 55 0.055502
49 56 0.103618
49 57 0.083627
49 58 0.055817
49 59 0.027732
49 60 0.010857
49 61 -0.003792
49 62 0.000039
49 63 0.003428
49 64 0.002699
49 65 0.003281
49 66 0.017100
49 67 0.029236
49 68 0.039116
49 69 0.040765
49 70 0.035228

50 1 -0.033243
50 2 -0.005612
50 3 0.027460
50 4 0.046321
50 5 0.051197
50 6 0.029202
50 7 0.008544
50 8 -0.005506
50 9 -0.012310
50 10 0.005442
50 11 0.003759
50 12 -0.014947
50 13 -0.002343
50 14 -0.000316
50 15 -0.011747
50 16 -0.050847
50 17 -0.089548
50 18 -0.089344
50 19 -0.132505
50 20 -0.148113
50 21 -0.053299
50 22 0.000538
50 23 -0.011154
50 24 -0.019189
50 25 -0.027330
50 26 -0.036260
50 27 -0.028679
50 28 -0.034736
50 29 -0.034674
50 30 -0.035359
50 31 -0.032342
50 32 -0.021492
50 33 -0.015400
50 34 -0.002298
50 35 -0.005231
50 36 0.025600
50 37 0.037129
50 38 -0.017506
50 39 -0.022474
50 40 -0.035129
50 41 -0.047140
50 42 -0.051945
50 43 -0.065829
50 44 -0.059834
50 45 -0.024795
50 46 0.008310
50 47 0.038035
50 48 -0.011834
50 49 -0.149619
50 50 1
50 51 -0.084686
50 52 -0.087886
50 53 -0.056039
50 54 -0.021306
50 55 0.013098
50 56 0.039805
50 57 0.032196
50 58 0.020786
50 59 0.004488
50 60 -0.006867
50 61 -0.020651
50 62 -0.017120
50 63 -0.015898
50 64 -0.017641
50 65 -0.017663
50 66 -0.004903
50 67 0.006827
50 68 0.016916
50 69 0.021354
50 70 0.019242

51 1 -0.020386
51 2 0.007915
51 3 0.039399
51 4 0.053781
51 5 0.054571
51 6 0.031042
51 7 0.010440
51 8 -0.002071
51 9 -0.008914
51 10 0.009625
51 11 0.012539
51 12 0.002710
51 13 0.012726
51 14 0.014829
51 15 0.005608
51 16 -0.033448
51 17 -0.069410
51 18 -0.056629
51 19 -0.089224
51 20 -0.065899
51 21 0.175265
51 22 0.189392
51 23 0.064042
51 24 0.090943
51 25 0.075913
51 26 0.029762
51 27 0.029287
51 28 0.015403
51 29 -0.000981
51 30 -0.009799
51 31 -0.015253
51 32 -0.010006
51 33 -0.006027
51 34 0.003988
51 35 -0.007791
51 36 0.031992
51 37 0.047195
51 38 0.000224
51 39 0.000733
51 40 -0.010058
51 41 -0.016836
51 42 -0.014523
51 43 -0.021473
51 44 -0.013288
51 45 0.013820
51 46 0.027295
51 47 0.027632
51 48 -0.028838
51 49 -0.111312
51 50 -0.084686
51 51 1
51 52 0.020738
51 53 -0.001881
51 54 0.045482
51 55 0.048959
51 56 0.056035
51 57 0.039564
51 58 0.025577
51 59 0.013248
51 60 0.004377
51 61 -0.005008
51 62 -0.000768
51 63 -0.001866
51 64 -0.007540
51 65 -0.011348
51 66 -0.001493
51 67 0.007896
51 68 0.016365
51 69 0.021180
51 70 0.021176

52 1 -0.037982
52 2 -0.007970
52 3 0.020418
52 4 0.032260
52 5 0.034532
52 6 0.012039
52 7 -0.007297
52 8 -0.019683
52 9 -0.028816
52 10 -0.012515
52 11 -0.013999
52 12 -0.029374
52 13 -0.018941
52 14 -0.007970
52 15 -0.007277
52 16 -0.046449
52 17 -0.081845
52 18 -0.059429
52 19 -0.095544
52 20 -0.063491
52 21 0.129510
52 22 0.079188
52 23 0.006549
52 24 0.050219
52 25 0.040508
52 26 -0.011352
52 27 -0.006190
52 28 -0.015140
52 29 -0.018807
52 30 -0.025318
52 31 -0.030737
52 32 -0.024139
52 33 -0.018781
52 34 -0.008354
52 35 -0.025106
52 36 0.027416
52 37 0.042296
52 38 -0.007539
52 39 -0.010676
52 40 -0.029750
52 41 -0.041087
52 42 -0.044478
52 43 -0.052828
52 44 -0.049654
52 45 -0.029659
52 46 -0.021470
52 47 -0.022447
52 48 -0.063687
52 49 -0.107707
52 50 -0.087886
52 51 0.020738
52 52 1
52 53 -0.024327
52 54 0.021219
52 55 0.018263
52 56 0.031343
52 57 0.012146
52 58 -0.005715
52 59 -0.017168
52 60 -0.025845
52 61 -0.027171
52 62 -0.020257
52 63 -0.018872
52 64 -0.024472
52 65 -0.028544
52 66 -0.018783
52 67 -0.009627
52 68 -0.001486
52 69 0.002212
52 70 0.001743

53 1 -0.047855
53 2 -0.014556
53 3 0.013303
53 4 0.025124
53 5 0.031230
53 6 0.009841
53 7 -0.008552
53 8 -0.021163
53 9 -0.032922
53 10 -0.018201
53 11 -0.025086
53 12 -0.051036
53 13 -0.033939
53 14 0.003511
53 15 0.036745
53 16 -0.009882
53 17 -0.062105
53 18 -0.040909
53 19 -0.090551
53 20 -0.075573
53 21 0.034516
53 22 0.015236
53 23 -0.020855
53 24 0.014356
53 25 0.000567
53 26 -0.054460
53 27 -0.048390
53 28 -0.057136
53 29 -0.034898
53 30 -0.034660
53 31 -0.032891
53 32 -0.019821
53 33 -0.013388
53 34 -0.002633
53 35 -0.025235
53 36 0.040990
53 37 0.057318
53 38 -0.003957
53 39 -0.012741
53 40 -0.042044
53 41 -0.060456
53 42 -0.070341
53 43 -0.077928
53 44 -0.075092
53 45 -0.054091
53 46 -0.041522
53 47 -0.033130
53 48 -0.045711
53 49 -0.039995
53 50 -0.056039
53 51 -0.001881
53 52 -0.024327
53 53 1
53 54 0.016619
53 55 0.028279
53 56 0.044316
53 57 0.011108
53 58 -0.017892
53 59 -0.032866
53 60 -0.044740
53 61 -0.039711
53 62 -0.030827
53 63 -0.026438
53 64 -0.031274
53 65 -0.034718
53 66 -0.023886
53 67 -0.014472
53 68 -0.006644
53 69 -0.004575
53 70 -0.006503

54 1 -0.034894
54 2 0.005072
54 3 0.032475
54 4 0.039287
54 5 0.038661
54 6 0.006432
54 7 -0.019701
54 8 -0.034273
54 9 -0.043149
54 10 -0.026113
54 11 -0.025251
54 12 -0.030989
54 13 -0.042846
54 14 0.017824
54 15 0.105597
54 16 0.095051
54 17 0.058591
54 18 0.113205
54 19 0.073800
54 20 0.064232
54 21 0.109084
54 22 0.076043
54 23 0.035951
54 24 0.097974
54 25 0.129486
54 26 0.119945
54 27 0.082047
54 28 0.041501
54 29 0.072010
54 30 0.049227
54 31 0.033888
54 32 0.023030
54 33 -0.001318
54 34 -0.000261
54 35 -0.014511
54 36 0.064126
54 37 0.106082
54 38 0.038258
54 39 0.040798
54 40 0.020715
54 41 0.012184
54 42 0.009483
54 43 -0.018226
54 44 -0.037637
54 45 -0.033725
54 46 -0.037504
54 47 -0.044252
54 48 -0.049273
54 49 -0.014876
54 50 -0.021306
54 51 0.045482
54 52 0.021219
54 53 0.016619
54 54 1
54 55 0.018754
54 56 0.016402
54 57 -0.014411
54 58 -0.034661
54 59 -0.036912
54 60 -0.039079
54 61 -0.021068
54 62 -0.006216
54 63 -0.004199
54 64 -0.016725
54 65 -0.027424
54 66 -0.019645
54 67 -0.011657
54 68 -0.003332
54 69 0.001015
54 70 0.002745

55 1 -0.006451
55 2 0.041844
55 3 0.071894
55 4 0.079365
55 5 0.078524
55 6 0.035237
55 7 0.000006
55 8 -0.015373
55 9 -0.009118
55 10 0.024294
55 11 0.068159
55 12 0.129611
55 13 0.165276
55 14 0.132081
55 15 0.106690
55 16 0.081918
55 17 0.049646
55 18 0.093359
55 19 0.073139
55 20 0.068066
55 21 0.103215
55 22 0.098757
55 23 0.084895
55 24 0.136489
55 25 0.174676
55 26 0.240086
55 27 0.157191
55 28 0.088302
55 29 0.120081
55 30 0.088610
55 31 0.075092
55 32 0.064250
55 33 0.029513
55 34 0.034929
55 35 0.041229
55 36 0.111050
55 37 0.167930
55 38 0.088588
55 39 0.101917
55 40 0.107797
55 41 0.132854
55 42 0.131936
55 43 0.078407
55 44 0.034788
55 45 0.022371
55 46 0.005962
55 47 -0.013330
55 48 0.009149
55 49 0.055502
55 50 0.013098
55 51 0.048959
55 52 0.018263
55 53 0.028279
55 54 0.018754
55 55 1
55 56 0.053186
55 57 0.021754
55 58 0.005784
55 59 0.010917
55 60 0.011764
55 61 0.032239
55 62 0.042703
55 63 0.037529
55 64 0.015781
55 65 -0.001905
55 66 0.003339
55 67 0.011142
55 68 0.021373
55 69 0.026786
55 70 0.029529

56 1 -0.009162
56 2 0.041003
56 3 0.071346
56 4 0.082874
56 5 0.090235
56 6 0.044166
56 7 0.007447
56 8 -0.002734
56 9 0.025140
56 10 0.064325
56 11 0.148112
56 12 0.200932
56 13 0.284353
56 14 0.166303
56 15 0.115195
56 16 0.085214
56 17 0.049485
56 18 0.074146
56 19 0.052632
56 20 0.043335
56 21 0.067148
56 22 0.072587
56 23 0.072511
56 24 0.090048
56 25 0.109229
56 26 0.146386
56 27 0.104884
56 28 0.055626
56 29 0.098087
56 30 0.080994
56 31 0.083041
56 32 0.085796
56 33 0.055267
56 34 0.064629
56 35 0.093237
56 36 0.135467
56 37 0.191281
56 38 0.094879
56 39 0.100714
56 40 0.109039
56 41 0.122225
56 42 0.116915
56 43 0.063593
56 44 0.017262
56 45 0.003993
56 46 -0.000199
56 47 0.007660
56 48 0.069750
56 49 0.103618
56 50 0.039805
56 51 0.056035
56 52 0.031343
56 53 0.044316
56 54 0.016402
56 55 0.053186
56 56 1
56 57 0.008118
56 58 -0.003393
56 59 0.008264
56 60 0.012394
56 61 0.035474
56 62 0.044917
56 63 0.041914
56 64 0.022353
56 65 0.005440
56 66 0.010888
56 67 0.018641
56 68 0.029249
56 69 0.032735
56 70 0.033343

57 1 -0.012823
57 2 0.039275
57 3 0.076002
57 4 0.100084
57 5 0.122190
57 6 0.070149
57 7 0.026224
57 8 0.015532
57 9 0.051379
57 10 0.104705
57 11 0.216793
57 12 0.175190
57 13 0.153559
57 14 0.092226
57 15 0.073673
57 16 0.054284
57 17 0.024301
57 18 0.042677
57 19 0.022649
57 20 0.011523
57 21 0.023646
57 22 0.033848
57 23 0.046373
57 24 0.038825
57 25 0.045464
57 26 0.066671
57 27 0.051009
57 28 0.018000
57 29 0.064102
57 30 0.057532
57 31 0.069654
57 32 0.079060
57 33 0.053219
57 34 0.064867
57 35 0.123881
57 36 0.129644
57 37 0.185609
57 38 0.078293
57 39 0.077065
57 40 0.084908
57 41 0.076435
57 42 0.079259
57 43 0.034301
57 44 -0.008918
57 45 -0.018654
57 46 -0.002976
57 47 0.029077
57 48 0.072954
57 49 0.083627
57 50 0.032196
57 51 0.039564
57 52 0.012146
57 53 0.011108
57 54 -0.014411
57 55 0.021754
57 56 0.008118
57 57 1
57 58 -0.003358
57 59 0.014225
57 60 0.019313
57 61 0.035056
57 62 0.041499
57 63 0.040575
57 64 0.027220
57 65 0.015852
57 66 0.025583
57 67 0.035286
57 68 0.046432
57 69 0.048187
57 70 0.045238

58 1 -0.027624
58 2 0.027326
58 3 0.078401
58 4 0.125213
58 5 0.155225
58 6 0.075585
58 7 0.012273
58 8 -0.006571
58 9 0.017769
58 10 0.047996
58 11 0.105750
58 12 0.073554
58 13 0.043517
58 14 0.030059
58 15 0.031117
58 16 0.020264
58 17 -0.003186
58 18 0.014739
58 19 -0.001536
58 20 -0.011138
58 21 -0.006377
58 22 0.009316
58 23 0.032556
58 24 0.006222
58 25 0.002053
58 26 0.013213
58 27 0.006254
58 28 -0.017802
58 29 0.026534
58 30 0.025365
58 31 0.040665
58 32 0.047434
58 33 0.018202
58 34 0.019589
58 35 0.093461
58 36 0.080749
58 37 0.141801
58 38 0.035228
58 39 0.029999
58 40 0.037635
58 41 0.015645
58 42 0.033716
58 43 0.007502
58 44 -0.017236
58 45 -0.008088
58 46 0.026079
58 47 0.052872
58 48 0.060058
58 49 0.055817
58 50 0.020786
58 51 0.025577
58 52 -0.005715
58 53 -0.017892
58 54 -0.034661
58 55 0.005784
58 56 -0.003393
58 57 -0.003358
58 58 1
58 59 0.014416
58 60 0.015928
58 61 0.012235
58 62 0.017216
58 63 0.017658
58 64 0.012292
58 65 0.009118
58 66 0.026620
58 67 0.041660
58 68 0.056026
58 69 0.061173
58 70 0.057093

59 1 -0.034778
59 2 0.029162
59 3 0.109339
59 4 0.196587
59 5 0.208655
59 6 0.077663
59 7 0.000552
59 8 -0.020707
59 9 -0.006186
59 10 -0.010698
59 11 0.003474
59 12 0.026211
59 13 0.008522
59 14 0.008499
59 15 0.015060
59 16 0.006860
59 17 -0.014083
59 18 0.003276
59 19 -0.010342
59 20 -0.020110
59 21 -0.023826
59 22 -0.006926
59 23 0.019125
59 24 -0.009901
59 25 -0.020478
59 26 -0.011581
59 27 -0.017434
59 28 -0.036517
59 29 0.010435
59 30 0.013614
59 31 0.032678
59 32 0.036867
59 33 0.001907
59 34 -0.009738
59 35 0.062217
59 36 0.042287
59 37 0.116214
59 38 0.008716
59 39 0.002629
59 40 0.015006
59 41 -0.010640
59 42 0.016439
59 43 0.007043
59 44 -0.000416
59 45 0.011842
59 46 0.033497
59 47 0.044579
59 48 0.036262
59 49 0.027732
59 50 0.004488
59 51 0.013248
59 52 -0.017168
59 53 -0.032866
59 54 -0.036912
59 55 0.010917
59 56 0.008264
59 57 0.014225
59 58 0.014416
59 59 1
59 60 0.038137
59 61 -0.001106
59 62 0.005743
59 63 0.007199
59 64 0.008387
59 65 0.010698
59 66 0.033736
59 67 0.050360
59 68 0.063688
59 69 0.073669
59 70 0.071987

60 1 -0.049749
60 2 0.041768
60 3 0.189156
60 4 0.315211
60 5 0.211099
60 6 0.047503
60 7 -0.030887
60 8 -0.055797
60 9 -0.054965
60 10 -0.100036
60 11 -0.107956
60 12 -0.025794
60 13 -0.023743
60 14 -0.014879
60 15 -0.003847
60 16 -0.008495
60 17 -0.025708
60 18 -0.007110
60 19 -0.015798
60 20 -0.023331
60 21 -0.031240
60 22 -0.011533
60 23 0.016819
60 24 -0.007655
60 25 -0.027382
60 26 -0.024508
60 27 -0.035870
60 28 -0.057102
60 29 -0.009627
60 30 -0.004219
60 31 0.017113
60 32 0.016156
60 33 -0.027692
60 34 -0.056879
60 35 -0.001973
60 36 -0.017557
60 37 0.073449
60 38 -0.033926
60 39 -0.039975
60 40 -0.018230
60 41 -0.038366
60 42 0.008144
60 43 0.030392
60 44 0.038803
60 45 0.039244
60 46 0.041571
60 47 0.039891
60 48 0.022940
60 49 0.010857
60 50 -0.006867
60 51 0.004377
60 52 -0.025845
60 53 -0.044740
60 54 -0.039079
60 55 0.011764
60 56 0.012394
60 57 0.019313
60 58 0.015928
60 59 0.038137
60 60 1
60 61 -0.051225
60 62 -0.028457
60 63 -0.024394
60 64 -0.013972
60 65 -0.005083
60 66 0.024084
60 67 0.041167
60 68 0.051872
60 69 0.069642
60 70 0.076876

61 1 -0.022538
61 2 0.106554
61 3 0.293501
61 4 0.287610
61 5 0.173795
61 6 0.088706
61 7 0.033727
61 8 0.012245
61 9 -0.001565
61 10 -0.043184
61 11 -0.059260
61 12 -0.002919
61 13 0.001438
61 14 0.008059
61 15 0.015938
61 16 0.008126
61 17 -0.012465
61 18 -0.001100
61 19 -0.012139
61 20 -0.025203
61 21 -0.041991
61 22 -0.026465
61 23 -0.007813
61 24 -0.024416
61 25 -0.040600
61 26 -0.031507
61 27 -0.049281
61 28 -0.065227
61 29 -0.002736
61 30 0.016667
61 31 0.053312
61 32 0.057351
61 33 0.012446
61 34 -0.025494
61 35 0.007178
61 36 -0.016798
61 37 0.098300
61 38 -0.020017
61 39 -0.030642
61 40 0.001013
61 41 -0.014794
61 42 0.003176
61 43 0.013694
61 44 0.012231
61 45 0.010196
61 46 0.015961
61 47 0.020560
61 48 0.007871
61 49 -0.003792
61 50 -0.020651
61 51 -0.005008
61 52 -0.027171
61 53 -0.039711
61 54 -0.021068
61 55 0.032239
61 56 0.035474
61 57 0.035056
61 58 0.012235
61 59 -0.001106
61 60 -0.051225
61 61 1
61 62 0.047055
61 63 0.045496
61 64 0.061104
61 65 0.063492
61 66 0.081809
61 67 0.075187
61 68 0.058175
61 69 0.061348
61 70 0.064652

62 1 -0.043349
62 2 0.119491
62 3 0.171451
62 4 0.123389
62 5 0.081295
62 6 0.049477
62 7 0.018435
62 8 0.003693
62 9 -0.017426
62 10 -0.056581
62 11 -0.051364
62 12 0.001557
62 13 0.005346
62 14 0.011261
62 15 0.019451
62 16 0.014491
62 17 -0.003103
62 18 0.007412
62 19 0.000467
62 20 -0.011674
62 21 -0.029774
62 22 -0.014855
62 23 0.001676
62 24 -0.005358
62 25 -0.022426
62 26 -0.015771
62 27 -0.036555
62 28 -0.059165
62 29 0.000729
62 30 0.022287
62 31 0.064295
62 32 0.063584
62 33 0.009598
62 34 -0.046757
62 35 -0.061395
62 36 -0.083341
62 37 0.054192
62 38 -0.050366
62 39 -0.040356
62 40 0.020896
62 41 0.011752
62 42 0.027525
62 43 0.040086
62 44 0.032434
62 45 0.023723
62 46 0.023621
62 47 0.024759
62 48 0.012075
62 49 0.000039
62 50 -0.017120
62 51 -0.000768
62 52 -0.020257
62 53 -0.030827
62 54 -0.006216
62 55 0.042703
62 56 0.044917
62 57 0.041499
62 58 0.017216
62 59 0.005743
62 60 -0.028457
62 61 0.047055
62 62 1
62 63 0.029398
62 64 0.056471
62 65 0.048131
62 66 0.054381
62 67 0.034685
62 68 0.009415
62 69 0.009990
62 70 0.013918

63 1 -0.030777
63 2 0.114980
63 3 0.092463
63 4 0.059601
63 5 0.051033
63 6 0.041235
63 7 0.023216
63 8 0.010790
63 9 -0.018205
63 10 -0.051519
63 11 -0.036975
63 12 0.001132
63 13 0.002817
63 14 0.007834
63 15 0.015809
63 16 0.014534
63 17 -0.000058
63 18 0.007350
63 19 0.002595
63 20 -0.008481
63 21 -0.023497
63 22 -0.010265
63 23 0.003249
63 24 0.000773
63 25 -0.014804
63 26 -0.011193
63 27 -0.033236
63 28 -0.060599
63 29 -0.008073
63 30 0.012034
63 31 0.059891
63 32 0.064144
63 33 0.008197
63 34 -0.060911
63 35 -0.111166
63 36 -0.151041
63 37 0.029418
63 38 -0.030654
63 39 -0.004543
63 40 0.031689
63 41 0.022729
63 42 0.026879
63 43 0.035524
63 44 0.027535
63 45 0.020513
63 46 0.020876
63 47 0.022449
63 48 0.013516
63 49 0.003428
63 50 -0.015898
63 51 -0.001866
63 52 -0.018872
63 53 -0.026438
63 54 -0.004199
63 55 0.037529
63 56 0.041914
63 57 0.040575
63 58 0.017658
63 59 0.007199
63 60 -0.024394
63 61 0.045496
63 62 0.029398
63 63 1
63 64 0.087628
63 65 0.048026
63 66 0.039555
63 67 0.010075
63 68 -0.016520
63 69 -0.017994
63 70 -0.017368

64 1 0.050619
64 2 0.150521
64 3 0.084476
64 4 0.041847
64 5 0.035330
64 6 0.027633
64 7 0.008545
64 8 -0.013189
64 9 -0.042238
64 10 -0.057983
64 11 -0.033854
64 12 -0.009051
64 13 -0.014546
64 14 -0.013223
64 15 -0.005826
64 16 -0.001447
64 17 -0.010236
64 18 -0.002544
64 19 -0.003937
64 20 -0.011879
64 21 -0.021756
64 22 -0.009617
64 23 0.003277
64 24 0.001957
64 25 -0.012853
64 26 -0.013272
64 27 -0.032144
64 28 -0.060020
64 29 -0.020770
64 30 -0.012628
64 31 0.022451
64 32 0.025472
64 33 -0.027303
64 34 -0.098605
64 35 -0.147431
64 36 -0.229643
64 37 -0.004117
64 38 0.014342
64 39 0.017687
64 40 0.026091
64 41 0.015208
64 42 0.021137
64 43 0.029698
64 44 0.022522
64 45 0.015881
64 46 0.015417
64 47 0.016008
64 48 0.010300
64 49 0.002699
64 50 -0.017641
64 51 -0.007540
64 52 -0.024472
64 53 -0.031274
64 54 -0.016725
64 55 0.015781
64 56 0.022353
64 57 0.027220
64 58 0.012292
64 59 0.008387
64 60 -0.013972
64 61 0.061104
64 62 0.056471
64 63 0.087628
64 64 1
64 65 0.013636
64 66 0.011853
64 67 -0.011651
64 68 -0.026563
64 69 -0.021462
64 70 -0.016519

65 1 0.095774
65 2 0.162751
65 3 0.081107
65 4 0.032057
65 5 0.025239
65 6 0.019332
65 7 -0.002752
65 8 -0.031245
65 9 -0.041531
65 10 -0.050221
65 11 -0.026909
65 12 -0.012216
65 13 -0.023689
65 14 -0.026285
65 15 -0.020427
65 16 -0.013347
65 17 -0.019046
65 18 -0.010825
65 19 -0.010997
65 20 -0.016643
65 21 -0.022397
65 22 -0.010659
65 23 0.002440
65 24 -0.000913
65 25 -0.014399
65 26 -0.016050
65 27 -0.031977
65 28 -0.057875
65 29 -0.026260
65 30 -0.025171
65 31 -0.002726
65 32 -0.002103
65 33 -0.046286
65 34 -0.099401
65 35 -0.065105
65 36 -0.167105
65 37 0.014727
65 38 0.021467
65 39 0.012939
65 40 0.017466
65 41 0.006474
65 42 0.014609
65 43 0.022653
65 44 0.016890
65 45 0.011275
65 46 0.011151
65 47 0.011692
65 48 0.008878
65 49 0.003281
65 50 -0.017663
65 51 -0.011348
65 52 -0.028544
65 53 -0.034718
65 54 -0.027424
65 55 -0.001905
65 56 0.005440
65 57 0.015852
65 58 0.009118
65 59 0.010698
65 60 -0.005083
65 61 0.063492
65 62 0.048131
65 63 0.048026
65 64 0.013636
65 65 1
65 66 0.013526
65 67 -0.010653
65 68 -0.014786
65 69 -0.006592
65 70 0.000120

66 1 0.094917
66 2 0.162382
66 3 0.083517
66 4 0.033603
66 5 0.028000
66 6 0.028913
66 7 0.007707
66 8 -0.015967
66 9 -0.008662
66 10 -0.014774
66 11 0.001017
66 12 0.007169
66 13 -0.008314
66 14 -0.014996
66 15 -0.012228
66 16 -0.006624
66 17 -0.012866
66 18 -0.004449
66 19 -0.004748
66 20 -0.009055
66 21 -0.012487
66 22 -0.000196
66 23 0.014064
66 24 0.007812
66 25 -0.003808
66 26 -0.003763
66 27 -0.018143
66 28 -0.042700
66 29 -0.014887
66 30 -0.016378
66 31 0.000603
66 32 0.001735
66 33 -0.032973
66 34 -0.064469
66 35 0.029017
66 36 -0.081499
66 37 0.034696
66 38 0.021542
66 39 0.017130
66 40 0.026644
66 41 0.016441
66 42 0.025682
66 43 0.032803
66 44 0.028064
66 45 0.023095
66 46 0.023419
66 47 0.023973
66 48 0.022363
66 49 0.017100
66 50 -0.004903
66 51 -0.001493
66 52 -0.018783
66 53 -0.023886
66 54 -0.019645
66 55 0.003339
66 56 0.010888
66 57 0.025583
66 58 0.026620
66 59 0.033736
66 60 0.024084
66 61 0.081809
66 62 0.054381
66 63 0.039555
66 64 0.011853
66 65 0.013526
66 66 1
66 67 -0.005435
66 68 0.008181
66 69 0.015652
66 70 0.019532

67 1 0.040300
67 2 0.113493
67 3 0.050839
67 4 0.010310
67 5 0.011972
67 6 0.030810
67 7 0.018144
67 8 0.000483
67 9 0.012133
67 10 0.008056
67 11 0.017201
67 12 0.018414
67 13 0.004765
67 14 -0.002750
67 15 -0.002045
67 16 0.000550
67 17 -0.007637
67 18 0.000261
67 19 -0.000993
67 20 -0.004484
67 21 -0.006546
67 22 0.006963
67 23 0.022528
67 24 0.011776
67 25 0.001473
67 26 0.003477
67 27 -0.011180
67 28 -0.034945
67 29 -0.009991
67 30 -0.011488
67 31 0.004126
67 32 0.007194
67 33 -0.019920
67 34 -0.039052
67 35 0.058537
67 36 -0.049859
67 37 0.029102
67 38 0.005453
67 39 0.006146
67 40 0.023149
67 41 0.017550
67 42 0.028437
67 43 0.036248
67 44 0.034673
67 45 0.032368
67 46 0.034882
67 47 0.036658
67 48 0.035186
67 49 0.029236
67 50 0.006827
67 51 0.007896
67 52 -0.009627
67 53 -0.014472
67 54 -0.011657
67 55 0.011142
67 56 0.018641
67 57 0.035286
67 58 0.041660
67 59 0.050360
67 60 0.041167
67 61 0.075187
67 62 0.034685
67 63 0.010075
67 64 -0.011651
67 65 -0.010653
67 66 -0.005435
67 67 1
67 68 0.050962
67 69 0.031375
67 70 0.020885

68 1 -0.026519
68 2 0.037177
68 3 -0.009369
68 4 -0.029528
68 5 -0.007614
68 6 0.036518
68 7 0.031148
68 8 0.014951
68 9 0.023582
68 10 0.021419
68 11 0.026240
68 12 0.025281
68 13 0.015998
68 14 0.009058
68 15 0.008199
68 16 0.007167
68 17 -0.003498
68 18 0.003517
68 19 0.001100
68 20 -0.001908
68 21 -0.003530
68 22 0.011681
68 23 0.028722
68 24 0.012886
68 25 0.003451
68 26 0.007655
68 27 -0.008363
68 28 -0.031648
68 29 -0.008885
68 30 -0.009160
68 31 0.007084
68 32 0.012226
68 33 -0.009746
68 34 -0.023766
68 35 0.057944
68 36 -0.043623
68 37 0.016185
68 38 -0.013294
68 39 -0.008980
68 40 0.015009
68 41 0.015053
68 42 0.027179
68 43 0.036515
68 44 0.039388
68 45 0.040944
68 46 0.046507
68 47 0.049837
68 48 0.046887
68 49 0.039116
68 50 0.016916
68 51 0.016365
68 52 -0.001486
68 53 -0.006644
68 54 -0.003332
68 55 0.021373
68 56 0.029249
68 57 0.046432
68 58 0.056026
68 59 0.063688
68 60 0.051872
68 61 0.058175
68 62 0.009415
68 63 -0.016520
68 64 -0.026563
68 65 -0.014786
68 66 0.008181
68 67 0.050962
68 68 1
68 69 -0.025029
68 70 -0.034574

69 1 -0.027434
69 2 0.013280
69 3 -0.027132
69 4 -0.032602
69 5 -0.015617
69 6 0.021790
69 7 0.015257
69 8 0.005972
69 9 0.015594
69 10 0.016287
69 11 0.024990
69 12 0.027910
69 13 0.019202
69 14 0.012189
69 15 0.011111
69 16 0.008702
69 17 -0.002135
69 18 0.006197
69 19 0.004336
69 20 0.002049
69 21 -0.000855
69 22 0.015576
69 23 0.035224
69 24 0.016870
69 25 0.006976
69 26 0.011928
69 27 -0.002562
69 28 -0.024195
69 29 -0.004377
69 30 -0.004639
69 31 0.010206
69 32 0.012945
69 33 -0.009639
69 34 -0.025420
69 35 0.034300
69 36 -0.053622
69 37 0.002117
69 38 -0.024690
69 39 -0.015176
69 40 0.014077
69 41 0.015443
69 42 0.031617
69 43 0.044524
69 44 0.050905
69 45 0.052432
69 46 0.056383
69 47 0.057394
69 48 0.050539
69 49 0.040765
69 50 0.021354
69 51 0.021180
69 52 0.002212
69 53 -0.004575
69 54 0.001015
69 55 0.026786
69 56 0.032735
69 57 0.048187
69 58 0.061173
69 59 0.073669
69 60 0.069642
69 61 0.061348
69 62 0.009990
69 63 -0.017994
69 64 -0.021462
69 65 -0.006592
69 66 0.015652
69 67 0.031375
69 68 -0.025029
69 69 1
69 70 -0.026494

70 1 -0.011633
70 2 0.002637
70 3 -0.024044
70 4 -0.014003
70 5 -0.011399
70 6 0.013711
70 7 0.005875
70 8 -0.000923
70 9 0.005877
70 10 0.006202
70 11 0.017546
70 12 0.025824
70 13 0.017775
70 14 0.011332
70 15 0.010643
70 16 0.007617
70 17 -0.002773
70 18 0.006702
70 19 0.005946
70 20 0.004075
70 21 -0.001466
70 22 0.015406
70 23 0.036764
70 24 0.018516
70 25 0.007572
70 26 0.012693
70 27 0.000190
70 28 -0.019223
70 29 -0.002184
70 30 -0.002071
70 31 0.011897
70 32 0.011971
70 33 -0.011833
70 34 -0.030972
70 35 0.008025
70 36 -0.070507
70 37 -0.016969
70 38 -0.036972
70 39 -0.021762
70 40 0.012346
70 41 0.014627
70 42 0.034278
70 43 0.051282
70 44 0.060004
70 45 0.059234
70 46 0.059593
70 47 0.057481
70 48 0.046666
70 49 0.035228
70 50 0.019242
70 51 0.021176
70 52 0.001743
70 53 -0.006503
70 54 0.002745
70 55 0.029529
70 56 0.033343
70 57 0.045238
70 58 0.057093
70 59 0.071987
70 60 0.076876
70 61 0.064652
70 62 0.013918
70 63 -0.017368
70 64 -0.016519
70 65 0.000120
70 66 0.019532
70 67 0.020885
70 68 -0.034574
70 69 -0.026494
70 70 1
