# Supplementary material for: Potential effects of metal ion induced two-state allostery on the regulatory mechanism of add adenine riboswitch
Source: Commun Biol. 2022 Oct 22;5:1120. doi: 10.1038/s42003-022-04096-z (PMC9588036; doi:10.1038/s42003-022-04096-z)
Supplement: Supplementary file 5 — Supplementary Data 2 [file 42003_2022_4096_MOESM5_ESM.zip › Supplementary Data 2/fig2_data/ratio-d-kf-1.txt]

1 1 1
1 2 0.106153
1 3 0.022327
1 4 0.022143
1 5 0.033409
1 6 0.055408
1 7 0.039795
1 8 0.022370
1 9 0.022995
1 10 0.030721
1 11 0.146527
1 12 0.092745
1 13 0.062337
1 14 0.033808
1 15 0.020699
1 16 0.009977
1 17 -0.005301
1 18 0.003518
1 19 0.008147
1 20 0.009481
1 21 0.003433
1 22 0.023466
1 23 0.047053
1 24 0.036592
1 25 0.020204
1 26 0.029768
1 27 0.004968
1 28 -0.031408
1 29 -0.018309
1 30 -0.026187
1 31 -0.012944
1 32 -0.016198
1 33 -0.038296
1 34 -0.048247
1 35 -0.051363
1 36 -0.135778
1 37 -0.119021
1 38 -0.105553
1 39 0.005559
1 40 0.090425
1 41 0.068066
1 42 0.076193
1 43 0.102448
1 44 0.116014
1 45 0.112666
1 46 0.104862
1 47 0.093215
1 48 0.067418
1 49 0.038998
1 50 0.029732
1 51 0.028333
1 52 0.016971
1 53 0.014135
1 54 0.046351
1 55 0.086443
1 56 0.100996
1 57 0.126301
1 58 0.142395
1 59 0.173040
1 60 0.208853
1 61 0.297659
1 62 0.159886
1 63 -0.061566
1 64 0.079705
1 65 0.222690
1 66 0.230159
1 67 0.154576
1 68 0.064107
1 69 0.041883
1 70 0.007972

2 1 0.106153
2 2 1
2 3 -0.002666
2 4 0.025873
2 5 0.033385
2 6 0.058537
2 7 0.049366
2 8 0.052787
2 9 0.074878
2 10 0.105402
2 11 0.258782
2 12 0.206173
2 13 0.158794
2 14 0.118182
2 15 0.100584
2 16 0.087318
2 17 0.068900
2 18 0.081177
2 19 0.085435
2 20 0.085011
2 21 0.074193
2 22 0.093381
2 23 0.120555
2 24 0.115542
2 25 0.105306
2 26 0.124443
2 27 0.107194
2 28 0.072326
2 29 0.088419
2 30 0.075168
2 31 0.082564
2 32 0.070771
2 33 0.036363
2 34 0.017412
2 35 0.000742
2 36 -0.062886
2 37 -0.018415
2 38 0.005047
2 39 0.130762
2 40 0.225854
2 41 0.180718
2 42 0.194336
2 43 0.217027
2 44 0.221453
2 45 0.204840
2 46 0.186262
2 47 0.167004
2 48 0.136524
2 49 0.106365
2 50 0.093915
2 51 0.094091
2 52 0.084646
2 53 0.084854
2 54 0.125478
2 55 0.170383
2 56 0.182375
2 57 0.210698
2 58 0.238146
2 59 0.298256
2 60 0.398911
2 61 0.579397
2 62 0.334595
2 63 0.041911
2 64 0.119318
2 65 0.183419
2 66 0.180621
2 67 0.119986
2 68 0.036038
2 69 0.009021
2 70 -0.017795

3 1 0.022327
3 2 -0.002666
3 3 1
3 4 0.060186
3 5 0.021876
3 6 0.042183
3 7 0.033122
3 8 0.051242
3 9 0.093953
3 10 0.183101
3 11 0.381677
3 12 0.310788
3 13 0.242572
3 14 0.181486
3 15 0.154604
3 16 0.137583
3 17 0.117028
3 18 0.134095
3 19 0.141128
3 20 0.145352
3 21 0.139734
3 22 0.164398
3 23 0.201362
3 24 0.195819
3 25 0.186348
3 26 0.210553
3 27 0.190736
3 28 0.142205
3 29 0.148970
3 30 0.123258
3 31 0.121436
3 32 0.104501
3 33 0.063098
3 34 0.038467
3 35 0.002521
3 36 -0.052131
3 37 0.007893
3 38 0.040169
3 39 0.177870
3 40 0.297422
3 41 0.260116
3 42 0.295620
3 43 0.329971
3 44 0.340574
3 45 0.318070
3 46 0.287658
3 47 0.255670
3 48 0.214965
3 49 0.178795
3 50 0.158902
3 51 0.155972
3 52 0.143558
3 53 0.144110
3 54 0.189463
3 55 0.244287
3 56 0.264671
3 57 0.314753
3 58 0.382468
3 59 0.518127
3 60 0.746982
3 61 0.859245
3 62 0.256373
3 63 0.012354
3 64 0.049425
3 65 0.089655
3 66 0.094217
3 67 0.055562
3 68 -0.009742
3 69 -0.029457
3 70 -0.030223

4 1 0.022143
4 2 0.025873
4 3 0.060186
4 4 1
4 5 -0.045607
4 6 0.002789
4 7 0.005192
4 8 0.039819
4 9 0.098318
4 10 0.257567
4 11 0.473007
4 12 0.359828
4 13 0.286690
4 14 0.210525
4 15 0.175780
4 16 0.155042
4 17 0.131476
4 18 0.148006
4 19 0.153655
4 20 0.159913
4 21 0.161957
4 22 0.190961
4 23 0.231317
4 24 0.218740
4 25 0.210445
4 26 0.237696
4 27 0.206675
4 28 0.147989
4 29 0.154627
4 30 0.126904
4 31 0.124269
4 32 0.109787
4 33 0.067563
4 34 0.041682
4 35 -0.006166
4 36 -0.052385
4 37 0.013681
4 38 0.046031
4 39 0.171778
4 40 0.288434
4 41 0.272689
4 42 0.308644
4 43 0.342328
4 44 0.366137
4 45 0.360998
4 46 0.338460
4 47 0.305588
4 48 0.260238
4 49 0.219161
4 50 0.189496
4 51 0.182277
4 52 0.167724
4 53 0.169399
4 54 0.212622
4 55 0.277089
4 56 0.313329
4 57 0.395160
4 58 0.515568
4 59 0.737126
4 60 0.989415
4 61 0.653214
4 62 0.095675
4 63 -0.017184
4 64 0.004493
4 65 0.030434
4 66 0.036552
4 67 0.012617
4 68 -0.028909
4 69 -0.032338
4 70 -0.008859

5 1 0.033409
5 2 0.033385
5 3 0.021876
5 4 -0.045607
5 5 1
5 6 0.066197
5 7 0.049634
5 8 0.088676
5 9 0.149933
5 10 0.416727
5 11 0.556626
5 12 0.370467
5 13 0.311888
5 14 0.229169
5 15 0.187843
5 16 0.161854
5 17 0.131783
5 18 0.140256
5 19 0.137780
5 20 0.138555
5 21 0.143129
5 22 0.167958
5 23 0.196631
5 24 0.179925
5 25 0.179065
5 26 0.210934
5 27 0.170907
5 28 0.115738
5 29 0.137350
5 30 0.119429
5 31 0.126497
5 32 0.124549
5 33 0.089952
5 34 0.072931
5 35 0.028092
5 36 -0.020178
5 37 0.044226
5 38 0.065360
5 39 0.164038
5 40 0.252644
5 41 0.251456
5 42 0.254505
5 43 0.259281
5 44 0.275670
5 45 0.292575
5 46 0.299899
5 47 0.290347
5 48 0.258642
5 49 0.220080
5 50 0.180721
5 51 0.173400
5 52 0.162525
5 53 0.170444
5 54 0.206464
5 55 0.277083
5 56 0.330704
5 57 0.435462
5 58 0.557470
5 59 0.703480
5 60 0.662301
5 61 0.287304
5 62 -0.003349
5 63 -0.009838
5 64 0.006667
5 65 0.023554
5 66 0.031405
5 67 0.018743
5 68 -0.001699
5 69 -0.012174
5 70 -0.003548

6 1 0.055408
6 2 0.058537
6 3 0.042183
6 4 0.002789
6 5 0.066197
6 6 1
6 7 0.051082
6 8 0.098418
6 9 0.149238
6 10 0.464797
6 11 0.441219
6 12 0.266756
6 13 0.237492
6 14 0.174811
6 15 0.143469
6 16 0.123080
6 17 0.093639
6 18 0.096072
6 19 0.086873
6 20 0.080845
6 21 0.083593
6 22 0.098470
6 23 0.112714
6 24 0.098779
6 25 0.100263
6 26 0.124617
6 27 0.090886
6 28 0.050032
6 29 0.086842
6 30 0.080894
6 31 0.096519
6 32 0.104007
6 33 0.074656
6 34 0.064992
6 35 0.036943
6 36 -0.002519
6 37 0.054869
6 38 0.065353
6 39 0.129882
6 40 0.175979
6 41 0.172596
6 42 0.150741
6 43 0.134816
6 44 0.135837
6 45 0.153323
6 46 0.175198
6 47 0.187291
6 48 0.180037
6 49 0.154901
6 50 0.119033
6 51 0.117333
6 52 0.108803
6 53 0.118163
6 54 0.136052
6 55 0.190478
6 56 0.232342
6 57 0.300030
6 58 0.321552
6 59 0.300831
6 60 0.192337
6 61 0.044975
6 62 -0.065274
6 63 -0.004922
6 64 0.005917
6 65 0.012464
6 66 0.025979
6 67 0.035759
6 68 0.042054
6 69 0.024887
6 70 0.019303

7 1 0.039795
7 2 0.049366
7 3 0.033122
7 4 0.005192
7 5 0.049634
7 6 0.051082
7 7 1
7 8 0.108093
7 9 0.127741
7 10 0.369378
7 11 0.241317
7 12 0.136012
7 13 0.128565
7 14 0.095949
7 15 0.083119
7 16 0.073582
7 17 0.047627
7 18 0.045750
7 19 0.031931
7 20 0.020655
7 21 0.021381
7 22 0.027851
7 23 0.031877
7 24 0.022425
7 25 0.021818
7 26 0.034404
7 27 0.009256
7 28 -0.019618
7 29 0.029144
7 30 0.033887
7 31 0.057667
7 32 0.074253
7 33 0.048319
7 34 0.044681
7 35 0.050983
7 36 0.022364
7 37 0.059343
7 38 0.055942
7 39 0.086666
7 40 0.094807
7 41 0.087483
7 42 0.054203
7 43 0.031074
7 44 0.023105
7 45 0.035029
7 46 0.057837
7 47 0.078785
7 48 0.089320
7 49 0.076773
7 50 0.049815
7 51 0.054992
7 52 0.047095
7 53 0.055194
7 54 0.054481
7 55 0.086887
7 56 0.105850
7 57 0.122718
7 58 0.074879
7 59 0.015801
7 60 -0.057740
7 61 -0.089472
7 62 -0.113419
7 63 -0.016374
7 64 -0.019996
7 65 -0.038824
7 66 -0.027302
7 67 0.000976
7 68 0.023410
7 69 0.010938
7 70 0.003161

8 1 0.022370
8 2 0.052787
8 3 0.051242
8 4 0.039819
8 5 0.088676
8 6 0.098418
8 7 0.108093
8 8 1
8 9 0.119440
8 10 0.172654
8 11 0.091278
8 12 0.048659
8 13 0.042545
8 14 0.033073
8 15 0.038964
8 16 0.040631
8 17 0.017836
8 18 0.014275
8 19 -0.001784
8 20 -0.016058
8 21 -0.016527
8 22 -0.014345
8 23 -0.014714
8 24 -0.019490
8 25 -0.024517
8 26 -0.022392
8 27 -0.042367
8 28 -0.066353
8 29 -0.007767
8 30 0.004437
8 31 0.036462
8 32 0.063010
8 33 0.034616
8 34 0.033315
8 35 0.128747
8 36 0.085652
8 37 0.086698
8 38 0.064509
8 39 0.068972
8 40 0.049093
8 41 0.040102
8 42 0.003129
8 43 -0.019821
8 44 -0.031252
8 45 -0.024085
8 46 -0.005619
8 47 0.014094
8 48 0.029503
8 49 0.021795
8 50 0.003447
8 51 0.014590
8 52 0.005892
8 53 0.012088
8 54 0.001060
8 55 0.020295
8 56 0.025253
8 57 0.018279
8 58 -0.041943
8 59 -0.090121
8 60 -0.143984
8 61 -0.130320
8 62 -0.118758
8 63 -0.009267
8 64 -0.051430
8 65 -0.114515
8 66 -0.094414
8 67 -0.045119
8 68 -0.009422
8 69 -0.007116
8 70 -0.011522

9 1 0.022995
9 2 0.074878
9 3 0.093953
9 4 0.098318
9 5 0.149933
9 6 0.149238
9 7 0.127741
9 8 0.119440
9 9 1
9 10 -0.056575
9 11 -0.025927
9 12 -0.012672
9 13 -0.018970
9 14 -0.002071
9 15 0.022792
9 16 0.030177
9 17 0.005134
9 18 -0.000039
9 19 -0.019674
9 20 -0.037091
9 21 -0.038447
9 22 -0.038594
9 23 -0.041196
9 24 -0.042908
9 25 -0.052246
9 26 -0.058639
9 27 -0.075761
9 28 -0.096983
9 29 -0.024623
9 30 -0.002688
9 31 0.043964
9 32 0.092963
9 33 0.072716
9 34 0.113359
9 35 0.266341
9 36 0.191142
9 37 0.143508
9 38 0.088868
9 39 0.069734
9 40 0.022532
9 41 0.014057
9 42 -0.025690
9 43 -0.048153
9 44 -0.060953
9 45 -0.055328
9 46 -0.038801
9 47 -0.020226
9 48 -0.004374
9 49 -0.011239
9 50 -0.023288
9 51 -0.007439
9 52 -0.016928
9 53 -0.012319
9 54 -0.028714
9 55 -0.013442
9 56 -0.013507
9 57 -0.029454
9 58 -0.091424
9 59 -0.131110
9 60 -0.175736
9 61 -0.134365
9 62 -0.092497
9 63 0.018993
9 64 -0.051754
9 65 -0.119924
9 66 -0.083225
9 67 -0.032159
9 68 0.002111
9 69 0.008995
9 70 0.003941

10 1 0.030721
10 2 0.105402
10 3 0.183101
10 4 0.257567
10 5 0.416727
10 6 0.464797
10 7 0.369378
10 8 0.172654
10 9 -0.056575
10 10 1
10 11 0.108972
10 12 -0.040904
10 13 0.030728
10 14 0.031699
10 15 0.030387
10 16 0.013975
10 17 -0.021005
10 18 -0.024597
10 19 -0.045340
10 20 -0.058882
10 21 -0.055501
10 22 -0.046096
10 23 -0.042645
10 24 -0.062318
10 25 -0.077003
10 26 -0.081245
10 27 -0.115114
10 28 -0.141758
10 29 -0.072666
10 30 -0.051621
10 31 -0.011149
10 32 0.018723
10 33 -0.013395
10 34 -0.028158
10 35 0.042171
10 36 0.019262
10 37 -0.011127
10 38 -0.047419
10 39 -0.048628
10 40 -0.075792
10 41 -0.077169
10 42 -0.089440
10 43 -0.092949
10 44 -0.080743
10 45 -0.048920
10 46 -0.010823
10 47 0.020040
10 48 0.027872
10 49 0.010561
10 50 -0.009748
10 51 -0.003744
10 52 -0.015220
10 53 -0.015447
10 54 -0.020958
10 55 0.032791
10 56 0.075714
10 57 0.102887
10 58 0.000310
10 59 -0.119889
10 60 -0.252587
10 61 -0.229993
10 62 -0.168895
10 63 -0.049279
10 64 -0.073270
10 65 -0.067813
10 66 0.008775
10 67 0.073667
10 68 0.108361
10 69 0.107389
10 70 0.085352

11 1 0.146527
11 2 0.258782
11 3 0.381677
11 4 0.473007
11 5 0.556626
11 6 0.441219
11 7 0.241317
11 8 0.091278
11 9 -0.025927
11 10 0.108972
11 11 1
11 12 -0.066714
11 13 -0.040808
11 14 -0.023694
11 15 -0.004402
11 16 -0.011401
11 17 -0.041661
11 18 -0.033225
11 19 -0.055497
11 20 -0.073230
11 21 -0.074521
11 22 -0.070081
11 23 -0.060899
11 24 -0.069712
11 25 -0.090375
11 26 -0.106817
11 27 -0.103864
11 28 -0.108995
11 29 -0.018433
11 30 0.001698
11 31 0.035645
11 32 0.049965
11 33 0.004226
11 34 -0.004182
11 35 0.070583
11 36 0.075180
11 37 0.085165
11 38 0.057124
11 39 0.070636
11 40 0.025883
11 41 -0.043173
11 42 -0.041200
11 43 -0.063514
11 44 -0.074404
11 45 -0.062460
11 46 -0.042820
11 47 -0.027117
11 48 -0.027752
11 49 -0.042179
11 50 -0.047546
11 51 -0.034079
11 52 -0.053533
11 53 -0.067318
11 54 -0.083927
11 55 -0.036174
11 56 -0.004839
11 57 0.056253
11 58 0.007403
11 59 -0.015036
11 60 -0.041902
11 61 0.025460
11 62 0.077060
11 63 0.128308
11 64 0.051729
11 65 0.020372
11 66 0.072041
11 67 0.128928
11 68 0.171253
11 69 0.189953
11 70 0.182583

12 1 0.092745
12 2 0.206173
12 3 0.310788
12 4 0.359828
12 5 0.370467
12 6 0.266756
12 7 0.136012
12 8 0.048659
12 9 -0.012672
12 10 -0.040904
12 11 -0.066714
12 12 1
12 13 0.109583
12 14 0.070159
12 15 0.059884
12 16 0.026424
12 17 -0.022343
12 18 -0.014604
12 19 -0.044006
12 20 -0.065437
12 21 -0.067569
12 22 -0.059167
12 23 -0.050379
12 24 -0.053701
12 25 -0.085373
12 26 -0.111825
12 27 -0.118853
12 28 -0.120269
12 29 0.005682
12 30 0.031543
12 31 0.070724
12 32 0.080396
12 33 0.025786
12 34 0.004967
12 35 0.040449
12 36 0.059022
12 37 0.065217
12 38 0.041347
12 39 0.055066
12 40 -0.000047
12 41 -0.051486
12 42 -0.009312
12 43 -0.029754
12 44 -0.038899
12 45 -0.025289
12 46 -0.008764
12 47 0.001590
12 48 -0.012346
12 49 -0.038796
12 50 -0.038783
12 51 -0.020278
12 52 -0.036447
12 53 -0.047726
12 54 -0.019317
12 55 0.118896
12 56 0.172606
12 57 0.154887
12 58 0.059828
12 59 0.015882
12 60 -0.021112
12 61 0.026871
12 62 0.080321
12 63 0.096850
12 64 0.008421
12 65 -0.026207
12 66 0.017537
12 67 0.066125
12 68 0.104277
12 69 0.128667
12 70 0.130381

13 1 0.062337
13 2 0.158794
13 3 0.242572
13 4 0.286690
13 5 0.311888
13 6 0.237492
13 7 0.128565
13 8 0.042545
13 9 -0.018970
13 10 0.030728
13 11 -0.040808
13 12 0.109583
13 13 1
13 14 0.009287
13 15 0.015208
13 16 -0.006359
13 17 -0.043863
13 18 -0.022283
13 19 -0.040833
13 20 -0.047623
13 21 -0.024974
13 22 -0.012896
13 23 -0.005824
13 24 0.008353
13 25 -0.013434
13 26 -0.035487
13 27 -0.050275
13 28 -0.085961
13 29 -0.007014
13 30 -0.005057
13 31 0.011817
13 32 0.019260
13 33 -0.021674
13 34 -0.018170
13 35 0.021970
13 36 0.044005
13 37 0.043330
13 38 0.031455
13 39 0.039989
13 40 -0.000029
13 41 0.037547
13 42 0.071865
13 43 0.041418
13 44 0.017235
13 45 0.019425
13 46 0.028211
13 47 0.032662
13 48 0.023531
13 49 -0.010329
13 50 -0.020022
13 51 0.001975
13 52 -0.025653
13 53 -0.038954
13 54 -0.046497
13 55 0.182852
13 56 0.324631
13 57 0.195767
13 58 0.075722
13 59 0.031877
13 60 -0.005154
13 61 0.018570
13 62 0.051976
13 63 0.067063
13 64 -0.022780
13 65 -0.067058
13 66 -0.027539
13 67 0.025561
13 68 0.070303
13 69 0.095613
13 70 0.096907

14 1 0.033808
14 2 0.118182
14 3 0.181486
14 4 0.210525
14 5 0.229169
14 6 0.174811
14 7 0.095949
14 8 0.033073
14 9 -0.002071
14 10 0.031699
14 11 -0.023694
14 12 0.070159
14 13 0.009287
14 14 1
14 15 0.040643
14 16 0.023640
14 17 -0.013082
14 18 0.011501
14 19 -0.002894
14 20 -0.005132
14 21 0.027497
14 22 0.030830
14 23 0.022741
14 24 0.052421
14 25 0.046138
14 26 0.037887
14 27 0.007968
14 28 -0.039429
14 29 0.017442
14 30 0.004560
14 31 0.002209
14 32 0.004014
14 33 -0.022057
14 34 -0.006613
14 35 0.014567
14 36 0.044574
14 37 0.042624
14 38 0.041743
14 39 0.046641
14 40 0.015591
14 41 0.090475
14 42 0.095755
14 43 0.063682
14 44 0.035561
14 45 0.031235
14 46 0.034663
14 47 0.037325
14 48 0.041127
14 49 0.011579
14 50 -0.001591
14 51 0.032463
14 52 0.011246
14 53 0.035264
14 54 0.058024
14 55 0.203883
14 56 0.206551
14 57 0.112597
14 58 0.042355
14 59 0.015008
14 60 -0.011300
14 61 0.011581
14 62 0.040799
14 63 0.052308
14 64 -0.040159
14 65 -0.094520
14 66 -0.064857
14 67 -0.016343
14 68 0.026888
14 69 0.051456
14 70 0.054157

15 1 0.020699
15 2 0.100584
15 3 0.154604
15 4 0.175780
15 5 0.187843
15 6 0.143469
15 7 0.083119
15 8 0.038964
15 9 0.022792
15 10 0.030387
15 11 -0.004402
15 12 0.059884
15 13 0.015208
15 14 0.040643
15 15 1
15 16 0.059691
15 17 0.015528
15 18 0.035675
15 19 0.024799
15 20 0.023877
15 21 0.057685
15 22 0.051527
15 23 0.033775
15 24 0.075008
15 25 0.074779
15 26 0.066480
15 27 0.037371
15 28 -0.007938
15 29 0.033476
15 30 0.012228
15 31 -0.005399
15 32 -0.001868
15 33 0.000826
15 34 0.017322
15 35 0.020839
15 36 0.050119
15 37 0.045626
15 38 0.049899
15 39 0.049632
15 40 0.022884
15 41 0.105969
15 42 0.105975
15 43 0.078234
15 44 0.050024
15 45 0.041489
15 46 0.039143
15 47 0.035934
15 48 0.035016
15 49 0.002638
15 50 -0.003630
15 51 0.039740
15 52 0.028132
15 53 0.099396
15 54 0.165565
15 55 0.162259
15 56 0.143901
15 57 0.089332
15 58 0.041613
15 59 0.021165
15 60 -0.000035
15 61 0.022211
15 62 0.048836
15 63 0.052552
15 64 -0.040225
15 65 -0.097994
15 66 -0.075539
15 67 -0.033290
15 68 0.005680
15 69 0.028948
15 70 0.031997

16 1 0.009977
16 2 0.087318
16 3 0.137583
16 4 0.155042
16 5 0.161854
16 6 0.123080
16 7 0.073582
16 8 0.040631
16 9 0.030177
16 10 0.013975
16 11 -0.011401
16 12 0.026424
16 13 -0.006359
16 14 0.023640
16 15 0.059691
16 16 1
16 17 -0.005207
16 18 0.009251
16 19 0.007198
16 20 0.009053
16 21 0.040288
16 22 0.030330
16 23 0.011689
16 24 0.059107
16 25 0.054110
16 26 0.036257
16 27 0.018752
16 28 -0.012203
16 29 0.020316
16 30 0.010096
16 31 0.000577
16 32 0.018159
16 33 0.031376
16 34 0.032884
16 35 0.026924
16 36 0.053842
16 37 0.042521
16 38 0.042790
16 39 0.030884
16 40 -0.000044
16 41 0.072467
16 42 0.080132
16 43 0.062471
16 44 0.038176
16 45 0.028483
16 46 0.022634
16 47 0.014991
16 48 0.000749
16 49 -0.042624
16 50 -0.037672
16 51 0.005090
16 52 -0.005382
16 53 0.064523
16 54 0.151921
16 55 0.119382
16 56 0.105007
16 57 0.068166
16 58 0.032103
16 59 0.015705
16 60 -0.001185
16 61 0.022304
16 62 0.050398
16 63 0.048484
16 64 -0.037006
16 65 -0.089249
16 66 -0.070015
16 67 -0.034268
16 68 -0.001387
16 69 0.019433
16 70 0.021589

17 1 -0.005301
17 2 0.068900
17 3 0.117028
17 4 0.131476
17 5 0.131783
17 6 0.093639
17 7 0.047627
17 8 0.017836
17 9 0.005134
17 10 -0.021005
17 11 -0.041661
17 12 -0.022343
17 13 -0.043863
17 14 -0.013082
17 15 0.015528
17 16 -0.005207
17 17 1
17 18 -0.050423
17 19 -0.026142
17 20 -0.018437
17 21 0.007875
17 22 -0.003959
17 23 -0.021293
17 24 0.030027
17 25 0.016120
17 26 -0.013250
17 27 -0.016628
17 28 -0.023410
17 29 -0.001032
17 30 0.009655
17 31 0.006602
17 32 0.014805
17 33 0.018658
17 34 0.012000
17 35 0.008646
17 36 0.033901
17 37 0.019514
17 38 0.015458
17 39 -0.005723
17 40 -0.041328
17 41 0.011412
17 42 0.033908
17 43 0.029860
17 44 0.011830
17 45 0.002566
17 46 -0.005412
17 47 -0.015808
17 48 -0.041215
17 49 -0.093463
17 50 -0.077549
17 51 -0.038974
17 52 -0.049924
17 53 -0.008162
17 54 0.094222
17 55 0.068550
17 56 0.058699
17 57 0.033082
17 58 0.006352
17 59 -0.006175
17 60 -0.018625
17 61 0.005531
17 62 0.035652
17 63 0.029764
17 64 -0.044470
17 65 -0.087778
17 66 -0.069560
17 67 -0.038426
17 68 -0.010025
17 69 0.009740
17 70 0.012365

18 1 0.003518
18 2 0.081177
18 3 0.134095
18 4 0.148006
18 5 0.140256
18 6 0.096072
18 7 0.045750
18 8 0.014275
18 9 -0.000039
18 10 -0.024597
18 11 -0.033225
18 12 -0.014604
18 13 -0.022283
18 14 0.011501
18 15 0.035675
18 16 0.009251
18 17 -0.050423
18 18 1
18 19 0.067653
18 20 0.042567
18 21 0.034237
18 22 0.014749
18 23 -0.004609
18 24 0.067527
18 25 0.057975
18 26 0.026518
18 27 0.035880
18 28 0.054084
18 29 0.039517
18 30 0.037400
18 31 0.020637
18 32 0.014823
18 33 0.010204
18 34 0.002783
18 35 0.003765
18 36 0.021813
18 37 0.010375
18 38 0.003626
18 39 -0.013109
18 40 -0.040884
18 41 0.009840
18 42 0.052110
18 43 0.058164
18 44 0.041704
18 45 0.029669
18 46 0.016929
18 47 0.001672
18 48 -0.036261
18 49 -0.099917
18 50 -0.077802
18 51 -0.041791
18 52 -0.041497
18 53 -0.010737
18 54 0.134289
18 55 0.099062
18 56 0.074713
18 57 0.047004
18 58 0.022263
18 59 0.010248
18 60 -0.000581
18 61 0.020462
18 62 0.049255
18 63 0.033860
18 64 -0.035385
18 65 -0.072163
18 66 -0.052865
18 67 -0.023087
18 68 0.004030
18 69 0.025516
18 70 0.030204

19 1 0.008147
19 2 0.085435
19 3 0.141128
19 4 0.153655
19 5 0.137780
19 6 0.086873
19 7 0.031931
19 8 -0.001784
19 9 -0.019674
19 10 -0.045340
19 11 -0.055497
19 12 -0.044006
19 13 -0.040833
19 14 -0.002894
19 15 0.024799
19 16 0.007198
19 17 -0.026142
19 18 0.067653
19 19 1
19 20 0.000322
19 21 -0.032326
19 22 -0.033079
19 23 -0.039867
19 24 0.048822
19 25 0.027484
19 26 -0.011951
19 27 0.034918
19 28 0.099199
19 29 0.058175
19 30 0.053759
19 31 0.032358
19 32 0.015602
19 33 -0.000103
19 34 -0.011621
19 35 -0.007578
19 36 0.010441
19 37 0.000834
19 38 -0.009021
19 39 -0.027625
19 40 -0.061528
19 41 -0.033563
19 42 0.018307
19 43 0.035936
19 44 0.024161
19 45 0.010955
19 46 -0.005770
19 47 -0.025000
19 48 -0.076215
19 49 -0.149332
19 50 -0.118272
19 51 -0.092741
19 52 -0.088229
19 53 -0.078104
19 54 0.083868
19 55 0.069270
19 56 0.047053
19 57 0.024128
19 58 0.005118
19 59 -0.003524
19 60 -0.009688
19 61 0.011361
19 62 0.042918
19 63 0.026664
19 64 -0.033629
19 65 -0.063556
19 66 -0.042599
19 67 -0.012958
19 68 0.014082
19 69 0.037662
19 70 0.045353

20 1 0.009481
20 2 0.085011
20 3 0.145352
20 4 0.159913
20 5 0.138555
20 6 0.080845
20 7 0.020655
20 8 -0.016058
20 9 -0.037091
20 10 -0.058882
20 11 -0.073230
20 12 -0.065437
20 13 -0.047623
20 14 -0.005132
20 15 0.023877
20 16 0.009053
20 17 -0.018437
20 18 0.042567
20 19 0.000322
20 20 1
20 21 -0.098193
20 22 -0.061597
20 23 -0.061153
20 24 0.054302
20 25 0.020273
20 26 -0.028834
20 27 0.037980
20 28 0.088545
20 29 0.038950
20 30 0.034836
20 31 0.020476
20 32 0.005784
20 33 -0.012683
20 34 -0.024815
20 35 -0.019117
20 36 -0.002920
20 37 -0.012488
20 38 -0.025950
20 39 -0.044210
20 40 -0.080180
20 41 -0.072093
20 42 -0.022811
20 43 0.003753
20 44 0.004466
20 45 -0.001630
20 46 -0.016991
20 47 -0.036201
20 48 -0.097820
20 49 -0.176188
20 50 -0.128139
20 51 -0.094516
20 52 -0.065655
20 53 -0.079666
20 54 0.060938
20 55 0.054083
20 56 0.031132
20 57 0.009359
20 58 -0.006316
20 59 -0.014579
20 60 -0.019151
20 61 -0.003324
20 62 0.026978
20 63 0.012604
20 64 -0.037570
20 65 -0.060403
20 66 -0.036597
20 67 -0.004865
20 68 0.024390
20 69 0.050729
20 70 0.061037

21 1 0.003433
21 2 0.074193
21 3 0.139734
21 4 0.161957
21 5 0.143129
21 6 0.083593
21 7 0.021381
21 8 -0.016527
21 9 -0.038447
21 10 -0.055501
21 11 -0.074521
21 12 -0.067569
21 13 -0.024974
21 14 0.027497
21 15 0.057685
21 16 0.040288
21 17 0.007875
21 18 0.034237
21 19 -0.032326
21 20 -0.098193
21 21 1
21 22 -0.023249
21 23 -0.081547
21 24 -0.001970
21 25 -0.025761
21 26 -0.023006
21 27 -0.005420
21 28 0.017826
21 29 0.003645
21 30 0.010880
21 31 0.010665
21 32 0.005787
21 33 -0.010064
21 34 -0.022110
21 35 -0.019071
21 36 -0.006982
21 37 -0.020645
21 38 -0.040687
21 39 -0.060739
21 40 -0.095833
21 41 -0.094740
21 42 -0.071176
21 43 -0.057448
21 44 -0.040727
21 45 -0.016977
21 46 -0.005554
21 47 -0.002250
21 48 -0.055257
21 49 -0.115005
21 50 -0.014809
21 51 0.108647
21 52 0.124112
21 53 0.021623
21 54 0.097572
21 55 0.082894
21 56 0.050745
21 57 0.019328
21 58 -0.002560
21 59 -0.019254
21 60 -0.029086
21 61 -0.023684
21 62 0.002818
21 63 -0.005261
21 64 -0.043118
21 65 -0.057851
21 66 -0.030471
21 67 0.004032
21 68 0.035605
21 69 0.062571
21 70 0.071974

22 1 0.023466
22 2 0.093381
22 3 0.164398
22 4 0.190961
22 5 0.167958
22 6 0.098470
22 7 0.027851
22 8 -0.014345
22 9 -0.038594
22 10 -0.046096
22 11 -0.070081
22 12 -0.059167
22 13 -0.012896
22 14 0.030830
22 15 0.051527
22 16 0.030330
22 17 -0.003959
22 18 0.014749
22 19 -0.033079
22 20 -0.061597
22 21 -0.023249
22 22 1
22 23 -0.136178
22 24 -0.027033
22 25 -0.001517
22 26 0.003062
22 27 0.018346
22 28 0.022348
22 29 0.013225
22 30 0.014729
22 31 0.013972
22 32 0.008973
22 33 -0.008690
22 34 -0.019659
22 35 -0.014286
22 36 -0.002686
22 37 -0.012948
22 38 -0.031324
22 39 -0.045406
22 40 -0.076768
22 41 -0.085257
22 42 -0.065381
22 43 -0.067338
22 44 -0.058686
22 45 -0.026362
22 46 -0.001818
22 47 0.010406
22 48 -0.056363
22 49 -0.089582
22 50 0.069748
22 51 0.139259
22 52 0.085586
22 53 0.000965
22 54 0.054773
22 55 0.066103
22 56 0.044249
22 57 0.019121
22 58 0.003948
22 59 -0.011118
22 60 -0.018685
22 61 -0.018734
22 62 0.006656
22 63 0.002359
22 64 -0.030912
22 65 -0.042822
22 66 -0.012946
22 67 0.025341
22 68 0.061571
22 69 0.092436
22 70 0.104202

23 1 0.047053
23 2 0.120555
23 3 0.201362
23 4 0.231317
23 5 0.196631
23 6 0.112714
23 7 0.031877
23 8 -0.014714
23 9 -0.041196
23 10 -0.042645
23 11 -0.060899
23 12 -0.050379
23 13 -0.005824
23 14 0.022741
23 15 0.033775
23 16 0.011689
23 17 -0.021293
23 18 -0.004609
23 19 -0.039867
23 20 -0.061153
23 21 -0.081547
23 22 -0.136178
23 23 1
23 24 -0.073764
23 25 -0.015220
23 26 0.009616
23 27 0.030092
23 28 0.025906
23 29 0.016377
23 30 0.014594
23 31 0.013744
23 32 0.007336
23 33 -0.012677
23 34 -0.023004
23 35 -0.013760
23 36 -0.004119
23 37 -0.010841
23 38 -0.028427
23 39 -0.037139
23 40 -0.063052
23 41 -0.080258
23 42 -0.058981
23 43 -0.061074
23 44 -0.038567
23 45 0.031475
23 46 0.071979
23 47 0.058455
23 48 -0.037380
23 49 -0.053301
23 50 0.038982
23 51 0.029475
23 52 0.008275
23 53 -0.034668
23 54 0.014780
23 55 0.048193
23 56 0.037499
23 57 0.025361
23 58 0.022390
23 59 0.010728
23 60 0.004553
23 61 -0.004700
23 62 0.017131
23 63 0.011154
23 64 -0.017822
23 65 -0.025466
23 66 0.007949
23 67 0.050197
23 68 0.091265
23 69 0.128499
23 70 0.145054

24 1 0.036592
24 2 0.115542
24 3 0.195819
24 4 0.218740
24 5 0.179925
24 6 0.098779
24 7 0.022425
24 8 -0.019490
24 9 -0.042908
24 10 -0.062318
24 11 -0.069712
24 12 -0.053701
24 13 0.008353
24 14 0.052421
24 15 0.075008
24 16 0.059107
24 17 0.030027
24 18 0.067527
24 19 0.048822
24 20 0.054302
24 21 -0.001970
24 22 -0.027033
24 23 -0.073764
24 24 1
24 25 0.121754
24 26 0.089212
24 27 0.117423
24 28 0.095532
24 29 0.063081
24 30 0.054442
24 31 0.046794
24 32 0.030415
24 33 -0.000050
24 34 -0.019404
24 35 -0.015211
24 36 -0.001982
24 37 -0.008215
24 38 -0.026993
24 39 -0.038234
24 40 -0.068754
24 41 -0.082808
24 42 -0.067091
24 43 -0.073475
24 44 -0.040346
24 45 0.018942
24 46 0.032436
24 47 0.030338
24 48 -0.027639
24 49 -0.048553
24 50 0.028409
24 51 0.069857
24 52 0.064841
24 53 0.017756
24 54 0.097708
24 55 0.113851
24 56 0.066797
24 57 0.029406
24 58 0.006517
24 59 -0.010225
24 60 -0.014016
24 61 -0.012135
24 62 0.018918
24 63 0.009896
24 64 -0.022330
24 65 -0.031894
24 66 -0.000506
24 67 0.036934
24 68 0.071854
24 69 0.105787
24 70 0.122296

25 1 0.020204
25 2 0.105306
25 3 0.186348
25 4 0.210445
25 5 0.179065
25 6 0.100263
25 7 0.021818
25 8 -0.024517
25 9 -0.052246
25 10 -0.077003
25 11 -0.090375
25 12 -0.085373
25 13 -0.013434
25 14 0.046138
25 15 0.074779
25 16 0.054110
25 17 0.016120
25 18 0.057975
25 19 0.027484
25 20 0.020273
25 21 -0.025761
25 22 -0.001517
25 23 -0.015220
25 24 0.121754
25 25 1
25 26 0.057573
25 27 0.072113
25 28 0.054587
25 29 0.039116
25 30 0.035973
25 31 0.031742
25 32 0.016921
25 33 -0.013274
25 34 -0.031824
25 35 -0.025189
25 36 -0.011230
25 37 -0.021698
25 38 -0.043692
25 39 -0.062788
25 40 -0.110759
25 41 -0.131150
25 42 -0.104024
25 43 -0.067774
25 44 -0.010684
25 45 0.035734
25 46 0.044894
25 47 0.040927
25 48 -0.015719
25 49 -0.057200
25 50 0.011028
25 51 0.061961
25 52 0.059323
25 53 0.010760
25 54 0.137641
25 55 0.153091
25 56 0.088155
25 57 0.040719
25 58 0.007742
25 59 -0.015335
25 60 -0.027576
25 61 -0.021037
25 62 0.011886
25 63 0.001114
25 64 -0.040317
25 65 -0.053452
25 66 -0.020637
25 67 0.017896
25 68 0.052513
25 69 0.083992
25 70 0.096962

26 1 0.029768
26 2 0.124443
26 3 0.210553
26 4 0.237696
26 5 0.210934
26 6 0.124617
26 7 0.034404
26 8 -0.022392
26 9 -0.058639
26 10 -0.081245
26 11 -0.106817
26 12 -0.111825
26 13 -0.035487
26 14 0.037887
26 15 0.066480
26 16 0.036257
26 17 -0.013250
26 18 0.026518
26 19 -0.011951
26 20 -0.028834
26 21 -0.023006
26 22 0.003062
26 23 0.009616
26 24 0.089212
26 25 0.057573
26 26 1
26 27 0.032691
26 28 0.000752
26 29 0.033388
26 30 0.027490
26 31 0.025085
26 32 0.009915
26 33 -0.024374
26 34 -0.041007
26 35 -0.026777
26 36 -0.009642
26 37 -0.018426
26 38 -0.037786
26 39 -0.053653
26 40 -0.116671
26 41 -0.160768
26 42 -0.042673
26 43 0.031541
26 44 0.050181
26 45 0.063464
26 46 0.059285
26 47 0.046894
26 48 -0.007059
26 49 -0.057136
26 50 -0.010882
26 51 0.030658
26 52 0.014337
26 53 -0.028437
26 54 0.152845
26 55 0.221874
26 56 0.126087
26 57 0.065589
26 58 0.022911
26 59 -0.002858
26 60 -0.020618
26 61 -0.008629
26 62 0.026392
26 63 0.014932
26 64 -0.042050
26 65 -0.062307
26 66 -0.026902
26 67 0.015590
26 68 0.053271
26 69 0.084990
26 70 0.096369

27 1 0.004968
27 2 0.107194
27 3 0.190736
27 4 0.206675
27 5 0.170907
27 6 0.090886
27 7 0.009256
27 8 -0.042367
27 9 -0.075761
27 10 -0.115114
27 11 -0.103864
27 12 -0.118853
27 13 -0.050275
27 14 0.007968
27 15 0.037371
27 16 0.018752
27 17 -0.016628
27 18 0.035880
27 19 0.034918
27 20 0.037980
27 21 -0.005420
27 22 0.018346
27 23 0.030092
27 24 0.117423
27 25 0.072113
27 26 0.032691
27 27 1
27 28 -0.006426
27 29 0.013177
27 30 0.011469
27 31 0.007899
27 32 -0.014332
27 33 -0.049666
27 34 -0.068214
27 35 -0.053346
27 36 -0.040634
27 37 -0.055526
27 38 -0.082710
27 39 -0.115309
27 40 -0.200883
27 41 -0.236214
27 42 -0.034176
27 43 0.149170
27 44 0.126687
27 45 0.095961
27 46 0.069829
27 47 0.048637
27 48 -0.000139
27 49 -0.046645
27 50 -0.007955
27 51 0.025397
27 52 0.013604
27 53 -0.020436
27 54 0.121772
27 55 0.159547
27 56 0.098518
27 57 0.055901
27 58 0.019158
27 59 -0.004899
27 60 -0.025628
27 61 -0.012109
27 62 0.021175
27 63 -0.006576
27 64 -0.065542
27 65 -0.081741
27 66 -0.045654
27 67 -0.006637
27 68 0.026369
27 69 0.057618
27 70 0.070501

28 1 -0.031408
28 2 0.072326
28 3 0.142205
28 4 0.147989
28 5 0.115738
28 6 0.050032
28 7 -0.019618
28 8 -0.066353
28 9 -0.096983
28 10 -0.141758
28 11 -0.108995
28 12 -0.120269
28 13 -0.085961
28 14 -0.039429
28 15 -0.007938
28 16 -0.012203
28 17 -0.023410
28 18 0.054084
28 19 0.099199
28 20 0.088545
28 21 0.017826
28 22 0.022348
28 23 0.025906
28 24 0.095532
28 25 0.054587
28 26 0.000752
28 27 -0.006426
28 28 1
28 29 -0.068968
28 30 -0.032757
28 31 -0.035643
28 32 -0.061474
28 33 -0.090060
28 34 -0.104566
28 35 -0.086710
28 36 -0.077730
28 37 -0.101312
28 38 -0.133979
28 39 -0.187428
28 40 -0.268714
28 41 -0.196254
28 42 0.047618
28 43 0.134913
28 44 0.101062
28 45 0.068445
28 46 0.044587
28 47 0.026003
28 48 -0.012046
28 49 -0.053053
28 50 -0.018181
28 51 0.014951
28 52 0.002902
28 53 -0.026810
28 54 0.083209
28 55 0.100953
28 56 0.058495
28 57 0.027323
28 58 -0.003274
28 59 -0.022144
28 60 -0.042125
28 61 -0.021040
28 62 0.010446
28 63 -0.030689
28 64 -0.100187
28 65 -0.117950
28 66 -0.082842
28 67 -0.046878
28 68 -0.017746
28 69 0.011101
28 70 0.022872

29 1 -0.018309
29 2 0.088419
29 3 0.148970
29 4 0.154627
29 5 0.137350
29 6 0.086842
29 7 0.029144
29 8 -0.007767
29 9 -0.024623
29 10 -0.072666
29 11 -0.018433
29 12 0.005682
29 13 -0.007014
29 14 0.017442
29 15 0.033476
29 16 0.020316
29 17 -0.001032
29 18 0.039517
29 19 0.058175
29 20 0.038950
29 21 0.003645
29 22 0.013225
29 23 0.016377
29 24 0.063081
29 25 0.039116
29 26 0.033388
29 27 0.013177
29 28 -0.068968
29 29 1
29 30 0.039188
29 31 0.024906
29 32 -0.013196
29 33 -0.038322
29 34 -0.049731
29 35 -0.036444
29 36 -0.030823
29 37 -0.050782
29 38 -0.071396
29 39 -0.090988
29 40 -0.070953
29 41 0.117973
29 42 0.163665
29 43 0.141945
29 44 0.098566
29 45 0.070892
29 46 0.052927
29 47 0.038185
29 48 0.006336
29 49 -0.036877
29 50 -0.021303
29 51 0.004341
29 52 -0.000220
29 53 -0.000787
29 54 0.117371
29 55 0.141463
29 56 0.108240
29 57 0.076984
29 58 0.042003
29 59 0.025164
29 60 0.007223
29 61 0.041202
29 62 0.076708
29 63 0.029762
29 64 -0.071114
29 65 -0.105741
29 66 -0.075417
29 67 -0.043238
29 68 -0.018308
29 69 0.004701
29 70 0.009823

30 1 -0.026187
30 2 0.075168
30 3 0.123258
30 4 0.126904
30 5 0.119429
30 6 0.080894
30 7 0.033887
30 8 0.004437
30 9 -0.002688
30 10 -0.051621
30 11 0.001698
30 12 0.031543
30 13 -0.005057
30 14 0.004560
30 15 0.012228
30 16 0.010096
30 17 0.009655
30 18 0.037400
30 19 0.053759
30 20 0.034836
30 21 0.010880
30 22 0.014729
30 23 0.014594
30 24 0.054442
30 25 0.035973
30 26 0.027490
30 27 0.011469
30 28 -0.032757
30 29 0.039188
30 30 1
30 31 0.002962
30 32 -0.035387
30 33 -0.039612
30 34 -0.041914
30 35 -0.029246
30 36 -0.020519
30 37 -0.030945
30 38 -0.010041
30 39 0.013773
30 40 0.040341
30 41 0.172830
30 42 0.140628
30 43 0.115892
30 44 0.080001
30 45 0.057364
30 46 0.043020
30 47 0.030832
30 48 0.006331
30 49 -0.032308
30 50 -0.022600
30 51 0.002521
30 52 -0.003080
30 53 0.003988
30 54 0.095539
30 55 0.115956
30 56 0.095955
30 57 0.070893
30 58 0.038031
30 59 0.023798
30 60 0.007236
30 61 0.047354
30 62 0.084477
30 63 0.047872
30 64 -0.074514
30 65 -0.125822
30 66 -0.099356
30 67 -0.067570
30 68 -0.042656
30 69 -0.021680
30 70 -0.018982

31 1 -0.012944
31 2 0.082564
31 3 0.121436
31 4 0.124269
31 5 0.126497
31 6 0.096519
31 7 0.057667
31 8 0.036462
31 9 0.043964
31 10 -0.011149
31 11 0.035645
31 12 0.070724
31 13 0.011817
31 14 0.002209
31 15 -0.005399
31 16 0.000577
31 17 0.006602
31 18 0.020637
31 19 0.032358
31 20 0.020476
31 21 0.010665
31 22 0.013972
31 23 0.013744
31 24 0.046794
31 25 0.031742
31 26 0.025085
31 27 0.007899
31 28 -0.035643
31 29 0.024906
31 30 0.002962
31 31 1
31 32 -0.044028
31 33 -0.013982
31 34 -0.005576
31 35 0.003441
31 36 0.030512
31 37 0.055083
31 38 0.139437
31 39 0.153560
31 40 0.122974
31 41 0.210931
31 42 0.135306
31 43 0.103784
31 44 0.070090
31 45 0.050730
31 46 0.039359
31 47 0.029353
31 48 0.011009
31 49 -0.023844
31 50 -0.021472
31 51 0.001809
31 52 -0.006410
31 53 0.006537
31 54 0.076024
31 55 0.102166
31 56 0.096305
31 57 0.077089
31 58 0.044192
31 59 0.031490
31 60 0.015307
31 61 0.060883
31 62 0.100128
31 63 0.085253
31 64 -0.059367
31 65 -0.135499
31 66 -0.112657
31 67 -0.078217
31 68 -0.050399
31 69 -0.030091
31 70 -0.028638

32 1 -0.016198
32 2 0.070771
32 3 0.104501
32 4 0.109787
32 5 0.124549
32 6 0.104007
32 7 0.074253
32 8 0.063010
32 9 0.092963
32 10 0.018723
32 11 0.049965
32 12 0.080396
32 13 0.019260
32 14 0.004014
32 15 -0.001868
32 16 0.018159
32 17 0.014805
32 18 0.014823
32 19 0.015602
32 20 0.005784
32 21 0.005787
32 22 0.008973
32 23 0.007336
32 24 0.030415
32 25 0.016921
32 26 0.009915
32 27 -0.014332
32 28 -0.061474
32 29 -0.013196
32 30 -0.035387
32 31 -0.044028
32 32 1
32 33 0.063641
32 34 0.053395
32 35 0.034641
32 36 0.098845
32 37 0.131555
32 38 0.182580
32 39 0.149850
32 40 0.103733
32 41 0.173007
32 42 0.098853
32 43 0.071350
32 44 0.045186
32 45 0.033529
32 46 0.029287
32 47 0.025696
32 48 0.017036
32 49 -0.011152
32 50 -0.015634
32 51 0.006405
32 52 -0.002314
32 53 0.014236
32 54 0.054964
32 55 0.084515
32 56 0.091072
32 57 0.074533
32 58 0.036299
32 59 0.019225
32 60 -0.003513
32 61 0.037172
32 62 0.068253
32 63 0.077702
32 64 -0.072029
32 65 -0.165408
32 66 -0.139656
32 67 -0.096711
32 68 -0.062501
32 69 -0.042089
32 70 -0.041410

33 1 -0.038296
33 2 0.036363
33 3 0.063098
33 4 0.067563
33 5 0.089952
33 6 0.074656
33 7 0.048319
33 8 0.034616
33 9 0.072716
33 10 -0.013395
33 11 0.004226
33 12 0.025786
33 13 -0.021674
33 14 -0.022057
33 15 0.000826
33 16 0.031376
33 17 0.018658
33 18 0.010204
33 19 -0.000103
33 20 -0.012683
33 21 -0.010064
33 22 -0.008690
33 23 -0.012677
33 24 -0.000050
33 25 -0.013274
33 26 -0.024374
33 27 -0.049666
33 28 -0.090060
33 29 -0.038322
33 30 -0.039612
33 31 -0.013982
33 32 0.063641
33 33 1
33 34 0.035959
33 35 0.004589
33 36 0.129949
33 37 0.106472
33 38 0.112453
33 39 0.077885
33 40 0.035858
33 41 0.083754
33 42 0.035801
33 43 0.016908
33 44 -0.000546
33 45 -0.003969
33 46 0.000116
33 47 0.005170
33 48 0.008286
33 49 -0.010014
33 50 -0.017551
33 51 0.003605
33 52 -0.004875
33 53 0.008829
33 54 0.015723
33 55 0.037168
33 56 0.047822
33 57 0.033446
33 58 -0.009427
33 59 -0.032439
33 60 -0.063443
33 61 -0.031042
33 62 -0.009163
33 63 0.021488
33 64 -0.118420
33 65 -0.217727
33 66 -0.183647
33 67 -0.128351
33 68 -0.085951
33 69 -0.064350
33 70 -0.062492

34 1 -0.048247
34 2 0.017412
34 3 0.038467
34 4 0.041682
34 5 0.072931
34 6 0.064992
34 7 0.044681
34 8 0.033315
34 9 0.113359
34 10 -0.028158
34 11 -0.004182
34 12 0.004967
34 13 -0.018170
34 14 -0.006613
34 15 0.017322
34 16 0.032884
34 17 0.012000
34 18 0.002783
34 19 -0.011621
34 20 -0.024815
34 21 -0.022110
34 22 -0.019659
34 23 -0.023004
34 24 -0.019404
34 25 -0.031824
34 26 -0.041007
34 27 -0.068214
34 28 -0.104566
34 29 -0.049731
34 30 -0.041914
34 31 -0.005576
34 32 0.053395
34 33 0.035959
34 34 1
34 35 -0.007724
34 36 0.157486
34 37 0.073853
34 38 0.059852
34 39 0.039756
34 40 0.006871
34 41 0.037753
34 42 -0.000151
34 43 -0.014959
34 44 -0.026066
34 45 -0.022674
34 46 -0.011218
34 47 0.001202
34 48 0.010674
34 49 -0.002851
34 50 -0.014454
34 51 0.002809
34 52 -0.005396
34 53 0.005069
34 54 -0.000044
34 55 0.021374
34 56 0.032639
34 57 0.019319
34 58 -0.031902
34 59 -0.064615
34 60 -0.107378
34 61 -0.083966
34 62 -0.071678
34 63 -0.021308
34 64 -0.152657
34 65 -0.254061
34 66 -0.207087
34 67 -0.139188
34 68 -0.091106
34 69 -0.070442
34 70 -0.069093

35 1 -0.051363
35 2 0.000742
35 3 0.002521
35 4 -0.006166
35 5 0.028092
35 6 0.036943
35 7 0.050983
35 8 0.128747
35 9 0.266341
35 10 0.042171
35 11 0.070583
35 12 0.040449
35 13 0.021970
35 14 0.014567
35 15 0.020839
35 16 0.026924
35 17 0.008646
35 18 0.003765
35 19 -0.007578
35 20 -0.019117
35 21 -0.019071
35 22 -0.014286
35 23 -0.013760
35 24 -0.015211
35 25 -0.025189
35 26 -0.026777
35 27 -0.053346
35 28 -0.086710
35 29 -0.036444
35 30 -0.029246
35 31 0.003441
35 32 0.034641
35 33 0.004589
35 34 -0.007724
35 35 1
35 36 0.061980
35 37 0.060568
35 38 0.054544
35 39 0.055260
35 40 0.038860
35 41 0.046404
35 42 0.008403
35 43 -0.005540
35 44 -0.013627
35 45 -0.008445
35 46 0.004408
35 47 0.017170
35 48 0.024122
35 49 0.010260
35 50 -0.004016
35 51 0.008010
35 52 -0.000264
35 53 0.007253
35 54 0.007286
35 55 0.032044
35 56 0.043498
35 57 0.039751
35 58 -0.007256
35 59 -0.043555
35 60 -0.094905
35 61 -0.086437
35 62 -0.103861
35 63 -0.040284
35 64 -0.180201
35 65 -0.331863
35 66 -0.268545
35 67 -0.176190
35 68 -0.119020
35 69 -0.096844
35 70 -0.093415

36 1 -0.135778
36 2 -0.062886
36 3 -0.052131
36 4 -0.052385
36 5 -0.020178
36 6 -0.002519
36 7 0.022364
36 8 0.085652
36 9 0.191142
36 10 0.019262
36 11 0.075180
36 12 0.059022
36 13 0.044005
36 14 0.044574
36 15 0.050119
36 16 0.053842
36 17 0.033901
36 18 0.021813
36 19 0.010441
36 20 -0.002920
36 21 -0.006982
36 22 -0.002686
36 23 -0.004119
36 24 -0.001982
36 25 -0.011230
36 26 -0.009642
36 27 -0.040634
36 28 -0.077730
36 29 -0.030823
36 30 -0.020519
36 31 0.030512
36 32 0.098845
36 33 0.129949
36 34 0.157486
36 35 0.061980
36 36 1
36 37 0.043360
36 38 0.071986
36 39 0.062023
36 40 0.055125
36 41 0.076656
36 42 0.027276
36 43 0.014009
36 44 0.005414
36 45 0.008429
36 46 0.018527
36 47 0.028859
36 48 0.032295
36 49 0.015890
36 50 0.004038
36 51 0.017922
36 52 0.014508
36 53 0.027403
36 54 0.040163
36 55 0.065221
36 56 0.071520
36 57 0.059623
36 58 0.013586
36 59 -0.019949
36 60 -0.066085
36 61 -0.058021
36 62 -0.087107
36 63 -0.077640
36 64 -0.299252
36 65 -0.467811
36 66 -0.352531
36 67 -0.252054
36 68 -0.195188
36 69 -0.168361
36 70 -0.166158

37 1 -0.119021
37 2 -0.018415
37 3 0.007893
37 4 0.013681
37 5 0.044226
37 6 0.054869
37 7 0.059343
37 8 0.086698
37 9 0.143508
37 10 -0.011127
37 11 0.085165
37 12 0.065217
37 13 0.043330
37 14 0.042624
37 15 0.045626
37 16 0.042521
37 17 0.019514
37 18 0.010375
37 19 0.000834
37 20 -0.012488
37 21 -0.020645
37 22 -0.012948
37 23 -0.010841
37 24 -0.008215
37 25 -0.021698
37 26 -0.018426
37 27 -0.055526
37 28 -0.101312
37 29 -0.050782
37 30 -0.030945
37 31 0.055083
37 32 0.131555
37 33 0.106472
37 34 0.073853
37 35 0.060568
37 36 0.043360
37 37 1
37 38 0.109628
37 39 0.083489
37 40 0.076273
37 41 0.092692
37 42 0.032184
37 43 0.022950
37 44 0.015203
37 45 0.016175
37 46 0.022710
37 47 0.028489
37 48 0.022759
37 49 0.000248
37 50 -0.007537
37 51 0.005796
37 52 0.002355
37 53 0.012655
37 54 0.043508
37 55 0.079147
37 56 0.084924
37 57 0.074387
37 58 0.031769
37 59 0.002675
37 60 -0.039801
37 61 -0.014582
37 62 -0.026974
37 63 -0.024369
37 64 -0.259897
37 65 -0.285089
37 66 -0.193593
37 67 -0.144269
37 68 -0.120266
37 69 -0.107689
37 70 -0.115803

38 1 -0.105553
38 2 0.005047
38 3 0.040169
38 4 0.046031
38 5 0.065360
38 6 0.065353
38 7 0.055942
38 8 0.064509
38 9 0.088868
38 10 -0.047419
38 11 0.057124
38 12 0.041347
38 13 0.031455
38 14 0.041743
38 15 0.049899
38 16 0.042790
38 17 0.015458
38 18 0.003626
38 19 -0.009021
38 20 -0.025950
38 21 -0.040687
38 22 -0.031324
38 23 -0.028427
38 24 -0.026993
38 25 -0.043692
38 26 -0.037786
38 27 -0.082710
38 28 -0.133979
38 29 -0.071396
38 30 -0.010041
38 31 0.139437
38 32 0.182580
38 33 0.112453
38 34 0.059852
38 35 0.054544
38 36 0.071986
38 37 0.109628
38 38 1
38 39 0.023480
38 40 0.056503
38 41 0.077585
38 42 0.011372
38 43 0.009957
38 44 0.005877
38 45 0.006986
38 46 0.012378
38 47 0.016721
38 48 0.005746
38 49 -0.019524
38 50 -0.022670
38 51 -0.009106
38 52 -0.009792
38 53 -0.000729
38 54 0.043568
38 55 0.081758
38 56 0.081310
38 57 0.066855
38 58 0.025969
38 59 -0.000863
38 60 -0.037481
38 61 0.001712
38 62 0.027033
38 63 0.027978
38 64 -0.115530
38 65 -0.129930
38 66 -0.092403
38 67 -0.076857
38 68 -0.073095
38 69 -0.068535
38 70 -0.080909

39 1 0.005559
39 2 0.130762
39 3 0.177870
39 4 0.171778
39 5 0.164038
39 6 0.129882
39 7 0.086666
39 8 0.068972
39 9 0.069734
39 10 -0.048628
39 11 0.070636
39 12 0.055066
39 13 0.039989
39 14 0.046641
39 15 0.049632
39 16 0.030884
39 17 -0.005723
39 18 -0.013109
39 19 -0.027625
39 20 -0.044210
39 21 -0.060739
39 22 -0.045406
39 23 -0.037139
39 24 -0.038234
39 25 -0.062788
39 26 -0.053653
39 27 -0.115309
39 28 -0.187428
39 29 -0.090988
39 30 0.013773
39 31 0.153560
39 32 0.149850
39 33 0.077885
39 34 0.039756
39 35 0.055260
39 36 0.062023
39 37 0.083489
39 38 0.023480
39 39 1
39 40 0.135429
39 41 0.100117
39 42 0.018191
39 43 0.024016
39 44 0.019192
39 45 0.017144
39 46 0.018648
39 47 0.018665
39 48 -0.001427
39 49 -0.032815
39 50 -0.033215
39 51 -0.021018
39 52 -0.023080
39 53 -0.018014
39 54 0.045095
39 55 0.100020
39 56 0.100297
39 57 0.088168
39 58 0.050574
39 59 0.030789
39 60 0.006980
39 61 0.085173
39 62 0.188951
39 63 0.168374
39 64 0.009238
39 65 -0.032261
39 66 -0.006967
39 67 0.006618
39 68 0.011202
39 69 0.020464
39 70 0.014826

40 1 0.090425
40 2 0.225854
40 3 0.297422
40 4 0.288434
40 5 0.252644
40 6 0.175979
40 7 0.094807
40 8 0.049093
40 9 0.022532
40 10 -0.075792
40 11 0.025883
40 12 -0.000047
40 13 -0.000029
40 14 0.015591
40 15 0.022884
40 16 -0.000044
40 17 -0.041328
40 18 -0.040884
40 19 -0.061528
40 20 -0.080180
40 21 -0.095833
40 22 -0.076768
40 23 -0.063052
40 24 -0.068754
40 25 -0.110759
40 26 -0.116671
40 27 -0.200883
40 28 -0.268714
40 29 -0.070953
40 30 0.040341
40 31 0.122974
40 32 0.103733
40 33 0.035858
40 34 0.006871
40 35 0.038860
40 36 0.055125
40 37 0.076273
40 38 0.056503
40 39 0.135429
40 40 1
40 41 -0.009079
40 42 -0.018776
40 43 0.013268
40 44 0.007223
40 45 0.002572
40 46 0.000790
40 47 -0.002700
40 48 -0.030153
40 49 -0.065015
40 50 -0.058806
40 51 -0.045800
40 52 -0.053790
40 53 -0.059345
40 54 0.010045
40 55 0.084875
40 56 0.087780
40 57 0.079592
40 58 0.046422
40 59 0.035653
40 60 0.028183
40 61 0.132104
40 62 0.244906
40 63 0.188423
40 64 0.042690
40 65 -0.003160
40 66 0.026741
40 67 0.052356
40 68 0.069501
40 69 0.089440
40 70 0.094145

41 1 0.068066
41 2 0.180718
41 3 0.260116
41 4 0.272689
41 5 0.251456
41 6 0.172596
41 7 0.087483
41 8 0.040102
41 9 0.014057
41 10 -0.077169
41 11 -0.043173
41 12 -0.051486
41 13 0.037547
41 14 0.090475
41 15 0.105969
41 16 0.072467
41 17 0.011412
41 18 0.009840
41 19 -0.033563
41 20 -0.072093
41 21 -0.094740
41 22 -0.085257
41 23 -0.080258
41 24 -0.082808
41 25 -0.131150
41 26 -0.160768
41 27 -0.236214
41 28 -0.196254
41 29 0.117973
41 30 0.172830
41 31 0.210931
41 32 0.173007
41 33 0.083754
41 34 0.037753
41 35 0.046404
41 36 0.076656
41 37 0.092692
41 38 0.077585
41 39 0.100117
41 40 -0.009079
41 41 1
41 42 -0.060143
41 43 -0.040951
41 44 -0.043208
41 45 -0.035609
41 46 -0.026701
41 47 -0.020886
41 48 -0.042270
41 49 -0.073177
41 50 -0.060864
41 51 -0.038265
41 52 -0.041855
41 53 -0.044399
41 54 0.043831
41 55 0.137330
41 56 0.113003
41 57 0.072221
41 58 0.014883
41 59 -0.011127
41 60 -0.029167
41 61 0.039229
41 62 0.119784
41 63 0.112550
41 64 0.014408
41 65 -0.023908
41 66 0.008070
41 67 0.040843
41 68 0.065589
41 69 0.087135
41 70 0.092167

42 1 0.076193
42 2 0.194336
42 3 0.295620
42 4 0.308644
42 5 0.254505
42 6 0.150741
42 7 0.054203
42 8 0.003129
42 9 -0.025690
42 10 -0.089440
42 11 -0.041200
42 12 -0.009312
42 13 0.071865
42 14 0.095755
42 15 0.105975
42 16 0.080132
42 17 0.033908
42 18 0.052110
42 19 0.018307
42 20 -0.022811
42 21 -0.071176
42 22 -0.065381
42 23 -0.058981
42 24 -0.067091
42 25 -0.104024
42 26 -0.042673
42 27 -0.034176
42 28 0.047618
42 29 0.163665
42 30 0.140628
42 31 0.135306
42 32 0.098853
42 33 0.035801
42 34 -0.000151
42 35 0.008403
42 36 0.027276
42 37 0.032184
42 38 0.011372
42 39 0.018191
42 40 -0.018776
42 41 -0.060143
42 42 1
42 43 0.023784
42 44 0.010003
42 45 0.010923
42 46 0.013011
42 47 0.013453
42 48 -0.018612
42 49 -0.048286
42 50 -0.030758
42 51 -0.006486
42 52 -0.004570
42 53 -0.010489
42 54 0.095106
42 55 0.178274
42 56 0.133247
42 57 0.089312
42 58 0.038423
42 59 0.011678
42 60 0.001384
42 61 0.040923
42 62 0.099619
42 63 0.071888
42 64 0.007304
42 65 -0.012685
42 66 0.021837
42 67 0.056974
42 68 0.085778
42 69 0.115914
42 70 0.129624

43 1 0.102448
43 2 0.217027
43 3 0.329971
43 4 0.342328
43 5 0.259281
43 6 0.134816
43 7 0.031074
43 8 -0.019821
43 9 -0.048153
43 10 -0.092949
43 11 -0.063514
43 12 -0.029754
43 13 0.041418
43 14 0.063682
43 15 0.078234
43 16 0.062471
43 17 0.029860
43 18 0.058164
43 19 0.035936
43 20 0.003753
43 21 -0.057448
43 22 -0.067338
43 23 -0.061074
43 24 -0.073475
43 25 -0.067774
43 26 0.031541
43 27 0.149170
43 28 0.134913
43 29 0.141945
43 30 0.115892
43 31 0.103784
43 32 0.071350
43 33 0.016908
43 34 -0.014959
43 35 -0.005540
43 36 0.014009
43 37 0.022950
43 38 0.009957
43 39 0.024016
43 40 0.013268
43 41 -0.040951
43 42 0.023784
43 43 1
43 44 0.005990
43 45 -0.000382
43 46 -0.002151
43 47 -0.001707
43 48 -0.034953
43 49 -0.051483
43 50 -0.024821
43 51 0.000694
43 52 0.000152
43 53 -0.015019
43 54 0.061441
43 55 0.120536
43 56 0.076756
43 57 0.041046
43 58 0.008736
43 59 -0.002864
43 60 0.014670
43 61 0.037865
43 62 0.086658
43 63 0.063527
43 64 0.017599
43 65 0.004178
43 66 0.038978
43 67 0.077352
43 68 0.112354
43 69 0.152091
43 70 0.176121

44 1 0.116014
44 2 0.221453
44 3 0.340574
44 4 0.366137
44 5 0.275670
44 6 0.135837
44 7 0.023105
44 8 -0.031252
44 9 -0.060953
44 10 -0.080743
44 11 -0.074404
44 12 -0.038899
44 13 0.017235
44 14 0.035561
44 15 0.050024
44 16 0.038176
44 17 0.011830
44 18 0.041704
44 19 0.024161
44 20 0.004466
44 21 -0.040727
44 22 -0.058686
44 23 -0.038567
44 24 -0.040346
44 25 -0.010684
44 26 0.050181
44 27 0.126687
44 28 0.101062
44 29 0.098566
44 30 0.080001
44 31 0.070090
44 32 0.045186
44 33 -0.000546
44 34 -0.026066
44 35 -0.013627
44 36 0.005414
44 37 0.015203
44 38 0.005877
44 39 0.019192
44 40 0.007223
44 41 -0.043208
44 42 0.010003
44 43 0.005990
44 44 1
44 45 -0.021052
44 46 -0.023770
44 47 -0.020461
44 48 -0.052268
44 49 -0.051409
44 50 -0.017747
44 51 0.004663
44 52 -0.004705
44 53 -0.028622
44 54 0.017925
44 55 0.061088
44 56 0.022570
44 57 -0.003854
44 58 -0.010929
44 59 0.000421
44 60 0.033371
44 61 0.031989
44 62 0.067210
44 63 0.054638
44 64 0.018559
44 65 0.009009
44 66 0.046295
44 67 0.091476
44 68 0.136155
44 69 0.184578
44 70 0.214183

45 1 0.112666
45 2 0.204840
45 3 0.318070
45 4 0.360998
45 5 0.292575
45 6 0.153323
45 7 0.035029
45 8 -0.024085
45 9 -0.055328
45 10 -0.048920
45 11 -0.062460
45 12 -0.025289
45 13 0.019425
45 14 0.031235
45 15 0.041489
45 16 0.028483
45 17 0.002566
45 18 0.029669
45 19 0.010955
45 20 -0.001630
45 21 -0.016977
45 22 -0.026362
45 23 0.031475
45 24 0.018942
45 25 0.035734
45 26 0.063464
45 27 0.095961
45 28 0.068445
45 29 0.070892
45 30 0.057364
45 31 0.050730
45 32 0.033529
45 33 -0.003969
45 34 -0.022674
45 35 -0.008445
45 36 0.008429
45 37 0.016175
45 38 0.006986
45 39 0.017144
45 40 0.002572
45 41 -0.035609
45 42 0.010923
45 43 -0.000382
45 44 -0.021052
45 45 1
45 46 -0.021597
45 47 -0.015584
45 48 -0.046678
45 49 -0.025285
45 50 0.005688
45 51 0.019280
45 52 -0.000235
45 53 -0.028617
45 54 -0.005181
45 55 0.029280
45 56 -0.000728
45 57 -0.014186
45 58 0.007220
45 59 0.025550
45 60 0.043290
45 61 0.025315
45 62 0.051460
45 63 0.049101
45 64 0.016759
45 65 0.008090
45 66 0.046944
45 67 0.097579
45 68 0.149294
45 69 0.198994
45 70 0.224565

46 1 0.104862
46 2 0.186262
46 3 0.287658
46 4 0.338460
46 5 0.299899
46 6 0.175198
46 7 0.057837
46 8 -0.005619
46 9 -0.038801
46 10 -0.010823
46 11 -0.042820
46 12 -0.008764
46 13 0.028211
46 14 0.034663
46 15 0.039143
46 16 0.022634
46 17 -0.005412
46 18 0.016929
46 19 -0.005770
46 20 -0.016991
46 21 -0.005554
46 22 -0.001818
46 23 0.071979
46 24 0.032436
46 25 0.044894
46 26 0.059285
46 27 0.069829
46 28 0.044587
46 29 0.052927
46 30 0.043020
46 31 0.039359
46 32 0.029287
46 33 0.000116
46 34 -0.011218
46 35 0.004408
46 36 0.018527
46 37 0.022710
46 38 0.012378
46 39 0.018648
46 40 0.000790
46 41 -0.026701
46 42 0.013011
46 43 -0.002151
46 44 -0.023770
46 45 -0.021597
46 46 1
46 47 0.002210
46 48 -0.030017
46 49 0.017230
46 50 0.027192
46 51 0.027865
46 52 -0.000625
46 53 -0.029210
46 54 -0.027117
46 55 0.001633
46 56 -0.008139
46 57 0.003757
46 58 0.043893
46 59 0.047556
46 60 0.045440
46 61 0.024353
46 62 0.045650
46 63 0.049480
46 64 0.016472
46 65 0.005935
46 66 0.044447
46 67 0.097444
46 68 0.151725
46 69 0.197068
46 70 0.214777

47 1 0.093215
47 2 0.167004
47 3 0.255670
47 4 0.305588
47 5 0.290347
47 6 0.187291
47 7 0.078785
47 8 0.014094
47 9 -0.020226
47 10 0.020040
47 11 -0.027117
47 12 0.001590
47 13 0.032662
47 14 0.037325
47 15 0.035934
47 16 0.014991
47 17 -0.015808
47 18 0.001672
47 19 -0.025000
47 20 -0.036201
47 21 -0.002250
47 22 0.010406
47 23 0.058455
47 24 0.030338
47 25 0.040927
47 26 0.046894
47 27 0.048637
47 28 0.026003
47 29 0.038185
47 30 0.030832
47 31 0.029353
47 32 0.025696
47 33 0.005170
47 34 0.001202
47 35 0.017170
47 36 0.028859
47 37 0.028489
47 38 0.016721
47 39 0.018665
47 40 -0.002700
47 41 -0.020886
47 42 0.013453
47 43 -0.001707
47 44 -0.020461
47 45 -0.015584
47 46 0.002210
47 47 1
47 48 0.013745
47 49 0.087803
47 50 0.037003
47 51 0.025896
47 52 -0.010521
47 53 -0.035423
47 54 -0.054580
47 55 -0.030191
47 56 -0.002708
47 57 0.034884
47 58 0.065769
47 59 0.053447
47 60 0.040653
47 61 0.023675
47 62 0.042767
47 63 0.049743
47 64 0.014003
47 65 0.000029
47 66 0.036480
47 67 0.088890
47 68 0.141980
47 69 0.180862
47 70 0.191617

48 1 0.067418
48 2 0.136524
48 3 0.214965
48 4 0.260238
48 5 0.258642
48 6 0.180037
48 7 0.089320
48 8 0.029503
48 9 -0.004374
48 10 0.027872
48 11 -0.027752
48 12 -0.012346
48 13 0.023531
48 14 0.041127
48 15 0.035016
48 16 0.000749
48 17 -0.041215
48 18 -0.036261
48 19 -0.076215
48 20 -0.097820
48 21 -0.055257
48 22 -0.056363
48 23 -0.037380
48 24 -0.027639
48 25 -0.015719
48 26 -0.007059
48 27 -0.000139
48 28 -0.012046
48 29 0.006336
48 30 0.006331
48 31 0.011009
48 32 0.017036
48 33 0.008286
48 34 0.010674
48 35 0.024122
48 36 0.032295
48 37 0.022759
48 38 0.005746
48 39 -0.001427
48 40 -0.030153
48 41 -0.042270
48 42 -0.018612
48 43 -0.034953
48 44 -0.052268
48 45 -0.046678
48 46 -0.030017
48 47 0.013745
48 48 1
48 49 0.168453
48 50 -0.021746
48 51 -0.024852
48 52 -0.057100
48 53 -0.066512
48 54 -0.084019
48 55 -0.025363
48 56 0.048765
48 57 0.069309
48 58 0.064685
48 59 0.039798
48 60 0.021171
48 61 0.010655
48 62 0.030125
48 63 0.037614
48 64 0.000873
48 65 -0.014321
48 66 0.020228
48 67 0.069302
48 68 0.117100
48 69 0.148761
48 70 0.154068

49 1 0.038998
49 2 0.106365
49 3 0.178795
49 4 0.219161
49 5 0.220080
49 6 0.154901
49 7 0.076773
49 8 0.021795
49 9 -0.011239
49 10 0.010561
49 11 -0.042179
49 12 -0.038796
49 13 -0.010329
49 14 0.011579
49 15 0.002638
49 16 -0.042624
49 17 -0.093463
49 18 -0.099917
49 19 -0.149332
49 20 -0.176188
49 21 -0.115005
49 22 -0.089582
49 23 -0.053301
49 24 -0.048553
49 25 -0.057200
49 26 -0.057136
49 27 -0.046645
49 28 -0.053053
49 29 -0.036877
49 30 -0.032308
49 31 -0.023844
49 32 -0.011152
49 33 -0.010014
49 34 -0.002851
49 35 0.010260
49 36 0.015890
49 37 0.000248
49 38 -0.019524
49 39 -0.032815
49 40 -0.065015
49 41 -0.073177
49 42 -0.048286
49 43 -0.051483
49 44 -0.051409
49 45 -0.025285
49 46 0.017230
49 47 0.087803
49 48 0.168453
49 49 1
49 50 -0.135986
49 51 -0.123062
49 52 -0.173483
49 53 -0.146788
49 54 -0.114010
49 55 -0.018388
49 56 0.060904
49 57 0.068171
49 58 0.053873
49 59 0.026618
49 60 0.004469
49 61 -0.004373
49 62 0.012893
49 63 0.016674
49 64 -0.020980
49 65 -0.036245
49 66 -0.003026
49 67 0.043348
49 68 0.087459
49 69 0.116091
49 70 0.119750

50 1 0.029732
50 2 0.093915
50 3 0.158902
50 4 0.189496
50 5 0.180721
50 6 0.119033
50 7 0.049815
50 8 0.003447
50 9 -0.023288
50 10 -0.009748
50 11 -0.047546
50 12 -0.038783
50 13 -0.020022
50 14 -0.001591
50 15 -0.003630
50 16 -0.037672
50 17 -0.077549
50 18 -0.077802
50 19 -0.118272
50 20 -0.128139
50 21 -0.014809
50 22 0.069748
50 23 0.038982
50 24 0.028409
50 25 0.011028
50 26 -0.010882
50 27 -0.007955
50 28 -0.018181
50 29 -0.021303
50 30 -0.022600
50 31 -0.021472
50 32 -0.015634
50 33 -0.017551
50 34 -0.014454
50 35 -0.004016
50 36 0.004038
50 37 -0.007537
50 38 -0.022670
50 39 -0.033215
50 40 -0.058806
50 41 -0.060864
50 42 -0.030758
50 43 -0.024821
50 44 -0.017747
50 45 0.005688
50 46 0.027192
50 47 0.037003
50 48 -0.021746
50 49 -0.135986
50 50 1
50 51 -0.091438
50 52 -0.112799
50 53 -0.094170
50 54 -0.050380
50 55 -0.007586
50 56 0.027716
50 57 0.032253
50 58 0.029626
50 59 0.015261
50 60 0.001515
50 61 -0.003999
50 62 0.012661
50 63 0.011170
50 64 -0.026165
50 65 -0.042553
50 66 -0.013979
50 67 0.027248
50 68 0.067594
50 69 0.096825
50 70 0.104212

51 1 0.028333
51 2 0.094091
51 3 0.155972
51 4 0.182277
51 5 0.173400
51 6 0.117333
51 7 0.054992
51 8 0.014590
51 9 -0.007439
51 10 -0.003744
51 11 -0.034079
51 12 -0.020278
51 13 0.001975
51 14 0.032463
51 15 0.039740
51 16 0.005090
51 17 -0.038974
51 18 -0.041791
51 19 -0.092741
51 20 -0.094516
51 21 0.108647
51 22 0.139259
51 23 0.029475
51 24 0.069857
51 25 0.061961
51 26 0.030658
51 27 0.025397
51 28 0.014951
51 29 0.004341
51 30 0.002521
51 31 0.001809
51 32 0.006405
51 33 0.003605
51 34 0.002809
51 35 0.008010
51 36 0.017922
51 37 0.005796
51 38 -0.009106
51 39 -0.021018
51 40 -0.045800
51 41 -0.038265
51 42 -0.006486
51 43 0.000694
51 44 0.004663
51 45 0.019280
51 46 0.027865
51 47 0.025896
51 48 -0.024852
51 49 -0.123062
51 50 -0.091438
51 51 1
51 52 0.067263
51 53 -0.000020
51 54 0.044570
51 55 0.054436
51 56 0.062074
51 57 0.047750
51 58 0.034623
51 59 0.019595
51 60 0.007138
51 61 0.007060
51 62 0.026192
51 63 0.021547
51 64 -0.020226
51 65 -0.040318
51 66 -0.015060
51 67 0.021768
51 68 0.057317
51 69 0.083722
51 70 0.090530

52 1 0.016971
52 2 0.084646
52 3 0.143558
52 4 0.167724
52 5 0.162525
52 6 0.108803
52 7 0.047095
52 8 0.005892
52 9 -0.016928
52 10 -0.015220
52 11 -0.053533
52 12 -0.036447
52 13 -0.025653
52 14 0.011246
52 15 0.028132
52 16 -0.005382
52 17 -0.049924
52 18 -0.041497
52 19 -0.088229
52 20 -0.065655
52 21 0.124112
52 22 0.085586
52 23 0.008275
52 24 0.064841
52 25 0.059323
52 26 0.014337
52 27 0.013604
52 28 0.002902
52 29 -0.000220
52 30 -0.003080
52 31 -0.006410
52 32 -0.002314
52 33 -0.004875
52 34 -0.005396
52 35 -0.000264
52 36 0.014508
52 37 0.002355
52 38 -0.009792
52 39 -0.023080
52 40 -0.053790
52 41 -0.041855
52 42 -0.004570
52 43 0.000152
52 44 -0.004705
52 45 -0.000235
52 46 -0.000625
52 47 -0.010521
52 48 -0.057100
52 49 -0.173483
52 50 -0.112799
52 51 0.067263
52 52 1
52 53 -0.039058
52 54 0.023466
52 55 0.031586
52 56 0.044644
52 57 0.028570
52 58 0.012921
52 59 -0.000001
52 60 -0.011365
52 61 -0.004059
52 62 0.019026
52 63 0.016748
52 64 -0.033073
52 65 -0.059487
52 66 -0.035609
52 67 0.001150
52 68 0.036443
52 69 0.061464
52 70 0.067307

53 1 0.014135
53 2 0.084854
53 3 0.144110
53 4 0.169399
53 5 0.170444
53 6 0.118163
53 7 0.055194
53 8 0.012088
53 9 -0.012319
53 10 -0.015447
53 11 -0.067318
53 12 -0.047726
53 13 -0.038954
53 14 0.035264
53 15 0.099396
53 16 0.064523
53 17 -0.008162
53 18 -0.010737
53 19 -0.078104
53 20 -0.079666
53 21 0.021623
53 22 0.000965
53 23 -0.034668
53 24 0.017756
53 25 0.010760
53 26 -0.028437
53 27 -0.020436
53 28 -0.026810
53 29 -0.000787
53 30 0.003988
53 31 0.006537
53 32 0.014236
53 33 0.008829
53 34 0.005069
53 35 0.007253
53 36 0.027403
53 37 0.012655
53 38 -0.000729
53 39 -0.018014
53 40 -0.059345
53 41 -0.044399
53 42 -0.010489
53 43 -0.015019
53 44 -0.028622
53 45 -0.028617
53 46 -0.029210
53 47 -0.035423
53 48 -0.066512
53 49 -0.146788
53 50 -0.094170
53 51 -0.000020
53 52 -0.039058
53 53 1
53 54 0.025380
53 55 0.044414
53 56 0.055684
53 57 0.025759
53 58 -0.000223
53 59 -0.015192
53 60 -0.027644
53 61 -0.013126
53 62 0.015728
53 63 0.019319
53 64 -0.037342
53 65 -0.068579
53 66 -0.043667
53 67 -0.005424
53 68 0.030173
53 69 0.053478
53 70 0.057370

54 1 0.046351
54 2 0.125478
54 3 0.189463
54 4 0.212622
54 5 0.206464
54 6 0.136052
54 7 0.054481
54 8 0.001060
54 9 -0.028714
54 10 -0.020958
54 11 -0.083927
54 12 -0.019317
54 13 -0.046497
54 14 0.058024
54 15 0.165565
54 16 0.151921
54 17 0.094222
54 18 0.134289
54 19 0.083868
54 20 0.060938
54 21 0.097572
54 22 0.054773
54 23 0.014780
54 24 0.097708
54 25 0.137641
54 26 0.152845
54 27 0.121772
54 28 0.083209
54 29 0.117371
54 30 0.095539
54 31 0.076024
54 32 0.054964
54 33 0.015723
54 34 -0.000044
54 35 0.007286
54 36 0.040163
54 37 0.043508
54 38 0.043568
54 39 0.045095
54 40 0.010045
54 41 0.043831
54 42 0.095106
54 43 0.061441
54 44 0.017925
54 45 -0.005181
54 46 -0.027117
54 47 -0.054580
54 48 -0.084019
54 49 -0.114010
54 50 -0.050380
54 51 0.044570
54 52 0.023466
54 53 0.025380
54 54 1
54 55 0.017953
54 56 0.018662
54 57 -0.000887
54 58 -0.015102
54 59 -0.015862
54 60 -0.017752
54 61 0.008695
54 62 0.046608
54 63 0.052177
54 64 -0.018764
54 65 -0.059981
54 66 -0.035519
54 67 0.005213
54 68 0.044419
54 69 0.071987
54 70 0.080358

55 1 0.086443
55 2 0.170383
55 3 0.244287
55 4 0.277089
55 5 0.277083
55 6 0.190478
55 7 0.086887
55 8 0.020295
55 9 -0.013442
55 10 0.032791
55 11 -0.036174
55 12 0.118896
55 13 0.182852
55 14 0.203883
55 15 0.162259
55 16 0.119382
55 17 0.068550
55 18 0.099062
55 19 0.069270
55 20 0.054083
55 21 0.082894
55 22 0.066103
55 23 0.048193
55 24 0.113851
55 25 0.153091
55 26 0.221874
55 27 0.159547
55 28 0.100953
55 29 0.141463
55 30 0.115956
55 31 0.102166
55 32 0.084515
55 33 0.037168
55 34 0.021374
55 35 0.032044
55 36 0.065221
55 37 0.079147
55 38 0.081758
55 39 0.100020
55 40 0.084875
55 41 0.137330
55 42 0.178274
55 43 0.120536
55 44 0.061088
55 45 0.029280
55 46 0.001633
55 47 -0.030191
55 48 -0.025363
55 49 -0.018388
55 50 -0.007586
55 51 0.054436
55 52 0.031586
55 53 0.044414
55 54 0.017953
55 55 1
55 56 0.058695
55 57 0.030643
55 58 0.015774
55 59 0.019534
55 60 0.018839
55 61 0.042325
55 62 0.078180
55 63 0.088180
55 64 0.012100
55 65 -0.033731
55 66 -0.008217
55 67 0.036799
55 68 0.081087
55 69 0.110740
55 70 0.119253

56 1 0.100996
56 2 0.182375
56 3 0.264671
56 4 0.313329
56 5 0.330704
56 6 0.232342
56 7 0.105850
56 8 0.025253
56 9 -0.013507
56 10 0.075714
56 11 -0.004839
56 12 0.172606
56 13 0.324631
56 14 0.206551
56 15 0.143901
56 16 0.105007
56 17 0.058699
56 18 0.074713
56 19 0.047053
56 20 0.031132
56 21 0.050745
56 22 0.044249
56 23 0.037499
56 24 0.066797
56 25 0.088155
56 26 0.126087
56 27 0.098518
56 28 0.058495
56 29 0.108240
56 30 0.095955
56 31 0.096305
56 32 0.091072
56 33 0.047822
56 34 0.032639
56 35 0.043498
56 36 0.071520
56 37 0.084924
56 38 0.081310
56 39 0.100297
56 40 0.087780
56 41 0.113003
56 42 0.133247
56 43 0.076756
56 44 0.022570
56 45 -0.000728
56 46 -0.008139
56 47 -0.002708
56 48 0.048765
56 49 0.060904
56 50 0.027716
56 51 0.062074
56 52 0.044644
56 53 0.055684
56 54 0.018662
56 55 0.058695
56 56 1
56 57 0.006555
56 58 -0.005433
56 59 0.005201
56 60 0.007565
56 61 0.027655
56 62 0.063729
56 63 0.087149
56 64 0.021593
56 65 -0.018277
56 66 0.011384
56 67 0.061219
56 68 0.109758
56 69 0.138690
56 70 0.143962

57 1 0.126301
57 2 0.210698
57 3 0.314753
57 4 0.395160
57 5 0.435462
57 6 0.300030
57 7 0.122718
57 8 0.018279
57 9 -0.029454
57 10 0.102887
57 11 0.056253
57 12 0.154887
57 13 0.195767
57 14 0.112597
57 15 0.089332
57 16 0.068166
57 17 0.033082
57 18 0.047004
57 19 0.024128
57 20 0.009359
57 21 0.019328
57 22 0.019121
57 23 0.025361
57 24 0.029406
57 25 0.040719
57 26 0.065589
57 27 0.055901
57 28 0.027323
57 29 0.076984
57 30 0.070893
57 31 0.077089
57 32 0.074533
57 33 0.033446
57 34 0.019319
57 35 0.039751
57 36 0.059623
57 37 0.074387
57 38 0.066855
57 39 0.088168
57 40 0.079592
57 41 0.072221
57 42 0.089312
57 43 0.041046
57 44 -0.003854
57 45 -0.014186
57 46 0.003757
57 47 0.034884
57 48 0.069309
57 49 0.068171
57 50 0.032253
57 51 0.047750
57 52 0.028570
57 53 0.025759
57 54 -0.000887
57 55 0.030643
57 56 0.006555
57 57 1
57 58 -0.006335
57 59 0.012192
57 60 0.013942
57 61 0.019413
57 62 0.052449
57 63 0.085261
57 64 0.034402
57 65 0.007407
57 66 0.046361
57 67 0.104639
57 68 0.160388
57 69 0.191444
57 70 0.193018

58 1 0.142395
58 2 0.238146
58 3 0.382468
58 4 0.515568
58 5 0.557470
58 6 0.321552
58 7 0.074879
58 8 -0.041943
58 9 -0.091424
58 10 0.000310
58 11 0.007403
58 12 0.059828
58 13 0.075722
58 14 0.042355
58 15 0.041613
58 16 0.032103
58 17 0.006352
58 18 0.022263
58 19 0.005118
58 20 -0.006316
58 21 -0.002560
58 22 0.003948
58 23 0.022390
58 24 0.006517
58 25 0.007742
58 26 0.022911
58 27 0.019158
58 28 -0.003274
58 29 0.042003
58 30 0.038031
58 31 0.044192
58 32 0.036299
58 33 -0.009427
58 34 -0.031902
58 35 -0.007256
58 36 0.013586
58 37 0.031769
58 38 0.025969
58 39 0.050574
58 40 0.046422
58 41 0.014883
58 42 0.038423
58 43 0.008736
58 44 -0.010929
58 45 0.007220
58 46 0.043893
58 47 0.065769
58 48 0.064685
58 49 0.053873
58 50 0.029626
58 51 0.034623
58 52 0.012921
58 53 -0.000223
58 54 -0.015102
58 55 0.015774
58 56 -0.005433
58 57 -0.006335
58 58 1
58 59 0.016861
58 60 0.008882
58 61 -0.011608
58 62 0.020462
58 63 0.058775
58 64 0.024667
58 65 0.014813
58 66 0.066667
58 67 0.136544
58 68 0.203722
58 69 0.245379
58 70 0.247854

59 1 0.173040
59 2 0.298256
59 3 0.518127
59 4 0.737126
59 5 0.703480
59 6 0.300831
59 7 0.015801
59 8 -0.090121
59 9 -0.131110
59 10 -0.119889
59 11 -0.015036
59 12 0.015882
59 13 0.031877
59 14 0.015008
59 15 0.021165
59 16 0.015705
59 17 -0.006175
59 18 0.010248
59 19 -0.003524
59 20 -0.014579
59 21 -0.019254
59 22 -0.011118
59 23 0.010728
59 24 -0.010225
59 25 -0.015335
59 26 -0.002858
59 27 -0.004899
59 28 -0.022144
59 29 0.025164
59 30 0.023798
59 31 0.031490
59 32 0.019225
59 33 -0.032439
59 34 -0.064615
59 35 -0.043555
59 36 -0.019949
59 37 0.002675
59 38 -0.000863
59 39 0.030789
59 40 0.035653
59 41 -0.011127
59 42 0.011678
59 43 -0.002864
59 44 0.000421
59 45 0.025550
59 46 0.047556
59 47 0.053447
59 48 0.039798
59 49 0.026618
59 50 0.015261
59 51 0.019595
59 52 -0.000001
59 53 -0.015192
59 54 -0.015862
59 55 0.019534
59 56 0.005201
59 57 0.012192
59 58 0.016861
59 59 1
59 60 0.015648
59 61 -0.041085
59 62 0.000398
59 63 0.045139
59 64 0.023248
59 65 0.026767
59 66 0.088520
59 67 0.163787
59 68 0.235493
59 69 0.289745
59 70 0.299602

60 1 0.208853
60 2 0.398911
60 3 0.746982
60 4 0.989415
60 5 0.662301
60 6 0.192337
60 7 -0.057740
60 8 -0.143984
60 9 -0.175736
60 10 -0.252587
60 11 -0.041902
60 12 -0.021112
60 13 -0.005154
60 14 -0.011300
60 15 -0.000035
60 16 -0.001185
60 17 -0.018625
60 18 -0.000581
60 19 -0.009688
60 20 -0.019151
60 21 -0.029086
60 22 -0.018685
60 23 0.004553
60 24 -0.014016
60 25 -0.027576
60 26 -0.020618
60 27 -0.025628
60 28 -0.042125
60 29 0.007223
60 30 0.007236
60 31 0.015307
60 32 -0.003513
60 33 -0.063443
60 34 -0.107378
60 35 -0.094905
60 36 -0.066085
60 37 -0.039801
60 38 -0.037481
60 39 0.006980
60 40 0.028183
60 41 -0.029167
60 42 0.001384
60 43 0.014670
60 44 0.033371
60 45 0.043290
60 46 0.045440
60 47 0.040653
60 48 0.021171
60 49 0.004469
60 50 0.001515
60 51 0.007138
60 52 -0.011365
60 53 -0.027644
60 54 -0.017752
60 55 0.018839
60 56 0.007565
60 57 0.013942
60 58 0.008882
60 59 0.015648
60 60 1
60 61 -0.106162
60 62 -0.026758
60 63 0.024531
60 64 0.008679
60 65 0.021094
60 66 0.087155
60 67 0.157295
60 68 0.221013
60 69 0.283914
60 70 0.309894

61 1 0.297659
61 2 0.579397
61 3 0.859245
61 4 0.653214
61 5 0.287304
61 6 0.044975
61 7 -0.089472
61 8 -0.130320
61 9 -0.134365
61 10 -0.229993
61 11 0.025460
61 12 0.026871
61 13 0.018570
61 14 0.011581
61 15 0.022211
61 16 0.022304
61 17 0.005531
61 18 0.020462
61 19 0.011361
61 20 -0.003324
61 21 -0.023684
61 22 -0.018734
61 23 -0.004700
61 24 -0.012135
61 25 -0.021037
61 26 -0.008629
61 27 -0.012109
61 28 -0.021040
61 29 0.041202
61 30 0.047354
61 31 0.060883
61 32 0.037172
61 33 -0.031042
61 34 -0.083966
61 35 -0.086437
61 36 -0.058021
61 37 -0.014582
61 38 0.001712
61 39 0.085173
61 40 0.132104
61 41 0.039229
61 42 0.040923
61 43 0.037865
61 44 0.031989
61 45 0.025315
61 46 0.024353
61 47 0.023675
61 48 0.010655
61 49 -0.004373
61 50 -0.003999
61 51 0.007060
61 52 -0.004059
61 53 -0.013126
61 54 0.008695
61 55 0.042325
61 56 0.027655
61 57 0.019413
61 58 -0.011608
61 59 -0.041085
61 60 -0.106162
61 61 1
61 62 0.082903
61 63 0.103374
61 64 0.071024
61 65 0.069608
61 66 0.110164
61 67 0.139101
61 68 0.160670
61 69 0.204168
61 70 0.238975

62 1 0.159886
62 2 0.334595
62 3 0.256373
62 4 0.095675
62 5 -0.003349
62 6 -0.065274
62 7 -0.113419
62 8 -0.118758
62 9 -0.092497
62 10 -0.168895
62 11 0.077060
62 12 0.080321
62 13 0.051976
62 14 0.040799
62 15 0.048836
62 16 0.050398
62 17 0.035652
62 18 0.049255
62 19 0.042918
62 20 0.026978
62 21 0.002818
62 22 0.006656
62 23 0.017131
62 24 0.018918
62 25 0.011886
62 26 0.026392
62 27 0.021175
62 28 0.010446
62 29 0.076708
62 30 0.084477
62 31 0.100128
62 32 0.068253
62 33 -0.009163
62 34 -0.071678
62 35 -0.103861
62 36 -0.087107
62 37 -0.026974
62 38 0.027033
62 39 0.188951
62 40 0.244906
62 41 0.119784
62 42 0.099619
62 43 0.086658
62 44 0.067210
62 45 0.051460
62 46 0.045650
62 47 0.042767
62 48 0.030125
62 49 0.012893
62 50 0.012661
62 51 0.026192
62 52 0.019026
62 53 0.015728
62 54 0.046608
62 55 0.078180
62 56 0.063729
62 57 0.052449
62 58 0.020462
62 59 0.000398
62 60 -0.026758
62 61 0.082903
62 62 1
62 63 0.057038
62 64 0.028834
62 65 0.014527
62 66 0.021061
62 67 0.011985
62 68 0.002299
62 69 0.022943
62 70 0.046348

63 1 -0.061566
63 2 0.041911
63 3 0.012354
63 4 -0.017184
63 5 -0.009838
63 6 -0.004922
63 7 -0.016374
63 8 -0.009267
63 9 0.018993
63 10 -0.049279
63 11 0.128308
63 12 0.096850
63 13 0.067063
63 14 0.052308
63 15 0.052552
63 16 0.048484
63 17 0.029764
63 18 0.033860
63 19 0.026664
63 20 0.012604
63 21 -0.005261
63 22 0.002359
63 23 0.011154
63 24 0.009896
63 25 0.001114
63 26 0.014932
63 27 -0.006576
63 28 -0.030689
63 29 0.029762
63 30 0.047872
63 31 0.085253
63 32 0.077702
63 33 0.021488
63 34 -0.021308
63 35 -0.040284
63 36 -0.077640
63 37 -0.024369
63 38 0.027978
63 39 0.168374
63 40 0.188423
63 41 0.112550
63 42 0.071888
63 43 0.063527
63 44 0.054638
63 45 0.049101
63 46 0.049480
63 47 0.049743
63 48 0.037614
63 49 0.016674
63 50 0.011170
63 51 0.021547
63 52 0.016748
63 53 0.019319
63 54 0.052177
63 55 0.088180
63 56 0.087149
63 57 0.085261
63 58 0.058775
63 59 0.045139
63 60 0.024531
63 61 0.103374
63 62 0.057038
63 63 1
63 64 0.106807
63 65 0.045478
63 66 0.009170
63 67 -0.032129
63 68 -0.062771
63 69 -0.064323
63 70 -0.070849

64 1 0.079705
64 2 0.119318
64 3 0.049425
64 4 0.004493
64 5 0.006667
64 6 0.005917
64 7 -0.019996
64 8 -0.051430
64 9 -0.051754
64 10 -0.073270
64 11 0.051729
64 12 0.008421
64 13 -0.022780
64 14 -0.040159
64 15 -0.040225
64 16 -0.037006
64 17 -0.044470
64 18 -0.035385
64 19 -0.033629
64 20 -0.037570
64 21 -0.043118
64 22 -0.030912
64 23 -0.017822
64 24 -0.022330
64 25 -0.040317
64 26 -0.042050
64 27 -0.065542
64 28 -0.100187
64 29 -0.071114
64 30 -0.074514
64 31 -0.059367
64 32 -0.072029
64 33 -0.118420
64 34 -0.152657
64 35 -0.180201
64 36 -0.299252
64 37 -0.259897
64 38 -0.115530
64 39 0.009238
64 40 0.042690
64 41 0.014408
64 42 0.007304
64 43 0.017599
64 44 0.018559
64 45 0.016759
64 46 0.016472
64 47 0.014003
64 48 0.000873
64 49 -0.020980
64 50 -0.026165
64 51 -0.020226
64 52 -0.033073
64 53 -0.037342
64 54 -0.018764
64 55 0.012100
64 56 0.021593
64 57 0.034402
64 58 0.024667
64 59 0.023248
64 60 0.008679
64 61 0.071024
64 62 0.028834
64 63 0.106807
64 64 1
64 65 -0.021491
64 66 -0.037601
64 67 -0.058358
64 68 -0.068483
64 69 -0.058872
64 70 -0.061315

65 1 0.222690
65 2 0.183419
65 3 0.089655
65 4 0.030434
65 5 0.023554
65 6 0.012464
65 7 -0.038824
65 8 -0.114515
65 9 -0.119924
65 10 -0.067813
65 11 0.020372
65 12 -0.026207
65 13 -0.067058
65 14 -0.094520
65 15 -0.097994
65 16 -0.089249
65 17 -0.087778
65 18 -0.072163
65 19 -0.063556
65 20 -0.060403
65 21 -0.057851
65 22 -0.042822
65 23 -0.025466
65 24 -0.031894
65 25 -0.053452
65 26 -0.062307
65 27 -0.081741
65 28 -0.117950
65 29 -0.105741
65 30 -0.125822
65 31 -0.135499
65 32 -0.165408
65 33 -0.217727
65 34 -0.254061
65 35 -0.331863
65 36 -0.467811
65 37 -0.285089
65 38 -0.129930
65 39 -0.032261
65 40 -0.003160
65 41 -0.023908
65 42 -0.012685
65 43 0.004178
65 44 0.009009
65 45 0.008090
65 46 0.005935
65 47 0.000029
65 48 -0.014321
65 49 -0.036245
65 50 -0.042553
65 51 -0.040318
65 52 -0.059487
65 53 -0.068579
65 54 -0.059981
65 55 -0.033731
65 56 -0.018277
65 57 0.007407
65 58 0.014813
65 59 0.026767
65 60 0.021094
65 61 0.069608
65 62 0.014527
65 63 0.045478
65 64 -0.021491
65 65 1
65 66 -0.011799
65 67 -0.022074
65 68 -0.018880
65 69 -0.006151
65 70 -0.006339

66 1 0.230159
66 2 0.180621
66 3 0.094217
66 4 0.036552
66 5 0.031405
66 6 0.025979
66 7 -0.027302
66 8 -0.094414
66 9 -0.083225
66 10 0.008775
66 11 0.072041
66 12 0.017537
66 13 -0.027539
66 14 -0.064857
66 15 -0.075539
66 16 -0.070015
66 17 -0.069560
66 18 -0.052865
66 19 -0.042599
66 20 -0.036597
66 21 -0.030471
66 22 -0.012946
66 23 0.007949
66 24 -0.000506
66 25 -0.020637
66 26 -0.026902
66 27 -0.045654
66 28 -0.082842
66 29 -0.075417
66 30 -0.099356
66 31 -0.112657
66 32 -0.139656
66 33 -0.183647
66 34 -0.207087
66 35 -0.268545
66 36 -0.352531
66 37 -0.193593
66 38 -0.092403
66 39 -0.006967
66 40 0.026741
66 41 0.008070
66 42 0.021837
66 43 0.038978
66 44 0.046295
66 45 0.046944
66 46 0.044447
66 47 0.036480
66 48 0.020228
66 49 -0.003026
66 50 -0.013979
66 51 -0.015060
66 52 -0.035609
66 53 -0.043667
66 54 -0.035519
66 55 -0.008217
66 56 0.011384
66 57 0.046361
66 58 0.066667
66 59 0.088520
66 60 0.087155
66 61 0.110164
66 62 0.021061
66 63 0.009170
66 64 -0.037601
66 65 -0.011799
66 66 1
66 67 0.002186
66 68 0.018611
66 69 0.026489
66 70 0.021396

67 1 0.154576
67 2 0.119986
67 3 0.055562
67 4 0.012617
67 5 0.018743
67 6 0.035759
67 7 0.000976
67 8 -0.045119
67 9 -0.032159
67 10 0.073667
67 11 0.128928
67 12 0.066125
67 13 0.025561
67 14 -0.016343
67 15 -0.033290
67 16 -0.034268
67 17 -0.038426
67 18 -0.023087
67 19 -0.012958
67 20 -0.004865
67 21 0.004032
67 22 0.025341
67 23 0.050197
67 24 0.036934
67 25 0.017896
67 26 0.015590
67 27 -0.006637
67 28 -0.046878
67 29 -0.043238
67 30 -0.067570
67 31 -0.078217
67 32 -0.096711
67 33 -0.128351
67 34 -0.139188
67 35 -0.176190
67 36 -0.252054
67 37 -0.144269
67 38 -0.076857
67 39 0.006618
67 40 0.052356
67 41 0.040843
67 42 0.056974
67 43 0.077352
67 44 0.091476
67 45 0.097579
67 46 0.097444
67 47 0.088890
67 48 0.069302
67 49 0.043348
67 50 0.027248
67 51 0.021768
67 52 0.001150
67 53 -0.005424
67 54 0.005213
67 55 0.036799
67 56 0.061219
67 57 0.104639
67 58 0.136544
67 59 0.163787
67 60 0.157295
67 61 0.139101
67 62 0.011985
67 63 -0.032129
67 64 -0.058358
67 65 -0.022074
67 66 0.002186
67 67 1
67 68 0.059910
67 69 0.037338
67 70 0.017410

68 1 0.064107
68 2 0.036038
68 3 -0.009742
68 4 -0.028909
68 5 -0.001699
68 6 0.042054
68 7 0.023410
68 8 -0.009422
68 9 0.002111
68 10 0.108361
68 11 0.171253
68 12 0.104277
68 13 0.070303
68 14 0.026888
68 15 0.005680
68 16 -0.001387
68 17 -0.010025
68 18 0.004030
68 19 0.014082
68 20 0.024390
68 21 0.035605
68 22 0.061571
68 23 0.091265
68 24 0.071854
68 25 0.052513
68 26 0.053271
68 27 0.026369
68 28 -0.017746
68 29 -0.018308
68 30 -0.042656
68 31 -0.050399
68 32 -0.062501
68 33 -0.085951
68 34 -0.091106
68 35 -0.119020
68 36 -0.195188
68 37 -0.120266
68 38 -0.073095
68 39 0.011202
68 40 0.069501
68 41 0.065589
68 42 0.085778
68 43 0.112354
68 44 0.136155
68 45 0.149294
68 46 0.151725
68 47 0.141980
68 48 0.117100
68 49 0.087459
68 50 0.067594
68 51 0.057317
68 52 0.036443
68 53 0.030173
68 54 0.044419
68 55 0.081087
68 56 0.109758
68 57 0.160388
68 58 0.203722
68 59 0.235493
68 60 0.221013
68 61 0.160670
68 62 0.002299
68 63 -0.062771
68 64 -0.068483
68 65 -0.018880
68 66 0.018611
68 67 0.059910
68 68 1
68 69 -0.025916
68 70 -0.040146

69 1 0.041883
69 2 0.009021
69 3 -0.029457
69 4 -0.032338
69 5 -0.012174
69 6 0.024887
69 7 0.010938
69 8 -0.007116
69 9 0.008995
69 10 0.107389
69 11 0.189953
69 12 0.128667
69 13 0.095613
69 14 0.051456
69 15 0.028948
69 16 0.019433
69 17 0.009740
69 18 0.025516
69 19 0.037662
69 20 0.050729
69 21 0.062571
69 22 0.092436
69 23 0.128499
69 24 0.105787
69 25 0.083992
69 26 0.084990
69 27 0.057618
69 28 0.011101
69 29 0.004701
69 30 -0.021680
69 31 -0.030091
69 32 -0.042089
69 33 -0.064350
69 34 -0.070442
69 35 -0.096844
69 36 -0.168361
69 37 -0.107689
69 38 -0.068535
69 39 0.020464
69 40 0.089440
69 41 0.087135
69 42 0.115914
69 43 0.152091
69 44 0.184578
69 45 0.198994
69 46 0.197068
69 47 0.180862
69 48 0.148761
69 49 0.116091
69 50 0.096825
69 51 0.083722
69 52 0.061464
69 53 0.053478
69 54 0.071987
69 55 0.110740
69 56 0.138690
69 57 0.191444
69 58 0.245379
69 59 0.289745
69 60 0.283914
69 61 0.204168
69 62 0.022943
69 63 -0.064323
69 64 -0.058872
69 65 -0.006151
69 66 0.026489
69 67 0.037338
69 68 -0.025916
69 69 1
69 70 -0.021249

70 1 0.007972
70 2 -0.017795
70 3 -0.030223
70 4 -0.008859
70 5 -0.003548
70 6 0.019303
70 7 0.003161
70 8 -0.011522
70 9 0.003941
70 10 0.085352
70 11 0.182583
70 12 0.130381
70 13 0.096907
70 14 0.054157
70 15 0.031997
70 16 0.021589
70 17 0.012365
70 18 0.030204
70 19 0.045353
70 20 0.061037
70 21 0.071974
70 22 0.104202
70 23 0.145054
70 24 0.122296
70 25 0.096962
70 26 0.096369
70 27 0.070501
70 28 0.022872
70 29 0.009823
70 30 -0.018982
70 31 -0.028638
70 32 -0.041410
70 33 -0.062492
70 34 -0.069093
70 35 -0.093415
70 36 -0.166158
70 37 -0.115803
70 38 -0.080909
70 39 0.014826
70 40 0.094145
70 41 0.092167
70 42 0.129624
70 43 0.176121
70 44 0.214183
70 45 0.224565
70 46 0.214777
70 47 0.191617
70 48 0.154068
70 49 0.119750
70 50 0.104212
70 51 0.090530
70 52 0.067307
70 53 0.057370
70 54 0.080358
70 55 0.119253
70 56 0.143962
70 57 0.193018
70 58 0.247854
70 59 0.299602
70 60 0.309894
70 61 0.238975
70 62 0.046348
70 63 -0.070849
70 64 -0.061315
70 65 -0.006339
70 66 0.021396
70 67 0.017410
70 68 -0.040146
70 69 -0.021249
70 70 1
