# Supplementary material for: Potential effects of metal ion induced two-state allostery on the regulatory mechanism of add adenine riboswitch
Source: Commun Biol. 2022 Oct 22;5:1120. doi: 10.1038/s42003-022-04096-z (PMC9588036; doi:10.1038/s42003-022-04096-z)
Supplement: Supplementary file 5 — Supplementary Data 2 [file 42003_2022_4096_MOESM5_ESM.zip › Supplementary Data 2/fig2_data/ratio-d-kf-2.txt]

1 1 1
1 2 0.133227
1 3 -0.029866
1 4 -0.038263
1 5 -0.030496
1 6 -0.007538
1 7 -0.018493
1 8 -0.016133
1 9 0.011068
1 10 0.024841
1 11 0.126893
1 12 0.101656
1 13 0.064525
1 14 0.036991
1 15 0.025591
1 16 0.018041
1 17 0.006338
1 18 0.019033
1 19 0.026333
1 20 0.028707
1 21 0.021671
1 22 0.041866
1 23 0.066227
1 24 0.058874
1 25 0.043427
1 26 0.052785
1 27 0.033423
1 28 -0.001245
1 29 0.009609
1 30 -0.002874
1 31 0.004292
1 32 -0.007490
1 33 -0.038055
1 34 -0.055333
1 35 -0.054441
1 36 -0.134004
1 37 -0.093168
1 38 -0.067454
1 39 0.043256
1 40 0.120651
1 41 0.092471
1 42 0.106934
1 43 0.129035
1 44 0.134135
1 45 0.123148
1 46 0.111045
1 47 0.096943
1 48 0.074025
1 49 0.052571
1 50 0.036043
1 51 0.040567
1 52 0.026215
1 53 0.020381
1 54 0.049414
1 55 0.085260
1 56 0.100157
1 57 0.123190
1 58 0.139836
1 59 0.173823
1 60 0.218154
1 61 0.327335
1 62 0.203782
1 63 -0.028575
1 64 0.030722
1 65 0.142531
1 66 0.158065
1 67 0.088742
1 68 0.006495
1 69 -0.005377
1 70 -0.018566

2 1 0.133227
2 2 1
2 3 -0.007477
2 4 0.024424
2 5 0.029371
2 6 0.053367
2 7 0.041312
2 8 0.053034
2 9 0.095002
2 10 0.133555
2 11 0.265089
2 12 0.236007
2 13 0.178115
2 14 0.135649
2 15 0.116590
2 16 0.103404
2 17 0.086324
2 18 0.101177
2 19 0.108137
2 20 0.109739
2 21 0.098886
2 22 0.120193
2 23 0.149554
2 24 0.147591
2 25 0.138095
2 26 0.158797
2 27 0.144499
2 28 0.107573
2 29 0.119221
2 30 0.101055
2 31 0.105171
2 32 0.089729
2 33 0.052261
2 34 0.031735
2 35 0.031962
2 36 -0.041054
2 37 0.020445
2 38 0.042913
2 39 0.171873
2 40 0.268872
2 41 0.220720
2 42 0.241329
2 43 0.261293
2 44 0.256913
2 45 0.231303
2 46 0.207603
2 47 0.184721
2 48 0.155115
2 49 0.128684
2 50 0.107299
2 51 0.114092
2 52 0.101186
2 53 0.099821
2 54 0.140574
2 55 0.184798
2 56 0.201054
2 57 0.230800
2 58 0.262993
2 59 0.332999
2 60 0.453779
2 61 0.677560
2 62 0.439693
2 63 0.098458
2 64 0.119258
2 65 0.172051
2 66 0.181262
2 67 0.123341
2 68 0.038598
2 69 0.009503
2 70 -0.018653

3 1 -0.029866
3 2 -0.007477
3 3 1
3 4 0.061019
3 5 0.019290
3 6 0.039080
3 7 0.026674
3 8 0.051239
3 9 0.115949
3 10 0.220425
3 11 0.399001
3 12 0.350041
3 13 0.266683
3 14 0.201187
3 15 0.171315
3 16 0.154059
3 17 0.135200
3 18 0.155764
3 19 0.166910
3 20 0.174978
3 21 0.170976
3 22 0.199796
3 23 0.241505
3 24 0.238933
3 25 0.228332
3 26 0.253275
3 27 0.235074
3 28 0.180858
3 29 0.180018
3 30 0.147183
3 31 0.140923
3 32 0.120091
3 33 0.075685
3 34 0.049798
3 35 0.033101
3 36 -0.036218
3 37 0.040844
3 38 0.070486
3 39 0.215872
3 40 0.345335
3 41 0.308278
3 42 0.355634
3 43 0.392138
3 44 0.394600
3 45 0.360334
3 46 0.321640
3 47 0.283015
3 48 0.241086
3 49 0.206731
3 50 0.177659
3 51 0.180421
3 52 0.163514
3 53 0.163083
3 54 0.209769
3 55 0.265127
3 56 0.291859
3 57 0.347592
3 58 0.427601
3 59 0.586929
3 60 0.859387
3 61 1.028524
3 62 0.365779
3 63 0.051533
3 64 0.046425
3 65 0.078875
3 66 0.092189
3 67 0.056094
3 68 -0.008282
3 69 -0.029173
3 70 -0.033398

4 1 -0.038263
4 2 0.024424
4 3 0.061019
4 4 1
4 5 -0.047359
4 6 0.001792
4 7 0.000361
4 8 0.039531
4 9 0.121651
4 10 0.303363
4 11 0.500047
4 12 0.403086
4 13 0.313034
4 14 0.230647
4 15 0.191463
4 16 0.169891
4 17 0.147916
4 18 0.168093
4 19 0.178467
4 20 0.189829
4 21 0.195130
4 22 0.230413
4 23 0.277577
4 24 0.266110
4 25 0.255136
4 26 0.282915
4 27 0.250557
4 28 0.183492
4 29 0.181206
4 30 0.145849
4 31 0.138791
4 32 0.120902
4 33 0.076192
4 34 0.049682
4 35 0.024093
4 36 -0.041582
4 37 0.040504
4 38 0.067686
4 39 0.201053
4 40 0.331574
4 41 0.320723
4 42 0.369676
4 43 0.409453
4 44 0.429010
4 45 0.413656
4 46 0.381973
4 47 0.340561
4 48 0.291823
4 49 0.251007
4 50 0.211699
4 51 0.207850
4 52 0.188601
4 53 0.190141
4 54 0.235884
4 55 0.302725
4 56 0.348303
4 57 0.442069
4 58 0.585616
4 59 0.849432
4 60 1.161247
4 61 0.826136
4 62 0.178082
4 63 0.006858
4 64 0.000423
4 65 0.021467
4 66 0.033861
4 67 0.012252
4 68 -0.026197
4 69 -0.029129
4 70 -0.009795

5 1 -0.030496
5 2 0.029371
5 3 0.019290
5 4 -0.047359
5 5 1
5 6 0.067025
5 7 0.044329
5 8 0.085545
5 9 0.173611
5 10 0.471028
5 11 0.589699
5 12 0.410986
5 13 0.336904
5 14 0.247267
5 15 0.200249
5 16 0.172691
5 17 0.143884
5 18 0.155641
5 19 0.157871
5 20 0.164283
5 21 0.173218
5 22 0.205718
5 23 0.241744
5 24 0.223488
5 25 0.219354
5 26 0.252103
5 27 0.207604
5 28 0.143003
5 29 0.155694
5 30 0.130521
5 31 0.133603
5 32 0.128874
5 33 0.092345
5 34 0.075235
5 35 0.057151
5 36 -0.016920
5 37 0.062685
5 38 0.076053
5 39 0.180830
5 40 0.284380
5 41 0.292144
5 42 0.305809
5 43 0.317346
5 44 0.333069
5 45 0.344491
5 46 0.345262
5 47 0.327944
5 48 0.291828
5 49 0.253116
5 50 0.203435
5 51 0.196274
5 52 0.181402
5 53 0.190134
5 54 0.229572
5 55 0.304620
5 56 0.371193
5 57 0.495015
5 58 0.648644
5 59 0.838895
5 60 0.822553
5 61 0.411571
5 62 0.048785
5 63 -0.000844
5 64 -0.001241
5 65 0.013747
5 66 0.025971
5 67 0.016095
5 68 0.001608
5 69 -0.007259
5 70 -0.002988

6 1 -0.007538
6 2 0.053367
6 3 0.039080
6 4 0.001792
6 5 0.067025
6 6 1
6 7 0.043191
6 8 0.091916
6 9 0.174080
6 10 0.522405
6 11 0.473893
6 12 0.298634
6 13 0.258928
6 14 0.190208
6 15 0.152338
6 16 0.129530
6 17 0.100806
6 18 0.105856
6 19 0.100937
6 20 0.100477
6 21 0.107938
6 22 0.130820
6 23 0.151687
6 24 0.134013
6 25 0.132344
6 26 0.158025
6 27 0.117751
6 28 0.067711
6 29 0.096126
6 30 0.083635
6 31 0.095801
6 32 0.101069
6 33 0.070301
6 34 0.060896
6 35 0.063855
6 36 -0.008938
6 37 0.063204
6 38 0.064156
6 39 0.133258
6 40 0.193863
6 41 0.201802
6 42 0.187401
6 43 0.177492
6 44 0.179863
6 45 0.196036
6 46 0.214878
6 47 0.222009
6 48 0.211045
6 49 0.186940
6 50 0.140241
6 51 0.135440
6 52 0.124370
6 53 0.135417
6 54 0.157220
6 55 0.217547
6 56 0.274397
6 57 0.363266
6 58 0.409712
6 59 0.408939
6 60 0.298018
6 61 0.121424
6 62 -0.038469
6 63 -0.008958
6 64 -0.005509
6 65 0.002419
6 66 0.017650
6 67 0.030258
6 68 0.043837
6 69 0.028275
6 70 0.019290

7 1 -0.018493
7 2 0.041312
7 3 0.026674
7 4 0.000361
7 5 0.044329
7 6 0.043191
7 7 1
7 8 0.105590
7 9 0.161455
7 10 0.411095
7 11 0.260639
7 12 0.153472
7 13 0.144073
7 14 0.109269
7 15 0.090125
7 16 0.077085
7 17 0.050785
7 18 0.050259
7 19 0.039566
7 20 0.033000
7 21 0.037887
7 22 0.051576
7 23 0.060461
7 24 0.045787
7 25 0.042835
7 26 0.057333
7 27 0.024583
7 28 -0.012128
7 29 0.029591
7 30 0.029407
7 31 0.051193
7 32 0.067039
7 33 0.040972
7 34 0.038066
7 35 0.084826
7 36 0.007989
7 37 0.058981
7 38 0.042974
7 39 0.075720
7 40 0.096751
7 41 0.102053
7 42 0.072997
7 43 0.054434
7 44 0.048611
7 45 0.061927
7 46 0.084659
7 47 0.104201
7 48 0.113661
7 49 0.105444
7 50 0.067067
7 51 0.066731
7 52 0.058455
7 53 0.068892
7 54 0.071772
7 55 0.110012
7 56 0.142821
7 57 0.174855
7 58 0.135996
7 59 0.077581
7 60 -0.005513
7 61 -0.056747
7 62 -0.111524
7 63 -0.033397
7 64 -0.032275
7 65 -0.041977
7 66 -0.028320
7 67 0.001778
7 68 0.027534
7 69 0.014041
7 70 0.002884

8 1 -0.016133
8 2 0.053034
8 3 0.051239
8 4 0.039531
8 5 0.085545
8 6 0.091916
8 7 0.105590
8 8 1
8 9 0.172725
8 10 0.162153
8 11 0.085328
8 12 0.049540
8 13 0.047695
8 14 0.042835
8 15 0.045599
8 16 0.044387
8 17 0.020714
8 18 0.017386
8 19 0.002767
8 20 -0.008567
8 21 -0.006543
8 22 0.000737
8 23 0.003248
8 24 -0.006399
8 25 -0.012411
8 26 -0.008017
8 27 -0.033893
8 28 -0.062558
8 29 -0.008024
8 30 0.002074
8 31 0.034970
8 32 0.063810
8 33 0.037560
8 34 0.038682
8 35 0.208315
8 36 0.081439
8 37 0.098972
8 38 0.055491
8 39 0.056393
8 40 0.044004
8 41 0.045029
8 42 0.009231
8 43 -0.011621
8 44 -0.022370
8 45 -0.014188
8 46 0.004218
8 47 0.024125
8 48 0.042029
8 49 0.044112
8 50 0.014041
8 51 0.019537
8 52 0.012307
8 53 0.020543
8 54 0.011077
8 55 0.032140
8 56 0.044408
8 57 0.041485
8 58 -0.019734
8 59 -0.070476
8 60 -0.128271
8 61 -0.121236
8 62 -0.123571
8 63 -0.018573
8 64 -0.039715
8 65 -0.087913
8 66 -0.074698
8 67 -0.032994
8 68 0.000014
8 69 -0.000431
8 70 -0.007129

9 1 0.011068
9 2 0.095002
9 3 0.115949
9 4 0.121651
9 5 0.173611
9 6 0.174080
9 7 0.161455
9 8 0.172725
9 9 1
9 10 -0.053391
9 11 -0.020257
9 12 -0.009725
9 13 -0.019371
9 14 -0.000715
9 15 0.022032
9 16 0.029496
9 17 0.005985
9 18 0.002838
9 19 -0.014405
9 20 -0.028499
9 21 -0.027414
9 22 -0.022760
9 23 -0.022113
9 24 -0.027383
9 25 -0.037316
9 26 -0.041050
9 27 -0.062465
9 28 -0.087901
9 29 -0.020053
9 30 -0.001947
9 31 0.043177
9 32 0.090503
9 33 0.064117
9 34 0.087979
9 35 0.293562
9 36 0.172932
9 37 0.167328
9 38 0.092067
9 39 0.070463
9 40 0.028416
9 41 0.025650
9 42 -0.013802
9 43 -0.035241
9 44 -0.048931
9 45 -0.044043
9 46 -0.030168
9 47 -0.013409
9 48 0.004868
9 49 0.010369
9 50 -0.014577
9 51 -0.003964
9 52 -0.012798
9 53 -0.007700
9 54 -0.023583
9 55 -0.008978
9 56 -0.003189
9 57 -0.015310
9 58 -0.074851
9 59 -0.111170
9 60 -0.153237
9 61 -0.111141
9 62 -0.076116
9 63 0.036711
9 64 -0.015081
9 65 -0.083749
9 66 -0.063911
9 67 -0.020104
9 68 0.014104
9 69 0.020877
9 70 0.015329

10 1 0.024841
10 2 0.133555
10 3 0.220425
10 4 0.303363
10 5 0.471028
10 6 0.522405
10 7 0.411095
10 8 0.162153
10 9 -0.053391
10 10 1
10 11 0.082148
10 12 -0.029413
10 13 0.028067
10 14 0.031488
10 15 0.029981
10 16 0.014928
10 17 -0.017488
10 18 -0.018422
10 19 -0.036413
10 20 -0.046489
10 21 -0.040831
10 22 -0.026549
10 23 -0.019431
10 24 -0.041455
10 25 -0.056474
10 26 -0.057949
10 27 -0.095953
10 28 -0.128228
10 29 -0.064562
10 30 -0.047791
10 31 -0.009303
10 32 0.018121
10 33 -0.019872
10 34 -0.047239
10 35 0.059552
10 36 0.003748
10 37 0.008335
10 38 -0.044588
10 39 -0.044517
10 40 -0.061608
10 41 -0.054216
10 42 -0.067239
10 43 -0.071414
10 44 -0.062773
10 45 -0.034193
10 46 -0.000299
10 47 0.027668
10 48 0.038086
10 49 0.030835
10 50 -0.001974
10 51 0.003066
10 52 -0.010176
10 53 -0.010253
10 54 -0.016430
10 55 0.034141
10 56 0.083660
10 57 0.114126
10 58 0.017170
10 59 -0.094450
10 60 -0.220722
10 61 -0.201834
10 62 -0.154932
10 63 -0.037639
10 64 -0.048589
10 65 -0.044376
10 66 0.025167
10 67 0.088929
10 68 0.126617
10 69 0.126325
10 70 0.102438

11 1 0.126893
11 2 0.265089
11 3 0.399001
11 4 0.500047
11 5 0.589699
11 6 0.473893
11 7 0.260639
11 8 0.085328
11 9 -0.020257
11 10 0.082148
11 11 1
11 12 -0.044389
11 13 -0.006117
11 14 0.001638
11 15 0.012017
11 16 0.000273
11 17 -0.030668
11 18 -0.021689
11 19 -0.041898
11 20 -0.055351
11 21 -0.053274
11 22 -0.041938
11 23 -0.029499
11 24 -0.044586
11 25 -0.064848
11 26 -0.074880
11 27 -0.087934
11 28 -0.104261
11 29 -0.020325
11 30 -0.002401
11 31 0.032572
11 32 0.048378
11 33 0.000724
11 34 -0.018794
11 35 0.067466
11 36 0.046441
11 37 0.079386
11 38 0.034147
11 39 0.045515
11 40 0.012931
11 41 -0.029986
11 42 -0.033482
11 43 -0.052139
11 44 -0.059862
11 45 -0.043570
11 46 -0.022571
11 47 -0.005472
11 48 -0.001940
11 49 -0.006836
11 50 -0.029249
11 51 -0.018454
11 52 -0.037719
11 53 -0.046981
11 54 -0.058672
11 55 -0.006169
11 56 0.045446
11 57 0.103903
11 58 0.028676
11 59 -0.022045
11 60 -0.071107
11 61 -0.008061
11 62 0.044667
11 63 0.104798
11 64 0.047884
11 65 0.021513
11 66 0.071812
11 67 0.130103
11 68 0.175980
11 69 0.195829
11 70 0.186128

12 1 0.101656
12 2 0.236007
12 3 0.350041
12 4 0.403086
12 5 0.410986
12 6 0.298634
12 7 0.153472
12 8 0.049540
12 9 -0.009725
12 10 -0.029413
12 11 -0.044389
12 12 1
12 13 0.085705
12 14 0.059576
12 15 0.053297
12 16 0.022759
12 17 -0.021085
12 18 -0.009350
12 19 -0.034877
12 20 -0.051518
12 21 -0.051016
12 22 -0.037367
12 23 -0.025158
12 24 -0.030500
12 25 -0.060153
12 26 -0.078298
12 27 -0.096248
12 28 -0.109937
12 29 0.006763
12 30 0.027859
12 31 0.065570
12 32 0.074347
12 33 0.017262
12 34 -0.009343
12 35 0.036478
12 36 0.036523
12 37 0.069405
12 38 0.034461
12 39 0.052525
12 40 0.011323
12 41 -0.016782
12 42 0.007563
12 43 -0.015705
12 44 -0.027244
12 45 -0.014602
12 46 -0.002941
12 47 0.005046
12 48 -0.004341
12 49 -0.016184
12 50 -0.033267
12 51 -0.013054
12 52 -0.032782
12 53 -0.046119
12 54 -0.024950
12 55 0.100571
12 56 0.165891
12 57 0.143010
12 58 0.049419
12 59 0.008693
12 60 -0.025762
12 61 0.027560
12 62 0.084210
12 63 0.105037
12 64 0.024169
12 65 -0.014998
12 66 0.023543
12 67 0.072739
12 68 0.114933
12 69 0.142153
12 70 0.144059

13 1 0.064525
13 2 0.178115
13 3 0.266683
13 4 0.313034
13 5 0.336904
13 6 0.258928
13 7 0.144073
13 8 0.047695
13 9 -0.019371
13 10 0.028067
13 11 -0.006117
13 12 0.085705
13 13 1
13 14 0.017389
13 15 0.022018
13 16 0.000785
13 17 -0.034610
13 18 -0.011367
13 19 -0.028391
13 20 -0.031805
13 21 -0.006928
13 22 0.009607
13 23 0.018727
13 24 0.027008
13 25 0.007124
13 26 -0.007186
13 27 -0.035014
13 28 -0.076801
13 29 -0.001727
13 30 -0.002476
13 31 0.014160
13 32 0.021535
13 33 -0.023560
13 34 -0.027685
13 35 0.014299
13 36 0.024175
13 37 0.047796
13 38 0.028182
13 39 0.039469
13 40 0.004678
13 41 0.045000
13 42 0.068755
13 43 0.041221
13 44 0.019269
13 45 0.024543
13 46 0.030069
13 47 0.033865
13 48 0.032881
13 49 0.026180
13 50 -0.007121
13 51 0.007049
13 52 -0.017301
13 53 -0.027712
13 54 -0.036230
13 55 0.171288
13 56 0.314178
13 57 0.178197
13 58 0.061436
13 59 0.021845
13 60 -0.012309
13 61 0.015645
13 62 0.052641
13 63 0.073656
13 64 -0.005949
13 65 -0.053124
13 66 -0.021277
13 67 0.030001
13 68 0.076910
13 69 0.103922
13 70 0.105421

14 1 0.036991
14 2 0.135649
14 3 0.201187
14 4 0.230647
14 5 0.247267
14 6 0.190208
14 7 0.109269
14 8 0.042835
14 9 -0.000715
14 10 0.031488
14 11 0.001638
14 12 0.059576
14 13 0.017389
14 14 1
14 15 0.042953
14 16 0.026905
14 17 -0.008548
14 18 0.016675
14 19 0.002882
14 20 0.003667
14 21 0.038880
14 22 0.046326
14 23 0.040286
14 24 0.062593
14 25 0.056069
14 26 0.050772
14 27 0.013363
14 28 -0.035969
14 29 0.019320
14 30 0.005091
14 31 0.003499
14 32 0.007120
14 33 -0.021204
14 34 -0.010121
14 35 0.004448
14 36 0.027233
14 37 0.045883
14 38 0.040815
14 39 0.047651
14 40 0.016702
14 41 0.084711
14 42 0.086077
14 43 0.058531
14 44 0.034103
14 45 0.033673
14 46 0.034112
14 47 0.035541
14 48 0.045790
14 49 0.051402
14 50 0.012265
14 51 0.029108
14 52 0.016368
14 53 0.043716
14 54 0.069530
14 55 0.198078
14 56 0.196550
14 57 0.103891
14 58 0.035935
14 59 0.011313
14 60 -0.013348
14 61 0.012673
14 62 0.045208
14 63 0.062458
14 64 -0.020611
14 65 -0.078409
14 66 -0.058120
14 67 -0.012760
14 68 0.031686
14 69 0.057697
14 70 0.061171

15 1 0.025591
15 2 0.116590
15 3 0.171315
15 4 0.191463
15 5 0.200249
15 6 0.152338
15 7 0.090125
15 8 0.045599
15 9 0.022032
15 10 0.029981
15 11 0.012017
15 12 0.053297
15 13 0.022018
15 14 0.042953
15 15 1
15 16 0.063816
15 17 0.018440
15 18 0.038251
15 19 0.027279
15 20 0.028924
15 21 0.065150
15 22 0.062134
15 23 0.046168
15 24 0.080221
15 25 0.079227
15 26 0.072609
15 27 0.038915
15 28 -0.006519
15 29 0.034520
15 30 0.012222
15 31 -0.005083
15 32 -0.000184
15 33 0.000753
15 34 0.014808
15 35 0.006719
15 36 0.032269
15 37 0.044762
15 38 0.049136
15 39 0.051414
15 40 0.022276
15 41 0.095427
15 42 0.093953
15 43 0.070765
15 44 0.046896
15 45 0.042553
15 46 0.037705
15 47 0.033353
15 48 0.037311
15 49 0.042405
15 50 0.010917
15 51 0.033079
15 52 0.034404
15 53 0.104902
15 54 0.170580
15 55 0.156324
15 56 0.135258
15 57 0.082411
15 58 0.036292
15 59 0.017836
15 60 -0.002135
15 61 0.023254
15 62 0.053680
15 63 0.063156
15 64 -0.022025
15 65 -0.084435
15 66 -0.071877
15 67 -0.032995
15 68 0.007067
15 69 0.032115
15 70 0.036770

16 1 0.018041
16 2 0.103404
16 3 0.154059
16 4 0.169891
16 5 0.172691
16 6 0.129530
16 7 0.077085
16 8 0.044387
16 9 0.029496
16 10 0.014928
16 11 0.000273
16 12 0.022759
16 13 0.000785
16 14 0.026905
16 15 0.063816
16 16 1
16 17 -0.007226
16 18 0.007449
16 19 0.005436
16 20 0.009969
16 21 0.043660
16 22 0.036085
16 23 0.019070
16 24 0.059788
16 25 0.053780
16 26 0.037321
16 27 0.016588
16 28 -0.013771
16 29 0.018832
16 30 0.007485
16 31 -0.002292
16 32 0.016735
16 33 0.030045
16 34 0.030345
16 35 0.012155
16 36 0.035403
16 37 0.037597
16 38 0.040694
16 39 0.032725
16 40 -0.001792
16 41 0.059350
16 42 0.065876
16 43 0.052644
16 44 0.033474
16 45 0.028381
16 46 0.020664
16 47 0.012265
16 48 0.001659
16 49 -0.006993
16 50 -0.025220
16 51 -0.000902
16 52 0.003294
16 53 0.061884
16 54 0.144858
16 55 0.110469
16 56 0.097380
16 57 0.061705
16 58 0.026731
16 59 0.011740
16 60 -0.004287
16 61 0.022395
16 62 0.054903
16 63 0.058472
16 64 -0.021749
16 65 -0.079674
16 66 -0.069432
16 67 -0.036307
16 68 -0.001946
16 69 0.021108
16 70 0.025384

17 1 0.006338
17 2 0.086324
17 3 0.135200
17 4 0.147916
17 5 0.143884
17 6 0.100806
17 7 0.050785
17 8 0.020714
17 9 0.005985
17 10 -0.017488
17 11 -0.030668
17 12 -0.021085
17 13 -0.034610
17 14 -0.008548
17 15 0.018440
17 16 -0.007226
17 17 1
17 18 -0.050976
17 19 -0.026876
17 20 -0.016957
17 21 0.011281
17 22 0.000602
17 23 -0.015604
17 24 0.030052
17 25 0.015733
17 26 -0.011713
17 27 -0.017748
17 28 -0.024125
17 29 -0.002107
17 30 0.006151
17 31 0.002006
17 32 0.011872
17 33 0.017021
17 34 0.009816
17 35 -0.003962
17 36 0.016619
17 37 0.013457
17 38 0.013197
17 39 -0.002179
17 40 -0.040511
17 41 0.002007
17 42 0.021967
17 43 0.021242
17 44 0.008499
17 45 0.003905
17 46 -0.005590
17 47 -0.016549
17 48 -0.039139
17 49 -0.061148
17 50 -0.066500
17 51 -0.038822
17 52 -0.035620
17 53 -0.014914
17 54 0.084879
17 55 0.061103
17 56 0.053725
17 57 0.028403
17 58 0.002306
17 59 -0.009239
17 60 -0.021126
17 61 0.006048
17 62 0.040759
17 63 0.039547
17 64 -0.031715
17 65 -0.081154
17 66 -0.070495
17 67 -0.041052
17 68 -0.010713
17 69 0.011638
17 70 0.016564

18 1 0.019033
18 2 0.101177
18 3 0.155764
18 4 0.168093
18 5 0.155641
18 6 0.105856
18 7 0.050259
18 8 0.017386
18 9 0.002838
18 10 -0.018422
18 11 -0.021689
18 12 -0.009350
18 13 -0.011367
18 14 0.016675
18 15 0.038251
18 16 0.007449
18 17 -0.050976
18 18 1
18 19 0.066942
18 20 0.043422
18 21 0.036541
18 22 0.017157
18 23 -0.001300
18 24 0.065834
18 25 0.056265
18 26 0.027367
18 27 0.034433
18 28 0.052612
18 29 0.037412
18 30 0.033232
18 31 0.016317
18 32 0.012554
18 33 0.009519
18 34 0.001525
18 35 -0.005558
18 36 0.006560
18 37 0.005158
18 38 0.001478
18 39 -0.008128
18 40 -0.037291
18 41 0.003886
18 42 0.041371
18 43 0.049552
18 44 0.038902
18 45 0.031877
18 46 0.017783
18 47 0.002018
18 48 -0.033878
18 49 -0.072528
18 50 -0.071478
18 51 -0.033507
18 52 -0.025715
18 53 -0.024155
18 54 0.121597
18 55 0.091180
18 56 0.071124
18 57 0.043228
18 58 0.018914
18 59 0.007650
18 60 -0.002749
18 61 0.021363
18 62 0.055083
18 63 0.043621
18 64 -0.024216
18 65 -0.067038
18 66 -0.053764
18 67 -0.024761
18 68 0.004778
18 69 0.029135
18 70 0.036089

19 1 0.026333
19 2 0.108137
19 3 0.166910
19 4 0.178467
19 5 0.157871
19 6 0.100937
19 7 0.039566
19 8 0.002767
19 9 -0.014405
19 10 -0.036413
19 11 -0.041898
19 12 -0.034877
19 13 -0.028391
19 14 0.002882
19 15 0.027279
19 16 0.005436
19 17 -0.026876
19 18 0.066942
19 19 1
19 20 0.000283
19 21 -0.031283
19 22 -0.032800
19 23 -0.038570
19 24 0.045607
19 25 0.024204
19 26 -0.012600
19 27 0.032475
19 28 0.096208
19 29 0.055233
19 30 0.050207
19 31 0.029532
19 32 0.014884
19 33 0.000671
19 34 -0.011606
19 35 -0.012917
19 36 -0.002208
19 37 -0.001786
19 38 -0.010418
19 39 -0.021537
19 40 -0.054585
19 41 -0.034295
19 42 0.010180
19 43 0.028182
19 44 0.022378
19 45 0.014419
19 46 -0.003747
19 47 -0.023608
19 48 -0.073689
19 49 -0.128314
19 50 -0.119165
19 51 -0.075920
19 52 -0.076941
19 53 -0.095464
19 54 0.069944
19 55 0.061557
19 56 0.044923
19 57 0.021421
19 58 0.002705
19 59 -0.005288
19 60 -0.011035
19 61 0.012998
19 62 0.049512
19 63 0.036439
19 64 -0.022940
19 65 -0.058120
19 66 -0.041751
19 67 -0.012121
19 68 0.017745
19 69 0.044315
19 70 0.053920

20 1 0.028707
20 2 0.109739
20 3 0.174978
20 4 0.189829
20 5 0.164283
20 6 0.100477
20 7 0.033000
20 8 -0.008567
20 9 -0.028499
20 10 -0.046489
20 11 -0.055351
20 12 -0.051518
20 13 -0.031805
20 14 0.003667
20 15 0.028924
20 16 0.009969
20 17 -0.016957
20 18 0.043422
20 19 0.000283
20 20 1
20 21 -0.096557
20 22 -0.061765
20 23 -0.060004
20 24 0.051144
20 25 0.017679
20 26 -0.028328
20 27 0.035638
20 28 0.084611
20 29 0.035932
20 30 0.032358
20 31 0.019508
20 32 0.007217
20 33 -0.009696
20 34 -0.022644
20 35 -0.020042
20 36 -0.012345
20 37 -0.012044
20 38 -0.026347
20 39 -0.037771
20 40 -0.070430
20 41 -0.066417
20 42 -0.025873
20 43 -0.000525
20 44 0.006276
20 45 0.006184
20 46 -0.010516
20 47 -0.030342
20 48 -0.091715
20 49 -0.159847
20 50 -0.136884
20 51 -0.063405
20 52 -0.058341
20 53 -0.092733
20 54 0.053472
20 55 0.051565
20 56 0.033837
20 57 0.010437
20 58 -0.005567
20 59 -0.013627
20 60 -0.018131
20 61 -0.000039
20 62 0.034545
20 63 0.022505
20 64 -0.026503
20 65 -0.053372
20 66 -0.032880
20 67 -0.000559
20 68 0.031797
20 69 0.061084
20 70 0.072677

21 1 0.021671
21 2 0.098886
21 3 0.170976
21 4 0.195130
21 5 0.173218
21 6 0.107938
21 7 0.037887
21 8 -0.006543
21 9 -0.027414
21 10 -0.040831
21 11 -0.053274
21 12 -0.051016
21 13 -0.006928
21 14 0.038880
21 15 0.065150
21 16 0.043660
21 17 0.011281
21 18 0.036541
21 19 -0.031283
21 20 -0.096557
21 21 1
21 22 -0.026722
21 23 -0.082230
21 24 -0.007858
21 25 -0.030204
21 26 -0.023477
21 27 -0.009190
21 28 0.013188
21 29 0.000752
21 30 0.009242
21 31 0.011053
21 32 0.008855
21 33 -0.005350
21 34 -0.018233
21 35 -0.016495
21 36 -0.013763
21 37 -0.018006
21 38 -0.040637
21 39 -0.055131
21 40 -0.085731
21 41 -0.085835
21 42 -0.071040
21 43 -0.059183
21 44 -0.036247
21 45 -0.004495
21 46 0.007036
21 47 0.010591
21 48 -0.042759
21 49 -0.107311
21 50 -0.038590
21 51 0.165660
21 52 0.128035
21 53 0.017229
21 54 0.099114
21 55 0.086932
21 56 0.058923
21 57 0.024485
21 58 0.001274
21 59 -0.016019
21 60 -0.026387
21 61 -0.019739
21 62 0.010102
21 63 0.003763
21 64 -0.032144
21 65 -0.049465
21 66 -0.024242
21 67 0.011336
21 68 0.046175
21 69 0.075899
21 70 0.085791

22 1 0.041866
22 2 0.120193
22 3 0.199796
22 4 0.230413
22 5 0.205718
22 6 0.130820
22 7 0.051576
22 8 0.000737
22 9 -0.022760
22 10 -0.026549
22 11 -0.041938
22 12 -0.037367
22 13 0.009607
22 14 0.046326
22 15 0.062134
22 16 0.036085
22 17 0.000602
22 18 0.017157
22 19 -0.032800
22 20 -0.061765
22 21 -0.026722
22 22 1
22 23 -0.126459
22 24 -0.027196
22 25 -0.000486
22 26 0.005797
22 27 0.016810
22 28 0.019761
22 29 0.012293
22 30 0.015338
22 31 0.017070
22 32 0.015230
22 33 -0.000490
22 34 -0.012125
22 35 -0.006233
22 36 -0.005255
22 37 -0.006197
22 38 -0.028928
22 39 -0.038492
22 40 -0.064173
22 41 -0.071160
22 42 -0.059482
22 43 -0.062843
22 44 -0.047150
22 45 -0.001922
22 46 0.026110
22 47 0.039325
22 48 -0.030669
22 49 -0.101339
22 50 0.022031
22 51 0.179964
22 52 0.081545
22 53 0.005082
22 54 0.067032
22 55 0.080661
22 56 0.062159
22 57 0.032546
22 58 0.014649
22 59 -0.002302
22 60 -0.011419
22 61 -0.011696
22 62 0.015921
22 63 0.012804
22 64 -0.017561
22 65 -0.030720
22 66 -0.002012
22 67 0.037809
22 68 0.077506
22 69 0.110900
22 70 0.122172

23 1 0.066227
23 2 0.149554
23 3 0.241505
23 4 0.277577
23 5 0.241744
23 6 0.151687
23 7 0.060461
23 8 0.003248
23 9 -0.022113
23 10 -0.019431
23 11 -0.029499
23 12 -0.025158
23 13 0.018727
23 14 0.040286
23 15 0.046168
23 16 0.019070
23 17 -0.015604
23 18 -0.001300
23 19 -0.038570
23 20 -0.060004
23 21 -0.082230
23 22 -0.126459
23 23 1
23 24 -0.077792
23 25 -0.012491
23 26 0.015005
23 27 0.028473
23 28 0.022837
23 29 0.015450
23 30 0.015824
23 31 0.018014
23 32 0.015162
23 33 -0.002598
23 34 -0.013431
23 35 -0.001860
23 36 -0.004182
23 37 -0.001962
23 38 -0.025514
23 39 -0.030442
23 40 -0.049652
23 41 -0.063379
23 42 -0.049777
23 43 -0.053076
23 44 -0.020140
23 45 0.074598
23 46 0.124238
23 47 0.104660
23 48 -0.004483
23 49 -0.070887
23 50 0.005365
23 51 0.055174
23 52 0.007817
23 53 -0.027146
23 54 0.029831
23 55 0.067415
23 56 0.062451
23 57 0.046045
23 58 0.039418
23 59 0.024040
23 60 0.014769
23 61 0.003699
23 62 0.026903
23 63 0.021565
23 64 -0.003967
23 65 -0.011777
23 66 0.021769
23 67 0.066388
23 68 0.111478
23 69 0.151374
23 70 0.166670

24 1 0.058874
24 2 0.147591
24 3 0.238933
24 4 0.266110
24 5 0.223488
24 6 0.134013
24 7 0.045787
24 8 -0.006399
24 9 -0.027383
24 10 -0.041455
24 11 -0.044586
24 12 -0.030500
24 13 0.027008
24 14 0.062593
24 15 0.080221
24 16 0.059788
24 17 0.030052
24 18 0.065834
24 19 0.045607
24 20 0.051144
24 21 -0.007858
24 22 -0.027196
24 23 -0.077792
24 24 1
24 25 0.120128
24 26 0.088494
24 27 0.110129
24 28 0.087418
24 29 0.057968
24 30 0.051833
24 31 0.047197
24 32 0.034141
24 33 0.005846
24 34 -0.014074
24 35 -0.007051
24 36 -0.006231
24 37 -0.002086
24 38 -0.026431
24 39 -0.032509
24 40 -0.055209
24 41 -0.066297
24 42 -0.057070
24 43 -0.064932
24 44 -0.021177
24 45 0.045373
24 46 0.053098
24 47 0.045902
24 48 -0.017791
24 49 -0.060888
24 50 -0.002268
24 51 0.088039
24 52 0.057106
24 53 0.011136
24 54 0.095272
24 55 0.116233
24 56 0.078820
24 57 0.039055
24 58 0.015130
24 59 -0.002667
24 60 -0.007646
24 61 -0.005629
24 62 0.028204
24 63 0.019763
24 64 -0.010523
24 65 -0.021598
24 66 0.009716
24 67 0.049811
24 68 0.089258
24 69 0.126627
24 70 0.142958

25 1 0.043427
25 2 0.138095
25 3 0.228332
25 4 0.255136
25 5 0.219354
25 6 0.132344
25 7 0.042835
25 8 -0.012411
25 9 -0.037316
25 10 -0.056474
25 11 -0.064848
25 12 -0.060153
25 13 0.007124
25 14 0.056069
25 15 0.079227
25 16 0.053780
25 17 0.015733
25 18 0.056265
25 19 0.024204
25 20 0.017679
25 21 -0.030204
25 22 -0.000486
25 23 -0.012491
25 24 0.120128
25 25 1
25 26 0.056990
25 27 0.065302
25 28 0.048295
25 29 0.035607
25 30 0.034598
25 31 0.033020
25 32 0.021178
25 33 -0.007238
25 34 -0.026813
25 35 -0.018821
25 36 -0.017004
25 37 -0.015300
25 38 -0.041961
25 39 -0.054491
25 40 -0.093995
25 41 -0.112118
25 42 -0.096696
25 43 -0.068363
25 44 -0.005837
25 45 0.046196
25 46 0.050881
25 47 0.044705
25 48 -0.013483
25 49 -0.058712
25 50 -0.014298
25 51 0.074158
25 52 0.049112
25 53 -0.003885
25 54 0.124256
25 55 0.146636
25 56 0.093926
25 57 0.044191
25 58 0.010905
25 59 -0.011746
25 60 -0.023554
25 61 -0.014825
25 62 0.022424
25 63 0.013189
25 64 -0.026551
25 65 -0.042637
25 66 -0.011427
25 67 0.028935
25 68 0.067636
25 69 0.102417
25 70 0.115811

26 1 0.052785
26 2 0.158797
26 3 0.253275
26 4 0.282915
26 5 0.252103
26 6 0.158025
26 7 0.057333
26 8 -0.008017
26 9 -0.041050
26 10 -0.057949
26 11 -0.074880
26 12 -0.078298
26 13 -0.007186
26 14 0.050772
26 15 0.072609
26 16 0.037321
26 17 -0.011713
26 18 0.027367
26 19 -0.012600
26 20 -0.028328
26 21 -0.023477
26 22 0.005797
26 23 0.015005
26 24 0.088494
26 25 0.056990
26 26 1
26 27 0.033690
26 28 0.001950
26 29 0.035613
26 30 0.030946
26 31 0.030804
26 32 0.018264
26 33 -0.014973
26 34 -0.033560
26 35 -0.018897
26 36 -0.014629
26 37 -0.008165
26 38 -0.032641
26 39 -0.041186
26 40 -0.093822
26 41 -0.132124
26 42 -0.042450
26 43 0.017828
26 44 0.040924
26 45 0.060295
26 46 0.051789
26 47 0.038547
26 48 -0.013492
26 49 -0.050506
26 50 -0.028940
26 51 0.030095
26 52 0.001312
26 53 -0.049352
26 54 0.121436
26 55 0.200443
26 56 0.124702
26 57 0.062736
26 58 0.020999
26 59 -0.002485
26 60 -0.017841
26 61 -0.001658
26 62 0.039116
26 63 0.030573
26 64 -0.023570
26 65 -0.047706
26 66 -0.015587
26 67 0.027736
26 68 0.068943
26 69 0.103537
26 70 0.115336

27 1 0.033423
27 2 0.144499
27 3 0.235074
27 4 0.250557
27 5 0.207604
27 6 0.117751
27 7 0.024583
27 8 -0.033893
27 9 -0.062465
27 10 -0.095953
27 11 -0.087934
27 12 -0.096248
27 13 -0.035014
27 14 0.013363
27 15 0.038915
27 16 0.016588
27 17 -0.017748
27 18 0.034433
27 19 0.032475
27 20 0.035638
27 21 -0.009190
27 22 0.016810
27 23 0.028473
27 24 0.110129
27 25 0.065302
27 26 0.033690
27 27 1
27 28 -0.008551
27 29 0.012669
27 30 0.012729
27 31 0.011170
27 32 -0.009140
27 33 -0.043611
27 34 -0.064103
27 35 -0.049154
27 36 -0.048655
27 37 -0.048494
27 38 -0.079291
27 39 -0.101545
27 40 -0.175333
27 41 -0.213941
27 42 -0.046845
27 43 0.123854
27 44 0.114105
27 45 0.090240
27 46 0.063163
27 47 0.042084
27 48 -0.004500
27 49 -0.040835
27 50 -0.022771
27 51 0.029464
27 52 0.006433
27 53 -0.040016
27 54 0.093023
27 55 0.137814
27 56 0.092515
27 57 0.049524
27 58 0.013876
27 59 -0.008506
27 60 -0.027040
27 61 -0.007412
27 62 0.033938
27 63 0.009192
27 64 -0.049710
27 65 -0.071565
27 66 -0.038492
27 67 0.001927
27 68 0.038970
27 69 0.073869
27 70 0.088363

28 1 -0.001245
28 2 0.107573
28 3 0.180858
28 4 0.183492
28 5 0.143003
28 6 0.067711
28 7 -0.012128
28 8 -0.062558
28 9 -0.087901
28 10 -0.128228
28 11 -0.104261
28 12 -0.109937
28 13 -0.076801
28 14 -0.035969
28 15 -0.006519
28 16 -0.013771
28 17 -0.024125
28 18 0.052612
28 19 0.096208
28 20 0.084611
28 21 0.013188
28 22 0.019761
28 23 0.022837
28 24 0.087418
28 25 0.048295
28 26 0.001950
28 27 -0.008551
28 28 1
28 29 -0.068027
28 30 -0.030165
28 31 -0.031877
28 32 -0.056983
28 33 -0.085333
28 34 -0.102198
28 35 -0.087412
28 36 -0.088834
28 37 -0.098425
28 38 -0.131919
28 39 -0.172385
28 40 -0.251373
28 41 -0.201213
28 42 0.021036
28 43 0.111504
28 44 0.088880
28 45 0.062246
28 46 0.038441
28 47 0.020277
28 48 -0.015211
28 49 -0.043710
28 50 -0.027692
28 51 0.018972
28 52 0.000220
28 53 -0.043414
28 54 0.059108
28 55 0.082002
28 56 0.051249
28 57 0.019801
28 58 -0.010187
28 59 -0.028301
28 60 -0.047136
28 61 -0.019655
28 62 0.021592
28 63 -0.014791
28 64 -0.085894
28 65 -0.111386
28 66 -0.080158
28 67 -0.043072
28 68 -0.010134
28 69 0.022512
28 70 0.036908

29 1 0.009609
29 2 0.119221
29 3 0.180018
29 4 0.181206
29 5 0.155694
29 6 0.096126
29 7 0.029591
29 8 -0.008024
29 9 -0.020053
29 10 -0.064562
29 11 -0.020325
29 12 0.006763
29 13 -0.001727
29 14 0.019320
29 15 0.034520
29 16 0.018832
29 17 -0.002107
29 18 0.037412
29 19 0.055233
29 20 0.035932
29 21 0.000752
29 22 0.012293
29 23 0.015450
29 24 0.057968
29 25 0.035607
29 26 0.035613
29 27 0.012669
29 28 -0.068027
29 29 1
29 30 0.043456
29 31 0.028508
29 32 -0.010346
29 33 -0.035591
29 34 -0.049728
29 35 -0.044817
29 36 -0.048290
29 37 -0.055331
29 38 -0.072652
29 39 -0.078027
29 40 -0.073881
29 41 0.088980
29 42 0.138404
29 43 0.123612
29 44 0.088510
29 45 0.065726
29 46 0.047638
29 47 0.033215
29 48 0.004254
29 49 -0.023302
29 50 -0.025581
29 51 0.006900
29 52 0.000195
29 53 -0.014504
29 54 0.096433
29 55 0.123802
29 56 0.099951
29 57 0.068674
29 58 0.034223
29 59 0.017818
29 60 0.000313
29 61 0.040170
29 62 0.085725
29 63 0.046055
29 64 -0.056664
29 65 -0.101791
29 66 -0.077384
29 67 -0.044732
29 68 -0.016267
29 69 0.010582
29 70 0.019109

30 1 -0.002874
30 2 0.101055
30 3 0.147183
30 4 0.145849
30 5 0.130521
30 6 0.083635
30 7 0.029407
30 8 0.002074
30 9 -0.001947
30 10 -0.047791
30 11 -0.002401
30 12 0.027859
30 13 -0.002476
30 14 0.005091
30 15 0.012222
30 16 0.007485
30 17 0.006151
30 18 0.033232
30 19 0.050207
30 20 0.032358
30 21 0.009242
30 22 0.015338
30 23 0.015824
30 24 0.051833
30 25 0.034598
30 26 0.030946
30 27 0.012729
30 28 -0.030165
30 29 0.043456
30 30 1
30 31 0.003318
30 32 -0.035832
30 33 -0.039100
30 34 -0.043330
30 35 -0.045028
30 36 -0.043249
30 37 -0.043116
30 38 -0.012071
30 39 0.021963
30 40 0.028721
30 41 0.145319
30 42 0.122648
30 43 0.103037
30 44 0.072864
30 45 0.054003
30 46 0.039095
30 47 0.026908
30 48 0.005247
30 49 -0.016070
30 50 -0.023242
30 51 0.003218
30 52 -0.001456
30 53 -0.006707
30 54 0.079179
30 55 0.101435
30 56 0.088385
30 57 0.063689
30 58 0.031497
30 59 0.017854
30 60 0.001707
30 61 0.047085
30 62 0.093066
30 63 0.065200
30 64 -0.058000
30 65 -0.122156
30 66 -0.104192
30 67 -0.072867
30 68 -0.044789
30 69 -0.020007
30 70 -0.013347

31 1 0.004292
31 2 0.105171
31 3 0.140923
31 4 0.138791
31 5 0.133603
31 6 0.095801
31 7 0.051193
31 8 0.034970
31 9 0.043177
31 10 -0.009303
31 11 0.032572
31 12 0.065570
31 13 0.014160
31 14 0.003499
31 15 -0.005083
31 16 -0.002292
31 17 0.002006
31 18 0.016317
31 19 0.029532
31 20 0.019508
31 21 0.011053
31 22 0.017070
31 23 0.018014
31 24 0.047197
31 25 0.033020
31 26 0.030804
31 27 0.011170
31 28 -0.031877
31 29 0.028508
31 30 0.003318
31 31 1
31 32 -0.045412
31 33 -0.012597
31 34 -0.005477
31 35 -0.019334
31 36 0.002669
31 37 0.039940
31 38 0.141401
31 39 0.158685
31 40 0.112007
31 41 0.189334
31 42 0.122899
31 43 0.095527
31 44 0.066004
31 45 0.049662
31 46 0.037287
31 47 0.026981
31 48 0.011514
31 49 -0.004676
31 50 -0.018740
31 51 0.001013
31 52 -0.004079
31 53 -0.000372
31 54 0.064953
31 55 0.091621
31 56 0.090862
31 57 0.072330
31 58 0.040190
31 59 0.028359
31 60 0.012851
31 61 0.063472
31 62 0.110342
31 63 0.105417
31 64 -0.036575
31 65 -0.127396
31 66 -0.117049
31 67 -0.084679
31 68 -0.054267
31 69 -0.030370
31 70 -0.024786

32 1 -0.007490
32 2 0.089729
32 3 0.120091
32 4 0.120902
32 5 0.128874
32 6 0.101069
32 7 0.067039
32 8 0.063810
32 9 0.090503
32 10 0.018121
32 11 0.048378
32 12 0.074347
32 13 0.021535
32 14 0.007120
32 15 -0.000184
32 16 0.016735
32 17 0.011872
32 18 0.012554
32 19 0.014884
32 20 0.007217
32 21 0.008855
32 22 0.015230
32 23 0.015162
32 24 0.034141
32 25 0.021178
32 26 0.018264
32 27 -0.009140
32 28 -0.056983
32 29 -0.010346
32 30 -0.035832
32 31 -0.045412
32 32 1
32 33 0.069478
32 34 0.056799
32 35 0.002484
32 36 0.063899
32 37 0.121002
32 38 0.186093
32 39 0.150534
32 40 0.094871
32 41 0.158405
32 42 0.091218
32 43 0.067152
32 44 0.044022
32 45 0.034804
32 46 0.029310
32 47 0.025287
32 48 0.019741
32 49 0.010866
32 50 -0.009742
32 51 0.005424
32 52 0.000955
32 53 0.011887
32 54 0.049817
32 55 0.078655
32 56 0.088727
32 57 0.072941
32 58 0.035307
32 59 0.019203
32 60 -0.002759
32 61 0.042449
32 62 0.079132
32 63 0.098555
32 64 -0.042925
32 65 -0.150256
32 66 -0.141453
32 67 -0.102680
32 68 -0.066648
32 69 -0.043136
32 70 -0.038626

33 1 -0.038055
33 2 0.052261
33 3 0.075685
33 4 0.076192
33 5 0.092345
33 6 0.070301
33 7 0.040972
33 8 0.037560
33 9 0.064117
33 10 -0.019872
33 11 0.000724
33 12 0.017262
33 13 -0.023560
33 14 -0.021204
33 15 0.000753
33 16 0.030045
33 17 0.017021
33 18 0.009519
33 19 0.000671
33 20 -0.009696
33 21 -0.005350
33 22 -0.000490
33 23 -0.002598
33 24 0.005846
33 25 -0.007238
33 26 -0.014973
33 27 -0.043611
33 28 -0.085333
33 29 -0.035591
33 30 -0.039100
33 31 -0.012597
33 32 0.069478
33 33 1
33 34 0.040777
33 35 -0.037146
33 36 0.092583
33 37 0.111798
33 38 0.116675
33 39 0.075935
33 40 0.028944
33 41 0.074872
33 42 0.031545
33 43 0.015398
33 44 -0.000115
33 45 -0.001818
33 46 0.000805
33 47 0.005278
33 48 0.011699
33 49 0.011876
33 50 -0.010757
33 51 0.002395
33 52 -0.002069
33 53 0.008879
33 54 0.013837
33 55 0.033424
33 56 0.046697
33 57 0.033366
33 58 -0.008810
33 59 -0.030597
33 60 -0.060518
33 61 -0.024036
33 62 0.001280
33 63 0.041204
33 64 -0.084155
33 65 -0.193564
33 66 -0.180071
33 67 -0.131345
33 68 -0.088202
33 69 -0.064364
33 70 -0.059404

34 1 -0.055333
34 2 0.031735
34 3 0.049798
34 4 0.049682
34 5 0.075235
34 6 0.060896
34 7 0.038066
34 8 0.038682
34 9 0.087979
34 10 -0.047239
34 11 -0.018794
34 12 -0.009343
34 13 -0.027685
34 14 -0.010121
34 15 0.014808
34 16 0.030345
34 17 0.009816
34 18 0.001525
34 19 -0.011606
34 20 -0.022644
34 21 -0.018233
34 22 -0.012125
34 23 -0.013431
34 24 -0.014074
34 25 -0.026813
34 26 -0.033560
34 27 -0.064103
34 28 -0.102198
34 29 -0.049728
34 30 -0.043330
34 31 -0.005477
34 32 0.056799
34 33 0.040777
34 34 1
34 35 -0.040510
34 36 0.136440
34 37 0.095388
34 38 0.061676
34 39 0.032331
34 40 -0.002972
34 41 0.029283
34 42 -0.004600
34 43 -0.016917
34 44 -0.026772
34 45 -0.022240
34 46 -0.012139
34 47 -0.000209
34 48 0.012713
34 49 0.015475
34 50 -0.009618
34 51 0.000733
34 52 -0.004623
34 53 0.004411
34 54 -0.002789
34 55 0.015870
34 56 0.029875
34 57 0.017971
34 58 -0.032206
34 59 -0.063424
34 60 -0.104736
34 61 -0.077290
34 62 -0.063405
34 63 -0.004083
34 64 -0.113263
34 65 -0.218352
34 66 -0.194179
34 67 -0.135401
34 68 -0.088193
34 69 -0.066799
34 70 -0.063643

35 1 -0.054441
35 2 0.031962
35 3 0.033101
35 4 0.024093
35 5 0.057151
35 6 0.063855
35 7 0.084826
35 8 0.208315
35 9 0.293562
35 10 0.059552
35 11 0.067466
35 12 0.036478
35 13 0.014299
35 14 0.004448
35 15 0.006719
35 16 0.012155
35 17 -0.003962
35 18 -0.005558
35 19 -0.012917
35 20 -0.020042
35 21 -0.016495
35 22 -0.006233
35 23 -0.001860
35 24 -0.007051
35 25 -0.018821
35 26 -0.018897
35 27 -0.049154
35 28 -0.087412
35 29 -0.044817
35 30 -0.045028
35 31 -0.019334
35 32 0.002484
35 33 -0.037146
35 34 -0.040510
35 35 1
35 36 0.043260
35 37 0.072689
35 38 0.048079
35 39 0.044366
35 40 0.031133
35 41 0.042733
35 42 0.011797
35 43 0.001515
35 44 -0.005571
35 45 -0.000345
35 46 0.010311
35 47 0.020860
35 48 0.028203
35 49 0.024933
35 50 -0.001216
35 51 0.004691
35 52 -0.003498
35 53 0.002218
35 54 0.002132
35 55 0.028008
35 56 0.047641
35 57 0.051773
35 58 0.011006
35 59 -0.019819
35 60 -0.066640
35 61 -0.050816
35 62 -0.068233
35 63 0.003196
35 64 -0.107447
35 65 -0.257512
35 66 -0.229207
35 67 -0.152505
35 68 -0.098736
35 69 -0.077862
35 70 -0.074603

36 1 -0.134004
36 2 -0.041054
36 3 -0.036218
36 4 -0.041582
36 5 -0.016920
36 6 -0.008938
36 7 0.007989
36 8 0.081439
36 9 0.172932
36 10 0.003748
36 11 0.046441
36 12 0.036523
36 13 0.024175
36 14 0.027233
36 15 0.032269
36 16 0.035403
36 17 0.016619
36 18 0.006560
36 19 -0.002208
36 20 -0.012345
36 21 -0.013763
36 22 -0.005255
36 23 -0.004182
36 24 -0.006231
36 25 -0.017004
36 26 -0.014629
36 27 -0.048655
36 28 -0.088834
36 29 -0.048290
36 30 -0.043249
36 31 0.002669
36 32 0.063899
36 33 0.092583
36 34 0.136440
36 35 0.043260
36 36 1
36 37 0.029504
36 38 0.052235
36 39 0.033533
36 40 0.027011
36 41 0.052970
36 42 0.013040
36 43 0.003978
36 44 -0.002241
36 45 0.002168
36 46 0.011548
36 47 0.021221
36 48 0.026404
36 49 0.022135
36 50 -0.000983
36 51 0.008041
36 52 0.005194
36 53 0.014044
36 54 0.024076
36 55 0.048856
36 56 0.060999
36 57 0.053065
36 58 0.010309
36 59 -0.020807
36 60 -0.064866
36 61 -0.050066
36 62 -0.072937
36 63 -0.045129
36 64 -0.228221
36 65 -0.405188
36 66 -0.328688
36 67 -0.240231
36 68 -0.185420
36 69 -0.158120
36 70 -0.153277

37 1 -0.093168
37 2 0.020445
37 3 0.040844
37 4 0.040504
37 5 0.062685
37 6 0.063204
37 7 0.058981
37 8 0.098972
37 9 0.167328
37 10 0.008335
37 11 0.079386
37 12 0.069405
37 13 0.047796
37 14 0.045883
37 15 0.044762
37 16 0.037597
37 17 0.013457
37 18 0.005158
37 19 -0.001786
37 20 -0.012044
37 21 -0.018006
37 22 -0.006197
37 23 -0.001962
37 24 -0.002086
37 25 -0.015300
37 26 -0.008165
37 27 -0.048494
37 28 -0.098425
37 29 -0.055331
37 30 -0.043116
37 31 0.039940
37 32 0.121002
37 33 0.111798
37 34 0.095388
37 35 0.072689
37 36 0.029504
37 37 1
37 38 0.106322
37 39 0.074799
37 40 0.068654
37 41 0.090150
37 42 0.034906
37 43 0.026705
37 44 0.019892
37 45 0.021476
37 46 0.026955
37 47 0.031828
37 48 0.027551
37 49 0.015762
37 50 -0.005296
37 51 0.006407
37 52 0.003056
37 53 0.009665
37 54 0.039716
37 55 0.076933
37 56 0.090373
37 57 0.082726
37 58 0.042265
37 59 0.015482
37 60 -0.023993
37 61 0.011643
37 62 0.013507
37 63 0.046258
37 64 -0.176864
37 65 -0.256471
37 66 -0.187973
37 67 -0.140807
37 68 -0.114185
37 69 -0.098348
37 70 -0.102619

38 1 -0.067454
38 2 0.042913
38 3 0.070486
38 4 0.067686
38 5 0.076053
38 6 0.064156
38 7 0.042974
38 8 0.055491
38 9 0.092067
38 10 -0.044588
38 11 0.034147
38 12 0.034461
38 13 0.028182
38 14 0.040815
38 15 0.049136
38 16 0.040694
38 17 0.013197
38 18 0.001478
38 19 -0.010418
38 20 -0.026347
38 21 -0.040637
38 22 -0.028928
38 23 -0.025514
38 24 -0.026431
38 25 -0.041961
38 26 -0.032641
38 27 -0.079291
38 28 -0.131919
38 29 -0.072652
38 30 -0.012071
38 31 0.141401
38 32 0.186093
38 33 0.116675
38 34 0.061676
38 35 0.048079
38 36 0.052235
38 37 0.106322
38 38 1
38 39 -0.002953
38 40 0.032003
38 41 0.063316
38 42 0.004096
38 43 0.003328
38 44 0.000970
38 45 0.003500
38 46 0.008879
38 47 0.013421
38 48 0.005204
38 49 -0.009115
38 50 -0.024860
38 51 -0.008627
38 52 -0.010338
38 53 -0.006946
38 54 0.033512
38 55 0.071069
38 56 0.076658
38 57 0.062164
38 58 0.021518
38 59 -0.005418
38 60 -0.042089
38 61 0.004048
38 62 0.044543
38 63 0.072118
38 64 -0.084022
38 65 -0.130012
38 66 -0.098628
38 67 -0.080641
38 68 -0.072445
38 69 -0.063426
38 70 -0.070889

39 1 0.043256
39 2 0.171873
39 3 0.215872
39 4 0.201053
39 5 0.180830
39 6 0.133258
39 7 0.075720
39 8 0.056393
39 9 0.070463
39 10 -0.044517
39 11 0.045515
39 12 0.052525
39 13 0.039469
39 14 0.047651
39 15 0.051414
39 16 0.032725
39 17 -0.002179
39 18 -0.008128
39 19 -0.021537
39 20 -0.037771
39 21 -0.055131
39 22 -0.038492
39 23 -0.030442
39 24 -0.032509
39 25 -0.054491
39 26 -0.041186
39 27 -0.101545
39 28 -0.172385
39 29 -0.078027
39 30 0.021963
39 31 0.158685
39 32 0.150534
39 33 0.075935
39 34 0.032331
39 35 0.044366
39 36 0.033533
39 37 0.074799
39 38 -0.002953
39 39 1
39 40 0.108700
39 41 0.092184
39 42 0.016828
39 43 0.020308
39 44 0.016470
39 45 0.015498
39 46 0.016760
39 47 0.016987
39 48 0.000272
39 49 -0.020187
39 50 -0.033911
39 51 -0.015242
39 52 -0.019948
39 53 -0.021694
39 54 0.036023
39 55 0.088794
39 56 0.095320
39 57 0.081434
39 58 0.043043
39 59 0.021937
39 60 -0.003819
39 61 0.079689
39 62 0.197570
39 63 0.189762
39 64 0.017769
39 65 -0.039716
39 66 -0.016375
39 67 0.001005
39 68 0.011182
39 69 0.025536
39 70 0.024318

40 1 0.120651
40 2 0.268872
40 3 0.345335
40 4 0.331574
40 5 0.284380
40 6 0.193863
40 7 0.096751
40 8 0.044004
40 9 0.028416
40 10 -0.061608
40 11 0.012931
40 12 0.011323
40 13 0.004678
40 14 0.016702
40 15 0.022276
40 16 -0.001792
40 17 -0.040511
40 18 -0.037291
40 19 -0.054585
40 20 -0.070430
40 21 -0.085731
40 22 -0.064173
40 23 -0.049652
40 24 -0.055209
40 25 -0.093995
40 26 -0.093822
40 27 -0.175333
40 28 -0.251373
40 29 -0.073881
40 30 0.028721
40 31 0.112007
40 32 0.094871
40 33 0.028944
40 34 -0.002972
40 35 0.031133
40 36 0.027011
40 37 0.068654
40 38 0.032003
40 39 0.108700
40 40 1
40 41 -0.001565
40 42 -0.006806
40 43 0.018583
40 44 0.012425
40 45 0.007899
40 46 0.004361
40 47 -0.000042
40 48 -0.024695
40 49 -0.049019
40 50 -0.058158
40 51 -0.037487
40 52 -0.049943
40 53 -0.063119
40 54 0.000791
40 55 0.074190
40 56 0.086718
40 57 0.077033
40 58 0.043625
40 59 0.032212
40 60 0.023131
40 61 0.132984
40 62 0.255757
40 63 0.202421
40 64 0.052304
40 65 -0.003687
40 66 0.023653
40 67 0.052434
40 68 0.075129
40 69 0.099818
40 70 0.107378

41 1 0.092471
41 2 0.220720
41 3 0.308278
41 4 0.320723
41 5 0.292144
41 6 0.201802
41 7 0.102053
41 8 0.045029
41 9 0.025650
41 10 -0.054216
41 11 -0.029986
41 12 -0.016782
41 13 0.045000
41 14 0.084711
41 15 0.095427
41 16 0.059350
41 17 0.002007
41 18 0.003886
41 19 -0.034295
41 20 -0.066417
41 21 -0.085835
41 22 -0.071160
41 23 -0.063379
41 24 -0.066297
41 25 -0.112118
41 26 -0.132124
41 27 -0.213941
41 28 -0.201213
41 29 0.088980
41 30 0.145319
41 31 0.189334
41 32 0.158405
41 33 0.074872
41 34 0.029283
41 35 0.042733
41 36 0.052970
41 37 0.090150
41 38 0.063316
41 39 0.092184
41 40 -0.001565
41 41 1
41 42 -0.051150
41 43 -0.031993
41 44 -0.032790
41 45 -0.024902
41 46 -0.019802
41 47 -0.016487
41 48 -0.036374
41 49 -0.056457
41 50 -0.062101
41 51 -0.032278
41 52 -0.042703
41 53 -0.054672
41 54 0.025964
41 55 0.121049
41 56 0.113604
41 57 0.073213
41 58 0.017462
41 59 -0.007090
41 60 -0.024791
41 61 0.048391
41 62 0.134158
41 63 0.128478
41 64 0.030315
41 65 -0.015899
41 66 0.012111
41 67 0.046863
41 68 0.076478
41 69 0.102004
41 70 0.108587

42 1 0.106934
42 2 0.241329
42 3 0.355634
42 4 0.369676
42 5 0.305809
42 6 0.187401
42 7 0.072997
42 8 0.009231
42 9 -0.013802
42 10 -0.067239
42 11 -0.033482
42 12 0.007563
42 13 0.068755
42 14 0.086077
42 15 0.093953
42 16 0.065876
42 17 0.021967
42 18 0.041371
42 19 0.010180
42 20 -0.025873
42 21 -0.071040
42 22 -0.059482
42 23 -0.049777
42 24 -0.057070
42 25 -0.096696
42 26 -0.042450
42 27 -0.046845
42 28 0.021036
42 29 0.138404
42 30 0.122648
42 31 0.122899
42 32 0.091218
42 33 0.031545
42 34 -0.004600
42 35 0.011797
42 36 0.013040
42 37 0.034906
42 38 0.004096
42 39 0.016828
42 40 -0.006806
42 41 -0.051150
42 42 1
42 43 0.026895
42 44 0.015173
42 45 0.014719
42 46 0.012699
42 47 0.010603
42 48 -0.020979
42 49 -0.046999
42 50 -0.043658
42 51 -0.004203
42 52 -0.014317
42 53 -0.028482
42 54 0.067095
42 55 0.151350
42 56 0.125141
42 57 0.082902
42 58 0.035439
42 59 0.011754
42 60 0.003758
42 61 0.049604
42 62 0.114434
42 63 0.086178
42 64 0.020638
42 65 -0.004406
42 66 0.029353
42 67 0.067960
42 68 0.102585
42 69 0.137410
42 70 0.152399

43 1 0.129035
43 2 0.261293
43 3 0.392138
43 4 0.409453
43 5 0.317346
43 6 0.177492
43 7 0.054434
43 8 -0.011621
43 9 -0.035241
43 10 -0.071414
43 11 -0.052139
43 12 -0.015705
43 13 0.041221
43 14 0.058531
43 15 0.070765
43 16 0.052644
43 17 0.021242
43 18 0.049552
43 19 0.028182
43 20 -0.000525
43 21 -0.059183
43 22 -0.062843
43 23 -0.053076
43 24 -0.064932
43 25 -0.068363
43 26 0.017828
43 27 0.123854
43 28 0.111504
43 29 0.123612
43 30 0.103037
43 31 0.095527
43 32 0.067152
43 33 0.015398
43 34 -0.016917
43 35 0.001515
43 36 0.003978
43 37 0.026705
43 38 0.003328
43 39 0.020308
43 40 0.018583
43 41 -0.031993
43 42 0.026895
43 43 1
43 44 0.012870
43 45 0.002273
43 46 -0.002506
43 47 -0.004037
43 48 -0.037640
43 49 -0.058304
43 50 -0.041868
43 51 0.003299
43 52 -0.010876
43 53 -0.029703
43 54 0.040697
43 55 0.100513
43 56 0.072904
43 57 0.037705
43 58 0.007715
43 59 -0.002199
43 60 0.015990
43 61 0.041948
43 62 0.094939
43 63 0.071517
43 64 0.027255
43 65 0.012236
43 66 0.048569
43 67 0.091428
43 68 0.132809
43 69 0.177370
43 70 0.201569

44 1 0.134135
44 2 0.256913
44 3 0.394600
44 4 0.429010
44 5 0.333069
44 6 0.179863
44 7 0.048611
44 8 -0.022370
44 9 -0.048931
44 10 -0.062773
44 11 -0.059862
44 12 -0.027244
44 13 0.019269
44 14 0.034103
44 15 0.046896
44 16 0.033474
44 17 0.008499
44 18 0.038902
44 19 0.022378
44 20 0.006276
44 21 -0.036247
44 22 -0.047150
44 23 -0.020140
44 24 -0.021177
44 25 -0.005837
44 26 0.040924
44 27 0.114105
44 28 0.088880
44 29 0.088510
44 30 0.072864
44 31 0.066004
44 32 0.044022
44 33 -0.000115
44 34 -0.026772
44 35 -0.005571
44 36 -0.002241
44 37 0.019892
44 38 0.000970
44 39 0.016470
44 40 0.012425
44 41 -0.032790
44 42 0.015173
44 43 0.012870
44 44 1
44 45 -0.024172
44 46 -0.024911
44 47 -0.021862
44 48 -0.053437
44 49 -0.063096
44 50 -0.034358
44 51 0.009786
44 52 -0.013402
44 53 -0.036706
44 54 0.006474
44 55 0.048578
44 56 0.021910
44 57 -0.006805
44 58 -0.014489
44 59 -0.003519
44 60 0.029880
44 61 0.030080
44 62 0.069195
44 63 0.058016
44 64 0.026322
44 65 0.017386
44 66 0.056862
44 67 0.106526
44 68 0.157393
44 69 0.210098
44 70 0.238582

45 1 0.123148
45 2 0.231303
45 3 0.360334
45 4 0.413656
45 5 0.344491
45 6 0.196036
45 7 0.061927
45 8 -0.014188
45 9 -0.044043
45 10 -0.034193
45 11 -0.043570
45 12 -0.014602
45 13 0.024543
45 14 0.033673
45 15 0.042553
45 16 0.028381
45 17 0.003905
45 18 0.031877
45 19 0.014419
45 20 0.006184
45 21 -0.004495
45 22 -0.001922
45 23 0.074598
45 24 0.045373
45 25 0.046196
45 26 0.060295
45 27 0.090240
45 28 0.062246
45 29 0.065726
45 30 0.054003
45 31 0.049662
45 32 0.034804
45 33 -0.001818
45 34 -0.022240
45 35 -0.000345
45 36 0.002168
45 37 0.021476
45 38 0.003500
45 39 0.015498
45 40 0.007899
45 41 -0.024902
45 42 0.014719
45 43 0.002273
45 44 -0.024172
45 45 1
45 46 -0.013778
45 47 -0.009687
45 48 -0.040978
45 49 -0.037879
45 50 -0.005634
45 51 0.028094
45 52 -0.004725
45 53 -0.028534
45 54 -0.005923
45 55 0.026718
45 56 0.003966
45 57 -0.015728
45 58 0.000925
45 59 0.018011
45 60 0.037341
45 61 0.020630
45 62 0.050258
45 63 0.050389
45 64 0.024266
45 65 0.017399
45 66 0.058069
45 67 0.112450
45 68 0.169505
45 69 0.222389
45 70 0.245716

46 1 0.111045
46 2 0.207603
46 3 0.321640
46 4 0.381973
46 5 0.345262
46 6 0.214878
46 7 0.084659
46 8 0.004218
46 9 -0.030168
46 10 -0.000299
46 11 -0.022571
46 12 -0.002941
46 13 0.030069
46 14 0.034112
46 15 0.037705
46 16 0.020664
46 17 -0.005590
46 18 0.017783
46 19 -0.003747
46 20 -0.010516
46 21 0.007036
46 22 0.026110
46 23 0.124238
46 24 0.053098
46 25 0.050881
46 26 0.051789
46 27 0.063163
46 28 0.038441
46 29 0.047638
46 30 0.039095
46 31 0.037287
46 32 0.029310
46 33 0.000805
46 34 -0.012139
46 35 0.010311
46 36 0.011548
46 37 0.026955
46 38 0.008879
46 39 0.016760
46 40 0.004361
46 41 -0.019802
46 42 0.012699
46 43 -0.002506
46 44 -0.024911
46 45 -0.013778
46 46 1
46 47 0.005624
46 48 -0.026609
46 49 -0.004319
46 50 0.017542
46 51 0.031991
46 52 -0.008429
46 53 -0.028623
46 54 -0.026452
46 55 -0.000243
46 56 -0.006802
46 57 -0.001651
46 58 0.035520
46 59 0.040871
46 60 0.040847
46 61 0.020515
46 62 0.044264
46 63 0.050596
46 64 0.024303
46 65 0.015796
46 66 0.055253
46 67 0.111182
46 68 0.170056
46 69 0.217822
46 70 0.233011

47 1 0.096943
47 2 0.184721
47 3 0.283015
47 4 0.340561
47 5 0.327944
47 6 0.222009
47 7 0.104201
47 8 0.024125
47 9 -0.013409
47 10 0.027668
47 11 -0.005472
47 12 0.005046
47 13 0.033865
47 14 0.035541
47 15 0.033353
47 16 0.012265
47 17 -0.016549
47 18 0.002018
47 19 -0.023608
47 20 -0.030342
47 21 0.010591
47 22 0.039325
47 23 0.104660
47 24 0.045902
47 25 0.044705
47 26 0.038547
47 27 0.042084
47 28 0.020277
47 29 0.033215
47 30 0.026908
47 31 0.026981
47 32 0.025287
47 33 0.005278
47 34 -0.000209
47 35 0.020860
47 36 0.021221
47 37 0.031828
47 38 0.013421
47 39 0.016987
47 40 -0.000042
47 41 -0.016487
47 42 0.010603
47 43 -0.004037
47 44 -0.021862
47 45 -0.009687
47 46 0.005624
47 47 1
47 48 0.018255
47 49 0.062333
47 50 0.036290
47 51 0.024699
47 52 -0.020295
47 53 -0.031944
47 54 -0.049616
47 55 -0.027724
47 56 -0.002814
47 57 0.028757
47 58 0.058466
47 59 0.048469
47 60 0.037271
47 61 0.020786
47 62 0.041811
47 63 0.051389
47 64 0.022580
47 65 0.010451
47 66 0.046619
47 67 0.100859
47 68 0.157575
47 69 0.198189
47 70 0.206608

48 1 0.074025
48 2 0.155115
48 3 0.241086
48 4 0.291823
48 5 0.291828
48 6 0.211045
48 7 0.113661
48 8 0.042029
48 9 0.004868
48 10 0.038086
48 11 -0.001940
48 12 -0.004341
48 13 0.032881
48 14 0.045790
48 15 0.037311
48 16 0.001659
48 17 -0.039139
48 18 -0.033878
48 19 -0.073689
48 20 -0.091715
48 21 -0.042759
48 22 -0.030669
48 23 -0.004483
48 24 -0.017791
48 25 -0.013483
48 26 -0.013492
48 27 -0.004500
48 28 -0.015211
48 29 0.004254
48 30 0.005247
48 31 0.011514
48 32 0.019741
48 33 0.011699
48 34 0.012713
48 35 0.028203
48 36 0.026404
48 37 0.027551
48 38 0.005204
48 39 0.000272
48 40 -0.024695
48 41 -0.036374
48 42 -0.020979
48 43 -0.037640
48 44 -0.053437
48 45 -0.040978
48 46 -0.026609
48 47 0.018255
48 48 1
48 49 0.130184
48 50 -0.012978
48 51 -0.031727
48 52 -0.068817
48 53 -0.057194
48 54 -0.071526
48 55 -0.014251
48 56 0.054592
48 57 0.069417
48 58 0.063011
48 59 0.039081
48 60 0.021186
48 61 0.011236
48 62 0.032767
48 63 0.042887
48 64 0.012445
48 65 -0.001991
48 66 0.030830
48 67 0.080643
48 68 0.131253
48 69 0.164394
48 70 0.168093

49 1 0.052571
49 2 0.128684
49 3 0.206731
49 4 0.251007
49 5 0.253116
49 6 0.186940
49 7 0.105444
49 8 0.044112
49 9 0.010369
49 10 0.030835
49 11 -0.006836
49 12 -0.016184
49 13 0.026180
49 14 0.051402
49 15 0.042405
49 16 -0.006993
49 17 -0.061148
49 18 -0.072528
49 19 -0.128314
49 20 -0.159847
49 21 -0.107311
49 22 -0.101339
49 23 -0.070887
49 24 -0.060888
49 25 -0.058712
49 26 -0.050506
49 27 -0.040835
49 28 -0.043710
49 29 -0.023302
49 30 -0.016070
49 31 -0.004676
49 32 0.010866
49 33 0.011876
49 34 0.015475
49 35 0.024933
49 36 0.022135
49 37 0.015762
49 38 -0.009115
49 39 -0.020187
49 40 -0.049019
49 41 -0.056457
49 42 -0.046999
49 43 -0.058304
49 44 -0.063096
49 45 -0.037879
49 46 -0.004319
49 47 0.062333
49 48 0.130184
49 49 1
49 50 -0.140004
49 51 -0.119303
49 52 -0.132290
49 53 -0.075861
49 54 -0.052475
49 55 0.028175
49 56 0.087639
49 57 0.078464
49 58 0.056818
49 59 0.028813
49 60 0.008119
49 61 0.001166
49 62 0.022188
49 63 0.030040
49 64 -0.000681
49 65 -0.015692
49 66 0.014407
49 67 0.059921
49 68 0.105280
49 69 0.134380
49 70 0.136538

50 1 0.036043
50 2 0.107299
50 3 0.177659
50 4 0.211699
50 5 0.203435
50 6 0.140241
50 7 0.067067
50 8 0.014041
50 9 -0.014577
50 10 -0.001974
50 11 -0.029249
50 12 -0.033267
50 13 -0.007121
50 14 0.012265
50 15 0.010917
50 16 -0.025220
50 17 -0.066500
50 18 -0.071478
50 19 -0.119165
50 20 -0.136884
50 21 -0.038590
50 22 0.022031
50 23 0.005365
50 24 -0.002268
50 25 -0.014298
50 26 -0.028940
50 27 -0.022771
50 28 -0.027692
50 29 -0.025581
50 30 -0.023242
50 31 -0.018740
50 32 -0.009742
50 33 -0.010757
50 34 -0.009618
50 35 -0.001216
50 36 -0.000983
50 37 -0.005296
50 38 -0.024860
50 39 -0.033911
50 40 -0.058158
50 41 -0.062101
50 42 -0.043658
50 43 -0.041868
50 44 -0.034358
50 45 -0.005634
50 46 0.017542
50 47 0.036290
50 48 -0.012978
50 49 -0.140004
50 50 1
50 51 -0.072105
50 52 -0.095421
50 53 -0.068690
50 54 -0.031673
50 55 0.006500
50 56 0.035884
50 57 0.033350
50 58 0.026284
50 59 0.010415
50 60 -0.003400
50 61 -0.007678
50 62 0.012177
50 63 0.014028
50 64 -0.017230
50 65 -0.032925
50 66 -0.006402
50 67 0.034814
50 68 0.076916
50 69 0.107107
50 70 0.113310

51 1 0.040567
51 2 0.114092
51 3 0.180421
51 4 0.207850
51 5 0.196274
51 6 0.135440
51 7 0.066731
51 8 0.019537
51 9 -0.003964
51 10 0.003066
51 11 -0.018454
51 12 -0.013054
51 13 0.007049
51 14 0.029108
51 15 0.033079
51 16 -0.000902
51 17 -0.038822
51 18 -0.033507
51 19 -0.075920
51 20 -0.063405
51 21 0.165660
51 22 0.179964
51 23 0.055174
51 24 0.088039
51 25 0.074158
51 26 0.030095
51 27 0.029464
51 28 0.018972
51 29 0.006900
51 30 0.003218
51 31 0.001013
51 32 0.005424
51 33 0.002395
51 34 0.000733
51 35 0.004691
51 36 0.008041
51 37 0.006407
51 38 -0.008627
51 39 -0.015242
51 40 -0.037487
51 41 -0.032278
51 42 -0.004203
51 43 0.003299
51 44 0.009786
51 45 0.028094
51 46 0.031991
51 47 0.024699
51 48 -0.031727
51 49 -0.119303
51 50 -0.072105
51 51 1
51 52 0.020378
51 53 -0.011204
51 54 0.038806
51 55 0.046721
51 56 0.054739
51 57 0.041364
51 58 0.030275
51 59 0.017665
51 60 0.006718
51 61 0.008522
51 62 0.031040
51 63 0.028785
51 64 -0.010631
51 65 -0.033318
51 66 -0.011339
51 67 0.025748
51 68 0.064170
51 69 0.093257
51 70 0.100937

52 1 0.026215
52 2 0.101186
52 3 0.163514
52 4 0.188601
52 5 0.181402
52 6 0.124370
52 7 0.058455
52 8 0.012307
52 9 -0.012798
52 10 -0.010176
52 11 -0.037719
52 12 -0.032782
52 13 -0.017301
52 14 0.016368
52 15 0.034404
52 16 0.003294
52 17 -0.035620
52 18 -0.025715
52 19 -0.076941
52 20 -0.058341
52 21 0.128035
52 22 0.081545
52 23 0.007817
52 24 0.057106
52 25 0.049112
52 26 0.001312
52 27 0.006433
52 28 0.000220
52 29 0.000195
52 30 -0.001456
52 31 -0.004079
52 32 0.000955
52 33 -0.002069
52 34 -0.004623
52 35 -0.003498
52 36 0.005194
52 37 0.003056
52 38 -0.010338
52 39 -0.019948
52 40 -0.049943
52 41 -0.042703
52 42 -0.014317
52 43 -0.010876
52 44 -0.013402
52 45 -0.004725
52 46 -0.008429
52 47 -0.020295
52 48 -0.068817
52 49 -0.132290
52 50 -0.095421
52 51 0.020378
52 52 1
52 53 -0.032873
52 54 0.021447
52 55 0.024923
52 56 0.036928
52 57 0.020398
52 58 0.005374
52 59 -0.005880
52 60 -0.015734
52 61 -0.005819
52 62 0.021386
52 63 0.022939
52 64 -0.022273
52 65 -0.050725
52 66 -0.031179
52 67 0.004774
52 68 0.041963
52 69 0.068811
52 70 0.075199

53 1 0.020381
53 2 0.099821
53 3 0.163083
53 4 0.190141
53 5 0.190134
53 6 0.135417
53 7 0.068892
53 8 0.020543
53 9 -0.007700
53 10 -0.010253
53 11 -0.046981
53 12 -0.046119
53 13 -0.027712
53 14 0.043716
53 15 0.104902
53 16 0.061884
53 17 -0.014914
53 18 -0.024155
53 19 -0.095464
53 20 -0.092733
53 21 0.017229
53 22 0.005082
53 23 -0.027146
53 24 0.011136
53 25 -0.003885
53 26 -0.049352
53 27 -0.040016
53 28 -0.043414
53 29 -0.014504
53 30 -0.006707
53 31 -0.000372
53 32 0.011887
53 33 0.008879
53 34 0.004411
53 35 0.002218
53 36 0.014044
53 37 0.009665
53 38 -0.006946
53 39 -0.021694
53 40 -0.063119
53 41 -0.054672
53 42 -0.028482
53 43 -0.029703
53 44 -0.036706
53 45 -0.028534
53 46 -0.028623
53 47 -0.031944
53 48 -0.057194
53 49 -0.075861
53 50 -0.068690
53 51 -0.011204
53 52 -0.032873
53 53 1
53 54 0.030497
53 55 0.046373
53 56 0.056443
53 57 0.023982
53 58 -0.003566
53 59 -0.018950
53 60 -0.031751
53 61 -0.015681
53 62 0.016367
53 63 0.023659
53 64 -0.026967
53 65 -0.059728
53 66 -0.039497
53 67 -0.002212
53 68 0.035179
53 69 0.060025
53 70 0.064025

54 1 0.049414
54 2 0.140574
54 3 0.209769
54 4 0.235884
54 5 0.229572
54 6 0.157220
54 7 0.071772
54 8 0.011077
54 9 -0.023583
54 10 -0.016430
54 11 -0.058672
54 12 -0.024950
54 13 -0.036230
54 14 0.069530
54 15 0.170580
54 16 0.144858
54 17 0.084879
54 18 0.121597
54 19 0.069944
54 20 0.053472
54 21 0.099114
54 22 0.067032
54 23 0.029831
54 24 0.095272
54 25 0.124256
54 26 0.121436
54 27 0.093023
54 28 0.059108
54 29 0.096433
54 30 0.079179
54 31 0.064953
54 32 0.049817
54 33 0.013837
54 34 -0.002789
54 35 0.002132
54 36 0.024076
54 37 0.039716
54 38 0.033512
54 39 0.036023
54 40 0.000791
54 41 0.025964
54 42 0.067095
54 43 0.040697
54 44 0.006474
54 45 -0.005923
54 46 -0.026452
54 47 -0.049616
54 48 -0.071526
54 49 -0.052475
54 50 -0.031673
54 51 0.038806
54 52 0.021447
54 53 0.030497
54 54 1
54 55 0.021422
54 56 0.022396
54 57 -0.002611
54 58 -0.019714
54 59 -0.021514
54 60 -0.024213
54 61 0.003597
54 62 0.044647
54 63 0.054658
54 64 -0.008172
54 65 -0.050129
54 66 -0.030290
54 67 0.009618
54 68 0.050782
54 69 0.079725
54 70 0.087655

55 1 0.085260
55 2 0.184798
55 3 0.265127
55 4 0.302725
55 5 0.304620
55 6 0.217547
55 7 0.110012
55 8 0.032140
55 9 -0.008978
55 10 0.034141
55 11 -0.006169
55 12 0.100571
55 13 0.171288
55 14 0.198078
55 15 0.156324
55 16 0.110469
55 17 0.061103
55 18 0.091180
55 19 0.061557
55 20 0.051565
55 21 0.086932
55 22 0.080661
55 23 0.067415
55 24 0.116233
55 25 0.146636
55 26 0.200443
55 27 0.137814
55 28 0.082002
55 29 0.123802
55 30 0.101435
55 31 0.091621
55 32 0.078655
55 33 0.033424
55 34 0.015870
55 35 0.028008
55 36 0.048856
55 37 0.076933
55 38 0.071069
55 39 0.088794
55 40 0.074190
55 41 0.121049
55 42 0.151350
55 43 0.100513
55 44 0.048578
55 45 0.026718
55 46 -0.000243
55 47 -0.027724
55 48 -0.014251
55 49 0.028175
55 50 0.006500
55 51 0.046721
55 52 0.024923
55 53 0.046373
55 54 0.021422
55 55 1
55 56 0.052371
55 57 0.022375
55 58 0.006322
55 59 0.010638
55 60 0.010102
55 61 0.035052
55 62 0.073735
55 63 0.088771
55 64 0.023085
55 65 -0.021948
55 66 -0.000537
55 67 0.043820
55 68 0.090123
55 69 0.120725
55 70 0.127896

56 1 0.100157
56 2 0.201054
56 3 0.291859
56 4 0.348303
56 5 0.371193
56 6 0.274397
56 7 0.142821
56 8 0.044408
56 9 -0.003189
56 10 0.083660
56 11 0.045446
56 12 0.165891
56 13 0.314178
56 14 0.196550
56 15 0.135258
56 16 0.097380
56 17 0.053725
56 18 0.071124
56 19 0.044923
56 20 0.033837
56 21 0.058923
56 22 0.062159
56 23 0.062451
56 24 0.078820
56 25 0.093926
56 26 0.124702
56 27 0.092515
56 28 0.051249
56 29 0.099951
56 30 0.088385
56 31 0.090862
56 32 0.088727
56 33 0.046697
56 34 0.029875
56 35 0.047641
56 36 0.060999
56 37 0.090373
56 38 0.076658
56 39 0.095320
56 40 0.086718
56 41 0.113604
56 42 0.125141
56 43 0.072904
56 44 0.021910
56 45 0.003966
56 46 -0.006802
56 47 -0.002814
56 48 0.054592
56 49 0.087639
56 50 0.035884
56 51 0.054739
56 52 0.036928
56 53 0.056443
56 54 0.022396
56 55 0.052371
56 56 1
56 57 0.005472
56 58 -0.007275
56 59 0.005234
56 60 0.007792
56 61 0.027443
56 62 0.064178
56 63 0.091522
56 64 0.036998
56 65 -0.000979
56 66 0.025513
56 67 0.075153
56 68 0.125974
56 69 0.155416
56 70 0.158152

57 1 0.123190
57 2 0.230800
57 3 0.347592
57 4 0.442069
57 5 0.495015
57 6 0.363266
57 7 0.174855
57 8 0.041485
57 9 -0.015310
57 10 0.114126
57 11 0.103903
57 12 0.143010
57 13 0.178197
57 14 0.103891
57 15 0.082411
57 16 0.061705
57 17 0.028403
57 18 0.043228
57 19 0.021421
57 20 0.010437
57 21 0.024485
57 22 0.032546
57 23 0.046045
57 24 0.039055
57 25 0.044191
57 26 0.062736
57 27 0.049524
57 28 0.019801
57 29 0.068674
57 30 0.063689
57 31 0.072330
57 32 0.072941
57 33 0.033366
57 34 0.017971
57 35 0.051773
57 36 0.053065
57 37 0.082726
57 38 0.062164
57 39 0.081434
57 40 0.077033
57 41 0.073213
57 42 0.082902
57 43 0.037705
57 44 -0.006805
57 45 -0.015728
57 46 -0.001651
57 47 0.028757
57 48 0.069417
57 49 0.078464
57 50 0.033350
57 51 0.041364
57 52 0.020398
57 53 0.023982
57 54 -0.002611
57 55 0.022375
57 56 0.005472
57 57 1
57 58 -0.008624
57 59 0.013250
57 60 0.014912
57 61 0.018385
57 62 0.050892
57 63 0.087384
57 64 0.049149
57 65 0.026665
57 66 0.065525
57 67 0.125458
57 68 0.184423
57 69 0.215478
57 70 0.212394

58 1 0.139836
58 2 0.262993
58 3 0.427601
58 4 0.585616
58 5 0.648644
58 6 0.409712
58 7 0.135996
58 8 -0.019734
58 9 -0.074851
58 10 0.017170
58 11 0.028676
58 12 0.049419
58 13 0.061436
58 14 0.035935
58 15 0.036292
58 16 0.026731
58 17 0.002306
58 18 0.018914
58 19 0.002705
58 20 -0.005567
58 21 0.001274
58 22 0.014649
58 23 0.039418
58 24 0.015130
58 25 0.010905
58 26 0.020999
58 27 0.013876
58 28 -0.010187
58 29 0.034223
58 30 0.031497
58 31 0.040190
58 32 0.035307
58 33 -0.008810
58 34 -0.032206
58 35 0.011006
58 36 0.010309
58 37 0.042265
58 38 0.021518
58 39 0.043043
58 40 0.043625
58 41 0.017462
58 42 0.035439
58 43 0.007715
58 44 -0.014489
58 45 0.000925
58 46 0.035520
58 47 0.058466
58 48 0.063011
58 49 0.056818
58 50 0.026284
58 51 0.030275
58 52 0.005374
58 53 -0.003566
58 54 -0.019714
58 55 0.006322
58 56 -0.007275
58 57 -0.008624
58 58 1
58 59 0.021107
58 60 0.011318
58 61 -0.013510
58 62 0.017183
58 63 0.058839
58 64 0.037857
58 65 0.034366
58 66 0.089759
58 67 0.164152
58 68 0.236606
58 69 0.278763
58 70 0.274611

59 1 0.173823
59 2 0.332999
59 3 0.586929
59 4 0.849432
59 5 0.838895
59 6 0.408939
59 7 0.077581
59 8 -0.070476
59 9 -0.111170
59 10 -0.094450
59 11 -0.022045
59 12 0.008693
59 13 0.021845
59 14 0.011313
59 15 0.017836
59 16 0.011740
59 17 -0.009239
59 18 0.007650
59 19 -0.005288
59 20 -0.013627
59 21 -0.016019
59 22 -0.002302
59 23 0.024040
59 24 -0.002667
59 25 -0.011746
59 26 -0.002485
59 27 -0.008506
59 28 -0.028301
59 29 0.017818
59 30 0.017854
59 31 0.028359
59 32 0.019203
59 33 -0.030597
59 34 -0.063424
59 35 -0.019819
59 36 -0.020807
59 37 0.015482
59 38 -0.005418
59 39 0.021937
59 40 0.032212
59 41 -0.007090
59 42 0.011754
59 43 -0.002199
59 44 -0.003519
59 45 0.018011
59 46 0.040871
59 47 0.048469
59 48 0.039081
59 49 0.028813
59 50 0.010415
59 51 0.017665
59 52 -0.005880
59 53 -0.018950
59 54 -0.021514
59 55 0.010638
59 56 0.005234
59 57 0.013250
59 58 0.021107
59 59 1
59 60 0.017118
59 61 -0.046087
59 62 -0.005427
59 63 0.043178
59 64 0.035144
59 65 0.046153
59 66 0.114655
59 67 0.197127
59 68 0.276355
59 69 0.332467
59 70 0.334650

60 1 0.218154
60 2 0.453779
60 3 0.859387
60 4 1.161247
60 5 0.822553
60 6 0.298018
60 7 -0.005513
60 8 -0.128271
60 9 -0.153237
60 10 -0.220722
60 11 -0.071107
60 12 -0.025762
60 13 -0.012309
60 14 -0.013348
60 15 -0.002135
60 16 -0.004287
60 17 -0.021126
60 18 -0.002749
60 19 -0.011035
60 20 -0.018131
60 21 -0.026387
60 22 -0.011419
60 23 0.014769
60 24 -0.007646
60 25 -0.023554
60 26 -0.017841
60 27 -0.027040
60 28 -0.047136
60 29 0.000313
60 30 0.001707
60 31 0.012851
60 32 -0.002759
60 33 -0.060518
60 34 -0.104736
60 35 -0.066640
60 36 -0.064866
60 37 -0.023993
60 38 -0.042089
60 39 -0.003819
60 40 0.023131
60 41 -0.024791
60 42 0.003758
60 43 0.015990
60 44 0.029880
60 45 0.037341
60 46 0.040847
60 47 0.037271
60 48 0.021186
60 49 0.008119
60 50 -0.003400
60 51 0.006718
60 52 -0.015734
60 53 -0.031751
60 54 -0.024213
60 55 0.010102
60 56 0.007792
60 57 0.014912
60 58 0.011318
60 59 0.017118
60 60 1
60 61 -0.115416
60 62 -0.034076
60 63 0.022191
60 64 0.020676
60 65 0.040482
60 66 0.115363
60 67 0.194110
60 68 0.266489
60 69 0.332821
60 70 0.352224

61 1 0.327335
61 2 0.677560
61 3 1.028524
61 4 0.826136
61 5 0.411571
61 6 0.121424
61 7 -0.056747
61 8 -0.121236
61 9 -0.111141
61 10 -0.201834
61 11 -0.008061
61 12 0.027560
61 13 0.015645
61 14 0.012673
61 15 0.023254
61 16 0.022395
61 17 0.006048
61 18 0.021363
61 19 0.012998
61 20 -0.000039
61 21 -0.019739
61 22 -0.011696
61 23 0.003699
61 24 -0.005629
61 25 -0.014825
61 26 -0.001658
61 27 -0.007412
61 28 -0.019655
61 29 0.040170
61 30 0.047085
61 31 0.063472
61 32 0.042449
61 33 -0.024036
61 34 -0.077290
61 35 -0.050816
61 36 -0.050066
61 37 0.011643
61 38 0.004048
61 39 0.079689
61 40 0.132984
61 41 0.048391
61 42 0.049604
61 43 0.041948
61 44 0.030080
61 45 0.020630
61 46 0.020515
61 47 0.020786
61 48 0.011236
61 49 0.001166
61 50 -0.007678
61 51 0.008522
61 52 -0.005819
61 53 -0.015681
61 54 0.003597
61 55 0.035052
61 56 0.027443
61 57 0.018385
61 58 -0.013510
61 59 -0.046087
61 60 -0.115416
61 61 1
61 62 0.084844
61 63 0.106820
61 64 0.086591
61 65 0.090654
61 66 0.141323
61 67 0.178370
61 68 0.207566
61 69 0.254971
61 70 0.286149

62 1 0.203782
62 2 0.439693
62 3 0.365779
62 4 0.178082
62 5 0.048785
62 6 -0.038469
62 7 -0.111524
62 8 -0.123571
62 9 -0.076116
62 10 -0.154932
62 11 0.044667
62 12 0.084210
62 13 0.052641
62 14 0.045208
62 15 0.053680
62 16 0.054903
62 17 0.040759
62 18 0.055083
62 19 0.049512
62 20 0.034545
62 21 0.010102
62 22 0.015921
62 23 0.026903
62 24 0.028204
62 25 0.022424
62 26 0.039116
62 27 0.033938
62 28 0.021592
62 29 0.085725
62 30 0.093066
62 31 0.110342
62 32 0.079132
62 33 0.001280
62 34 -0.063405
62 35 -0.068233
62 36 -0.072937
62 37 0.013507
62 38 0.044543
62 39 0.197570
62 40 0.255757
62 41 0.134158
62 42 0.114434
62 43 0.094939
62 44 0.069195
62 45 0.050258
62 46 0.044264
62 47 0.041811
62 48 0.032767
62 49 0.022188
62 50 0.012177
62 51 0.031040
62 52 0.021386
62 53 0.016367
62 54 0.044647
62 55 0.073735
62 56 0.064178
62 57 0.050892
62 58 0.017183
62 59 -0.005427
62 60 -0.034076
62 61 0.084844
62 62 1
62 63 0.061631
62 64 0.040052
62 65 0.027702
62 66 0.042811
62 67 0.038751
62 68 0.033928
62 69 0.057793
62 70 0.081874

63 1 -0.028575
63 2 0.098458
63 3 0.051533
63 4 0.006858
63 5 -0.000844
63 6 -0.008958
63 7 -0.033397
63 8 -0.018573
63 9 0.036711
63 10 -0.037639
63 11 0.104798
63 12 0.105037
63 13 0.073656
63 14 0.062458
63 15 0.063156
63 16 0.058472
63 17 0.039547
63 18 0.043621
63 19 0.036439
63 20 0.022505
63 21 0.003763
63 22 0.012804
63 23 0.021565
63 24 0.019763
63 25 0.013189
63 26 0.030573
63 27 0.009192
63 28 -0.014791
63 29 0.046055
63 30 0.065200
63 31 0.105417
63 32 0.098555
63 33 0.041204
63 34 -0.004083
63 35 0.003196
63 36 -0.045129
63 37 0.046258
63 38 0.072118
63 39 0.189762
63 40 0.202421
63 41 0.128478
63 42 0.086178
63 43 0.071517
63 44 0.058016
63 45 0.050389
63 46 0.050596
63 47 0.051389
63 48 0.042887
63 49 0.030040
63 50 0.014028
63 51 0.028785
63 52 0.022939
63 53 0.023659
63 54 0.054658
63 55 0.088771
63 56 0.091522
63 57 0.087384
63 58 0.058839
63 59 0.043178
63 60 0.022191
63 61 0.106820
63 62 0.061631
63 63 1
63 64 0.108745
63 65 0.050245
63 66 0.020957
63 67 -0.019210
63 68 -0.048346
63 69 -0.048356
63 70 -0.052257

64 1 0.030722
64 2 0.119258
64 3 0.046425
64 4 0.000423
64 5 -0.001241
64 6 -0.005509
64 7 -0.032275
64 8 -0.039715
64 9 -0.015081
64 10 -0.048589
64 11 0.047884
64 12 0.024169
64 13 -0.005949
64 14 -0.020611
64 15 -0.022025
64 16 -0.021749
64 17 -0.031715
64 18 -0.024216
64 19 -0.022940
64 20 -0.026503
64 21 -0.032144
64 22 -0.017561
64 23 -0.003967
64 24 -0.010523
64 25 -0.026551
64 26 -0.023570
64 27 -0.049710
64 28 -0.085894
64 29 -0.056664
64 30 -0.058000
64 31 -0.036575
64 32 -0.042925
64 33 -0.084155
64 34 -0.113263
64 35 -0.107447
64 36 -0.228221
64 37 -0.176864
64 38 -0.084022
64 39 0.017769
64 40 0.052304
64 41 0.030315
64 42 0.020638
64 43 0.027255
64 44 0.026322
64 45 0.024266
64 46 0.024303
64 47 0.022580
64 48 0.012445
64 49 -0.000681
64 50 -0.017230
64 51 -0.010631
64 52 -0.022273
64 53 -0.026967
64 54 -0.008172
64 55 0.023085
64 56 0.036998
64 57 0.049149
64 58 0.037857
64 59 0.035144
64 60 0.020676
64 61 0.086591
64 62 0.040052
64 63 0.108745
64 64 1
64 65 -0.009679
64 66 -0.031073
64 67 -0.058650
64 68 -0.071743
64 69 -0.062898
64 70 -0.064035

65 1 0.142531
65 2 0.172051
65 3 0.078875
65 4 0.021467
65 5 0.013747
65 6 0.002419
65 7 -0.041977
65 8 -0.087913
65 9 -0.083749
65 10 -0.044376
65 11 0.021513
65 12 -0.014998
65 13 -0.053124
65 14 -0.078409
65 15 -0.084435
65 16 -0.079674
65 17 -0.081154
65 18 -0.067038
65 19 -0.058120
65 20 -0.053372
65 21 -0.049465
65 22 -0.030720
65 23 -0.011777
65 24 -0.021598
65 25 -0.042637
65 26 -0.047706
65 27 -0.071565
65 28 -0.111386
65 29 -0.101791
65 30 -0.122156
65 31 -0.127396
65 32 -0.150256
65 33 -0.193564
65 34 -0.218352
65 35 -0.257512
65 36 -0.405188
65 37 -0.256471
65 38 -0.130012
65 39 -0.039716
65 40 -0.003687
65 41 -0.015899
65 42 -0.004406
65 43 0.012236
65 44 0.017386
65 45 0.017399
65 46 0.015796
65 47 0.010451
65 48 -0.001991
65 49 -0.015692
65 50 -0.032925
65 51 -0.033318
65 52 -0.050725
65 53 -0.059728
65 54 -0.050129
65 55 -0.021948
65 56 -0.000979
65 57 0.026665
65 58 0.034366
65 59 0.046153
65 60 0.040482
65 61 0.090654
65 62 0.027702
65 63 0.050245
65 64 -0.009679
65 65 1
65 66 -0.014585
65 67 -0.033620
65 68 -0.032167
65 69 -0.018678
65 70 -0.016886

66 1 0.158065
66 2 0.181262
66 3 0.092189
66 4 0.033861
66 5 0.025971
66 6 0.017650
66 7 -0.028320
66 8 -0.074698
66 9 -0.063911
66 10 0.025167
66 11 0.071812
66 12 0.023543
66 13 -0.021277
66 14 -0.058120
66 15 -0.071877
66 16 -0.069432
66 17 -0.070495
66 18 -0.053764
66 19 -0.041751
66 20 -0.032880
66 21 -0.024242
66 22 -0.002012
66 23 0.021769
66 24 0.009716
66 25 -0.011427
66 26 -0.015587
66 27 -0.038492
66 28 -0.080158
66 29 -0.077384
66 30 -0.104192
66 31 -0.117049
66 32 -0.141453
66 33 -0.180071
66 34 -0.194179
66 35 -0.229207
66 36 -0.328688
66 37 -0.187973
66 38 -0.098628
66 39 -0.016375
66 40 0.023653
66 41 0.012111
66 42 0.029353
66 43 0.048569
66 44 0.056862
66 45 0.058069
66 46 0.055253
66 47 0.046619
66 48 0.030830
66 49 0.014407
66 50 -0.006402
66 51 -0.011339
66 52 -0.031179
66 53 -0.039497
66 54 -0.030290
66 55 -0.000537
66 56 0.025513
66 57 0.065525
66 58 0.089759
66 59 0.114655
66 60 0.115363
66 61 0.141323
66 62 0.042811
66 63 0.020957
66 64 -0.031073
66 65 -0.014585
66 66 1
66 67 -0.010546
66 68 0.009231
66 69 0.020769
66 70 0.019596

67 1 0.088742
67 2 0.123341
67 3 0.056094
67 4 0.012252
67 5 0.016095
67 6 0.030258
67 7 0.001778
67 8 -0.032994
67 9 -0.020104
67 10 0.088929
67 11 0.130103
67 12 0.072739
67 13 0.030001
67 14 -0.012760
67 15 -0.032995
67 16 -0.036307
67 17 -0.041052
67 18 -0.024761
67 19 -0.012121
67 20 -0.000559
67 21 0.011336
67 22 0.037809
67 23 0.066388
67 24 0.049811
67 25 0.028935
67 26 0.027736
67 27 0.001927
67 28 -0.043072
67 29 -0.044732
67 30 -0.072867
67 31 -0.084679
67 32 -0.102680
67 33 -0.131345
67 34 -0.135401
67 35 -0.152505
67 36 -0.240231
67 37 -0.140807
67 38 -0.080641
67 39 0.001005
67 40 0.052434
67 41 0.046863
67 42 0.067960
67 43 0.091428
67 44 0.106526
67 45 0.112450
67 46 0.111182
67 47 0.100859
67 48 0.080643
67 49 0.059921
67 50 0.034814
67 51 0.025748
67 52 0.004774
67 53 -0.002212
67 54 0.009618
67 55 0.043820
67 56 0.075153
67 57 0.125458
67 58 0.164152
67 59 0.197127
67 60 0.194110
67 61 0.178370
67 62 0.038751
67 63 -0.019210
67 64 -0.058650
67 65 -0.033620
67 66 -0.010546
67 67 1
67 68 0.057547
67 69 0.038745
67 70 0.022298

68 1 0.006495
68 2 0.038598
68 3 -0.008282
68 4 -0.026197
68 5 0.001608
68 6 0.043837
68 7 0.027534
68 8 0.000014
68 9 0.014104
68 10 0.126617
68 11 0.175980
68 12 0.114933
68 13 0.076910
68 14 0.031686
68 15 0.007067
68 16 -0.001946
68 17 -0.010713
68 18 0.004778
68 19 0.017745
68 20 0.031797
68 21 0.046175
68 22 0.077506
68 23 0.111478
68 24 0.089258
68 25 0.067636
68 26 0.068943
68 27 0.038970
68 28 -0.010134
68 29 -0.016267
68 30 -0.044789
68 31 -0.054267
68 32 -0.066648
68 33 -0.088202
68 34 -0.088193
68 35 -0.098736
68 36 -0.185420
68 37 -0.114185
68 38 -0.072445
68 39 0.011182
68 40 0.075129
68 41 0.076478
68 42 0.102585
68 43 0.132809
68 44 0.157393
68 45 0.169505
68 46 0.170056
68 47 0.157575
68 48 0.131253
68 49 0.105280
68 50 0.076916
68 51 0.064170
68 52 0.041963
68 53 0.035179
68 54 0.050782
68 55 0.090123
68 56 0.125974
68 57 0.184423
68 58 0.236606
68 59 0.276355
68 60 0.266489
68 61 0.207566
68 62 0.033928
68 63 -0.048346
68 64 -0.071743
68 65 -0.032167
68 66 0.009231
68 67 0.057547
68 68 1
68 69 -0.021002
68 70 -0.034652

69 1 -0.005377
69 2 0.009503
69 3 -0.029173
69 4 -0.029129
69 5 -0.007259
69 6 0.028275
69 7 0.014041
69 8 -0.000431
69 9 0.020877
69 10 0.126325
69 11 0.195829
69 12 0.142153
69 13 0.103922
69 14 0.057697
69 15 0.032115
69 16 0.021108
69 17 0.011638
69 18 0.029135
69 19 0.044315
69 20 0.061084
69 21 0.075899
69 22 0.110900
69 23 0.151374
69 24 0.126627
69 25 0.102417
69 26 0.103537
69 27 0.073869
69 28 0.022512
69 29 0.010582
69 30 -0.020007
69 31 -0.030370
69 32 -0.043136
69 33 -0.064364
69 34 -0.066799
69 35 -0.077862
69 36 -0.158120
69 37 -0.098348
69 38 -0.063426
69 39 0.025536
69 40 0.099818
69 41 0.102004
69 42 0.137410
69 43 0.177370
69 44 0.210098
69 45 0.222389
69 46 0.217822
69 47 0.198189
69 48 0.164394
69 49 0.134380
69 50 0.107107
69 51 0.093257
69 52 0.068811
69 53 0.060025
69 54 0.079725
69 55 0.120725
69 56 0.155416
69 57 0.215478
69 58 0.278763
69 59 0.332467
69 60 0.332821
69 61 0.254971
69 62 0.057793
69 63 -0.048356
69 64 -0.062898
69 65 -0.018678
69 66 0.020769
69 67 0.038745
69 68 -0.021002
69 69 1
69 70 -0.020826

70 1 -0.018566
70 2 -0.018653
70 3 -0.033398
70 4 -0.009795
70 5 -0.002988
70 6 0.019290
70 7 0.002884
70 8 -0.007129
70 9 0.015329
70 10 0.102438
70 11 0.186128
70 12 0.144059
70 13 0.105421
70 14 0.061171
70 15 0.036770
70 16 0.025384
70 17 0.016564
70 18 0.036089
70 19 0.053920
70 20 0.072677
70 21 0.085791
70 22 0.122172
70 23 0.166670
70 24 0.142958
70 25 0.115811
70 26 0.115336
70 27 0.088363
70 28 0.036908
70 29 0.019109
70 30 -0.013347
70 31 -0.024786
70 32 -0.038626
70 33 -0.059404
70 34 -0.063643
70 35 -0.074603
70 36 -0.153277
70 37 -0.102619
70 38 -0.070889
70 39 0.024318
70 40 0.107378
70 41 0.108587
70 42 0.152399
70 43 0.201569
70 44 0.238582
70 45 0.245716
70 46 0.233011
70 47 0.206608
70 48 0.168093
70 49 0.136538
70 50 0.113310
70 51 0.100937
70 52 0.075199
70 53 0.064025
70 54 0.087655
70 55 0.127896
70 56 0.158152
70 57 0.212394
70 58 0.274611
70 59 0.334650
70 60 0.352224
70 61 0.286149
70 62 0.081874
70 63 -0.052257
70 64 -0.064035
70 65 -0.016886
70 66 0.019596
70 67 0.022298
70 68 -0.034652
70 69 -0.020826
70 70 1
