# Supplementary material for: Potential effects of metal ion induced two-state allostery on the regulatory mechanism of add adenine riboswitch
Source: Commun Biol. 2022 Oct 22;5:1120. doi: 10.1038/s42003-022-04096-z (PMC9588036; doi:10.1038/s42003-022-04096-z)
Supplement: Supplementary file 5 — Supplementary Data 2 [file 42003_2022_4096_MOESM5_ESM.zip › Supplementary Data 2/fig2_data/ratio-d-kf0.3-2.txt]

1 1 1
1 2 0.107425
1 3 0.005664
1 4 -0.002655
1 5 0.002509
1 6 0.020163
1 7 0.006955
1 8 -0.009262
1 9 -0.024392
1 10 -0.042998
1 11 0.036765
1 12 0.027762
1 13 0.010742
1 14 -0.002141
1 15 -0.004825
1 16 -0.008447
1 17 -0.018699
1 18 -0.008654
1 19 -0.006494
1 20 -0.008536
1 21 -0.018052
1 22 -0.000509
1 23 0.019739
1 24 0.009534
1 25 -0.006170
1 26 -0.003051
1 27 -0.019465
1 28 -0.045877
1 29 -0.026844
1 30 -0.028482
1 31 -0.012021
1 32 -0.017874
1 33 -0.050844
1 34 -0.085722
1 35 -0.112116
1 36 -0.191500
1 37 -0.097583
1 38 -0.094237
1 39 -0.007445
1 40 0.052646
1 41 0.030530
1 42 0.049383
1 43 0.072116
1 44 0.075708
1 45 0.065217
1 46 0.055667
1 47 0.047071
1 48 0.029249
1 49 0.017276
1 50 -0.011105
1 51 -0.005851
1 52 -0.034736
1 53 -0.051187
1 54 -0.033057
1 55 0.018264
1 56 0.032561
1 57 0.048084
1 58 0.051568
1 59 0.067426
1 60 0.085251
1 61 0.155446
1 62 0.070055
1 63 -0.081845
1 64 0.025544
1 65 0.133180
1 66 0.151124
1 67 0.097438
1 68 0.025750
1 69 0.019163
1 70 0.003050

2 1 0.107425
2 2 1
2 3 -0.014323
2 4 0.015938
2 5 0.020811
2 6 0.042453
2 7 0.032253
2 8 0.029336
2 9 0.028964
2 10 0.020881
2 11 0.114177
2 12 0.107404
2 13 0.079230
2 14 0.059300
2 15 0.053256
2 16 0.046069
2 17 0.031909
2 18 0.043551
2 19 0.043854
2 20 0.039683
2 21 0.026089
2 22 0.043458
2 23 0.065626
2 24 0.057534
2 25 0.046623
2 26 0.058031
2 27 0.046471
2 28 0.022404
2 29 0.046205
2 30 0.043499
2 31 0.058608
2 32 0.049924
2 33 0.011391
2 34 -0.024030
2 35 -0.043192
2 36 -0.113544
2 37 -0.011737
2 38 -0.015446
2 39 0.074747
2 40 0.144482
2 41 0.108078
2 42 0.129806
2 43 0.149336
2 44 0.146134
2 45 0.126154
2 46 0.109892
2 47 0.097043
2 48 0.075528
2 49 0.060564
2 50 0.031294
2 51 0.039987
2 52 0.009983
2 53 -0.003932
2 54 0.019861
2 55 0.077359
2 56 0.089375
2 57 0.105122
2 58 0.114019
2 59 0.147920
2 60 0.212637
2 61 0.354105
2 62 0.225050
2 63 0.031125
2 64 0.096081
2 65 0.142464
2 66 0.148561
2 67 0.101669
2 68 0.028844
2 69 0.011513
2 70 -0.008038

3 1 0.005664
3 2 -0.014323
3 3 1
3 4 0.060016
3 5 0.019668
3 6 0.036671
3 7 0.024750
3 8 0.033669
3 9 0.054988
3 10 0.088151
3 11 0.204194
3 12 0.187273
3 13 0.140677
3 14 0.106273
3 15 0.093369
3 16 0.083046
3 17 0.066976
3 18 0.082681
3 19 0.084606
3 20 0.083636
3 21 0.073904
3 22 0.095317
3 23 0.124740
3 24 0.115077
3 25 0.105455
3 26 0.121325
3 27 0.109767
3 28 0.076497
3 29 0.093889
3 30 0.081196
3 31 0.088834
3 32 0.077331
3 33 0.034945
3 34 0.000526
3 35 -0.014906
3 36 -0.078863
3 37 0.027978
3 38 0.026750
3 39 0.119829
3 40 0.204819
3 41 0.170716
3 42 0.209386
3 43 0.236441
3 44 0.235679
3 45 0.208963
3 46 0.183087
3 47 0.160780
3 48 0.132484
3 49 0.113136
3 50 0.080178
3 51 0.085580
3 52 0.051990
3 53 0.039536
3 54 0.065021
3 55 0.128879
3 56 0.145394
3 57 0.175848
3 58 0.213516
3 59 0.303695
3 60 0.478515
3 61 0.621265
3 62 0.229477
3 63 0.026318
3 64 0.051249
3 65 0.075068
3 66 0.083458
3 67 0.052176
3 68 -0.007206
3 69 -0.022059
3 70 -0.025631

4 1 -0.002655
4 2 0.015938
4 3 0.060016
4 4 1
4 5 -0.047670
4 6 -0.002363
4 7 -0.004223
4 8 0.019958
4 9 0.062211
4 10 0.144716
4 11 0.265696
4 12 0.221522
4 13 0.166970
4 14 0.122323
4 15 0.104391
4 16 0.092282
4 17 0.074678
4 18 0.090999
4 19 0.092286
4 20 0.093272
4 21 0.090273
4 22 0.114859
4 23 0.147468
4 24 0.131918
4 25 0.123266
4 26 0.140645
4 27 0.122895
4 28 0.081634
4 29 0.097968
4 30 0.081851
4 31 0.087303
4 32 0.077777
4 33 0.035134
4 34 0.003970
4 35 -0.001273
4 36 -0.058425
4 37 0.047800
4 38 0.044816
4 39 0.124025
4 40 0.203146
4 41 0.180933
4 42 0.221197
4 43 0.247302
4 44 0.254637
4 45 0.238392
4 46 0.216692
4 47 0.193000
4 48 0.163294
4 49 0.142272
4 50 0.103292
4 51 0.101655
4 52 0.066435
4 53 0.056029
4 54 0.076900
4 55 0.143689
4 56 0.169282
4 57 0.221868
4 58 0.298200
4 59 0.455321
4 60 0.678837
4 61 0.531483
4 62 0.131277
4 63 0.001898
4 64 0.012911
4 65 0.024371
4 66 0.031616
4 67 0.010976
4 68 -0.027953
4 69 -0.029333
4 70 -0.011211

5 1 0.002509
5 2 0.020811
5 3 0.019668
5 4 -0.047670
5 5 1
5 6 0.059001
5 7 0.036221
5 8 0.064526
5 9 0.118980
5 10 0.279826
5 11 0.335248
5 12 0.236009
5 13 0.185456
5 14 0.135635
5 15 0.113137
5 16 0.098074
5 17 0.076012
5 18 0.086765
5 19 0.082407
5 20 0.079774
5 21 0.080104
5 22 0.101599
5 23 0.126143
5 24 0.107758
5 25 0.104975
5 26 0.125542
5 27 0.101773
5 28 0.061444
5 29 0.088344
5 30 0.077879
5 31 0.089900
5 32 0.090934
5 33 0.054916
5 34 0.035950
5 35 0.061609
5 36 -0.002773
5 37 0.097063
5 38 0.080370
5 39 0.133302
5 40 0.187655
5 41 0.172602
5 42 0.187117
5 43 0.190298
5 44 0.190806
5 45 0.189601
5 46 0.188327
5 47 0.180753
5 48 0.163911
5 49 0.147957
5 50 0.100523
5 51 0.093051
5 52 0.062398
5 53 0.058495
5 54 0.071443
5 55 0.137673
5 56 0.174390
5 57 0.245257
5 58 0.327860
5 59 0.445720
5 60 0.477305
5 61 0.293748
5 62 0.067584
5 63 0.009941
5 64 0.017870
5 65 0.022775
5 66 0.029619
5 67 0.015687
5 68 -0.005553
5 69 -0.014683
5 70 -0.008763

6 1 0.020163
6 2 0.042453
6 3 0.036671
6 4 -0.002363
6 5 0.059001
6 6 1
6 7 0.030653
6 8 0.070910
6 9 0.132392
6 10 0.323570
6 11 0.259890
6 12 0.162553
6 13 0.126744
6 14 0.090465
6 15 0.076151
6 16 0.067266
6 17 0.046876
6 18 0.053888
6 19 0.045670
6 20 0.038981
6 21 0.039639
6 22 0.054121
6 23 0.069038
6 24 0.053285
6 25 0.051771
6 26 0.065898
6 27 0.046456
6 28 0.014585
6 29 0.051390
6 30 0.047766
6 31 0.064743
6 32 0.072843
6 33 0.040464
6 34 0.032181
6 35 0.110935
6 36 0.043210
6 37 0.129125
6 38 0.098491
6 39 0.119078
6 40 0.137708
6 41 0.118095
6 42 0.113219
6 43 0.101462
6 44 0.091552
6 45 0.091230
6 46 0.099013
6 47 0.105108
6 48 0.107572
6 49 0.104863
6 50 0.057469
6 51 0.047975
6 52 0.021754
6 53 0.020104
6 54 0.017954
6 55 0.066623
6 56 0.094952
6 57 0.145843
6 58 0.170191
6 59 0.185151
6 60 0.154130
6 61 0.116373
6 62 0.018628
6 63 0.011301
6 64 0.017438
6 65 0.017730
6 66 0.029988
6 67 0.034580
6 68 0.038201
6 69 0.022347
6 70 0.015492

7 1 0.006955
7 2 0.032253
7 3 0.024750
7 4 -0.004223
7 5 0.036221
7 6 0.030653
7 7 1
7 8 0.087778
7 9 0.143589
7 10 0.258714
7 11 0.129740
7 12 0.071093
7 13 0.046795
7 14 0.030332
7 15 0.030125
7 16 0.031114
7 17 0.014132
7 18 0.018186
7 19 0.007428
7 20 -0.002377
7 21 -0.001891
7 22 0.006750
7 23 0.014676
7 24 0.002780
7 25 -0.000475
7 26 0.004657
7 27 -0.009947
7 28 -0.035149
7 29 0.009670
7 30 0.012324
7 31 0.034506
7 32 0.049879
7 33 0.019380
7 34 0.022088
7 35 0.201702
7 36 0.109606
7 37 0.163498
7 38 0.111837
7 39 0.097880
7 40 0.083608
7 41 0.059220
7 42 0.043780
7 43 0.026696
7 44 0.011559
7 45 0.009238
7 46 0.018030
7 47 0.029627
7 48 0.045289
7 49 0.054838
7 50 0.009342
7 51 -0.000118
7 52 -0.023116
7 53 -0.025340
7 54 -0.041782
7 55 -0.011752
7 56 0.005033
7 57 0.031477
7 58 0.016911
7 59 0.002815
7 60 -0.025590
7 61 0.003051
7 62 -0.028658
7 63 -0.002422
7 64 -0.002463
7 65 -0.014330
7 66 -0.002062
7 67 0.015083
7 68 0.029489
7 69 0.014404
7 70 0.004649

8 1 -0.009262
8 2 0.029336
8 3 0.033669
8 4 0.019958
8 5 0.064526
8 6 0.070910
8 7 0.087778
8 8 1
8 9 0.185886
8 10 0.101385
8 11 0.033630
8 12 0.008131
8 13 -0.016687
8 14 -0.018266
8 15 -0.004082
8 16 0.006757
8 17 -0.007309
8 18 -0.004242
8 19 -0.015806
8 20 -0.027027
8 21 -0.026300
8 22 -0.020083
8 23 -0.014852
8 24 -0.023061
8 25 -0.030100
8 26 -0.033193
8 27 -0.046193
8 28 -0.070476
8 29 -0.019189
8 30 -0.012942
8 31 0.014553
8 32 0.037586
8 33 0.001374
8 34 0.010002
8 35 0.416739
8 36 0.210669
8 37 0.218246
8 38 0.137830
8 39 0.093087
8 40 0.052699
8 41 0.025284
8 42 0.006036
8 43 -0.010355
8 44 -0.026414
8 45 -0.029579
8 46 -0.022421
8 47 -0.011303
8 48 0.006976
8 49 0.022422
8 50 -0.023318
8 51 -0.031511
8 52 -0.054018
8 53 -0.059669
8 54 -0.084139
8 55 -0.060638
8 56 -0.043380
8 57 -0.022572
8 58 -0.046938
8 59 -0.063590
8 60 -0.094260
8 61 -0.044449
8 62 -0.048547
8 63 -0.006222
8 64 -0.029604
8 65 -0.065828
8 66 -0.047747
8 67 -0.017219
8 68 0.005059
8 69 0.000836
8 70 -0.006649

9 1 -0.024392
9 2 0.028964
9 3 0.054988
9 4 0.062211
9 5 0.118980
9 6 0.132392
9 7 0.143589
9 8 0.185886
9 9 1
9 10 -0.033011
9 11 -0.021808
9 12 -0.038751
9 13 -0.054668
9 14 -0.040777
9 15 -0.017357
9 16 -0.005662
9 17 -0.022549
9 18 -0.020417
9 19 -0.032921
9 20 -0.043777
9 21 -0.040574
9 22 -0.032689
9 23 -0.027756
9 24 -0.036120
9 25 -0.048405
9 26 -0.058505
9 27 -0.077022
9 28 -0.106900
9 29 -0.051235
9 30 -0.043353
9 31 -0.009373
9 32 0.026431
9 33 -0.014868
9 34 0.005468
9 35 0.381437
9 36 0.225962
9 37 0.214312
9 38 0.125650
9 39 0.066120
9 40 0.011616
9 41 -0.008189
9 42 -0.023382
9 43 -0.033768
9 44 -0.044964
9 45 -0.043041
9 46 -0.032678
9 47 -0.019546
9 48 -0.003449
9 49 0.011857
9 50 -0.038741
9 51 -0.046015
9 52 -0.070622
9 53 -0.081407
9 54 -0.109031
9 55 -0.072223
9 56 -0.036540
9 57 -0.012050
9 58 -0.049578
9 59 -0.077184
9 60 -0.122679
9 61 -0.075904
9 62 -0.068689
9 63 -0.021203
9 64 -0.058311
9 65 -0.083036
9 66 -0.044080
9 67 -0.007773
9 68 0.013335
9 69 0.011698
9 70 0.001108

10 1 -0.042998
10 2 0.020881
10 3 0.088151
10 4 0.144716
10 5 0.279826
10 6 0.323570
10 7 0.258714
10 8 0.101385
10 9 -0.033011
10 10 1
10 11 0.061059
10 12 -0.039548
10 13 0.007737
10 14 0.014722
10 15 0.015416
10 16 0.003067
10 17 -0.025461
10 18 -0.023455
10 19 -0.039260
10 20 -0.048622
10 21 -0.043058
10 22 -0.027242
10 23 -0.017968
10 24 -0.041464
10 25 -0.056407
10 26 -0.062001
10 27 -0.094749
10 28 -0.128922
10 29 -0.072196
10 30 -0.060389
10 31 -0.024545
10 32 0.004021
10 33 -0.031531
10 34 -0.048906
10 35 0.066234
10 36 0.005568
10 37 0.044280
10 38 -0.008301
10 39 -0.034217
10 40 -0.056072
10 41 -0.057904
10 42 -0.053240
10 43 -0.052588
10 44 -0.047289
10 45 -0.026252
10 46 0.001596
10 47 0.026054
10 48 0.036282
10 49 0.040013
10 50 -0.016802
10 51 -0.024157
10 52 -0.055567
10 53 -0.069232
10 54 -0.090743
10 55 -0.017195
10 56 0.046731
10 57 0.099969
10 58 0.025955
10 59 -0.067537
10 60 -0.188234
10 61 -0.160023
10 62 -0.149611
10 63 -0.094095
10 64 -0.099382
10 65 -0.080433
10 66 -0.015172
10 67 0.033993
10 68 0.059331
10 69 0.056558
10 70 0.036825

11 1 0.036765
11 2 0.114177
11 3 0.204194
11 4 0.265696
11 5 0.335248
11 6 0.259890
11 7 0.129740
11 8 0.033630
11 9 -0.021808
11 10 0.061059
11 11 1
11 12 -0.028823
11 13 -0.004333
11 14 0.005749
11 15 0.013172
11 16 -0.000043
11 17 -0.029486
11 18 -0.019293
11 19 -0.038609
11 20 -0.052612
11 21 -0.051744
11 22 -0.038835
11 23 -0.026269
11 24 -0.044893
11 25 -0.062703
11 26 -0.073338
11 27 -0.084297
11 28 -0.103973
11 29 -0.026209
11 30 -0.011108
11 31 0.024371
11 32 0.045018
11 33 0.004124
11 34 -0.003303
11 35 0.062653
11 36 0.033000
11 37 0.093472
11 38 0.054899
11 39 0.041884
11 40 0.010975
11 41 -0.030242
11 42 -0.024035
11 43 -0.041816
11 44 -0.051801
11 45 -0.039227
11 46 -0.017851
11 47 0.001468
11 48 0.006270
11 49 0.011976
11 50 -0.038656
11 51 -0.037270
11 52 -0.077592
11 53 -0.100077
11 54 -0.130323
11 55 -0.038617
11 56 0.033699
11 57 0.107033
11 58 0.027014
11 59 -0.035748
11 60 -0.097243
11 61 -0.026733
11 62 0.005046
11 63 0.041970
11 64 0.005168
11 65 -0.007296
11 66 0.031210
11 67 0.066657
11 68 0.091349
11 69 0.100835
11 70 0.093059

12 1 0.027762
12 2 0.107404
12 3 0.187273
12 4 0.221522
12 5 0.236009
12 6 0.162553
12 7 0.071093
12 8 0.008131
12 9 -0.038751
12 10 -0.039548
12 11 -0.028823
12 12 1
12 13 0.072145
12 14 0.046700
12 15 0.039961
12 16 0.010633
12 17 -0.028526
12 18 -0.013377
12 19 -0.035893
12 20 -0.051235
12 21 -0.050408
12 22 -0.033874
12 23 -0.018664
12 24 -0.027617
12 25 -0.056011
12 26 -0.078693
12 27 -0.093460
12 28 -0.114537
12 29 -0.009262
12 30 0.008099
12 31 0.045751
12 32 0.059381
12 33 0.010552
12 34 -0.003800
12 35 0.018232
12 36 0.011487
12 37 0.063632
12 38 0.046899
12 39 0.042654
12 40 0.002853
12 41 -0.034601
12 42 0.003453
12 43 -0.015887
12 44 -0.026442
12 45 -0.014240
12 46 0.000299
12 47 0.012099
12 48 0.002463
12 49 0.002603
12 50 -0.050324
12 51 -0.039257
12 52 -0.086033
12 53 -0.121921
12 54 -0.132968
12 55 0.061983
12 56 0.163272
12 57 0.152019
12 58 0.050274
12 59 0.002899
12 60 -0.042230
12 61 0.000706
12 62 0.037355
12 63 0.056686
12 64 0.001574
12 65 -0.020862
12 66 0.008204
12 67 0.036943
12 68 0.058805
12 69 0.073287
12 70 0.073122

13 1 0.010742
13 2 0.079230
13 3 0.140677
13 4 0.166970
13 5 0.185456
13 6 0.126744
13 7 0.046795
13 8 -0.016687
13 9 -0.054668
13 10 0.007737
13 11 -0.004333
13 12 0.072145
13 13 1
13 14 0.020266
13 15 0.023720
13 16 0.002992
13 17 -0.029408
13 18 -0.004078
13 19 -0.021043
13 20 -0.028294
13 21 -0.008966
13 22 0.004461
13 23 0.014056
13 24 0.019527
13 25 0.005359
13 26 -0.008500
13 27 -0.025876
13 28 -0.067755
13 29 0.003544
13 30 -0.000735
13 31 0.014544
13 32 0.024003
13 33 -0.016040
13 34 -0.004433
13 35 0.020950
13 36 0.034982
13 37 0.066473
13 38 0.062024
13 39 0.052474
13 40 0.016112
13 41 0.034136
13 42 0.046340
13 43 0.016676
13 44 -0.005914
13 45 -0.002600
13 46 0.006381
13 47 0.015935
13 48 0.022418
13 49 0.039023
13 50 -0.033784
13 51 -0.036470
13 52 -0.082471
13 53 -0.117510
13 54 -0.183984
13 55 0.046670
13 56 0.259970
13 57 0.160691
13 58 0.047262
13 59 0.008167
13 60 -0.026924
13 61 0.000388
13 62 0.022228
13 63 0.035144
13 64 -0.021100
13 65 -0.050785
13 66 -0.026026
13 67 0.005927
13 68 0.033674
13 69 0.049429
13 70 0.050462

14 1 -0.002141
14 2 0.059300
14 3 0.106273
14 4 0.122323
14 5 0.135635
14 6 0.090465
14 7 0.030332
14 8 -0.018266
14 9 -0.040777
14 10 0.014722
14 11 0.005749
14 12 0.046700
14 13 0.020266
14 14 1
14 15 0.041616
14 16 0.026228
14 17 -0.005910
14 18 0.021256
14 19 0.007073
14 20 0.003262
14 21 0.032311
14 22 0.035843
14 23 0.032472
14 24 0.052094
14 25 0.050417
14 26 0.044409
14 27 0.016659
14 28 -0.031500
14 29 0.021747
14 30 0.004575
14 31 0.000738
14 32 0.004938
14 33 -0.017739
14 34 0.011752
14 35 0.016166
14 36 0.051534
14 37 0.065918
14 38 0.075743
14 39 0.061578
14 40 0.024238
14 41 0.064030
14 42 0.056761
14 43 0.029898
14 44 0.006518
14 45 0.004856
14 46 0.007632
14 47 0.011894
14 48 0.027757
14 49 0.060299
14 50 -0.024656
14 51 -0.036175
14 52 -0.067235
14 53 -0.076909
14 54 -0.099673
14 55 0.066128
14 56 0.166635
14 57 0.099730
14 58 0.031908
14 59 0.005373
14 60 -0.022305
14 61 0.000959
14 62 0.019297
14 63 0.028969
14 64 -0.029930
14 65 -0.066649
14 66 -0.048846
14 67 -0.019406
14 68 0.008178
14 69 0.023666
14 70 0.025839

15 1 -0.004825
15 2 0.053256
15 3 0.093369
15 4 0.104391
15 5 0.113137
15 6 0.076151
15 7 0.030125
15 8 -0.004082
15 9 -0.017357
15 10 0.015416
15 11 0.013172
15 12 0.039961
15 13 0.023720
15 14 0.041616
15 15 1
15 16 0.062537
15 17 0.020169
15 18 0.041263
15 19 0.029064
15 20 0.025553
15 21 0.055676
15 22 0.048631
15 23 0.037262
15 24 0.068917
15 25 0.071908
15 26 0.063519
15 27 0.038370
15 28 -0.005036
15 29 0.035694
15 30 0.011319
15 31 -0.008969
15 32 -0.005430
15 33 0.000248
15 34 0.028543
15 35 0.011979
15 36 0.054895
15 37 0.057904
15 38 0.079644
15 39 0.063805
15 40 0.026555
15 41 0.071656
15 42 0.060124
15 43 0.038483
15 44 0.016977
15 45 0.013058
15 46 0.011285
15 47 0.009599
15 48 0.016766
15 49 0.047015
15 50 -0.034883
15 51 -0.048720
15 52 -0.062828
15 53 -0.037896
15 54 0.049817
15 55 0.089486
15 56 0.121840
15 57 0.080457
15 58 0.032629
15 59 0.011672
15 60 -0.011871
15 61 0.009080
15 62 0.027109
15 63 0.034164
15 64 -0.025304
15 65 -0.064827
15 66 -0.052411
15 67 -0.027252
15 68 -0.002622
15 69 0.011985
15 70 0.014471

16 1 -0.008447
16 2 0.046069
16 3 0.083046
16 4 0.092282
16 5 0.098074
16 6 0.067266
16 7 0.031114
16 8 0.006757
16 9 -0.005662
16 10 0.003067
16 11 -0.000043
16 12 0.010633
16 13 0.002992
16 14 0.026228
16 15 0.062537
16 16 1
16 17 -0.005761
16 18 0.008988
16 19 0.004616
16 20 0.003987
16 21 0.032597
16 22 0.021668
16 23 0.010894
16 24 0.049363
16 25 0.046406
16 26 0.027172
16 27 0.013467
16 28 -0.014393
16 29 0.019705
16 30 0.007602
16 31 -0.005103
16 32 0.011888
16 33 0.028724
16 34 0.037425
16 35 0.007545
16 36 0.045073
16 37 0.038755
16 38 0.061995
16 39 0.041495
16 40 -0.000272
16 41 0.036222
16 42 0.028630
16 43 0.016794
16 44 0.001332
16 45 -0.001119
16 46 -0.004003
16 47 -0.008072
16 48 -0.017013
16 49 -0.005152
16 50 -0.077522
16 51 -0.089337
16 52 -0.099354
16 53 -0.080132
16 54 0.075317
16 55 0.082033
16 56 0.093592
16 57 0.060630
16 58 0.021919
16 59 0.003949
16 60 -0.015953
16 61 0.004282
16 62 0.026062
16 63 0.034618
16 64 -0.019157
16 65 -0.055084
16 66 -0.045289
16 67 -0.025097
16 68 -0.005508
16 69 0.006965
16 70 0.008529

17 1 -0.018699
17 2 0.031909
17 3 0.066976
17 4 0.074678
17 5 0.076012
17 6 0.046876
17 7 0.014132
17 8 -0.007309
17 9 -0.022549
17 10 -0.025461
17 11 -0.029486
17 12 -0.028526
17 13 -0.029408
17 14 -0.005910
17 15 0.020169
17 16 -0.005761
17 17 1
17 18 -0.049296
17 19 -0.028029
17 20 -0.022498
17 21 0.002269
17 22 -0.010976
17 23 -0.019995
17 24 0.023704
17 25 0.012228
17 26 -0.017690
17 27 -0.019585
17 28 -0.024296
17 29 -0.000267
17 30 0.007258
17 31 0.000199
17 32 0.008491
17 33 0.016604
17 34 0.014458
17 35 -0.013763
17 36 0.014713
17 37 0.005286
17 38 0.024694
17 39 0.002709
17 40 -0.039862
17 41 -0.014986
17 42 -0.013903
17 43 -0.014865
17 44 -0.023065
17 45 -0.022928
17 46 -0.025744
17 47 -0.030464
17 48 -0.051948
17 49 -0.057885
17 50 -0.120169
17 51 -0.123205
17 52 -0.129668
17 53 -0.120047
17 54 0.057146
17 55 0.057605
17 56 0.058699
17 57 0.030402
17 58 -0.001355
17 59 -0.016521
17 60 -0.032572
17 61 -0.013500
17 62 0.011717
17 63 0.021101
17 64 -0.025268
17 65 -0.055530
17 66 -0.046537
17 67 -0.029661
17 68 -0.013604
17 69 -0.001859
17 70 0.000061

18 1 -0.008654
18 2 0.043551
18 3 0.082681
18 4 0.090999
18 5 0.086765
18 6 0.053888
18 7 0.018186
18 8 -0.004242
18 9 -0.020417
18 10 -0.023455
18 11 -0.019293
18 12 -0.013377
18 13 -0.004078
18 14 0.021256
18 15 0.041263
18 16 0.008988
18 17 -0.049296
18 18 1
18 19 0.065098
18 20 0.039287
18 21 0.031302
18 22 0.009932
18 23 -0.000779
18 24 0.064221
18 25 0.057485
18 26 0.025652
18 27 0.032959
18 28 0.050919
18 29 0.037488
18 30 0.032873
18 31 0.014638
18 32 0.010665
18 33 0.010452
18 34 0.005671
18 35 -0.018568
18 36 -0.005058
18 37 -0.010141
18 38 0.003452
18 39 -0.008774
18 40 -0.038805
18 41 -0.008331
18 42 0.003625
18 43 0.009266
18 44 0.004932
18 45 0.005927
18 46 0.001542
18 47 -0.005025
18 48 -0.039646
18 49 -0.065556
18 50 -0.124719
18 51 -0.102214
18 52 -0.100300
18 53 -0.088457
18 54 0.118644
18 55 0.105748
18 56 0.083551
18 57 0.047984
18 58 0.015803
18 59 0.000001
18 60 -0.015036
18 61 -0.000817
18 62 0.024369
18 63 0.028729
18 64 -0.016069
18 65 -0.042894
18 66 -0.033144
18 67 -0.017202
18 68 -0.002302
18 69 0.010844
18 70 0.014257

19 1 -0.006494
19 2 0.043854
19 3 0.084606
19 4 0.092286
19 5 0.082407
19 6 0.045670
19 7 0.007428
19 8 -0.015806
19 9 -0.032921
19 10 -0.039260
19 11 -0.038609
19 12 -0.035893
19 13 -0.021043
19 14 0.007073
19 15 0.029064
19 16 0.004616
19 17 -0.028029
19 18 0.065098
19 19 1
19 20 -0.001981
19 21 -0.032442
19 22 -0.035892
19 23 -0.034001
19 24 0.047237
19 25 0.029019
19 26 -0.010368
19 27 0.030407
19 28 0.092379
19 29 0.053355
19 30 0.048769
19 31 0.028018
19 32 0.014020
19 33 0.002662
19 34 -0.006604
19 35 -0.025790
19 36 -0.018292
19 37 -0.019049
19 38 -0.013717
19 39 -0.026854
19 40 -0.058097
19 41 -0.041295
19 42 -0.028364
19 43 -0.017869
19 44 -0.016166
19 45 -0.012522
19 46 -0.017494
19 47 -0.025005
19 48 -0.073617
19 49 -0.118683
19 50 -0.170270
19 51 -0.117778
19 52 -0.127684
19 53 -0.125818
19 54 0.085306
19 55 0.090101
19 56 0.062953
19 57 0.027885
19 58 -0.000498
19 59 -0.013640
19 60 -0.023938
19 61 -0.010425
19 62 0.018578
19 63 0.023574
19 64 -0.015779
19 65 -0.038439
19 66 -0.027739
19 67 -0.012320
19 68 0.001910
19 69 0.016327
19 70 0.021835

20 1 -0.008536
20 2 0.039683
20 3 0.083636
20 4 0.093272
20 5 0.079774
20 6 0.038981
20 7 -0.002377
20 8 -0.027027
20 9 -0.043777
20 10 -0.048622
20 11 -0.052612
20 12 -0.051235
20 13 -0.028294
20 14 0.003262
20 15 0.025553
20 16 0.003987
20 17 -0.022498
20 18 0.039287
20 19 -0.001981
20 20 1
20 21 -0.095765
20 22 -0.064418
20 23 -0.053752
20 24 0.051970
20 25 0.021005
20 26 -0.025691
20 27 0.033387
20 28 0.082283
20 29 0.034728
20 30 0.031145
20 31 0.017792
20 32 0.005943
20 33 -0.008296
20 34 -0.017553
20 35 -0.031121
20 36 -0.028844
20 37 -0.027598
20 38 -0.030663
20 39 -0.044833
20 40 -0.074361
20 41 -0.068707
20 42 -0.060545
20 43 -0.051490
20 44 -0.040054
20 45 -0.026288
20 46 -0.026124
20 47 -0.030067
20 48 -0.090387
20 49 -0.153234
20 50 -0.192187
20 51 -0.071148
20 52 -0.087628
20 53 -0.096962
20 54 0.081329
20 55 0.087861
20 56 0.053342
20 57 0.015740
20 58 -0.010708
20 59 -0.023613
20 60 -0.031460
20 61 -0.022728
20 62 0.005694
20 63 0.010888
20 64 -0.021955
20 65 -0.039673
20 66 -0.026709
20 67 -0.009819
20 68 0.005741
20 69 0.021925
20 70 0.029181

21 1 -0.018052
21 2 0.026089
21 3 0.073904
21 4 0.090273
21 5 0.080104
21 6 0.039639
21 7 -0.001891
21 8 -0.026300
21 9 -0.040574
21 10 -0.043058
21 11 -0.051744
21 12 -0.050408
21 13 -0.008966
21 14 0.032311
21 15 0.055676
21 16 0.032597
21 17 0.002269
21 18 0.031302
21 19 -0.032442
21 20 -0.095765
21 21 1
21 22 -0.035913
21 23 -0.075415
21 24 -0.011419
21 25 -0.033177
21 26 -0.022213
21 27 -0.009006
21 28 0.013735
21 29 0.000415
21 30 0.007927
21 31 0.008486
21 32 0.006231
21 33 -0.005571
21 34 -0.013868
21 35 -0.025667
21 36 -0.029318
21 37 -0.030963
21 38 -0.044238
21 39 -0.062073
21 40 -0.088891
21 41 -0.084720
21 42 -0.095715
21 43 -0.106259
21 44 -0.087381
21 45 -0.044662
21 46 -0.014101
21 47 0.009276
21 48 -0.044768
21 49 -0.112920
21 50 -0.106332
21 51 0.221358
21 52 0.121137
21 53 0.031821
21 54 0.133690
21 55 0.125958
21 56 0.076916
21 57 0.026740
21 58 -0.006655
21 59 -0.027525
21 60 -0.039185
21 61 -0.039684
21 62 -0.014830
21 63 -0.006791
21 64 -0.030565
21 65 -0.041839
21 66 -0.025749
21 67 -0.006751
21 68 0.010214
21 69 0.026154
21 70 0.031989

22 1 -0.000509
22 2 0.043458
22 3 0.095317
22 4 0.114859
22 5 0.101599
22 6 0.054121
22 7 0.006750
22 8 -0.020083
22 9 -0.032689
22 10 -0.027242
22 11 -0.038835
22 12 -0.033874
22 13 0.004461
22 14 0.035843
22 15 0.048631
22 16 0.021668
22 17 -0.010976
22 18 0.009932
22 19 -0.035892
22 20 -0.064418
22 21 -0.035913
22 22 1
22 23 -0.102762
22 24 -0.032036
22 25 -0.003132
22 26 0.010645
22 27 0.020894
22 28 0.022020
22 29 0.011829
22 30 0.013102
22 31 0.013250
22 32 0.011341
22 33 -0.001760
22 34 -0.007361
22 35 -0.012040
22 36 -0.018256
22 37 -0.015552
22 38 -0.030302
22 39 -0.044210
22 40 -0.065370
22 41 -0.066353
22 42 -0.072276
22 43 -0.098437
22 44 -0.095552
22 45 -0.046554
22 46 0.002544
22 47 0.041359
22 48 -0.033519
22 49 -0.125385
22 50 -0.031688
22 51 0.278353
22 52 0.086150
22 53 0.026392
22 54 0.103748
22 55 0.122692
22 56 0.081317
22 57 0.035019
22 58 0.007557
22 59 -0.011623
22 60 -0.020310
22 61 -0.026076
22 62 -0.003850
22 63 0.003076
22 64 -0.018682
22 65 -0.028509
22 66 -0.010716
22 67 0.010868
22 68 0.031081
22 69 0.049708
22 70 0.057298

23 1 0.019739
23 2 0.065626
23 3 0.124740
23 4 0.147468
23 5 0.126143
23 6 0.069038
23 7 0.014676
23 8 -0.014852
23 9 -0.027756
23 10 -0.017968
23 11 -0.026269
23 12 -0.018664
23 13 0.014056
23 14 0.032472
23 15 0.037262
23 16 0.010894
23 17 -0.019995
23 18 -0.000779
23 19 -0.034001
23 20 -0.053752
23 21 -0.075415
23 22 -0.102762
23 23 1
23 24 -0.084550
23 25 -0.010276
23 26 0.023547
23 27 0.037726
23 28 0.030179
23 29 0.019508
23 30 0.017800
23 31 0.018185
23 32 0.014888
23 33 -0.001073
23 34 -0.006706
23 35 -0.005684
23 36 -0.016720
23 37 -0.008594
23 38 -0.025413
23 39 -0.034706
23 40 -0.048184
23 41 -0.052625
23 42 -0.050319
23 43 -0.078501
23 44 -0.072406
23 45 0.013882
23 46 0.092827
23 47 0.108720
23 48 -0.005990
23 49 -0.092325
23 50 -0.001728
23 51 0.131975
23 52 0.014703
23 53 -0.012375
23 54 0.054405
23 55 0.105448
23 56 0.078935
23 57 0.044499
23 58 0.027501
23 59 0.011459
23 60 0.005517
23 61 -0.009250
23 62 0.009882
23 63 0.014102
23 64 -0.005460
23 65 -0.012742
23 66 0.007450
23 67 0.031490
23 68 0.054559
23 69 0.077415
23 70 0.088301

24 1 0.009534
24 2 0.057534
24 3 0.115077
24 4 0.131918
24 5 0.107758
24 6 0.053285
24 7 0.002780
24 8 -0.023061
24 9 -0.036120
24 10 -0.041464
24 11 -0.044893
24 12 -0.027617
24 13 0.019527
24 14 0.052094
24 15 0.068917
24 16 0.049363
24 17 0.023704
24 18 0.064221
24 19 0.047237
24 20 0.051970
24 21 -0.011419
24 22 -0.032036
24 23 -0.084550
24 24 1
24 25 0.110381
24 26 0.086867
24 27 0.120798
24 28 0.097213
24 29 0.062971
24 30 0.054252
24 31 0.047636
24 32 0.034120
24 33 0.007481
24 34 -0.008442
24 35 -0.016122
24 36 -0.024990
24 37 -0.012512
24 38 -0.028447
24 39 -0.038302
24 40 -0.054713
24 41 -0.054151
24 42 -0.062844
24 43 -0.116516
24 44 -0.107561
24 45 -0.020667
24 46 0.023191
24 47 0.042406
24 48 -0.026176
24 49 -0.076696
24 50 -0.034987
24 51 0.125785
24 52 0.034643
24 53 -0.005212
24 54 0.092286
24 55 0.144862
24 56 0.088598
24 57 0.031902
24 58 -0.002868
24 59 -0.021400
24 60 -0.022947
24 61 -0.025580
24 62 0.005809
24 63 0.013207
24 64 -0.009171
24 65 -0.019078
24 66 -0.001410
24 67 0.018248
24 68 0.036067
24 69 0.056401
24 70 0.067394

25 1 -0.006170
25 2 0.046623
25 3 0.105455
25 4 0.123266
25 5 0.104975
25 6 0.051771
25 7 -0.000475
25 8 -0.030100
25 9 -0.048405
25 10 -0.056407
25 11 -0.062703
25 12 -0.056011
25 13 0.005359
25 14 0.050417
25 15 0.071908
25 16 0.046406
25 17 0.012228
25 18 0.057485
25 19 0.029019
25 20 0.021005
25 21 -0.033177
25 22 -0.003132
25 23 -0.010276
25 24 0.110381
25 25 1
25 26 0.061864
25 27 0.082704
25 28 0.059212
25 29 0.040737
25 30 0.037279
25 31 0.034306
25 32 0.022682
25 33 -0.003525
25 34 -0.019160
25 35 -0.029012
25 36 -0.036298
25 37 -0.027152
25 38 -0.043374
25 39 -0.060844
25 40 -0.094500
25 41 -0.100561
25 42 -0.125703
25 43 -0.153175
25 44 -0.093659
25 45 -0.010167
25 46 0.026921
25 47 0.045216
25 48 -0.014698
25 49 -0.057875
25 50 -0.054717
25 51 0.085575
25 52 0.007375
25 53 -0.039425
25 54 0.112828
25 55 0.185605
25 56 0.111833
25 57 0.043176
25 58 -0.002988
25 59 -0.028893
25 60 -0.040523
25 61 -0.039124
25 62 -0.005982
25 63 0.002949
25 64 -0.024132
25 65 -0.035536
25 66 -0.016465
25 67 0.004288
25 68 0.022308
25 69 0.041099
25 70 0.049407

26 1 -0.003051
26 2 0.058031
26 3 0.121325
26 4 0.140645
26 5 0.125542
26 6 0.065898
26 7 0.004657
26 8 -0.033193
26 9 -0.058505
26 10 -0.062001
26 11 -0.073338
26 12 -0.078693
26 13 -0.008500
26 14 0.044409
26 15 0.063519
26 16 0.027172
26 17 -0.017690
26 18 0.025652
26 19 -0.010368
26 20 -0.025691
26 21 -0.022213
26 22 0.010645
26 23 0.023547
26 24 0.086867
26 25 0.061864
26 26 1
26 27 0.031355
26 28 -0.003361
26 29 0.027742
26 30 0.023481
26 31 0.024402
26 32 0.014462
26 33 -0.014513
26 34 -0.027295
26 35 -0.032246
26 36 -0.036139
26 37 -0.023054
26 38 -0.035025
26 39 -0.053375
26 40 -0.103454
26 41 -0.135541
26 42 -0.116113
26 43 -0.082705
26 44 -0.032949
26 45 0.016932
26 46 0.036652
26 47 0.045368
26 48 -0.005300
26 49 -0.031071
26 50 -0.061413
26 51 0.016199
26 52 -0.058560
26 53 -0.120415
26 54 0.067667
26 55 0.249575
26 56 0.152109
26 57 0.067806
26 58 0.010311
26 59 -0.019143
26 60 -0.037858
26 61 -0.031051
26 62 0.001991
26 63 0.009749
26 64 -0.026975
26 65 -0.042525
26 66 -0.021285
26 67 0.002512
26 68 0.023218
26 69 0.042545
26 70 0.049882

27 1 -0.019465
27 2 0.046471
27 3 0.109767
27 4 0.122895
27 5 0.101773
27 6 0.046456
27 7 -0.009947
27 8 -0.046193
27 9 -0.077022
27 10 -0.094749
27 11 -0.084297
27 12 -0.093460
27 13 -0.025876
27 14 0.016659
27 15 0.038370
27 16 0.013467
27 17 -0.019585
27 18 0.032959
27 19 0.030407
27 20 0.033387
27 21 -0.009006
27 22 0.020894
27 23 0.037726
27 24 0.120798
27 25 0.082704
27 26 0.031355
27 27 1
27 28 -0.012264
27 29 0.008245
27 30 0.010188
27 31 0.011232
27 32 -0.005909
27 33 -0.037045
27 34 -0.056105
27 35 -0.067828
27 36 -0.078243
27 37 -0.069175
27 38 -0.086063
27 39 -0.114532
27 40 -0.183372
27 41 -0.204550
27 42 -0.146554
27 43 0.030022
27 44 0.063510
27 45 0.066357
27 46 0.057037
27 47 0.049308
27 48 0.001212
27 49 -0.027929
27 50 -0.054549
27 51 0.015210
27 52 -0.046466
27 53 -0.108910
27 54 0.035458
27 55 0.160237
27 56 0.110729
27 57 0.054594
27 58 0.005600
27 59 -0.023358
27 60 -0.047813
27 61 -0.043112
27 62 -0.008061
27 63 -0.004292
27 64 -0.042904
27 65 -0.055977
27 66 -0.033996
27 67 -0.012294
27 68 0.005109
27 69 0.024566
27 70 0.032873

28 1 -0.045877
28 2 0.022404
28 3 0.076497
28 4 0.081634
28 5 0.061444
28 6 0.014585
28 7 -0.035149
28 8 -0.070476
28 9 -0.106900
28 10 -0.128922
28 11 -0.103973
28 12 -0.114537
28 13 -0.067755
28 14 -0.031500
28 15 -0.005036
28 16 -0.014393
28 17 -0.024296
28 18 0.050919
28 19 0.092379
28 20 0.082283
28 21 0.013735
28 22 0.022020
28 23 0.030179
28 24 0.097213
28 25 0.059212
28 26 -0.003361
28 27 -0.012264
28 28 1
28 29 -0.070501
28 30 -0.029883
28 31 -0.028372
28 32 -0.051045
28 33 -0.077692
28 34 -0.097096
28 35 -0.113552
28 36 -0.125747
28 37 -0.126981
28 38 -0.142328
28 39 -0.183453
28 40 -0.257734
28 41 -0.204580
28 42 -0.043598
28 43 0.061778
28 44 0.058631
28 45 0.045681
28 46 0.032134
28 47 0.022848
28 48 -0.013552
28 49 -0.033841
28 50 -0.059777
28 51 -0.003942
28 52 -0.052843
28 53 -0.115845
28 54 -0.002968
28 55 0.086091
28 56 0.059697
28 57 0.021574
28 58 -0.018070
28 59 -0.041791
28 60 -0.067835
28 61 -0.058433
28 62 -0.025427
28 63 -0.025957
28 64 -0.071164
28 65 -0.085089
28 66 -0.063401
28 67 -0.043021
28 68 -0.027463
28 69 -0.008608
28 70 -0.000315

29 1 -0.026844
29 2 0.046205
29 3 0.093889
29 4 0.097968
29 5 0.088344
29 6 0.051390
29 7 0.009670
29 8 -0.019189
29 9 -0.051235
29 10 -0.072196
29 11 -0.026209
29 12 -0.009262
29 13 0.003544
29 14 0.021747
29 15 0.035694
29 16 0.019705
29 17 -0.000267
29 18 0.037488
29 19 0.053355
29 20 0.034728
29 21 0.000415
29 22 0.011829
29 23 0.019508
29 24 0.062971
29 25 0.040737
29 26 0.027742
29 27 0.008245
29 28 -0.070501
29 29 1
29 30 0.047069
29 31 0.034865
29 32 -0.004074
29 33 -0.030179
29 34 -0.051086
29 35 -0.082147
29 36 -0.093041
29 37 -0.094880
29 38 -0.082012
29 39 -0.082608
29 40 -0.081449
29 41 0.057048
29 42 0.088479
29 43 0.088474
29 44 0.064178
29 45 0.049261
29 46 0.038064
29 47 0.030267
29 48 0.001540
29 49 -0.015502
29 50 -0.058331
29 51 -0.025743
29 52 -0.055267
29 53 -0.093156
29 54 0.025504
29 55 0.111950
29 56 0.099335
29 57 0.066027
29 58 0.024559
29 59 0.003312
29 60 -0.022156
29 61 -0.001053
29 62 0.032059
29 63 0.028916
29 64 -0.037644
29 65 -0.064548
29 66 -0.047529
29 67 -0.030472
29 68 -0.018034
29 69 -0.003536
29 70 -0.000213

30 1 -0.028482
30 2 0.043499
30 3 0.081196
30 4 0.081851
30 5 0.077879
30 6 0.047766
30 7 0.012324
30 8 -0.012942
30 9 -0.043353
30 10 -0.060389
30 11 -0.011108
30 12 0.008099
30 13 -0.000735
30 14 0.004575
30 15 0.011319
30 16 0.007602
30 17 0.007258
30 18 0.032873
30 19 0.048769
30 20 0.031145
30 21 0.007927
30 22 0.013102
30 23 0.017800
30 24 0.054252
30 25 0.037279
30 26 0.023481
30 27 0.010188
30 28 -0.029883
30 29 0.047069
30 30 1
30 31 0.009091
30 32 -0.033427
30 33 -0.039243
30 34 -0.052636
30 35 -0.089050
30 36 -0.086306
30 37 -0.084892
30 38 -0.005128
30 39 0.036087
30 40 0.028255
30 41 0.111207
30 42 0.087087
30 43 0.077213
30 44 0.053088
30 45 0.038488
30 46 0.028012
30 47 0.020432
30 48 -0.000438
30 49 -0.009910
30 50 -0.055748
30 51 -0.036269
30 52 -0.057654
30 53 -0.085281
30 54 0.008002
30 55 0.078541
30 56 0.081285
30 57 0.058776
30 58 0.022352
30 59 0.005136
30 60 -0.018243
30 61 0.011266
30 62 0.042971
30 63 0.042907
30 64 -0.037327
30 65 -0.075897
30 66 -0.062116
30 67 -0.045049
30 68 -0.031806
30 69 -0.018233
30 70 -0.016047

31 1 -0.012021
31 2 0.058608
31 3 0.088834
31 4 0.087303
31 5 0.089900
31 6 0.064743
31 7 0.034506
31 8 0.014553
31 9 -0.009373
31 10 -0.024545
31 11 0.024371
31 12 0.045751
31 13 0.014544
31 14 0.000738
31 15 -0.008969
31 16 -0.005103
31 17 0.000199
31 18 0.014638
31 19 0.028018
31 20 0.017792
31 21 0.008486
31 22 0.013250
31 23 0.018185
31 24 0.047636
31 25 0.034306
31 26 0.024402
31 27 0.011232
31 28 -0.028372
31 29 0.034865
31 30 0.009091
31 31 1
31 32 -0.049278
31 33 -0.018606
31 34 -0.020647
31 35 -0.063731
31 36 -0.019344
31 37 0.022499
31 38 0.195355
31 39 0.198528
31 40 0.122399
31 41 0.159907
31 42 0.097239
31 43 0.076715
31 44 0.050269
31 45 0.035389
31 46 0.025339
31 47 0.017735
31 48 0.003368
31 49 0.000291
31 50 -0.050650
31 51 -0.043875
31 52 -0.061674
31 53 -0.079193
31 54 -0.008907
31 55 0.057890
31 56 0.078097
31 57 0.066562
31 58 0.033176
31 59 0.019355
31 60 -0.002064
31 61 0.037129
31 62 0.069418
31 63 0.078859
31 64 -0.015415
31 65 -0.072043
31 66 -0.062719
31 67 -0.044683
31 68 -0.029364
31 69 -0.016591
31 70 -0.015363

32 1 -0.017874
32 2 0.049924
32 3 0.077331
32 4 0.077777
32 5 0.090934
32 6 0.072843
32 7 0.049879
32 8 0.037586
32 9 0.026431
32 10 0.004021
32 11 0.045018
32 12 0.059381
32 13 0.024003
32 14 0.004938
32 15 -0.005430
32 16 0.011888
32 17 0.008491
32 18 0.010665
32 19 0.014020
32 20 0.005943
32 21 0.006231
32 22 0.011341
32 23 0.014888
32 24 0.034120
32 25 0.022682
32 26 0.014462
32 27 -0.005909
32 28 -0.051045
32 29 -0.004074
32 30 -0.033427
32 31 -0.049278
32 32 1
32 33 0.061912
32 34 0.042818
32 35 -0.028381
32 36 0.100912
32 37 0.171197
32 38 0.285839
32 39 0.204168
32 40 0.114458
32 41 0.138698
32 42 0.076089
32 43 0.056395
32 44 0.033950
32 45 0.023723
32 46 0.018533
32 47 0.015321
32 48 0.011066
32 49 0.016275
32 50 -0.039170
32 51 -0.040968
32 52 -0.056201
32 53 -0.064616
32 54 -0.025497
32 55 0.035929
32 56 0.071753
32 57 0.068528
32 58 0.032905
32 59 0.016553
32 60 -0.009709
32 61 0.029483
32 62 0.052308
32 63 0.069508
32 64 -0.024689
32 65 -0.089634
32 66 -0.078209
32 67 -0.054517
32 68 -0.034627
32 69 -0.022740
32 70 -0.023097

33 1 -0.050844
33 2 0.011391
33 3 0.034945
33 4 0.035134
33 5 0.054916
33 6 0.040464
33 7 0.019380
33 8 0.001374
33 9 -0.014868
33 10 -0.031531
33 11 0.004124
33 12 0.010552
33 13 -0.016040
33 14 -0.017739
33 15 0.000248
33 16 0.028724
33 17 0.016604
33 18 0.010452
33 19 0.002662
33 20 -0.008296
33 21 -0.005571
33 22 -0.001760
33 23 -0.001073
33 24 0.007481
33 25 -0.003525
33 26 -0.014513
33 27 -0.037045
33 28 -0.077692
33 29 -0.030179
33 30 -0.039243
33 31 -0.018606
33 32 0.061912
33 33 1
33 34 0.040810
33 35 -0.037144
33 36 0.216089
33 37 0.223390
33 38 0.222081
33 39 0.126572
33 40 0.051377
33 41 0.065498
33 42 0.027057
33 43 0.013619
33 44 -0.002833
33 45 -0.007296
33 46 -0.005877
33 47 -0.001905
33 48 0.006227
33 49 0.020668
33 50 -0.033879
33 51 -0.038738
33 52 -0.053296
33 53 -0.058309
33 54 -0.056061
33 55 -0.011233
33 56 0.028584
33 57 0.032095
33 58 -0.005364
33 59 -0.026232
33 60 -0.059528
33 61 -0.024538
33 62 -0.013565
33 63 0.005471
33 64 -0.080177
33 65 -0.141993
33 66 -0.120875
33 67 -0.086601
33 68 -0.059634
33 69 -0.047115
33 70 -0.047327

34 1 -0.085722
34 2 -0.024030
34 3 0.000526
34 4 0.003970
34 5 0.035950
34 6 0.032181
34 7 0.022088
34 8 0.010002
34 9 0.005468
34 10 -0.048906
34 11 -0.003303
34 12 -0.003800
34 13 -0.004433
34 14 0.011752
34 15 0.028543
34 16 0.037425
34 17 0.014458
34 18 0.005671
34 19 -0.006604
34 20 -0.017553
34 21 -0.013868
34 22 -0.007361
34 23 -0.006706
34 24 -0.008442
34 25 -0.019160
34 26 -0.027295
34 27 -0.056105
34 28 -0.097096
34 29 -0.051086
34 30 -0.052636
34 31 -0.020647
34 32 0.042818
34 33 0.040810
34 34 1
34 35 -0.041498
34 36 0.263501
34 37 0.194548
34 38 0.134319
34 39 0.061343
34 40 0.011283
34 41 0.025662
34 42 -0.000634
34 43 -0.009443
34 44 -0.019669
34 45 -0.017444
34 46 -0.008143
34 47 0.003795
34 48 0.018513
34 49 0.033613
34 50 -0.021684
34 51 -0.027819
34 52 -0.043553
34 53 -0.046822
34 54 -0.057606
34 55 -0.013345
34 56 0.025476
34 57 0.030274
34 58 -0.016592
34 59 -0.049301
34 60 -0.097517
34 61 -0.072987
34 62 -0.080118
34 63 -0.066490
34 64 -0.147297
34 65 -0.196237
34 66 -0.154036
34 67 -0.105478
34 68 -0.072627
34 69 -0.061397
34 70 -0.064226

35 1 -0.112116
35 2 -0.043192
35 3 -0.014906
35 4 -0.001273
35 5 0.061609
35 6 0.110935
35 7 0.201702
35 8 0.416739
35 9 0.381437
35 10 0.066234
35 11 0.062653
35 12 0.018232
35 13 0.020950
35 14 0.016166
35 15 0.011979
35 16 0.007545
35 17 -0.013763
35 18 -0.018568
35 19 -0.025790
35 20 -0.031121
35 21 -0.025667
35 22 -0.012040
35 23 -0.005684
35 24 -0.016122
35 25 -0.029012
35 26 -0.032246
35 27 -0.067828
35 28 -0.113552
35 29 -0.082147
35 30 -0.089050
35 31 -0.063731
35 32 -0.028381
35 33 -0.037144
35 34 -0.041498
35 35 1
35 36 0.045046
35 37 0.077325
35 38 0.029514
35 39 0.002990
35 40 -0.007536
35 41 0.006121
35 42 -0.008063
35 43 -0.007384
35 44 -0.008674
35 45 -0.000903
35 46 0.012186
35 47 0.025070
35 48 0.032741
35 49 0.037764
35 50 -0.016071
35 51 -0.024618
35 52 -0.043682
35 53 -0.049224
35 54 -0.052177
35 55 0.002959
35 56 0.047268
35 57 0.067636
35 58 0.028288
35 59 -0.009037
35 60 -0.072171
35 61 -0.070190
35 62 -0.121240
35 63 -0.136156
35 64 -0.224478
35 65 -0.245415
35 66 -0.153303
35 67 -0.085711
35 68 -0.055434
35 69 -0.054428
35 70 -0.068325

36 1 -0.191500
36 2 -0.113544
36 3 -0.078863
36 4 -0.058425
36 5 -0.002773
36 6 0.043210
36 7 0.109606
36 8 0.210669
36 9 0.225962
36 10 0.005568
36 11 0.033000
36 12 0.011487
36 13 0.034982
36 14 0.051534
36 15 0.054895
36 16 0.045073
36 17 0.014713
36 18 -0.005058
36 19 -0.018292
36 20 -0.028844
36 21 -0.029318
36 22 -0.018256
36 23 -0.016720
36 24 -0.024990
36 25 -0.036298
36 26 -0.036139
36 27 -0.078243
36 28 -0.125747
36 29 -0.093041
36 30 -0.086306
36 31 -0.019344
36 32 0.100912
36 33 0.216089
36 34 0.263501
36 35 0.045046
36 36 1
36 37 0.027201
36 38 -0.012089
36 39 -0.037132
36 40 -0.031320
36 41 0.004779
36 42 -0.023800
36 43 -0.022453
36 44 -0.021373
36 45 -0.011669
36 46 0.003191
36 47 0.018488
36 48 0.025685
36 49 0.029764
36 50 -0.021021
36 51 -0.022364
36 52 -0.034802
36 53 -0.036644
36 54 -0.027788
36 55 0.027960
36 56 0.059080
36 57 0.057815
36 58 0.009492
36 59 -0.032031
36 60 -0.094384
36 61 -0.103294
36 62 -0.161510
36 63 -0.196481
36 64 -0.292934
36 65 -0.291744
36 66 -0.189508
36 67 -0.135226
36 68 -0.115426
36 69 -0.115199
36 70 -0.131523

37 1 -0.097583
37 2 -0.011737
37 3 0.027978
37 4 0.047800
37 5 0.097063
37 6 0.129125
37 7 0.163498
37 8 0.218246
37 9 0.214312
37 10 0.044280
37 11 0.093472
37 12 0.063632
37 13 0.066473
37 14 0.065918
37 15 0.057904
37 16 0.038755
37 17 0.005286
37 18 -0.010141
37 19 -0.019049
37 20 -0.027598
37 21 -0.030963
37 22 -0.015552
37 23 -0.008594
37 24 -0.012512
37 25 -0.027152
37 26 -0.023054
37 27 -0.069175
37 28 -0.126981
37 29 -0.094880
37 30 -0.084892
37 31 0.022499
37 32 0.171197
37 33 0.223390
37 34 0.194548
37 35 0.077325
37 36 0.027201
37 37 1
37 38 0.096529
37 39 0.039480
37 40 0.036163
37 41 0.060070
37 42 0.014356
37 43 0.015267
37 44 0.012905
37 45 0.016938
37 46 0.024785
37 47 0.032657
37 48 0.027581
37 49 0.023064
37 50 -0.028075
37 51 -0.025246
37 52 -0.041081
37 53 -0.047236
37 54 -0.016372
37 55 0.058673
37 56 0.092685
37 57 0.093970
37 58 0.051890
37 59 0.021544
37 60 -0.027962
37 61 -0.009414
37 62 -0.031180
37 63 0.008854
37 64 -0.057081
37 65 -0.052625
37 66 -0.018626
37 67 -0.015171
37 68 -0.023118
37 69 -0.032538
37 70 -0.054558

38 1 -0.094237
38 2 -0.015446
38 3 0.026750
38 4 0.044816
38 5 0.080370
38 6 0.098491
38 7 0.111837
38 8 0.137830
38 9 0.125650
38 10 -0.008301
38 11 0.054899
38 12 0.046899
38 13 0.062024
38 14 0.075743
38 15 0.079644
38 16 0.061995
38 17 0.024694
38 18 0.003452
38 19 -0.013717
38 20 -0.030663
38 21 -0.044238
38 22 -0.030302
38 23 -0.025413
38 24 -0.028447
38 25 -0.043374
38 26 -0.035025
38 27 -0.086063
38 28 -0.142328
38 29 -0.082012
38 30 -0.005128
38 31 0.195355
38 32 0.285839
38 33 0.222081
38 34 0.134319
38 35 0.029514
38 36 -0.012089
38 37 0.096529
38 38 1
38 39 0.005327
38 40 0.032220
38 41 0.064346
38 42 -0.001706
38 43 -0.000275
38 44 -0.001260
38 45 0.003233
38 46 0.011399
38 47 0.020013
38 48 0.011653
38 49 0.004403
38 50 -0.041383
38 51 -0.028556
38 52 -0.043986
38 53 -0.052231
38 54 -0.009876
38 55 0.068015
38 56 0.087777
38 57 0.075547
38 58 0.028880
38 59 -0.003742
38 60 -0.051711
38 61 -0.033313
38 62 -0.023393
38 63 0.066000
38 64 0.034799
38 65 0.014479
38 66 0.014514
38 67 0.000318
38 68 -0.017940
38 69 -0.028821
38 70 -0.050102

39 1 -0.007445
39 2 0.074747
39 3 0.119829
39 4 0.124025
39 5 0.133302
39 6 0.119078
39 7 0.097880
39 8 0.093087
39 9 0.066120
39 10 -0.034217
39 11 0.041884
39 12 0.042654
39 13 0.052474
39 14 0.061578
39 15 0.063805
39 16 0.041495
39 17 0.002709
39 18 -0.008774
39 19 -0.026854
39 20 -0.044833
39 21 -0.062073
39 22 -0.044210
39 23 -0.034706
39 24 -0.038302
39 25 -0.060844
39 26 -0.053375
39 27 -0.114532
39 28 -0.183453
39 29 -0.082608
39 30 0.036087
39 31 0.198528
39 32 0.204168
39 33 0.126572
39 34 0.061343
39 35 0.002990
39 36 -0.037132
39 37 0.039480
39 38 0.005327
39 39 1
39 40 0.091553
39 41 0.081693
39 42 -0.000721
39 43 0.005653
39 44 0.003377
39 45 0.004898
39 46 0.009433
39 47 0.014390
39 48 -0.002188
39 49 -0.014486
39 50 -0.057758
39 51 -0.039110
39 52 -0.062810
39 53 -0.080354
39 54 -0.026685
39 55 0.071850
39 56 0.090540
39 57 0.076712
39 58 0.030970
39 59 0.002991
39 60 -0.036956
39 61 0.007705
39 62 0.093290
39 63 0.180491
39 64 0.084081
39 65 0.040917
39 66 0.043227
39 67 0.036273
39 68 0.024770
39 69 0.022668
39 70 0.011528

40 1 0.052646
40 2 0.144482
40 3 0.204819
40 4 0.203146
40 5 0.187655
40 6 0.137708
40 7 0.083608
40 8 0.052699
40 9 0.011616
40 10 -0.056072
40 11 0.010975
40 12 0.002853
40 13 0.016112
40 14 0.024238
40 15 0.026555
40 16 -0.000272
40 17 -0.039862
40 18 -0.038805
40 19 -0.058097
40 20 -0.074361
40 21 -0.088891
40 22 -0.065370
40 23 -0.048184
40 24 -0.054713
40 25 -0.094500
40 26 -0.103454
40 27 -0.183372
40 28 -0.257734
40 29 -0.081449
40 30 0.028255
40 31 0.122399
40 32 0.114458
40 33 0.051377
40 34 0.011283
40 35 -0.007536
40 36 -0.031320
40 37 0.036163
40 38 0.032220
40 39 0.091553
40 40 1
40 41 0.004094
40 42 -0.024843
40 43 0.005236
40 44 0.001607
40 45 0.000180
40 46 0.000434
40 47 0.001026
40 48 -0.024292
40 49 -0.040156
40 50 -0.081184
40 51 -0.059537
40 52 -0.096118
40 53 -0.128305
40 54 -0.072761
40 55 0.058894
40 56 0.084688
40 57 0.074082
40 58 0.031984
40 59 0.013456
40 60 -0.010016
40 61 0.063280
40 62 0.165354
40 63 0.178210
40 64 0.074526
40 65 0.033732
40 66 0.046429
40 67 0.053742
40 68 0.055726
40 69 0.064700
40 70 0.064268

41 1 0.030530
41 2 0.108078
41 3 0.170716
41 4 0.180933
41 5 0.172602
41 6 0.118095
41 7 0.059220
41 8 0.025284
41 9 -0.008189
41 10 -0.057904
41 11 -0.030242
41 12 -0.034601
41 13 0.034136
41 14 0.064030
41 15 0.071656
41 16 0.036222
41 17 -0.014986
41 18 -0.008331
41 19 -0.041295
41 20 -0.068707
41 21 -0.084720
41 22 -0.066353
41 23 -0.052625
41 24 -0.054151
41 25 -0.100561
41 26 -0.135541
41 27 -0.204550
41 28 -0.204580
41 29 0.057048
41 30 0.111207
41 31 0.159907
41 32 0.138698
41 33 0.065498
41 34 0.025662
41 35 0.006121
41 36 0.004779
41 37 0.060070
41 38 0.064346
41 39 0.081693
41 40 0.004094
41 41 1
41 42 -0.056433
41 43 -0.032898
41 44 -0.033641
41 45 -0.025373
41 46 -0.018293
41 47 -0.011820
41 48 -0.034157
41 49 -0.044303
41 50 -0.086945
41 51 -0.059539
41 52 -0.101620
41 53 -0.142324
41 54 -0.082781
41 55 0.096133
41 56 0.110847
41 57 0.073531
41 58 0.012202
41 59 -0.015269
41 60 -0.041190
41 61 0.011417
41 62 0.079885
41 63 0.100315
41 64 0.031554
41 65 -0.000185
41 66 0.016866
41 67 0.032319
41 68 0.042827
41 69 0.054734
41 70 0.056549

42 1 0.049383
42 2 0.129806
42 3 0.209386
42 4 0.221197
42 5 0.187117
42 6 0.113219
42 7 0.043780
42 8 0.006036
42 9 -0.023382
42 10 -0.053240
42 11 -0.024035
42 12 0.003453
42 13 0.046340
42 14 0.056761
42 15 0.060124
42 16 0.028630
42 17 -0.013903
42 18 0.003625
42 19 -0.028364
42 20 -0.060545
42 21 -0.095715
42 22 -0.072276
42 23 -0.050319
42 24 -0.062844
42 25 -0.125703
42 26 -0.116113
42 27 -0.146554
42 28 -0.043598
42 29 0.088479
42 30 0.087087
42 31 0.097239
42 32 0.076089
42 33 0.027057
42 34 -0.000634
42 35 -0.008063
42 36 -0.023800
42 37 0.014356
42 38 -0.001706
42 39 -0.000721
42 40 -0.024843
42 41 -0.056433
42 42 1
42 43 0.033368
42 44 0.018295
42 45 0.017369
42 46 0.014760
42 47 0.013762
42 48 -0.027308
42 49 -0.050612
42 50 -0.080631
42 51 -0.035215
42 52 -0.084772
42 53 -0.121390
42 54 -0.038743
42 55 0.131063
42 56 0.124034
42 57 0.085665
42 58 0.035652
42 59 0.014711
42 60 0.005734
42 61 0.033019
42 62 0.086922
42 63 0.084293
42 64 0.031829
42 65 0.011065
42 66 0.030638
42 67 0.048540
42 68 0.062124
42 69 0.080814
42 70 0.089392

43 1 0.072116
43 2 0.149336
43 3 0.236441
43 4 0.247302
43 5 0.190298
43 6 0.101462
43 7 0.026696
43 8 -0.010355
43 9 -0.033768
43 10 -0.052588
43 11 -0.041816
43 12 -0.015887
43 13 0.016676
43 14 0.029898
43 15 0.038483
43 16 0.016794
43 17 -0.014865
43 18 0.009266
43 19 -0.017869
43 20 -0.051490
43 21 -0.106259
43 22 -0.098437
43 23 -0.078501
43 24 -0.116516
43 25 -0.153175
43 26 -0.082705
43 27 0.030022
43 28 0.061778
43 29 0.088474
43 30 0.077213
43 31 0.076715
43 32 0.056395
43 33 0.013619
43 34 -0.009443
43 35 -0.007384
43 36 -0.022453
43 37 0.015267
43 38 -0.000275
43 39 0.005653
43 40 0.005236
43 41 -0.032898
43 42 0.033368
43 43 1
43 44 0.010811
43 45 0.002035
43 46 -0.005072
43 47 -0.006132
43 48 -0.053894
43 49 -0.077579
43 50 -0.085467
43 51 -0.026372
43 52 -0.081110
43 53 -0.111110
43 54 -0.045571
43 55 0.084908
43 56 0.070557
43 57 0.038505
43 58 0.008836
43 59 0.007218
43 60 0.031080
43 61 0.042672
43 62 0.085818
43 63 0.077725
43 64 0.037566
43 65 0.021595
43 66 0.041808
43 67 0.062257
43 68 0.080204
43 69 0.105994
43 70 0.122671

44 1 0.075708
44 2 0.146134
44 3 0.235679
44 4 0.254637
44 5 0.190806
44 6 0.091552
44 7 0.011559
44 8 -0.026414
44 9 -0.044964
44 10 -0.047289
44 11 -0.051801
44 12 -0.026442
44 13 -0.005914
44 14 0.006518
44 15 0.016977
44 16 0.001332
44 17 -0.023065
44 18 0.004932
44 19 -0.016166
44 20 -0.040054
44 21 -0.087381
44 22 -0.095552
44 23 -0.072406
44 24 -0.107561
44 25 -0.093659
44 26 -0.032949
44 27 0.063510
44 28 0.058631
44 29 0.064178
44 30 0.053088
44 31 0.050269
44 32 0.033950
44 33 -0.002833
44 34 -0.019669
44 35 -0.008674
44 36 -0.021373
44 37 0.012905
44 38 -0.001260
44 39 0.003377
44 40 0.001607
44 41 -0.033641
44 42 0.018295
44 43 0.010811
44 44 1
44 45 -0.021824
44 46 -0.029614
44 47 -0.026668
44 48 -0.076087
44 49 -0.092227
44 50 -0.075984
44 51 -0.013662
44 52 -0.076325
44 53 -0.101796
44 54 -0.058723
44 55 0.039227
44 56 0.020134
44 57 -0.007138
44 58 -0.012597
44 59 0.008608
44 60 0.047801
44 61 0.037017
44 62 0.064796
44 63 0.058703
44 64 0.028198
44 65 0.016589
44 66 0.039243
44 67 0.065044
44 68 0.090400
44 69 0.122667
44 70 0.144219

45 1 0.065217
45 2 0.126154
45 3 0.208963
45 4 0.238392
45 5 0.189601
45 6 0.091230
45 7 0.009238
45 8 -0.029579
45 9 -0.043041
45 10 -0.026252
45 11 -0.039227
45 12 -0.014240
45 13 -0.002600
45 14 0.004856
45 15 0.013058
45 16 -0.001119
45 17 -0.022928
45 18 0.005927
45 19 -0.012522
45 20 -0.026288
45 21 -0.044662
45 22 -0.046554
45 23 0.013882
45 24 -0.020667
45 25 -0.010167
45 26 0.016932
45 27 0.066357
45 28 0.045681
45 29 0.049261
45 30 0.038488
45 31 0.035389
45 32 0.023723
45 33 -0.007296
45 34 -0.017444
45 35 -0.000903
45 36 -0.011669
45 37 0.016938
45 38 0.003233
45 39 0.004898
45 40 0.000180
45 41 -0.025373
45 42 0.017369
45 43 0.002035
45 44 -0.021824
45 45 1
45 46 -0.029625
45 47 -0.021322
45 48 -0.071731
45 49 -0.074235
45 50 -0.038768
45 51 0.012217
45 52 -0.058608
45 53 -0.077767
45 54 -0.052245
45 55 0.021960
45 56 0.000411
45 57 -0.020597
45 58 -0.000074
45 59 0.026459
45 60 0.050185
45 61 0.026849
45 62 0.044550
45 63 0.042851
45 64 0.017537
45 65 0.007754
45 66 0.031594
45 67 0.061395
45 68 0.092293
45 69 0.125409
45 70 0.144598

46 1 0.055667
46 2 0.109892
46 3 0.183087
46 4 0.216692
46 5 0.188327
46 6 0.099013
46 7 0.018030
46 8 -0.022421
46 9 -0.032678
46 10 0.001596
46 11 -0.017851
46 12 0.000299
46 13 0.006381
46 14 0.007632
46 15 0.011285
46 16 -0.004003
46 17 -0.025744
46 18 0.001542
46 19 -0.017494
46 20 -0.026124
46 21 -0.014101
46 22 0.002544
46 23 0.092827
46 24 0.023191
46 25 0.026921
46 26 0.036652
46 27 0.057037
46 28 0.032134
46 29 0.038064
46 30 0.028012
46 31 0.025339
46 32 0.018533
46 33 -0.005877
46 34 -0.008143
46 35 0.012186
46 36 0.003191
46 37 0.024785
46 38 0.011399
46 39 0.009433
46 40 0.000434
46 41 -0.018293
46 42 0.014760
46 43 -0.005072
46 44 -0.029614
46 45 -0.029625
46 46 1
46 47 -0.002739
46 48 -0.057014
46 49 -0.036670
46 50 0.004118
46 51 0.026047
46 52 -0.048223
46 53 -0.056278
46 54 -0.045494
46 55 0.008712
46 56 -0.003011
46 57 -0.003001
46 58 0.036591
46 59 0.046237
46 60 0.048334
46 61 0.023960
46 62 0.035779
46 63 0.036580
46 64 0.012162
46 65 0.001787
46 66 0.025387
46 67 0.057202
46 68 0.090865
46 69 0.121101
46 70 0.135026

47 1 0.047071
47 2 0.097043
47 3 0.160780
47 4 0.193000
47 5 0.180753
47 6 0.105108
47 7 0.029627
47 8 -0.011303
47 9 -0.019546
47 10 0.026054
47 11 0.001468
47 12 0.012099
47 13 0.015935
47 14 0.011894
47 15 0.009599
47 16 -0.008072
47 17 -0.030464
47 18 -0.005025
47 19 -0.025005
47 20 -0.030067
47 21 0.009276
47 22 0.041359
47 23 0.108720
47 24 0.042406
47 25 0.045216
47 26 0.045368
47 27 0.049308
47 28 0.022848
47 29 0.030267
47 30 0.020432
47 31 0.017735
47 32 0.015321
47 33 -0.001905
47 34 0.003795
47 35 0.025070
47 36 0.018488
47 37 0.032657
47 38 0.020013
47 39 0.014390
47 40 0.001026
47 41 -0.011820
47 42 0.013762
47 43 -0.006132
47 44 -0.026668
47 45 -0.021322
47 46 -0.002739
47 47 1
47 48 -0.003111
47 49 0.046693
47 50 0.049629
47 51 0.024757
47 52 -0.044633
47 53 -0.033836
47 54 -0.035144
47 55 -0.001602
47 56 0.011527
47 57 0.034100
47 58 0.063444
47 59 0.053784
47 60 0.043080
47 61 0.023494
47 62 0.032586
47 63 0.034788
47 64 0.009058
47 65 -0.003392
47 66 0.018690
47 67 0.050496
47 68 0.084271
47 69 0.110188
47 70 0.119300

48 1 0.029249
48 2 0.075528
48 3 0.132484
48 4 0.163294
48 5 0.163911
48 6 0.107572
48 7 0.045289
48 8 0.006976
48 9 -0.003449
48 10 0.036282
48 11 0.006270
48 12 0.002463
48 13 0.022418
48 14 0.027757
48 15 0.016766
48 16 -0.017013
48 17 -0.051948
48 18 -0.039646
48 19 -0.073617
48 20 -0.090387
48 21 -0.044768
48 22 -0.033519
48 23 -0.005990
48 24 -0.026176
48 25 -0.014698
48 26 -0.005300
48 27 0.001212
48 28 -0.013552
48 29 0.001540
48 30 -0.000438
48 31 0.003368
48 32 0.011066
48 33 0.006227
48 34 0.018513
48 35 0.032741
48 36 0.025685
48 37 0.027581
48 38 0.011653
48 39 -0.002188
48 40 -0.024292
48 41 -0.034157
48 42 -0.027308
48 43 -0.053894
48 44 -0.076087
48 45 -0.071731
48 46 -0.057014
48 47 -0.003111
48 48 1
48 49 0.126855
48 50 0.007531
48 51 -0.036864
48 52 -0.080419
48 53 -0.024660
48 54 -0.011230
48 55 0.041225
48 56 0.087430
48 57 0.083407
48 58 0.068710
48 59 0.041255
48 60 0.022319
48 61 0.008588
48 62 0.019614
48 63 0.025821
48 64 0.001685
48 65 -0.009781
48 66 0.011855
48 67 0.041818
48 68 0.071794
48 69 0.091530
48 70 0.095177

49 1 0.017276
49 2 0.060564
49 3 0.113136
49 4 0.142272
49 5 0.147957
49 6 0.104863
49 7 0.054838
49 8 0.022422
49 9 0.011857
49 10 0.040013
49 11 0.011976
49 12 0.002603
49 13 0.039023
49 14 0.060299
49 15 0.047015
49 16 -0.005152
49 17 -0.057885
49 18 -0.065556
49 19 -0.118683
49 20 -0.153234
49 21 -0.112920
49 22 -0.125385
49 23 -0.092325
49 24 -0.076696
49 25 -0.057875
49 26 -0.031071
49 27 -0.027929
49 28 -0.033841
49 29 -0.015502
49 30 -0.009910
49 31 0.000291
49 32 0.016275
49 33 0.020668
49 34 0.033613
49 35 0.037764
49 36 0.029764
49 37 0.023064
49 38 0.004403
49 39 -0.014486
49 40 -0.040156
49 41 -0.044303
49 42 -0.050612
49 43 -0.077579
49 44 -0.092227
49 45 -0.074235
49 46 -0.036670
49 47 0.046693
49 48 0.126855
49 49 1
49 50 -0.155100
49 51 -0.118393
49 52 -0.081832
49 53 0.037697
49 54 0.069879
49 55 0.117810
49 56 0.140317
49 57 0.103682
49 58 0.068113
49 59 0.034436
49 60 0.012180
49 61 0.000489
49 62 0.012907
49 63 0.021365
49 64 -0.000794
49 65 -0.011113
49 66 0.009294
49 67 0.036247
49 68 0.061828
49 69 0.077306
49 70 0.077925

50 1 -0.011105
50 2 0.031294
50 3 0.080178
50 4 0.103292
50 5 0.100523
50 6 0.057469
50 7 0.009342
50 8 -0.023318
50 9 -0.038741
50 10 -0.016802
50 11 -0.038656
50 12 -0.050324
50 13 -0.033784
50 14 -0.024656
50 15 -0.034883
50 16 -0.077522
50 17 -0.120169
50 18 -0.124719
50 19 -0.170270
50 20 -0.192187
50 21 -0.106332
50 22 -0.031688
50 23 -0.001728
50 24 -0.034987
50 25 -0.054717
50 26 -0.061413
50 27 -0.054549
50 28 -0.059777
50 29 -0.058331
50 30 -0.055748
50 31 -0.050650
50 32 -0.039170
50 33 -0.033879
50 34 -0.021684
50 35 -0.016071
50 36 -0.021021
50 37 -0.028075
50 38 -0.041383
50 39 -0.057758
50 40 -0.081184
50 41 -0.086945
50 42 -0.080631
50 43 -0.085467
50 44 -0.075984
50 45 -0.038768
50 46 0.004118
50 47 0.049629
50 48 0.007531
50 49 -0.155100
50 50 1
50 51 -0.086457
50 52 -0.100361
50 53 -0.040529
50 54 0.003956
50 55 0.028589
50 56 0.047555
50 57 0.035790
50 58 0.021671
50 59 0.000590
50 60 -0.017374
50 61 -0.028126
50 62 -0.017161
50 63 -0.012570
50 64 -0.034766
50 65 -0.044021
50 66 -0.024041
50 67 0.002502
50 68 0.028182
50 69 0.046470
50 70 0.050559

51 1 -0.005851
51 2 0.039987
51 3 0.085580
51 4 0.101655
51 5 0.093051
51 6 0.047975
51 7 -0.000118
51 8 -0.031511
51 9 -0.046015
51 10 -0.024157
51 11 -0.037270
51 12 -0.039257
51 13 -0.036470
51 14 -0.036175
51 15 -0.048720
51 16 -0.089337
51 17 -0.123205
51 18 -0.102214
51 19 -0.117778
51 20 -0.071148
51 21 0.221358
51 22 0.278353
51 23 0.131975
51 24 0.125785
51 25 0.085575
51 26 0.016199
51 27 0.015210
51 28 -0.003942
51 29 -0.025743
51 30 -0.036269
51 31 -0.043875
51 32 -0.040968
51 33 -0.038738
51 34 -0.027819
51 35 -0.024618
51 36 -0.022364
51 37 -0.025246
51 38 -0.028556
51 39 -0.039110
51 40 -0.059537
51 41 -0.059539
51 42 -0.035215
51 43 -0.026372
51 44 -0.013662
51 45 0.012217
51 46 0.026047
51 47 0.024757
51 48 -0.036864
51 49 -0.118393
51 50 -0.086457
51 51 1
51 52 -0.052266
51 53 -0.022046
51 54 0.046493
51 55 0.036510
51 56 0.041278
51 57 0.027861
51 58 0.016787
51 59 0.003559
51 60 -0.009800
51 61 -0.014019
51 62 -0.001547
51 63 -0.001361
51 64 -0.031629
51 65 -0.047418
51 66 -0.031422
51 67 -0.007524
51 68 0.016778
51 69 0.036173
51 70 0.043297

52 1 -0.034736
52 2 0.009983
52 3 0.051990
52 4 0.066435
52 5 0.062398
52 6 0.021754
52 7 -0.023116
52 8 -0.054018
52 9 -0.070622
52 10 -0.055567
52 11 -0.077592
52 12 -0.086033
52 13 -0.082471
52 14 -0.067235
52 15 -0.062828
52 16 -0.099354
52 17 -0.129668
52 18 -0.100300
52 19 -0.127684
52 20 -0.087628
52 21 0.121137
52 22 0.086150
52 23 0.014703
52 24 0.034643
52 25 0.007375
52 26 -0.058560
52 27 -0.046466
52 28 -0.052843
52 29 -0.055267
52 30 -0.057654
52 31 -0.061674
52 32 -0.056201
52 33 -0.053296
52 34 -0.043553
52 35 -0.043682
52 36 -0.034802
52 37 -0.041081
52 38 -0.043986
52 39 -0.062810
52 40 -0.096118
52 41 -0.101620
52 42 -0.084772
52 43 -0.081110
52 44 -0.076325
52 45 -0.058608
52 46 -0.048223
52 47 -0.044633
52 48 -0.080419
52 49 -0.081832
52 50 -0.100361
52 51 -0.052266
52 52 1
52 53 -0.023028
52 54 0.022760
52 55 -0.001351
52 56 0.008527
52 57 -0.010567
52 58 -0.028458
52 59 -0.042257
52 60 -0.055220
52 61 -0.050794
52 62 -0.032748
52 63 -0.026540
52 64 -0.057154
52 65 -0.073964
52 66 -0.058067
52 67 -0.034722
52 68 -0.011830
52 69 0.004967
52 70 0.010119

53 1 -0.051187
53 2 -0.003932
53 3 0.039536
53 4 0.056029
53 5 0.058495
53 6 0.020104
53 7 -0.025340
53 8 -0.059669
53 9 -0.081407
53 10 -0.069232
53 11 -0.100077
53 12 -0.121921
53 13 -0.117510
53 14 -0.076909
53 15 -0.037896
53 16 -0.080132
53 17 -0.120047
53 18 -0.088457
53 19 -0.125818
53 20 -0.096962
53 21 0.031821
53 22 0.026392
53 23 -0.012375
53 24 -0.005212
53 25 -0.039425
53 26 -0.120415
53 27 -0.108910
53 28 -0.115845
53 29 -0.093156
53 30 -0.085281
53 31 -0.079193
53 32 -0.064616
53 33 -0.058309
53 34 -0.046822
53 35 -0.049224
53 36 -0.036644
53 37 -0.047236
53 38 -0.052231
53 39 -0.080354
53 40 -0.128305
53 41 -0.142324
53 42 -0.121390
53 43 -0.111110
53 44 -0.101796
53 45 -0.077767
53 46 -0.056278
53 47 -0.033836
53 48 -0.024660
53 49 0.037697
53 50 -0.040529
53 51 -0.022046
53 52 -0.023028
53 53 1
53 54 0.032932
53 55 0.023064
53 56 0.033393
53 57 -0.005468
53 58 -0.039754
53 59 -0.061331
53 60 -0.080712
53 61 -0.072240
53 62 -0.051777
53 63 -0.040968
53 64 -0.073169
53 65 -0.089993
53 66 -0.071348
53 67 -0.046038
53 68 -0.022743
53 69 -0.007669
53 70 -0.005034

54 1 -0.033057
54 2 0.019861
54 3 0.065021
54 4 0.076900
54 5 0.071443
54 6 0.017954
54 7 -0.041782
54 8 -0.084139
54 9 -0.109031
54 10 -0.090743
54 11 -0.130323
54 12 -0.132968
54 13 -0.183984
54 14 -0.099673
54 15 0.049817
54 16 0.075317
54 17 0.057146
54 18 0.118644
54 19 0.085306
54 20 0.081329
54 21 0.133690
54 22 0.103748
54 23 0.054405
54 24 0.092286
54 25 0.112828
54 26 0.067667
54 27 0.035458
54 28 -0.002968
54 29 0.025504
54 30 0.008002
54 31 -0.008907
54 32 -0.025497
54 33 -0.056061
54 34 -0.057606
54 35 -0.052177
54 36 -0.027788
54 37 -0.016372
54 38 -0.009876
54 39 -0.026685
54 40 -0.072761
54 41 -0.082781
54 42 -0.038743
54 43 -0.045571
54 44 -0.058723
54 45 -0.052245
54 46 -0.045494
54 47 -0.035144
54 48 -0.011230
54 49 0.069879
54 50 0.003956
54 51 0.046493
54 52 0.022760
54 53 0.032932
54 54 1
54 55 0.010565
54 56 -0.002258
54 57 -0.039358
54 58 -0.064800
54 59 -0.073655
54 60 -0.083239
54 61 -0.061199
54 62 -0.032748
54 63 -0.021451
54 64 -0.063342
54 65 -0.087831
54 66 -0.070377
54 67 -0.044089
54 68 -0.018391
54 69 0.000369
54 70 0.007450

55 1 0.018264
55 2 0.077359
55 3 0.128879
55 4 0.143689
55 5 0.137673
55 6 0.066623
55 7 -0.011752
55 8 -0.060638
55 9 -0.072223
55 10 -0.017195
55 11 -0.038617
55 12 0.061983
55 13 0.046670
55 14 0.066128
55 15 0.089486
55 16 0.082033
55 17 0.057605
55 18 0.105748
55 19 0.090101
55 20 0.087861
55 21 0.125958
55 22 0.122692
55 23 0.105448
55 24 0.144862
55 25 0.185605
55 26 0.249575
55 27 0.160237
55 28 0.086091
55 29 0.111950
55 30 0.078541
55 31 0.057890
55 32 0.035929
55 33 -0.011233
55 34 -0.013345
55 35 0.002959
55 36 0.027960
55 37 0.058673
55 38 0.068015
55 39 0.071850
55 40 0.058894
55 41 0.096133
55 42 0.131063
55 43 0.084908
55 44 0.039227
55 45 0.021960
55 46 0.008712
55 47 -0.001602
55 48 0.041225
55 49 0.117810
55 50 0.028589
55 51 0.036510
55 52 -0.001351
55 53 0.023064
55 54 0.010565
55 55 1
55 56 0.040854
55 57 0.007602
55 58 -0.010547
55 59 -0.009087
55 60 -0.013173
55 61 0.008717
55 62 0.031075
55 63 0.035845
55 64 -0.016299
55 65 -0.050171
55 66 -0.035796
55 67 -0.008457
55 68 0.020881
55 69 0.042143
55 70 0.051221

56 1 0.032561
56 2 0.089375
56 3 0.145394
56 4 0.169282
56 5 0.174390
56 6 0.094952
56 7 0.005033
56 8 -0.043380
56 9 -0.036540
56 10 0.046731
56 11 0.033699
56 12 0.163272
56 13 0.259970
56 14 0.166635
56 15 0.121840
56 16 0.093592
56 17 0.058699
56 18 0.083551
56 19 0.062953
56 20 0.053342
56 21 0.076916
56 22 0.081317
56 23 0.078935
56 24 0.088598
56 25 0.111833
56 26 0.152109
56 27 0.110729
56 28 0.059697
56 29 0.099335
56 30 0.081285
56 31 0.078097
56 32 0.071753
56 33 0.028584
56 34 0.025476
56 35 0.047268
56 36 0.059080
56 37 0.092685
56 38 0.087777
56 39 0.090540
56 40 0.084688
56 41 0.110847
56 42 0.124034
56 43 0.070557
56 44 0.020134
56 45 0.000411
56 46 -0.003011
56 47 0.011527
56 48 0.087430
56 49 0.140317
56 50 0.047555
56 51 0.041278
56 52 0.008527
56 53 0.033393
56 54 -0.002258
56 55 0.040854
56 56 1
56 57 -0.004480
56 58 -0.016502
56 59 -0.005828
56 60 -0.004016
56 61 0.016395
56 62 0.035865
56 63 0.045453
56 64 0.000522
56 65 -0.030537
56 66 -0.015157
56 67 0.013304
56 68 0.044046
56 69 0.063643
56 70 0.070224

57 1 0.048084
57 2 0.105122
57 3 0.175848
57 4 0.221868
57 5 0.245257
57 6 0.145843
57 7 0.031477
57 8 -0.022572
57 9 -0.012050
57 10 0.099969
57 11 0.107033
57 12 0.152019
57 13 0.160691
57 14 0.099730
57 15 0.080457
57 16 0.060630
57 17 0.030402
57 18 0.047984
57 19 0.027885
57 20 0.015740
57 21 0.026740
57 22 0.035019
57 23 0.044499
57 24 0.031902
57 25 0.043176
57 26 0.067806
57 27 0.054594
57 28 0.021574
57 29 0.066027
57 30 0.058776
57 31 0.066562
57 32 0.068528
57 33 0.032095
57 34 0.030274
57 35 0.067636
57 36 0.057815
57 37 0.093970
57 38 0.075547
57 39 0.076712
57 40 0.074082
57 41 0.073531
57 42 0.085665
57 43 0.038505
57 44 -0.007138
57 45 -0.020597
57 46 -0.003001
57 47 0.034100
57 48 0.083407
57 49 0.103682
57 50 0.035790
57 51 0.027861
57 52 -0.010567
57 53 -0.005468
57 54 -0.039358
57 55 0.007602
57 56 -0.004480
57 57 1
57 58 -0.012648
57 59 0.006242
57 60 0.010122
57 61 0.017702
57 62 0.031821
57 63 0.045486
57 64 0.013249
57 65 -0.007041
57 66 0.015552
57 67 0.048647
57 68 0.082286
57 69 0.101281
57 70 0.103671

58 1 0.051568
58 2 0.114019
58 3 0.213516
58 4 0.298200
58 5 0.327860
58 6 0.170191
58 7 0.016911
58 8 -0.046938
58 9 -0.049578
58 10 0.025955
58 11 0.027014
58 12 0.050274
58 13 0.047262
58 14 0.031908
58 15 0.032629
58 16 0.021919
58 17 -0.001355
58 18 0.015803
58 19 -0.000498
58 20 -0.010708
58 21 -0.006655
58 22 0.007557
58 23 0.027501
58 24 -0.002868
58 25 -0.002988
58 26 0.010311
58 27 0.005600
58 28 -0.018070
58 29 0.024559
58 30 0.022352
58 31 0.033176
58 32 0.032905
58 33 -0.005364
58 34 -0.016592
58 35 0.028288
58 36 0.009492
58 37 0.051890
58 38 0.028880
58 39 0.030970
58 40 0.031984
58 41 0.012202
58 42 0.035652
58 43 0.008836
58 44 -0.012597
58 45 -0.000074
58 46 0.036591
58 47 0.063444
58 48 0.068710
58 49 0.068113
58 50 0.021671
58 51 0.016787
58 52 -0.028458
58 53 -0.039754
58 54 -0.064800
58 55 -0.010547
58 56 -0.016502
58 57 -0.012648
58 58 1
58 59 0.011098
58 60 0.009151
58 61 -0.008509
58 62 0.002434
58 63 0.019195
58 64 0.001389
58 65 -0.003959
58 66 0.030614
58 67 0.072801
58 68 0.113450
58 69 0.138733
58 70 0.139837

59 1 0.067426
59 2 0.147920
59 3 0.303695
59 4 0.455321
59 5 0.445720
59 6 0.185151
59 7 0.002815
59 8 -0.063590
59 9 -0.077184
59 10 -0.067537
59 11 -0.035748
59 12 0.002899
59 13 0.008167
59 14 0.005373
59 15 0.011672
59 16 0.003949
59 17 -0.016521
59 18 0.000001
59 19 -0.013640
59 20 -0.023613
59 21 -0.027525
59 22 -0.011623
59 23 0.011459
59 24 -0.021400
59 25 -0.028893
59 26 -0.019143
59 27 -0.023358
59 28 -0.041791
59 29 0.003312
59 30 0.005136
59 31 0.019355
59 32 0.016553
59 33 -0.026232
59 34 -0.049301
59 35 -0.009037
59 36 -0.032031
59 37 0.021544
59 38 -0.003742
59 39 0.002991
59 40 0.013456
59 41 -0.015269
59 42 0.014711
59 43 0.007218
59 44 0.008608
59 45 0.026459
59 46 0.046237
59 47 0.053784
59 48 0.041255
59 49 0.034436
59 50 0.000590
59 51 0.003559
59 52 -0.042257
59 53 -0.061331
59 54 -0.073655
59 55 -0.009087
59 56 -0.005828
59 57 0.006242
59 58 0.011098
59 59 1
59 60 0.026894
59 61 -0.031043
59 62 -0.015872
59 63 0.005817
59 64 -0.000834
59 65 0.005947
59 66 0.050770
59 67 0.098309
59 68 0.141465
59 69 0.175190
59 70 0.179060

60 1 0.085251
60 2 0.212637
60 3 0.478515
60 4 0.678837
60 5 0.477305
60 6 0.154130
60 7 -0.025590
60 8 -0.094260
60 9 -0.122679
60 10 -0.188234
60 11 -0.097243
60 12 -0.042230
60 13 -0.026924
60 14 -0.022305
60 15 -0.011871
60 16 -0.015953
60 17 -0.032572
60 18 -0.015036
60 19 -0.023938
60 20 -0.031460
60 21 -0.039185
60 22 -0.020310
60 23 0.005517
60 24 -0.022947
60 25 -0.040523
60 26 -0.037858
60 27 -0.047813
60 28 -0.067835
60 29 -0.022156
60 30 -0.018243
60 31 -0.002064
60 32 -0.009709
60 33 -0.059528
60 34 -0.097517
60 35 -0.072171
60 36 -0.094384
60 37 -0.027962
60 38 -0.051711
60 39 -0.036956
60 40 -0.010016
60 41 -0.041190
60 42 0.005734
60 43 0.031080
60 44 0.047801
60 45 0.050185
60 46 0.048334
60 47 0.043080
60 48 0.022319
60 49 0.012180
60 50 -0.017374
60 51 -0.009800
60 52 -0.055220
60 53 -0.080712
60 54 -0.083239
60 55 -0.013173
60 56 -0.004016
60 57 0.010122
60 58 0.009151
60 59 0.026894
60 60 1
60 61 -0.095643
60 62 -0.051553
60 63 -0.019960
60 64 -0.016592
60 65 0.002047
60 66 0.055960
60 67 0.104263
60 68 0.143866
60 69 0.186013
60 70 0.198840

61 1 0.155446
61 2 0.354105
61 3 0.621265
61 4 0.531483
61 5 0.293748
61 6 0.116373
61 7 0.003051
61 8 -0.044449
61 9 -0.075904
61 10 -0.160023
61 11 -0.026733
61 12 0.000706
61 13 0.000388
61 14 0.000959
61 15 0.009080
61 16 0.004282
61 17 -0.013500
61 18 -0.000817
61 19 -0.010425
61 20 -0.022728
61 21 -0.039684
61 22 -0.026076
61 23 -0.009250
61 24 -0.025580
61 25 -0.039124
61 26 -0.031051
61 27 -0.043112
61 28 -0.058433
61 29 -0.001053
61 30 0.011266
61 31 0.037129
61 32 0.029483
61 33 -0.024538
61 34 -0.072987
61 35 -0.070190
61 36 -0.103294
61 37 -0.009414
61 38 -0.033313
61 39 0.007705
61 40 0.063280
61 41 0.011417
61 42 0.033019
61 43 0.042672
61 44 0.037017
61 45 0.026849
61 46 0.023960
61 47 0.023494
61 48 0.008588
61 49 0.000489
61 50 -0.028126
61 51 -0.014019
61 52 -0.050794
61 53 -0.072240
61 54 -0.061199
61 55 0.008717
61 56 0.016395
61 57 0.017702
61 58 -0.008509
61 59 -0.031043
61 60 -0.095643
61 61 1
61 62 0.041785
61 63 0.064295
61 64 0.061405
61 65 0.072932
61 66 0.110492
61 67 0.126976
61 68 0.131444
61 69 0.156238
61 70 0.168986

62 1 0.070055
62 2 0.225050
62 3 0.229477
62 4 0.131277
62 5 0.067584
62 6 0.018628
62 7 -0.028658
62 8 -0.048547
62 9 -0.068689
62 10 -0.149611
62 11 0.005046
62 12 0.037355
62 13 0.022228
62 14 0.019297
62 15 0.027109
62 16 0.026062
62 17 0.011717
62 18 0.024369
62 19 0.018578
62 20 0.005694
62 21 -0.014830
62 22 -0.003850
62 23 0.009882
62 24 0.005809
62 25 -0.005982
62 26 0.001991
62 27 -0.008061
62 28 -0.025427
62 29 0.032059
62 30 0.042971
62 31 0.069418
62 32 0.052308
62 33 -0.013565
62 34 -0.080118
62 35 -0.121240
62 36 -0.161510
62 37 -0.031180
62 38 -0.023393
62 39 0.093290
62 40 0.165354
62 41 0.079885
62 42 0.086922
62 43 0.085818
62 44 0.064796
62 45 0.044550
62 46 0.035779
62 47 0.032586
62 48 0.019614
62 49 0.012907
62 50 -0.017161
62 51 -0.001547
62 52 -0.032748
62 53 -0.051777
62 54 -0.032748
62 55 0.031075
62 56 0.035865
62 57 0.031821
62 58 0.002434
62 59 -0.015872
62 60 -0.051553
62 61 0.041785
62 62 1
62 63 0.070858
62 64 0.053896
62 65 0.048040
62 66 0.057087
62 67 0.043432
62 68 0.025020
62 69 0.035336
62 70 0.042510

63 1 -0.081845
63 2 0.031125
63 3 0.026318
63 4 0.001898
63 5 0.009941
63 6 0.011301
63 7 -0.002422
63 8 -0.006222
63 9 -0.021203
63 10 -0.094095
63 11 0.041970
63 12 0.056686
63 13 0.035144
63 14 0.028969
63 15 0.034164
63 16 0.034618
63 17 0.021101
63 18 0.028729
63 19 0.023574
63 20 0.010888
63 21 -0.006791
63 22 0.003076
63 23 0.014102
63 24 0.013207
63 25 0.002949
63 26 0.009749
63 27 -0.004292
63 28 -0.025957
63 29 0.028916
63 30 0.042907
63 31 0.078859
63 32 0.069508
63 33 0.005471
63 34 -0.066490
63 35 -0.136156
63 36 -0.196481
63 37 0.008854
63 38 0.066000
63 39 0.180491
63 40 0.178210
63 41 0.100315
63 42 0.084293
63 43 0.077725
63 44 0.058703
63 45 0.042851
63 46 0.036580
63 47 0.034788
63 48 0.025821
63 49 0.021365
63 50 -0.012570
63 51 -0.001361
63 52 -0.026540
63 53 -0.040968
63 54 -0.021451
63 55 0.035845
63 56 0.045453
63 57 0.045486
63 58 0.019195
63 59 0.005817
63 60 -0.019960
63 61 0.064295
63 62 0.070858
63 63 1
63 64 0.088991
63 65 0.044188
63 66 0.021158
63 67 -0.014492
63 68 -0.043517
63 69 -0.044385
63 70 -0.051593

64 1 0.025544
64 2 0.096081
64 3 0.051249
64 4 0.012911
64 5 0.017870
64 6 0.017438
64 7 -0.002463
64 8 -0.029604
64 9 -0.058311
64 10 -0.099382
64 11 0.005168
64 12 0.001574
64 13 -0.021100
64 14 -0.029930
64 15 -0.025304
64 16 -0.019157
64 17 -0.025268
64 18 -0.016069
64 19 -0.015779
64 20 -0.021955
64 21 -0.030565
64 22 -0.018682
64 23 -0.005460
64 24 -0.009171
64 25 -0.024132
64 26 -0.026975
64 27 -0.042904
64 28 -0.071164
64 29 -0.037644
64 30 -0.037327
64 31 -0.015415
64 32 -0.024689
64 33 -0.080177
64 34 -0.147297
64 35 -0.224478
64 36 -0.292934
64 37 -0.057081
64 38 0.034799
64 39 0.084081
64 40 0.074526
64 41 0.031554
64 42 0.031829
64 43 0.037566
64 44 0.028198
64 45 0.017537
64 46 0.012162
64 47 0.009058
64 48 0.001685
64 49 -0.000794
64 50 -0.034766
64 51 -0.031629
64 52 -0.057154
64 53 -0.073169
64 54 -0.063342
64 55 -0.016299
64 56 0.000522
64 57 0.013249
64 58 0.001389
64 59 -0.000834
64 60 -0.016592
64 61 0.061405
64 62 0.053896
64 63 0.088991
64 64 1
64 65 0.002547
64 66 -0.009964
64 67 -0.033348
64 68 -0.046949
64 69 -0.039528
64 70 -0.043215

65 1 0.133180
65 2 0.142464
65 3 0.075068
65 4 0.024371
65 5 0.022775
65 6 0.017730
65 7 -0.014330
65 8 -0.065828
65 9 -0.083036
65 10 -0.080433
65 11 -0.007296
65 12 -0.020862
65 13 -0.050785
65 14 -0.066649
65 15 -0.064827
65 16 -0.055084
65 17 -0.055530
65 18 -0.042894
65 19 -0.038439
65 20 -0.039673
65 21 -0.041839
65 22 -0.028509
65 23 -0.012742
65 24 -0.019078
65 25 -0.035536
65 26 -0.042525
65 27 -0.055977
65 28 -0.085089
65 29 -0.064548
65 30 -0.075897
65 31 -0.072043
65 32 -0.089634
65 33 -0.141993
65 34 -0.196237
65 35 -0.245415
65 36 -0.291744
65 37 -0.052625
65 38 0.014479
65 39 0.040917
65 40 0.033732
65 41 -0.000185
65 42 0.011065
65 43 0.021595
65 44 0.016589
65 45 0.007754
65 46 0.001787
65 47 -0.003392
65 48 -0.009781
65 49 -0.011113
65 50 -0.044021
65 51 -0.047418
65 52 -0.073964
65 53 -0.089993
65 54 -0.087831
65 55 -0.050171
65 56 -0.030537
65 57 -0.007041
65 58 -0.003959
65 59 0.005947
65 60 0.002047
65 61 0.072932
65 62 0.048040
65 63 0.044188
65 64 0.002547
65 65 1
65 66 0.000197
65 67 -0.016401
65 68 -0.017026
65 69 -0.005873
65 70 -0.006953

66 1 0.151124
66 2 0.148561
66 3 0.083458
66 4 0.031616
66 5 0.029619
66 6 0.029988
66 7 -0.002062
66 8 -0.047747
66 9 -0.044080
66 10 -0.015172
66 11 0.031210
66 12 0.008204
66 13 -0.026026
66 14 -0.048846
66 15 -0.052411
66 16 -0.045289
66 17 -0.046537
66 18 -0.033144
66 19 -0.027739
66 20 -0.026709
66 21 -0.025749
66 22 -0.010716
66 23 0.007450
66 24 -0.001410
66 25 -0.016465
66 26 -0.021285
66 27 -0.033996
66 28 -0.063401
66 29 -0.047529
66 30 -0.062116
66 31 -0.062719
66 32 -0.078209
66 33 -0.120875
66 34 -0.154036
66 35 -0.153303
66 36 -0.189508
66 37 -0.018626
66 38 0.014514
66 39 0.043227
66 40 0.046429
66 41 0.016866
66 42 0.030638
66 43 0.041808
66 44 0.039243
66 45 0.031594
66 46 0.025387
66 47 0.018690
66 48 0.011855
66 49 0.009294
66 50 -0.024041
66 51 -0.031422
66 52 -0.058067
66 53 -0.071348
66 54 -0.070377
66 55 -0.035796
66 56 -0.015157
66 57 0.015552
66 58 0.030614
66 59 0.050770
66 60 0.055960
66 61 0.110492
66 62 0.057087
66 63 0.021158
66 64 -0.009964
66 65 0.000197
66 66 1
66 67 -0.000839
66 68 0.014303
66 69 0.022819
66 70 0.018348

67 1 0.097438
67 2 0.101669
67 3 0.052176
67 4 0.010976
67 5 0.015687
67 6 0.034580
67 7 0.015083
67 8 -0.017219
67 9 -0.007773
67 10 0.033993
67 11 0.066657
67 12 0.036943
67 13 0.005927
67 14 -0.019406
67 15 -0.027252
67 16 -0.025097
67 17 -0.029661
67 18 -0.017202
67 19 -0.012320
67 20 -0.009819
67 21 -0.006751
67 22 0.010868
67 23 0.031490
67 24 0.018248
67 25 0.004288
67 26 0.002512
67 27 -0.012294
67 28 -0.043021
67 29 -0.030472
67 30 -0.045049
67 31 -0.044683
67 32 -0.054517
67 33 -0.086601
67 34 -0.105478
67 35 -0.085711
67 36 -0.135226
67 37 -0.015171
67 38 0.000318
67 39 0.036273
67 40 0.053742
67 41 0.032319
67 42 0.048540
67 43 0.062257
67 44 0.065044
67 45 0.061395
67 46 0.057202
67 47 0.050496
67 48 0.041818
67 49 0.036247
67 50 0.002502
67 51 -0.007524
67 52 -0.034722
67 53 -0.046038
67 54 -0.044089
67 55 -0.008457
67 56 0.013304
67 57 0.048647
67 58 0.072801
67 59 0.098309
67 60 0.104263
67 61 0.126976
67 62 0.043432
67 63 -0.014492
67 64 -0.033348
67 65 -0.016401
67 66 -0.000839
67 67 1
67 68 0.056862
67 69 0.036796
67 70 0.018669

68 1 0.025750
68 2 0.028844
68 3 -0.007206
68 4 -0.027953
68 5 -0.005553
68 6 0.038201
68 7 0.029489
68 8 0.005059
68 9 0.013335
68 10 0.059331
68 11 0.091349
68 12 0.058805
68 13 0.033674
68 14 0.008178
68 15 -0.002622
68 16 -0.005508
68 17 -0.013604
68 18 -0.002302
68 19 0.001910
68 20 0.005741
68 21 0.010214
68 22 0.031081
68 23 0.054559
68 24 0.036067
68 25 0.022308
68 26 0.023218
68 27 0.005109
68 28 -0.027463
68 29 -0.018034
68 30 -0.031806
68 31 -0.029364
68 32 -0.034627
68 33 -0.059634
68 34 -0.072627
68 35 -0.055434
68 36 -0.115426
68 37 -0.023118
68 38 -0.017940
68 39 0.024770
68 40 0.055726
68 41 0.042827
68 42 0.062124
68 43 0.080204
68 44 0.090400
68 45 0.092293
68 46 0.090865
68 47 0.084271
68 48 0.071794
68 49 0.061828
68 50 0.028182
68 51 0.016778
68 52 -0.011830
68 53 -0.022743
68 54 -0.018391
68 55 0.020881
68 56 0.044046
68 57 0.082286
68 58 0.113450
68 59 0.141465
68 60 0.143866
68 61 0.131444
68 62 0.025020
68 63 -0.043517
68 64 -0.046949
68 65 -0.017026
68 66 0.014303
68 67 0.056862
68 68 1
68 69 -0.022895
68 70 -0.035978

69 1 0.019163
69 2 0.011513
69 3 -0.022059
69 4 -0.029333
69 5 -0.014683
69 6 0.022347
69 7 0.014404
69 8 0.000836
69 9 0.011698
69 10 0.056558
69 11 0.100835
69 12 0.073287
69 13 0.049429
69 14 0.023666
69 15 0.011985
69 16 0.006965
69 17 -0.001859
69 18 0.010844
69 19 0.016327
69 20 0.021925
69 21 0.026154
69 22 0.049708
69 23 0.077415
69 24 0.056401
69 25 0.041099
69 26 0.042545
69 27 0.024566
69 28 -0.008608
69 29 -0.003536
69 30 -0.018233
69 31 -0.016591
69 32 -0.022740
69 33 -0.047115
69 34 -0.061397
69 35 -0.054428
69 36 -0.115199
69 37 -0.032538
69 38 -0.028821
69 39 0.022668
69 40 0.064700
69 41 0.054734
69 42 0.080814
69 43 0.105994
69 44 0.122667
69 45 0.125409
69 46 0.121101
69 47 0.110188
69 48 0.091530
69 49 0.077306
69 50 0.046470
69 51 0.036173
69 52 0.004967
69 53 -0.007669
69 54 0.000369
69 55 0.042143
69 56 0.063643
69 57 0.101281
69 58 0.138733
69 59 0.175190
69 60 0.186013
69 61 0.156238
69 62 0.035336
69 63 -0.044385
69 64 -0.039528
69 65 -0.005873
69 66 0.022819
69 67 0.036796
69 68 -0.022895
69 69 1
69 70 -0.019415

70 1 0.003050
70 2 -0.008038
70 3 -0.025631
70 4 -0.011211
70 5 -0.008763
70 6 0.015492
70 7 0.004649
70 8 -0.006649
70 9 0.001108
70 10 0.036825
70 11 0.093059
70 12 0.073122
70 13 0.050462
70 14 0.025839
70 15 0.014471
70 16 0.008529
70 17 0.000061
70 18 0.014257
70 19 0.021835
70 20 0.029181
70 21 0.031989
70 22 0.057298
70 23 0.088301
70 24 0.067394
70 25 0.049407
70 26 0.049882
70 27 0.032873
70 28 -0.000315
70 29 -0.000213
70 30 -0.016047
70 31 -0.015363
70 32 -0.023097
70 33 -0.047327
70 34 -0.064226
70 35 -0.068325
70 36 -0.131523
70 37 -0.054558
70 38 -0.050102
70 39 0.011528
70 40 0.064268
70 41 0.056549
70 42 0.089392
70 43 0.122671
70 44 0.144219
70 45 0.144598
70 46 0.135026
70 47 0.119300
70 48 0.095177
70 49 0.077925
70 50 0.050559
70 51 0.043297
70 52 0.010119
70 53 -0.005034
70 54 0.007450
70 55 0.051221
70 56 0.070224
70 57 0.103671
70 58 0.139837
70 59 0.179060
70 60 0.198840
70 61 0.168986
70 62 0.042510
70 63 -0.051593
70 64 -0.043215
70 65 -0.006953
70 66 0.018348
70 67 0.018669
70 68 -0.035978
70 69 -0.019415
70 70 1
