# Supplementary material for: Potential effects of metal ion induced two-state allostery on the regulatory mechanism of add adenine riboswitch
Source: Commun Biol. 2022 Oct 22;5:1120. doi: 10.1038/s42003-022-04096-z (PMC9588036; doi:10.1038/s42003-022-04096-z)
Supplement: Supplementary file 5 — Supplementary Data 2 [file 42003_2022_4096_MOESM5_ESM.zip › Supplementary Data 2/fig2_data/ratio-d-mgf0.3-1.txt]

1 1 1
1 2 0.097010
1 3 0.022261
1 4 0.019955
1 5 0.027298
1 6 0.035257
1 7 0.022953
1 8 0.005509
1 9 -0.043360
1 10 -0.080541
1 11 -0.072668
1 12 -0.060950
1 13 -0.052584
1 14 -0.054560
1 15 -0.059692
1 16 -0.073740
1 17 -0.090307
1 18 -0.087368
1 19 -0.088515
1 20 -0.089605
1 21 -0.095651
1 22 -0.078896
1 23 -0.065523
1 24 -0.088381
1 25 -0.103632
1 26 -0.099617
1 27 -0.129140
1 28 -0.164694
1 29 -0.152534
1 30 -0.141420
1 31 -0.100325
1 32 -0.073038
1 33 -0.083928
1 34 -0.120093
1 35 -0.165176
1 36 -0.124934
1 37 -0.061637
1 38 -0.064119
1 39 -0.078934
1 40 -0.079736
1 41 -0.077298
1 42 -0.071539
1 43 -0.050337
1 44 -0.031712
1 45 -0.022266
1 46 -0.014922
1 47 -0.011258
1 48 -0.029741
1 49 -0.051268
1 50 -0.065599
1 51 -0.060136
1 52 -0.088019
1 53 -0.102845
1 54 -0.085162
1 55 -0.034132
1 56 -0.019828
1 57 -0.009188
1 58 -0.015980
1 59 -0.029926
1 60 -0.061200
1 61 -0.082018
1 62 -0.146541
1 63 -0.102381
1 64 -0.003923
1 65 0.079681
1 66 0.135193
1 67 0.111217
1 68 0.045987
1 69 0.037098
1 70 0.016359

2 1 0.097010
2 2 1
2 3 -0.011573
2 4 0.018501
2 5 0.024575
2 6 0.033902
2 7 0.022570
2 8 0.011673
2 9 -0.023816
2 10 -0.064856
2 11 -0.072021
2 12 -0.063598
2 13 -0.048573
2 14 -0.048297
2 15 -0.053691
2 16 -0.071762
2 17 -0.092424
2 18 -0.091218
2 19 -0.097327
2 20 -0.101197
2 21 -0.109072
2 22 -0.091382
2 23 -0.077644
2 24 -0.108253
2 25 -0.122183
2 26 -0.113984
2 27 -0.148798
2 28 -0.181101
2 29 -0.157962
2 30 -0.135860
2 31 -0.087894
2 32 -0.056497
2 33 -0.065521
2 34 -0.094060
2 35 -0.121825
2 36 -0.085390
2 37 -0.034681
2 38 -0.068129
2 39 -0.092800
2 40 -0.099349
2 41 -0.093480
2 42 -0.094622
2 43 -0.073589
2 44 -0.046328
2 45 -0.029049
2 46 -0.016965
2 47 -0.010827
2 48 -0.031805
2 49 -0.055128
2 50 -0.068866
2 51 -0.062894
2 52 -0.091715
2 53 -0.107412
2 54 -0.089084
2 55 -0.031208
2 56 -0.015311
2 57 -0.003059
2 58 -0.006028
2 59 -0.012033
2 60 -0.023142
2 61 -0.032643
2 62 -0.105248
2 63 -0.011988
2 64 0.051123
2 65 0.081789
2 66 0.112933
2 67 0.089306
2 68 0.025394
2 69 0.011665
2 70 -0.003229

3 1 0.022261
3 2 -0.011573
3 3 1
3 4 0.060302
3 5 0.022170
3 6 0.024329
3 7 0.009354
3 8 0.004345
3 9 -0.007401
3 10 -0.047822
3 11 -0.072184
3 12 -0.063803
3 13 -0.041952
3 14 -0.038263
3 15 -0.042524
3 16 -0.061521
3 17 -0.083926
3 18 -0.082516
3 19 -0.093225
3 20 -0.100561
3 21 -0.109416
3 22 -0.093423
3 23 -0.080904
3 24 -0.118074
3 25 -0.127602
3 26 -0.116411
3 27 -0.149482
3 28 -0.174426
3 29 -0.141578
3 30 -0.117311
3 31 -0.071645
3 32 -0.040937
3 33 -0.051280
3 34 -0.072861
3 35 -0.081839
3 36 -0.050643
3 37 -0.005138
3 38 -0.055621
3 39 -0.076798
3 40 -0.097224
3 41 -0.099449
3 42 -0.106581
3 43 -0.094695
3 44 -0.063843
3 45 -0.036785
3 46 -0.016174
3 47 -0.004808
3 48 -0.024802
3 49 -0.047207
3 50 -0.061354
3 51 -0.056193
3 52 -0.085970
3 53 -0.102151
3 54 -0.089229
3 55 -0.029366
3 56 -0.013203
3 57 0.001317
3 58 0.003141
3 59 0.003994
3 60 0.022374
3 61 0.016408
3 62 -0.049750
3 63 0.001319
3 64 0.025385
3 65 0.035103
3 66 0.059453
3 67 0.044586
3 68 -0.007872
3 69 -0.017993
3 70 -0.015763

4 1 0.019955
4 2 0.018501
4 3 0.060302
4 4 1
4 5 -0.043898
4 6 -0.017432
4 7 -0.023069
4 8 -0.015843
4 9 0.002026
4 10 -0.043765
4 11 -0.090814
4 12 -0.074272
4 13 -0.045511
4 14 -0.034971
4 15 -0.035291
4 16 -0.051363
4 17 -0.072850
4 18 -0.070243
4 19 -0.083844
4 20 -0.094310
4 21 -0.102900
4 22 -0.091527
4 23 -0.082734
4 24 -0.119727
4 25 -0.124399
4 26 -0.114412
4 27 -0.138431
4 28 -0.156874
4 29 -0.119176
4 30 -0.098571
4 31 -0.058302
4 32 -0.029582
4 33 -0.042717
4 34 -0.058680
4 35 -0.045532
4 36 -0.018483
4 37 0.025056
4 38 -0.033394
4 39 -0.047194
4 40 -0.081452
4 41 -0.099453
4 42 -0.108382
4 43 -0.111048
4 44 -0.090925
4 45 -0.060863
4 46 -0.030203
4 47 -0.009798
4 48 -0.021775
4 49 -0.038881
4 50 -0.054262
4 51 -0.050400
4 52 -0.080286
4 53 -0.096183
4 54 -0.094355
4 55 -0.040942
4 56 -0.029047
4 57 -0.018359
4 58 -0.025888
4 59 -0.055554
4 60 -0.071879
4 61 -0.061397
4 62 -0.033360
4 63 -0.003423
4 64 0.003911
4 65 0.001980
4 66 0.018492
4 67 0.007152
4 68 -0.028272
4 69 -0.025756
4 70 -0.003807

5 1 0.027298
5 2 0.024575
5 3 0.022170
5 4 -0.043898
5 5 1
5 6 0.031437
5 7 0.011074
5 8 0.023404
5 9 0.071615
5 10 0.024519
5 11 -0.073878
5 12 -0.056367
5 13 -0.026656
5 14 -0.010443
5 15 -0.008413
5 16 -0.022541
5 17 -0.045212
5 18 -0.044341
5 19 -0.061465
5 20 -0.075961
5 21 -0.084165
5 22 -0.079247
5 23 -0.077339
5 24 -0.106186
5 25 -0.104857
5 26 -0.094801
5 27 -0.109643
5 28 -0.125344
5 29 -0.082210
5 30 -0.064577
5 31 -0.025123
5 32 0.008087
5 33 -0.002814
5 34 -0.005567
5 35 0.050358
5 36 0.057906
5 37 0.095655
5 38 0.021921
5 39 0.010842
5 40 -0.035730
5 41 -0.068846
5 42 -0.083378
5 43 -0.102244
5 44 -0.103653
5 45 -0.083652
5 46 -0.048051
5 47 -0.016544
5 48 -0.012766
5 49 -0.021406
5 50 -0.041583
5 51 -0.038137
5 52 -0.064537
5 53 -0.075687
5 54 -0.084802
5 55 -0.041585
5 56 -0.035932
5 57 -0.036703
5 58 -0.083057
5 59 -0.203510
5 60 -0.269736
5 61 -0.107985
5 62 -0.006439
5 63 0.022096
5 64 0.024296
5 65 0.016827
5 66 0.026174
5 67 0.011624
5 68 -0.011120
5 69 -0.016976
5 70 -0.007068

6 1 0.035257
6 2 0.033902
6 3 0.024329
6 4 -0.017432
6 5 0.031437
6 6 1
6 7 0.003340
6 8 0.027697
6 9 0.110237
6 10 0.019872
6 11 -0.105085
6 12 -0.070411
6 13 -0.044837
6 14 -0.018747
6 15 -0.008829
6 16 -0.015440
6 17 -0.035264
6 18 -0.034565
6 19 -0.051906
6 20 -0.067763
6 21 -0.074313
6 22 -0.073889
6 23 -0.075567
6 24 -0.094596
6 25 -0.093380
6 26 -0.088688
6 27 -0.094944
6 28 -0.110147
6 29 -0.065550
6 30 -0.051817
6 31 -0.014703
6 32 0.020633
6 33 0.009893
6 34 0.019410
6 35 0.141491
6 36 0.120820
6 37 0.145676
6 38 0.058125
6 39 0.044959
6 40 -0.013835
6 41 -0.057563
6 42 -0.070213
6 43 -0.091604
6 44 -0.104359
6 45 -0.097898
6 46 -0.070391
6 47 -0.039146
6 48 -0.022706
6 49 -0.022380
6 50 -0.044224
6 51 -0.040427
6 52 -0.064788
6 53 -0.073531
6 54 -0.094308
6 55 -0.068900
6 56 -0.075921
6 57 -0.095002
6 58 -0.170535
6 59 -0.291300
6 60 -0.325793
6 61 -0.139930
6 62 -0.009708
6 63 0.022791
6 64 0.028071
6 65 0.025496
6 66 0.039611
6 67 0.036710
6 68 0.035950
6 69 0.020442
6 70 0.014189

7 1 0.022953
7 2 0.022570
7 3 0.009354
7 4 -0.023069
7 5 0.011074
7 6 0.003340
7 7 1
7 8 0.052311
7 9 0.174044
7 10 -0.031914
7 11 -0.119522
7 12 -0.075856
7 13 -0.060976
7 14 -0.028102
7 15 -0.009768
7 16 -0.007763
7 17 -0.024565
7 18 -0.024200
7 19 -0.040747
7 20 -0.056985
7 21 -0.061655
7 22 -0.063640
7 23 -0.066993
7 24 -0.077371
7 25 -0.078087
7 26 -0.078286
7 27 -0.079460
7 28 -0.096427
7 29 -0.050570
7 30 -0.040553
7 31 -0.004486
7 32 0.035144
7 33 0.025572
7 34 0.054712
7 35 0.311312
7 36 0.211353
7 37 0.205800
7 38 0.096033
7 39 0.078154
7 40 0.008013
7 41 -0.041433
7 42 -0.052684
7 43 -0.072900
7 44 -0.090067
7 45 -0.091742
7 46 -0.073629
7 47 -0.048769
7 48 -0.027355
7 49 -0.021910
7 50 -0.045342
7 51 -0.040558
7 52 -0.063570
7 53 -0.070195
7 54 -0.098200
7 55 -0.086371
7 56 -0.098998
7 57 -0.118749
7 58 -0.180973
7 59 -0.256239
7 60 -0.294801
7 61 -0.149874
7 62 -0.018979
7 63 0.014774
7 64 0.024484
7 65 0.029284
7 66 0.044965
7 67 0.043364
7 68 0.044574
7 69 0.022419
7 70 0.009499

8 1 0.005509
8 2 0.011673
8 3 0.004345
8 4 -0.015843
8 5 0.023404
8 6 0.027697
8 7 0.052311
8 8 1
8 9 0.304149
8 10 -0.121857
8 11 -0.106265
8 12 -0.070069
8 13 -0.073106
8 14 -0.041399
8 15 -0.016279
8 16 -0.005370
8 17 -0.018540
8 18 -0.016114
8 19 -0.029908
8 20 -0.044903
8 21 -0.047196
8 22 -0.048835
8 23 -0.051144
8 24 -0.054564
8 25 -0.059262
8 26 -0.064156
8 27 -0.062701
8 28 -0.084790
8 29 -0.038015
8 30 -0.034016
8 31 0.000437
8 32 0.044721
8 33 0.030785
8 34 0.092798
8 35 0.673695
8 36 0.321438
8 37 0.274755
8 38 0.131293
8 39 0.116072
8 40 0.035500
8 41 -0.019007
8 42 -0.027923
8 43 -0.044870
8 44 -0.062710
8 45 -0.067946
8 46 -0.057057
8 47 -0.040772
8 48 -0.023598
8 49 -0.019477
8 50 -0.044585
8 51 -0.038466
8 52 -0.063047
8 53 -0.069935
8 54 -0.098665
8 55 -0.088501
8 56 -0.091963
8 57 -0.093252
8 58 -0.135334
8 59 -0.190167
8 60 -0.248416
8 61 -0.139518
8 62 -0.018243
8 63 0.009876
8 64 0.020646
8 65 0.029566
8 66 0.042401
8 67 0.037556
8 68 0.035245
8 69 0.016300
8 70 0.002617

9 1 -0.043360
9 2 -0.023816
9 3 -0.007401
9 4 0.002026
9 5 0.071615
9 6 0.110237
9 7 0.174044
9 8 0.304149
9 9 1
9 10 0.006418
9 11 -0.006950
9 12 -0.050547
9 13 -0.062436
9 14 -0.054871
9 15 -0.042026
9 16 -0.033238
9 17 -0.044173
9 18 -0.035155
9 19 -0.040568
9 20 -0.046443
9 21 -0.038756
9 22 -0.030974
9 23 -0.027237
9 24 -0.031573
9 25 -0.045507
9 26 -0.055549
9 27 -0.065796
9 28 -0.108662
9 29 -0.077244
9 30 -0.094594
9 31 -0.079027
9 32 -0.052109
9 33 -0.109653
9 34 -0.092040
9 35 0.395416
9 36 0.157104
9 37 0.147391
9 38 0.030745
9 39 0.065028
9 40 0.007905
9 41 -0.027822
9 42 -0.016786
9 43 -0.017908
9 44 -0.024331
9 45 -0.021498
9 46 -0.008921
9 47 0.002943
9 48 0.006766
9 49 -0.001950
9 50 -0.035176
9 51 -0.032931
9 52 -0.064096
9 53 -0.075365
9 54 -0.093546
9 55 -0.051156
9 56 -0.007582
9 57 0.026480
9 58 -0.016103
9 59 -0.081352
9 60 -0.179347
9 61 -0.131722
9 62 -0.056532
9 63 -0.057593
9 64 -0.043255
9 65 -0.006335
9 66 0.031613
9 67 0.039568
9 68 0.036887
9 69 0.017757
9 70 -0.002888

10 1 -0.080541
10 2 -0.064856
10 3 -0.047822
10 4 -0.043765
10 5 0.024519
10 6 0.019872
10 7 -0.031914
10 8 -0.121857
10 9 0.006418
10 10 1
10 11 -0.021696
10 12 -0.047970
10 13 -0.007405
10 14 0.005480
10 15 0.003160
10 16 -0.009656
10 17 -0.032074
10 18 -0.024014
10 19 -0.035030
10 20 -0.042504
10 21 -0.035795
10 22 -0.024684
10 23 -0.019202
10 24 -0.034910
10 25 -0.047437
10 26 -0.052269
10 27 -0.071997
10 28 -0.116466
10 29 -0.079214
10 30 -0.084070
10 31 -0.054929
10 32 -0.019663
10 33 -0.050621
10 34 -0.052973
10 35 0.044734
10 36 0.032318
10 37 0.070727
10 38 -0.022659
10 39 0.017759
10 40 -0.023006
10 41 -0.051113
10 42 -0.029107
10 43 -0.028158
10 44 -0.026635
10 45 -0.011728
10 46 0.014248
10 47 0.036178
10 48 0.037887
10 49 0.023889
10 50 -0.012831
10 51 -0.011035
10 52 -0.044428
10 53 -0.057574
10 54 -0.074587
10 55 -0.009682
10 56 0.043775
10 57 0.093971
10 58 0.018840
10 59 -0.115578
10 60 -0.284044
10 61 -0.199116
10 62 -0.093407
10 63 -0.091043
10 64 -0.086604
10 65 -0.074161
10 66 -0.044516
10 67 -0.031394
10 68 -0.023878
10 69 -0.028885
10 70 -0.037424

11 1 -0.072668
11 2 -0.072021
11 3 -0.072184
11 4 -0.090814
11 5 -0.073878
11 6 -0.105085
11 7 -0.119522
11 8 -0.106265
11 9 -0.006950
11 10 -0.021696
11 11 1
11 12 0.016456
11 13 0.070000
11 14 0.056100
11 15 0.041238
11 16 0.015445
11 17 -0.014137
11 18 -0.001895
11 19 -0.018839
11 20 -0.031681
11 21 -0.029657
11 22 -0.021066
11 23 -0.015964
11 24 -0.028710
11 25 -0.039421
11 26 -0.040128
11 27 -0.052541
11 28 -0.092999
11 29 -0.037043
11 30 -0.034739
11 31 0.000812
11 32 0.035988
11 33 0.006002
11 34 0.008063
11 35 0.028417
11 36 0.036681
11 37 0.077780
11 38 -0.013476
11 39 0.038987
11 40 0.010611
11 41 -0.028559
11 42 -0.005144
11 43 -0.018367
11 44 -0.024670
11 45 -0.009856
11 46 0.018062
11 47 0.040673
11 48 0.037752
11 49 0.022091
11 50 -0.011503
11 51 -0.002321
11 52 -0.039138
11 53 -0.055524
11 54 -0.068185
11 55 0.032972
11 56 0.104299
11 57 0.156389
11 58 0.026047
11 59 -0.136300
11 60 -0.269377
11 61 -0.138023
11 62 -0.038230
11 63 -0.027976
11 64 -0.029475
11 65 -0.040241
11 66 -0.038476
11 67 -0.047431
11 68 -0.054343
11 69 -0.058461
11 70 -0.057096

12 1 -0.060950
12 2 -0.063598
12 3 -0.063803
12 4 -0.074272
12 5 -0.056367
12 6 -0.070411
12 7 -0.075856
12 8 -0.070069
12 9 -0.050547
12 10 -0.047970
12 11 0.016456
12 12 1
12 13 0.031677
12 14 0.022989
12 15 0.018497
12 16 -0.007581
12 17 -0.034348
12 18 -0.009006
12 19 -0.025322
12 20 -0.039405
12 21 -0.038810
12 22 -0.030636
12 23 -0.022214
12 24 -0.017804
12 25 -0.039834
12 26 -0.056615
12 27 -0.042760
12 28 -0.086149
12 29 -0.010045
12 30 -0.012527
12 31 0.019769
12 32 0.043920
12 33 0.005473
12 34 0.005744
12 35 0.001333
12 36 0.016665
12 37 0.048882
12 38 -0.036823
12 39 0.036067
12 40 0.029557
12 41 -0.025641
12 42 0.043224
12 43 0.017349
12 44 -0.002979
12 45 -0.001455
12 46 0.008485
12 47 0.014786
12 48 -0.002526
12 49 -0.021963
12 50 -0.044055
12 51 -0.024387
12 52 -0.071395
12 53 -0.104462
12 54 -0.111035
12 55 0.054865
12 56 0.126602
12 57 0.112575
12 58 0.022960
12 59 -0.038573
12 60 -0.109095
12 61 -0.059481
12 62 -0.001714
12 63 0.005891
12 64 0.005341
12 65 -0.007758
12 66 -0.011703
12 67 -0.026502
12 68 -0.040602
12 69 -0.048863
12 70 -0.049990

13 1 -0.052584
13 2 -0.048573
13 3 -0.041952
13 4 -0.045511
13 5 -0.026656
13 6 -0.044837
13 7 -0.060976
13 8 -0.073106
13 9 -0.062436
13 10 -0.007405
13 11 0.070000
13 12 0.031677
13 13 1
13 14 0.030925
13 15 0.028421
13 16 0.007825
13 17 -0.016452
13 18 0.013927
13 19 -0.002791
13 20 -0.014022
13 21 0.002527
13 22 0.006675
13 23 0.007362
13 24 0.027473
13 25 0.019300
13 26 0.017334
13 27 0.021571
13 28 -0.034160
13 29 0.022222
13 30 0.000604
13 31 0.010623
13 32 0.028319
13 33 -0.001050
13 34 0.031064
13 35 0.032064
13 36 0.026727
13 37 0.033599
13 38 -0.038768
13 39 0.026738
13 40 0.019334
13 41 0.009621
13 42 0.049172
13 43 0.027492
13 44 0.006044
13 45 0.005757
13 46 0.015545
13 47 0.022343
13 48 0.019844
13 49 0.008815
13 50 -0.028167
13 51 -0.011922
13 52 -0.059316
13 53 -0.086993
13 54 -0.134578
13 55 0.067337
13 56 0.229553
13 57 0.133445
13 58 0.026768
13 59 -0.027845
13 60 -0.083772
13 61 -0.050928
13 62 -0.009718
13 63 -0.008884
13 64 -0.008323
13 65 -0.014074
13 66 -0.012528
13 67 -0.019327
13 68 -0.025329
13 69 -0.032143
13 70 -0.035263

14 1 -0.054560
14 2 -0.048297
14 3 -0.038263
14 4 -0.034971
14 5 -0.010443
14 6 -0.018747
14 7 -0.028102
14 8 -0.041399
14 9 -0.054871
14 10 0.005480
14 11 0.056100
14 12 0.022989
14 13 0.030925
14 14 1
14 15 0.036842
14 16 0.025196
14 17 0.000888
14 18 0.030028
14 19 0.013835
14 20 0.005823
14 21 0.034208
14 22 0.032846
14 23 0.023092
14 24 0.053790
14 25 0.051722
14 26 0.051610
14 27 0.044632
14 28 -0.010284
14 29 0.035590
14 30 0.003623
14 31 -0.004959
14 32 0.006655
14 33 -0.000617
14 34 0.051032
14 35 0.037268
14 36 0.021999
14 37 0.005538
14 38 -0.052647
14 39 0.008704
14 40 0.005442
14 41 0.019536
14 42 0.040759
14 43 0.028652
14 44 0.012767
14 45 0.013204
14 46 0.020528
14 47 0.024383
14 48 0.028833
14 49 0.022651
14 50 -0.024367
14 51 -0.009785
14 52 -0.050647
14 53 -0.053875
14 54 -0.054397
14 55 0.112132
14 56 0.181303
14 57 0.105263
14 58 0.030291
14 59 -0.015386
14 60 -0.067434
14 61 -0.049863
14 62 -0.020596
14 63 -0.020051
14 64 -0.014107
14 65 -0.011930
14 66 -0.006430
14 67 -0.009742
14 68 -0.014115
14 69 -0.022964
14 70 -0.030399

15 1 -0.059692
15 2 -0.053691
15 3 -0.042524
15 4 -0.035291
15 5 -0.008413
15 6 -0.008829
15 7 -0.009768
15 8 -0.016279
15 9 -0.042026
15 10 0.003160
15 11 0.041238
15 12 0.018497
15 13 0.028421
15 14 0.036842
15 15 1
15 16 0.064801
15 17 0.025249
15 18 0.043576
15 19 0.027406
15 20 0.020320
15 21 0.051641
15 22 0.043061
15 23 0.025984
15 24 0.064829
15 25 0.063542
15 26 0.058010
15 27 0.051790
15 28 0.006060
15 29 0.045386
15 30 0.009489
15 31 -0.014803
15 32 -0.007746
15 33 0.010560
15 34 0.052409
15 35 0.024298
15 36 0.007750
15 37 -0.023730
15 38 -0.069733
15 39 -0.012938
15 40 -0.008352
15 41 0.020150
15 42 0.032326
15 43 0.027179
15 44 0.015861
15 45 0.016968
15 46 0.021445
15 47 0.021323
15 48 0.019855
15 49 0.009846
15 50 -0.034245
15 51 -0.017550
15 52 -0.049258
15 53 -0.015645
15 54 0.080726
15 55 0.119349
15 56 0.134391
15 57 0.085243
15 58 0.029857
15 59 -0.008359
15 60 -0.055847
15 61 -0.048002
15 62 -0.027934
15 63 -0.025585
15 64 -0.014250
15 65 -0.007169
15 66 -0.000840
15 67 -0.004599
15 68 -0.011060
15 69 -0.022245
15 70 -0.032707

16 1 -0.073740
16 2 -0.071762
16 3 -0.061521
16 4 -0.051363
16 5 -0.022541
16 6 -0.015440
16 7 -0.007763
16 8 -0.005370
16 9 -0.033238
16 10 -0.009656
16 11 0.015445
16 12 -0.007581
16 13 0.007825
16 14 0.025196
16 15 0.064801
16 16 1
16 17 -0.007695
16 18 0.000147
16 19 -0.007927
16 20 -0.009067
16 21 0.023496
16 22 0.014006
16 23 -0.002533
16 24 0.039083
16 25 0.028686
16 26 0.011107
16 27 0.012651
16 28 -0.015323
16 29 0.022299
16 30 0.003700
16 31 -0.010927
16 32 0.007072
16 33 0.032587
16 34 0.046764
16 35 0.006444
16 36 -0.006373
16 37 -0.049706
16 38 -0.096522
16 39 -0.055272
16 40 -0.047962
16 41 -0.017275
16 42 -0.008934
16 43 -0.003609
16 44 -0.006966
16 45 -0.002361
16 46 0.001551
16 47 -0.000348
16 48 -0.014736
16 49 -0.038533
16 50 -0.073119
16 51 -0.055298
16 52 -0.087565
16 53 -0.053041
16 54 0.096629
16 55 0.099570
16 56 0.099583
16 57 0.060561
16 58 0.015839
16 59 -0.016242
16 60 -0.058120
16 61 -0.057051
16 62 -0.043857
16 63 -0.034746
16 64 -0.015277
16 65 -0.004884
16 66 -0.000102
16 67 -0.007394
16 68 -0.018845
16 69 -0.033227
16 70 -0.046222

17 1 -0.090307
17 2 -0.092424
17 3 -0.083926
17 4 -0.072850
17 5 -0.045212
17 6 -0.035264
17 7 -0.024565
17 8 -0.018540
17 9 -0.044173
17 10 -0.032074
17 11 -0.014137
17 12 -0.034348
17 13 -0.016452
17 14 0.000888
17 15 0.025249
17 16 -0.007695
17 17 1
17 18 -0.062948
17 19 -0.040443
17 20 -0.031140
17 21 -0.000770
17 22 -0.011508
17 23 -0.027614
17 24 0.017440
17 25 -0.001597
17 26 -0.027313
17 27 -0.020424
17 28 -0.025460
17 29 0.004937
17 30 0.008674
17 31 -0.001739
17 32 0.005413
17 33 0.019594
17 34 0.019351
17 35 -0.020774
17 36 -0.028799
17 37 -0.072340
17 38 -0.119633
17 39 -0.094403
17 40 -0.084323
17 41 -0.052894
17 42 -0.046693
17 43 -0.032828
17 44 -0.028935
17 45 -0.021142
17 46 -0.017707
17 47 -0.020782
17 48 -0.045189
17 49 -0.080440
17 50 -0.105489
17 51 -0.082448
17 52 -0.110253
17 53 -0.076361
17 54 0.083799
17 55 0.075558
17 56 0.066427
17 57 0.032536
17 58 -0.004064
17 59 -0.030223
17 60 -0.065404
17 61 -0.068817
17 62 -0.060849
17 63 -0.047182
17 64 -0.024199
17 65 -0.014061
17 66 -0.011452
17 67 -0.021414
17 68 -0.036157
17 69 -0.051659
17 70 -0.064916

18 1 -0.087368
18 2 -0.091218
18 3 -0.082516
18 4 -0.070243
18 5 -0.044341
18 6 -0.034565
18 7 -0.024200
18 8 -0.016114
18 9 -0.035155
18 10 -0.024014
18 11 -0.001895
18 12 -0.009006
18 13 0.013927
18 14 0.030028
18 15 0.043576
18 16 0.000147
18 17 -0.062948
18 18 1
18 19 0.060828
18 20 0.040548
18 21 0.036530
18 22 0.016170
18 23 -0.003808
18 24 0.061896
18 25 0.047528
18 26 0.022556
18 27 0.034117
18 28 0.052854
18 29 0.047809
18 30 0.040300
18 31 0.016855
18 32 0.011449
18 33 0.015630
18 34 0.011043
18 35 -0.027643
18 36 -0.035422
18 37 -0.070384
18 38 -0.118661
18 39 -0.099181
18 40 -0.077187
18 41 -0.031501
18 42 -0.024559
18 43 -0.006436
18 44 0.001289
18 45 0.010115
18 46 0.010709
18 47 0.004202
18 48 -0.032202
18 49 -0.081840
18 50 -0.101409
18 51 -0.062157
18 52 -0.077745
18 53 -0.042128
18 54 0.145548
18 55 0.121956
18 56 0.091005
18 57 0.050937
18 58 0.015758
18 59 -0.007534
18 60 -0.038479
18 61 -0.048793
18 62 -0.048046
18 63 -0.035334
18 64 -0.015533
18 65 -0.009904
18 66 -0.010008
18 67 -0.022179
18 68 -0.039232
18 69 -0.054622
18 70 -0.066962

19 1 -0.088515
19 2 -0.097327
19 3 -0.093225
19 4 -0.083844
19 5 -0.061465
19 6 -0.051906
19 7 -0.040747
19 8 -0.029908
19 9 -0.040568
19 10 -0.035030
19 11 -0.018839
19 12 -0.025322
19 13 -0.002791
19 14 0.013835
19 15 0.027406
19 16 -0.007927
19 17 -0.040443
19 18 0.060828
19 19 1
19 20 0.004144
19 21 -0.025556
19 22 -0.029451
19 23 -0.037239
19 24 0.045864
19 25 0.019828
19 26 -0.010460
19 27 0.031242
19 28 0.096477
19 29 0.064104
19 30 0.056856
19 31 0.031407
19 32 0.017397
19 33 0.010173
19 34 0.001631
19 35 -0.033587
19 36 -0.035350
19 37 -0.060769
19 38 -0.110335
19 39 -0.101201
19 40 -0.087287
19 41 -0.052719
19 42 -0.052134
19 43 -0.032156
19 44 -0.019294
19 45 -0.008558
19 46 -0.010771
19 47 -0.020765
19 48 -0.071426
19 49 -0.135697
19 50 -0.146449
19 51 -0.095026
19 52 -0.115005
19 53 -0.095051
19 54 0.101774
19 55 0.099372
19 56 0.066933
19 57 0.029557
19 58 0.000820
19 59 -0.015388
19 60 -0.037087
19 61 -0.047208
19 62 -0.046216
19 63 -0.031224
19 64 -0.014166
19 65 -0.013509
19 66 -0.017134
19 67 -0.032103
19 68 -0.051413
19 69 -0.066676
19 70 -0.076632

20 1 -0.089605
20 2 -0.101197
20 3 -0.100561
20 4 -0.094310
20 5 -0.075961
20 6 -0.067763
20 7 -0.056985
20 8 -0.044903
20 9 -0.046443
20 10 -0.042504
20 11 -0.031681
20 12 -0.039405
20 13 -0.014022
20 14 0.005823
20 15 0.020320
20 16 -0.009067
20 17 -0.031140
20 18 0.040548
20 19 0.004144
20 20 1
20 21 -0.091767
20 22 -0.060869
20 23 -0.059255
20 24 0.053750
20 25 0.014796
20 26 -0.024788
20 27 0.030992
20 28 0.084186
20 29 0.040616
20 30 0.035547
20 31 0.019168
20 32 0.008715
20 33 -0.001068
20 34 -0.007885
20 35 -0.037236
20 36 -0.037166
20 37 -0.055586
20 38 -0.105165
20 39 -0.100612
20 40 -0.094853
20 41 -0.074073
20 42 -0.079948
20 43 -0.064364
20 44 -0.043427
20 45 -0.023794
20 46 -0.023710
20 47 -0.033501
20 48 -0.096425
20 49 -0.173325
20 50 -0.169257
20 51 -0.076602
20 52 -0.087835
20 53 -0.086278
20 54 0.081591
20 55 0.087050
20 56 0.051853
20 57 0.014702
20 58 -0.009155
20 59 -0.020447
20 60 -0.034946
20 61 -0.046988
20 62 -0.046890
20 63 -0.033247
20 64 -0.020261
20 65 -0.022936
20 66 -0.027978
20 67 -0.043461
20 68 -0.062755
20 69 -0.076889
20 70 -0.083912

21 1 -0.095651
21 2 -0.109072
21 3 -0.109416
21 4 -0.102900
21 5 -0.084165
21 6 -0.074313
21 7 -0.061655
21 8 -0.047196
21 9 -0.038756
21 10 -0.035795
21 11 -0.029657
21 12 -0.038810
21 13 0.002527
21 14 0.034208
21 15 0.051641
21 16 0.023496
21 17 -0.000770
21 18 0.036530
21 19 -0.025556
21 20 -0.091767
21 21 1
21 22 -0.029068
21 23 -0.079627
21 24 0.004442
21 25 -0.024529
21 26 -0.018362
21 27 -0.014737
21 28 0.011361
21 29 0.001220
21 30 0.008709
21 31 0.008010
21 32 0.008397
21 33 0.001483
21 34 -0.002847
21 35 -0.029936
21 36 -0.032155
21 37 -0.049957
21 38 -0.102735
21 39 -0.103042
21 40 -0.103394
21 41 -0.087612
21 42 -0.110548
21 43 -0.116703
21 44 -0.090144
21 45 -0.042287
21 46 -0.014409
21 47 -0.000558
21 48 -0.056480
21 49 -0.127187
21 50 -0.074032
21 51 0.177630
21 52 0.120697
21 53 0.032034
21 54 0.124001
21 55 0.119238
21 56 0.072855
21 57 0.024903
21 58 -0.003791
21 59 -0.019244
21 60 -0.033853
21 61 -0.052249
21 62 -0.054657
21 63 -0.041404
21 64 -0.029600
21 65 -0.032440
21 66 -0.037140
21 67 -0.052159
21 68 -0.071120
21 69 -0.085623
21 70 -0.092167

22 1 -0.078896
22 2 -0.091382
22 3 -0.093423
22 4 -0.091527
22 5 -0.079247
22 6 -0.073889
22 7 -0.063640
22 8 -0.048835
22 9 -0.030974
22 10 -0.024684
22 11 -0.021066
22 12 -0.030636
22 13 0.006675
22 14 0.032846
22 15 0.043061
22 16 0.014006
22 17 -0.011508
22 18 0.016170
22 19 -0.029451
22 20 -0.060869
22 21 -0.029068
22 22 1
22 23 -0.118136
22 24 -0.008886
22 25 0.002447
22 26 0.004996
22 27 0.006504
22 28 0.011859
22 29 0.004998
22 30 0.007318
22 31 0.007622
22 32 0.009405
22 33 0.001499
22 34 0.001364
22 35 -0.017851
22 36 -0.020627
22 37 -0.032186
22 38 -0.083086
22 39 -0.079395
22 40 -0.081785
22 41 -0.075999
22 42 -0.092619
22 43 -0.116082
22 44 -0.107667
22 45 -0.054558
22 46 -0.010661
22 47 0.015089
22 48 -0.055920
22 49 -0.120452
22 50 0.015197
22 51 0.232834
22 52 0.094932
22 53 0.019056
22 54 0.081861
22 55 0.104230
22 56 0.068400
22 57 0.026087
22 58 0.005475
22 59 -0.004656
22 60 -0.013280
22 61 -0.033786
22 62 -0.036712
22 63 -0.028273
22 64 -0.022296
22 65 -0.028800
22 66 -0.034695
22 67 -0.049406
22 68 -0.066673
22 69 -0.078734
22 70 -0.081167

23 1 -0.065523
23 2 -0.077644
23 3 -0.080904
23 4 -0.082734
23 5 -0.077339
23 6 -0.075567
23 7 -0.066993
23 8 -0.051144
23 9 -0.027237
23 10 -0.019202
23 11 -0.015964
23 12 -0.022214
23 13 0.007362
23 14 0.023092
23 15 0.025984
23 16 -0.002533
23 17 -0.027614
23 18 -0.003808
23 19 -0.037239
23 20 -0.059255
23 21 -0.079627
23 22 -0.118136
23 23 1
23 24 -0.064855
23 25 -0.014682
23 26 0.006494
23 27 0.011566
23 28 0.009262
23 29 0.002002
23 30 0.002623
23 31 0.004721
23 32 0.006713
23 33 -0.003398
23 34 -0.002997
23 35 -0.016352
23 36 -0.018029
23 37 -0.022227
23 38 -0.071625
23 39 -0.066087
23 40 -0.067295
23 41 -0.066425
23 42 -0.074433
23 43 -0.102844
23 44 -0.096142
23 45 -0.009973
23 46 0.058962
23 47 0.067584
23 48 -0.030666
23 49 -0.078504
23 50 0.024688
23 51 0.100249
23 52 0.017395
23 53 -0.024308
23 54 0.028695
23 55 0.079078
23 56 0.057868
23 57 0.028159
23 58 0.020911
23 59 0.019610
23 60 0.017875
23 61 -0.011078
23 62 -0.019352
23 63 -0.015969
23 64 -0.015302
23 65 -0.025663
23 66 -0.033155
23 67 -0.048680
23 68 -0.066041
23 69 -0.075978
23 70 -0.074083

24 1 -0.088381
24 2 -0.108253
24 3 -0.118074
24 4 -0.119727
24 5 -0.106186
24 6 -0.094596
24 7 -0.077371
24 8 -0.054564
24 9 -0.031573
24 10 -0.034910
24 11 -0.028710
24 12 -0.017804
24 13 0.027473
24 14 0.053790
24 15 0.064829
24 16 0.039083
24 17 0.017440
24 18 0.061896
24 19 0.045864
24 20 0.053750
24 21 0.004442
24 22 -0.008886
24 23 -0.064855
24 24 1
24 25 0.117629
24 26 0.077054
24 27 0.079049
24 28 0.066697
24 29 0.040280
24 30 0.037239
24 31 0.035023
24 32 0.029623
24 33 0.010098
24 34 -0.001376
24 35 -0.027900
24 36 -0.022312
24 37 -0.023984
24 38 -0.076730
24 39 -0.074397
24 40 -0.075181
24 41 -0.060212
24 42 -0.089759
24 43 -0.151045
24 44 -0.131274
24 45 -0.022872
24 46 0.022191
24 47 0.037007
24 48 -0.024639
24 49 -0.063229
24 50 0.003582
24 51 0.117075
24 52 0.052523
24 53 0.004510
24 54 0.090382
24 55 0.138798
24 56 0.082943
24 57 0.026749
24 58 -0.001666
24 59 -0.008721
24 60 -0.008166
24 61 -0.031499
24 62 -0.034323
24 63 -0.022451
24 64 -0.018290
24 65 -0.030406
24 66 -0.041294
24 67 -0.062182
24 68 -0.086169
24 69 -0.101016
24 70 -0.102469

25 1 -0.103632
25 2 -0.122183
25 3 -0.127602
25 4 -0.124399
25 5 -0.104857
25 6 -0.093380
25 7 -0.078087
25 8 -0.059262
25 9 -0.045507
25 10 -0.047437
25 11 -0.039421
25 12 -0.039834
25 13 0.019300
25 14 0.051722
25 15 0.063542
25 16 0.028686
25 17 -0.001597
25 18 0.047528
25 19 0.019828
25 20 0.014796
25 21 -0.024529
25 22 0.002447
25 23 -0.014682
25 24 0.117629
25 25 1
25 26 0.046188
25 27 0.030964
25 28 0.026189
25 29 0.015991
25 30 0.018234
25 31 0.020156
25 32 0.017880
25 33 0.000106
25 34 -0.010533
25 35 -0.040221
25 36 -0.036188
25 37 -0.044861
25 38 -0.107011
25 39 -0.108920
25 40 -0.119587
25 41 -0.108649
25 42 -0.161323
25 43 -0.179420
25 44 -0.095044
25 45 0.000902
25 46 0.035294
25 47 0.045133
25 48 -0.016126
25 49 -0.066476
25 50 -0.026216
25 51 0.081320
25 52 0.021903
25 53 -0.026334
25 54 0.116274
25 55 0.182956
25 56 0.108950
25 57 0.041560
25 58 0.001334
25 59 -0.017860
25 60 -0.033204
25 61 -0.055336
25 62 -0.055620
25 63 -0.039569
25 64 -0.029190
25 65 -0.036266
25 66 -0.043323
25 67 -0.061506
25 68 -0.083440
25 69 -0.098033
25 70 -0.102320

26 1 -0.099617
26 2 -0.113984
26 3 -0.116411
26 4 -0.114412
26 5 -0.094801
26 6 -0.088688
26 7 -0.078286
26 8 -0.064156
26 9 -0.055549
26 10 -0.052269
26 11 -0.040128
26 12 -0.056615
26 13 0.017334
26 14 0.051610
26 15 0.058010
26 16 0.011107
26 17 -0.027313
26 18 0.022556
26 19 -0.010460
26 20 -0.024788
26 21 -0.018362
26 22 0.004996
26 23 0.006494
26 24 0.077054
26 25 0.046188
26 26 1
26 27 0.028618
26 28 -0.020448
26 29 0.007515
26 30 0.005238
26 31 0.011109
26 32 0.012364
26 33 -0.006834
26 34 -0.013495
26 35 -0.040779
26 36 -0.036975
26 37 -0.046067
26 38 -0.116478
26 39 -0.110603
26 40 -0.134444
26 41 -0.157302
26 42 -0.176176
26 43 -0.110835
26 44 -0.034862
26 45 0.024018
26 46 0.044896
26 47 0.047877
26 48 -0.007721
26 49 -0.054840
26 50 -0.042547
26 51 0.026482
26 52 -0.037601
26 53 -0.091573
26 54 0.095547
26 55 0.257414
26 56 0.151642
26 57 0.066107
26 58 0.012487
26 59 -0.016326
26 60 -0.045145
26 61 -0.061123
26 62 -0.054439
26 63 -0.039535
26 64 -0.028441
26 65 -0.033962
26 66 -0.038420
26 67 -0.054067
26 68 -0.072739
26 69 -0.085099
26 70 -0.088869

27 1 -0.129140
27 2 -0.148798
27 3 -0.149482
27 4 -0.138431
27 5 -0.109643
27 6 -0.094944
27 7 -0.079460
27 8 -0.062701
27 9 -0.065796
27 10 -0.071997
27 11 -0.052541
27 12 -0.042760
27 13 0.021571
27 14 0.044632
27 15 0.051790
27 16 0.012651
27 17 -0.020424
27 18 0.034117
27 19 0.031242
27 20 0.030992
27 21 -0.014737
27 22 0.006504
27 23 0.011566
27 24 0.079049
27 25 0.030964
27 26 0.028618
27 27 1
27 28 -0.025914
27 29 -0.001597
27 30 0.007481
27 31 0.015949
27 32 0.010424
27 33 -0.013977
27 34 -0.034148
27 35 -0.073945
27 36 -0.065570
27 37 -0.077426
27 38 -0.155476
27 39 -0.172625
27 40 -0.202316
27 41 -0.162136
27 42 -0.200065
27 43 -0.020830
27 44 0.041410
27 45 0.058290
27 46 0.054329
27 47 0.047217
27 48 -0.002466
27 49 -0.047798
27 50 -0.039685
27 51 0.022495
27 52 -0.027720
27 53 -0.070642
27 54 0.083097
27 55 0.185859
27 56 0.121079
27 57 0.057663
27 58 0.008693
27 59 -0.020550
27 60 -0.054055
27 61 -0.080708
27 62 -0.082605
27 63 -0.057935
27 64 -0.038637
27 65 -0.041847
27 66 -0.046600
27 67 -0.064939
27 68 -0.088463
27 69 -0.103960
27 70 -0.111614

28 1 -0.164694
28 2 -0.181101
28 3 -0.174426
28 4 -0.156874
28 5 -0.125344
28 6 -0.110147
28 7 -0.096427
28 8 -0.084790
28 9 -0.108662
28 10 -0.116466
28 11 -0.092999
28 12 -0.086149
28 13 -0.034160
28 14 -0.010284
28 15 0.006060
28 16 -0.015323
28 17 -0.025460
28 18 0.052854
28 19 0.096477
28 20 0.084186
28 21 0.011361
28 22 0.011859
28 23 0.009262
28 24 0.066697
28 25 0.026189
28 26 -0.020448
28 27 -0.025914
28 28 1
28 29 -0.075877
28 30 -0.024681
28 31 -0.016944
28 32 -0.031275
28 33 -0.055952
28 34 -0.083487
28 35 -0.129060
28 36 -0.120237
28 37 -0.146610
28 38 -0.235925
28 39 -0.284307
28 40 -0.304473
28 41 -0.179513
28 42 -0.097294
28 43 0.016998
28 44 0.034142
28 45 0.033108
28 46 0.025779
28 47 0.018749
28 48 -0.018518
28 49 -0.054518
28 50 -0.047336
28 51 0.007306
28 52 -0.037356
28 53 -0.081149
28 54 0.035554
28 55 0.103719
28 56 0.062436
28 57 0.016468
28 58 -0.025638
28 59 -0.055262
28 60 -0.096710
28 61 -0.125213
28 62 -0.133538
28 63 -0.102627
28 64 -0.070634
28 65 -0.065549
28 66 -0.066307
28 67 -0.082388
28 68 -0.104977
28 69 -0.119862
28 70 -0.129882

29 1 -0.152534
29 2 -0.157962
29 3 -0.141578
29 4 -0.119176
29 5 -0.082210
29 6 -0.065550
29 7 -0.050570
29 8 -0.038015
29 9 -0.077244
29 10 -0.079214
29 11 -0.037043
29 12 -0.010045
29 13 0.022222
29 14 0.035590
29 15 0.045386
29 16 0.022299
29 17 0.004937
29 18 0.047809
29 19 0.064104
29 20 0.040616
29 21 0.001220
29 22 0.004998
29 23 0.002002
29 24 0.040280
29 25 0.015991
29 26 0.007515
29 27 -0.001597
29 28 -0.075877
29 29 1
29 30 0.066589
29 31 0.053598
29 32 0.015786
29 33 -0.015725
29 34 -0.053974
29 35 -0.115001
29 36 -0.113595
29 37 -0.160209
29 38 -0.270544
29 39 -0.295642
29 40 -0.195099
29 41 0.021342
29 42 0.030417
29 43 0.046984
29 44 0.039027
29 45 0.034343
29 46 0.030126
29 47 0.025817
29 48 -0.003268
29 49 -0.036814
29 50 -0.046677
29 51 -0.007703
29 52 -0.038994
29 53 -0.058991
29 54 0.059278
29 55 0.124256
29 56 0.094820
29 57 0.052119
29 58 0.005279
29 59 -0.029151
29 60 -0.080376
29 61 -0.105732
29 62 -0.116416
29 63 -0.088479
29 64 -0.047911
29 65 -0.036915
29 66 -0.036231
29 67 -0.052642
29 68 -0.075873
29 69 -0.092988
29 70 -0.108107

30 1 -0.141420
30 2 -0.135860
30 3 -0.117311
30 4 -0.098571
30 5 -0.064577
30 6 -0.051817
30 7 -0.040553
30 8 -0.034016
30 9 -0.094594
30 10 -0.084070
30 11 -0.034739
30 12 -0.012527
30 13 0.000604
30 14 0.003623
30 15 0.009489
30 16 0.003700
30 17 0.008674
30 18 0.040300
30 19 0.056856
30 20 0.035547
30 21 0.008709
30 22 0.007318
30 23 0.002623
30 24 0.037239
30 25 0.018234
30 26 0.005238
30 27 0.007481
30 28 -0.024681
30 29 0.066589
30 30 1
30 31 0.014991
30 32 -0.031294
30 33 -0.045061
30 34 -0.078849
30 35 -0.136293
30 36 -0.146852
30 37 -0.217659
30 38 -0.305017
30 39 -0.205216
30 40 -0.074856
30 41 0.057368
30 42 0.042673
30 43 0.045353
30 44 0.032410
30 45 0.024964
30 46 0.020385
30 47 0.015810
30 48 -0.006181
30 49 -0.033269
30 50 -0.047520
30 51 -0.016999
30 52 -0.045249
30 53 -0.059222
30 54 0.031348
30 55 0.083757
30 56 0.071056
30 57 0.040196
30 58 -0.002073
30 59 -0.035789
30 60 -0.089471
30 61 -0.105724
30 62 -0.110518
30 63 -0.094965
30 64 -0.053302
30 65 -0.034973
30 66 -0.030228
30 67 -0.043068
30 68 -0.062513
30 69 -0.077882
30 70 -0.093269

31 1 -0.100325
31 2 -0.087894
31 3 -0.071645
31 4 -0.058302
31 5 -0.025123
31 6 -0.014703
31 7 -0.004486
31 8 0.000437
31 9 -0.079027
31 10 -0.054929
31 11 0.000812
31 12 0.019769
31 13 0.010623
31 14 -0.004959
31 15 -0.014803
31 16 -0.010927
31 17 -0.001739
31 18 0.016855
31 19 0.031407
31 20 0.019168
31 21 0.008010
31 22 0.007622
31 23 0.004721
31 24 0.035023
31 25 0.020156
31 26 0.011109
31 27 0.015949
31 28 -0.016944
31 29 0.053598
31 30 0.014991
31 31 1
31 32 -0.061877
31 33 -0.038750
31 34 -0.061007
31 35 -0.110466
31 36 -0.125844
31 37 -0.186434
31 38 -0.169563
31 39 0.011380
31 40 0.051532
31 41 0.110369
31 42 0.065760
31 43 0.054673
31 44 0.035983
31 45 0.025824
31 46 0.020698
31 47 0.015440
31 48 -0.001655
31 49 -0.024539
31 50 -0.046067
31 51 -0.025064
31 52 -0.052305
31 53 -0.058933
31 54 0.011306
31 55 0.063874
31 56 0.069503
31 57 0.050176
31 58 0.010387
31 59 -0.022757
31 60 -0.077485
31 61 -0.078643
31 62 -0.066211
31 63 -0.057700
31 64 -0.022703
31 65 -0.003931
31 66 0.000737
31 67 -0.011395
31 68 -0.028637
31 69 -0.044011
31 70 -0.059956

32 1 -0.073038
32 2 -0.056497
32 3 -0.040937
32 4 -0.029582
32 5 0.008087
32 6 0.020633
32 7 0.035144
32 8 0.044721
32 9 -0.052109
32 10 -0.019663
32 11 0.035988
32 12 0.043920
32 13 0.028319
32 14 0.006655
32 15 -0.007746
32 16 0.007072
32 17 0.005413
32 18 0.011449
32 19 0.017397
32 20 0.008715
32 21 0.008397
32 22 0.009405
32 23 0.006713
32 24 0.029623
32 25 0.017880
32 26 0.012364
32 27 0.010424
32 28 -0.031275
32 29 0.015786
32 30 -0.031294
32 31 -0.061877
32 32 1
32 33 0.041533
32 34 0.007103
32 35 -0.049085
32 36 -0.047826
32 37 -0.064650
32 38 -0.009761
32 39 0.108923
32 40 0.086989
32 41 0.111461
32 42 0.064140
32 43 0.049780
32 44 0.031634
32 45 0.023552
32 46 0.021995
32 47 0.020081
32 48 0.010842
32 49 -0.006238
32 50 -0.035199
32 51 -0.021234
32 52 -0.046246
32 53 -0.045588
32 54 -0.000777
32 55 0.051385
32 56 0.074028
32 57 0.063355
32 58 0.020466
32 59 -0.017819
32 60 -0.078876
32 61 -0.069916
32 62 -0.043600
32 63 -0.039571
32 64 -0.009513
32 65 0.014175
32 66 0.022472
32 67 0.012917
32 68 -0.001363
32 69 -0.017992
32 70 -0.035746

33 1 -0.083928
33 2 -0.065521
33 3 -0.051280
33 4 -0.042717
33 5 -0.002814
33 6 0.009893
33 7 0.025572
33 8 0.030785
33 9 -0.109653
33 10 -0.050621
33 11 0.006002
33 12 0.005473
33 13 -0.001050
33 14 -0.000617
33 15 0.010560
33 16 0.032587
33 17 0.019594
33 18 0.015630
33 19 0.010173
33 20 -0.001068
33 21 0.001483
33 22 0.001499
33 23 -0.003398
33 24 0.010098
33 25 0.000106
33 26 -0.006834
33 27 -0.013977
33 28 -0.055952
33 29 -0.015725
33 30 -0.045061
33 31 -0.038750
33 32 0.041533
33 33 1
33 34 0.021685
33 35 -0.022737
33 36 0.037033
33 37 0.033866
33 38 0.028061
33 39 0.091577
33 40 0.048807
33 41 0.054873
33 42 0.028841
33 43 0.018364
33 44 0.004344
33 45 0.000783
33 46 0.005581
33 47 0.010971
33 48 0.013126
33 49 0.004922
33 50 -0.026509
33 51 -0.015527
33 52 -0.037813
33 53 -0.035158
33 54 -0.023968
33 55 0.016018
33 56 0.044036
33 57 0.038840
33 58 -0.008548
33 59 -0.055597
33 60 -0.126128
33 61 -0.111336
33 62 -0.074466
33 63 -0.078356
33 64 -0.055450
33 65 -0.021646
33 66 -0.001428
33 67 -0.002165
33 68 -0.009464
33 69 -0.024718
33 70 -0.042066

34 1 -0.120093
34 2 -0.094060
34 3 -0.072861
34 4 -0.058680
34 5 -0.005567
34 6 0.019410
34 7 0.054712
34 8 0.092798
34 9 -0.092040
34 10 -0.052973
34 11 0.008063
34 12 0.005744
34 13 0.031064
34 14 0.051032
34 15 0.052409
34 16 0.046764
34 17 0.019351
34 18 0.011043
34 19 0.001631
34 20 -0.007885
34 21 -0.002847
34 22 0.001364
34 23 -0.002997
34 24 -0.001376
34 25 -0.010533
34 26 -0.013495
34 27 -0.034148
34 28 -0.083487
34 29 -0.053974
34 30 -0.078849
34 31 -0.061007
34 32 0.007103
34 33 0.021685
34 34 1
34 35 -0.030755
34 36 0.050451
34 37 0.039279
34 38 -0.006548
34 39 0.046980
34 40 0.012038
34 41 0.023030
34 42 0.007526
34 43 0.001689
34 44 -0.005168
34 45 -0.000518
34 46 0.013923
34 47 0.029035
34 48 0.037232
34 49 0.029763
34 50 -0.006797
34 51 0.000110
34 52 -0.020427
34 53 -0.016254
34 54 -0.014474
34 55 0.032500
34 56 0.064924
34 57 0.059102
34 58 -0.004049
34 59 -0.072394
34 60 -0.167756
34 61 -0.163996
34 62 -0.129627
34 63 -0.154312
34 64 -0.143278
34 65 -0.087584
34 66 -0.040116
34 67 -0.025055
34 68 -0.024336
34 69 -0.038967
34 70 -0.058775

35 1 -0.165176
35 2 -0.121825
35 3 -0.081839
35 4 -0.045532
35 5 0.050358
35 6 0.141491
35 7 0.311312
35 8 0.673695
35 9 0.395416
35 10 0.044734
35 11 0.028417
35 12 0.001333
35 13 0.032064
35 14 0.037268
35 15 0.024298
35 16 0.006444
35 17 -0.020774
35 18 -0.027643
35 19 -0.033587
35 20 -0.037236
35 21 -0.029936
35 22 -0.017851
35 23 -0.016352
35 24 -0.027900
35 25 -0.040221
35 26 -0.040779
35 27 -0.073945
35 28 -0.129060
35 29 -0.115001
35 30 -0.136293
35 31 -0.110466
35 32 -0.049085
35 33 -0.022737
35 34 -0.030755
35 35 1
35 36 -0.011073
35 37 -0.008457
35 38 -0.057175
35 39 -0.020332
35 40 -0.039187
35 41 -0.021531
35 42 -0.025954
35 43 -0.020664
35 44 -0.015444
35 45 -0.001637
35 46 0.019407
35 47 0.038194
35 48 0.040637
35 49 0.026408
35 50 -0.010531
35 51 -0.009511
35 52 -0.031973
35 53 -0.032747
35 54 -0.027446
35 55 0.030941
35 56 0.072363
35 57 0.083729
35 58 0.026753
35 59 -0.052844
35 60 -0.174686
35 61 -0.207424
35 62 -0.201985
35 63 -0.275304
35 64 -0.287120
35 65 -0.137677
35 66 -0.014701
35 67 0.013805
35 68 0.006067
35 69 -0.023358
35 70 -0.059491

36 1 -0.124934
36 2 -0.085390
36 3 -0.050643
36 4 -0.018483
36 5 0.057906
36 6 0.120820
36 7 0.211353
36 8 0.321438
36 9 0.157104
36 10 0.032318
36 11 0.036681
36 12 0.016665
36 13 0.026727
36 14 0.021999
36 15 0.007750
36 16 -0.006373
36 17 -0.028799
36 18 -0.035422
36 19 -0.035350
36 20 -0.037166
36 21 -0.032155
36 22 -0.020627
36 23 -0.018029
36 24 -0.022312
36 25 -0.036188
36 26 -0.036975
36 27 -0.065570
36 28 -0.120237
36 29 -0.113595
36 30 -0.146852
36 31 -0.125844
36 32 -0.047826
36 33 0.037033
36 34 0.050451
36 35 -0.011073
36 36 1
36 37 -0.019146
36 38 0.007000
36 39 0.022782
36 40 -0.003515
36 41 0.008594
36 42 -0.006701
36 43 -0.003088
36 44 -0.002458
36 45 0.004194
36 46 0.016412
36 47 0.026908
36 48 0.023262
36 49 0.006862
36 50 -0.025653
36 51 -0.021861
36 52 -0.043278
36 53 -0.043432
36 54 -0.025412
36 55 0.029783
36 56 0.063730
36 57 0.070622
36 58 0.027642
36 59 -0.027018
36 60 -0.116177
36 61 -0.135783
36 62 -0.137293
36 63 -0.182377
36 64 -0.127754
36 65 0.030752
36 66 0.084147
36 67 0.067787
36 68 0.037531
36 69 0.001443
36 70 -0.037625

37 1 -0.061637
37 2 -0.034681
37 3 -0.005138
37 4 0.025056
37 5 0.095655
37 6 0.145676
37 7 0.205800
37 8 0.274755
37 9 0.147391
37 10 0.070727
37 11 0.077780
37 12 0.048882
37 13 0.033599
37 14 0.005538
37 15 -0.023730
37 16 -0.049706
37 17 -0.072340
37 18 -0.070384
37 19 -0.060769
37 20 -0.055586
37 21 -0.049957
37 22 -0.032186
37 23 -0.022227
37 24 -0.023984
37 25 -0.044861
37 26 -0.046067
37 27 -0.077426
37 28 -0.146610
37 29 -0.160209
37 30 -0.217659
37 31 -0.186434
37 32 -0.064650
37 33 0.033866
37 34 0.039279
37 35 -0.008457
37 36 -0.019146
37 37 1
37 38 0.097504
37 39 0.095790
37 40 0.041548
37 41 0.036855
37 42 0.014437
37 43 0.021641
37 44 0.020319
37 45 0.021288
37 46 0.025350
37 47 0.026712
37 48 0.009472
37 49 -0.016458
37 50 -0.046380
37 51 -0.041513
37 52 -0.069162
37 53 -0.075899
37 54 -0.037369
37 55 0.038076
37 56 0.077698
37 57 0.091214
37 58 0.060066
37 59 0.023189
37 60 -0.050029
37 61 -0.054572
37 62 -0.043141
37 63 -0.002224
37 64 0.167544
37 65 0.213192
37 66 0.177707
37 67 0.122386
37 68 0.072898
37 69 0.033923
37 70 -0.004019

38 1 -0.064119
38 2 -0.068129
38 3 -0.055621
38 4 -0.033394
38 5 0.021921
38 6 0.058125
38 7 0.096033
38 8 0.131293
38 9 0.030745
38 10 -0.022659
38 11 -0.013476
38 12 -0.036823
38 13 -0.038768
38 14 -0.052647
38 15 -0.069733
38 16 -0.096522
38 17 -0.119633
38 18 -0.118661
38 19 -0.110335
38 20 -0.105165
38 21 -0.102735
38 22 -0.083086
38 23 -0.071625
38 24 -0.076730
38 25 -0.107011
38 26 -0.116478
38 27 -0.155476
38 28 -0.235925
38 29 -0.270544
38 30 -0.305017
38 31 -0.169563
38 32 -0.009761
38 33 0.028061
38 34 -0.006548
38 35 -0.057175
38 36 0.007000
38 37 0.097504
38 38 1
38 39 -0.041654
38 40 -0.071910
38 41 -0.054389
38 42 -0.060728
38 43 -0.036153
38 44 -0.029479
38 45 -0.026487
38 46 -0.023296
38 47 -0.022927
38 48 -0.044660
38 49 -0.072091
38 50 -0.093412
38 51 -0.084622
38 52 -0.115888
38 53 -0.131666
38 54 -0.089556
38 55 -0.010584
38 56 0.021263
38 57 0.028907
38 58 0.002614
38 59 -0.025204
38 60 -0.084709
38 61 -0.083674
38 62 -0.057012
38 63 0.084898
38 64 0.238455
38 65 0.204121
38 66 0.149693
38 67 0.089337
38 68 0.036451
38 69 0.001275
38 70 -0.028700

39 1 -0.078934
39 2 -0.092800
39 3 -0.076798
39 4 -0.047194
39 5 0.010842
39 6 0.044959
39 7 0.078154
39 8 0.116072
39 9 0.065028
39 10 0.017759
39 11 0.038987
39 12 0.036067
39 13 0.026738
39 14 0.008704
39 15 -0.012938
39 16 -0.055272
39 17 -0.094403
39 18 -0.099181
39 19 -0.101201
39 20 -0.100612
39 21 -0.103042
39 22 -0.079395
39 23 -0.066087
39 24 -0.074397
39 25 -0.108920
39 26 -0.110603
39 27 -0.172625
39 28 -0.284307
39 29 -0.295642
39 30 -0.205216
39 31 0.011380
39 32 0.108923
39 33 0.091577
39 34 0.046980
39 35 -0.020332
39 36 0.022782
39 37 0.095790
39 38 -0.041654
39 39 1
39 40 -0.004692
39 41 0.016406
39 42 -0.037248
39 43 -0.013203
39 44 -0.007029
39 45 -0.004287
39 46 -0.001819
39 47 -0.002035
39 48 -0.030376
39 49 -0.063603
39 50 -0.084390
39 51 -0.070364
39 52 -0.102387
39 53 -0.118288
39 54 -0.056870
39 55 0.045181
39 56 0.072254
39 57 0.071057
39 58 0.039200
39 59 0.014478
39 60 -0.036324
39 61 -0.030390
39 62 0.008157
39 63 0.147250
39 64 0.191010
39 65 0.145565
39 66 0.107175
39 67 0.057237
39 68 0.008374
39 69 -0.023275
39 70 -0.049306

40 1 -0.079736
40 2 -0.099349
40 3 -0.097224
40 4 -0.081452
40 5 -0.035730
40 6 -0.013835
40 7 0.008013
40 8 0.035500
40 9 0.007905
40 10 -0.023006
40 11 0.010611
40 12 0.029557
40 13 0.019334
40 14 0.005442
40 15 -0.008352
40 16 -0.047962
40 17 -0.084323
40 18 -0.077187
40 19 -0.087287
40 20 -0.094853
40 21 -0.103394
40 22 -0.081785
40 23 -0.067295
40 24 -0.075181
40 25 -0.119587
40 26 -0.134444
40 27 -0.202316
40 28 -0.304473
40 29 -0.195099
40 30 -0.074856
40 31 0.051532
40 32 0.086989
40 33 0.048807
40 34 0.012038
40 35 -0.039187
40 36 -0.003515
40 37 0.041548
40 38 -0.071910
40 39 -0.004692
40 40 1
40 41 0.010899
40 42 -0.038614
40 43 -0.004641
40 44 -0.003895
40 45 -0.004544
40 46 -0.004545
40 47 -0.006342
40 48 -0.038580
40 49 -0.072034
40 50 -0.086791
40 51 -0.066279
40 52 -0.105474
40 53 -0.131942
40 54 -0.070751
40 55 0.053036
40 56 0.074469
40 57 0.065454
40 58 0.029082
40 59 0.005265
40 60 -0.041958
40 61 -0.029095
40 62 0.018983
40 63 0.082218
40 64 0.094655
40 65 0.066631
40 66 0.045828
40 67 0.010591
40 68 -0.026536
40 69 -0.048976
40 70 -0.063454

41 1 -0.077298
41 2 -0.093480
41 3 -0.099449
41 4 -0.099453
41 5 -0.068846
41 6 -0.057563
41 7 -0.041433
41 8 -0.019007
41 9 -0.027822
41 10 -0.051113
41 11 -0.028559
41 12 -0.025641
41 13 0.009621
41 14 0.019536
41 15 0.020150
41 16 -0.017275
41 17 -0.052894
41 18 -0.031501
41 19 -0.052719
41 20 -0.074073
41 21 -0.087612
41 22 -0.075999
41 23 -0.066425
41 24 -0.060212
41 25 -0.108649
41 26 -0.157302
41 27 -0.162136
41 28 -0.179513
41 29 0.021342
41 30 0.057368
41 31 0.110369
41 32 0.111461
41 33 0.054873
41 34 0.023030
41 35 -0.021531
41 36 0.008594
41 37 0.036855
41 38 -0.054389
41 39 0.016406
41 40 0.010899
41 41 1
41 42 -0.031068
41 43 -0.020241
41 44 -0.028068
41 45 -0.026737
41 46 -0.024079
41 47 -0.023303
41 48 -0.052883
41 49 -0.081553
41 50 -0.090633
41 51 -0.061647
41 52 -0.107567
41 53 -0.145855
41 54 -0.089546
41 55 0.069164
41 56 0.077470
41 57 0.046081
41 58 -0.004404
41 59 -0.034582
41 60 -0.080194
41 61 -0.057912
41 62 -0.008718
41 63 0.027223
41 64 0.039505
41 65 0.022497
41 66 0.009072
41 67 -0.017110
41 68 -0.044377
41 69 -0.061079
41 70 -0.068609

42 1 -0.071539
42 2 -0.094622
42 3 -0.106581
42 4 -0.108382
42 5 -0.083378
42 6 -0.070213
42 7 -0.052684
42 8 -0.027923
42 9 -0.016786
42 10 -0.029107
42 11 -0.005144
42 12 0.043224
42 13 0.049172
42 14 0.040759
42 15 0.032326
42 16 -0.008934
42 17 -0.046693
42 18 -0.024559
42 19 -0.052134
42 20 -0.079948
42 21 -0.110548
42 22 -0.092619
42 23 -0.074433
42 24 -0.089759
42 25 -0.161323
42 26 -0.176176
42 27 -0.200065
42 28 -0.097294
42 29 0.030417
42 30 0.042673
42 31 0.065760
42 32 0.064140
42 33 0.028841
42 34 0.007526
42 35 -0.025954
42 36 -0.006701
42 37 0.014437
42 38 -0.060728
42 39 -0.037248
42 40 -0.038614
42 41 -0.031068
42 42 1
42 43 0.033819
42 44 0.016132
42 45 0.011247
42 46 0.004712
42 47 -0.000742
42 48 -0.047288
42 49 -0.084460
42 50 -0.084435
42 51 -0.046701
42 52 -0.091999
42 53 -0.124634
42 54 -0.043152
42 55 0.114363
42 56 0.104553
42 57 0.070470
42 58 0.033430
42 59 0.024090
42 60 0.014914
42 61 0.009295
42 62 0.021070
42 63 0.035528
42 64 0.034184
42 65 0.012700
42 66 -0.001899
42 67 -0.028791
42 68 -0.058299
42 69 -0.074454
42 70 -0.078053

43 1 -0.050337
43 2 -0.073589
43 3 -0.094695
43 4 -0.111048
43 5 -0.102244
43 6 -0.091604
43 7 -0.072900
43 8 -0.044870
43 9 -0.017908
43 10 -0.028158
43 11 -0.018367
43 12 0.017349
43 13 0.027492
43 14 0.028652
43 15 0.027179
43 16 -0.003609
43 17 -0.032828
43 18 -0.006436
43 19 -0.032156
43 20 -0.064364
43 21 -0.116703
43 22 -0.116082
43 23 -0.102844
43 24 -0.151045
43 25 -0.179420
43 26 -0.110835
43 27 -0.020830
43 28 0.016998
43 29 0.046984
43 30 0.045353
43 31 0.054673
43 32 0.049780
43 33 0.018364
43 34 0.001689
43 35 -0.020664
43 36 -0.003088
43 37 0.021641
43 38 -0.036153
43 39 -0.013203
43 40 -0.004641
43 41 -0.020241
43 42 0.033819
43 43 1
43 44 0.009351
43 45 -0.000804
43 46 -0.012009
43 47 -0.015657
43 48 -0.065340
43 49 -0.095745
43 50 -0.081063
43 51 -0.035272
43 52 -0.077873
43 53 -0.105632
43 54 -0.040971
43 55 0.080480
43 56 0.063700
43 57 0.033641
43 58 0.018003
43 59 0.040002
43 60 0.076166
43 61 0.053821
43 62 0.047163
43 63 0.044666
43 64 0.032198
43 65 0.005622
43 66 -0.011864
43 67 -0.039777
43 68 -0.069589
43 69 -0.083336
43 70 -0.079277

44 1 -0.031712
44 2 -0.046328
44 3 -0.063843
44 4 -0.090925
44 5 -0.103653
44 6 -0.104359
44 7 -0.090067
44 8 -0.062710
44 9 -0.024331
44 10 -0.026635
44 11 -0.024670
44 12 -0.002979
44 13 0.006044
44 14 0.012767
44 15 0.015861
44 16 -0.006966
44 17 -0.028935
44 18 0.001289
44 19 -0.019294
44 20 -0.043427
44 21 -0.090144
44 22 -0.107667
44 23 -0.096142
44 24 -0.131274
44 25 -0.095044
44 26 -0.034862
44 27 0.041410
44 28 0.034142
44 29 0.039027
44 30 0.032410
44 31 0.035983
44 32 0.031634
44 33 0.004344
44 34 -0.005168
44 35 -0.015444
44 36 -0.002458
44 37 0.020319
44 38 -0.029479
44 39 -0.007029
44 40 -0.003895
44 41 -0.028068
44 42 0.016132
44 43 0.009351
44 44 1
44 45 -0.020199
44 46 -0.034269
44 47 -0.031713
44 48 -0.078975
44 49 -0.094653
44 50 -0.064380
44 51 -0.017503
44 52 -0.063113
44 53 -0.090535
44 54 -0.050293
44 55 0.040484
44 56 0.019982
44 57 -0.006218
44 58 0.003311
44 59 0.053766
44 60 0.104383
44 61 0.064209
44 62 0.049564
44 63 0.037847
44 64 0.021157
44 65 -0.005409
44 66 -0.022198
44 67 -0.046975
44 68 -0.071617
44 69 -0.079566
44 70 -0.066994

45 1 -0.022266
45 2 -0.029049
45 3 -0.036785
45 4 -0.060863
45 5 -0.083652
45 6 -0.097898
45 7 -0.091742
45 8 -0.067946
45 9 -0.021498
45 10 -0.011728
45 11 -0.009856
45 12 -0.001455
45 13 0.005757
45 14 0.013204
45 15 0.016968
45 16 -0.002361
45 17 -0.021142
45 18 0.010115
45 19 -0.008558
45 20 -0.023794
45 21 -0.042287
45 22 -0.054558
45 23 -0.009973
45 24 -0.022872
45 25 0.000902
45 26 0.024018
45 27 0.058290
45 28 0.033108
45 29 0.034343
45 30 0.024964
45 31 0.025824
45 32 0.023552
45 33 0.000783
45 34 -0.000518
45 35 -0.001637
45 36 0.004194
45 37 0.021288
45 38 -0.026487
45 39 -0.004287
45 40 -0.004544
45 41 -0.026737
45 42 0.011247
45 43 -0.000804
45 44 -0.020199
45 45 1
45 46 -0.040349
45 47 -0.026188
45 48 -0.068361
45 49 -0.063278
45 50 -0.023765
45 51 0.012736
45 52 -0.038709
45 53 -0.065388
45 54 -0.046474
45 55 0.021346
45 56 0.000143
45 57 -0.019407
45 58 0.015701
45 59 0.066714
45 60 0.095275
45 61 0.053119
45 62 0.041235
45 63 0.028239
45 64 0.012081
45 65 -0.011617
45 66 -0.025720
45 67 -0.045317
45 68 -0.062283
45 69 -0.064962
45 70 -0.049084

46 1 -0.014922
46 2 -0.016965
46 3 -0.016174
46 4 -0.030203
46 5 -0.048051
46 6 -0.070391
46 7 -0.073629
46 8 -0.057057
46 9 -0.008921
46 10 0.014248
46 11 0.018062
46 12 0.008485
46 13 0.015545
46 14 0.020528
46 15 0.021445
46 16 0.001551
46 17 -0.017707
46 18 0.010709
46 19 -0.010771
46 20 -0.023710
46 21 -0.014409
46 22 -0.010661
46 23 0.058962
46 24 0.022191
46 25 0.035294
46 26 0.044896
46 27 0.054329
46 28 0.025779
46 29 0.030126
46 30 0.020385
46 31 0.020698
46 32 0.021995
46 33 0.005581
46 34 0.013923
46 35 0.019407
46 36 0.016412
46 37 0.025350
46 38 -0.023296
46 39 -0.001819
46 40 -0.004545
46 41 -0.024079
46 42 0.004712
46 43 -0.012009
46 44 -0.034269
46 45 -0.040349
46 46 1
46 47 0.002585
46 48 -0.041823
46 49 -0.012529
46 50 0.016839
46 51 0.030125
46 52 -0.023148
46 53 -0.043772
46 54 -0.042003
46 55 0.010214
46 56 0.004080
46 57 0.007518
46 58 0.055747
46 59 0.077247
46 60 0.078726
46 61 0.043704
46 62 0.036256
46 63 0.024774
46 64 0.011468
46 65 -0.007660
46 66 -0.017687
46 67 -0.031483
46 68 -0.041293
46 69 -0.041643
46 70 -0.028399

47 1 -0.011258
47 2 -0.010827
47 3 -0.004808
47 4 -0.009798
47 5 -0.016544
47 6 -0.039146
47 7 -0.048769
47 8 -0.040772
47 9 0.002943
47 10 0.036178
47 11 0.040673
47 12 0.014786
47 13 0.022343
47 14 0.024383
47 15 0.021323
47 16 -0.000348
47 17 -0.020782
47 18 0.004202
47 19 -0.020765
47 20 -0.033501
47 21 -0.000558
47 22 0.015089
47 23 0.067584
47 24 0.037007
47 25 0.045133
47 26 0.047877
47 27 0.047217
47 28 0.018749
47 29 0.025817
47 30 0.015810
47 31 0.015440
47 32 0.020081
47 33 0.010971
47 34 0.029035
47 35 0.038194
47 36 0.026908
47 37 0.026712
47 38 -0.022927
47 39 -0.002035
47 40 -0.006342
47 41 -0.023303
47 42 -0.000742
47 43 -0.015657
47 44 -0.031713
47 45 -0.026188
47 46 0.002585
47 47 1
47 48 0.008378
47 49 0.066929
47 50 0.043181
47 51 0.025839
47 52 -0.022464
47 53 -0.029769
47 54 -0.042726
47 55 -0.005024
47 56 0.021909
47 57 0.050496
47 58 0.081876
47 59 0.074805
47 60 0.060117
47 61 0.034449
47 62 0.031266
47 63 0.022208
47 64 0.012822
47 65 -0.000964
47 66 -0.006474
47 67 -0.014991
47 68 -0.019639
47 69 -0.020285
47 70 -0.012327

48 1 -0.029741
48 2 -0.031805
48 3 -0.024802
48 4 -0.021775
48 5 -0.012766
48 6 -0.022706
48 7 -0.027355
48 8 -0.023598
48 9 0.006766
48 10 0.037887
48 11 0.037752
48 12 -0.002526
48 13 0.019844
48 14 0.028833
48 15 0.019855
48 16 -0.014736
48 17 -0.045189
48 18 -0.032202
48 19 -0.071426
48 20 -0.096425
48 21 -0.056480
48 22 -0.055920
48 23 -0.030666
48 24 -0.024639
48 25 -0.016126
48 26 -0.007721
48 27 -0.002466
48 28 -0.018518
48 29 -0.003268
48 30 -0.006181
48 31 -0.001655
48 32 0.010842
48 33 0.013126
48 34 0.037232
48 35 0.040637
48 36 0.023262
48 37 0.009472
48 38 -0.044660
48 39 -0.030376
48 40 -0.038580
48 41 -0.052883
48 42 -0.047288
48 43 -0.065340
48 44 -0.078975
48 45 -0.068361
48 46 -0.041823
48 47 0.008378
48 48 1
48 49 0.148138
48 50 -0.010734
48 51 -0.034295
48 52 -0.061736
48 53 -0.038330
48 54 -0.043013
48 55 0.018411
48 56 0.082256
48 57 0.087005
48 58 0.075752
48 59 0.049978
48 60 0.025970
48 61 0.005746
48 62 0.005207
48 63 0.003601
48 64 0.003301
48 65 -0.002286
48 66 -0.002934
48 67 -0.008912
48 68 -0.014211
48 69 -0.019981
48 70 -0.020179

49 1 -0.051268
49 2 -0.055128
49 3 -0.047207
49 4 -0.038881
49 5 -0.021406
49 6 -0.022380
49 7 -0.021910
49 8 -0.019477
49 9 -0.001950
49 10 0.023889
49 11 0.022091
49 12 -0.021963
49 13 0.008815
49 14 0.022651
49 15 0.009846
49 16 -0.038533
49 17 -0.080440
49 18 -0.081840
49 19 -0.135697
49 20 -0.173325
49 21 -0.127187
49 22 -0.120452
49 23 -0.078504
49 24 -0.063229
49 25 -0.066476
49 26 -0.054840
49 27 -0.047798
49 28 -0.054518
49 29 -0.036814
49 30 -0.033269
49 31 -0.024539
49 32 -0.006238
49 33 0.004922
49 34 0.029763
49 35 0.026408
49 36 0.006862
49 37 -0.016458
49 38 -0.072091
49 39 -0.063603
49 40 -0.072034
49 41 -0.081553
49 42 -0.084460
49 43 -0.095745
49 44 -0.094653
49 45 -0.063278
49 46 -0.012529
49 47 0.066929
49 48 0.148138
49 49 1
49 50 -0.157521
49 51 -0.126973
49 52 -0.119523
49 53 -0.050703
49 54 -0.021984
49 55 0.052848
49 56 0.105578
49 57 0.087975
49 58 0.061448
49 59 0.030468
49 60 0.001977
49 61 -0.018843
49 62 -0.020945
49 63 -0.017890
49 64 -0.011393
49 65 -0.010962
49 66 -0.008458
49 67 -0.013387
49 68 -0.020289
49 69 -0.029510
49 70 -0.034773

50 1 -0.065599
50 2 -0.068866
50 3 -0.061354
50 4 -0.054262
50 5 -0.041583
50 6 -0.044224
50 7 -0.045342
50 8 -0.044585
50 9 -0.035176
50 10 -0.012831
50 11 -0.011503
50 12 -0.044055
50 13 -0.028167
50 14 -0.024367
50 15 -0.034245
50 16 -0.073119
50 17 -0.105489
50 18 -0.101409
50 19 -0.146449
50 20 -0.169257
50 21 -0.074032
50 22 0.015197
50 23 0.024688
50 24 0.003582
50 25 -0.026216
50 26 -0.042547
50 27 -0.039685
50 28 -0.047336
50 29 -0.046677
50 30 -0.047520
50 31 -0.046067
50 32 -0.035199
50 33 -0.026509
50 34 -0.006797
50 35 -0.010531
50 36 -0.025653
50 37 -0.046380
50 38 -0.093412
50 39 -0.084390
50 40 -0.086791
50 41 -0.090633
50 42 -0.084435
50 43 -0.081063
50 44 -0.064380
50 45 -0.023765
50 46 0.016839
50 47 0.043181
50 48 -0.010734
50 49 -0.157521
50 50 1
50 51 -0.099115
50 52 -0.091868
50 53 -0.061756
50 54 -0.020386
50 55 0.014306
50 56 0.041748
50 57 0.036088
50 58 0.027194
50 59 0.010088
50 60 -0.011427
50 61 -0.032032
50 62 -0.036919
50 63 -0.035329
50 64 -0.029433
50 65 -0.029044
50 66 -0.026731
50 67 -0.031265
50 68 -0.037835
50 69 -0.045172
50 70 -0.048765

51 1 -0.060136
51 2 -0.062894
51 3 -0.056193
51 4 -0.050400
51 5 -0.038137
51 6 -0.040427
51 7 -0.040558
51 8 -0.038466
51 9 -0.032931
51 10 -0.011035
51 11 -0.002321
51 12 -0.024387
51 13 -0.011922
51 14 -0.009785
51 15 -0.017550
51 16 -0.055298
51 17 -0.082448
51 18 -0.062157
51 19 -0.095026
51 20 -0.076602
51 21 0.177630
51 22 0.232834
51 23 0.100249
51 24 0.117075
51 25 0.081320
51 26 0.026482
51 27 0.022495
51 28 0.007306
51 29 -0.007703
51 30 -0.016999
51 31 -0.025064
51 32 -0.021234
51 33 -0.015527
51 34 0.000110
51 35 -0.009511
51 36 -0.021861
51 37 -0.041513
51 38 -0.084622
51 39 -0.070364
51 40 -0.066279
51 41 -0.061647
51 42 -0.046701
51 43 -0.035272
51 44 -0.017503
51 45 0.012736
51 46 0.030125
51 47 0.025839
51 48 -0.034295
51 49 -0.126973
51 50 -0.099115
51 51 1
51 52 0.040048
51 53 0.005376
51 54 0.055662
51 55 0.053375
51 56 0.057564
51 57 0.040791
51 58 0.027780
51 59 0.013283
51 60 -0.006774
51 61 -0.023352
51 62 -0.026413
51 63 -0.024884
51 64 -0.019444
51 65 -0.020438
51 66 -0.019994
51 67 -0.026580
51 68 -0.035150
51 69 -0.043256
51 70 -0.047121

52 1 -0.088019
52 2 -0.091715
52 3 -0.085970
52 4 -0.080286
52 5 -0.064537
52 6 -0.064788
52 7 -0.063570
52 8 -0.063047
52 9 -0.064096
52 10 -0.044428
52 11 -0.039138
52 12 -0.071395
52 13 -0.059316
52 14 -0.050647
52 15 -0.049258
52 16 -0.087565
52 17 -0.110253
52 18 -0.077745
52 19 -0.115005
52 20 -0.087835
52 21 0.120697
52 22 0.094932
52 23 0.017395
52 24 0.052523
52 25 0.021903
52 26 -0.037601
52 27 -0.027720
52 28 -0.037356
52 29 -0.038994
52 30 -0.045249
52 31 -0.052305
52 32 -0.046246
52 33 -0.037813
52 34 -0.020427
52 35 -0.031973
52 36 -0.043278
52 37 -0.069162
52 38 -0.115888
52 39 -0.102387
52 40 -0.105474
52 41 -0.107567
52 42 -0.091999
52 43 -0.077873
52 44 -0.063113
52 45 -0.038709
52 46 -0.023148
52 47 -0.022464
52 48 -0.061736
52 49 -0.119523
52 50 -0.091868
52 51 0.040048
52 52 1
52 53 -0.033478
52 54 0.022111
52 55 0.015725
52 56 0.027082
52 57 0.006613
52 58 -0.013126
52 59 -0.031296
52 60 -0.054987
52 61 -0.064429
52 62 -0.061309
52 63 -0.055752
52 64 -0.045490
52 65 -0.042644
52 66 -0.040104
52 67 -0.045738
52 68 -0.053990
52 69 -0.063099
52 70 -0.068719

53 1 -0.102845
53 2 -0.107412
53 3 -0.102151
53 4 -0.096183
53 5 -0.075687
53 6 -0.073531
53 7 -0.070195
53 8 -0.069935
53 9 -0.075365
53 10 -0.057574
53 11 -0.055524
53 12 -0.104462
53 13 -0.086993
53 14 -0.053875
53 15 -0.015645
53 16 -0.053041
53 17 -0.076361
53 18 -0.042128
53 19 -0.095051
53 20 -0.086278
53 21 0.032034
53 22 0.019056
53 23 -0.024308
53 24 0.004510
53 25 -0.026334
53 26 -0.091573
53 27 -0.070642
53 28 -0.081149
53 29 -0.058991
53 30 -0.059222
53 31 -0.058933
53 32 -0.045588
53 33 -0.035158
53 34 -0.016254
53 35 -0.032747
53 36 -0.043432
53 37 -0.075899
53 38 -0.131666
53 39 -0.118288
53 40 -0.131942
53 41 -0.145855
53 42 -0.124634
53 43 -0.105632
53 44 -0.090535
53 45 -0.065388
53 46 -0.043772
53 47 -0.029769
53 48 -0.038330
53 49 -0.050703
53 50 -0.061756
53 51 0.005376
53 52 -0.033478
53 53 1
53 54 0.033649
53 55 0.035036
53 56 0.043130
53 57 0.004416
53 58 -0.030232
53 59 -0.056691
53 60 -0.087634
53 61 -0.091193
53 62 -0.081289
53 63 -0.071405
53 64 -0.056194
53 65 -0.049942
53 66 -0.045640
53 67 -0.051114
53 68 -0.059791
53 69 -0.070480
53 70 -0.078005

54 1 -0.085162
54 2 -0.089084
54 3 -0.089229
54 4 -0.094355
54 5 -0.084802
54 6 -0.094308
54 7 -0.098200
54 8 -0.098665
54 9 -0.093546
54 10 -0.074587
54 11 -0.068185
54 12 -0.111035
54 13 -0.134578
54 14 -0.054397
54 15 0.080726
54 16 0.096629
54 17 0.083799
54 18 0.145548
54 19 0.101774
54 20 0.081591
54 21 0.124001
54 22 0.081861
54 23 0.028695
54 24 0.090382
54 25 0.116274
54 26 0.095547
54 27 0.083097
54 28 0.035554
54 29 0.059278
54 30 0.031348
54 31 0.011306
54 32 -0.000777
54 33 -0.023968
54 34 -0.014474
54 35 -0.027446
54 36 -0.025412
54 37 -0.037369
54 38 -0.089556
54 39 -0.056870
54 40 -0.070751
54 41 -0.089546
54 42 -0.043152
54 43 -0.040971
54 44 -0.050293
54 45 -0.046474
54 46 -0.042003
54 47 -0.042726
54 48 -0.043013
54 49 -0.021984
54 50 -0.020386
54 51 0.055662
54 52 0.022111
54 53 0.033649
54 54 1
54 55 0.013688
54 56 0.000523
54 57 -0.032755
54 58 -0.057015
54 59 -0.071876
54 60 -0.093787
54 61 -0.079527
54 62 -0.055275
54 63 -0.048261
54 64 -0.042098
54 65 -0.045751
54 66 -0.046968
54 67 -0.055221
54 68 -0.063167
54 69 -0.069963
54 70 -0.071169

55 1 -0.034132
55 2 -0.031208
55 3 -0.029366
55 4 -0.040942
55 5 -0.041585
55 6 -0.068900
55 7 -0.086371
55 8 -0.088501
55 9 -0.051156
55 10 -0.009682
55 11 0.032972
55 12 0.054865
55 13 0.067337
55 14 0.112132
55 15 0.119349
55 16 0.099570
55 17 0.075558
55 18 0.121956
55 19 0.099372
55 20 0.087050
55 21 0.119238
55 22 0.104230
55 23 0.079078
55 24 0.138798
55 25 0.182956
55 26 0.257414
55 27 0.185859
55 28 0.103719
55 29 0.124256
55 30 0.083757
55 31 0.063874
55 32 0.051385
55 33 0.016018
55 34 0.032500
55 35 0.030941
55 36 0.029783
55 37 0.038076
55 38 -0.010584
55 39 0.045181
55 40 0.053036
55 41 0.069164
55 42 0.114363
55 43 0.080480
55 44 0.040484
55 45 0.021346
55 46 0.010214
55 47 -0.005024
55 48 0.018411
55 49 0.052848
55 50 0.014306
55 51 0.053375
55 52 0.015725
55 53 0.035036
55 54 0.013688
55 55 1
55 56 0.036560
55 57 0.009397
55 58 -0.010435
55 59 -0.019628
55 60 -0.036489
55 61 -0.012520
55 62 0.016009
55 63 0.009979
55 64 -0.000137
55 65 -0.015647
55 66 -0.021788
55 67 -0.030625
55 68 -0.034814
55 69 -0.037122
55 70 -0.033131

56 1 -0.019828
56 2 -0.015311
56 3 -0.013203
56 4 -0.029047
56 5 -0.035932
56 6 -0.075921
56 7 -0.098998
56 8 -0.091963
56 9 -0.007582
56 10 0.043775
56 11 0.104299
56 12 0.126602
56 13 0.229553
56 14 0.181303
56 15 0.134391
56 16 0.099583
56 17 0.066427
56 18 0.091005
56 19 0.066933
56 20 0.051853
56 21 0.072855
56 22 0.068400
56 23 0.057868
56 24 0.082943
56 25 0.108950
56 26 0.151642
56 27 0.121079
56 28 0.062436
56 29 0.094820
56 30 0.071056
56 31 0.069503
56 32 0.074028
56 33 0.044036
56 34 0.064924
56 35 0.072363
56 36 0.063730
56 37 0.077698
56 38 0.021263
56 39 0.072254
56 40 0.074469
56 41 0.077470
56 42 0.104553
56 43 0.063700
56 44 0.019982
56 45 0.000143
56 46 0.004080
56 47 0.021909
56 48 0.082256
56 49 0.105578
56 50 0.041748
56 51 0.057564
56 52 0.027082
56 53 0.043130
56 54 0.000523
56 55 0.036560
56 56 1
56 57 -0.000831
56 58 -0.022252
56 59 -0.026695
56 60 -0.033667
56 61 0.000929
56 62 0.033959
56 63 0.024732
56 64 0.008411
56 65 -0.012665
56 66 -0.021779
56 67 -0.031425
56 68 -0.033237
56 69 -0.033198
56 70 -0.025911

57 1 -0.009188
57 2 -0.003059
57 3 0.001317
57 4 -0.018359
57 5 -0.036703
57 6 -0.095002
57 7 -0.118749
57 8 -0.093252
57 9 0.026480
57 10 0.093971
57 11 0.156389
57 12 0.112575
57 13 0.133445
57 14 0.105263
57 15 0.085243
57 16 0.060561
57 17 0.032536
57 18 0.050937
57 19 0.029557
57 20 0.014702
57 21 0.024903
57 22 0.026087
57 23 0.028159
57 24 0.026749
57 25 0.041560
57 26 0.066107
57 27 0.057663
57 28 0.016468
57 29 0.052119
57 30 0.040196
57 31 0.050176
57 32 0.063355
57 33 0.038840
57 34 0.059102
57 35 0.083729
57 36 0.070622
57 37 0.091214
57 38 0.028907
57 39 0.071057
57 40 0.065454
57 41 0.046081
57 42 0.070470
57 43 0.033641
57 44 -0.006218
57 45 -0.019407
57 46 0.007518
57 47 0.050496
57 48 0.087005
57 49 0.087975
57 50 0.036088
57 51 0.040791
57 52 0.006613
57 53 0.004416
57 54 -0.032755
57 55 0.009397
57 56 -0.000831
57 57 1
57 58 -0.032970
57 59 -0.024674
57 60 -0.015674
57 61 0.018470
57 62 0.047640
57 63 0.033656
57 64 0.012053
57 65 -0.013663
57 66 -0.025163
57 67 -0.036480
57 68 -0.037310
57 69 -0.033986
57 70 -0.021727

58 1 -0.015980
58 2 -0.006028
58 3 0.003141
58 4 -0.025888
58 5 -0.083057
58 6 -0.170535
58 7 -0.180973
58 8 -0.135334
58 9 -0.016103
58 10 0.018840
58 11 0.026047
58 12 0.022960
58 13 0.026768
58 14 0.030291
58 15 0.029857
58 16 0.015839
58 17 -0.004064
58 18 0.015758
58 19 0.000820
58 20 -0.009155
58 21 -0.003791
58 22 0.005475
58 23 0.020911
58 24 -0.001666
58 25 0.001334
58 26 0.012487
58 27 0.008693
58 28 -0.025638
58 29 0.005279
58 30 -0.002073
58 31 0.010387
58 32 0.020466
58 33 -0.008548
58 34 -0.004049
58 35 0.026753
58 36 0.027642
58 37 0.060066
58 38 0.002614
58 39 0.039200
58 40 0.029082
58 41 -0.004404
58 42 0.033430
58 43 0.018003
58 44 0.003311
58 45 0.015701
58 46 0.055747
58 47 0.081876
58 48 0.075752
58 49 0.061448
58 50 0.027194
58 51 0.027780
58 52 -0.013126
58 53 -0.030232
58 54 -0.057015
58 55 -0.010435
58 56 -0.022252
58 57 -0.032970
58 58 1
58 59 -0.008194
58 60 0.011156
58 61 0.021473
58 62 0.038649
58 63 0.015938
58 64 -0.011290
58 65 -0.040705
58 66 -0.052982
58 67 -0.064743
58 68 -0.063885
58 69 -0.052205
58 70 -0.029700

59 1 -0.029926
59 2 -0.012033
59 3 0.003994
59 4 -0.055554
59 5 -0.203510
59 6 -0.291300
59 7 -0.256239
59 8 -0.190167
59 9 -0.081352
59 10 -0.115578
59 11 -0.136300
59 12 -0.038573
59 13 -0.027845
59 14 -0.015386
59 15 -0.008359
59 16 -0.016242
59 17 -0.030223
59 18 -0.007534
59 19 -0.015388
59 20 -0.020447
59 21 -0.019244
59 22 -0.004656
59 23 0.019610
59 24 -0.008721
59 25 -0.017860
59 26 -0.016326
59 27 -0.020550
59 28 -0.055262
59 29 -0.029151
59 30 -0.035789
59 31 -0.022757
59 32 -0.017819
59 33 -0.055597
59 34 -0.072394
59 35 -0.052844
59 36 -0.027018
59 37 0.023189
59 38 -0.025204
59 39 0.014478
59 40 0.005265
59 41 -0.034582
59 42 0.024090
59 43 0.040002
59 44 0.053766
59 45 0.066714
59 46 0.077247
59 47 0.074805
59 48 0.049978
59 49 0.030468
59 50 0.010088
59 51 0.013283
59 52 -0.031296
59 53 -0.056691
59 54 -0.071876
59 55 -0.019628
59 56 -0.026695
59 57 -0.024674
59 58 -0.008194
59 59 1
59 60 0.062345
59 61 0.022794
59 62 0.028166
59 63 -0.008800
59 64 -0.043944
59 65 -0.078273
59 66 -0.091132
59 67 -0.103969
59 68 -0.103279
59 69 -0.080936
59 70 -0.044841

60 1 -0.061200
60 2 -0.023142
60 3 0.022374
60 4 -0.071879
60 5 -0.269736
60 6 -0.325793
60 7 -0.294801
60 8 -0.248416
60 9 -0.179347
60 10 -0.284044
60 11 -0.269377
60 12 -0.109095
60 13 -0.083772
60 14 -0.067434
60 15 -0.055847
60 16 -0.058120
60 17 -0.065404
60 18 -0.038479
60 19 -0.037087
60 20 -0.034946
60 21 -0.033853
60 22 -0.013280
60 23 0.017875
60 24 -0.008166
60 25 -0.033204
60 26 -0.045145
60 27 -0.054055
60 28 -0.096710
60 29 -0.080376
60 30 -0.089471
60 31 -0.077485
60 32 -0.078876
60 33 -0.126128
60 34 -0.167756
60 35 -0.174686
60 36 -0.116177
60 37 -0.050029
60 38 -0.084709
60 39 -0.036324
60 40 -0.041958
60 41 -0.080194
60 42 0.014914
60 43 0.076166
60 44 0.104383
60 45 0.095275
60 46 0.078726
60 47 0.060117
60 48 0.025970
60 49 0.001977
60 50 -0.011427
60 51 -0.006774
60 52 -0.054987
60 53 -0.087634
60 54 -0.093787
60 55 -0.036489
60 56 -0.033667
60 57 -0.015674
60 58 0.011156
60 59 0.062345
60 60 1
60 61 -0.031584
60 62 -0.018211
60 63 -0.074418
60 64 -0.108743
60 65 -0.135242
60 66 -0.133949
60 67 -0.134907
60 68 -0.126889
60 69 -0.091967
60 70 -0.048629

61 1 -0.082018
61 2 -0.032643
61 3 0.016408
61 4 -0.061397
61 5 -0.107985
61 6 -0.139930
61 7 -0.149874
61 8 -0.139518
61 9 -0.131722
61 10 -0.199116
61 11 -0.138023
61 12 -0.059481
61 13 -0.050928
61 14 -0.049863
61 15 -0.048002
61 16 -0.057051
61 17 -0.068817
61 18 -0.048793
61 19 -0.047208
61 20 -0.046988
61 21 -0.052249
61 22 -0.033786
61 23 -0.011078
61 24 -0.031499
61 25 -0.055336
61 26 -0.061123
61 27 -0.080708
61 28 -0.125213
61 29 -0.105732
61 30 -0.105724
61 31 -0.078643
61 32 -0.069916
61 33 -0.111336
61 34 -0.163996
61 35 -0.207424
61 36 -0.135783
61 37 -0.054572
61 38 -0.083674
61 39 -0.030390
61 40 -0.029095
61 41 -0.057912
61 42 0.009295
61 43 0.053821
61 44 0.064209
61 45 0.053119
61 46 0.043704
61 47 0.034449
61 48 0.005746
61 49 -0.018843
61 50 -0.032032
61 51 -0.023352
61 52 -0.064429
61 53 -0.091193
61 54 -0.079527
61 55 -0.012520
61 56 0.000929
61 57 0.018470
61 58 0.021473
61 59 0.022794
61 60 -0.031584
61 61 1
61 62 -0.000549
61 63 -0.078590
61 64 -0.093781
61 65 -0.104056
61 66 -0.088826
61 67 -0.092677
61 68 -0.101785
61 69 -0.082951
61 70 -0.058614

62 1 -0.146541
62 2 -0.105248
62 3 -0.049750
62 4 -0.033360
62 5 -0.006439
62 6 -0.009708
62 7 -0.018979
62 8 -0.018243
62 9 -0.056532
62 10 -0.093407
62 11 -0.038230
62 12 -0.001714
62 13 -0.009718
62 14 -0.020596
62 15 -0.027934
62 16 -0.043857
62 17 -0.060849
62 18 -0.048046
62 19 -0.046216
62 20 -0.046890
62 21 -0.054657
62 22 -0.036712
62 23 -0.019352
62 24 -0.034323
62 25 -0.055620
62 26 -0.054439
62 27 -0.082605
62 28 -0.133538
62 29 -0.116416
62 30 -0.110518
62 31 -0.066211
62 32 -0.043600
62 33 -0.074466
62 34 -0.129627
62 35 -0.201985
62 36 -0.137293
62 37 -0.043141
62 38 -0.057012
62 39 0.008157
62 40 0.018983
62 41 -0.008718
62 42 0.021070
62 43 0.047163
62 44 0.049564
62 45 0.041235
62 46 0.036256
62 47 0.031266
62 48 0.005207
62 49 -0.020945
62 50 -0.036919
62 51 -0.026413
62 52 -0.061309
62 53 -0.081289
62 54 -0.055275
62 55 0.016009
62 56 0.033959
62 57 0.047640
62 58 0.038649
62 59 0.028166
62 60 -0.018211
62 61 -0.000549
62 62 1
62 63 -0.020023
62 64 -0.007641
62 65 -0.014653
62 66 -0.004824
62 67 -0.027142
62 68 -0.059585
62 69 -0.064705
62 70 -0.070093

63 1 -0.102381
63 2 -0.011988
63 3 0.001319
63 4 -0.003423
63 5 0.022096
63 6 0.022791
63 7 0.014774
63 8 0.009876
63 9 -0.057593
63 10 -0.091043
63 11 -0.027976
63 12 0.005891
63 13 -0.008884
63 14 -0.020051
63 15 -0.025585
63 16 -0.034746
63 17 -0.047182
63 18 -0.035334
63 19 -0.031224
63 20 -0.033247
63 21 -0.041404
63 22 -0.028273
63 23 -0.015969
63 24 -0.022451
63 25 -0.039569
63 26 -0.039535
63 27 -0.057935
63 28 -0.102627
63 29 -0.088479
63 30 -0.094965
63 31 -0.057700
63 32 -0.039571
63 33 -0.078356
63 34 -0.154312
63 35 -0.275304
63 36 -0.182377
63 37 -0.002224
63 38 0.084898
63 39 0.147250
63 40 0.082218
63 41 0.027223
63 42 0.035528
63 43 0.044666
63 44 0.037847
63 45 0.028239
63 46 0.024774
63 47 0.022208
63 48 0.003601
63 49 -0.017890
63 50 -0.035329
63 51 -0.024884
63 52 -0.055752
63 53 -0.071405
63 54 -0.048261
63 55 0.009979
63 56 0.024732
63 57 0.033656
63 58 0.015938
63 59 -0.008800
63 60 -0.074418
63 61 -0.078590
63 62 -0.020023
63 63 1
63 64 0.041877
63 65 0.025038
63 66 0.029601
63 67 0.000084
63 68 -0.032442
63 69 -0.039056
63 70 -0.050832

64 1 -0.003923
64 2 0.051123
64 3 0.025385
64 4 0.003911
64 5 0.024296
64 6 0.028071
64 7 0.024484
64 8 0.020646
64 9 -0.043255
64 10 -0.086604
64 11 -0.029475
64 12 0.005341
64 13 -0.008323
64 14 -0.014107
64 15 -0.014250
64 16 -0.015277
64 17 -0.024199
64 18 -0.015533
64 19 -0.014166
64 20 -0.020261
64 21 -0.029600
64 22 -0.022296
64 23 -0.015302
64 24 -0.018290
64 25 -0.029190
64 26 -0.028441
64 27 -0.038637
64 28 -0.070634
64 29 -0.047911
64 30 -0.053302
64 31 -0.022703
64 32 -0.009513
64 33 -0.055450
64 34 -0.143278
64 35 -0.287120
64 36 -0.127754
64 37 0.167544
64 38 0.238455
64 39 0.191010
64 40 0.094655
64 41 0.039505
64 42 0.034184
64 43 0.032198
64 44 0.021157
64 45 0.012081
64 46 0.011468
64 47 0.012822
64 48 0.003301
64 49 -0.011393
64 50 -0.029433
64 51 -0.019444
64 52 -0.045490
64 53 -0.056194
64 54 -0.042098
64 55 -0.000137
64 56 0.008411
64 57 0.012053
64 58 -0.011290
64 59 -0.043944
64 60 -0.108743
64 61 -0.093781
64 62 -0.007641
64 63 0.041877
64 64 1
64 65 0.024524
64 66 0.028628
64 67 -0.002128
64 68 -0.026608
64 69 -0.029228
64 70 -0.040238

65 1 0.079681
65 2 0.081789
65 3 0.035103
65 4 0.001980
65 5 0.016827
65 6 0.025496
65 7 0.029284
65 8 0.029566
65 9 -0.006335
65 10 -0.074161
65 11 -0.040241
65 12 -0.007758
65 13 -0.014074
65 14 -0.011930
65 15 -0.007169
65 16 -0.004884
65 17 -0.014061
65 18 -0.009904
65 19 -0.013509
65 20 -0.022936
65 21 -0.032440
65 22 -0.028800
65 23 -0.025663
65 24 -0.030406
65 25 -0.036266
65 26 -0.033962
65 27 -0.041847
65 28 -0.065549
65 29 -0.036915
65 30 -0.034973
65 31 -0.003931
65 32 0.014175
65 33 -0.021646
65 34 -0.087584
65 35 -0.137677
65 36 0.030752
65 37 0.213192
65 38 0.204121
65 39 0.145565
65 40 0.066631
65 41 0.022497
65 42 0.012700
65 43 0.005622
65 44 -0.005409
65 45 -0.011617
65 46 -0.007660
65 47 -0.000964
65 48 -0.002286
65 49 -0.010962
65 50 -0.029044
65 51 -0.020438
65 52 -0.042644
65 53 -0.049942
65 54 -0.045751
65 55 -0.015647
65 56 -0.012665
65 57 -0.013663
65 58 -0.040705
65 59 -0.078273
65 60 -0.135242
65 61 -0.104056
65 62 -0.014653
65 63 0.025038
65 64 0.024524
65 65 1
65 66 0.026091
65 67 -0.009196
65 68 -0.021902
65 69 -0.020215
65 70 -0.028999

66 1 0.135193
66 2 0.112933
66 3 0.059453
66 4 0.018492
66 5 0.026174
66 6 0.039611
66 7 0.044965
66 8 0.042401
66 9 0.031613
66 10 -0.044516
66 11 -0.038476
66 12 -0.011703
66 13 -0.012528
66 14 -0.006430
66 15 -0.000840
66 16 -0.000102
66 17 -0.011452
66 18 -0.010008
66 19 -0.017134
66 20 -0.027978
66 21 -0.037140
66 22 -0.034695
66 23 -0.033155
66 24 -0.041294
66 25 -0.043323
66 26 -0.038420
66 27 -0.046600
66 28 -0.066307
66 29 -0.036231
66 30 -0.030228
66 31 0.000737
66 32 0.022472
66 33 -0.001428
66 34 -0.040116
66 35 -0.014701
66 36 0.084147
66 37 0.177707
66 38 0.149693
66 39 0.107175
66 40 0.045828
66 41 0.009072
66 42 -0.001899
66 43 -0.011864
66 44 -0.022198
66 45 -0.025720
66 46 -0.017687
66 47 -0.006474
66 48 -0.002934
66 49 -0.008458
66 50 -0.026731
66 51 -0.019994
66 52 -0.040104
66 53 -0.045640
66 54 -0.046968
66 55 -0.021788
66 56 -0.021779
66 57 -0.025163
66 58 -0.052982
66 59 -0.091132
66 60 -0.133949
66 61 -0.088826
66 62 -0.004824
66 63 0.029601
66 64 0.028628
66 65 0.026091
66 66 1
66 67 -0.011839
66 68 -0.000252
66 69 0.004417
66 70 -0.003863

67 1 0.111217
67 2 0.089306
67 3 0.044586
67 4 0.007152
67 5 0.011624
67 6 0.036710
67 7 0.043364
67 8 0.037556
67 9 0.039568
67 10 -0.031394
67 11 -0.047431
67 12 -0.026502
67 13 -0.019327
67 14 -0.009742
67 15 -0.004599
67 16 -0.007394
67 17 -0.021414
67 18 -0.022179
67 19 -0.032103
67 20 -0.043461
67 21 -0.052159
67 22 -0.049406
67 23 -0.048680
67 24 -0.062182
67 25 -0.061506
67 26 -0.054067
67 27 -0.064939
67 28 -0.082388
67 29 -0.052642
67 30 -0.043068
67 31 -0.011395
67 32 0.012917
67 33 -0.002165
67 34 -0.025055
67 35 0.013805
67 36 0.067787
67 37 0.122386
67 38 0.089337
67 39 0.057237
67 40 0.010591
67 41 -0.017110
67 42 -0.028791
67 43 -0.039777
67 44 -0.046975
67 45 -0.045317
67 46 -0.031483
67 47 -0.014991
67 48 -0.008912
67 49 -0.013387
67 50 -0.031265
67 51 -0.026580
67 52 -0.045738
67 53 -0.051114
67 54 -0.055221
67 55 -0.030625
67 56 -0.031425
67 57 -0.036480
67 58 -0.064743
67 59 -0.103969
67 60 -0.134907
67 61 -0.092677
67 62 -0.027142
67 63 0.000084
67 64 -0.002128
67 65 -0.009196
67 66 -0.011839
67 67 1
67 68 0.049601
67 69 0.028316
67 70 0.009152

68 1 0.045987
68 2 0.025394
68 3 -0.007872
68 4 -0.028272
68 5 -0.011120
68 6 0.035950
68 7 0.044574
68 8 0.035245
68 9 0.036887
68 10 -0.023878
68 11 -0.054343
68 12 -0.040602
68 13 -0.025329
68 14 -0.014115
68 15 -0.011060
68 16 -0.018845
68 17 -0.036157
68 18 -0.039232
68 19 -0.051413
68 20 -0.062755
68 21 -0.071120
68 22 -0.066673
68 23 -0.066041
68 24 -0.086169
68 25 -0.083440
68 26 -0.072739
68 27 -0.088463
68 28 -0.104977
68 29 -0.075873
68 30 -0.062513
68 31 -0.028637
68 32 -0.001363
68 33 -0.009464
68 34 -0.024336
68 35 0.006067
68 36 0.037531
68 37 0.072898
68 38 0.036451
68 39 0.008374
68 40 -0.026536
68 41 -0.044377
68 42 -0.058299
68 43 -0.069589
68 44 -0.071617
68 45 -0.062283
68 46 -0.041293
68 47 -0.019639
68 48 -0.014211
68 49 -0.020289
68 50 -0.037835
68 51 -0.035150
68 52 -0.053990
68 53 -0.059791
68 54 -0.063167
68 55 -0.034814
68 56 -0.033237
68 57 -0.037310
68 58 -0.063885
68 59 -0.103279
68 60 -0.126889
68 61 -0.101785
68 62 -0.059585
68 63 -0.032442
68 64 -0.026608
68 65 -0.021902
68 66 -0.000252
68 67 0.049601
68 68 1
68 69 -0.027590
68 70 -0.040143

69 1 0.037098
69 2 0.011665
69 3 -0.017993
69 4 -0.025756
69 5 -0.016976
69 6 0.020442
69 7 0.022419
69 8 0.016300
69 9 0.017757
69 10 -0.028885
69 11 -0.058461
69 12 -0.048863
69 13 -0.032143
69 14 -0.022964
69 15 -0.022245
69 16 -0.033227
69 17 -0.051659
69 18 -0.054622
69 19 -0.066676
69 20 -0.076889
69 21 -0.085623
69 22 -0.078734
69 23 -0.075978
69 24 -0.101016
69 25 -0.098033
69 26 -0.085099
69 27 -0.103960
69 28 -0.119862
69 29 -0.092988
69 30 -0.077882
69 31 -0.044011
69 32 -0.017992
69 33 -0.024718
69 34 -0.038967
69 35 -0.023358
69 36 0.001443
69 37 0.033923
69 38 0.001275
69 39 -0.023275
69 40 -0.048976
69 41 -0.061079
69 42 -0.074454
69 43 -0.083336
69 44 -0.079566
69 45 -0.064962
69 46 -0.041643
69 47 -0.020285
69 48 -0.019981
69 49 -0.029510
69 50 -0.045172
69 51 -0.043256
69 52 -0.063099
69 53 -0.070480
69 54 -0.069963
69 55 -0.037122
69 56 -0.033198
69 57 -0.033986
69 58 -0.052205
69 59 -0.080936
69 60 -0.091967
69 61 -0.082951
69 62 -0.064705
69 63 -0.039056
69 64 -0.029228
69 65 -0.020215
69 66 0.004417
69 67 0.028316
69 68 -0.027590
69 69 1
69 70 -0.023906

70 1 0.016359
70 2 -0.003229
70 3 -0.015763
70 4 -0.003807
70 5 -0.007068
70 6 0.014189
70 7 0.009499
70 8 0.002617
70 9 -0.002888
70 10 -0.037424
70 11 -0.057096
70 12 -0.049990
70 13 -0.035263
70 14 -0.030399
70 15 -0.032707
70 16 -0.046222
70 17 -0.064916
70 18 -0.066962
70 19 -0.076632
70 20 -0.083912
70 21 -0.092167
70 22 -0.081167
70 23 -0.074083
70 24 -0.102469
70 25 -0.102320
70 26 -0.088869
70 27 -0.111614
70 28 -0.129882
70 29 -0.108107
70 30 -0.093269
70 31 -0.059956
70 32 -0.035746
70 33 -0.042066
70 34 -0.058775
70 35 -0.059491
70 36 -0.037625
70 37 -0.004019
70 38 -0.028700
70 39 -0.049306
70 40 -0.063454
70 41 -0.068609
70 42 -0.078053
70 43 -0.079277
70 44 -0.066994
70 45 -0.049084
70 46 -0.028399
70 47 -0.012327
70 48 -0.020179
70 49 -0.034773
70 50 -0.048765
70 51 -0.047121
70 52 -0.068719
70 53 -0.078005
70 54 -0.071169
70 55 -0.033131
70 56 -0.025911
70 57 -0.021727
70 58 -0.029700
70 59 -0.044841
70 60 -0.048629
70 61 -0.058614
70 62 -0.070093
70 63 -0.050832
70 64 -0.040238
70 65 -0.028999
70 66 -0.003863
70 67 0.009152
70 68 -0.040143
70 69 -0.023906
70 70 1
