# Supplementary material for: Potential effects of metal ion induced two-state allostery on the regulatory mechanism of add adenine riboswitch
Source: Commun Biol. 2022 Oct 22;5:1120. doi: 10.1038/s42003-022-04096-z (PMC9588036; doi:10.1038/s42003-022-04096-z)
Supplement: Supplementary file 5 — Supplementary Data 2 [file 42003_2022_4096_MOESM5_ESM.zip › Supplementary Data 2/fig2_data/ratio-d-mgf0.3-2.txt]

1 1 1
1 2 0.100529
1 3 0.003369
1 4 -0.003958
1 5 0.000891
1 6 0.015212
1 7 0.005698
1 8 -0.010908
1 9 -0.057356
1 10 -0.088782
1 11 -0.059100
1 12 -0.047820
1 13 -0.046657
1 14 -0.050256
1 15 -0.052174
1 16 -0.061560
1 17 -0.074485
1 18 -0.069155
1 19 -0.070898
1 20 -0.073938
1 21 -0.081854
1 22 -0.064021
1 23 -0.046216
1 24 -0.071822
1 25 -0.085291
1 26 -0.082395
1 27 -0.107127
1 28 -0.137285
1 29 -0.122268
1 30 -0.112627
1 31 -0.076691
1 32 -0.063967
1 33 -0.093651
1 34 -0.157548
1 35 -0.211200
1 36 -0.060720
1 37 0.045457
1 38 -0.024868
1 39 -0.049690
1 40 -0.052278
1 41 -0.053500
1 42 -0.042830
1 43 -0.025809
1 44 -0.014437
1 45 -0.013173
1 46 -0.012041
1 47 -0.012087
1 48 -0.027111
1 49 -0.038083
1 50 -0.064712
1 51 -0.054151
1 52 -0.089177
1 53 -0.110115
1 54 -0.096967
1 55 -0.044018
1 56 -0.034122
1 57 -0.026027
1 58 -0.034314
1 59 -0.048004
1 60 -0.075969
1 61 -0.084385
1 62 -0.137417
1 63 -0.103446
1 64 -0.004479
1 65 0.067714
1 66 0.108816
1 67 0.078198
1 68 0.017147
1 69 0.015298
1 70 0.003519

2 1 0.100529
2 2 1
2 3 -0.015413
2 4 0.015889
2 5 0.020072
2 6 0.036576
2 7 0.025449
2 8 0.012639
2 9 -0.023644
2 10 -0.057867
2 11 -0.043217
2 12 -0.036008
2 13 -0.029592
2 14 -0.032263
2 15 -0.035967
2 16 -0.051179
2 17 -0.069653
2 18 -0.066850
2 19 -0.073747
2 20 -0.079429
2 21 -0.089108
2 22 -0.069719
2 23 -0.051197
2 24 -0.084302
2 25 -0.095582
2 26 -0.086772
2 27 -0.116684
2 28 -0.144711
2 29 -0.119845
2 30 -0.100014
2 31 -0.056250
2 32 -0.037628
2 33 -0.062764
2 34 -0.117956
2 35 -0.153262
2 36 -0.029718
2 37 0.075655
2 38 -0.032059
2 39 -0.058588
2 40 -0.061765
2 41 -0.056292
2 42 -0.052463
2 43 -0.036364
2 44 -0.018284
2 45 -0.010763
2 46 -0.005561
2 47 -0.003402
2 48 -0.021607
2 49 -0.036607
2 50 -0.063131
2 51 -0.049244
2 52 -0.086645
2 53 -0.107514
2 54 -0.092611
2 55 -0.030465
2 56 -0.019119
2 57 -0.009926
2 58 -0.016103
2 59 -0.025155
2 60 -0.038148
2 61 -0.035847
2 62 -0.085522
2 63 -0.001881
2 64 0.064850
2 65 0.094267
2 66 0.118717
2 67 0.088924
2 68 0.024326
2 69 0.011672
2 70 -0.003603

3 1 0.003369
3 2 -0.015413
3 3 1
3 4 0.062587
3 5 0.020773
3 6 0.031152
3 7 0.015149
3 8 0.008544
3 9 -0.002456
3 10 -0.036574
3 11 -0.026908
3 12 -0.020625
3 13 -0.012290
3 14 -0.014594
3 15 -0.018610
3 16 -0.035586
3 17 -0.056393
3 18 -0.053384
3 19 -0.064406
3 20 -0.072456
3 21 -0.082627
3 22 -0.064074
3 23 -0.044903
3 24 -0.084897
3 25 -0.091643
3 26 -0.079186
3 27 -0.107049
3 28 -0.130185
3 29 -0.098098
3 30 -0.077593
3 31 -0.036096
3 32 -0.017305
3 33 -0.042194
3 34 -0.089313
3 35 -0.098307
3 36 -0.002409
3 37 0.105115
3 38 -0.026760
3 39 -0.040471
3 40 -0.049889
3 41 -0.049259
3 42 -0.049414
3 43 -0.040210
3 44 -0.020398
3 45 -0.007002
3 46 0.003525
3 47 0.008884
3 48 -0.008934
3 49 -0.024630
3 50 -0.050831
3 51 -0.037304
3 52 -0.076792
3 53 -0.096674
3 54 -0.086604
3 55 -0.021735
3 56 -0.011139
3 57 -0.000546
3 58 -0.003192
3 59 -0.007133
3 60 0.007617
3 61 0.025332
3 62 -0.026707
3 63 0.010266
3 64 0.035165
3 65 0.045437
3 66 0.065824
3 67 0.045976
3 68 -0.008449
3 69 -0.020102
3 70 -0.021722

4 1 -0.003958
4 2 0.015889
4 3 0.062587
4 4 1
4 5 -0.048076
4 6 -0.010202
4 7 -0.018226
4 8 -0.012341
4 9 0.007614
4 10 -0.033333
4 11 -0.027678
4 12 -0.020592
4 13 -0.010392
4 14 -0.009776
4 15 -0.011490
4 16 -0.026437
4 17 -0.047015
4 18 -0.043292
4 19 -0.057064
4 20 -0.066958
4 21 -0.075880
4 22 -0.060561
4 23 -0.042602
4 24 -0.084993
4 25 -0.087629
4 26 -0.076166
4 27 -0.097221
4 28 -0.116272
4 29 -0.080271
4 30 -0.062931
4 31 -0.025621
4 32 -0.007103
4 33 -0.032584
4 34 -0.071760
4 35 -0.046904
4 36 0.024214
4 37 0.133160
4 38 -0.015414
4 39 -0.017843
4 40 -0.036113
4 41 -0.047013
4 42 -0.050114
4 43 -0.052155
4 44 -0.040224
4 45 -0.024252
4 46 -0.006229
4 47 0.005806
4 48 -0.004803
4 49 -0.015874
4 50 -0.042692
4 51 -0.033330
4 52 -0.072769
4 53 -0.090714
4 54 -0.091170
4 55 -0.032174
4 56 -0.025398
4 57 -0.017482
4 58 -0.026460
4 59 -0.050415
4 60 -0.047408
4 61 -0.021396
4 62 -0.016869
4 63 0.000319
4 64 0.007897
4 65 0.007724
4 66 0.022314
4 67 0.007622
4 68 -0.030238
4 69 -0.030301
4 70 -0.011118

5 1 0.000891
5 2 0.020072
5 3 0.020773
5 4 -0.048076
5 5 1
5 6 0.045965
5 7 0.015776
5 8 0.025123
5 9 0.075554
5 10 0.029772
5 11 0.007340
5 12 -0.000334
5 13 0.008087
5 14 0.010596
5 15 0.009886
5 16 -0.003830
5 17 -0.026228
5 18 -0.025098
5 19 -0.042722
5 20 -0.055866
5 21 -0.063724
5 22 -0.053901
5 23 -0.041303
5 24 -0.079026
5 25 -0.076472
5 26 -0.065179
5 27 -0.079782
5 28 -0.096447
5 29 -0.054144
5 30 -0.037881
5 31 0.000514
5 32 0.025584
5 33 0.004824
5 34 -0.018167
5 35 0.067844
5 36 0.097660
5 37 0.203498
5 38 0.027366
5 39 0.028845
5 40 -0.000213
5 41 -0.024058
5 42 -0.037639
5 43 -0.055478
5 44 -0.061015
5 45 -0.051048
5 46 -0.027307
5 47 -0.005003
5 48 -0.000170
5 49 -0.001662
5 50 -0.033256
5 51 -0.029559
5 52 -0.064060
5 53 -0.075917
5 54 -0.087065
5 55 -0.038155
5 56 -0.035705
5 57 -0.035393
5 58 -0.072267
5 59 -0.152809
5 60 -0.177517
5 61 -0.058128
5 62 0.001939
5 63 0.019461
5 64 0.021866
5 65 0.017464
5 66 0.027375
5 67 0.012200
5 68 -0.012610
5 69 -0.020805
5 70 -0.012309

6 1 0.015212
6 2 0.036576
6 3 0.031152
6 4 -0.010202
6 5 0.045965
6 6 1
6 7 0.001114
6 8 0.027067
6 9 0.115163
6 10 0.021628
6 11 -0.016690
6 12 -0.017782
6 13 -0.014717
6 14 -0.004694
6 15 0.002326
6 16 -0.003513
6 17 -0.023022
6 18 -0.022445
6 19 -0.040567
6 20 -0.054909
6 21 -0.061244
6 22 -0.056179
6 23 -0.046996
6 24 -0.076278
6 25 -0.074132
6 26 -0.068881
6 27 -0.075381
6 28 -0.090266
6 29 -0.045220
6 30 -0.031197
6 31 0.006186
6 32 0.034791
6 33 0.016211
6 34 0.010672
6 35 0.192777
6 36 0.163798
6 37 0.258763
6 38 0.058148
6 39 0.058744
6 40 0.017044
6 41 -0.020128
6 42 -0.035981
6 43 -0.057779
6 44 -0.073892
6 45 -0.075344
6 46 -0.058415
6 47 -0.036049
6 48 -0.017774
6 49 -0.006965
6 50 -0.040548
6 51 -0.042089
6 52 -0.072103
6 53 -0.080781
6 54 -0.103655
6 55 -0.074526
6 56 -0.083584
6 57 -0.097951
6 58 -0.153382
6 59 -0.222767
6 60 -0.225025
6 61 -0.081185
6 62 0.003563
6 63 0.023891
6 64 0.026155
6 65 0.024325
6 66 0.038191
6 67 0.035245
6 68 0.032914
6 69 0.017407
6 70 0.012186

7 1 0.005698
7 2 0.025449
7 3 0.015149
7 4 -0.018226
7 5 0.015776
7 6 0.001114
7 7 1
7 8 0.054968
7 9 0.182423
7 10 -0.033299
7 11 -0.043602
7 12 -0.033868
7 13 -0.040247
7 14 -0.023872
7 15 -0.007582
7 16 -0.003957
7 17 -0.020145
7 18 -0.020189
7 19 -0.037808
7 20 -0.052527
7 21 -0.057199
7 22 -0.054907
7 23 -0.047784
7 24 -0.069149
7 25 -0.069276
7 26 -0.069893
7 27 -0.071668
7 28 -0.086990
7 29 -0.039547
7 30 -0.027390
7 31 0.010553
7 32 0.045043
7 33 0.029926
7 34 0.052044
7 35 0.422468
7 36 0.257628
7 37 0.325304
7 38 0.088571
7 39 0.085387
7 40 0.031690
7 41 -0.014444
7 42 -0.031515
7 43 -0.053034
7 44 -0.073029
7 45 -0.081017
7 46 -0.071821
7 47 -0.054715
7 48 -0.030691
7 49 -0.010823
7 50 -0.047391
7 51 -0.052901
7 52 -0.079306
7 53 -0.086260
7 54 -0.116705
7 55 -0.103267
7 56 -0.116318
7 57 -0.128029
7 58 -0.168080
7 59 -0.205103
7 60 -0.217258
7 61 -0.097145
7 62 -0.007031
7 63 0.015979
7 64 0.020183
7 65 0.023178
7 66 0.038062
7 67 0.037967
7 68 0.039167
7 69 0.018493
7 70 0.007451

8 1 -0.010908
8 2 0.012639
8 3 0.008544
8 4 -0.012341
8 5 0.025123
8 6 0.027067
8 7 0.054968
8 8 1
8 9 0.314850
8 10 -0.127480
8 11 -0.055401
8 12 -0.041645
8 13 -0.064246
8 14 -0.047542
8 15 -0.022429
8 16 -0.008822
8 17 -0.021074
8 18 -0.019424
8 19 -0.034645
8 20 -0.048095
8 21 -0.050459
8 22 -0.047815
8 23 -0.040020
8 24 -0.055261
8 25 -0.059814
8 26 -0.066254
8 27 -0.066460
8 28 -0.086097
8 29 -0.037050
8 30 -0.028911
8 31 0.009520
8 32 0.050365
8 33 0.033161
8 34 0.099312
8 35 0.896500
8 36 0.353589
8 37 0.402959
8 38 0.110524
8 39 0.113917
8 40 0.050974
8 41 -0.003180
8 42 -0.018875
8 43 -0.037135
8 44 -0.056927
8 45 -0.067054
8 46 -0.063320
8 47 -0.053153
8 48 -0.032671
8 49 -0.010051
8 50 -0.051400
8 51 -0.059230
8 52 -0.085749
8 53 -0.094900
8 54 -0.126993
8 55 -0.116286
8 56 -0.117679
8 57 -0.108317
8 58 -0.130534
8 59 -0.156959
8 60 -0.190526
8 61 -0.096313
8 62 -0.011519
8 63 0.006351
8 64 0.006782
8 65 0.011920
8 66 0.026757
8 67 0.027203
8 68 0.027613
8 69 0.011334
8 70 -0.000342

9 1 -0.057356
9 2 -0.023644
9 3 -0.002456
9 4 0.007614
9 5 0.075554
9 6 0.115163
9 7 0.182423
9 8 0.314850
9 9 1
9 10 0.018817
9 11 0.003444
9 12 -0.042530
9 13 -0.068407
9 14 -0.068766
9 15 -0.052231
9 16 -0.040685
9 17 -0.051279
9 18 -0.044178
9 19 -0.051844
9 20 -0.056335
9 21 -0.048622
9 22 -0.036120
9 23 -0.022729
9 24 -0.040173
9 25 -0.054589
9 26 -0.067502
9 27 -0.081972
9 28 -0.122250
9 29 -0.088302
9 30 -0.098611
9 31 -0.075091
9 32 -0.047489
9 33 -0.102903
9 34 -0.068902
9 35 0.561250
9 36 0.118820
9 37 0.264344
9 38 -0.011800
9 39 0.048448
9 40 0.011498
9 41 -0.026894
9 42 -0.020711
9 43 -0.021886
9 44 -0.028424
9 45 -0.028472
9 46 -0.020711
9 47 -0.012585
9 48 -0.004626
9 49 0.009095
9 50 -0.045463
9 51 -0.058535
9 52 -0.091151
9 53 -0.108454
9 54 -0.131559
9 55 -0.086980
9 56 -0.037437
9 57 0.008626
9 58 -0.018178
9 59 -0.063079
9 60 -0.139690
9 61 -0.100817
9 62 -0.056459
9 63 -0.067140
9 64 -0.066364
9 65 -0.029661
9 66 0.014234
9 67 0.028961
9 68 0.030084
9 69 0.013903
9 70 -0.005243

10 1 -0.088782
10 2 -0.057867
10 3 -0.036574
10 4 -0.033333
10 5 0.029772
10 6 0.021628
10 7 -0.033299
10 8 -0.127480
10 9 0.018817
10 10 1
10 11 0.085805
10 12 0.007967
10 13 0.018029
10 14 0.015675
10 15 0.013085
10 16 0.000363
10 17 -0.023672
10 18 -0.018573
10 19 -0.033332
10 20 -0.041121
10 21 -0.036128
10 22 -0.021505
10 23 -0.006154
10 24 -0.034686
10 25 -0.044945
10 26 -0.049541
10 27 -0.070456
10 28 -0.109736
10 29 -0.066272
10 30 -0.064012
10 31 -0.027527
10 32 0.006155
10 33 -0.028105
10 34 -0.046992
10 35 0.112134
10 36 0.042224
10 37 0.205127
10 38 -0.038105
10 39 0.024577
10 40 0.005582
10 41 -0.018461
10 42 -0.012690
10 43 -0.018155
10 44 -0.022049
10 45 -0.014423
10 46 0.003747
10 47 0.020868
10 48 0.028848
10 49 0.036128
10 50 -0.019744
10 51 -0.027330
10 52 -0.064507
10 53 -0.080858
10 54 -0.104792
10 55 -0.040189
10 56 0.005739
10 57 0.056789
10 58 0.001596
10 59 -0.093630
10 60 -0.218718
10 61 -0.150915
10 62 -0.081924
10 63 -0.087543
10 64 -0.092446
10 65 -0.080890
10 66 -0.050487
10 67 -0.034984
10 68 -0.025884
10 69 -0.029012
10 70 -0.036127

11 1 -0.059100
11 2 -0.043217
11 3 -0.026908
11 4 -0.027678
11 5 0.007340
11 6 -0.016690
11 7 -0.043602
11 8 -0.055401
11 9 0.003444
11 10 0.085805
11 11 1
11 12 -0.020663
11 13 0.028088
11 14 0.026514
11 15 0.019251
11 16 -0.005261
11 17 -0.034864
11 18 -0.025959
11 19 -0.046951
11 20 -0.058664
11 21 -0.056206
11 22 -0.040913
11 23 -0.021454
11 24 -0.053886
11 25 -0.069577
11 26 -0.081189
11 27 -0.091448
11 28 -0.121146
11 29 -0.057500
11 30 -0.043959
11 31 0.000689
11 32 0.036027
11 33 0.010416
11 34 0.006289
11 35 0.052924
11 36 0.011724
11 37 0.162485
11 38 -0.060411
11 39 0.011088
11 40 -0.007342
11 41 -0.053064
11 42 -0.035474
11 43 -0.040470
11 44 -0.043085
11 45 -0.031367
11 46 -0.009942
11 47 0.007830
11 48 0.007607
11 49 0.011554
11 50 -0.041902
11 51 -0.040489
11 52 -0.087828
11 53 -0.114422
11 54 -0.146267
11 55 -0.044276
11 56 0.028200
11 57 0.112291
11 58 0.039452
11 59 -0.061811
11 60 -0.167385
11 61 -0.081984
11 62 -0.018568
11 63 -0.013781
11 64 -0.016361
11 65 -0.017583
11 66 -0.007696
11 67 -0.011390
11 68 -0.017291
11 69 -0.023417
11 70 -0.027121

12 1 -0.047820
12 2 -0.036008
12 3 -0.020625
12 4 -0.020592
12 5 -0.000334
12 6 -0.017782
12 7 -0.033868
12 8 -0.041645
12 9 -0.042530
12 10 0.007967
12 11 -0.020663
12 12 1
12 13 0.041707
12 14 0.026227
12 15 0.016392
12 16 -0.017031
12 17 -0.048436
12 18 -0.029753
12 19 -0.051630
12 20 -0.063269
12 21 -0.060489
12 22 -0.042338
12 23 -0.018426
12 24 -0.036338
12 25 -0.064866
12 26 -0.094631
12 27 -0.088655
12 28 -0.119968
12 29 -0.033570
12 30 -0.020275
12 31 0.024859
12 32 0.051418
12 33 0.017964
12 34 0.006975
12 35 -0.003647
12 36 -0.038174
12 37 0.102197
12 38 -0.092195
12 39 0.007951
12 40 0.016208
12 41 -0.052269
12 42 0.013867
12 43 0.005082
12 44 -0.007613
12 45 -0.006378
12 46 -0.000021
12 47 0.003405
12 48 -0.013449
12 49 -0.013239
12 50 -0.066037
12 51 -0.054274
12 52 -0.113262
12 53 -0.160265
12 54 -0.186406
12 55 0.009666
12 56 0.113912
12 57 0.133066
12 58 0.060034
12 59 0.010897
12 60 -0.053421
12 61 -0.022063
12 62 0.016832
12 63 0.015909
12 64 0.008400
12 65 0.001385
12 66 0.004136
12 67 -0.004693
12 68 -0.015143
12 69 -0.021930
12 70 -0.025146

13 1 -0.046657
13 2 -0.029592
13 3 -0.012290
13 4 -0.010392
13 5 0.008087
13 6 -0.014717
13 7 -0.040247
13 8 -0.064246
13 9 -0.068407
13 10 0.018029
13 11 0.028088
13 12 0.041707
13 13 1
13 14 0.022385
13 15 0.018065
13 16 -0.006567
13 17 -0.032690
13 18 -0.006175
13 19 -0.025094
13 20 -0.030236
13 21 -0.011262
13 22 0.002816
13 23 0.020451
13 24 0.020049
13 25 0.007678
13 26 -0.004245
13 27 -0.004973
13 28 -0.055302
13 29 0.004355
13 30 -0.007941
13 31 0.010728
13 32 0.030847
13 33 0.010624
13 34 0.040612
13 35 0.032198
13 36 -0.050097
13 37 0.058411
13 38 -0.087773
13 39 0.012795
13 40 0.026466
13 41 0.012725
13 42 0.046918
13 43 0.031236
13 44 0.012206
13 45 0.009572
13 46 0.013841
13 47 0.015758
13 48 0.014424
13 49 0.033906
13 50 -0.041586
13 51 -0.049081
13 52 -0.105277
13 53 -0.149682
13 54 -0.223469
13 55 0.000237
13 56 0.240577
13 57 0.170839
13 58 0.065147
13 59 0.012494
13 60 -0.042904
13 61 -0.024151
13 62 0.002220
13 63 -0.005738
13 64 -0.015205
13 65 -0.018354
13 66 -0.011041
13 67 -0.011275
13 68 -0.012515
13 69 -0.016351
13 70 -0.019555

14 1 -0.050256
14 2 -0.032263
14 3 -0.014594
14 4 -0.009776
14 5 0.010596
14 6 -0.004694
14 7 -0.023872
14 8 -0.047542
14 9 -0.068766
14 10 0.015675
14 11 0.026514
14 12 0.026227
14 13 0.022385
14 14 1
14 15 0.030845
14 16 0.018454
14 17 -0.006524
14 18 0.020754
14 19 0.004935
14 20 0.004532
14 21 0.034142
14 22 0.040039
14 23 0.042953
14 24 0.058300
14 25 0.056690
14 26 0.054778
14 27 0.037359
14 28 -0.017628
14 29 0.027693
14 30 0.000012
14 31 -0.004349
14 32 0.008267
14 33 0.010218
14 34 0.064256
14 35 0.031664
14 36 -0.074326
14 37 0.002084
14 38 -0.093025
14 39 0.007131
14 40 0.024440
14 41 0.035226
14 42 0.051925
14 43 0.040420
14 44 0.024234
14 45 0.021885
14 46 0.024948
14 47 0.026089
14 48 0.035852
14 49 0.072242
14 50 -0.021821
14 51 -0.044588
14 52 -0.084436
14 53 -0.100539
14 54 -0.081991
14 55 0.107094
14 56 0.204196
14 57 0.129068
14 58 0.053990
14 59 0.010926
14 60 -0.037896
14 61 -0.027868
14 62 -0.009329
14 63 -0.018270
14 64 -0.025933
14 65 -0.024929
14 66 -0.015233
14 67 -0.011999
14 68 -0.010643
14 69 -0.014943
14 70 -0.020485

15 1 -0.052174
15 2 -0.035967
15 3 -0.018610
15 4 -0.011490
15 5 0.009886
15 6 0.002326
15 7 -0.007582
15 8 -0.022429
15 9 -0.052231
15 10 0.013085
15 11 0.019251
15 12 0.016392
15 13 0.018065
15 14 0.030845
15 15 1
15 16 0.064808
15 17 0.023473
15 18 0.040503
15 19 0.025996
15 20 0.026089
15 21 0.056962
15 22 0.052817
15 23 0.044610
15 24 0.072858
15 25 0.073744
15 26 0.068220
15 27 0.051403
15 28 0.004319
15 29 0.042079
15 30 0.008068
15 31 -0.014776
15 32 -0.005720
15 33 0.020956
15 34 0.066180
15 35 0.012915
15 36 -0.092786
15 37 -0.049125
15 38 -0.100829
15 39 -0.006253
15 40 0.014303
15 41 0.034700
15 42 0.045699
15 43 0.039650
15 44 0.027180
15 45 0.025524
15 46 0.026850
15 47 0.025777
15 48 0.030995
15 49 0.067861
15 50 -0.024895
15 51 -0.050396
15 52 -0.070449
15 53 -0.042514
15 54 0.099233
15 55 0.130381
15 56 0.151633
15 57 0.101693
15 58 0.047006
15 59 0.011623
15 60 -0.031698
15 61 -0.027357
15 62 -0.014236
15 63 -0.020799
15 64 -0.024238
15 65 -0.020083
15 66 -0.010566
15 67 -0.008205
15 68 -0.008764
15 69 -0.014895
15 70 -0.022715

16 1 -0.061560
16 2 -0.051179
16 3 -0.035586
16 4 -0.026437
16 5 -0.003830
16 6 -0.003513
16 7 -0.003957
16 8 -0.008822
16 9 -0.040685
16 10 0.000363
16 11 -0.005261
16 12 -0.017031
16 13 -0.006567
16 14 0.018454
16 15 0.064808
16 16 1
16 17 -0.010586
16 18 -0.003102
16 19 -0.007940
16 20 -0.002978
16 21 0.027761
16 22 0.020790
16 23 0.010356
16 24 0.045835
16 25 0.037857
16 26 0.020148
16 27 0.012657
16 28 -0.016610
16 29 0.019611
16 30 0.002361
16 31 -0.011305
16 32 0.009869
16 33 0.040127
16 34 0.054754
16 35 -0.012236
16 36 -0.098961
16 37 -0.087010
16 38 -0.120456
16 39 -0.044695
16 40 -0.027527
16 41 -0.009922
16 42 0.001463
16 43 0.005909
16 44 0.001332
16 45 0.003484
16 46 0.005337
16 47 0.003785
16 48 -0.004712
16 49 0.014656
16 50 -0.066540
16 51 -0.083859
16 52 -0.098564
16 53 -0.071425
16 54 0.115880
16 55 0.108087
16 56 0.110462
16 57 0.071426
16 58 0.027753
16 59 -0.001968
16 60 -0.039791
16 61 -0.039041
16 62 -0.028404
16 63 -0.026838
16 64 -0.021438
16 65 -0.013999
16 66 -0.006510
16 67 -0.008254
16 68 -0.014000
16 69 -0.023318
16 70 -0.033491

17 1 -0.074485
17 2 -0.069653
17 3 -0.056393
17 4 -0.047015
17 5 -0.026228
17 6 -0.023022
17 7 -0.020145
17 8 -0.021074
17 9 -0.051279
17 10 -0.023672
17 11 -0.034864
17 12 -0.048436
17 13 -0.032690
17 14 -0.006524
17 15 0.023473
17 16 -0.010586
17 17 1
17 18 -0.064441
17 19 -0.037138
17 20 -0.024573
17 21 0.002220
17 22 -0.007795
17 23 -0.020054
17 24 0.023212
17 25 0.006672
17 26 -0.019784
17 27 -0.019319
17 28 -0.024942
17 29 0.004835
17 30 0.009264
17 31 -0.001254
17 32 0.007356
17 33 0.023150
17 34 0.021121
17 35 -0.043811
17 36 -0.108000
17 37 -0.110356
17 38 -0.137971
17 39 -0.082699
17 40 -0.068152
17 41 -0.052016
17 42 -0.039464
17 43 -0.025912
17 44 -0.023165
17 45 -0.017591
17 46 -0.015422
17 47 -0.017382
17 48 -0.037094
17 49 -0.035611
17 50 -0.104392
17 51 -0.103486
17 52 -0.111514
17 53 -0.090631
17 54 0.095998
17 55 0.080804
17 56 0.072624
17 57 0.039262
17 58 0.003810
17 59 -0.020683
17 60 -0.052490
17 61 -0.054086
17 62 -0.044925
17 63 -0.037589
17 64 -0.027342
17 65 -0.019709
17 66 -0.014660
17 67 -0.019528
17 68 -0.028720
17 69 -0.039128
17 70 -0.049393

18 1 -0.069155
18 2 -0.066850
18 3 -0.053384
18 4 -0.043292
18 5 -0.025098
18 6 -0.022445
18 7 -0.020189
18 8 -0.019424
18 9 -0.044178
18 10 -0.018573
18 11 -0.025959
18 12 -0.029753
18 13 -0.006175
18 14 0.020754
18 15 0.040503
18 16 -0.003102
18 17 -0.064441
18 18 1
18 19 0.068675
18 20 0.044136
18 21 0.035141
18 22 0.014737
18 23 -0.003031
18 24 0.065134
18 25 0.052808
18 26 0.025719
18 27 0.033709
18 28 0.053042
18 29 0.048252
18 30 0.041076
18 31 0.017108
18 32 0.011211
18 33 0.015149
18 34 0.006529
18 35 -0.054599
18 36 -0.103680
18 37 -0.103461
18 38 -0.136061
18 39 -0.090054
18 40 -0.067823
18 41 -0.039010
18 42 -0.022932
18 43 -0.003792
18 44 0.003207
18 45 0.010174
18 46 0.010398
18 47 0.005832
18 48 -0.027147
18 49 -0.047609
18 50 -0.110525
18 51 -0.071647
18 52 -0.075872
18 53 -0.062860
18 54 0.147078
18 55 0.122631
18 56 0.092108
18 57 0.053105
18 58 0.019113
18 59 -0.003277
18 60 -0.031650
18 61 -0.038445
18 62 -0.033258
18 63 -0.026067
18 64 -0.017533
18 65 -0.013434
18 66 -0.010918
18 67 -0.018082
18 68 -0.029488
18 69 -0.039573
18 70 -0.048724

19 1 -0.070898
19 2 -0.073747
19 3 -0.064406
19 4 -0.057064
19 5 -0.042722
19 6 -0.040567
19 7 -0.037808
19 8 -0.034645
19 9 -0.051844
19 10 -0.033332
19 11 -0.046951
19 12 -0.051630
19 13 -0.025094
19 14 0.004935
19 15 0.025996
19 16 -0.007940
19 17 -0.037138
19 18 0.068675
19 19 1
19 20 -0.003313
19 21 -0.034148
19 22 -0.036783
19 23 -0.043735
19 24 0.044631
19 25 0.018419
19 26 -0.015207
19 27 0.025934
19 28 0.093338
19 29 0.062968
19 30 0.057080
19 31 0.031788
19 32 0.016041
19 33 0.007633
19 34 -0.006881
19 35 -0.061635
19 36 -0.095649
19 37 -0.084673
19 38 -0.130542
19 39 -0.098123
19 40 -0.086548
19 41 -0.067729
19 42 -0.058957
19 43 -0.036056
19 44 -0.022762
19 45 -0.012833
19 46 -0.013861
19 47 -0.020510
19 48 -0.068701
19 49 -0.112386
19 50 -0.166513
19 51 -0.087495
19 52 -0.114086
19 53 -0.117439
19 54 0.097031
19 55 0.097735
19 56 0.064426
19 57 0.027924
19 58 -0.000080
19 59 -0.016509
19 60 -0.036825
19 61 -0.042521
19 62 -0.034963
19 63 -0.024593
19 64 -0.016857
19 65 -0.016415
19 66 -0.016942
19 67 -0.026784
19 68 -0.040355
19 69 -0.050250
19 70 -0.057108

20 1 -0.073938
20 2 -0.079429
20 3 -0.072456
20 4 -0.066958
20 5 -0.055866
20 6 -0.054909
20 7 -0.052527
20 8 -0.048095
20 9 -0.056335
20 10 -0.041121
20 11 -0.058664
20 12 -0.063269
20 13 -0.030236
20 14 0.004532
20 15 0.026089
20 16 -0.002978
20 17 -0.024573
20 18 0.044136
20 19 -0.003313
20 20 1
20 21 -0.096740
20 22 -0.064894
20 23 -0.067482
20 24 0.053493
20 25 0.012435
20 26 -0.027963
20 27 0.025930
20 28 0.079443
20 29 0.038085
20 30 0.035311
20 31 0.020464
20 32 0.008711
20 33 -0.001929
20 34 -0.015603
20 35 -0.061836
20 36 -0.089331
20 37 -0.069797
20 38 -0.127007
20 39 -0.102647
20 40 -0.099113
20 41 -0.088437
20 42 -0.090838
20 43 -0.071068
20 44 -0.047648
20 45 -0.026388
20 46 -0.022020
20 47 -0.025573
20 48 -0.085910
20 49 -0.152109
20 50 -0.193703
20 51 -0.030956
20 52 -0.074358
20 53 -0.091213
20 54 0.087859
20 55 0.094598
20 56 0.054621
20 57 0.016233
20 58 -0.008734
20 59 -0.022415
20 60 -0.037593
20 61 -0.045754
20 62 -0.038765
20 63 -0.028829
20 64 -0.023013
20 65 -0.024609
20 66 -0.026000
20 67 -0.036202
20 68 -0.049813
20 69 -0.058838
20 70 -0.063397

21 1 -0.081854
21 2 -0.089108
21 3 -0.082627
21 4 -0.075880
21 5 -0.063724
21 6 -0.061244
21 7 -0.057199
21 8 -0.050459
21 9 -0.048622
21 10 -0.036128
21 11 -0.056206
21 12 -0.060489
21 13 -0.011262
21 14 0.034142
21 15 0.056962
21 16 0.027761
21 17 0.002220
21 18 0.035141
21 19 -0.034148
21 20 -0.096740
21 21 1
21 22 -0.036833
21 23 -0.095576
21 24 0.004015
21 25 -0.032079
21 26 -0.023528
21 27 -0.016997
21 28 0.009210
21 29 -0.000082
21 30 0.009033
21 31 0.009606
21 32 0.008504
21 33 0.000961
21 34 -0.010163
21 35 -0.050789
21 36 -0.077824
21 37 -0.056198
21 38 -0.124153
21 39 -0.107081
21 40 -0.109198
21 41 -0.099548
21 42 -0.122633
21 43 -0.125021
21 44 -0.095826
21 45 -0.045060
21 46 -0.010388
21 47 0.012248
21 48 -0.043078
21 49 -0.124244
21 50 -0.121943
21 51 0.268480
21 52 0.126338
21 53 0.031247
21 54 0.132055
21 55 0.129185
21 56 0.076443
21 57 0.026697
21 58 -0.003749
21 59 -0.022664
21 60 -0.038977
21 61 -0.053419
21 62 -0.048786
21 63 -0.038470
21 64 -0.032243
21 65 -0.033272
21 66 -0.033997
21 67 -0.043589
21 68 -0.056845
21 69 -0.066393
21 70 -0.070936

22 1 -0.064021
22 2 -0.069719
22 3 -0.064074
22 4 -0.060561
22 5 -0.053901
22 6 -0.056179
22 7 -0.054907
22 8 -0.047815
22 9 -0.036120
22 10 -0.021505
22 11 -0.040913
22 12 -0.042338
22 13 0.002816
22 14 0.040039
22 15 0.052817
22 16 0.020790
22 17 -0.007795
22 18 0.014737
22 19 -0.036783
22 20 -0.064894
22 21 -0.036833
22 22 1
22 23 -0.128166
22 24 0.000227
22 25 0.004734
22 26 0.009565
22 27 0.012752
22 28 0.016164
22 29 0.008714
22 30 0.012040
22 31 0.013511
22 32 0.013846
22 33 0.005839
22 34 -0.000657
22 35 -0.030311
22 36 -0.057895
22 37 -0.027427
22 38 -0.101129
22 39 -0.080623
22 40 -0.082572
22 41 -0.078514
22 42 -0.096955
22 43 -0.116389
22 44 -0.105119
22 45 -0.047380
22 46 0.007115
22 47 0.044259
22 48 -0.033683
22 49 -0.153940
22 50 -0.063057
22 51 0.303076
22 52 0.084649
22 53 0.023697
22 54 0.097301
22 55 0.124256
22 56 0.080849
22 57 0.035843
22 58 0.012452
22 59 -0.002544
22 60 -0.014157
22 61 -0.031574
22 62 -0.028393
22 63 -0.022748
22 64 -0.021425
22 65 -0.025648
22 66 -0.027305
22 67 -0.036469
22 68 -0.048108
22 69 -0.055540
22 70 -0.056682

23 1 -0.046216
23 2 -0.051197
23 3 -0.044903
23 4 -0.042602
23 5 -0.041303
23 6 -0.046996
23 7 -0.047784
23 8 -0.040020
23 9 -0.022729
23 10 -0.006154
23 11 -0.021454
23 12 -0.018426
23 13 0.020451
23 14 0.042953
23 15 0.044610
23 16 0.010356
23 17 -0.020054
23 18 -0.003031
23 19 -0.043735
23 20 -0.067482
23 21 -0.095576
23 22 -0.128166
23 23 1
23 24 -0.073820
23 25 -0.010488
23 26 0.023139
23 27 0.023821
23 28 0.017846
23 29 0.010339
23 30 0.012520
23 31 0.016762
23 32 0.018042
23 33 0.008390
23 34 0.002106
23 35 -0.020132
23 36 -0.043134
23 37 -0.005164
23 38 -0.084264
23 39 -0.063728
23 40 -0.063350
23 41 -0.059053
23 42 -0.070469
23 43 -0.093739
23 44 -0.076615
23 45 0.033149
23 46 0.125366
23 47 0.133954
23 48 0.007805
23 49 -0.112862
23 50 -0.027006
23 51 0.139396
23 52 0.010486
23 53 -0.015847
23 54 0.050202
23 55 0.113888
23 56 0.087382
23 57 0.055060
23 58 0.042889
23 59 0.032514
23 60 0.024008
23 61 -0.003549
23 62 -0.006112
23 63 -0.004987
23 64 -0.007497
23 65 -0.014503
23 66 -0.017117
23 67 -0.026851
23 68 -0.038672
23 69 -0.044467
23 70 -0.042519

24 1 -0.071822
24 2 -0.084302
24 3 -0.084897
24 4 -0.084993
24 5 -0.079026
24 6 -0.076278
24 7 -0.069149
24 8 -0.055261
24 9 -0.040173
24 10 -0.034686
24 11 -0.053886
24 12 -0.036338
24 13 0.020049
24 14 0.058300
24 15 0.072858
24 16 0.045835
24 17 0.023212
24 18 0.065134
24 19 0.044631
24 20 0.053493
24 21 0.004015
24 22 0.000227
24 23 -0.073820
24 24 1
24 25 0.113653
24 26 0.079008
24 27 0.090368
24 28 0.074890
24 29 0.046712
24 30 0.043956
24 31 0.042112
24 32 0.033064
24 33 0.011190
24 34 -0.009855
24 35 -0.046369
24 36 -0.057082
24 37 -0.012485
24 38 -0.097291
24 39 -0.079035
24 40 -0.081987
24 41 -0.067283
24 42 -0.101598
24 43 -0.161500
24 44 -0.139554
24 45 -0.024842
24 46 0.029272
24 47 0.048815
24 48 -0.020597
24 49 -0.085901
24 50 -0.040683
24 51 0.151845
24 52 0.037809
24 53 -0.009253
24 54 0.081350
24 55 0.143809
24 56 0.082339
24 57 0.025572
24 58 -0.004629
24 59 -0.016787
24 60 -0.019222
24 61 -0.035417
24 62 -0.027877
24 63 -0.018155
24 64 -0.017679
24 65 -0.026339
24 66 -0.032370
24 67 -0.047303
24 68 -0.065108
24 69 -0.074713
24 70 -0.074624

25 1 -0.085291
25 2 -0.095582
25 3 -0.091643
25 4 -0.087629
25 5 -0.076472
25 6 -0.074132
25 7 -0.069276
25 8 -0.059814
25 9 -0.054589
25 10 -0.044945
25 11 -0.069577
25 12 -0.064866
25 13 0.007678
25 14 0.056690
25 15 0.073744
25 16 0.037857
25 17 0.006672
25 18 0.052808
25 19 0.018419
25 20 0.012435
25 21 -0.032079
25 22 0.004734
25 23 -0.010488
25 24 0.113653
25 25 1
25 26 0.053973
25 27 0.048169
25 28 0.037409
25 29 0.024894
25 30 0.027265
25 31 0.029289
25 32 0.022609
25 33 0.001978
25 34 -0.019001
25 35 -0.061592
25 36 -0.078477
25 37 -0.036266
25 38 -0.129779
25 39 -0.111555
25 40 -0.123458
25 41 -0.117264
25 42 -0.172868
25 43 -0.184140
25 44 -0.097852
25 45 -0.002229
25 46 0.036707
25 47 0.051494
25 48 -0.012392
25 49 -0.067657
25 50 -0.065027
25 51 0.103184
25 52 0.001573
25 53 -0.050870
25 54 0.099712
25 55 0.186636
25 56 0.107848
25 57 0.041009
25 58 0.000298
25 59 -0.022113
25 60 -0.038810
25 61 -0.054492
25 62 -0.045553
25 63 -0.033223
25 64 -0.028624
25 65 -0.033039
25 66 -0.035599
25 67 -0.047998
25 68 -0.063898
25 69 -0.073296
25 70 -0.075743

26 1 -0.082395
26 2 -0.086772
26 3 -0.079186
26 4 -0.076166
26 5 -0.065179
26 6 -0.068881
26 7 -0.069893
26 8 -0.066254
26 9 -0.067502
26 10 -0.049541
26 11 -0.081189
26 12 -0.094631
26 13 -0.004245
26 14 0.054778
26 15 0.068220
26 16 0.020148
26 17 -0.019784
26 18 0.025719
26 19 -0.015207
26 20 -0.027963
26 21 -0.023528
26 22 0.009565
26 23 0.023139
26 24 0.079008
26 25 0.053973
26 26 1
26 27 0.034945
26 28 -0.010931
26 29 0.016966
26 30 0.015739
26 31 0.021893
26 32 0.017597
26 33 -0.004892
26 34 -0.022768
26 35 -0.063709
26 36 -0.089085
26 37 -0.035852
26 38 -0.145341
26 39 -0.112832
26 40 -0.132169
26 41 -0.163233
26 42 -0.177327
26 43 -0.103836
26 44 -0.031513
26 45 0.021729
26 46 0.041893
26 47 0.047214
26 48 -0.007709
26 49 -0.038941
26 50 -0.070190
26 51 0.023599
26 52 -0.069967
26 53 -0.138374
26 54 0.046589
26 55 0.249323
26 56 0.144948
26 57 0.064181
26 58 0.013026
26 59 -0.016008
26 60 -0.043738
26 61 -0.054737
26 62 -0.042040
26 63 -0.032954
26 64 -0.029737
26 65 -0.033035
26 66 -0.032974
26 67 -0.042678
26 68 -0.055343
26 69 -0.062643
26 70 -0.064625

27 1 -0.107127
27 2 -0.116684
27 3 -0.107049
27 4 -0.097221
27 5 -0.079782
27 6 -0.075381
27 7 -0.071668
27 8 -0.066460
27 9 -0.081972
27 10 -0.070456
27 11 -0.091448
27 12 -0.088655
27 13 -0.004973
27 14 0.037359
27 15 0.051403
27 16 0.012657
27 17 -0.019319
27 18 0.033709
27 19 0.025934
27 20 0.025930
27 21 -0.016997
27 22 0.012752
27 23 0.023821
27 24 0.090368
27 25 0.048169
27 26 0.034945
27 27 1
27 28 -0.021636
27 29 0.000647
27 30 0.010642
27 31 0.019016
27 32 0.006906
27 33 -0.021998
27 34 -0.054875
27 35 -0.110927
27 36 -0.120312
27 37 -0.075540
27 38 -0.189501
27 39 -0.181583
27 40 -0.216850
27 41 -0.201646
27 42 -0.213624
27 43 -0.011673
27 44 0.048088
27 45 0.060205
27 46 0.055145
27 47 0.048486
27 48 -0.000754
27 49 -0.034030
27 50 -0.062126
27 51 0.027273
27 52 -0.049169
27 53 -0.113372
27 54 0.036818
27 55 0.169336
27 56 0.108498
27 57 0.050448
27 58 0.004179
27 59 -0.025850
27 60 -0.059377
27 61 -0.078313
27 62 -0.069833
27 63 -0.051846
27 64 -0.040793
27 65 -0.041048
27 66 -0.040807
27 67 -0.052822
27 68 -0.069666
27 69 -0.079198
27 70 -0.084155

28 1 -0.137285
28 2 -0.144711
28 3 -0.130185
28 4 -0.116272
28 5 -0.096447
28 6 -0.090266
28 7 -0.086990
28 8 -0.086097
28 9 -0.122250
28 10 -0.109736
28 11 -0.121146
28 12 -0.119968
28 13 -0.055302
28 14 -0.017628
28 15 0.004319
28 16 -0.016610
28 17 -0.024942
28 18 0.053042
28 19 0.093338
28 20 0.079443
28 21 0.009210
28 22 0.016164
28 23 0.017846
28 24 0.074890
28 25 0.037409
28 26 -0.010931
28 27 -0.021636
28 28 1
28 29 -0.075046
28 30 -0.022889
28 31 -0.015437
28 32 -0.036951
28 33 -0.066709
28 34 -0.106693
28 35 -0.173051
28 36 -0.178806
28 37 -0.156263
28 38 -0.268714
28 39 -0.286672
28 40 -0.312017
28 41 -0.215179
28 42 -0.087535
28 43 0.028138
28 44 0.041742
28 45 0.036564
28 46 0.027558
28 47 0.020343
28 48 -0.015633
28 49 -0.036437
28 50 -0.063452
28 51 0.009126
28 52 -0.052617
28 53 -0.118330
28 54 -0.000743
28 55 0.090163
28 56 0.053375
28 57 0.012162
28 58 -0.027180
28 59 -0.056177
28 60 -0.095934
28 61 -0.116593
28 62 -0.114083
28 63 -0.091500
28 64 -0.070531
28 65 -0.063689
28 66 -0.060146
28 67 -0.070442
28 68 -0.086667
28 69 -0.095603
28 70 -0.102345

29 1 -0.122268
29 2 -0.119845
29 3 -0.098098
29 4 -0.080271
29 5 -0.054144
29 6 -0.045220
29 7 -0.039547
29 8 -0.037050
29 9 -0.088302
29 10 -0.066272
29 11 -0.057500
29 12 -0.033570
29 13 0.004355
29 14 0.027693
29 15 0.042079
29 16 0.019611
29 17 0.004835
29 18 0.048252
29 19 0.062968
29 20 0.038085
29 21 -0.000082
29 22 0.008714
29 23 0.010339
29 24 0.046712
29 25 0.024894
29 26 0.016966
29 27 0.000647
29 28 -0.075046
29 29 1
29 30 0.068173
29 31 0.053782
29 32 0.007118
29 33 -0.029759
29 34 -0.079087
29 35 -0.167335
29 36 -0.188483
29 37 -0.192380
29 38 -0.301263
29 39 -0.273538
29 40 -0.169001
29 41 0.008932
29 42 0.048801
29 43 0.059609
29 44 0.047785
29 45 0.039009
29 46 0.032340
29 47 0.027232
29 48 0.000225
29 49 -0.013941
29 50 -0.057238
29 51 -0.011842
29 52 -0.051711
29 53 -0.093059
29 54 0.028395
29 55 0.111795
29 56 0.088283
29 57 0.050781
29 58 0.007548
29 59 -0.023966
29 60 -0.070206
29 61 -0.087244
29 62 -0.088621
29 63 -0.070623
29 64 -0.046227
29 65 -0.035707
29 66 -0.031514
29 67 -0.042520
29 68 -0.059716
29 69 -0.071140
29 70 -0.082818

30 1 -0.112627
30 2 -0.100014
30 3 -0.077593
30 4 -0.062931
30 5 -0.037881
30 6 -0.031197
30 7 -0.027390
30 8 -0.028911
30 9 -0.098611
30 10 -0.064012
30 11 -0.043959
30 12 -0.020275
30 13 -0.007941
30 14 0.000012
30 15 0.008068
30 16 0.002361
30 17 0.009264
30 18 0.041076
30 19 0.057080
30 20 0.035311
30 21 0.009033
30 22 0.012040
30 23 0.012520
30 24 0.043956
30 25 0.027265
30 26 0.015739
30 27 0.010642
30 28 -0.022889
30 29 0.068173
30 30 1
30 31 0.014493
30 32 -0.039995
30 33 -0.057740
30 34 -0.097846
30 35 -0.188355
30 36 -0.240661
30 37 -0.284743
30 38 -0.321593
30 39 -0.159616
30 40 -0.029477
30 41 0.068069
30 42 0.063146
30 43 0.059544
30 44 0.043103
30 45 0.031782
30 46 0.024340
30 47 0.018550
30 48 -0.000897
30 49 -0.005983
30 50 -0.052636
30 51 -0.025123
30 52 -0.055230
30 53 -0.086552
30 54 0.010442
30 55 0.076163
30 56 0.069872
30 57 0.043925
30 58 0.005494
30 59 -0.023671
30 60 -0.069915
30 61 -0.078596
30 62 -0.078087
30 63 -0.071914
30 64 -0.050304
30 65 -0.035094
30 66 -0.027678
30 67 -0.035483
30 68 -0.049347
30 69 -0.059490
30 70 -0.071638

31 1 -0.076691
31 2 -0.056250
31 3 -0.036096
31 4 -0.025621
31 5 0.000514
31 6 0.006186
31 7 0.010553
31 8 0.009520
31 9 -0.075091
31 10 -0.027527
31 11 0.000689
31 12 0.024859
31 13 0.010728
31 14 -0.004349
31 15 -0.014776
31 16 -0.011305
31 17 -0.001254
31 18 0.017108
31 19 0.031788
31 20 0.020464
31 21 0.009606
31 22 0.013511
31 23 0.016762
31 24 0.042112
31 25 0.029289
31 26 0.021893
31 27 0.019016
31 28 -0.015437
31 29 0.053782
31 30 0.014493
31 31 1
31 32 -0.069328
31 33 -0.047331
31 34 -0.067791
31 35 -0.157672
31 36 -0.259515
31 37 -0.292059
31 38 -0.178118
31 39 0.057939
31 40 0.101850
31 41 0.132855
31 42 0.087159
31 43 0.070130
31 44 0.048305
31 45 0.034392
31 46 0.025950
31 47 0.018973
31 48 0.004825
31 49 0.006243
31 50 -0.046907
31 51 -0.037227
31 52 -0.061880
31 53 -0.081552
31 54 -0.003329
31 55 0.059240
31 56 0.072535
31 57 0.058431
31 58 0.022971
31 59 -0.003963
31 60 -0.049065
31 61 -0.044286
31 62 -0.032540
31 63 -0.033140
31 64 -0.021401
31 65 -0.008038
31 66 -0.000815
31 67 -0.007611
31 68 -0.019353
31 69 -0.029779
31 70 -0.042790

32 1 -0.063967
32 2 -0.037628
32 3 -0.017305
32 4 -0.007103
32 5 0.025584
32 6 0.034791
32 7 0.045043
32 8 0.050365
32 9 -0.047489
32 10 0.006155
32 11 0.036027
32 12 0.051418
32 13 0.030847
32 14 0.008267
32 15 -0.005720
32 16 0.009869
32 17 0.007356
32 18 0.011211
32 19 0.016041
32 20 0.008711
32 21 0.008504
32 22 0.013846
32 23 0.018042
32 24 0.033064
32 25 0.022609
32 26 0.017597
32 27 0.006906
32 28 -0.036951
32 29 0.007118
32 30 -0.039995
32 31 -0.069328
32 32 1
32 33 0.034158
32 34 0.015346
32 35 -0.092222
32 36 -0.256225
32 37 -0.171548
32 38 -0.041655
32 39 0.126725
32 40 0.120053
32 41 0.127666
32 42 0.077355
32 43 0.059570
32 44 0.039935
32 45 0.029126
32 46 0.024528
32 47 0.021027
32 48 0.015697
32 49 0.024879
32 50 -0.034258
32 51 -0.037205
32 52 -0.057732
32 53 -0.066769
32 54 -0.015944
32 55 0.043791
32 56 0.075284
32 57 0.070155
32 58 0.031895
32 59 0.000787
32 60 -0.049869
32 61 -0.039165
32 62 -0.022202
32 63 -0.028439
32 64 -0.021898
32 65 -0.003265
32 66 0.009379
32 67 0.006661
32 68 -0.001629
32 69 -0.013279
32 70 -0.028312

33 1 -0.093651
33 2 -0.062764
33 3 -0.042194
33 4 -0.032584
33 5 0.004824
33 6 0.016211
33 7 0.029926
33 8 0.033161
33 9 -0.102903
33 10 -0.028105
33 11 0.010416
33 12 0.017964
33 13 0.010624
33 14 0.010218
33 15 0.020956
33 16 0.040127
33 17 0.023150
33 18 0.015149
33 19 0.007633
33 20 -0.001929
33 21 0.000961
33 22 0.005839
33 23 0.008390
33 24 0.011190
33 25 0.001978
33 26 -0.004892
33 27 -0.021998
33 28 -0.066709
33 29 -0.029759
33 30 -0.057740
33 31 -0.047331
33 32 0.034158
33 33 1
33 34 0.066003
33 35 -0.056635
33 36 -0.238090
33 37 -0.010393
33 38 -0.029089
33 39 0.081617
33 40 0.063846
33 41 0.064954
33 42 0.035495
33 43 0.023708
33 44 0.009937
33 45 0.005030
33 46 0.007508
33 47 0.011758
33 48 0.018516
33 49 0.035987
33 50 -0.023664
33 51 -0.031346
33 52 -0.049535
33 53 -0.053512
33 54 -0.038479
33 55 0.008940
33 56 0.046262
33 57 0.046228
33 58 0.002850
33 59 -0.037061
33 60 -0.097935
33 61 -0.087944
33 62 -0.070915
33 63 -0.088995
33 64 -0.089305
33 65 -0.057848
33 66 -0.029279
33 67 -0.020430
33 68 -0.020789
33 69 -0.030874
33 70 -0.045844

34 1 -0.157548
34 2 -0.117956
34 3 -0.089313
34 4 -0.071760
34 5 -0.018167
34 6 0.010672
34 7 0.052044
34 8 0.099312
34 9 -0.068902
34 10 -0.046992
34 11 0.006289
34 12 0.006975
34 13 0.040612
34 14 0.064256
34 15 0.066180
34 16 0.054754
34 17 0.021121
34 18 0.006529
34 19 -0.006881
34 20 -0.015603
34 21 -0.010163
34 22 -0.000657
34 23 0.002106
34 24 -0.009855
34 25 -0.019001
34 26 -0.022768
34 27 -0.054875
34 28 -0.106693
34 29 -0.079087
34 30 -0.097846
34 31 -0.067791
34 32 0.015346
34 33 0.066003
34 34 1
34 35 -0.089679
34 36 -0.168398
34 37 0.073415
34 38 -0.089563
34 39 0.000894
34 40 -0.004047
34 41 0.013109
34 42 -0.003388
34 43 -0.007656
34 44 -0.011333
34 45 -0.005406
34 46 0.008795
34 47 0.024514
34 48 0.038092
34 49 0.053696
34 50 -0.008264
34 51 -0.016622
34 52 -0.035428
34 53 -0.037492
34 54 -0.036067
34 55 0.019754
34 56 0.059917
34 57 0.057530
34 58 -0.003408
34 59 -0.066139
34 60 -0.153906
34 61 -0.162971
34 62 -0.160087
34 63 -0.203530
34 64 -0.211939
34 65 -0.148827
34 66 -0.085554
34 67 -0.058038
34 68 -0.050383
34 69 -0.060430
34 70 -0.078675

35 1 -0.211200
35 2 -0.153262
35 3 -0.098307
35 4 -0.046904
35 5 0.067844
35 6 0.192777
35 7 0.422468
35 8 0.896500
35 9 0.561250
35 10 0.112134
35 11 0.052924
35 12 -0.003647
35 13 0.032198
35 14 0.031664
35 15 0.012915
35 16 -0.012236
35 17 -0.043811
35 18 -0.054599
35 19 -0.061635
35 20 -0.061836
35 21 -0.050789
35 22 -0.030311
35 23 -0.020132
35 24 -0.046369
35 25 -0.061592
35 26 -0.063709
35 27 -0.110927
35 28 -0.173051
35 29 -0.167335
35 30 -0.188355
35 31 -0.157672
35 32 -0.092222
35 33 -0.056635
35 34 -0.089679
35 35 1
35 36 0.026308
35 37 0.035121
35 38 -0.179803
35 39 -0.110770
35 40 -0.088070
35 41 -0.053297
35 42 -0.052123
35 43 -0.039787
35 44 -0.026673
35 45 -0.008348
35 46 0.013739
35 47 0.032529
35 48 0.036087
35 49 0.037274
35 50 -0.023265
35 51 -0.033977
35 52 -0.058799
35 53 -0.067636
35 54 -0.061206
35 55 0.013192
35 56 0.069264
35 57 0.091472
35 58 0.040371
35 59 -0.032211
35 60 -0.147492
35 61 -0.200548
35 62 -0.249418
35 63 -0.350572
35 64 -0.354897
35 65 -0.149525
35 66 -0.002405
35 67 0.027056
35 68 0.012737
35 69 -0.023351
35 70 -0.067040

36 1 -0.060720
36 2 -0.029718
36 3 -0.002409
36 4 0.024214
36 5 0.097660
36 6 0.163798
36 7 0.257628
36 8 0.353589
36 9 0.118820
36 10 0.042224
36 11 0.011724
36 12 -0.038174
36 13 -0.050097
36 14 -0.074326
36 15 -0.092786
36 16 -0.098961
36 17 -0.108000
36 18 -0.103680
36 19 -0.095649
36 20 -0.089331
36 21 -0.077824
36 22 -0.057895
36 23 -0.043134
36 24 -0.057082
36 25 -0.078477
36 26 -0.089085
36 27 -0.120312
36 28 -0.178806
36 29 -0.188483
36 30 -0.240661
36 31 -0.259515
36 32 -0.256225
36 33 -0.238090
36 34 -0.168398
36 35 0.026308
36 36 1
36 37 -0.011865
36 38 -0.078529
36 39 -0.031796
36 40 -0.045799
36 41 -0.053534
36 42 -0.045286
36 43 -0.031253
36 44 -0.026366
36 45 -0.021918
36 46 -0.015834
36 47 -0.012340
36 48 -0.018769
36 49 -0.018465
36 50 -0.071047
36 51 -0.082245
36 52 -0.110165
36 53 -0.127225
36 54 -0.112069
36 55 -0.047630
36 56 0.004356
36 57 0.033936
36 58 0.013112
36 59 -0.018984
36 60 -0.083272
36 61 -0.082398
36 62 -0.084493
36 63 -0.093444
36 64 0.002326
36 65 0.151341
36 66 0.174066
36 67 0.136779
36 68 0.094453
36 69 0.051880
36 70 0.010712

37 1 0.045457
37 2 0.075655
37 3 0.105115
37 4 0.133160
37 5 0.203498
37 6 0.258763
37 7 0.325304
37 8 0.402959
37 9 0.264344
37 10 0.205127
37 11 0.162485
37 12 0.102197
37 13 0.058411
37 14 0.002084
37 15 -0.049125
37 16 -0.087010
37 17 -0.110356
37 18 -0.103461
37 19 -0.084673
37 20 -0.069797
37 21 -0.056198
37 22 -0.027427
37 23 -0.005164
37 24 -0.012485
37 25 -0.036266
37 26 -0.035852
37 27 -0.075540
37 28 -0.156263
37 29 -0.192380
37 30 -0.284743
37 31 -0.292059
37 32 -0.171548
37 33 -0.010393
37 34 0.073415
37 35 0.035121
37 36 -0.011865
37 37 1
37 38 0.200312
37 39 0.159522
37 40 0.108984
37 41 0.073096
37 42 0.052073
37 43 0.058069
37 44 0.054659
37 45 0.050342
37 46 0.047227
37 47 0.041108
37 48 0.019017
37 49 0.005400
37 50 -0.053488
37 51 -0.060817
37 52 -0.091869
37 53 -0.108446
37 54 -0.057394
37 55 0.038964
37 56 0.099699
37 57 0.133057
37 58 0.118026
37 59 0.101805
37 60 0.057394
37 61 0.087159
37 62 0.117002
37 63 0.209308
37 64 0.352094
37 65 0.341926
37 66 0.277336
37 67 0.208556
37 68 0.152330
37 69 0.109382
37 70 0.067652

38 1 -0.024868
38 2 -0.032059
38 3 -0.026760
38 4 -0.015414
38 5 0.027366
38 6 0.058148
38 7 0.088571
38 8 0.110524
38 9 -0.011800
38 10 -0.038105
38 11 -0.060411
38 12 -0.092195
38 13 -0.087773
38 14 -0.093025
38 15 -0.100829
38 16 -0.120456
38 17 -0.137971
38 18 -0.136061
38 19 -0.130542
38 20 -0.127007
38 21 -0.124153
38 22 -0.101129
38 23 -0.084264
38 24 -0.097291
38 25 -0.129779
38 26 -0.145341
38 27 -0.189501
38 28 -0.268714
38 29 -0.301263
38 30 -0.321593
38 31 -0.178118
38 32 -0.041655
38 33 -0.029089
38 34 -0.089563
38 35 -0.179803
38 36 -0.078529
38 37 0.200312
38 38 1
38 39 -0.089210
38 40 -0.116307
38 41 -0.108666
38 42 -0.090054
38 43 -0.060545
38 44 -0.051544
38 45 -0.049532
38 46 -0.048041
38 47 -0.048535
38 48 -0.066787
38 49 -0.075691
38 50 -0.118178
38 51 -0.111016
38 52 -0.147895
38 53 -0.179087
38 54 -0.144617
38 55 -0.058493
38 56 -0.021451
38 57 -0.007254
38 58 -0.026680
38 59 -0.047253
38 60 -0.095272
38 61 -0.077122
38 62 -0.030614
38 63 0.125234
38 64 0.250037
38 65 0.207264
38 66 0.151807
38 67 0.093973
38 68 0.045315
38 69 0.015007
38 70 -0.010174

39 1 -0.049690
39 2 -0.058588
39 3 -0.040471
39 4 -0.017843
39 5 0.028845
39 6 0.058744
39 7 0.085387
39 8 0.113917
39 9 0.048448
39 10 0.024577
39 11 0.011088
39 12 0.007951
39 13 0.012795
39 14 0.007131
39 15 -0.006253
39 16 -0.044695
39 17 -0.082699
39 18 -0.090054
39 19 -0.098123
39 20 -0.102647
39 21 -0.107081
39 22 -0.080623
39 23 -0.063728
39 24 -0.079035
39 25 -0.111555
39 26 -0.112832
39 27 -0.181583
39 28 -0.286672
39 29 -0.273538
39 30 -0.159616
39 31 0.057939
39 32 0.126725
39 33 0.081617
39 34 0.000894
39 35 -0.110770
39 36 -0.031796
39 37 0.159522
39 38 -0.089210
39 39 1
39 40 -0.027600
39 41 -0.001127
39 42 -0.040738
39 43 -0.020015
39 44 -0.013805
39 45 -0.012066
39 46 -0.010082
39 47 -0.009677
39 48 -0.033797
39 49 -0.050141
39 50 -0.095088
39 51 -0.075696
39 52 -0.114411
39 53 -0.143285
39 54 -0.087036
39 55 0.025390
39 56 0.053806
39 57 0.054550
39 58 0.024152
39 59 0.000681
39 60 -0.045742
39 61 -0.028649
39 62 0.030368
39 63 0.164904
39 64 0.188470
39 65 0.144910
39 66 0.109473
39 67 0.063529
39 68 0.019330
39 69 -0.007823
39 70 -0.031108

40 1 -0.052278
40 2 -0.061765
40 3 -0.049889
40 4 -0.036113
40 5 -0.000213
40 6 0.017044
40 7 0.031690
40 8 0.050974
40 9 0.011498
40 10 0.005582
40 11 -0.007342
40 12 0.016208
40 13 0.026466
40 14 0.024440
40 15 0.014303
40 16 -0.027527
40 17 -0.068152
40 18 -0.067823
40 19 -0.086548
40 20 -0.099113
40 21 -0.109198
40 22 -0.082572
40 23 -0.063350
40 24 -0.081987
40 25 -0.123458
40 26 -0.132169
40 27 -0.216850
40 28 -0.312017
40 29 -0.169001
40 30 -0.029477
40 31 0.101850
40 32 0.120053
40 33 0.063846
40 34 -0.004047
40 35 -0.088070
40 36 -0.045799
40 37 0.108984
40 38 -0.116307
40 39 -0.027600
40 40 1
40 41 0.026830
40 42 -0.039546
40 43 -0.012486
40 44 -0.009324
40 45 -0.009233
40 46 -0.008415
40 47 -0.008661
40 48 -0.037291
40 49 -0.055264
40 50 -0.097771
40 51 -0.069564
40 52 -0.117436
40 53 -0.155343
40 54 -0.096954
40 55 0.045225
40 56 0.068900
40 57 0.061864
40 58 0.026014
40 59 0.002861
40 60 -0.039429
40 61 -0.014443
40 62 0.049428
40 63 0.104726
40 64 0.102841
40 65 0.077216
40 66 0.059286
40 67 0.027440
40 68 -0.006176
40 69 -0.025598
40 70 -0.039516

41 1 -0.053500
41 2 -0.056292
41 3 -0.049259
41 4 -0.047013
41 5 -0.024058
41 6 -0.020128
41 7 -0.014444
41 8 -0.003180
41 9 -0.026894
41 10 -0.018461
41 11 -0.053064
41 12 -0.052269
41 13 0.012725
41 14 0.035226
41 15 0.034700
41 16 -0.009922
41 17 -0.052016
41 18 -0.039010
41 19 -0.067729
41 20 -0.088437
41 21 -0.099548
41 22 -0.078514
41 23 -0.059053
41 24 -0.067283
41 25 -0.117264
41 26 -0.163233
41 27 -0.201646
41 28 -0.215179
41 29 0.008932
41 30 0.068069
41 31 0.132855
41 32 0.127666
41 33 0.064954
41 34 0.013109
41 35 -0.053297
41 36 -0.053534
41 37 0.073096
41 38 -0.108666
41 39 -0.001127
41 40 0.026830
41 41 1
41 42 -0.024466
41 43 -0.016265
41 44 -0.023785
41 45 -0.024510
41 46 -0.023600
41 47 -0.023393
41 48 -0.051573
41 49 -0.063064
41 50 -0.105932
41 51 -0.074157
41 52 -0.132061
41 53 -0.185995
41 54 -0.133620
41 55 0.058682
41 56 0.077716
41 57 0.054409
41 58 0.008403
41 59 -0.017457
41 60 -0.056025
41 61 -0.029177
41 62 0.020421
41 63 0.045102
41 64 0.044827
41 65 0.031018
41 66 0.022452
41 67 0.001609
41 68 -0.020987
41 69 -0.034171
41 70 -0.041353

42 1 -0.042830
42 2 -0.052463
42 3 -0.049414
42 4 -0.050114
42 5 -0.037639
42 6 -0.035981
42 7 -0.031515
42 8 -0.018875
42 9 -0.020711
42 10 -0.012690
42 11 -0.035474
42 12 0.013867
42 13 0.046918
42 14 0.051925
42 15 0.045699
42 16 0.001463
42 17 -0.039464
42 18 -0.022932
42 19 -0.058957
42 20 -0.090838
42 21 -0.122633
42 22 -0.096955
42 23 -0.070469
42 24 -0.101598
42 25 -0.172868
42 26 -0.177327
42 27 -0.213624
42 28 -0.087535
42 29 0.048801
42 30 0.063146
42 31 0.087159
42 32 0.077355
42 33 0.035495
42 34 -0.003388
42 35 -0.052123
42 36 -0.045286
42 37 0.052073
42 38 -0.090054
42 39 -0.040738
42 40 -0.039546
42 41 -0.024466
42 42 1
42 43 0.027579
42 44 0.011438
42 45 0.005554
42 46 -0.000393
42 47 -0.004748
42 48 -0.050601
42 49 -0.078570
42 50 -0.107411
42 51 -0.051095
42 52 -0.115307
42 53 -0.159254
42 54 -0.083431
42 55 0.102525
42 56 0.095947
42 57 0.067270
42 58 0.033241
42 59 0.024036
42 60 0.016469
42 61 0.022491
42 62 0.046413
42 63 0.052380
42 64 0.042489
42 65 0.024583
42 66 0.014817
42 67 -0.006435
42 68 -0.030278
42 69 -0.041680
42 70 -0.044126

43 1 -0.025809
43 2 -0.036364
43 3 -0.040210
43 4 -0.052155
43 5 -0.055478
43 6 -0.057779
43 7 -0.053034
43 8 -0.037135
43 9 -0.021886
43 10 -0.018155
43 11 -0.040470
43 12 0.005082
43 13 0.031236
43 14 0.040420
43 15 0.039650
43 16 0.005909
43 17 -0.025912
43 18 -0.003792
43 19 -0.036056
43 20 -0.071068
43 21 -0.125021
43 22 -0.116389
43 23 -0.093739
43 24 -0.161500
43 25 -0.184140
43 26 -0.103836
43 27 -0.011673
43 28 0.028138
43 29 0.059609
43 30 0.059544
43 31 0.070130
43 32 0.059570
43 33 0.023708
43 34 -0.007656
43 35 -0.039787
43 36 -0.031253
43 37 0.058069
43 38 -0.060545
43 39 -0.020015
43 40 -0.012486
43 41 -0.016265
43 42 0.027579
43 43 1
43 44 0.008403
43 45 -0.002615
43 46 -0.012163
43 47 -0.015191
43 48 -0.067103
43 49 -0.099138
43 50 -0.106013
43 51 -0.032188
43 52 -0.098488
43 53 -0.131219
43 54 -0.069009
43 55 0.076402
43 56 0.058984
43 57 0.032046
43 58 0.016735
43 59 0.033141
43 60 0.064358
43 61 0.054442
43 62 0.062052
43 63 0.055425
43 64 0.039172
43 65 0.017864
43 66 0.006258
43 67 -0.015199
43 68 -0.038629
43 69 -0.047180
43 70 -0.042502

44 1 -0.014437
44 2 -0.018284
44 3 -0.020398
44 4 -0.040224
44 5 -0.061015
44 6 -0.073892
44 7 -0.073029
44 8 -0.056927
44 9 -0.028424
44 10 -0.022049
44 11 -0.043085
44 12 -0.007613
44 13 0.012206
44 14 0.024234
44 15 0.027180
44 16 0.001332
44 17 -0.023165
44 18 0.003207
44 19 -0.022762
44 20 -0.047648
44 21 -0.095826
44 22 -0.105119
44 23 -0.076615
44 24 -0.139554
44 25 -0.097852
44 26 -0.031513
44 27 0.048088
44 28 0.041742
44 29 0.047785
44 30 0.043103
44 31 0.048305
44 32 0.039935
44 33 0.009937
44 34 -0.011333
44 35 -0.026673
44 36 -0.026366
44 37 0.054659
44 38 -0.051544
44 39 -0.013805
44 40 -0.009324
44 41 -0.023785
44 42 0.011438
44 43 0.008403
44 44 1
44 45 -0.020805
44 46 -0.031619
44 47 -0.029732
44 48 -0.082744
44 49 -0.110010
44 50 -0.091492
44 51 -0.013243
44 52 -0.084436
44 53 -0.110357
44 54 -0.070454
44 55 0.040830
44 56 0.018010
44 57 -0.006027
44 58 0.002515
44 59 0.044921
44 60 0.089831
44 61 0.060380
44 62 0.057213
44 63 0.043864
44 64 0.025713
44 65 0.004902
44 66 -0.005572
44 67 -0.023514
44 68 -0.041685
44 69 -0.044797
44 70 -0.032563

45 1 -0.013173
45 2 -0.010763
45 3 -0.007002
45 4 -0.024252
45 5 -0.051048
45 6 -0.075344
45 7 -0.081017
45 8 -0.067054
45 9 -0.028472
45 10 -0.014423
45 11 -0.031367
45 12 -0.006378
45 13 0.009572
45 14 0.021885
45 15 0.025524
45 16 0.003484
45 17 -0.017591
45 18 0.010174
45 19 -0.012833
45 20 -0.026388
45 21 -0.045060
45 22 -0.047380
45 23 0.033149
45 24 -0.024842
45 25 -0.002229
45 26 0.021729
45 27 0.060205
45 28 0.036564
45 29 0.039009
45 30 0.031782
45 31 0.034392
45 32 0.029126
45 33 0.005030
45 34 -0.005406
45 35 -0.008348
45 36 -0.021918
45 37 0.050342
45 38 -0.049532
45 39 -0.012066
45 40 -0.009233
45 41 -0.024510
45 42 0.005554
45 43 -0.002615
45 44 -0.020805
45 45 1
45 46 -0.035013
45 47 -0.025233
45 48 -0.077625
45 49 -0.092295
45 50 -0.051311
45 51 0.013455
45 52 -0.063113
45 53 -0.081951
45 54 -0.062063
45 55 0.023042
45 56 -0.001504
45 57 -0.019323
45 58 0.014692
45 59 0.058767
45 60 0.083315
45 61 0.047799
45 62 0.043186
45 63 0.029162
45 64 0.011871
45 65 -0.006566
45 66 -0.014586
45 67 -0.027481
45 68 -0.038431
45 69 -0.037063
45 70 -0.022090

46 1 -0.012041
46 2 -0.005561
46 3 0.003525
46 4 -0.006229
46 5 -0.027307
46 6 -0.058415
46 7 -0.071821
46 8 -0.063320
46 9 -0.020711
46 10 0.003747
46 11 -0.009942
46 12 -0.000021
46 13 0.013841
46 14 0.024948
46 15 0.026850
46 16 0.005337
46 17 -0.015422
46 18 0.010398
46 19 -0.013861
46 20 -0.022020
46 21 -0.010388
46 22 0.007115
46 23 0.125366
46 24 0.029272
46 25 0.036707
46 26 0.041893
46 27 0.055145
46 28 0.027558
46 29 0.032340
46 30 0.024340
46 31 0.025950
46 32 0.024528
46 33 0.007508
46 34 0.008795
46 35 0.013739
46 36 -0.015834
46 37 0.047227
46 38 -0.048041
46 39 -0.010082
46 40 -0.008415
46 41 -0.023600
46 42 -0.000393
46 43 -0.012163
46 44 -0.031619
46 45 -0.035013
46 46 1
46 47 -0.002858
46 48 -0.059354
46 49 -0.053316
46 50 -0.004253
46 51 0.026599
46 52 -0.049345
46 53 -0.055663
46 54 -0.051712
46 55 0.012049
46 56 -0.000160
46 57 0.003234
46 58 0.051436
46 59 0.069828
46 60 0.069441
46 61 0.037889
46 62 0.034599
46 63 0.021479
46 64 0.005926
46 65 -0.009301
46 66 -0.014124
46 67 -0.021759
46 68 -0.026111
46 69 -0.022791
46 70 -0.009939

47 1 -0.012087
47 2 -0.003402
47 3 0.008884
47 4 0.005806
47 5 -0.005003
47 6 -0.036049
47 7 -0.054715
47 8 -0.053153
47 9 -0.012585
47 10 0.020868
47 11 0.007830
47 12 0.003405
47 13 0.015758
47 14 0.026089
47 15 0.025777
47 16 0.003785
47 17 -0.017382
47 18 0.005832
47 19 -0.020510
47 20 -0.025573
47 21 0.012248
47 22 0.044259
47 23 0.133954
47 24 0.048815
47 25 0.051494
47 26 0.047214
47 27 0.048486
47 28 0.020343
47 29 0.027232
47 30 0.018550
47 31 0.018973
47 32 0.021027
47 33 0.011758
47 34 0.024514
47 35 0.032529
47 36 -0.012340
47 37 0.041108
47 38 -0.048535
47 39 -0.009677
47 40 -0.008661
47 41 -0.023393
47 42 -0.004748
47 43 -0.015191
47 44 -0.029732
47 45 -0.025233
47 46 -0.002858
47 47 1
47 48 -0.007238
47 49 0.029078
47 50 0.043643
47 51 0.018858
47 52 -0.046117
47 53 -0.031128
47 54 -0.039816
47 55 0.001794
47 56 0.018776
47 57 0.044350
47 58 0.076421
47 59 0.068789
47 60 0.053655
47 61 0.029283
47 62 0.028116
47 63 0.016546
47 64 0.003246
47 65 -0.008347
47 66 -0.009811
47 67 -0.012880
47 68 -0.012533
47 69 -0.009478
47 70 -0.000933

48 1 -0.027111
48 2 -0.021607
48 3 -0.008934
48 4 -0.004803
48 5 -0.000170
48 6 -0.017774
48 7 -0.030691
48 8 -0.032671
48 9 -0.004626
48 10 0.028848
48 11 0.007607
48 12 -0.013449
48 13 0.014424
48 14 0.035852
48 15 0.030995
48 16 -0.004712
48 17 -0.037094
48 18 -0.027147
48 19 -0.068701
48 20 -0.085910
48 21 -0.043078
48 22 -0.033683
48 23 0.007805
48 24 -0.020597
48 25 -0.012392
48 26 -0.007709
48 27 -0.000754
48 28 -0.015633
48 29 0.000225
48 30 -0.000897
48 31 0.004825
48 32 0.015697
48 33 0.018516
48 34 0.038092
48 35 0.036087
48 36 -0.018769
48 37 0.019017
48 38 -0.066787
48 39 -0.033797
48 40 -0.037291
48 41 -0.051573
48 42 -0.050601
48 43 -0.067103
48 44 -0.082744
48 45 -0.077625
48 46 -0.059354
48 47 -0.007238
48 48 1
48 49 0.103908
48 50 0.004604
48 51 -0.047956
48 52 -0.081110
48 53 -0.019330
48 54 -0.015295
48 55 0.043349
48 56 0.092933
48 57 0.089716
48 58 0.075935
48 59 0.048673
48 60 0.024459
48 61 0.004925
48 62 0.006213
48 63 0.001748
48 64 -0.003737
48 65 -0.008268
48 66 -0.005648
48 67 -0.006740
48 68 -0.007362
48 69 -0.009423
48 70 -0.008553

49 1 -0.038083
49 2 -0.036607
49 3 -0.024630
49 4 -0.015874
49 5 -0.001662
49 6 -0.006965
49 7 -0.010823
49 8 -0.010051
49 9 0.009095
49 10 0.036128
49 11 0.011554
49 12 -0.013239
49 13 0.033906
49 14 0.072242
49 15 0.067861
49 16 0.014656
49 17 -0.035611
49 18 -0.047609
49 19 -0.112386
49 20 -0.152109
49 21 -0.124244
49 22 -0.153940
49 23 -0.112862
49 24 -0.085901
49 25 -0.067657
49 26 -0.038941
49 27 -0.034030
49 28 -0.036437
49 29 -0.013941
49 30 -0.005983
49 31 0.006243
49 32 0.024879
49 33 0.035987
49 34 0.053696
49 35 0.037274
49 36 -0.018465
49 37 0.005400
49 38 -0.075691
49 39 -0.050141
49 40 -0.055264
49 41 -0.063064
49 42 -0.078570
49 43 -0.099138
49 44 -0.110010
49 45 -0.092295
49 46 -0.053316
49 47 0.029078
49 48 0.103908
49 49 1
49 50 -0.167926
49 51 -0.126479
49 52 -0.060633
49 53 0.061716
49 54 0.078429
49 55 0.129183
49 56 0.148517
49 57 0.107722
49 58 0.070876
49 59 0.036853
49 60 0.009674
49 61 -0.009114
49 62 -0.007316
49 63 -0.005357
49 64 -0.004211
49 65 -0.004135
49 66 -0.000286
49 67 -0.002571
49 68 -0.006873
49 69 -0.013957
49 70 -0.018587

50 1 -0.064712
50 2 -0.063131
50 3 -0.050831
50 4 -0.042692
50 5 -0.033256
50 6 -0.040548
50 7 -0.047391
50 8 -0.051400
50 9 -0.045463
50 10 -0.019744
50 11 -0.041902
50 12 -0.066037
50 13 -0.041586
50 14 -0.021821
50 15 -0.024895
50 16 -0.066540
50 17 -0.104392
50 18 -0.110525
50 19 -0.166513
50 20 -0.193703
50 21 -0.121943
50 22 -0.063057
50 23 -0.027006
50 24 -0.040683
50 25 -0.065027
50 26 -0.070190
50 27 -0.062126
50 28 -0.063452
50 29 -0.057238
50 30 -0.052636
50 31 -0.046907
50 32 -0.034258
50 33 -0.023664
50 34 -0.008264
50 35 -0.023265
50 36 -0.071047
50 37 -0.053488
50 38 -0.118178
50 39 -0.095088
50 40 -0.097771
50 41 -0.105932
50 42 -0.107411
50 43 -0.106013
50 44 -0.091492
50 45 -0.051311
50 46 -0.004253
50 47 0.043643
50 48 0.004604
50 49 -0.167926
50 50 1
50 51 -0.090531
50 52 -0.076834
50 53 -0.025279
50 54 0.007760
50 55 0.033668
50 56 0.051068
50 57 0.037552
50 58 0.023418
50 59 0.002280
50 60 -0.020567
50 61 -0.039805
50 62 -0.040985
50 63 -0.040355
50 64 -0.038341
50 65 -0.036335
50 66 -0.030697
50 67 -0.030791
50 68 -0.033253
50 69 -0.037412
50 70 -0.040264

51 1 -0.054151
51 2 -0.049244
51 3 -0.037304
51 4 -0.033330
51 5 -0.029559
51 6 -0.042089
51 7 -0.052901
51 8 -0.059230
51 9 -0.058535
51 10 -0.027330
51 11 -0.040489
51 12 -0.054274
51 13 -0.049081
51 14 -0.044588
51 15 -0.050396
51 16 -0.083859
51 17 -0.103486
51 18 -0.071647
51 19 -0.087495
51 20 -0.030956
51 21 0.268480
51 22 0.303076
51 23 0.139396
51 24 0.151845
51 25 0.103184
51 26 0.023599
51 27 0.027273
51 28 0.009126
51 29 -0.011842
51 30 -0.025123
51 31 -0.037227
51 32 -0.037205
51 33 -0.031346
51 34 -0.016622
51 35 -0.033977
51 36 -0.082245
51 37 -0.060817
51 38 -0.111016
51 39 -0.075696
51 40 -0.069564
51 41 -0.074157
51 42 -0.051095
51 43 -0.032188
51 44 -0.013243
51 45 0.013455
51 46 0.026599
51 47 0.018858
51 48 -0.047956
51 49 -0.126479
51 50 -0.090531
51 51 1
51 52 -0.036100
51 53 -0.011090
51 54 0.047200
51 55 0.031919
51 56 0.037378
51 57 0.026610
51 58 0.018783
51 59 0.006392
51 60 -0.012203
51 61 -0.025702
51 62 -0.025338
51 63 -0.029263
51 64 -0.032053
51 65 -0.033477
51 66 -0.029772
51 67 -0.030433
51 68 -0.032224
51 69 -0.033940
51 70 -0.034038

52 1 -0.089177
52 2 -0.086645
52 3 -0.076792
52 4 -0.072769
52 5 -0.064060
52 6 -0.072103
52 7 -0.079306
52 8 -0.085749
52 9 -0.091151
52 10 -0.064507
52 11 -0.087828
52 12 -0.113262
52 13 -0.105277
52 14 -0.084436
52 15 -0.070449
52 16 -0.098564
52 17 -0.111514
52 18 -0.075872
52 19 -0.114086
52 20 -0.074358
52 21 0.126338
52 22 0.084649
52 23 0.010486
52 24 0.037809
52 25 0.001573
52 26 -0.069967
52 27 -0.049169
52 28 -0.052617
52 29 -0.051711
52 30 -0.055230
52 31 -0.061880
52 32 -0.057732
52 33 -0.049535
52 34 -0.035428
52 35 -0.058799
52 36 -0.110165
52 37 -0.091869
52 38 -0.147895
52 39 -0.114411
52 40 -0.117436
52 41 -0.132061
52 42 -0.115307
52 43 -0.098488
52 44 -0.084436
52 45 -0.063113
52 46 -0.049345
52 47 -0.046117
52 48 -0.081110
52 49 -0.060633
52 50 -0.076834
52 51 -0.036100
52 52 1
52 53 -0.022744
52 54 0.016347
52 55 -0.008895
52 56 0.002773
52 57 -0.014474
52 58 -0.030865
52 59 -0.046964
52 60 -0.067951
52 61 -0.074245
52 62 -0.067536
52 63 -0.065438
52 64 -0.062622
52 65 -0.059951
52 66 -0.054481
52 67 -0.055012
52 68 -0.057761
52 69 -0.061785
52 70 -0.064443

53 1 -0.110115
53 2 -0.107514
53 3 -0.096674
53 4 -0.090714
53 5 -0.075917
53 6 -0.080781
53 7 -0.086260
53 8 -0.094900
53 9 -0.108454
53 10 -0.080858
53 11 -0.114422
53 12 -0.160265
53 13 -0.149682
53 14 -0.100539
53 15 -0.042514
53 16 -0.071425
53 17 -0.090631
53 18 -0.062860
53 19 -0.117439
53 20 -0.091213
53 21 0.031247
53 22 0.023697
53 23 -0.015847
53 24 -0.009253
53 25 -0.050870
53 26 -0.138374
53 27 -0.113372
53 28 -0.118330
53 29 -0.093059
53 30 -0.086552
53 31 -0.081552
53 32 -0.066769
53 33 -0.053512
53 34 -0.037492
53 35 -0.067636
53 36 -0.127225
53 37 -0.108446
53 38 -0.179087
53 39 -0.143285
53 40 -0.155343
53 41 -0.185995
53 42 -0.159254
53 43 -0.131219
53 44 -0.110357
53 45 -0.081951
53 46 -0.055663
53 47 -0.031128
53 48 -0.019330
53 49 0.061716
53 50 -0.025279
53 51 -0.011090
53 52 -0.022744
53 53 1
53 54 0.033270
53 55 0.018476
53 56 0.028239
53 57 -0.009684
53 58 -0.043604
53 59 -0.070504
53 60 -0.100917
53 61 -0.104608
53 62 -0.094117
53 63 -0.088288
53 64 -0.080377
53 65 -0.072804
53 66 -0.064074
53 67 -0.063384
53 68 -0.066234
53 69 -0.072051
53 70 -0.077381

54 1 -0.096967
54 2 -0.092611
54 3 -0.086604
54 4 -0.091170
54 5 -0.087065
54 6 -0.103655
54 7 -0.116705
54 8 -0.126993
54 9 -0.131559
54 10 -0.104792
54 11 -0.146267
54 12 -0.186406
54 13 -0.223469
54 14 -0.081991
54 15 0.099233
54 16 0.115880
54 17 0.095998
54 18 0.147078
54 19 0.097031
54 20 0.087859
54 21 0.132055
54 22 0.097301
54 23 0.050202
54 24 0.081350
54 25 0.099712
54 26 0.046589
54 27 0.036818
54 28 -0.000743
54 29 0.028395
54 30 0.010442
54 31 -0.003329
54 32 -0.015944
54 33 -0.038479
54 34 -0.036067
54 35 -0.061206
54 36 -0.112069
54 37 -0.057394
54 38 -0.144617
54 39 -0.087036
54 40 -0.096954
54 41 -0.133620
54 42 -0.083431
54 43 -0.069009
54 44 -0.070454
54 45 -0.062063
54 46 -0.051712
54 47 -0.039816
54 48 -0.015295
54 49 0.078429
54 50 0.007760
54 51 0.047200
54 52 0.016347
54 53 0.033270
54 54 1
54 55 0.002810
54 56 -0.014720
54 57 -0.048925
54 58 -0.072608
54 59 -0.087660
54 60 -0.108701
54 61 -0.095805
54 62 -0.072579
54 63 -0.069542
54 64 -0.070210
54 65 -0.071488
54 66 -0.067632
54 67 -0.069396
54 68 -0.071600
54 69 -0.073794
54 70 -0.073170

55 1 -0.044018
55 2 -0.030465
55 3 -0.021735
55 4 -0.032174
55 5 -0.038155
55 6 -0.074526
55 7 -0.103267
55 8 -0.116286
55 9 -0.086980
55 10 -0.040189
55 11 -0.044276
55 12 0.009666
55 13 0.000237
55 14 0.107094
55 15 0.130381
55 16 0.108087
55 17 0.080804
55 18 0.122631
55 19 0.097735
55 20 0.094598
55 21 0.129185
55 22 0.124256
55 23 0.113888
55 24 0.143809
55 25 0.186636
55 26 0.249323
55 27 0.169336
55 28 0.090163
55 29 0.111795
55 30 0.076163
55 31 0.059240
55 32 0.043791
55 33 0.008940
55 34 0.019754
55 35 0.013192
55 36 -0.047630
55 37 0.038964
55 38 -0.058493
55 39 0.025390
55 40 0.045225
55 41 0.058682
55 42 0.102525
55 43 0.076402
55 44 0.040830
55 45 0.023042
55 46 0.012049
55 47 0.001794
55 48 0.043349
55 49 0.129183
55 50 0.033668
55 51 0.031919
55 52 -0.008895
55 53 0.018476
55 54 0.002810
55 55 1
55 56 0.033667
55 57 0.006439
55 58 -0.011486
55 59 -0.019689
55 60 -0.036090
55 61 -0.017669
55 62 0.005518
55 63 -0.006314
55 64 -0.024373
55 65 -0.038308
55 66 -0.039625
55 67 -0.041821
55 68 -0.040225
55 69 -0.037946
55 70 -0.032190

56 1 -0.034122
56 2 -0.019119
56 3 -0.011139
56 4 -0.025398
56 5 -0.035705
56 6 -0.083584
56 7 -0.116318
56 8 -0.117679
56 9 -0.037437
56 10 0.005739
56 11 0.028200
56 12 0.113912
56 13 0.240577
56 14 0.204196
56 15 0.151633
56 16 0.110462
56 17 0.072624
56 18 0.092108
56 19 0.064426
56 20 0.054621
56 21 0.076443
56 22 0.080849
56 23 0.087382
56 24 0.082339
56 25 0.107848
56 26 0.144948
56 27 0.108498
56 28 0.053375
56 29 0.088283
56 30 0.069872
56 31 0.072535
56 32 0.075284
56 33 0.046262
56 34 0.059917
56 35 0.069264
56 36 0.004356
56 37 0.099699
56 38 -0.021451
56 39 0.053806
56 40 0.068900
56 41 0.077716
56 42 0.095947
56 43 0.058984
56 44 0.018010
56 45 -0.001504
56 46 -0.000160
56 47 0.018776
56 48 0.092933
56 49 0.148517
56 50 0.051068
56 51 0.037378
56 52 0.002773
56 53 0.028239
56 54 -0.014720
56 55 0.033667
56 56 1
56 57 -0.005565
56 58 -0.022819
56 59 -0.024734
56 60 -0.031855
56 61 -0.005594
56 62 0.020557
56 63 0.007400
56 64 -0.014502
56 65 -0.033327
56 66 -0.037909
56 67 -0.041707
56 68 -0.039037
56 69 -0.035766
56 70 -0.027661

57 1 -0.026027
57 2 -0.009926
57 3 -0.000546
57 4 -0.017482
57 5 -0.035393
57 6 -0.097951
57 7 -0.128029
57 8 -0.108317
57 9 0.008626
57 10 0.056789
57 11 0.112291
57 12 0.133066
57 13 0.170839
57 14 0.129068
57 15 0.101693
57 16 0.071426
57 17 0.039262
57 18 0.053105
57 19 0.027924
57 20 0.016233
57 21 0.026697
57 22 0.035843
57 23 0.055060
57 24 0.025572
57 25 0.041009
57 26 0.064181
57 27 0.050448
57 28 0.012162
57 29 0.050781
57 30 0.043925
57 31 0.058431
57 32 0.070155
57 33 0.046228
57 34 0.057530
57 35 0.091472
57 36 0.033936
57 37 0.133057
57 38 -0.007254
57 39 0.054550
57 40 0.061864
57 41 0.054409
57 42 0.067270
57 43 0.032046
57 44 -0.006027
57 45 -0.019323
57 46 0.003234
57 47 0.044350
57 48 0.089716
57 49 0.107722
57 50 0.037552
57 51 0.026610
57 52 -0.014474
57 53 -0.009684
57 54 -0.048925
57 55 0.006439
57 56 -0.005565
57 57 1
57 58 -0.028097
57 59 -0.018520
57 60 -0.013483
57 61 0.009886
57 62 0.032161
57 63 0.016879
57 64 -0.006729
57 65 -0.028342
57 66 -0.034948
57 67 -0.041088
57 68 -0.038986
57 69 -0.034449
57 70 -0.023171

58 1 -0.034314
58 2 -0.016103
58 3 -0.003192
58 4 -0.026460
58 5 -0.072267
58 6 -0.153382
58 7 -0.168080
58 8 -0.130534
58 9 -0.018178
58 10 0.001596
58 11 0.039452
58 12 0.060034
58 13 0.065147
58 14 0.053990
58 15 0.047006
58 16 0.027753
58 17 0.003810
58 18 0.019113
58 19 -0.000080
58 20 -0.008734
58 21 -0.003749
58 22 0.012452
58 23 0.042889
58 24 -0.004629
58 25 0.000298
58 26 0.013026
58 27 0.004179
58 28 -0.027180
58 29 0.007548
58 30 0.005494
58 31 0.022971
58 32 0.031895
58 33 0.002850
58 34 -0.003408
58 35 0.040371
58 36 0.013112
58 37 0.118026
58 38 -0.026680
58 39 0.024152
58 40 0.026014
58 41 0.008403
58 42 0.033241
58 43 0.016735
58 44 0.002515
58 45 0.014692
58 46 0.051436
58 47 0.076421
58 48 0.075935
58 49 0.070876
58 50 0.023418
58 51 0.018783
58 52 -0.030865
58 53 -0.043604
58 54 -0.072608
58 55 -0.011486
58 56 -0.022819
58 57 -0.028097
58 58 1
58 59 -0.003948
58 60 0.007060
58 61 0.007911
58 62 0.020834
58 63 0.001171
58 64 -0.023187
58 65 -0.045410
58 66 -0.051520
58 67 -0.058493
58 68 -0.056622
58 69 -0.046911
58 70 -0.028718

59 1 -0.048004
59 2 -0.025155
59 3 -0.007133
59 4 -0.050415
59 5 -0.152809
59 6 -0.222767
59 7 -0.205103
59 8 -0.156959
59 9 -0.063079
59 10 -0.093630
59 11 -0.061811
59 12 0.010897
59 13 0.012494
59 14 0.010926
59 15 0.011623
59 16 -0.001968
59 17 -0.020683
59 18 -0.003277
59 19 -0.016509
59 20 -0.022415
59 21 -0.022664
59 22 -0.002544
59 23 0.032514
59 24 -0.016787
59 25 -0.022113
59 26 -0.016008
59 27 -0.025850
59 28 -0.056177
59 29 -0.023966
59 30 -0.023671
59 31 -0.003963
59 32 0.000787
59 33 -0.037061
59 34 -0.066139
59 35 -0.032211
59 36 -0.018984
59 37 0.101805
59 38 -0.047253
59 39 0.000681
59 40 0.002861
59 41 -0.017457
59 42 0.024036
59 43 0.033141
59 44 0.044921
59 45 0.058767
59 46 0.069828
59 47 0.068789
59 48 0.048673
59 49 0.036853
59 50 0.002280
59 51 0.006392
59 52 -0.046964
59 53 -0.070504
59 54 -0.087660
59 55 -0.019689
59 56 -0.024734
59 57 -0.018520
59 58 -0.003948
59 59 1
59 60 0.047675
59 61 0.003868
59 62 0.009025
59 63 -0.017592
59 64 -0.043569
59 65 -0.066472
59 66 -0.071266
59 67 -0.079840
59 68 -0.080915
59 69 -0.065245
59 70 -0.038728

60 1 -0.075969
60 2 -0.038148
60 3 0.007617
60 4 -0.047408
60 5 -0.177517
60 6 -0.225025
60 7 -0.217258
60 8 -0.190526
60 9 -0.139690
60 10 -0.218718
60 11 -0.167385
60 12 -0.053421
60 13 -0.042904
60 14 -0.037896
60 15 -0.031698
60 16 -0.039791
60 17 -0.052490
60 18 -0.031650
60 19 -0.036825
60 20 -0.037593
60 21 -0.038977
60 22 -0.014157
60 23 0.024008
60 24 -0.019222
60 25 -0.038810
60 26 -0.043738
60 27 -0.059377
60 28 -0.095934
60 29 -0.070206
60 30 -0.069915
60 31 -0.049065
60 32 -0.049869
60 33 -0.097935
60 34 -0.153906
60 35 -0.147492
60 36 -0.083272
60 37 0.057394
60 38 -0.095272
60 39 -0.045742
60 40 -0.039429
60 41 -0.056025
60 42 0.016469
60 43 0.064358
60 44 0.089831
60 45 0.083315
60 46 0.069441
60 47 0.053655
60 48 0.024459
60 49 0.009674
60 50 -0.020567
60 51 -0.012203
60 52 -0.067951
60 53 -0.100917
60 54 -0.108701
60 55 -0.036090
60 56 -0.031855
60 57 -0.013483
60 58 0.007060
60 59 0.047675
60 60 1
60 61 -0.053057
60 62 -0.035509
60 63 -0.069053
60 64 -0.088760
60 65 -0.102144
60 66 -0.094573
60 67 -0.095422
60 68 -0.093758
60 69 -0.069476
60 70 -0.038953

61 1 -0.084385
61 2 -0.035847
61 3 0.025332
61 4 -0.021396
61 5 -0.058128
61 6 -0.081185
61 7 -0.097145
61 8 -0.096313
61 9 -0.100817
61 10 -0.150915
61 11 -0.081984
61 12 -0.022063
61 13 -0.024151
61 14 -0.027868
61 15 -0.027357
61 16 -0.039041
61 17 -0.054086
61 18 -0.038445
61 19 -0.042521
61 20 -0.045754
61 21 -0.053419
61 22 -0.031574
61 23 -0.003549
61 24 -0.035417
61 25 -0.054492
61 26 -0.054737
61 27 -0.078313
61 28 -0.116593
61 29 -0.087244
61 30 -0.078596
61 31 -0.044286
61 32 -0.039165
61 33 -0.087944
61 34 -0.162971
61 35 -0.200548
61 36 -0.082398
61 37 0.087159
61 38 -0.077122
61 39 -0.028649
61 40 -0.014443
61 41 -0.029177
61 42 0.022491
61 43 0.054442
61 44 0.060380
61 45 0.047799
61 46 0.037889
61 47 0.029283
61 48 0.004925
61 49 -0.009114
61 50 -0.039805
61 51 -0.025702
61 52 -0.074245
61 53 -0.104608
61 54 -0.095805
61 55 -0.017669
61 56 -0.005594
61 57 0.009886
61 58 0.007911
61 59 0.003868
61 60 -0.053057
61 61 1
61 62 -0.005219
61 63 -0.047565
61 64 -0.052865
61 65 -0.057046
61 66 -0.043509
61 67 -0.053007
61 68 -0.069474
61 69 -0.058717
61 70 -0.043741

62 1 -0.137417
62 2 -0.085522
62 3 -0.026707
62 4 -0.016869
62 5 0.001939
62 6 0.003563
62 7 -0.007031
62 8 -0.011519
62 9 -0.056459
62 10 -0.081924
62 11 -0.018568
62 12 0.016832
62 13 0.002220
62 14 -0.009329
62 15 -0.014236
62 16 -0.028404
62 17 -0.044925
62 18 -0.033258
62 19 -0.034963
62 20 -0.038765
62 21 -0.048786
62 22 -0.028393
62 23 -0.006112
62 24 -0.027877
62 25 -0.045553
62 26 -0.042040
62 27 -0.069833
62 28 -0.114083
62 29 -0.088621
62 30 -0.078087
62 31 -0.032540
62 32 -0.022202
62 33 -0.070915
62 34 -0.160087
62 35 -0.249418
62 36 -0.084493
62 37 0.117002
62 38 -0.030614
62 39 0.030368
62 40 0.049428
62 41 0.020421
62 42 0.046413
62 43 0.062052
62 44 0.057213
62 45 0.043186
62 46 0.034599
62 47 0.028116
62 48 0.006213
62 49 -0.007316
62 50 -0.040985
62 51 -0.025338
62 52 -0.067536
62 53 -0.094117
62 54 -0.072579
62 55 0.005518
62 56 0.020557
62 57 0.032161
62 58 0.020834
62 59 0.009025
62 60 -0.035509
62 61 -0.005219
62 62 1
62 63 0.003428
62 64 0.010452
62 65 0.002934
62 66 0.008503
62 67 -0.016673
62 68 -0.049490
62 69 -0.054094
62 70 -0.060066

63 1 -0.103446
63 2 -0.001881
63 3 0.010266
63 4 0.000319
63 5 0.019461
63 6 0.023891
63 7 0.015979
63 8 0.006351
63 9 -0.067140
63 10 -0.087543
63 11 -0.013781
63 12 0.015909
63 13 -0.005738
63 14 -0.018270
63 15 -0.020799
63 16 -0.026838
63 17 -0.037589
63 18 -0.026067
63 19 -0.024593
63 20 -0.028829
63 21 -0.038470
63 22 -0.022748
63 23 -0.004987
63 24 -0.018155
63 25 -0.033223
63 26 -0.032954
63 27 -0.051846
63 28 -0.091500
63 29 -0.070623
63 30 -0.071914
63 31 -0.033140
63 32 -0.028439
63 33 -0.088995
63 34 -0.203530
63 35 -0.350572
63 36 -0.093444
63 37 0.209308
63 38 0.125234
63 39 0.164904
63 40 0.104726
63 41 0.045102
63 42 0.052380
63 43 0.055425
63 44 0.043864
63 45 0.029162
63 46 0.021479
63 47 0.016546
63 48 0.001748
63 49 -0.005357
63 50 -0.040355
63 51 -0.029263
63 52 -0.065438
63 53 -0.088288
63 54 -0.069542
63 55 -0.006314
63 56 0.007400
63 57 0.016879
63 58 0.001171
63 59 -0.017592
63 60 -0.069053
63 61 -0.047565
63 62 0.003428
63 63 1
63 64 0.039595
63 65 0.023114
63 66 0.024399
63 67 -0.005142
63 68 -0.035176
63 69 -0.038742
63 70 -0.048382

64 1 -0.004479
64 2 0.064850
64 3 0.035165
64 4 0.007897
64 5 0.021866
64 6 0.026155
64 7 0.020183
64 8 0.006782
64 9 -0.066364
64 10 -0.092446
64 11 -0.016361
64 12 0.008400
64 13 -0.015205
64 14 -0.025933
64 15 -0.024238
64 16 -0.021438
64 17 -0.027342
64 18 -0.017533
64 19 -0.016857
64 20 -0.023013
64 21 -0.032243
64 22 -0.021425
64 23 -0.007497
64 24 -0.017679
64 25 -0.028624
64 26 -0.029737
64 27 -0.040793
64 28 -0.070531
64 29 -0.046227
64 30 -0.050304
64 31 -0.021401
64 32 -0.021898
64 33 -0.089305
64 34 -0.211939
64 35 -0.354897
64 36 0.002326
64 37 0.352094
64 38 0.250037
64 39 0.188470
64 40 0.102841
64 41 0.044827
64 42 0.042489
64 43 0.039172
64 44 0.025713
64 45 0.011871
64 46 0.005926
64 47 0.003246
64 48 -0.003737
64 49 -0.004211
64 50 -0.038341
64 51 -0.032053
64 52 -0.062622
64 53 -0.080377
64 54 -0.070210
64 55 -0.024373
64 56 -0.014502
64 57 -0.006729
64 58 -0.023187
64 59 -0.043569
64 60 -0.088760
64 61 -0.052865
64 62 0.010452
64 63 0.039595
64 64 1
64 65 0.022674
64 66 0.023678
64 67 -0.005403
64 68 -0.026385
64 69 -0.025242
64 70 -0.032928

65 1 0.067714
65 2 0.094267
65 3 0.045437
65 4 0.007724
65 5 0.017464
65 6 0.024325
65 7 0.023178
65 8 0.011920
65 9 -0.029661
65 10 -0.080890
65 11 -0.017583
65 12 0.001385
65 13 -0.018354
65 14 -0.024929
65 15 -0.020083
65 16 -0.013999
65 17 -0.019709
65 18 -0.013434
65 19 -0.016415
65 20 -0.024609
65 21 -0.033272
65 22 -0.025648
65 23 -0.014503
65 24 -0.026339
65 25 -0.033039
65 26 -0.033035
65 27 -0.041048
65 28 -0.063689
65 29 -0.035707
65 30 -0.035094
65 31 -0.008038
65 32 -0.003265
65 33 -0.057848
65 34 -0.148827
65 35 -0.149525
65 36 0.151341
65 37 0.341926
65 38 0.207264
65 39 0.144910
65 40 0.077216
65 41 0.031018
65 42 0.024583
65 43 0.017864
65 44 0.004902
65 45 -0.006566
65 46 -0.009301
65 47 -0.008347
65 48 -0.008268
65 49 -0.004135
65 50 -0.036335
65 51 -0.033477
65 52 -0.059951
65 53 -0.072804
65 54 -0.071488
65 55 -0.038308
65 56 -0.033327
65 57 -0.028342
65 58 -0.045410
65 59 -0.066472
65 60 -0.102144
65 61 -0.057046
65 62 0.002934
65 63 0.023114
65 64 0.022674
65 65 1
65 66 0.021775
65 67 -0.009306
65 68 -0.018039
65 69 -0.012802
65 70 -0.018459

66 1 0.108816
66 2 0.118717
66 3 0.065824
66 4 0.022314
66 5 0.027375
66 6 0.038191
66 7 0.038062
66 8 0.026757
66 9 0.014234
66 10 -0.050487
66 11 -0.007696
66 12 0.004136
66 13 -0.011041
66 14 -0.015233
66 15 -0.010566
66 16 -0.006510
66 17 -0.014660
66 18 -0.010918
66 19 -0.016942
66 20 -0.026000
66 21 -0.033997
66 22 -0.027305
66 23 -0.017117
66 24 -0.032370
66 25 -0.035599
66 26 -0.032974
66 27 -0.040807
66 28 -0.060146
66 29 -0.031514
66 30 -0.027678
66 31 -0.000815
66 32 0.009379
66 33 -0.029279
66 34 -0.085554
66 35 -0.002405
66 36 0.174066
66 37 0.277336
66 38 0.151807
66 39 0.109473
66 40 0.059286
66 41 0.022452
66 42 0.014817
66 43 0.006258
66 44 -0.005572
66 45 -0.014586
66 46 -0.014124
66 47 -0.009811
66 48 -0.005648
66 49 -0.000286
66 50 -0.030697
66 51 -0.029772
66 52 -0.054481
66 53 -0.064074
66 54 -0.067632
66 55 -0.039625
66 56 -0.037909
66 57 -0.034948
66 58 -0.051520
66 59 -0.071266
66 60 -0.094573
66 61 -0.043509
66 62 0.008503
66 63 0.024399
66 64 0.023678
66 65 0.021775
66 66 1
66 67 -0.007590
66 68 0.006083
66 69 0.012662
66 70 0.006112

67 1 0.078198
67 2 0.088924
67 3 0.045976
67 4 0.007622
67 5 0.012200
67 6 0.035245
67 7 0.037967
67 8 0.027203
67 9 0.028961
67 10 -0.034984
67 11 -0.011390
67 12 -0.004693
67 13 -0.011275
67 14 -0.011999
67 15 -0.008205
67 16 -0.008254
67 17 -0.019528
67 18 -0.018082
67 19 -0.026784
67 20 -0.036202
67 21 -0.043589
67 22 -0.036469
67 23 -0.026851
67 24 -0.047303
67 25 -0.047998
67 26 -0.042678
67 27 -0.052822
67 28 -0.070442
67 29 -0.042520
67 30 -0.035483
67 31 -0.007611
67 32 0.006661
67 33 -0.020430
67 34 -0.058038
67 35 0.027056
67 36 0.136779
67 37 0.208556
67 38 0.093973
67 39 0.063529
67 40 0.027440
67 41 0.001609
67 42 -0.006435
67 43 -0.015199
67 44 -0.023514
67 45 -0.027481
67 46 -0.021759
67 47 -0.012880
67 48 -0.006740
67 49 -0.002571
67 50 -0.030791
67 51 -0.030433
67 52 -0.055012
67 53 -0.063384
67 54 -0.069396
67 55 -0.041821
67 56 -0.041707
67 57 -0.041088
67 58 -0.058493
67 59 -0.079840
67 60 -0.095422
67 61 -0.053007
67 62 -0.016673
67 63 -0.005142
67 64 -0.005403
67 65 -0.009306
67 66 -0.007590
67 67 1
67 68 0.053568
67 69 0.033001
67 70 0.014409

68 1 0.017147
68 2 0.024326
68 3 -0.008449
68 4 -0.030238
68 5 -0.012610
68 6 0.032914
68 7 0.039167
68 8 0.027613
68 9 0.030084
68 10 -0.025884
68 11 -0.017291
68 12 -0.015143
68 13 -0.012515
68 14 -0.010643
68 15 -0.008764
68 16 -0.014000
68 17 -0.028720
68 18 -0.029488
68 19 -0.040355
68 20 -0.049813
68 21 -0.056845
68 22 -0.048108
68 23 -0.038672
68 24 -0.065108
68 25 -0.063898
68 26 -0.055343
68 27 -0.069666
68 28 -0.086667
68 29 -0.059716
68 30 -0.049347
68 31 -0.019353
68 32 -0.001629
68 33 -0.020789
68 34 -0.050383
68 35 0.012737
68 36 0.094453
68 37 0.152330
68 38 0.045315
68 39 0.019330
68 40 -0.006176
68 41 -0.020987
68 42 -0.030278
68 43 -0.038629
68 44 -0.041685
68 45 -0.038431
68 46 -0.026111
68 47 -0.012533
68 48 -0.007362
68 49 -0.006873
68 50 -0.033253
68 51 -0.032224
68 52 -0.057761
68 53 -0.066234
68 54 -0.071600
68 55 -0.040225
68 56 -0.039037
68 57 -0.038986
68 58 -0.056622
68 59 -0.080915
68 60 -0.093758
68 61 -0.069474
68 62 -0.049490
68 63 -0.035176
68 64 -0.026385
68 65 -0.018039
68 66 0.006083
68 67 0.053568
68 68 1
68 69 -0.024083
68 70 -0.036423

69 1 0.015298
69 2 0.011672
69 3 -0.020102
69 4 -0.030301
69 5 -0.020805
69 6 0.017407
69 7 0.018493
69 8 0.011334
69 9 0.013903
69 10 -0.029012
69 11 -0.023417
69 12 -0.021930
69 13 -0.016351
69 14 -0.014943
69 15 -0.014895
69 16 -0.023318
69 17 -0.039128
69 18 -0.039573
69 19 -0.050250
69 20 -0.058838
69 21 -0.066393
69 22 -0.055540
69 23 -0.044467
69 24 -0.074713
69 25 -0.073296
69 26 -0.062643
69 27 -0.079198
69 28 -0.095603
69 29 -0.071140
69 30 -0.059490
69 31 -0.029779
69 32 -0.013279
69 33 -0.030874
69 34 -0.060430
69 35 -0.023351
69 36 0.051880
69 37 0.109382
69 38 0.015007
69 39 -0.007823
69 40 -0.025598
69 41 -0.034171
69 42 -0.041680
69 43 -0.047180
69 44 -0.044797
69 45 -0.037063
69 46 -0.022791
69 47 -0.009478
69 48 -0.009423
69 49 -0.013957
69 50 -0.037412
69 51 -0.033940
69 52 -0.061785
69 53 -0.072051
69 54 -0.073794
69 55 -0.037946
69 56 -0.035766
69 57 -0.034449
69 58 -0.046911
69 59 -0.065245
69 60 -0.069476
69 61 -0.058717
69 62 -0.054094
69 63 -0.038742
69 64 -0.025242
69 65 -0.012802
69 66 0.012662
69 67 0.033001
69 68 -0.024083
69 69 1
69 70 -0.020557

70 1 0.003519
70 2 -0.003603
70 3 -0.021722
70 4 -0.011118
70 5 -0.012309
70 6 0.012186
70 7 0.007451
70 8 -0.000342
70 9 -0.005243
70 10 -0.036127
70 11 -0.027121
70 12 -0.025146
70 13 -0.019555
70 14 -0.020485
70 15 -0.022715
70 16 -0.033491
70 17 -0.049393
70 18 -0.048724
70 19 -0.057108
70 20 -0.063397
70 21 -0.070936
70 22 -0.056682
70 23 -0.042519
70 24 -0.074624
70 25 -0.075743
70 26 -0.064625
70 27 -0.084155
70 28 -0.102345
70 29 -0.082818
70 30 -0.071638
70 31 -0.042790
70 32 -0.028312
70 33 -0.045844
70 34 -0.078675
70 35 -0.067040
70 36 0.010712
70 37 0.067652
70 38 -0.010174
70 39 -0.031108
70 40 -0.039516
70 41 -0.041353
70 42 -0.044126
70 43 -0.042502
70 44 -0.032563
70 45 -0.022090
70 46 -0.009939
70 47 -0.000933
70 48 -0.008553
70 49 -0.018587
70 50 -0.040264
70 51 -0.034038
70 52 -0.064443
70 53 -0.077381
70 54 -0.073170
70 55 -0.032190
70 56 -0.027661
70 57 -0.023171
70 58 -0.028718
70 59 -0.038728
70 60 -0.038953
70 61 -0.043741
70 62 -0.060066
70 63 -0.048382
70 64 -0.032928
70 65 -0.018459
70 66 0.006112
70 67 0.014409
70 68 -0.036423
70 69 -0.020557
70 70 1
