# Supplementary material for: Potential effects of metal ion induced two-state allostery on the regulatory mechanism of add adenine riboswitch
Source: Commun Biol. 2022 Oct 22;5:1120. doi: 10.1038/s42003-022-04096-z (PMC9588036; doi:10.1038/s42003-022-04096-z)
Supplement: Supplementary file 5 — Supplementary Data 2 [file 42003_2022_4096_MOESM5_ESM.zip › Supplementary Data 2/fig3_data/pmf_kb.txt]

#Coor Free +/-
4.240000 17.946082 0.028144
4.720000 13.739658 0.022643
5.200000 10.014934 0.021782
5.680000 8.273516 0.021491
6.160000 6.871705 0.020963
6.640000 5.421974 0.019888
7.120000 3.323763 0.018286
7.600000 1.588571 0.015850
8.080000 0.454967 0.014340
8.560000 0.000000 0.012214
9.040000 0.188233 0.009050
9.520000 0.584693 0.009599
10.000000 0.712539 0.010054
10.480000 0.385112 0.008460
10.960000 0.019597 0.007221
11.440000 0.064056 0.006427
11.920000 0.040517 0.008815
12.400000 0.075755 0.010861
12.880000 0.456378 0.013136
13.360000 1.247467 0.015282
13.840000 1.844384 0.016052
14.320000 2.375626 0.018296
14.800000 2.983416 0.019646
15.280000 3.039674 0.019494
15.760000 2.803405 0.018987
#Window Free +/-
#0 0.000000 0.000000
#1 -3.775348 0.005658
#2 -6.233113 0.006745
#3 -7.952009 0.008910
#4 -9.438741 0.010606
#5 -11.251359 0.012504
#6 -13.216605 0.013886
#7 -14.773800 0.015082
#8 -15.813854 0.016765
#9 -16.267898 0.018424
#10 -16.163057 0.020119
#11 -15.817403 0.022032
#12 -15.691715 0.023616
#13 -15.997597 0.024673
#14 -16.292073 0.025379
#15 -16.283063 0.025398
#16 -16.289160 0.026723
#17 -16.192454 0.028272
#18 -15.773046 0.029677
#19 -15.019811 0.031178
#20 -14.385412 0.031745
#21 -13.812433 0.032526
#22 -13.341675 0.032982
#23 -13.402795 0.032901
#24 -13.106850 0.032838
