# Supplementary material for: Potential effects of metal ion induced two-state allostery on the regulatory mechanism of add adenine riboswitch
Source: Commun Biol. 2022 Oct 22;5:1120. doi: 10.1038/s42003-022-04096-z (PMC9588036; doi:10.1038/s42003-022-04096-z)
Supplement: Supplementary file 5 — Supplementary Data 2 [file 42003_2022_4096_MOESM5_ESM.zip › Supplementary Data 2/fig3_data/pmf_kf.txt]

#Coor Free +/-
4.240000 18.458826 0.031276
4.720000 14.490770 0.027780
5.200000 11.978939 0.026484
5.680000 9.568066 0.025486
6.160000 7.608004 0.024025
6.640000 6.182638 0.022459
7.120000 4.892688 0.020220
7.600000 3.933519 0.019758
8.080000 2.534070 0.018936
8.560000 1.829198 0.017479
9.040000 1.810714 0.014561
9.520000 1.270978 0.015010
10.000000 0.800753 0.012533
10.480000 0.826075 0.010974
10.960000 0.392254 0.008790
11.440000 0.000000 0.006750
11.920000 0.124989 0.006625
12.400000 0.394765 0.007331
12.880000 0.526812 0.006978
13.360000 0.705361 0.008513
13.840000 0.610860 0.009184
14.320000 0.616371 0.011921
14.800000 0.883768 0.013271
15.280000 1.128298 0.013902
15.760000 1.389253 0.015397
#Window Free +/-
#0 0.000000 0.000000
#1 -2.893450 0.004304
#2 -5.441456 0.008019
#3 -7.692217 0.009781
#4 -9.519993 0.011247
#5 -10.972183 0.013643
#6 -12.232739 0.015955
#7 -13.379161 0.017443
#8 -14.609505 0.018385
#9 -15.274433 0.020167
#10 -15.435541 0.022529
#11 -15.932741 0.023763
#12 -16.341494 0.025077
#13 -16.437807 0.026142
#14 -16.847091 0.026372
#15 -17.139722 0.027075
#16 -17.016337 0.029258
#17 -16.770592 0.030555
#18 -16.612484 0.031048
#19 -16.504670 0.031608
#20 -16.556313 0.032004
#21 -16.466345 0.032950
#22 -16.200915 0.033547
#23 -15.935712 0.034034
#24 -15.372626 0.034682
