# Supplementary material for: Potential effects of metal ion induced two-state allostery on the regulatory mechanism of add adenine riboswitch
Source: Commun Biol. 2022 Oct 22;5:1120. doi: 10.1038/s42003-022-04096-z (PMC9588036; doi:10.1038/s42003-022-04096-z)
Supplement: Supplementary file 5 — Supplementary Data 2 [file 42003_2022_4096_MOESM5_ESM.zip › Supplementary Data 2/fig3_data/pmf_kf0.3.txt]

#Coor Free +/-
4.240000 12.455750 0.027303
4.720000 9.944667 0.025744
5.200000 7.884442 0.025029
5.680000 6.140136 0.022726
6.160000 5.299142 0.019623
6.640000 4.434227 0.018483
7.120000 2.831693 0.017691
7.600000 1.605214 0.017419
8.080000 0.507346 0.015242
8.560000 0.043597 0.013185
9.040000 0.447179 0.011890
9.520000 0.935160 0.012180
10.000000 0.738572 0.010756
10.480000 0.437416 0.008212
10.960000 0.456897 0.007624
11.440000 0.151120 0.007058
11.920000 0.055853 0.006582
12.400000 0.000000 0.008365
12.880000 0.243233 0.011129
13.360000 0.484805 0.012931
13.840000 0.883170 0.014198
14.320000 1.452548 0.014391
14.800000 1.538881 0.015380
15.280000 1.968040 0.015839
15.760000 2.233627 0.017831
#Window Free +/-
#0 0.000000 0.000000
#1 -2.377129 0.003720
#2 -4.395339 0.007078
#3 -6.006093 0.009239
#4 -6.942758 0.012937
#5 -8.031385 0.015644
#6 -9.535201 0.017387
#7 -10.779831 0.019338
#8 -11.787198 0.020590
#9 -12.236643 0.021869
#10 -11.975569 0.022505
#11 -11.541331 0.023495
#12 -11.651548 0.024554
#13 -11.902078 0.026991
#14 -11.967306 0.027927
#15 -12.214300 0.028637
#16 -12.312522 0.029992
#17 -12.308207 0.031413
#18 -12.071427 0.032629
#19 -11.786989 0.033575
#20 -11.350106 0.033676
#21 -10.888275 0.033113
#22 -10.670497 0.033608
#23 -10.281804 0.034477
#24 -9.710781 0.035843
