# Supplementary material for: Potential effects of metal ion induced two-state allostery on the regulatory mechanism of add adenine riboswitch
Source: Commun Biol. 2022 Oct 22;5:1120. doi: 10.1038/s42003-022-04096-z (PMC9588036; doi:10.1038/s42003-022-04096-z)
Supplement: Supplementary file 5 — Supplementary Data 2 [file 42003_2022_4096_MOESM5_ESM.zip › Supplementary Data 2/fig3_data/pmf_mgf0.3.txt]

#Coor Free +/-
4.240000 18.844510 0.051192
4.720000 13.435884 0.023628
5.200000 9.828153 0.021006
5.680000 8.157510 0.018341
6.160000 6.213696 0.017705
6.640000 5.029114 0.015170
7.120000 4.019649 0.013663
7.600000 1.921924 0.010996
8.080000 0.501237 0.009312
8.560000 0.000000 0.004159
9.040000 0.226794 0.005101
9.520000 0.572001 0.007036
10.000000 0.895405 0.010011
10.480000 1.607662 0.011344
10.960000 2.111018 0.013151
11.440000 2.414353 0.015182
11.920000 2.510513 0.016577
12.400000 2.933936 0.018398
12.880000 3.764662 0.021156
13.360000 4.281591 0.021728
13.840000 4.385704 0.022260
14.320000 4.498398 0.022114
14.800000 4.833354 0.023292
15.280000 5.163658 0.025147
15.760000 5.119121 0.026398
#Window Free +/-
#0 0.000000 0.000000
#1 -3.703921 0.007815
#2 -6.131101 0.008964
#3 -7.994897 0.011566
#4 -9.743566 0.013652
#5 -10.963614 0.017104
#6 -12.476847 0.018656
#7 -14.272128 0.019251
#8 -15.499446 0.020239
#9 -15.994771 0.022504
#10 -15.867924 0.024300
#11 -15.539678 0.025844
#12 -15.181452 0.026612
#13 -14.547985 0.026408
#14 -13.990157 0.027323
#15 -13.669369 0.028076
#16 -13.501668 0.029611
#17 -13.053994 0.031132
#18 -12.279893 0.032549
#19 -11.781337 0.032601
#20 -11.645087 0.031943
#21 -11.461282 0.031428
#22 -11.120986 0.032288
#23 -10.918627 0.033906
#24 -10.527416 0.034328
