# Supplementary material for: Potential effects of metal ion induced two-state allostery on the regulatory mechanism of add adenine riboswitch
Source: Commun Biol. 2022 Oct 22;5:1120. doi: 10.1038/s42003-022-04096-z (PMC9588036; doi:10.1038/s42003-022-04096-z)
Supplement: Supplementary file 5 — Supplementary Data 2 [file 42003_2022_4096_MOESM5_ESM.zip › Supplementary Data 2/fig4_data/k-2d-kb-1.txt]

1 1 1.41667 1.1292
1 2 0.461833 0.63025
1 3 0.137833 0.352378
1 4 0.002 0.0446749
1 5 0 0
1 6 0 0
1 7 0 0
1 8 0 0
1 9 0 0
1 10 0 0
1 11 0 0
1 12 0 0
1 13 0 0
1 14 0 0
1 15 0 0
1 16 0 0
1 17 0 0
1 18 0 0
1 19 0 0
1 20 0 0
1 21 0 0
1 22 0 0
1 23 0 0
1 24 0 0
1 25 0 0
1 26 0 0
1 27 0 0
1 28 0 0
1 29 0 0
1 30 0 0
1 31 0 0
1 32 0 0
1 33 0 0
1 34 0 0
1 35 0 0
1 36 0 0
1 37 0.000166667 0.0129086
1 38 0.001 0.0316062
1 39 0 0
1 40 0 0
1 41 0 0
1 42 0 0
1 43 0 0
1 44 0 0
1 45 0 0
1 46 0 0
1 47 0 0
1 48 0 0
1 49 0 0
1 50 0 0
1 51 0 0
1 52 0 0
1 53 0 0
1 54 0 0
1 55 0 0
1 56 0 0
1 57 0 0
1 58 0 0
1 59 0 0
1 60 0 0
1 61 0.00783333 0.09542
1 62 0.224167 0.486067
1 63 0.664 0.775951
1 64 0.4425 0.673809
1 65 0.1235 0.356723
1 66 0.0481667 0.219498
1 67 0.0185 0.137204
1 68 0.0131667 0.113992
1 69 0.000166667 0.0129083
1 70 0 0

2 1 0.461833 0.63025
2 2 0.855667 0.829758
2 3 0.416167 0.587064
2 4 0.09 0.290222
2 5 0.000166667 0.0129086
2 6 0 0
2 7 0 0
2 8 0 0
2 9 0 0
2 10 0 0
2 11 0 0
2 12 0 0
2 13 0 0
2 14 0 0
2 15 0 0
2 16 0 0
2 17 0 0
2 18 0 0
2 19 0 0
2 20 0 0
2 21 0 0
2 22 0 0
2 23 0 0
2 24 0 0
2 25 0 0
2 26 0 0
2 27 0 0
2 28 0 0
2 29 0 0
2 30 0 0
2 31 0 0
2 32 0 0
2 33 0 0
2 34 0 0
2 35 0 0
2 36 0 0
2 37 0 0
2 38 0 0
2 39 0 0
2 40 0 0
2 41 0 0
2 42 0 0
2 43 0 0
2 44 0 0
2 45 0 0
2 46 0 0
2 47 0 0
2 48 0 0
2 49 0 0
2 50 0 0
2 51 0 0
2 52 0 0
2 53 0 0
2 54 0 0
2 55 0 0
2 56 0 0
2 57 0 0
2 58 0 0
2 59 0 0
2 60 0.001 0.0316062
2 61 0.0208333 0.158318
2 62 0.217167 0.495985
2 63 0.327 0.579716
2 64 0.059 0.246679
2 65 0.000666667 0.0258118
2 66 0 0
2 67 0 0
2 68 0 0
2 69 0 0
2 70 0 0

3 1 0.137833 0.352378
3 2 0.416167 0.587064
3 3 0.762333 0.773405
3 4 0.338333 0.543316
3 5 0.0638333 0.247174
3 6 0 0
3 7 0 0
3 8 0 0
3 9 0 0
3 10 0 0
3 11 0 0
3 12 0 0
3 13 0 0
3 14 0 0
3 15 0 0
3 16 0 0
3 17 0 0
3 18 0 0
3 19 0 0
3 20 0 0
3 21 0 0
3 22 0 0
3 23 0 0
3 24 0 0
3 25 0 0
3 26 0 0
3 27 0 0
3 28 0 0
3 29 0 0
3 30 0 0
3 31 0 0
3 32 0 0
3 33 0 0
3 34 0 0
3 35 0 0
3 36 0 0
3 37 0 0
3 38 0 0
3 39 0 0
3 40 0 0
3 41 0 0
3 42 0 0
3 43 0 0
3 44 0 0
3 45 0 0
3 46 0 0
3 47 0 0
3 48 0 0
3 49 0 0
3 50 0 0
3 51 0 0
3 52 0 0
3 53 0 0
3 54 0 0
3 55 0 0
3 56 0 0
3 57 0 0
3 58 0 0
3 59 0.000166667 0.0129078
3 60 0.00416667 0.0762672
3 61 0.0361667 0.207827
3 62 0.138667 0.389147
3 63 0.102 0.322377
3 64 0.00233333 0.0482489
3 65 0 0
3 66 0 0
3 67 0 0
3 68 0 0
3 69 0.000166667 0.0129084
3 70 0.0015 0.0387015

4 1 0.002 0.0446749
4 2 0.09 0.290222
4 3 0.338333 0.543316
4 4 0.692333 0.740048
4 5 0.3295 0.527816
4 6 0.0706667 0.25757
4 7 0.000166667 0.0129088
4 8 0 0
4 9 0 0
4 10 0 0
4 11 0 0
4 12 0 0
4 13 0 0
4 14 0 0
4 15 0 0
4 16 0 0
4 17 0 0
4 18 0 0
4 19 0 0
4 20 0 0
4 21 0 0
4 22 0 0
4 23 0 0
4 24 0 0
4 25 0 0
4 26 0 0
4 27 0 0
4 28 0 0
4 29 0 0
4 30 0 0
4 31 0 0
4 32 0 0
4 33 0 0
4 34 0 0
4 35 0 0
4 36 0 0
4 37 0 0
4 38 0 0
4 39 0 0
4 40 0 0
4 41 0 0
4 42 0 0
4 43 0 0
4 44 0 0
4 45 0 0
4 46 0 0
4 47 0 0
4 48 0 0
4 49 0 0
4 50 0 0
4 51 0 0
4 52 0 0
4 53 0 0
4 54 0 0
4 55 0 0
4 56 0 0
4 57 0 0
4 58 0 0
4 59 0.000833333 0.0288539
4 60 0.00883333 0.114398
4 61 0.04 0.215408
4 62 0.0601667 0.251424
4 63 0.00933333 0.0978773
4 64 0 0
4 65 0 0
4 66 0 0
4 67 0 0
4 68 0 0
4 69 0.000666667 0.0258114
4 70 0.000166667 0.0129079

5 1 0 0
5 2 0.000166667 0.0129086
5 3 0.0638333 0.247174
5 4 0.3295 0.527816
5 5 0.804333 0.773135
5 6 0.435833 0.588393
5 7 0.0983333 0.308216
5 8 0 0
5 9 0 0
5 10 0.000333333 0.0182546
5 11 0 0
5 12 0 0
5 13 0 0
5 14 0 0
5 15 0 0
5 16 0 0
5 17 0 0
5 18 0 0
5 19 0 0
5 20 0 0
5 21 0 0
5 22 0 0
5 23 0 0
5 24 0 0
5 25 0 0
5 26 0 0
5 27 0 0
5 28 0 0
5 29 0 0
5 30 0 0
5 31 0 0
5 32 0 0
5 33 0 0
5 34 0 0
5 35 0 0
5 36 0 0
5 37 0 0
5 38 0 0
5 39 0 0
5 40 0 0
5 41 0 0
5 42 0 0
5 43 0 0
5 44 0 0
5 45 0 0
5 46 0 0
5 47 0 0
5 48 0 0
5 49 0 0
5 50 0 0
5 51 0 0
5 52 0 0
5 53 0 0
5 54 0 0
5 55 0 0
5 56 0 0
5 57 0 0
5 58 0.000166667 0.0129078
5 59 0.002 0.0482613
5 60 0.0105 0.11714
5 61 0.0266667 0.174038
5 62 0.0208333 0.146287
5 63 0.000333333 0.0182545
5 64 0 0
5 65 0 0
5 66 0 0
5 67 0 0
5 68 0.000166667 0.012908
5 69 0 0
5 70 0 0

6 1 0 0
6 2 0 0
6 3 0 0
6 4 0.0706667 0.25757
6 5 0.435833 0.588393
6 6 0.805833 0.770582
6 7 0.3495 0.548045
6 8 0.0466667 0.213281
6 9 0.00133333 0.0364906
6 10 0.0135 0.116841
6 11 0 0
6 12 0 0
6 13 0 0
6 14 0 0
6 15 0 0
6 16 0 0
6 17 0 0
6 18 0 0
6 19 0 0
6 20 0 0
6 21 0 0
6 22 0 0
6 23 0 0
6 24 0 0
6 25 0 0
6 26 0 0
6 27 0 0
6 28 0 0
6 29 0 0
6 30 0 0
6 31 0 0
6 32 0 0
6 33 0 0
6 34 0 0
6 35 0 0
6 36 0 0
6 37 0 0
6 38 0 0
6 39 0 0
6 40 0 0
6 41 0 0
6 42 0 0
6 43 0 0
6 44 0 0
6 45 0 0
6 46 0 0
6 47 0 0
6 48 0 0
6 49 0 0
6 50 0 0
6 51 0 0
6 52 0 0
6 53 0 0
6 54 0 0
6 55 0 0
6 56 0 0
6 57 0 0
6 58 0 0
6 59 0.000166667 0.0129084
6 60 0.005 0.0751101
6 61 0.0118333 0.111176
6 62 0.00933333 0.0961591
6 63 0 0
6 64 0 0
6 65 0 0
6 66 0 0
6 67 0.0005 0.0223548
6 68 0 0
6 69 0 0
6 70 0 0

7 1 0 0
7 2 0 0
7 3 0 0
7 4 0.000166667 0.0129088
7 5 0.0983333 0.308216
7 6 0.3495 0.548045
7 7 0.9495 0.84
7 8 0.517833 0.640585
7 9 0.203833 0.430839
7 10 0.312333 0.51099
7 11 0.000833333 0.0288554
7 12 0 0
7 13 0 0
7 14 0 0
7 15 0 0
7 16 0 0
7 17 0 0
7 18 0 0
7 19 0 0
7 20 0 0
7 21 0 0
7 22 0 0
7 23 0 0
7 24 0 0
7 25 0 0
7 26 0 0
7 27 0 0
7 28 0 0
7 29 0 0
7 30 0 0
7 31 0 0
7 32 0 0
7 33 0 0
7 34 0 0
7 35 0.0133333 0.114699
7 36 0 0
7 37 0 0
7 38 0 0
7 39 0 0
7 40 0 0
7 41 0 0
7 42 0 0
7 43 0 0
7 44 0 0
7 45 0 0
7 46 0 0
7 47 0 0
7 48 0 0
7 49 0 0
7 50 0 0
7 51 0 0
7 52 0 0
7 53 0 0
7 54 0 0
7 55 0 0
7 56 0 0
7 57 0 0
7 58 0 0
7 59 0 0
7 60 0.000833333 0.0288545
7 61 0.00116667 0.034137
7 62 0.00216667 0.0464975
7 63 0 0
7 64 0 0
7 65 0 0
7 66 0.00316667 0.0561842
7 67 0 0
7 68 0 0
7 69 0 0
7 70 0 0

8 1 0 0
8 2 0 0
8 3 0 0
8 4 0 0
8 5 0 0
8 6 0.0466667 0.213281
8 7 0.517833 0.640585
8 8 2.41467 0.88996
8 9 1.81517 0.844404
8 10 0.882167 0.716213
8 11 0.072 0.261696
8 12 0 0
8 13 0 0
8 14 0 0
8 15 0 0
8 16 0 0
8 17 0 0
8 18 0 0
8 19 0 0
8 20 0 0
8 21 0 0
8 22 0 0
8 23 0 0
8 24 0 0
8 25 0 0
8 26 0 0
8 27 0 0
8 28 0 0
8 29 0 0
8 30 0 0
8 31 0 0
8 32 0 0
8 33 0.0356667 0.18635
8 34 0.211333 0.42974
8 35 1.18467 0.437685
8 36 0.003 0.0546894
8 37 0 0
8 38 0 0
8 39 0 0
8 40 0 0
8 41 0 0
8 42 0 0
8 43 0 0
8 44 0 0
8 45 0 0
8 46 0 0
8 47 0 0
8 48 0 0
8 49 0 0
8 50 0 0
8 51 0 0
8 52 0 0
8 53 0 0
8 54 0 0
8 55 0 0
8 56 0 0
8 57 0 0
8 58 0.000166667 0.0129081
8 59 0 0
8 60 0.000666667 0.0258116
8 61 0.00133333 0.0364908
8 62 0 0
8 63 0 0
8 64 0 0
8 65 0.0271667 0.162567
8 66 0.000333333 0.0182546
8 67 0 0
8 68 0 0
8 69 0 0
8 70 0 0

9 1 0 0
9 2 0 0
9 3 0 0
9 4 0 0
9 5 0 0
9 6 0.00133333 0.0364906
9 7 0.203833 0.430839
9 8 1.81517 0.844404
9 9 2.23217 0.925518
9 10 0.723667 0.694729
9 11 0.133167 0.343672
9 12 0 0
9 13 0.00116667 0.0341368
9 14 0.000666667 0.0258115
9 15 0 0
9 16 0 0
9 17 0 0
9 18 0 0
9 19 0 0
9 20 0 0
9 21 0 0
9 22 0 0
9 23 0 0
9 24 0 0
9 25 0 0
9 26 0 0
9 27 0 0
9 28 0 0
9 29 0 0
9 30 0 0
9 31 0 0
9 32 0 0
9 33 0.1475 0.367517
9 34 0.4505 0.574084
9 35 1.17867 0.576276
9 36 0.00616667 0.0782864
9 37 0 0
9 38 0 0
9 39 0 0
9 40 0 0
9 41 0 0
9 42 0 0
9 43 0 0
9 44 0 0
9 45 0 0
9 46 0 0
9 47 0 0
9 48 0 0
9 49 0 0
9 50 0 0
9 51 0 0
9 52 0 0
9 53 0 0
9 54 0 0
9 55 0 0
9 56 0 0
9 57 0 0
9 58 0 0
9 59 0 0
9 60 0.000333333 0.0182545
9 61 0 0
9 62 0 0
9 63 0 0
9 64 0 0
9 65 0.0225 0.148297
9 66 0 0
9 67 0 0
9 68 0 0
9 69 0 0
9 70 0 0

10 1 0 0
10 2 0 0
10 3 0 0
10 4 0 0
10 5 0.000333333 0.0182546
10 6 0.0135 0.116841
10 7 0.312333 0.51099
10 8 0.882167 0.716213
10 9 0.723667 0.694729
10 10 3.32083 0.941947
10 11 2.00067 0.752328
10 12 0.946167 0.536296
10 13 0.003 0.0546903
10 14 0 0
10 15 0 0
10 16 0 0
10 17 0 0
10 18 0 0
10 19 0 0
10 20 0 0
10 21 0 0
10 22 0 0
10 23 0 0
10 24 0 0
10 25 0 0
10 26 0 0
10 27 0 0
10 28 0 0
10 29 0 0
10 30 0 0
10 31 0 0
10 32 0 0
10 33 0.000333333 0.0182545
10 34 0.0243333 0.154086
10 35 0.00366667 0.0604412
10 36 0 0
10 37 0 0
10 38 0 0
10 39 0 0
10 40 0 0
10 41 0 0
10 42 0 0
10 43 0 0
10 44 0 0
10 45 0 0
10 46 0 0
10 47 0 0
10 48 0 0
10 49 0 0
10 50 0 0
10 51 0 0
10 52 0 0
10 53 0 0
10 54 0 0
10 55 0 0
10 56 0.006 0.077226
10 57 0.077 0.274594
10 58 0.283667 0.501523
10 59 0.6115 0.626809
10 60 0.645 0.655712
10 61 0.224833 0.427719
10 62 0.0168333 0.128645
10 63 0 0
10 64 0 0
10 65 0 0
10 66 0 0
10 67 0 0
10 68 0 0
10 69 0 0
10 70 0 0

11 1 0 0
11 2 0 0
11 3 0 0
11 4 0 0
11 5 0 0
11 6 0 0
11 7 0.000833333 0.0288554
11 8 0.072 0.261696
11 9 0.133167 0.343672
11 10 2.00067 0.752328
11 11 3.63933 0.825378
11 12 2.2165 0.785672
11 13 0.300667 0.506561
11 14 0.00233333 0.0482489
11 15 0 0
11 16 0 0
11 17 0 0
11 18 0 0
11 19 0 0
11 20 0 0
11 21 0 0
11 22 0 0
11 23 0 0
11 24 0 0
11 25 0 0
11 26 0.000166667 0.012908
11 27 0 0
11 28 0 0
11 29 0 0
11 30 0 0
11 31 0 0
11 32 0 0
11 33 0 0
11 34 0 0
11 35 0 0
11 36 0 0
11 37 0 0
11 38 0 0
11 39 0 0
11 40 0.0183333 0.134152
11 41 0.026 0.159133
11 42 0.00166667 0.0407911
11 43 0 0
11 44 0 0
11 45 0 0
11 46 0 0
11 47 0 0
11 48 0 0
11 49 0 0
11 50 0 0
11 51 0 0
11 52 0 0
11 53 0 0
11 54 0.000333333 0.0182546
11 55 0.0415 0.20276
11 56 0.195 0.428147
11 57 0.382167 0.577437
11 58 0.751167 0.755147
11 59 1.18883 0.659164
11 60 0.8165 0.613322
11 61 0.0931667 0.291801
11 62 0 0
11 63 0 0
11 64 0 0
11 65 0 0
11 66 0 0
11 67 0 0
11 68 0 0
11 69 0 0
11 70 0 0

12 1 0 0
12 2 0 0
12 3 0 0
12 4 0 0
12 5 0 0
12 6 0 0
12 7 0 0
12 8 0 0
12 9 0 0
12 10 0.946167 0.536296
12 11 2.2165 0.785672
12 12 3.47933 1.03727
12 13 0.984 0.788501
12 14 0.133 0.353059
12 15 0 0
12 16 0 0
12 17 0 0
12 18 0 0
12 19 0 0
12 20 0 0
12 21 0 0
12 22 0 0
12 23 0 0
12 24 0 0
12 25 0 0
12 26 0.385833 0.588485
12 27 0.228333 0.461001
12 28 0.0516667 0.233084
12 29 0.000833333 0.028855
12 30 0 0
12 31 0 0
12 32 0 0
12 33 0 0
12 34 0 0
12 35 0 0
12 36 0 0
12 37 0 0
12 38 0 0
12 39 0 0
12 40 0.043 0.204488
12 41 0.649333 0.688986
12 42 0.448333 0.587653
12 43 0.109833 0.314279
12 44 0.00116667 0.0341367
12 45 0 0
12 46 0 0
12 47 0 0
12 48 0 0
12 49 0 0
12 50 0 0
12 51 0 0
12 52 0 0
12 53 0 0
12 54 0.103167 0.323818
12 55 0.2895 0.51707
12 56 0.3085 0.511532
12 57 0.237667 0.458818
12 58 0.3455 0.527383
12 59 0.477167 0.508724
12 60 0.175333 0.380256
12 61 0 0
12 62 0 0
12 63 0 0
12 64 0 0
12 65 0 0
12 66 0 0
12 67 0 0
12 68 0 0
12 69 0 0
12 70 0 0

13 1 0 0
13 2 0 0
13 3 0 0
13 4 0 0
13 5 0 0
13 6 0 0
13 7 0 0
13 8 0 0
13 9 0.00116667 0.0341368
13 10 0.003 0.0546903
13 11 0.300667 0.506561
13 12 0.984 0.788501
13 13 2.34033 1.0552
13 14 1.10667 0.819742
13 15 0.197667 0.419034
13 16 0.000166667 0.0129088
13 17 0 0
13 18 0 0
13 19 0 0
13 20 0 0
13 21 0 0
13 22 0 0
13 23 0 0
13 24 0 0
13 25 0 0
13 26 0.147 0.377344
13 27 0.0278333 0.166515
13 28 0.0025 0.0499398
13 29 0 0
13 30 0 0
13 31 0 0
13 32 0 0
13 33 0 0
13 34 0 0
13 35 0 0
13 36 0 0
13 37 0 0
13 38 0 0
13 39 0 0
13 40 0.00166667 0.0407915
13 41 0.261 0.469977
13 42 0.0568333 0.235099
13 43 0 0
13 44 0 0
13 45 0 0
13 46 0 0
13 47 0 0
13 48 0 0
13 49 0 0
13 50 0 0
13 51 0 0
13 52 0 0
13 53 0.00883333 0.0953326
13 54 0.759 0.816047
13 55 1.23267 0.935181
13 56 0.7525 0.748045
13 57 0.2 0.426219
13 58 0.00633333 0.0793305
13 59 0 0
13 60 0 0
13 61 0 0
13 62 0 0
13 63 0 0
13 64 0 0
13 65 0 0
13 66 0 0
13 67 0 0
13 68 0 0
13 69 0 0
13 70 0 0

14 1 0 0
14 2 0 0
14 3 0 0
14 4 0 0
14 5 0 0
14 6 0 0
14 7 0 0
14 8 0 0
14 9 0.000666667 0.0258115
14 10 0 0
14 11 0.00233333 0.0482489
14 12 0.133 0.353059
14 13 1.10667 0.819742
14 14 1.7565 1.00209
14 15 0.621667 0.682056
14 16 0.111 0.318352
14 17 0.000666667 0.0258116
14 18 0 0
14 19 0 0
14 20 0 0
14 21 0 0
14 22 0 0
14 23 0 0
14 24 0 0
14 25 0 0
14 26 0.00983333 0.0986715
14 27 0 0
14 28 0 0
14 29 0 0
14 30 0 0
14 31 0 0
14 32 0 0
14 33 0.00666667 0.0813792
14 34 0.00183333 0.0427801
14 35 0 0
14 36 0 0
14 37 0 0
14 38 0 0
14 39 0 0
14 40 0 0
14 41 0.0118333 0.108135
14 42 0 0
14 43 0 0
14 44 0 0
14 45 0 0
14 46 0 0
14 47 0 0
14 48 0 0
14 49 0 0
14 50 0 0
14 51 0 0
14 52 0 0
14 53 0.086 0.293714
14 54 0.918167 0.905987
14 55 0.966 0.853717
14 56 0.281833 0.499739
14 57 0.00416667 0.064414
14 58 0 0
14 59 0 0
14 60 0 0
14 61 0 0
14 62 0 0
14 63 0 0
14 64 0 0
14 65 0 0
14 66 0 0
14 67 0 0
14 68 0 0
14 69 0 0
14 70 0 0

15 1 0 0
15 2 0 0
15 3 0 0
15 4 0 0
15 5 0 0
15 6 0 0
15 7 0 0
15 8 0 0
15 9 0 0
15 10 0 0
15 11 0 0
15 12 0 0
15 13 0.197667 0.419034
15 14 0.621667 0.682056
15 15 1.1315 0.88537
15 16 0.519667 0.6387
15 17 0.226667 0.444928
15 18 0.003 0.0546896
15 19 0 0
15 20 0 0
15 21 0 0
15 22 0 0
15 23 0 0
15 24 0 0
15 25 0 0
15 26 0 0
15 27 0 0
15 28 0 0
15 29 0 0
15 30 0 0
15 31 0 0
15 32 0.000666667 0.0258119
15 33 0.000166667 0.0129079
15 34 0 0
15 35 0 0
15 36 0 0
15 37 0 0
15 38 0 0
15 39 0 0
15 40 0 0
15 41 0 0
15 42 0 0
15 43 0 0
15 44 0 0
15 45 0 0
15 46 0 0
15 47 0 0
15 48 0 0
15 49 0 0
15 50 0 0
15 51 0 0
15 52 0.000166667 0.0129078
15 53 0.156167 0.409206
15 54 0.390833 0.620014
15 55 0.184833 0.42427
15 56 0.00283333 0.0561986
15 57 0 0
15 58 0 0
15 59 0 0
15 60 0 0
15 61 0 0
15 62 0 0
15 63 0 0
15 64 0 0
15 65 0 0
15 66 0 0
15 67 0 0
15 68 0 0
15 69 0 0
15 70 0 0

16 1 0 0
16 2 0 0
16 3 0 0
16 4 0 0
16 5 0 0
16 6 0 0
16 7 0 0
16 8 0 0
16 9 0 0
16 10 0 0
16 11 0 0
16 12 0 0
16 13 0.000166667 0.0129088
16 14 0.111 0.318352
16 15 0.519667 0.6387
16 16 1.30733 0.802427
16 17 0.940833 0.676261
16 18 0.1755 0.392056
16 19 0.000666667 0.0258116
16 20 0 0
16 21 0 0
16 22 0 0
16 23 0 0
16 24 0 0
16 25 0 0
16 26 0 0
16 27 0 0
16 28 0 0
16 29 0 0
16 30 0 0
16 31 0.000166667 0.0129083
16 32 0 0
16 33 0 0
16 34 0 0
16 35 0 0
16 36 0 0
16 37 0 0
16 38 0 0
16 39 0 0
16 40 0 0
16 41 0 0
16 42 0 0
16 43 0 0
16 44 0 0
16 45 0 0
16 46 0 0
16 47 0 0
16 48 0 0
16 49 0 0
16 50 0 0
16 51 0 0
16 52 0.00366667 0.0604411
16 53 0.213 0.509544
16 54 0.0973333 0.319668
16 55 0.0015 0.038701
16 56 0 0
16 57 0 0
16 58 0 0
16 59 0 0
16 60 0 0
16 61 0 0
16 62 0 0
16 63 0 0
16 64 0 0
16 65 0 0
16 66 0 0
16 67 0 0
16 68 0 0
16 69 0 0
16 70 0 0

17 1 0 0
17 2 0 0
17 3 0 0
17 4 0 0
17 5 0 0
17 6 0 0
17 7 0 0
17 8 0 0
17 9 0 0
17 10 0 0
17 11 0 0
17 12 0 0
17 13 0 0
17 14 0.000666667 0.0258116
17 15 0.226667 0.444928
17 16 0.940833 0.676261
17 17 1.28483 0.801479
17 18 0.414333 0.582226
17 19 0.0666667 0.252107
17 20 0.000166667 0.0129081
17 21 0 0
17 22 0 0
17 23 0 0
17 24 0 0
17 25 0 0
17 26 0 0
17 27 0 0
17 28 0 0
17 29 0 0
17 30 0 0
17 31 0 0
17 32 0 0
17 33 0 0
17 34 0 0
17 35 0 0
17 36 0 0
17 37 0 0
17 38 0 0
17 39 0 0
17 40 0 0
17 41 0 0
17 42 0 0
17 43 0 0
17 44 0 0
17 45 0 0
17 46 0 0
17 47 0 0
17 48 0 0
17 49 0 0
17 50 0 0
17 51 0 0
17 52 0.0161667 0.131297
17 53 0.195333 0.47453
17 54 0.0213333 0.150153
17 55 0 0
17 56 0 0
17 57 0 0
17 58 0 0
17 59 0 0
17 60 0 0
17 61 0 0
17 62 0 0
17 63 0 0
17 64 0 0
17 65 0 0
17 66 0 0
17 67 0 0
17 68 0 0
17 69 0 0
17 70 0 0

18 1 0 0
18 2 0 0
18 3 0 0
18 4 0 0
18 5 0 0
18 6 0 0
18 7 0 0
18 8 0 0
18 9 0 0
18 10 0 0
18 11 0 0
18 12 0 0
18 13 0 0
18 14 0 0
18 15 0.003 0.0546896
18 16 0.1755 0.392056
18 17 0.414333 0.582226
18 18 0.8445 0.807037
18 19 0.382333 0.564031
18 20 0.1085 0.318956
18 21 0 0
18 22 0 0
18 23 0 0
18 24 0 0
18 25 0 0
18 26 0 0
18 27 0 0
18 28 0 0
18 29 0.000333333 0.0182544
18 30 0 0
18 31 0 0
18 32 0 0
18 33 0 0
18 34 0 0
18 35 0 0
18 36 0 0
18 37 0 0
18 38 0 0
18 39 0 0
18 40 0 0
18 41 0 0
18 42 0 0
18 43 0 0
18 44 0 0
18 45 0 0
18 46 0 0
18 47 0 0
18 48 0 0
18 49 0 0
18 50 0 0
18 51 0.000166667 0.0129084
18 52 0.0273333 0.172008
18 53 0.0978333 0.312942
18 54 0.0015 0.0387006
18 55 0 0
18 56 0 0
18 57 0 0
18 58 0 0
18 59 0 0
18 60 0 0
18 61 0 0
18 62 0 0
18 63 0 0
18 64 0 0
18 65 0 0
18 66 0 0
18 67 0 0
18 68 0 0
18 69 0 0
18 70 0 0

19 1 0 0
19 2 0 0
19 3 0 0
19 4 0 0
19 5 0 0
19 6 0 0
19 7 0 0
19 8 0 0
19 9 0 0
19 10 0 0
19 11 0 0
19 12 0 0
19 13 0 0
19 14 0 0
19 15 0 0
19 16 0.000666667 0.0258116
19 17 0.0666667 0.252107
19 18 0.382333 0.564031
19 19 1.09317 0.853136
19 20 0.6475 0.691797
19 21 0.114667 0.326877
19 22 0 0
19 23 0 0
19 24 0 0
19 25 0.000333333 0.0182546
19 26 0 0
19 27 0.00533333 0.0728357
19 28 0.004 0.0631174
19 29 0 0
19 30 0 0
19 31 0 0
19 32 0 0
19 33 0 0
19 34 0 0
19 35 0 0
19 36 0 0
19 37 0 0
19 38 0 0
19 39 0 0
19 40 0 0
19 41 0 0
19 42 0 0
19 43 0 0
19 44 0 0
19 45 0 0
19 46 0 0
19 47 0 0
19 48 0 0
19 49 0 0
19 50 0 0
19 51 0.00583333 0.0783119
19 52 0.128167 0.369779
19 53 0.108833 0.324016
19 54 0.00183333 0.0427805
19 55 0 0
19 56 0 0
19 57 0 0
19 58 0 0
19 59 0 0
19 60 0 0
19 61 0 0
19 62 0 0
19 63 0 0
19 64 0 0
19 65 0 0
19 66 0 0
19 67 0 0
19 68 0 0
19 69 0 0
19 70 0 0

20 1 0 0
20 2 0 0
20 3 0 0
20 4 0 0
20 5 0 0
20 6 0 0
20 7 0 0
20 8 0 0
20 9 0 0
20 10 0 0
20 11 0 0
20 12 0 0
20 13 0 0
20 14 0 0
20 15 0 0
20 16 0 0
20 17 0.000166667 0.0129081
20 18 0.1085 0.318956
20 19 0.6475 0.691797
20 20 1.33167 0.864699
20 21 0.4885 0.620109
20 22 0.029 0.168793
20 23 0 0
20 24 0.0168333 0.128644
20 25 0.042 0.20225
20 26 0.00133333 0.0364912
20 27 0.00866667 0.0944736
20 28 0.00116667 0.0341371
20 29 0 0
20 30 0 0
20 31 0 0
20 32 0 0
20 33 0 0
20 34 0 0
20 35 0 0
20 36 0 0
20 37 0 0
20 38 0 0
20 39 0 0
20 40 0 0
20 41 0 0
20 42 0 0
20 43 0 0
20 44 0 0
20 45 0 0
20 46 0 0
20 47 0 0
20 48 0 0
20 49 0 0
20 50 0 0
20 51 0.0768333 0.280344
20 52 0.353667 0.539678
20 53 0.128667 0.346076
20 54 0.000166667 0.0129082
20 55 0 0
20 56 0 0
20 57 0 0
20 58 0 0
20 59 0 0
20 60 0 0
20 61 0 0
20 62 0 0
20 63 0 0
20 64 0 0
20 65 0 0
20 66 0 0
20 67 0 0
20 68 0 0
20 69 0 0
20 70 0 0

21 1 0 0
21 2 0 0
21 3 0 0
21 4 0 0
21 5 0 0
21 6 0 0
21 7 0 0
21 8 0 0
21 9 0 0
21 10 0 0
21 11 0 0
21 12 0 0
21 13 0 0
21 14 0 0
21 15 0 0
21 16 0 0
21 17 0 0
21 18 0 0
21 19 0.114667 0.326877
21 20 0.4885 0.620109
21 21 1.61633 0.861667
21 22 0.998667 0.590759
21 23 0.521667 0.556939
21 24 0.0928333 0.290764
21 25 0.055 0.227974
21 26 0.001 0.0316065
21 27 0.000333333 0.0182545
21 28 0 0
21 29 0 0
21 30 0 0
21 31 0 0
21 32 0 0
21 33 0 0
21 34 0 0
21 35 0 0
21 36 0 0
21 37 0 0
21 38 0 0
21 39 0 0
21 40 0 0
21 41 0 0
21 42 0 0
21 43 0 0
21 44 0 0
21 45 0 0
21 46 0 0
21 47 0 0
21 48 0 0
21 49 0 0
21 50 0.0005 0.0223549
21 51 0.432167 0.566328
21 52 0.120833 0.331503
21 53 0.0165 0.127391
21 54 0 0
21 55 0 0
21 56 0 0
21 57 0 0
21 58 0 0
21 59 0 0
21 60 0 0
21 61 0 0
21 62 0 0
21 63 0 0
21 64 0 0
21 65 0 0
21 66 0 0
21 67 0 0
21 68 0 0
21 69 0 0
21 70 0 0

22 1 0 0
22 2 0 0
22 3 0 0
22 4 0 0
22 5 0 0
22 6 0 0
22 7 0 0
22 8 0 0
22 9 0 0
22 10 0 0
22 11 0 0
22 12 0 0
22 13 0 0
22 14 0 0
22 15 0 0
22 16 0 0
22 17 0 0
22 18 0 0
22 19 0 0
22 20 0.029 0.168793
22 21 0.998667 0.590759
22 22 1.38183 0.597508
22 23 0.7865 0.65695
22 24 0.094 0.301391
22 25 0.0148333 0.120887
22 26 0 0
22 27 0 0
22 28 0 0
22 29 0 0
22 30 0 0
22 31 0 0
22 32 0 0
22 33 0 0
22 34 0 0
22 35 0 0
22 36 0 0
22 37 0 0
22 38 0 0
22 39 0 0
22 40 0 0
22 41 0 0
22 42 0 0
22 43 0 0
22 44 0.000166667 0.0129079
22 45 0.00583333 0.0761549
22 46 0.00233333 0.0482481
22 47 0.000666667 0.0258113
22 48 0.00116667 0.0341366
22 49 0 0
22 50 0.000833333 0.0288543
22 51 0.437833 0.552379
22 52 0.000666667 0.0258117
22 53 0 0
22 54 0 0
22 55 0 0
22 56 0 0
22 57 0 0
22 58 0 0
22 59 0 0
22 60 0 0
22 61 0 0
22 62 0 0
22 63 0 0
22 64 0 0
22 65 0 0
22 66 0 0
22 67 0 0
22 68 0 0
22 69 0 0
22 70 0 0

23 1 0 0
23 2 0 0
23 3 0 0
23 4 0 0
23 5 0 0
23 6 0 0
23 7 0 0
23 8 0 0
23 9 0 0
23 10 0 0
23 11 0 0
23 12 0 0
23 13 0 0
23 14 0 0
23 15 0 0
23 16 0 0
23 17 0 0
23 18 0 0
23 19 0 0
23 20 0 0
23 21 0.521667 0.556939
23 22 0.7865 0.65695
23 23 1.62933 0.827013
23 24 0.513667 0.598732
23 25 0.198167 0.402772
23 26 0.001 0.0316063
23 27 0 0
23 28 0 0
23 29 0 0
23 30 0 0
23 31 0 0
23 32 0 0
23 33 0 0
23 34 0 0
23 35 0 0
23 36 0 0
23 37 0 0
23 38 0 0
23 39 0 0
23 40 0 0
23 41 0 0
23 42 0 0
23 43 0.00816667 0.0899986
23 44 0.148667 0.395677
23 45 0.297833 0.554495
23 46 0.157167 0.396822
23 47 0.0273333 0.168087
23 48 0.0141667 0.118177
23 49 0 0
23 50 0 0
23 51 0.243333 0.438695
23 52 0 0
23 53 0 0
23 54 0 0
23 55 0 0
23 56 0 0
23 57 0 0
23 58 0 0
23 59 0 0
23 60 0 0
23 61 0 0
23 62 0 0
23 63 0 0
23 64 0 0
23 65 0 0
23 66 0 0
23 67 0 0
23 68 0 0
23 69 0 0
23 70 0 0

24 1 0 0
24 2 0 0
24 3 0 0
24 4 0 0
24 5 0 0
24 6 0 0
24 7 0 0
24 8 0 0
24 9 0 0
24 10 0 0
24 11 0 0
24 12 0 0
24 13 0 0
24 14 0 0
24 15 0 0
24 16 0 0
24 17 0 0
24 18 0 0
24 19 0 0
24 20 0.0168333 0.128644
24 21 0.0928333 0.290764
24 22 0.094 0.301391
24 23 0.513667 0.598732
24 24 1.71983 0.921965
24 25 1.038 0.787969
24 26 0.173667 0.399374
24 27 0.0696667 0.260407
24 28 0 0
24 29 0 0
24 30 0 0
24 31 0 0
24 32 0 0
24 33 0 0
24 34 0 0
24 35 0 0
24 36 0 0
24 37 0 0
24 38 0 0
24 39 0 0
24 40 0 0
24 41 0 0
24 42 0.0396667 0.200229
24 43 0.3185 0.552924
24 44 0.58 0.748526
24 45 0.452333 0.61296
24 46 0.0428333 0.20493
24 47 0.0005 0.022355
24 48 0 0
24 49 0 0
24 50 0 0
24 51 0 0
24 52 0 0
24 53 0 0
24 54 0 0
24 55 0 0
24 56 0 0
24 57 0 0
24 58 0 0
24 59 0 0
24 60 0 0
24 61 0 0
24 62 0 0
24 63 0 0
24 64 0 0
24 65 0 0
24 66 0 0
24 67 0 0
24 68 0 0
24 69 0 0
24 70 0 0

25 1 0 0
25 2 0 0
25 3 0 0
25 4 0 0
25 5 0 0
25 6 0 0
25 7 0 0
25 8 0 0
25 9 0 0
25 10 0 0
25 11 0 0
25 12 0 0
25 13 0 0
25 14 0 0
25 15 0 0
25 16 0 0
25 17 0 0
25 18 0 0
25 19 0.000333333 0.0182546
25 20 0.042 0.20225
25 21 0.055 0.227974
25 22 0.0148333 0.120887
25 23 0.198167 0.402772
25 24 1.038 0.787969
25 25 1.82033 1.00748
25 26 0.778 0.743663
25 27 0.606667 0.66681
25 28 0.0108333 0.103521
25 29 0 0
25 30 0 0
25 31 0 0
25 32 0 0
25 33 0 0
25 34 0 0
25 35 0 0
25 36 0 0
25 37 0 0
25 38 0 0
25 39 0 0
25 40 0 0
25 41 0.0296667 0.169666
25 42 0.530833 0.646043
25 43 0.811667 0.824724
25 44 0.584 0.728211
25 45 0.249667 0.459349
25 46 0.00416667 0.0644138
25 47 0 0
25 48 0 0
25 49 0 0
25 50 0 0
25 51 0 0
25 52 0 0
25 53 0 0
25 54 0 0
25 55 0 0
25 56 0 0
25 57 0 0
25 58 0 0
25 59 0 0
25 60 0 0
25 61 0 0
25 62 0 0
25 63 0 0
25 64 0 0
25 65 0 0
25 66 0 0
25 67 0 0
25 68 0 0
25 69 0 0
25 70 0 0

26 1 0 0
26 2 0 0
26 3 0 0
26 4 0 0
26 5 0 0
26 6 0 0
26 7 0 0
26 8 0 0
26 9 0 0
26 10 0 0
26 11 0.000166667 0.012908
26 12 0.385833 0.588485
26 13 0.147 0.377344
26 14 0.00983333 0.0986715
26 15 0 0
26 16 0 0
26 17 0 0
26 18 0 0
26 19 0 0
26 20 0.00133333 0.0364912
26 21 0.001 0.0316065
26 22 0 0
26 23 0.001 0.0316063
26 24 0.173667 0.399374
26 25 0.778 0.743663
26 26 2.86367 1.12059
26 27 1.53683 0.848114
26 28 0.276333 0.471145
26 29 0.0005 0.0223549
26 30 0 0
26 31 0 0
26 32 0 0
26 33 0 0
26 34 0 0
26 35 0 0
26 36 0 0
26 37 0 0
26 38 0 0
26 39 0 0
26 40 0.00916667 0.0953024
26 41 0.832667 0.781456
26 42 1.78183 0.9558
26 43 1.40333 0.939651
26 44 0.483833 0.6362
26 45 0.0378333 0.195969
26 46 0.0005 0.0223549
26 47 0 0
26 48 0 0
26 49 0 0
26 50 0 0
26 51 0 0
26 52 0 0
26 53 0.00766667 0.0872195
26 54 0.104167 0.318313
26 55 0.0758333 0.269712
26 56 0.001 0.0316065
26 57 0 0
26 58 0 0
26 59 0 0
26 60 0 0
26 61 0 0
26 62 0 0
26 63 0 0
26 64 0 0
26 65 0 0
26 66 0 0
26 67 0 0
26 68 0 0
26 69 0 0
26 70 0 0

27 1 0 0
27 2 0 0
27 3 0 0
27 4 0 0
27 5 0 0
27 6 0 0
27 7 0 0
27 8 0 0
27 9 0 0
27 10 0 0
27 11 0 0
27 12 0.228333 0.461001
27 13 0.0278333 0.166515
27 14 0 0
27 15 0 0
27 16 0 0
27 17 0 0
27 18 0 0
27 19 0.00533333 0.0728357
27 20 0.00866667 0.0944736
27 21 0.000333333 0.0182545
27 22 0 0
27 23 0 0
27 24 0.0696667 0.260407
27 25 0.606667 0.66681
27 26 1.53683 0.848114
27 27 2.67417 1.05955
27 28 1.11317 0.756974
27 29 0.221167 0.426118
27 30 0 0
27 31 0 0
27 32 0 0
27 33 0 0
27 34 0 0
27 35 0 0
27 36 0 0
27 37 0 0
27 38 0 0
27 39 0.000833333 0.0288544
27 40 0.411667 0.571138
27 41 1.42817 0.877018
27 42 2.17483 0.96881
27 43 1.0645 0.775026
27 44 0.0915 0.297976
27 45 0 0
27 46 0 0
27 47 0 0
27 48 0 0
27 49 0 0
27 50 0 0
27 51 0 0
27 52 0 0
27 53 0 0
27 54 0.00133333 0.0364907
27 55 0 0
27 56 0 0
27 57 0 0
27 58 0 0
27 59 0 0
27 60 0 0
27 61 0 0
27 62 0 0
27 63 0 0
27 64 0 0
27 65 0 0
27 66 0 0
27 67 0 0
27 68 0 0
27 69 0 0
27 70 0 0

28 1 0 0
28 2 0 0
28 3 0 0
28 4 0 0
28 5 0 0
28 6 0 0
28 7 0 0
28 8 0 0
28 9 0 0
28 10 0 0
28 11 0 0
28 12 0.0516667 0.233084
28 13 0.0025 0.0499398
28 14 0 0
28 15 0 0
28 16 0 0
28 17 0 0
28 18 0 0
28 19 0.004 0.0631174
28 20 0.00116667 0.0341371
28 21 0 0
28 22 0 0
28 23 0 0
28 24 0 0
28 25 0.0108333 0.103521
28 26 0.276333 0.471145
28 27 1.11317 0.756974
28 28 2.05717 0.952848
28 29 0.984667 0.747508
28 30 0.180167 0.402134
28 31 0.000166667 0.0129079
28 32 0 0
28 33 0 0
28 34 0 0
28 35 0 0
28 36 0 0
28 37 0 0
28 38 0.000166667 0.0129083
28 39 0.1775 0.402478
28 40 1.13267 0.795438
28 41 1.57 0.881531
28 42 1.05483 0.734046
28 43 0.136667 0.357754
28 44 0 0
28 45 0 0
28 46 0 0
28 47 0 0
28 48 0 0
28 49 0 0
28 50 0 0
28 51 0 0
28 52 0 0
28 53 0 0
28 54 0 0
28 55 0 0
28 56 0 0
28 57 0 0
28 58 0 0
28 59 0 0
28 60 0 0
28 61 0 0
28 62 0 0
28 63 0 0
28 64 0 0
28 65 0 0
28 66 0 0
28 67 0 0
28 68 0 0
28 69 0 0
28 70 0 0

29 1 0 0
29 2 0 0
29 3 0 0
29 4 0 0
29 5 0 0
29 6 0 0
29 7 0 0
29 8 0 0
29 9 0 0
29 10 0 0
29 11 0 0
29 12 0.000833333 0.028855
29 13 0 0
29 14 0 0
29 15 0 0
29 16 0 0
29 17 0 0
29 18 0.000333333 0.0182544
29 19 0 0
29 20 0 0
29 21 0 0
29 22 0 0
29 23 0 0
29 24 0 0
29 25 0 0
29 26 0.0005 0.0223549
29 27 0.221167 0.426118
29 28 0.984667 0.747508
29 29 2.54417 0.990648
29 30 1.44867 0.846201
29 31 0.295167 0.500714
29 32 0.004 0.0631158
29 33 0 0
29 34 0 0
29 35 0 0
29 36 0 0
29 37 0 0
29 38 0.0181667 0.133553
29 39 0.4305 0.600411
29 40 1.1815 0.848465
29 41 1.19867 0.953353
29 42 0.2055 0.412641
29 43 0 0
29 44 0 0
29 45 0 0
29 46 0 0
29 47 0 0
29 48 0 0
29 49 0 0
29 50 0 0
29 51 0 0
29 52 0 0
29 53 0 0
29 54 0 0
29 55 0 0
29 56 0 0
29 57 0 0
29 58 0 0
29 59 0 0
29 60 0 0
29 61 0 0
29 62 0 0
29 63 0 0
29 64 0 0
29 65 0 0
29 66 0 0
29 67 0 0
29 68 0 0
29 69 0 0
29 70 0 0

30 1 0 0
30 2 0 0
30 3 0 0
30 4 0 0
30 5 0 0
30 6 0 0
30 7 0 0
30 8 0 0
30 9 0 0
30 10 0 0
30 11 0 0
30 12 0 0
30 13 0 0
30 14 0 0
30 15 0 0
30 16 0 0
30 17 0 0
30 18 0 0
30 19 0 0
30 20 0 0
30 21 0 0
30 22 0 0
30 23 0 0
30 24 0 0
30 25 0 0
30 26 0 0
30 27 0 0
30 28 0.180167 0.402134
30 29 1.44867 0.846201
30 30 2.18867 0.975061
30 31 0.868833 0.735263
30 32 0.222333 0.445985
30 33 0.00166667 0.0407917
30 34 0 0
30 35 0 0
30 36 0 0
30 37 0.00183333 0.0427797
30 38 0.0673333 0.256522
30 39 0.31 0.524938
30 40 0.4135 0.590928
30 41 0.464833 0.652241
30 42 0 0
30 43 0 0
30 44 0 0
30 45 0 0
30 46 0 0
30 47 0 0
30 48 0 0
30 49 0 0
30 50 0 0
30 51 0 0
30 52 0 0
30 53 0 0
30 54 0 0
30 55 0 0
30 56 0 0
30 57 0 0
30 58 0 0
30 59 0 0
30 60 0 0
30 61 0 0
30 62 0 0
30 63 0 0
30 64 0 0
30 65 0 0
30 66 0 0
30 67 0 0
30 68 0 0
30 69 0 0
30 70 0 0

31 1 0 0
31 2 0 0
31 3 0 0
31 4 0 0
31 5 0 0
31 6 0 0
31 7 0 0
31 8 0 0
31 9 0 0
31 10 0 0
31 11 0 0
31 12 0 0
31 13 0 0
31 14 0 0
31 15 0 0
31 16 0.000166667 0.0129083
31 17 0 0
31 18 0 0
31 19 0 0
31 20 0 0
31 21 0 0
31 22 0 0
31 23 0 0
31 24 0 0
31 25 0 0
31 26 0 0
31 27 0 0
31 28 0.000166667 0.0129079
31 29 0.295167 0.500714
31 30 0.868833 0.735263
31 31 1.81317 0.933935
31 32 1.04133 0.743164
31 33 0.469333 0.562182
31 34 0.00483333 0.0693511
31 35 0 0
31 36 0.00116667 0.0341369
31 37 0.056 0.240558
31 38 0.0731667 0.270449
31 39 0.0891667 0.297583
31 40 0.0495 0.220722
31 41 0.0405 0.201303
31 42 0 0
31 43 0 0
31 44 0 0
31 45 0 0
31 46 0 0
31 47 0 0
31 48 0 0
31 49 0 0
31 50 0 0
31 51 0 0
31 52 0 0
31 53 0 0
31 54 0 0
31 55 0 0
31 56 0 0
31 57 0 0
31 58 0 0
31 59 0 0
31 60 0 0
31 61 0 0
31 62 0 0
31 63 0 0
31 64 0 0
31 65 0 0
31 66 0 0
31 67 0 0
31 68 0 0
31 69 0 0
31 70 0 0

32 1 0 0
32 2 0 0
32 3 0 0
32 4 0 0
32 5 0 0
32 6 0 0
32 7 0 0
32 8 0 0
32 9 0 0
32 10 0 0
32 11 0 0
32 12 0 0
32 13 0 0
32 14 0 0
32 15 0.000666667 0.0258119
32 16 0 0
32 17 0 0
32 18 0 0
32 19 0 0
32 20 0 0
32 21 0 0
32 22 0 0
32 23 0 0
32 24 0 0
32 25 0 0
32 26 0 0
32 27 0 0
32 28 0 0
32 29 0.004 0.0631158
32 30 0.222333 0.445985
32 31 1.04133 0.743164
32 32 1.88967 0.851768
32 33 1.13417 0.720544
32 34 0.202 0.422537
32 35 0.0116667 0.107384
32 36 0.106833 0.31531
32 37 0.298333 0.54251
32 38 0.076 0.28441
32 39 0.0111667 0.106657
32 40 0.0005 0.0223548
32 41 0 0
32 42 0 0
32 43 0 0
32 44 0 0
32 45 0 0
32 46 0 0
32 47 0 0
32 48 0 0
32 49 0 0
32 50 0 0
32 51 0 0
32 52 0 0
32 53 0 0
32 54 0 0
32 55 0 0
32 56 0 0
32 57 0 0
32 58 0 0
32 59 0 0
32 60 0 0
32 61 0 0
32 62 0 0
32 63 0 0
32 64 0 0
32 65 0 0
32 66 0 0
32 67 0 0
32 68 0 0
32 69 0 0
32 70 0 0

33 1 0 0
33 2 0 0
33 3 0 0
33 4 0 0
33 5 0 0
33 6 0 0
33 7 0 0
33 8 0.0356667 0.18635
33 9 0.1475 0.367517
33 10 0.000333333 0.0182545
33 11 0 0
33 12 0 0
33 13 0 0
33 14 0.00666667 0.0813792
33 15 0.000166667 0.0129079
33 16 0 0
33 17 0 0
33 18 0 0
33 19 0 0
33 20 0 0
33 21 0 0
33 22 0 0
33 23 0 0
33 24 0 0
33 25 0 0
33 26 0 0
33 27 0 0
33 28 0 0
33 29 0 0
33 30 0.00166667 0.0407917
33 31 0.469333 0.562182
33 32 1.13417 0.720544
33 33 1.872 0.947791
33 34 0.787333 0.760104
33 35 0.255333 0.481802
33 36 0.324667 0.508531
33 37 0.308333 0.545842
33 38 0.0343333 0.18926
33 39 0.0005 0.0223548
33 40 0 0
33 41 0 0
33 42 0 0
33 43 0 0
33 44 0 0
33 45 0 0
33 46 0 0
33 47 0 0
33 48 0 0
33 49 0 0
33 50 0 0
33 51 0 0
33 52 0 0
33 53 0 0
33 54 0 0
33 55 0 0
33 56 0 0
33 57 0 0
33 58 0 0
33 59 0 0
33 60 0 0
33 61 0 0
33 62 0 0
33 63 0 0
33 64 0 0
33 65 0 0
33 66 0 0
33 67 0 0
33 68 0 0
33 69 0 0
33 70 0 0

34 1 0 0
34 2 0 0
34 3 0 0
34 4 0 0
34 5 0 0
34 6 0 0
34 7 0 0
34 8 0.211333 0.42974
34 9 0.4505 0.574084
34 10 0.0243333 0.154086
34 11 0 0
34 12 0 0
34 13 0 0
34 14 0.00183333 0.0427801
34 15 0 0
34 16 0 0
34 17 0 0
34 18 0 0
34 19 0 0
34 20 0 0
34 21 0 0
34 22 0 0
34 23 0 0
34 24 0 0
34 25 0 0
34 26 0 0
34 27 0 0
34 28 0 0
34 29 0 0
34 30 0 0
34 31 0.00483333 0.0693511
34 32 0.202 0.422537
34 33 0.787333 0.760104
34 34 1.20717 0.870787
34 35 0.475667 0.623769
34 36 0.297833 0.48799
34 37 0.145333 0.360384
34 38 0.00466667 0.0681481
34 39 0 0
34 40 0 0
34 41 0 0
34 42 0 0
34 43 0 0
34 44 0 0
34 45 0 0
34 46 0 0
34 47 0 0
34 48 0 0
34 49 0 0
34 50 0 0
34 51 0 0
34 52 0 0
34 53 0 0
34 54 0 0
34 55 0 0
34 56 0 0
34 57 0 0
34 58 0 0
34 59 0 0
34 60 0 0
34 61 0 0
34 62 0 0
34 63 0 0
34 64 0 0
34 65 0 0
34 66 0 0
34 67 0 0
34 68 0 0
34 69 0 0
34 70 0 0

35 1 0 0
35 2 0 0
35 3 0 0
35 4 0 0
35 5 0 0
35 6 0 0
35 7 0.0133333 0.114699
35 8 1.18467 0.437685
35 9 1.17867 0.576276
35 10 0.00366667 0.0604412
35 11 0 0
35 12 0 0
35 13 0 0
35 14 0 0
35 15 0 0
35 16 0 0
35 17 0 0
35 18 0 0
35 19 0 0
35 20 0 0
35 21 0 0
35 22 0 0
35 23 0 0
35 24 0 0
35 25 0 0
35 26 0 0
35 27 0 0
35 28 0 0
35 29 0 0
35 30 0 0
35 31 0 0
35 32 0.0116667 0.107384
35 33 0.255333 0.481802
35 34 0.475667 0.623769
35 35 1.55117 0.672588
35 36 0.173 0.392932
35 37 0.05 0.218712
35 38 0 0
35 39 0 0
35 40 0 0
35 41 0 0
35 42 0 0
35 43 0 0
35 44 0 0
35 45 0 0
35 46 0 0
35 47 0 0
35 48 0 0
35 49 0 0
35 50 0 0
35 51 0 0
35 52 0 0
35 53 0 0
35 54 0 0
35 55 0 0
35 56 0 0
35 57 0 0
35 58 0 0
35 59 0 0
35 60 0 0
35 61 0 0
35 62 0 0
35 63 0 0
35 64 0.002 0.0446761
35 65 0.0315 0.174664
35 66 0.00116667 0.0341369
35 67 0 0
35 68 0 0
35 69 0 0
35 70 0 0

36 1 0 0
36 2 0 0
36 3 0 0
36 4 0 0
36 5 0 0
36 6 0 0
36 7 0 0
36 8 0.003 0.0546894
36 9 0.00616667 0.0782864
36 10 0 0
36 11 0 0
36 12 0 0
36 13 0 0
36 14 0 0
36 15 0 0
36 16 0 0
36 17 0 0
36 18 0 0
36 19 0 0
36 20 0 0
36 21 0 0
36 22 0 0
36 23 0 0
36 24 0 0
36 25 0 0
36 26 0 0
36 27 0 0
36 28 0 0
36 29 0 0
36 30 0 0
36 31 0.00116667 0.0341369
36 32 0.106833 0.31531
36 33 0.324667 0.508531
36 34 0.297833 0.48799
36 35 0.173 0.392932
36 36 0.977333 0.801958
36 37 0.4665 0.586427
36 38 0.0803333 0.274848
36 39 0 0
36 40 0 0
36 41 0 0
36 42 0 0
36 43 0 0
36 44 0 0
36 45 0 0
36 46 0 0
36 47 0 0
36 48 0 0
36 49 0 0
36 50 0 0
36 51 0 0
36 52 0 0
36 53 0 0
36 54 0 0
36 55 0 0
36 56 0 0
36 57 0 0
36 58 0 0
36 59 0 0
36 60 0 0
36 61 0 0
36 62 0 0
36 63 0.0005 0.0223549
36 64 0.0956667 0.295832
36 65 0.226833 0.431334
36 66 0.0701667 0.255424
36 67 0 0
36 68 0 0
36 69 0 0
36 70 0 0

37 1 0.000166667 0.0129086
37 2 0 0
37 3 0 0
37 4 0 0
37 5 0 0
37 6 0 0
37 7 0 0
37 8 0 0
37 9 0 0
37 10 0 0
37 11 0 0
37 12 0 0
37 13 0 0
37 14 0 0
37 15 0 0
37 16 0 0
37 17 0 0
37 18 0 0
37 19 0 0
37 20 0 0
37 21 0 0
37 22 0 0
37 23 0 0
37 24 0 0
37 25 0 0
37 26 0 0
37 27 0 0
37 28 0 0
37 29 0 0
37 30 0.00183333 0.0427797
37 31 0.056 0.240558
37 32 0.298333 0.54251
37 33 0.308333 0.545842
37 34 0.145333 0.360384
37 35 0.05 0.218712
37 36 0.4665 0.586427
37 37 1.61383 0.871228
37 38 0.892167 0.667994
37 39 0.244 0.447727
37 40 0.00733333 0.0853185
37 41 0 0
37 42 0 0
37 43 0 0
37 44 0 0
37 45 0 0
37 46 0 0
37 47 0 0
37 48 0 0
37 49 0 0
37 50 0 0
37 51 0 0
37 52 0 0
37 53 0 0
37 54 0 0
37 55 0 0
37 56 0 0
37 57 0 0
37 58 0 0
37 59 0 0
37 60 0 0
37 61 0 0
37 62 0 0
37 63 0.0501667 0.218288
37 64 0.127667 0.338181
37 65 0.079 0.270981
37 66 0.000166667 0.0129081
37 67 0 0
37 68 0 0
37 69 0 0
37 70 0 0

38 1 0.001 0.0316062
38 2 0 0
38 3 0 0
38 4 0 0
38 5 0 0
38 6 0 0
38 7 0 0
38 8 0 0
38 9 0 0
38 10 0 0
38 11 0 0
38 12 0 0
38 13 0 0
38 14 0 0
38 15 0 0
38 16 0 0
38 17 0 0
38 18 0 0
38 19 0 0
38 20 0 0
38 21 0 0
38 22 0 0
38 23 0 0
38 24 0 0
38 25 0 0
38 26 0 0
38 27 0 0
38 28 0.000166667 0.0129083
38 29 0.0181667 0.133553
38 30 0.0673333 0.256522
38 31 0.0731667 0.270449
38 32 0.076 0.28441
38 33 0.0343333 0.18926
38 34 0.00466667 0.0681481
38 35 0 0
38 36 0.0803333 0.274848
38 37 0.892167 0.667994
38 38 1.67983 0.892566
38 39 0.791 0.744315
38 40 0.097 0.302633
38 41 0 0
38 42 0 0
38 43 0 0
38 44 0 0
38 45 0 0
38 46 0 0
38 47 0 0
38 48 0 0
38 49 0 0
38 50 0 0
38 51 0 0
38 52 0 0
38 53 0 0
38 54 0 0
38 55 0 0
38 56 0 0
38 57 0 0
38 58 0 0
38 59 0 0
38 60 0 0
38 61 0 0
38 62 0.0348333 0.183376
38 63 0.312833 0.469357
38 64 0.0343333 0.182992
38 65 0.00116667 0.0341369
38 66 0 0
38 67 0 0
38 68 0 0
38 69 0 0
38 70 0 0

39 1 0 0
39 2 0 0
39 3 0 0
39 4 0 0
39 5 0 0
39 6 0 0
39 7 0 0
39 8 0 0
39 9 0 0
39 10 0 0
39 11 0 0
39 12 0 0
39 13 0 0
39 14 0 0
39 15 0 0
39 16 0 0
39 17 0 0
39 18 0 0
39 19 0 0
39 20 0 0
39 21 0 0
39 22 0 0
39 23 0 0
39 24 0 0
39 25 0 0
39 26 0 0
39 27 0.000833333 0.0288544
39 28 0.1775 0.402478
39 29 0.4305 0.600411
39 30 0.31 0.524938
39 31 0.0891667 0.297583
39 32 0.0111667 0.106657
39 33 0.0005 0.0223548
39 34 0 0
39 35 0 0
39 36 0 0
39 37 0.244 0.447727
39 38 0.791 0.744315
39 39 1.663 1.01658
39 40 0.708667 0.725348
39 41 0.204167 0.428349
39 42 0.00433333 0.0656868
39 43 0 0
39 44 0 0
39 45 0 0
39 46 0 0
39 47 0 0
39 48 0 0
39 49 0 0
39 50 0 0
39 51 0 0
39 52 0 0
39 53 0 0
39 54 0 0
39 55 0 0
39 56 0 0
39 57 0 0
39 58 0 0
39 59 0 0
39 60 0 0
39 61 0 0
39 62 0.0371667 0.195255
39 63 0.179667 0.384786
39 64 0.00283333 0.0531501
39 65 0 0
39 66 0 0
39 67 0 0
39 68 0 0
39 69 0 0
39 70 0 0

40 1 0 0
40 2 0 0
40 3 0 0
40 4 0 0
40 5 0 0
40 6 0 0
40 7 0 0
40 8 0 0
40 9 0 0
40 10 0 0
40 11 0.0183333 0.134152
40 12 0.043 0.204488
40 13 0.00166667 0.0407915
40 14 0 0
40 15 0 0
40 16 0 0
40 17 0 0
40 18 0 0
40 19 0 0
40 20 0 0
40 21 0 0
40 22 0 0
40 23 0 0
40 24 0 0
40 25 0 0
40 26 0.00916667 0.0953024
40 27 0.411667 0.571138
40 28 1.13267 0.795438
40 29 1.1815 0.848465
40 30 0.4135 0.590928
40 31 0.0495 0.220722
40 32 0.0005 0.0223548
40 33 0 0
40 34 0 0
40 35 0 0
40 36 0 0
40 37 0.00733333 0.0853185
40 38 0.097 0.302633
40 39 0.708667 0.725348
40 40 2.09817 1.01434
40 41 1.33783 0.869111
40 42 0.512667 0.598484
40 43 0.00533333 0.0728357
40 44 0 0
40 45 0 0
40 46 0 0
40 47 0 0
40 48 0 0
40 49 0 0
40 50 0 0
40 51 0 0
40 52 0 0
40 53 0 0
40 54 0 0
40 55 0 0
40 56 0 0
40 57 0 0
40 58 0 0
40 59 0 0
40 60 0 0
40 61 0.002 0.0446747
40 62 0.00783333 0.088157
40 63 0.00233333 0.0482508
40 64 0 0
40 65 0 0
40 66 0 0
40 67 0 0
40 68 0 0
40 69 0 0
40 70 0 0

41 1 0 0
41 2 0 0
41 3 0 0
41 4 0 0
41 5 0 0
41 6 0 0
41 7 0 0
41 8 0 0
41 9 0 0
41 10 0 0
41 11 0.026 0.159133
41 12 0.649333 0.688986
41 13 0.261 0.469977
41 14 0.0118333 0.108135
41 15 0 0
41 16 0 0
41 17 0 0
41 18 0 0
41 19 0 0
41 20 0 0
41 21 0 0
41 22 0 0
41 23 0 0
41 24 0 0
41 25 0.0296667 0.169666
41 26 0.832667 0.781456
41 27 1.42817 0.877018
41 28 1.57 0.881531
41 29 1.19867 0.953353
41 30 0.464833 0.652241
41 31 0.0405 0.201303
41 32 0 0
41 33 0 0
41 34 0 0
41 35 0 0
41 36 0 0
41 37 0 0
41 38 0 0
41 39 0.204167 0.428349
41 40 1.33783 0.869111
41 41 3.50883 1.14713
41 42 1.60183 0.850081
41 43 0.297667 0.513879
41 44 0 0
41 45 0 0
41 46 0 0
41 47 0 0
41 48 0 0
41 49 0 0
41 50 0 0
41 51 0 0
41 52 0 0
41 53 0 0
41 54 0.0166667 0.133123
41 55 0.00483333 0.0693514
41 56 0.000166667 0.0129082
41 57 0 0
41 58 0 0
41 59 0 0
41 60 0 0
41 61 0 0
41 62 0 0
41 63 0 0
41 64 0 0
41 65 0 0
41 66 0 0
41 67 0 0
41 68 0 0
41 69 0 0
41 70 0 0

42 1 0 0
42 2 0 0
42 3 0 0
42 4 0 0
42 5 0 0
42 6 0 0
42 7 0 0
42 8 0 0
42 9 0 0
42 10 0 0
42 11 0.00166667 0.0407911
42 12 0.448333 0.587653
42 13 0.0568333 0.235099
42 14 0 0
42 15 0 0
42 16 0 0
42 17 0 0
42 18 0 0
42 19 0 0
42 20 0 0
42 21 0 0
42 22 0 0
42 23 0 0
42 24 0.0396667 0.200229
42 25 0.530833 0.646043
42 26 1.78183 0.9558
42 27 2.17483 0.96881
42 28 1.05483 0.734046
42 29 0.2055 0.412641
42 30 0 0
42 31 0 0
42 32 0 0
42 33 0 0
42 34 0 0
42 35 0 0
42 36 0 0
42 37 0 0
42 38 0 0
42 39 0.00433333 0.0656868
42 40 0.512667 0.598484
42 41 1.60183 0.850081
42 42 3.19567 1.05406
42 43 1.61217 0.884534
42 44 0.395333 0.558598
42 45 0.00166667 0.0407915
42 46 0 0
42 47 0 0
42 48 0 0
42 49 0 0
42 50 0 0
42 51 0 0
42 52 0 0
42 53 0 0
42 54 0.0015 0.0387012
42 55 0 0
42 56 0 0
42 57 0 0
42 58 0 0
42 59 0 0
42 60 0 0
42 61 0 0
42 62 0 0
42 63 0 0
42 64 0 0
42 65 0 0
42 66 0 0
42 67 0 0
42 68 0 0
42 69 0 0
42 70 0 0

43 1 0 0
43 2 0 0
43 3 0 0
43 4 0 0
43 5 0 0
43 6 0 0
43 7 0 0
43 8 0 0
43 9 0 0
43 10 0 0
43 11 0 0
43 12 0.109833 0.314279
43 13 0 0
43 14 0 0
43 15 0 0
43 16 0 0
43 17 0 0
43 18 0 0
43 19 0 0
43 20 0 0
43 21 0 0
43 22 0 0
43 23 0.00816667 0.0899986
43 24 0.3185 0.552924
43 25 0.811667 0.824724
43 26 1.40333 0.939651
43 27 1.0645 0.775026
43 28 0.136667 0.357754
43 29 0 0
43 30 0 0
43 31 0 0
43 32 0 0
43 33 0 0
43 34 0 0
43 35 0 0
43 36 0 0
43 37 0 0
43 38 0 0
43 39 0 0
43 40 0.00533333 0.0728357
43 41 0.297667 0.513879
43 42 1.61217 0.884534
43 43 2.542 1.02239
43 44 1.15633 0.795747
43 45 0.174167 0.401456
43 46 0.000666667 0.0258114
43 47 0 0
43 48 0 0
43 49 0 0
43 50 0 0
43 51 0 0
43 52 0 0
43 53 0 0
43 54 0 0
43 55 0 0
43 56 0 0
43 57 0 0
43 58 0 0
43 59 0 0
43 60 0.000166667 0.0129089
43 61 0 0
43 62 0 0
43 63 0 0
43 64 0 0
43 65 0 0
43 66 0 0
43 67 0 0
43 68 0 0
43 69 0 0
43 70 0 0

44 1 0 0
44 2 0 0
44 3 0 0
44 4 0 0
44 5 0 0
44 6 0 0
44 7 0 0
44 8 0 0
44 9 0 0
44 10 0 0
44 11 0 0
44 12 0.00116667 0.0341367
44 13 0 0
44 14 0 0
44 15 0 0
44 16 0 0
44 17 0 0
44 18 0 0
44 19 0 0
44 20 0 0
44 21 0 0
44 22 0.000166667 0.0129079
44 23 0.148667 0.395677
44 24 0.58 0.748526
44 25 0.584 0.728211
44 26 0.483833 0.6362
44 27 0.0915 0.297976
44 28 0 0
44 29 0 0
44 30 0 0
44 31 0 0
44 32 0 0
44 33 0 0
44 34 0 0
44 35 0 0
44 36 0 0
44 37 0 0
44 38 0 0
44 39 0 0
44 40 0 0
44 41 0 0
44 42 0.395333 0.558598
44 43 1.15633 0.795747
44 44 2.05517 1.05912
44 45 0.866667 0.799113
44 46 0.261667 0.469619
44 47 0 0
44 48 0 0
44 49 0 0
44 50 0 0
44 51 0 0
44 52 0 0
44 53 0 0
44 54 0 0
44 55 0 0
44 56 0 0
44 57 0 0
44 58 0 0
44 59 0.0005 0.0223549
44 60 0 0
44 61 0 0
44 62 0 0
44 63 0 0
44 64 0 0
44 65 0 0
44 66 0 0
44 67 0 0
44 68 0 0
44 69 0 0
44 70 0 0

45 1 0 0
45 2 0 0
45 3 0 0
45 4 0 0
45 5 0 0
45 6 0 0
45 7 0 0
45 8 0 0
45 9 0 0
45 10 0 0
45 11 0 0
45 12 0 0
45 13 0 0
45 14 0 0
45 15 0 0
45 16 0 0
45 17 0 0
45 18 0 0
45 19 0 0
45 20 0 0
45 21 0 0
45 22 0.00583333 0.0761549
45 23 0.297833 0.554495
45 24 0.452333 0.61296
45 25 0.249667 0.459349
45 26 0.0378333 0.195969
45 27 0 0
45 28 0 0
45 29 0 0
45 30 0 0
45 31 0 0
45 32 0 0
45 33 0 0
45 34 0 0
45 35 0 0
45 36 0 0
45 37 0 0
45 38 0 0
45 39 0 0
45 40 0 0
45 41 0 0
45 42 0.00166667 0.0407915
45 43 0.174167 0.401456
45 44 0.866667 0.799113
45 45 2 0.902404
45 46 1.153 0.600784
45 47 0.0321667 0.176446
45 48 0 0
45 49 0 0
45 50 0 0
45 51 0 0
45 52 0 0
45 53 0 0
45 54 0 0
45 55 0 0
45 56 0 0
45 57 0 0
45 58 0 0
45 59 0 0
45 60 0 0
45 61 0 0
45 62 0 0
45 63 0 0
45 64 0 0
45 65 0 0
45 66 0 0
45 67 0 0
45 68 0 0
45 69 0 0
45 70 0 0

46 1 0 0
46 2 0 0
46 3 0 0
46 4 0 0
46 5 0 0
46 6 0 0
46 7 0 0
46 8 0 0
46 9 0 0
46 10 0 0
46 11 0 0
46 12 0 0
46 13 0 0
46 14 0 0
46 15 0 0
46 16 0 0
46 17 0 0
46 18 0 0
46 19 0 0
46 20 0 0
46 21 0 0
46 22 0.00233333 0.0482481
46 23 0.157167 0.396822
46 24 0.0428333 0.20493
46 25 0.00416667 0.0644138
46 26 0.0005 0.0223549
46 27 0 0
46 28 0 0
46 29 0 0
46 30 0 0
46 31 0 0
46 32 0 0
46 33 0 0
46 34 0 0
46 35 0 0
46 36 0 0
46 37 0 0
46 38 0 0
46 39 0 0
46 40 0 0
46 41 0 0
46 42 0 0
46 43 0.000666667 0.0258114
46 44 0.261667 0.469619
46 45 1.153 0.600784
46 46 1.52517 0.761617
46 47 0.260833 0.476232
46 48 0.0578333 0.233429
46 49 0.000166667 0.0129088
46 50 0 0
46 51 0 0
46 52 0 0
46 53 0 0
46 54 0 0
46 55 0 0
46 56 0 0
46 57 0.000833333 0.0288556
46 58 0 0
46 59 0 0
46 60 0 0
46 61 0 0
46 62 0 0
46 63 0 0
46 64 0 0
46 65 0 0
46 66 0 0
46 67 0 0
46 68 0 0
46 69 0 0
46 70 0 0

47 1 0 0
47 2 0 0
47 3 0 0
47 4 0 0
47 5 0 0
47 6 0 0
47 7 0 0
47 8 0 0
47 9 0 0
47 10 0 0
47 11 0 0
47 12 0 0
47 13 0 0
47 14 0 0
47 15 0 0
47 16 0 0
47 17 0 0
47 18 0 0
47 19 0 0
47 20 0 0
47 21 0 0
47 22 0.000666667 0.0258113
47 23 0.0273333 0.168087
47 24 0.0005 0.022355
47 25 0 0
47 26 0 0
47 27 0 0
47 28 0 0
47 29 0 0
47 30 0 0
47 31 0 0
47 32 0 0
47 33 0 0
47 34 0 0
47 35 0 0
47 36 0 0
47 37 0 0
47 38 0 0
47 39 0 0
47 40 0 0
47 41 0 0
47 42 0 0
47 43 0 0
47 44 0 0
47 45 0.0321667 0.176446
47 46 0.260833 0.476232
47 47 0.635667 0.699945
47 48 0.322167 0.513853
47 49 0.0258333 0.159683
47 50 0 0
47 51 0 0
47 52 0 0
47 53 0 0
47 54 0 0
47 55 0.00266667 0.0515683
47 56 0.00633333 0.0793329
47 57 0.00166667 0.0407914
47 58 0 0
47 59 0 0
47 60 0 0
47 61 0 0
47 62 0 0
47 63 0 0
47 64 0 0
47 65 0 0
47 66 0 0
47 67 0 0
47 68 0 0
47 69 0 0
47 70 0 0

48 1 0 0
48 2 0 0
48 3 0 0
48 4 0 0
48 5 0 0
48 6 0 0
48 7 0 0
48 8 0 0
48 9 0 0
48 10 0 0
48 11 0 0
48 12 0 0
48 13 0 0
48 14 0 0
48 15 0 0
48 16 0 0
48 17 0 0
48 18 0 0
48 19 0 0
48 20 0 0
48 21 0 0
48 22 0.00116667 0.0341366
48 23 0.0141667 0.118177
48 24 0 0
48 25 0 0
48 26 0 0
48 27 0 0
48 28 0 0
48 29 0 0
48 30 0 0
48 31 0 0
48 32 0 0
48 33 0 0
48 34 0 0
48 35 0 0
48 36 0 0
48 37 0 0
48 38 0 0
48 39 0 0
48 40 0 0
48 41 0 0
48 42 0 0
48 43 0 0
48 44 0 0
48 45 0 0
48 46 0.0578333 0.233429
48 47 0.322167 0.513853
48 48 0.6215 0.688166
48 49 0.2135 0.435031
48 50 0.025 0.156127
48 51 0 0
48 52 0.00483333 0.0693509
48 53 0.00866667 0.0926948
48 54 0.0176667 0.132998
48 55 0.0251667 0.156635
48 56 0.00166667 0.0407915
48 57 0 0
48 58 0 0
48 59 0 0
48 60 0 0
48 61 0 0
48 62 0 0
48 63 0 0
48 64 0 0
48 65 0 0
48 66 0 0
48 67 0 0
48 68 0 0
48 69 0 0
48 70 0 0

49 1 0 0
49 2 0 0
49 3 0 0
49 4 0 0
49 5 0 0
49 6 0 0
49 7 0 0
49 8 0 0
49 9 0 0
49 10 0 0
49 11 0 0
49 12 0 0
49 13 0 0
49 14 0 0
49 15 0 0
49 16 0 0
49 17 0 0
49 18 0 0
49 19 0 0
49 20 0 0
49 21 0 0
49 22 0 0
49 23 0 0
49 24 0 0
49 25 0 0
49 26 0 0
49 27 0 0
49 28 0 0
49 29 0 0
49 30 0 0
49 31 0 0
49 32 0 0
49 33 0 0
49 34 0 0
49 35 0 0
49 36 0 0
49 37 0 0
49 38 0 0
49 39 0 0
49 40 0 0
49 41 0 0
49 42 0 0
49 43 0 0
49 44 0 0
49 45 0 0
49 46 0.000166667 0.0129088
49 47 0.0258333 0.159683
49 48 0.2135 0.435031
49 49 0.536667 0.63007
49 50 0.149333 0.367008
49 51 0.0211667 0.145092
49 52 0.126333 0.335215
49 53 0.135667 0.343411
49 54 0.0516667 0.22285
49 55 0.0203333 0.141135
49 56 0 0
49 57 0 0
49 58 0 0
49 59 0 0
49 60 0 0
49 61 0 0
49 62 0 0
49 63 0 0
49 64 0 0
49 65 0 0
49 66 0 0
49 67 0 0
49 68 0 0
49 69 0 0
49 70 0 0

50 1 0 0
50 2 0 0
50 3 0 0
50 4 0 0
50 5 0 0
50 6 0 0
50 7 0 0
50 8 0 0
50 9 0 0
50 10 0 0
50 11 0 0
50 12 0 0
50 13 0 0
50 14 0 0
50 15 0 0
50 16 0 0
50 17 0 0
50 18 0 0
50 19 0 0
50 20 0 0
50 21 0.0005 0.0223549
50 22 0.000833333 0.0288543
50 23 0 0
50 24 0 0
50 25 0 0
50 26 0 0
50 27 0 0
50 28 0 0
50 29 0 0
50 30 0 0
50 31 0 0
50 32 0 0
50 33 0 0
50 34 0 0
50 35 0 0
50 36 0 0
50 37 0 0
50 38 0 0
50 39 0 0
50 40 0 0
50 41 0 0
50 42 0 0
50 43 0 0
50 44 0 0
50 45 0 0
50 46 0 0
50 47 0 0
50 48 0.025 0.156127
50 49 0.149333 0.367008
50 50 0.407 0.593309
50 51 0.129667 0.348114
50 52 0.0638333 0.245142
50 53 0.00733333 0.0853185
50 54 0 0
50 55 0 0
50 56 0 0
50 57 0 0
50 58 0 0
50 59 0 0
50 60 0 0
50 61 0 0
50 62 0 0
50 63 0 0
50 64 0 0
50 65 0 0
50 66 0 0
50 67 0 0
50 68 0 0
50 69 0 0
50 70 0 0

51 1 0 0
51 2 0 0
51 3 0 0
51 4 0 0
51 5 0 0
51 6 0 0
51 7 0 0
51 8 0 0
51 9 0 0
51 10 0 0
51 11 0 0
51 12 0 0
51 13 0 0
51 14 0 0
51 15 0 0
51 16 0 0
51 17 0 0
51 18 0.000166667 0.0129084
51 19 0.00583333 0.0783119
51 20 0.0768333 0.280344
51 21 0.432167 0.566328
51 22 0.437833 0.552379
51 23 0.243333 0.438695
51 24 0 0
51 25 0 0
51 26 0 0
51 27 0 0
51 28 0 0
51 29 0 0
51 30 0 0
51 31 0 0
51 32 0 0
51 33 0 0
51 34 0 0
51 35 0 0
51 36 0 0
51 37 0 0
51 38 0 0
51 39 0 0
51 40 0 0
51 41 0 0
51 42 0 0
51 43 0 0
51 44 0 0
51 45 0 0
51 46 0 0
51 47 0 0
51 48 0 0
51 49 0.0211667 0.145092
51 50 0.129667 0.348114
51 51 0.972333 0.809039
51 52 0.277 0.478481
51 53 0.0263333 0.160122
51 54 0 0
51 55 0 0
51 56 0 0
51 57 0 0
51 58 0 0
51 59 0 0
51 60 0 0
51 61 0 0
51 62 0 0
51 63 0 0
51 64 0 0
51 65 0 0
51 66 0 0
51 67 0 0
51 68 0 0
51 69 0 0
51 70 0 0

52 1 0 0
52 2 0 0
52 3 0 0
52 4 0 0
52 5 0 0
52 6 0 0
52 7 0 0
52 8 0 0
52 9 0 0
52 10 0 0
52 11 0 0
52 12 0 0
52 13 0 0
52 14 0 0
52 15 0.000166667 0.0129078
52 16 0.00366667 0.0604411
52 17 0.0161667 0.131297
52 18 0.0273333 0.172008
52 19 0.128167 0.369779
52 20 0.353667 0.539678
52 21 0.120833 0.331503
52 22 0.000666667 0.0258117
52 23 0 0
52 24 0 0
52 25 0 0
52 26 0 0
52 27 0 0
52 28 0 0
52 29 0 0
52 30 0 0
52 31 0 0
52 32 0 0
52 33 0 0
52 34 0 0
52 35 0 0
52 36 0 0
52 37 0 0
52 38 0 0
52 39 0 0
52 40 0 0
52 41 0 0
52 42 0 0
52 43 0 0
52 44 0 0
52 45 0 0
52 46 0 0
52 47 0 0
52 48 0.00483333 0.0693509
52 49 0.126333 0.335215
52 50 0.0638333 0.245142
52 51 0.277 0.478481
52 52 1.23983 0.921041
52 53 0.578 0.677423
52 54 0.0303333 0.172471
52 55 0 0
52 56 0 0
52 57 0 0
52 58 0 0
52 59 0 0
52 60 0 0
52 61 0 0
52 62 0 0
52 63 0 0
52 64 0 0
52 65 0 0
52 66 0 0
52 67 0 0
52 68 0 0
52 69 0 0
52 70 0 0

53 1 0 0
53 2 0 0
53 3 0 0
53 4 0 0
53 5 0 0
53 6 0 0
53 7 0 0
53 8 0 0
53 9 0 0
53 10 0 0
53 11 0 0
53 12 0 0
53 13 0.00883333 0.0953326
53 14 0.086 0.293714
53 15 0.156167 0.409206
53 16 0.213 0.509544
53 17 0.195333 0.47453
53 18 0.0978333 0.312942
53 19 0.108833 0.324016
53 20 0.128667 0.346076
53 21 0.0165 0.127391
53 22 0 0
53 23 0 0
53 24 0 0
53 25 0 0
53 26 0.00766667 0.0872195
53 27 0 0
53 28 0 0
53 29 0 0
53 30 0 0
53 31 0 0
53 32 0 0
53 33 0 0
53 34 0 0
53 35 0 0
53 36 0 0
53 37 0 0
53 38 0 0
53 39 0 0
53 40 0 0
53 41 0 0
53 42 0 0
53 43 0 0
53 44 0 0
53 45 0 0
53 46 0 0
53 47 0 0
53 48 0.00866667 0.0926948
53 49 0.135667 0.343411
53 50 0.00733333 0.0853185
53 51 0.0263333 0.160122
53 52 0.578 0.677423
53 53 1.635 1.13762
53 54 0.4915 0.654912
53 55 0.0553333 0.231527
53 56 0 0
53 57 0 0
53 58 0 0
53 59 0 0
53 60 0 0
53 61 0 0
53 62 0 0
53 63 0 0
53 64 0 0
53 65 0 0
53 66 0 0
53 67 0 0
53 68 0 0
53 69 0 0
53 70 0 0

54 1 0 0
54 2 0 0
54 3 0 0
54 4 0 0
54 5 0 0
54 6 0 0
54 7 0 0
54 8 0 0
54 9 0 0
54 10 0 0
54 11 0.000333333 0.0182546
54 12 0.103167 0.323818
54 13 0.759 0.816047
54 14 0.918167 0.905987
54 15 0.390833 0.620014
54 16 0.0973333 0.319668
54 17 0.0213333 0.150153
54 18 0.0015 0.0387006
54 19 0.00183333 0.0427805
54 20 0.000166667 0.0129082
54 21 0 0
54 22 0 0
54 23 0 0
54 24 0 0
54 25 0 0
54 26 0.104167 0.318313
54 27 0.00133333 0.0364907
54 28 0 0
54 29 0 0
54 30 0 0
54 31 0 0
54 32 0 0
54 33 0 0
54 34 0 0
54 35 0 0
54 36 0 0
54 37 0 0
54 38 0 0
54 39 0 0
54 40 0 0
54 41 0.0166667 0.133123
54 42 0.0015 0.0387012
54 43 0 0
54 44 0 0
54 45 0 0
54 46 0 0
54 47 0 0
54 48 0.0176667 0.132998
54 49 0.0516667 0.22285
54 50 0 0
54 51 0 0
54 52 0.0303333 0.172471
54 53 0.4915 0.654912
54 54 1.84167 1.1359
54 55 1.0045 0.824701
54 56 0.1655 0.380508
54 57 0 0
54 58 0 0
54 59 0 0
54 60 0 0
54 61 0 0
54 62 0 0
54 63 0 0
54 64 0 0
54 65 0 0
54 66 0 0
54 67 0 0
54 68 0 0
54 69 0 0
54 70 0 0

55 1 0 0
55 2 0 0
55 3 0 0
55 4 0 0
55 5 0 0
55 6 0 0
55 7 0 0
55 8 0 0
55 9 0 0
55 10 0 0
55 11 0.0415 0.20276
55 12 0.2895 0.51707
55 13 1.23267 0.935181
55 14 0.966 0.853717
55 15 0.184833 0.42427
55 16 0.0015 0.038701
55 17 0 0
55 18 0 0
55 19 0 0
55 20 0 0
55 21 0 0
55 22 0 0
55 23 0 0
55 24 0 0
55 25 0 0
55 26 0.0758333 0.269712
55 27 0 0
55 28 0 0
55 29 0 0
55 30 0 0
55 31 0 0
55 32 0 0
55 33 0 0
55 34 0 0
55 35 0 0
55 36 0 0
55 37 0 0
55 38 0 0
55 39 0 0
55 40 0 0
55 41 0.00483333 0.0693514
55 42 0 0
55 43 0 0
55 44 0 0
55 45 0 0
55 46 0 0
55 47 0.00266667 0.0515683
55 48 0.0251667 0.156635
55 49 0.0203333 0.141135
55 50 0 0
55 51 0 0
55 52 0 0
55 53 0.0553333 0.231527
55 54 1.0045 0.824701
55 55 1.83733 1.00491
55 56 0.721333 0.717165
55 57 0.0901667 0.291601
55 58 0 0
55 59 0 0
55 60 0 0
55 61 0 0
55 62 0 0
55 63 0 0
55 64 0 0
55 65 0 0
55 66 0 0
55 67 0 0
55 68 0 0
55 69 0 0
55 70 0 0

56 1 0 0
56 2 0 0
56 3 0 0
56 4 0 0
56 5 0 0
56 6 0 0
56 7 0 0
56 8 0 0
56 9 0 0
56 10 0.006 0.077226
56 11 0.195 0.428147
56 12 0.3085 0.511532
56 13 0.7525 0.748045
56 14 0.281833 0.499739
56 15 0.00283333 0.0561986
56 16 0 0
56 17 0 0
56 18 0 0
56 19 0 0
56 20 0 0
56 21 0 0
56 22 0 0
56 23 0 0
56 24 0 0
56 25 0 0
56 26 0.001 0.0316065
56 27 0 0
56 28 0 0
56 29 0 0
56 30 0 0
56 31 0 0
56 32 0 0
56 33 0 0
56 34 0 0
56 35 0 0
56 36 0 0
56 37 0 0
56 38 0 0
56 39 0 0
56 40 0 0
56 41 0.000166667 0.0129082
56 42 0 0
56 43 0 0
56 44 0 0
56 45 0 0
56 46 0 0
56 47 0.00633333 0.0793329
56 48 0.00166667 0.0407915
56 49 0 0
56 50 0 0
56 51 0 0
56 52 0 0
56 53 0 0
56 54 0.1655 0.380508
56 55 0.721333 0.717165
56 56 1.24467 0.897675
56 57 0.437167 0.595312
56 58 0.0536667 0.229028
56 59 0.000166667 0.0129087
56 60 0 0
56 61 0 0
56 62 0 0
56 63 0 0
56 64 0 0
56 65 0 0
56 66 0 0
56 67 0 0
56 68 0 0
56 69 0 0
56 70 0 0

57 1 0 0
57 2 0 0
57 3 0 0
57 4 0 0
57 5 0 0
57 6 0 0
57 7 0 0
57 8 0 0
57 9 0 0
57 10 0.077 0.274594
57 11 0.382167 0.577437
57 12 0.237667 0.458818
57 13 0.2 0.426219
57 14 0.00416667 0.064414
57 15 0 0
57 16 0 0
57 17 0 0
57 18 0 0
57 19 0 0
57 20 0 0
57 21 0 0
57 22 0 0
57 23 0 0
57 24 0 0
57 25 0 0
57 26 0 0
57 27 0 0
57 28 0 0
57 29 0 0
57 30 0 0
57 31 0 0
57 32 0 0
57 33 0 0
57 34 0 0
57 35 0 0
57 36 0 0
57 37 0 0
57 38 0 0
57 39 0 0
57 40 0 0
57 41 0 0
57 42 0 0
57 43 0 0
57 44 0 0
57 45 0 0
57 46 0.000833333 0.0288556
57 47 0.00166667 0.0407914
57 48 0 0
57 49 0 0
57 50 0 0
57 51 0 0
57 52 0 0
57 53 0 0
57 54 0 0
57 55 0.0901667 0.291601
57 56 0.437167 0.595312
57 57 0.937 0.819151
57 58 0.382667 0.55849
57 59 0.087 0.28536
57 60 0.000333333 0.0182546
57 61 0 0
57 62 0 0
57 63 0 0
57 64 0 0
57 65 0 0
57 66 0 0
57 67 0 0
57 68 0 0
57 69 0 0
57 70 0 0

58 1 0 0
58 2 0 0
58 3 0 0
58 4 0 0
58 5 0.000166667 0.0129078
58 6 0 0
58 7 0 0
58 8 0.000166667 0.0129081
58 9 0 0
58 10 0.283667 0.501523
58 11 0.751167 0.755147
58 12 0.3455 0.527383
58 13 0.00633333 0.0793305
58 14 0 0
58 15 0 0
58 16 0 0
58 17 0 0
58 18 0 0
58 19 0 0
58 20 0 0
58 21 0 0
58 22 0 0
58 23 0 0
58 24 0 0
58 25 0 0
58 26 0 0
58 27 0 0
58 28 0 0
58 29 0 0
58 30 0 0
58 31 0 0
58 32 0 0
58 33 0 0
58 34 0 0
58 35 0 0
58 36 0 0
58 37 0 0
58 38 0 0
58 39 0 0
58 40 0 0
58 41 0 0
58 42 0 0
58 43 0 0
58 44 0 0
58 45 0 0
58 46 0 0
58 47 0 0
58 48 0 0
58 49 0 0
58 50 0 0
58 51 0 0
58 52 0 0
58 53 0 0
58 54 0 0
58 55 0 0
58 56 0.0536667 0.229028
58 57 0.382667 0.55849
58 58 1.226 0.93306
58 59 0.745167 0.728162
58 60 0.2705 0.480271
58 61 0 0
58 62 0 0
58 63 0 0
58 64 0 0
58 65 0 0
58 66 0 0
58 67 0 0
58 68 0 0
58 69 0 0
58 70 0 0

59 1 0 0
59 2 0 0
59 3 0.000166667 0.0129078
59 4 0.000833333 0.0288539
59 5 0.002 0.0482613
59 6 0.000166667 0.0129084
59 7 0 0
59 8 0 0
59 9 0 0
59 10 0.6115 0.626809
59 11 1.18883 0.659164
59 12 0.477167 0.508724
59 13 0 0
59 14 0 0
59 15 0 0
59 16 0 0
59 17 0 0
59 18 0 0
59 19 0 0
59 20 0 0
59 21 0 0
59 22 0 0
59 23 0 0
59 24 0 0
59 25 0 0
59 26 0 0
59 27 0 0
59 28 0 0
59 29 0 0
59 30 0 0
59 31 0 0
59 32 0 0
59 33 0 0
59 34 0 0
59 35 0 0
59 36 0 0
59 37 0 0
59 38 0 0
59 39 0 0
59 40 0 0
59 41 0 0
59 42 0 0
59 43 0 0
59 44 0.0005 0.0223549
59 45 0 0
59 46 0 0
59 47 0 0
59 48 0 0
59 49 0 0
59 50 0 0
59 51 0 0
59 52 0 0
59 53 0 0
59 54 0 0
59 55 0 0
59 56 0.000166667 0.0129087
59 57 0.087 0.28536
59 58 0.745167 0.728162
59 59 1.77067 0.884528
59 60 0.996333 0.74519
59 61 0.1195 0.334993
59 62 0 0
59 63 0 0
59 64 0 0
59 65 0 0
59 66 0 0
59 67 0 0
59 68 0 0
59 69 0 0
59 70 0 0

60 1 0 0
60 2 0.001 0.0316062
60 3 0.00416667 0.0762672
60 4 0.00883333 0.114398
60 5 0.0105 0.11714
60 6 0.005 0.0751101
60 7 0.000833333 0.0288545
60 8 0.000666667 0.0258116
60 9 0.000333333 0.0182545
60 10 0.645 0.655712
60 11 0.8165 0.613322
60 12 0.175333 0.380256
60 13 0 0
60 14 0 0
60 15 0 0
60 16 0 0
60 17 0 0
60 18 0 0
60 19 0 0
60 20 0 0
60 21 0 0
60 22 0 0
60 23 0 0
60 24 0 0
60 25 0 0
60 26 0 0
60 27 0 0
60 28 0 0
60 29 0 0
60 30 0 0
60 31 0 0
60 32 0 0
60 33 0 0
60 34 0 0
60 35 0 0
60 36 0 0
60 37 0 0
60 38 0 0
60 39 0 0
60 40 0 0
60 41 0 0
60 42 0 0
60 43 0.000166667 0.0129089
60 44 0 0
60 45 0 0
60 46 0 0
60 47 0 0
60 48 0 0
60 49 0 0
60 50 0 0
60 51 0 0
60 52 0 0
60 53 0 0
60 54 0 0
60 55 0 0
60 56 0 0
60 57 0.000333333 0.0182546
60 58 0.2705 0.480271
60 59 0.996333 0.74519
60 60 1.599 0.937312
60 61 0.530167 0.655554
60 62 0.0498333 0.219886
60 63 0 0
60 64 0 0
60 65 0 0
60 66 0 0
60 67 0 0
60 68 0 0
60 69 0 0
60 70 0 0

61 1 0.00783333 0.09542
61 2 0.0208333 0.158318
61 3 0.0361667 0.207827
61 4 0.04 0.215408
61 5 0.0266667 0.174038
61 6 0.0118333 0.111176
61 7 0.00116667 0.034137
61 8 0.00133333 0.0364908
61 9 0 0
61 10 0.224833 0.427719
61 11 0.0931667 0.291801
61 12 0 0
61 13 0 0
61 14 0 0
61 15 0 0
61 16 0 0
61 17 0 0
61 18 0 0
61 19 0 0
61 20 0 0
61 21 0 0
61 22 0 0
61 23 0 0
61 24 0 0
61 25 0 0
61 26 0 0
61 27 0 0
61 28 0 0
61 29 0 0
61 30 0 0
61 31 0 0
61 32 0 0
61 33 0 0
61 34 0 0
61 35 0 0
61 36 0 0
61 37 0 0
61 38 0 0
61 39 0 0
61 40 0.002 0.0446747
61 41 0 0
61 42 0 0
61 43 0 0
61 44 0 0
61 45 0 0
61 46 0 0
61 47 0 0
61 48 0 0
61 49 0 0
61 50 0 0
61 51 0 0
61 52 0 0
61 53 0 0
61 54 0 0
61 55 0 0
61 56 0 0
61 57 0 0
61 58 0 0
61 59 0.1195 0.334993
61 60 0.530167 0.655554
61 61 1.139 0.910687
61 62 0.4235 0.593703
61 63 0.0506667 0.221578
61 64 0 0
61 65 0 0
61 66 0 0
61 67 0 0
61 68 0 0
61 69 0 0
61 70 0 0

62 1 0.224167 0.486067
62 2 0.217167 0.495985
62 3 0.138667 0.389147
62 4 0.0601667 0.251424
62 5 0.0208333 0.146287
62 6 0.00933333 0.0961591
62 7 0.00216667 0.0464975
62 8 0 0
62 9 0 0
62 10 0.0168333 0.128645
62 11 0 0
62 12 0 0
62 13 0 0
62 14 0 0
62 15 0 0
62 16 0 0
62 17 0 0
62 18 0 0
62 19 0 0
62 20 0 0
62 21 0 0
62 22 0 0
62 23 0 0
62 24 0 0
62 25 0 0
62 26 0 0
62 27 0 0
62 28 0 0
62 29 0 0
62 30 0 0
62 31 0 0
62 32 0 0
62 33 0 0
62 34 0 0
62 35 0 0
62 36 0 0
62 37 0 0
62 38 0.0348333 0.183376
62 39 0.0371667 0.195255
62 40 0.00783333 0.088157
62 41 0 0
62 42 0 0
62 43 0 0
62 44 0 0
62 45 0 0
62 46 0 0
62 47 0 0
62 48 0 0
62 49 0 0
62 50 0 0
62 51 0 0
62 52 0 0
62 53 0 0
62 54 0 0
62 55 0 0
62 56 0 0
62 57 0 0
62 58 0 0
62 59 0 0
62 60 0.0498333 0.219886
62 61 0.4235 0.593703
62 62 1.4405 0.960268
62 63 0.8125 0.747001
62 64 0.224833 0.431983
62 65 0.000333333 0.0182546
62 66 0 0
62 67 0 0
62 68 0 0
62 69 0 0
62 70 0 0

63 1 0.664 0.775951
63 2 0.327 0.579716
63 3 0.102 0.322377
63 4 0.00933333 0.0978773
63 5 0.000333333 0.0182545
63 6 0 0
63 7 0 0
63 8 0 0
63 9 0 0
63 10 0 0
63 11 0 0
63 12 0 0
63 13 0 0
63 14 0 0
63 15 0 0
63 16 0 0
63 17 0 0
63 18 0 0
63 19 0 0
63 20 0 0
63 21 0 0
63 22 0 0
63 23 0 0
63 24 0 0
63 25 0 0
63 26 0 0
63 27 0 0
63 28 0 0
63 29 0 0
63 30 0 0
63 31 0 0
63 32 0 0
63 33 0 0
63 34 0 0
63 35 0 0
63 36 0.0005 0.0223549
63 37 0.0501667 0.218288
63 38 0.312833 0.469357
63 39 0.179667 0.384786
63 40 0.00233333 0.0482508
63 41 0 0
63 42 0 0
63 43 0 0
63 44 0 0
63 45 0 0
63 46 0 0
63 47 0 0
63 48 0 0
63 49 0 0
63 50 0 0
63 51 0 0
63 52 0 0
63 53 0 0
63 54 0 0
63 55 0 0
63 56 0 0
63 57 0 0
63 58 0 0
63 59 0 0
63 60 0 0
63 61 0.0506667 0.221578
63 62 0.8125 0.747001
63 63 2.04767 1.03154
63 64 0.868833 0.770247
63 65 0.172333 0.40205
63 66 0.00933333 0.0961588
63 67 0 0
63 68 0 0
63 69 0 0
63 70 0 0

64 1 0.4425 0.673809
64 2 0.059 0.246679
64 3 0.00233333 0.0482489
64 4 0 0
64 5 0 0
64 6 0 0
64 7 0 0
64 8 0 0
64 9 0 0
64 10 0 0
64 11 0 0
64 12 0 0
64 13 0 0
64 14 0 0
64 15 0 0
64 16 0 0
64 17 0 0
64 18 0 0
64 19 0 0
64 20 0 0
64 21 0 0
64 22 0 0
64 23 0 0
64 24 0 0
64 25 0 0
64 26 0 0
64 27 0 0
64 28 0 0
64 29 0 0
64 30 0 0
64 31 0 0
64 32 0 0
64 33 0 0
64 34 0 0
64 35 0.002 0.0446761
64 36 0.0956667 0.295832
64 37 0.127667 0.338181
64 38 0.0343333 0.182992
64 39 0.00283333 0.0531501
64 40 0 0
64 41 0 0
64 42 0 0
64 43 0 0
64 44 0 0
64 45 0 0
64 46 0 0
64 47 0 0
64 48 0 0
64 49 0 0
64 50 0 0
64 51 0 0
64 52 0 0
64 53 0 0
64 54 0 0
64 55 0 0
64 56 0 0
64 57 0 0
64 58 0 0
64 59 0 0
64 60 0 0
64 61 0 0
64 62 0.224833 0.431983
64 63 0.868833 0.770247
64 64 1.68883 0.954305
64 65 0.823667 0.746707
64 66 0.3735 0.53666
64 67 0.0203333 0.141134
64 68 0 0
64 69 0 0
64 70 0 0

65 1 0.1235 0.356723
65 2 0.000666667 0.0258118
65 3 0 0
65 4 0 0
65 5 0 0
65 6 0 0
65 7 0 0
65 8 0.0271667 0.162567
65 9 0.0225 0.148297
65 10 0 0
65 11 0 0
65 12 0 0
65 13 0 0
65 14 0 0
65 15 0 0
65 16 0 0
65 17 0 0
65 18 0 0
65 19 0 0
65 20 0 0
65 21 0 0
65 22 0 0
65 23 0 0
65 24 0 0
65 25 0 0
65 26 0 0
65 27 0 0
65 28 0 0
65 29 0 0
65 30 0 0
65 31 0 0
65 32 0 0
65 33 0 0
65 34 0 0
65 35 0.0315 0.174664
65 36 0.226833 0.431334
65 37 0.079 0.270981
65 38 0.00116667 0.0341369
65 39 0 0
65 40 0 0
65 41 0 0
65 42 0 0
65 43 0 0
65 44 0 0
65 45 0 0
65 46 0 0
65 47 0 0
65 48 0 0
65 49 0 0
65 50 0 0
65 51 0 0
65 52 0 0
65 53 0 0
65 54 0 0
65 55 0 0
65 56 0 0
65 57 0 0
65 58 0 0
65 59 0 0
65 60 0 0
65 61 0 0
65 62 0.000333333 0.0182546
65 63 0.172333 0.40205
65 64 0.823667 0.746707
65 65 1.40617 0.89099
65 66 0.796833 0.725867
65 67 0.193 0.417227
65 68 0.002 0.0446754
65 69 0 0
65 70 0 0

66 1 0.0481667 0.219498
66 2 0 0
66 3 0 0
66 4 0 0
66 5 0 0
66 6 0 0
66 7 0.00316667 0.0561842
66 8 0.000333333 0.0182546
66 9 0 0
66 10 0 0
66 11 0 0
66 12 0 0
66 13 0 0
66 14 0 0
66 15 0 0
66 16 0 0
66 17 0 0
66 18 0 0
66 19 0 0
66 20 0 0
66 21 0 0
66 22 0 0
66 23 0 0
66 24 0 0
66 25 0 0
66 26 0 0
66 27 0 0
66 28 0 0
66 29 0 0
66 30 0 0
66 31 0 0
66 32 0 0
66 33 0 0
66 34 0 0
66 35 0.00116667 0.0341369
66 36 0.0701667 0.255424
66 37 0.000166667 0.0129081
66 38 0 0
66 39 0 0
66 40 0 0
66 41 0 0
66 42 0 0
66 43 0 0
66 44 0 0
66 45 0 0
66 46 0 0
66 47 0 0
66 48 0 0
66 49 0 0
66 50 0 0
66 51 0 0
66 52 0 0
66 53 0 0
66 54 0 0
66 55 0 0
66 56 0 0
66 57 0 0
66 58 0 0
66 59 0 0
66 60 0 0
66 61 0 0
66 62 0 0
66 63 0.00933333 0.0961588
66 64 0.3735 0.53666
66 65 0.796833 0.725867
66 66 1.34833 0.886744
66 67 0.616833 0.676511
66 68 0.174167 0.397283
66 69 0.000666667 0.0258116
66 70 0 0

67 1 0.0185 0.137204
67 2 0 0
67 3 0 0
67 4 0 0
67 5 0 0
67 6 0.0005 0.0223548
67 7 0 0
67 8 0 0
67 9 0 0
67 10 0 0
67 11 0 0
67 12 0 0
67 13 0 0
67 14 0 0
67 15 0 0
67 16 0 0
67 17 0 0
67 18 0 0
67 19 0 0
67 20 0 0
67 21 0 0
67 22 0 0
67 23 0 0
67 24 0 0
67 25 0 0
67 26 0 0
67 27 0 0
67 28 0 0
67 29 0 0
67 30 0 0
67 31 0 0
67 32 0 0
67 33 0 0
67 34 0 0
67 35 0 0
67 36 0 0
67 37 0 0
67 38 0 0
67 39 0 0
67 40 0 0
67 41 0 0
67 42 0 0
67 43 0 0
67 44 0 0
67 45 0 0
67 46 0 0
67 47 0 0
67 48 0 0
67 49 0 0
67 50 0 0
67 51 0 0
67 52 0 0
67 53 0 0
67 54 0 0
67 55 0 0
67 56 0 0
67 57 0 0
67 58 0 0
67 59 0 0
67 60 0 0
67 61 0 0
67 62 0 0
67 63 0 0
67 64 0.0203333 0.141134
67 65 0.193 0.417227
67 66 0.616833 0.676511
67 67 1.33167 0.818358
67 68 0.795333 0.669916
67 69 0.093 0.297793
67 70 0.0005 0.022355

68 1 0.0131667 0.113992
68 2 0 0
68 3 0 0
68 4 0 0
68 5 0.000166667 0.012908
68 6 0 0
68 7 0 0
68 8 0 0
68 9 0 0
68 10 0 0
68 11 0 0
68 12 0 0
68 13 0 0
68 14 0 0
68 15 0 0
68 16 0 0
68 17 0 0
68 18 0 0
68 19 0 0
68 20 0 0
68 21 0 0
68 22 0 0
68 23 0 0
68 24 0 0
68 25 0 0
68 26 0 0
68 27 0 0
68 28 0 0
68 29 0 0
68 30 0 0
68 31 0 0
68 32 0 0
68 33 0 0
68 34 0 0
68 35 0 0
68 36 0 0
68 37 0 0
68 38 0 0
68 39 0 0
68 40 0 0
68 41 0 0
68 42 0 0
68 43 0 0
68 44 0 0
68 45 0 0
68 46 0 0
68 47 0 0
68 48 0 0
68 49 0 0
68 50 0 0
68 51 0 0
68 52 0 0
68 53 0 0
68 54 0 0
68 55 0 0
68 56 0 0
68 57 0 0
68 58 0 0
68 59 0 0
68 60 0 0
68 61 0 0
68 62 0 0
68 63 0 0
68 64 0 0
68 65 0.002 0.0446754
68 66 0.174167 0.397283
68 67 0.795333 0.669916
68 68 1.15817 0.790018
68 69 0.297 0.512318
68 70 0.0505 0.221248

69 1 0.000166667 0.0129083
69 2 0 0
69 3 0.000166667 0.0129084
69 4 0.000666667 0.0258114
69 5 0 0
69 6 0 0
69 7 0 0
69 8 0 0
69 9 0 0
69 10 0 0
69 11 0 0
69 12 0 0
69 13 0 0
69 14 0 0
69 15 0 0
69 16 0 0
69 17 0 0
69 18 0 0
69 19 0 0
69 20 0 0
69 21 0 0
69 22 0 0
69 23 0 0
69 24 0 0
69 25 0 0
69 26 0 0
69 27 0 0
69 28 0 0
69 29 0 0
69 30 0 0
69 31 0 0
69 32 0 0
69 33 0 0
69 34 0 0
69 35 0 0
69 36 0 0
69 37 0 0
69 38 0 0
69 39 0 0
69 40 0 0
69 41 0 0
69 42 0 0
69 43 0 0
69 44 0 0
69 45 0 0
69 46 0 0
69 47 0 0
69 48 0 0
69 49 0 0
69 50 0 0
69 51 0 0
69 52 0 0
69 53 0 0
69 54 0 0
69 55 0 0
69 56 0 0
69 57 0 0
69 58 0 0
69 59 0 0
69 60 0 0
69 61 0 0
69 62 0 0
69 63 0 0
69 64 0 0
69 65 0 0
69 66 0.000666667 0.0258116
69 67 0.093 0.297793
69 68 0.297 0.512318
69 69 0.502667 0.648839
69 70 0.184 0.409245

70 1 0 0
70 2 0 0
70 3 0.0015 0.0387015
70 4 0.000166667 0.0129079
70 5 0 0
70 6 0 0
70 7 0 0
70 8 0 0
70 9 0 0
70 10 0 0
70 11 0 0
70 12 0 0
70 13 0 0
70 14 0 0
70 15 0 0
70 16 0 0
70 17 0 0
70 18 0 0
70 19 0 0
70 20 0 0
70 21 0 0
70 22 0 0
70 23 0 0
70 24 0 0
70 25 0 0
70 26 0 0
70 27 0 0
70 28 0 0
70 29 0 0
70 30 0 0
70 31 0 0
70 32 0 0
70 33 0 0
70 34 0 0
70 35 0 0
70 36 0 0
70 37 0 0
70 38 0 0
70 39 0 0
70 40 0 0
70 41 0 0
70 42 0 0
70 43 0 0
70 44 0 0
70 45 0 0
70 46 0 0
70 47 0 0
70 48 0 0
70 49 0 0
70 50 0 0
70 51 0 0
70 52 0 0
70 53 0 0
70 54 0 0
70 55 0 0
70 56 0 0
70 57 0 0
70 58 0 0
70 59 0 0
70 60 0 0
70 61 0 0
70 62 0 0
70 63 0 0
70 64 0 0
70 65 0 0
70 66 0 0
70 67 0.0005 0.022355
70 68 0.0505 0.221248
70 69 0.184 0.409245
70 70 0.307167 0.515899
