# Supplementary material for: Potential effects of metal ion induced two-state allostery on the regulatory mechanism of add adenine riboswitch
Source: Commun Biol. 2022 Oct 22;5:1120. doi: 10.1038/s42003-022-04096-z (PMC9588036; doi:10.1038/s42003-022-04096-z)
Supplement: Supplementary file 5 — Supplementary Data 2 [file 42003_2022_4096_MOESM5_ESM.zip › Supplementary Data 2/fig4_data/k-2d-kb-2.txt]

1 1 1.9645 1.30291
1 2 0.563333 0.688719
1 3 0.2005 0.413494
1 4 0.00716667 0.0843513
1 5 0 0
1 6 0 0
1 7 0 0
1 8 0 0
1 9 0 0
1 10 0 0
1 11 0 0
1 12 0 0
1 13 0 0
1 14 0 0
1 15 0 0
1 16 0 0
1 17 0 0
1 18 0 0
1 19 0 0
1 20 0 0
1 21 0 0
1 22 0 0
1 23 0 0
1 24 0 0
1 25 0 0
1 26 0 0
1 27 0 0
1 28 0 0
1 29 0 0
1 30 0 0
1 31 0 0
1 32 0 0
1 33 0 0
1 34 0 0
1 35 0 0
1 36 0.0005 0.0223549
1 37 0.000166667 0.0129081
1 38 0.000333333 0.0182545
1 39 0 0
1 40 0 0
1 41 0 0
1 42 0 0
1 43 0 0
1 44 0 0
1 45 0 0
1 46 0 0
1 47 0 0
1 48 0 0
1 49 0 0
1 50 0 0
1 51 0 0
1 52 0 0
1 53 0 0
1 54 0 0
1 55 0 0
1 56 0 0
1 57 0 0
1 58 0 0
1 59 0 0
1 60 0.00233333 0.0482484
1 61 0.196667 0.435118
1 62 0.665 0.774236
1 63 0.722833 0.790996
1 64 0.431833 0.659811
1 65 0.199333 0.451585
1 66 0.0915 0.297422
1 67 0.0393333 0.197784
1 68 0.0245 0.154596
1 69 0.000333333 0.0182544
1 70 0.000166667 0.0129088

2 1 0.563333 0.688719
2 2 1.17433 0.924245
2 3 0.638667 0.687596
2 4 0.147167 0.361265
2 5 0 0
2 6 0 0
2 7 0 0
2 8 0 0
2 9 0 0
2 10 0 0
2 11 0 0
2 12 0 0
2 13 0 0
2 14 0 0
2 15 0 0
2 16 0 0
2 17 0 0
2 18 0 0
2 19 0 0
2 20 0 0
2 21 0 0
2 22 0 0
2 23 0 0
2 24 0 0
2 25 0 0
2 26 0 0
2 27 0 0
2 28 0 0
2 29 0 0
2 30 0 0
2 31 0 0
2 32 0 0
2 33 0 0
2 34 0 0
2 35 0 0
2 36 0 0
2 37 0 0
2 38 0.000166667 0.0129081
2 39 0 0
2 40 0 0
2 41 0 0
2 42 0 0
2 43 0 0
2 44 0 0
2 45 0 0
2 46 0 0
2 47 0 0
2 48 0 0
2 49 0 0
2 50 0 0
2 51 0 0
2 52 0 0
2 53 0 0
2 54 0 0
2 55 0 0
2 56 0 0
2 57 0 0
2 58 0 0
2 59 0 0
2 60 0.0426667 0.214895
2 61 0.4995 0.684592
2 62 0.650667 0.776724
2 63 0.293167 0.550046
2 64 0.033 0.183236
2 65 0.0005 0.0223548
2 66 0 0
2 67 0 0
2 68 0 0
2 69 0 0
2 70 0.000333333 0.0182546

3 1 0.2005 0.413494
3 2 0.638667 0.687596
3 3 1.18133 0.893557
3 4 0.563833 0.649283
3 5 0.113 0.321286
3 6 0.000333333 0.0182545
3 7 0 0
3 8 0 0
3 9 0 0
3 10 0 0
3 11 0 0
3 12 0 0
3 13 0 0
3 14 0 0
3 15 0 0
3 16 0 0
3 17 0 0
3 18 0 0
3 19 0 0
3 20 0 0
3 21 0 0
3 22 0 0
3 23 0 0
3 24 0 0
3 25 0 0
3 26 0 0
3 27 0 0
3 28 0 0
3 29 0 0
3 30 0 0
3 31 0 0
3 32 0 0
3 33 0 0
3 34 0 0
3 35 0 0
3 36 0 0
3 37 0 0
3 38 0 0
3 39 0 0
3 40 0 0
3 41 0 0
3 42 0 0
3 43 0 0
3 44 0 0
3 45 0 0
3 46 0 0
3 47 0 0
3 48 0 0
3 49 0 0
3 50 0 0
3 51 0 0
3 52 0 0
3 53 0 0
3 54 0 0
3 55 0 0
3 56 0 0
3 57 0 0
3 58 0 0
3 59 0.008 0.0909391
3 60 0.219167 0.470946
3 61 0.663167 0.781686
3 62 0.414667 0.61703
3 63 0.0651667 0.254788
3 64 0 0
3 65 0 0
3 66 0 0
3 67 0 0
3 68 0 0
3 69 0.000166667 0.0129079
3 70 0.00266667 0.0515699

4 1 0.00716667 0.0843513
4 2 0.147167 0.361265
4 3 0.563833 0.649283
4 4 1.10067 0.886503
4 5 0.5175 0.637469
4 6 0.0956667 0.299193
4 7 0.000833333 0.0288554
4 8 0 0
4 9 0 0
4 10 0.000166667 0.012908
4 11 0.000166667 0.0129083
4 12 0 0
4 13 0 0
4 14 0 0
4 15 0 0
4 16 0 0
4 17 0 0
4 18 0 0
4 19 0 0
4 20 0 0
4 21 0 0
4 22 0 0
4 23 0 0
4 24 0 0
4 25 0 0
4 26 0 0
4 27 0 0
4 28 0 0
4 29 0 0
4 30 0 0
4 31 0 0
4 32 0 0
4 33 0 0
4 34 0 0
4 35 0 0
4 36 0 0
4 37 0 0
4 38 0 0
4 39 0 0
4 40 0 0
4 41 0 0
4 42 0 0
4 43 0 0
4 44 0 0
4 45 0 0
4 46 0 0
4 47 0 0
4 48 0 0
4 49 0 0
4 50 0 0
4 51 0 0
4 52 0 0
4 53 0 0
4 54 0 0
4 55 0 0
4 56 0 0
4 57 0 0
4 58 0.000166667 0.0129083
4 59 0.0846667 0.297486
4 60 0.425833 0.664956
4 61 0.454667 0.672265
4 62 0.107833 0.32539
4 63 0.00183333 0.0427818
4 64 0 0
4 65 0 0
4 66 0 0
4 67 0 0
4 68 0 0
4 69 0.000333333 0.0182545
4 70 0.000666667 0.0258113

5 1 0 0
5 2 0 0
5 3 0.113 0.321286
5 4 0.5175 0.637469
5 5 1.25133 0.954901
5 6 0.6635 0.71782
5 7 0.178833 0.406021
5 8 0 0
5 9 0 0
5 10 0.0698333 0.268254
5 11 0.00966667 0.101187
5 12 0 0
5 13 0 0
5 14 0 0
5 15 0 0
5 16 0 0
5 17 0 0
5 18 0 0
5 19 0 0
5 20 0 0
5 21 0 0
5 22 0 0
5 23 0 0
5 24 0 0
5 25 0 0
5 26 0 0
5 27 0 0
5 28 0 0
5 29 0 0
5 30 0 0
5 31 0 0
5 32 0 0
5 33 0 0
5 34 0 0
5 35 0 0
5 36 0 0
5 37 0 0
5 38 0 0
5 39 0 0
5 40 0 0
5 41 0 0
5 42 0 0
5 43 0 0
5 44 0 0
5 45 0 0
5 46 0 0
5 47 0 0
5 48 0 0
5 49 0 0
5 50 0 0
5 51 0 0
5 52 0 0
5 53 0 0
5 54 0 0
5 55 0 0
5 56 0 0
5 57 0 0
5 58 0.00833333 0.0927189
5 59 0.197833 0.473676
5 60 0.437167 0.703381
5 61 0.179333 0.427598
5 62 0.00483333 0.0693517
5 63 0 0
5 64 0 0
5 65 0 0
5 66 0 0
5 67 0 0
5 68 0.000333333 0.0182546
5 69 0 0
5 70 0 0

6 1 0 0
6 2 0 0
6 3 0.000333333 0.0182545
6 4 0.0956667 0.299193
6 5 0.6635 0.71782
6 6 1.35917 0.969435
6 7 0.674167 0.719734
6 8 0.168833 0.387722
6 9 0.00916667 0.0953024
6 10 0.404167 0.610847
6 11 0.0513333 0.23028
6 12 0 0
6 13 0 0
6 14 0 0
6 15 0 0
6 16 0 0
6 17 0 0
6 18 0 0
6 19 0 0
6 20 0 0
6 21 0 0
6 22 0 0
6 23 0 0
6 24 0 0
6 25 0 0
6 26 0 0
6 27 0 0
6 28 0 0
6 29 0 0
6 30 0 0
6 31 0 0
6 32 0 0
6 33 0 0
6 34 0 0
6 35 0 0
6 36 0 0
6 37 0 0
6 38 0 0
6 39 0 0
6 40 0 0
6 41 0 0
6 42 0 0
6 43 0 0
6 44 0 0
6 45 0 0
6 46 0 0
6 47 0 0
6 48 0 0
6 49 0 0
6 50 0 0
6 51 0 0
6 52 0 0
6 53 0 0
6 54 0 0
6 55 0 0
6 56 0 0
6 57 0.000166667 0.0129081
6 58 0.0156667 0.131986
6 59 0.1385 0.402053
6 60 0.223833 0.531396
6 61 0.0251667 0.160837
6 62 0 0
6 63 0 0
6 64 0 0
6 65 0 0
6 66 0 0
6 67 0.001 0.0316064
6 68 0 0
6 69 0 0
6 70 0 0

7 1 0 0
7 2 0 0
7 3 0 0
7 4 0.000833333 0.0288554
7 5 0.178833 0.406021
7 6 0.674167 0.719734
7 7 1.23833 0.906564
7 8 0.603333 0.671303
7 9 0.187167 0.420878
7 10 0.639667 0.69126
7 11 0.0673333 0.256524
7 12 0 0
7 13 0 0
7 14 0 0
7 15 0 0
7 16 0 0
7 17 0 0
7 18 0 0
7 19 0 0
7 20 0 0
7 21 0 0
7 22 0 0
7 23 0 0
7 24 0 0
7 25 0 0
7 26 0 0
7 27 0 0
7 28 0 0
7 29 0 0
7 30 0 0
7 31 0 0
7 32 0 0
7 33 0 0
7 34 0.000166667 0.012908
7 35 0.004 0.0631143
7 36 0 0
7 37 0 0
7 38 0 0
7 39 0 0
7 40 0 0
7 41 0 0
7 42 0 0
7 43 0 0
7 44 0 0
7 45 0 0
7 46 0 0
7 47 0 0
7 48 0 0
7 49 0 0
7 50 0 0
7 51 0 0
7 52 0 0
7 53 0 0
7 54 0 0
7 55 0 0
7 56 0 0
7 57 0 0
7 58 0.0045 0.0693777
7 59 0.0281667 0.172356
7 60 0.046 0.232125
7 61 0.000666667 0.0258117
7 62 0 0
7 63 0 0
7 64 0 0
7 65 0 0
7 66 0.000666667 0.0258117
7 67 0 0
7 68 0 0
7 69 0 0
7 70 0 0

8 1 0 0
8 2 0 0
8 3 0 0
8 4 0 0
8 5 0 0
8 6 0.168833 0.387722
8 7 0.603333 0.671303
8 8 1.39183 0.970014
8 9 0.747333 0.805493
8 10 0.600333 0.65873
8 11 0.0838333 0.289486
8 12 0 0
8 13 0 0
8 14 0 0
8 15 0 0
8 16 0 0
8 17 0 0
8 18 0 0
8 19 0 0
8 20 0 0
8 21 0 0
8 22 0 0
8 23 0 0
8 24 0 0
8 25 0 0
8 26 0 0
8 27 0 0
8 28 0 0
8 29 0 0
8 30 0 0
8 31 0 0
8 32 0 0
8 33 0.0333333 0.17951
8 34 0.155667 0.385702
8 35 0.3225 0.542054
8 36 0.024 0.154126
8 37 0 0
8 38 0 0
8 39 0 0
8 40 0 0
8 41 0 0
8 42 0 0
8 43 0 0
8 44 0 0
8 45 0 0
8 46 0 0
8 47 0 0
8 48 0 0
8 49 0 0
8 50 0 0
8 51 0 0
8 52 0 0
8 53 0 0
8 54 0 0
8 55 0 0
8 56 0 0
8 57 0 0
8 58 0.000666667 0.0258115
8 59 0.00283333 0.0531525
8 60 0.00133333 0.0364909
8 61 0 0
8 62 0 0
8 63 0 0
8 64 0 0
8 65 0.0116667 0.107386
8 66 0 0
8 67 0 0
8 68 0 0
8 69 0 0
8 70 0 0

9 1 0 0
9 2 0 0
9 3 0 0
9 4 0 0
9 5 0 0
9 6 0.00916667 0.0953024
9 7 0.187167 0.420878
9 8 0.747333 0.805493
9 9 1.45817 0.990933
9 10 0.536833 0.670305
9 11 0.238 0.441234
9 12 0 0
9 13 0.00766667 0.0872205
9 14 0.00333333 0.0576401
9 15 0 0
9 16 0 0
9 17 0 0
9 18 0 0
9 19 0 0
9 20 0 0
9 21 0 0
9 22 0 0
9 23 0 0
9 24 0 0
9 25 0 0
9 26 0 0
9 27 0 0
9 28 0 0
9 29 0 0
9 30 0 0
9 31 0 0
9 32 0 0
9 33 0.145833 0.365002
9 34 0.511333 0.632091
9 35 0.415833 0.57673
9 36 0.0388333 0.194063
9 37 0.000166667 0.012908
9 38 0 0
9 39 0 0
9 40 0 0
9 41 0 0
9 42 0 0
9 43 0 0
9 44 0 0
9 45 0 0
9 46 0 0
9 47 0 0
9 48 0 0
9 49 0 0
9 50 0 0
9 51 0 0
9 52 0 0
9 53 0 0
9 54 0 0
9 55 0 0
9 56 0 0
9 57 0.000166667 0.0129085
9 58 0.000166667 0.0129084
9 59 0 0
9 60 0.000333333 0.0182545
9 61 0 0
9 62 0 0
9 63 0 0
9 64 0.0045 0.0669317
9 65 0.00733333 0.0853182
9 66 0 0
9 67 0 0
9 68 0 0
9 69 0 0
9 70 0 0

10 1 0 0
10 2 0 0
10 3 0 0
10 4 0.000166667 0.012908
10 5 0.0698333 0.268254
10 6 0.404167 0.610847
10 7 0.639667 0.69126
10 8 0.600333 0.65873
10 9 0.536833 0.670305
10 10 2.94583 0.970513
10 11 1.88867 0.767009
10 12 0.186 0.409563
10 13 0.0025 0.0499393
10 14 0 0
10 15 0 0
10 16 0 0
10 17 0 0
10 18 0 0
10 19 0 0
10 20 0 0
10 21 0 0
10 22 0 0
10 23 0 0
10 24 0 0
10 25 0 0
10 26 0 0
10 27 0 0
10 28 0 0
10 29 0 0
10 30 0 0
10 31 0 0
10 32 0 0
10 33 0 0
10 34 0.0153333 0.122879
10 35 0.000333333 0.0182546
10 36 0 0
10 37 0 0
10 38 0 0
10 39 0 0
10 40 0 0
10 41 0 0
10 42 0 0
10 43 0 0
10 44 0 0
10 45 0 0
10 46 0 0
10 47 0 0
10 48 0 0
10 49 0 0
10 50 0 0
10 51 0 0
10 52 0 0
10 53 0 0
10 54 0 0
10 55 0 0
10 56 0.00483333 0.069351
10 57 0.0536667 0.229756
10 58 0.166 0.405505
10 59 0.396667 0.60276
10 60 0.779333 0.833845
10 61 0.0773333 0.274507
10 62 0.00116667 0.034137
10 63 0 0
10 64 0 0
10 65 0 0
10 66 0 0
10 67 0 0
10 68 0 0
10 69 0 0
10 70 0 0

11 1 0 0
11 2 0 0
11 3 0 0
11 4 0.000166667 0.0129083
11 5 0.00966667 0.101187
11 6 0.0513333 0.23028
11 7 0.0673333 0.256524
11 8 0.0838333 0.289486
11 9 0.238 0.441234
11 10 1.88867 0.767009
11 11 3.44267 0.8333
11 12 1.3095 0.691411
11 13 0.266167 0.481993
11 14 0.00283333 0.0531514
11 15 0 0
11 16 0 0
11 17 0 0
11 18 0 0
11 19 0 0
11 20 0 0
11 21 0 0
11 22 0 0
11 23 0 0
11 24 0 0
11 25 0 0
11 26 0.000166667 0.0129082
11 27 0 0
11 28 0 0
11 29 0 0
11 30 0 0
11 31 0 0
11 32 0 0
11 33 0 0
11 34 0 0
11 35 0 0
11 36 0 0
11 37 0 0
11 38 0 0
11 39 0 0
11 40 0.001 0.0316064
11 41 0.00833333 0.0909035
11 42 0.000666667 0.0258114
11 43 0 0
11 44 0 0
11 45 0 0
11 46 0 0
11 47 0 0
11 48 0 0
11 49 0 0
11 50 0 0
11 51 0 0
11 52 0 0
11 53 0 0
11 54 0.000166667 0.012908
11 55 0.0286667 0.168856
11 56 0.130667 0.354386
11 57 0.280167 0.510565
11 58 0.6 0.679708
11 59 0.996167 0.731078
11 60 1.01267 0.766278
11 61 0.0655 0.250761
11 62 0 0
11 63 0 0
11 64 0 0
11 65 0 0
11 66 0 0
11 67 0 0
11 68 0 0
11 69 0 0
11 70 0 0

12 1 0 0
12 2 0 0
12 3 0 0
12 4 0 0
12 5 0 0
12 6 0 0
12 7 0 0
12 8 0 0
12 9 0 0
12 10 0.186 0.409563
12 11 1.3095 0.691411
12 12 2.87217 0.99422
12 13 1.07467 0.804018
12 14 0.182833 0.40342
12 15 0 0
12 16 0 0
12 17 0 0
12 18 0 0
12 19 0 0
12 20 0 0
12 21 0 0
12 22 0 0
12 23 0 0
12 24 0 0
12 25 0 0
12 26 0.283167 0.515092
12 27 0.192 0.435283
12 28 0.038 0.204673
12 29 0.002 0.0446753
12 30 0 0
12 31 0 0
12 32 0 0
12 33 0 0
12 34 0 0
12 35 0 0
12 36 0 0
12 37 0 0
12 38 0 0
12 39 0 0
12 40 0.0343333 0.182994
12 41 0.883833 0.78359
12 42 0.475333 0.579707
12 43 0.0966667 0.295496
12 44 0.000333333 0.0182545
12 45 0 0
12 46 0 0
12 47 0 0
12 48 0 0
12 49 0 0
12 50 0 0
12 51 0 0
12 52 0 0
12 53 0 0
12 54 0.164833 0.407829
12 55 0.3245 0.54303
12 56 0.304833 0.51759
12 57 0.187667 0.416872
12 58 0.283 0.481563
12 59 0.409333 0.497106
12 60 0.136833 0.356066
12 61 0.000333333 0.0182545
12 62 0 0
12 63 0 0
12 64 0 0
12 65 0 0
12 66 0 0
12 67 0 0
12 68 0 0
12 69 0 0
12 70 0 0

13 1 0 0
13 2 0 0
13 3 0 0
13 4 0 0
13 5 0 0
13 6 0 0
13 7 0 0
13 8 0 0
13 9 0.00766667 0.0872205
13 10 0.0025 0.0499393
13 11 0.266167 0.481993
13 12 1.07467 0.804018
13 13 2.58233 1.03823
13 14 1.35233 0.821281
13 15 0.284167 0.476543
13 16 0 0
13 17 0 0
13 18 0 0
13 19 0 0
13 20 0 0
13 21 0 0
13 22 0 0
13 23 0 0
13 24 0 0
13 25 0 0
13 26 0.102833 0.322379
13 27 0.022 0.155511
13 28 0.00116667 0.0341373
13 29 0 0
13 30 0 0
13 31 0 0
13 32 0 0
13 33 0 0
13 34 0.000166667 0.0129078
13 35 0 0
13 36 0 0
13 37 0 0
13 38 0 0
13 39 0 0
13 40 0.00166667 0.0407913
13 41 0.304167 0.505291
13 42 0.089 0.293403
13 43 0.000333333 0.0182546
13 44 0 0
13 45 0 0
13 46 0 0
13 47 0 0
13 48 0 0
13 49 0 0
13 50 0 0
13 51 0 0
13 52 0 0
13 53 0.0138333 0.116797
13 54 1.04517 0.82427
13 55 1.46583 0.892464
13 56 0.866833 0.789385
13 57 0.219 0.443149
13 58 0.0123333 0.11037
13 59 0 0
13 60 0 0
13 61 0 0
13 62 0 0
13 63 0 0
13 64 0 0
13 65 0 0
13 66 0 0
13 67 0 0
13 68 0 0
13 69 0 0
13 70 0 0

14 1 0 0
14 2 0 0
14 3 0 0
14 4 0 0
14 5 0 0
14 6 0 0
14 7 0 0
14 8 0 0
14 9 0.00333333 0.0576401
14 10 0 0
14 11 0.00283333 0.0531514
14 12 0.182833 0.40342
14 13 1.35233 0.821281
14 14 2.06517 0.981811
14 15 0.772833 0.72838
14 16 0.1225 0.333913
14 17 0.00116667 0.0341373
14 18 0 0
14 19 0 0
14 20 0 0
14 21 0 0
14 22 0 0
14 23 0 0
14 24 0 0
14 25 0 0
14 26 0.00633333 0.0793328
14 27 0.000166667 0.0129085
14 28 0 0
14 29 0 0
14 30 0 0
14 31 0 0
14 32 0 0
14 33 0.00533333 0.0728356
14 34 0.00133333 0.0364911
14 35 0 0
14 36 0 0
14 37 0 0
14 38 0 0
14 39 0 0
14 40 0 0
14 41 0.0165 0.127389
14 42 0 0
14 43 0 0
14 44 0 0
14 45 0 0
14 46 0 0
14 47 0 0
14 48 0 0
14 49 0 0
14 50 0 0
14 51 0 0
14 52 0 0
14 53 0.133667 0.358422
14 54 1.32317 0.900595
14 55 1.35617 0.893312
14 56 0.461833 0.627339
14 57 0.0155 0.126195
14 58 0 0
14 59 0 0
14 60 0 0
14 61 0 0
14 62 0 0
14 63 0 0
14 64 0 0
14 65 0 0
14 66 0 0
14 67 0 0
14 68 0 0
14 69 0 0
14 70 0 0

15 1 0 0
15 2 0 0
15 3 0 0
15 4 0 0
15 5 0 0
15 6 0 0
15 7 0 0
15 8 0 0
15 9 0 0
15 10 0 0
15 11 0 0
15 12 0 0
15 13 0.284167 0.476543
15 14 0.772833 0.72838
15 15 1.31083 0.91354
15 16 0.551 0.650964
15 17 0.215667 0.435299
15 18 0.001 0.0316065
15 19 0 0
15 20 0 0
15 21 0 0
15 22 0 0
15 23 0 0
15 24 0 0
15 25 0 0
15 26 0 0
15 27 0 0
15 28 0 0
15 29 0 0
15 30 0 0
15 31 0 0
15 32 0.0005 0.0223549
15 33 0.000666667 0.0258114
15 34 0 0
15 35 0 0
15 36 0 0
15 37 0 0
15 38 0 0
15 39 0 0
15 40 0 0
15 41 0 0
15 42 0 0
15 43 0 0
15 44 0 0
15 45 0 0
15 46 0 0
15 47 0 0
15 48 0 0
15 49 0 0
15 50 0 0
15 51 0 0
15 52 0.000666667 0.0258114
15 53 0.307667 0.540365
15 54 0.713167 0.765652
15 55 0.404 0.583481
15 56 0.0243333 0.158353
15 57 0 0
15 58 0 0
15 59 0 0
15 60 0 0
15 61 0 0
15 62 0 0
15 63 0 0
15 64 0 0
15 65 0 0
15 66 0 0
15 67 0 0
15 68 0 0
15 69 0 0
15 70 0 0

16 1 0 0
16 2 0 0
16 3 0 0
16 4 0 0
16 5 0 0
16 6 0 0
16 7 0 0
16 8 0 0
16 9 0 0
16 10 0 0
16 11 0 0
16 12 0 0
16 13 0 0
16 14 0.1225 0.333913
16 15 0.551 0.650964
16 16 1.41017 0.820925
16 17 0.977167 0.690381
16 18 0.184167 0.398649
16 19 0.000166667 0.012908
16 20 0 0
16 21 0 0
16 22 0 0
16 23 0 0
16 24 0 0
16 25 0 0
16 26 0 0
16 27 0 0
16 28 0 0
16 29 0 0
16 30 0 0
16 31 0 0
16 32 0 0
16 33 0 0
16 34 0 0
16 35 0 0
16 36 0 0
16 37 0 0
16 38 0 0
16 39 0 0
16 40 0 0
16 41 0 0
16 42 0 0
16 43 0 0
16 44 0 0
16 45 0 0
16 46 0 0
16 47 0 0
16 48 0 0
16 49 0 0
16 50 0 0
16 51 0 0
16 52 0.01 0.102792
16 53 0.567833 0.739199
16 54 0.280833 0.540026
16 55 0.0136667 0.117525
16 56 0 0
16 57 0 0
16 58 0 0
16 59 0 0
16 60 0 0
16 61 0 0
16 62 0 0
16 63 0 0
16 64 0 0
16 65 0 0
16 66 0 0
16 67 0 0
16 68 0 0
16 69 0 0
16 70 0 0

17 1 0 0
17 2 0 0
17 3 0 0
17 4 0 0
17 5 0 0
17 6 0 0
17 7 0 0
17 8 0 0
17 9 0 0
17 10 0 0
17 11 0 0
17 12 0 0
17 13 0 0
17 14 0.00116667 0.0341373
17 15 0.215667 0.435299
17 16 0.977167 0.690381
17 17 1.36217 0.821169
17 18 0.4345 0.591377
17 19 0.0673333 0.253251
17 20 0.000833333 0.0288549
17 21 0 0
17 22 0 0
17 23 0 0
17 24 0 0
17 25 0 0
17 26 0 0
17 27 0 0
17 28 0 0
17 29 0 0
17 30 0 0
17 31 0 0
17 32 0 0
17 33 0 0
17 34 0 0
17 35 0 0
17 36 0 0
17 37 0 0
17 38 0 0
17 39 0 0
17 40 0 0
17 41 0 0
17 42 0 0
17 43 0 0
17 44 0 0
17 45 0 0
17 46 0 0
17 47 0 0
17 48 0 0
17 49 0 0
17 50 0 0
17 51 0 0
17 52 0.0428333 0.208956
17 53 0.538333 0.714511
17 54 0.121667 0.354787
17 55 0 0
17 56 0 0
17 57 0 0
17 58 0 0
17 59 0 0
17 60 0 0
17 61 0 0
17 62 0 0
17 63 0 0
17 64 0 0
17 65 0 0
17 66 0 0
17 67 0 0
17 68 0 0
17 69 0 0
17 70 0 0

18 1 0 0
18 2 0 0
18 3 0 0
18 4 0 0
18 5 0 0
18 6 0 0
18 7 0 0
18 8 0 0
18 9 0 0
18 10 0 0
18 11 0 0
18 12 0 0
18 13 0 0
18 14 0 0
18 15 0.001 0.0316065
18 16 0.184167 0.398649
18 17 0.4345 0.591377
18 18 0.905833 0.82014
18 19 0.415833 0.584756
18 20 0.122 0.337321
18 21 0 0
18 22 0 0
18 23 0 0
18 24 0 0
18 25 0 0
18 26 0 0
18 27 0 0
18 28 0 0
18 29 0 0
18 30 0 0
18 31 0 0
18 32 0 0
18 33 0 0
18 34 0 0
18 35 0 0
18 36 0 0
18 37 0 0
18 38 0 0
18 39 0 0
18 40 0 0
18 41 0 0
18 42 0 0
18 43 0 0
18 44 0 0
18 45 0 0
18 46 0 0
18 47 0 0
18 48 0 0
18 49 0 0
18 50 0 0
18 51 0 0
18 52 0.0671667 0.265189
18 53 0.254 0.489046
18 54 0.0135 0.11684
18 55 0 0
18 56 0 0
18 57 0 0
18 58 0 0
18 59 0 0
18 60 0 0
18 61 0 0
18 62 0 0
18 63 0 0
18 64 0 0
18 65 0 0
18 66 0 0
18 67 0 0
18 68 0 0
18 69 0 0
18 70 0 0

19 1 0 0
19 2 0 0
19 3 0 0
19 4 0 0
19 5 0 0
19 6 0 0
19 7 0 0
19 8 0 0
19 9 0 0
19 10 0 0
19 11 0 0
19 12 0 0
19 13 0 0
19 14 0 0
19 15 0 0
19 16 0.000166667 0.012908
19 17 0.0673333 0.253251
19 18 0.415833 0.584756
19 19 1.15017 0.885208
19 20 0.684333 0.712272
19 21 0.122333 0.340631
19 22 0 0
19 23 0 0
19 24 0 0
19 25 0.000333333 0.0182546
19 26 0 0
19 27 0.00816667 0.0899972
19 28 0.00466667 0.0681523
19 29 0 0
19 30 0 0
19 31 0 0
19 32 0 0
19 33 0 0
19 34 0 0
19 35 0 0
19 36 0 0
19 37 0 0
19 38 0 0
19 39 0 0
19 40 0 0
19 41 0 0
19 42 0 0
19 43 0 0
19 44 0 0
19 45 0 0
19 46 0 0
19 47 0 0
19 48 0 0
19 49 0 0
19 50 0 0
19 51 0.005 0.0705323
19 52 0.261 0.503532
19 53 0.254833 0.475637
19 54 0.00616667 0.0803869
19 55 0 0
19 56 0 0
19 57 0 0
19 58 0 0
19 59 0 0
19 60 0 0
19 61 0 0
19 62 0 0
19 63 0 0
19 64 0 0
19 65 0 0
19 66 0 0
19 67 0 0
19 68 0 0
19 69 0 0
19 70 0 0

20 1 0 0
20 2 0 0
20 3 0 0
20 4 0 0
20 5 0 0
20 6 0 0
20 7 0 0
20 8 0 0
20 9 0 0
20 10 0 0
20 11 0 0
20 12 0 0
20 13 0 0
20 14 0 0
20 15 0 0
20 16 0 0
20 17 0.000833333 0.0288549
20 18 0.122 0.337321
20 19 0.684333 0.712272
20 20 1.49333 0.862905
20 21 0.5595 0.664168
20 22 0.0331667 0.180921
20 23 0 0
20 24 0.021 0.143387
20 25 0.0446667 0.206577
20 26 0.00116667 0.034137
20 27 0.013 0.113272
20 28 0.00433333 0.0656871
20 29 0 0
20 30 0 0
20 31 0 0
20 32 0 0
20 33 0 0
20 34 0 0
20 35 0 0
20 36 0 0
20 37 0 0
20 38 0 0
20 39 0 0
20 40 0 0
20 41 0 0
20 42 0 0
20 43 0 0
20 44 0 0
20 45 0 0
20 46 0 0
20 47 0 0
20 48 0 0
20 49 0 0
20 50 0.000166667 0.0129083
20 51 0.0825 0.281116
20 52 0.569 0.576405
20 53 0.234833 0.448371
20 54 0.0005 0.0223548
20 55 0 0
20 56 0 0
20 57 0 0
20 58 0 0
20 59 0 0
20 60 0 0
20 61 0 0
20 62 0 0
20 63 0 0
20 64 0 0
20 65 0 0
20 66 0 0
20 67 0 0
20 68 0 0
20 69 0 0
20 70 0 0

21 1 0 0
21 2 0 0
21 3 0 0
21 4 0 0
21 5 0 0
21 6 0 0
21 7 0 0
21 8 0 0
21 9 0 0
21 10 0 0
21 11 0 0
21 12 0 0
21 13 0 0
21 14 0 0
21 15 0 0
21 16 0 0
21 17 0 0
21 18 0 0
21 19 0.122333 0.340631
21 20 0.5595 0.664168
21 21 1.37917 0.866642
21 22 0.699333 0.620162
21 23 0.201833 0.423593
21 24 0.0923333 0.292352
21 25 0.0686667 0.252895
21 26 0.000833333 0.0288555
21 27 0.000166667 0.0129083
21 28 0 0
21 29 0 0
21 30 0 0
21 31 0 0
21 32 0 0
21 33 0 0
21 34 0 0
21 35 0 0
21 36 0 0
21 37 0 0
21 38 0 0
21 39 0 0
21 40 0 0
21 41 0 0
21 42 0 0
21 43 0 0
21 44 0 0
21 45 0 0
21 46 0 0
21 47 0 0
21 48 0 0
21 49 0.0005 0.0223549
21 50 0.0875 0.282571
21 51 0.200167 0.411206
21 52 0.157 0.368361
21 53 0.0285 0.166388
21 54 0 0
21 55 0 0
21 56 0 0
21 57 0 0
21 58 0 0
21 59 0 0
21 60 0 0
21 61 0 0
21 62 0 0
21 63 0 0
21 64 0 0
21 65 0 0
21 66 0 0
21 67 0 0
21 68 0 0
21 69 0 0
21 70 0 0

22 1 0 0
22 2 0 0
22 3 0 0
22 4 0 0
22 5 0 0
22 6 0 0
22 7 0 0
22 8 0 0
22 9 0 0
22 10 0 0
22 11 0 0
22 12 0 0
22 13 0 0
22 14 0 0
22 15 0 0
22 16 0 0
22 17 0 0
22 18 0 0
22 19 0 0
22 20 0.0331667 0.180921
22 21 0.699333 0.620162
22 22 1.13717 0.722497
22 23 0.527667 0.623092
22 24 0.089 0.294537
22 25 0.0176667 0.131739
22 26 0 0
22 27 0 0
22 28 0 0
22 29 0 0
22 30 0 0
22 31 0 0
22 32 0 0
22 33 0 0
22 34 0 0
22 35 0 0
22 36 0 0
22 37 0 0
22 38 0 0
22 39 0 0
22 40 0 0
22 41 0 0
22 42 0 0
22 43 0 0
22 44 0.000666667 0.0258116
22 45 0.00966667 0.0978385
22 46 0.00266667 0.0515684
22 47 0.00133333 0.0364908
22 48 0.00416667 0.0644138
22 49 0.00566667 0.0750591
22 50 0.114833 0.3209
22 51 0.1435 0.366381
22 52 0.0015 0.0386996
22 53 0 0
22 54 0 0
22 55 0 0
22 56 0 0
22 57 0 0
22 58 0 0
22 59 0 0
22 60 0 0
22 61 0 0
22 62 0 0
22 63 0 0
22 64 0 0
22 65 0 0
22 66 0 0
22 67 0 0
22 68 0 0
22 69 0 0
22 70 0 0

23 1 0 0
23 2 0 0
23 3 0 0
23 4 0 0
23 5 0 0
23 6 0 0
23 7 0 0
23 8 0 0
23 9 0 0
23 10 0 0
23 11 0 0
23 12 0 0
23 13 0 0
23 14 0 0
23 15 0 0
23 16 0 0
23 17 0 0
23 18 0 0
23 19 0 0
23 20 0 0
23 21 0.201833 0.423593
23 22 0.527667 0.623092
23 23 1.42417 0.880095
23 24 0.530167 0.60588
23 25 0.2095 0.412234
23 26 0.001 0.0316065
23 27 0 0
23 28 0 0
23 29 0 0
23 30 0 0
23 31 0 0
23 32 0 0
23 33 0 0
23 34 0 0
23 35 0 0
23 36 0 0
23 37 0 0
23 38 0 0
23 39 0 0
23 40 0 0
23 41 0 0
23 42 0 0
23 43 0.0075 0.0862755
23 44 0.2125 0.449834
23 45 0.3935 0.609892
23 46 0.1905 0.428427
23 47 0.0276667 0.168029
23 48 0.013 0.113272
23 49 0.0025 0.0499399
23 50 0.0203333 0.142311
23 51 0.00783333 0.090028
23 52 0 0
23 53 0 0
23 54 0 0
23 55 0 0
23 56 0 0
23 57 0 0
23 58 0 0
23 59 0 0
23 60 0 0
23 61 0 0
23 62 0 0
23 63 0 0
23 64 0 0
23 65 0 0
23 66 0 0
23 67 0 0
23 68 0 0
23 69 0 0
23 70 0 0

24 1 0 0
24 2 0 0
24 3 0 0
24 4 0 0
24 5 0 0
24 6 0 0
24 7 0 0
24 8 0 0
24 9 0 0
24 10 0 0
24 11 0 0
24 12 0 0
24 13 0 0
24 14 0 0
24 15 0 0
24 16 0 0
24 17 0 0
24 18 0 0
24 19 0 0
24 20 0.021 0.143387
24 21 0.0923333 0.292352
24 22 0.089 0.294537
24 23 0.530167 0.60588
24 24 1.84667 0.913484
24 25 1.17067 0.801566
24 26 0.221333 0.441982
24 27 0.0738333 0.265305
24 28 0 0
24 29 0 0
24 30 0 0
24 31 0 0
24 32 0 0
24 33 0 0
24 34 0 0
24 35 0 0
24 36 0 0
24 37 0 0
24 38 0 0
24 39 0 0
24 40 0 0
24 41 0 0
24 42 0.0306667 0.174342
24 43 0.4305 0.607034
24 44 0.858333 0.831625
24 45 0.6485 0.670782
24 46 0.0693333 0.265578
24 47 0.000166667 0.0129086
24 48 0 0
24 49 0 0
24 50 0 0
24 51 0 0
24 52 0 0
24 53 0 0
24 54 0 0
24 55 0 0
24 56 0 0
24 57 0 0
24 58 0 0
24 59 0 0
24 60 0 0
24 61 0 0
24 62 0 0
24 63 0 0
24 64 0 0
24 65 0 0
24 66 0 0
24 67 0 0
24 68 0 0
24 69 0 0
24 70 0 0

25 1 0 0
25 2 0 0
25 3 0 0
25 4 0 0
25 5 0 0
25 6 0 0
25 7 0 0
25 8 0 0
25 9 0 0
25 10 0 0
25 11 0 0
25 12 0 0
25 13 0 0
25 14 0 0
25 15 0 0
25 16 0 0
25 17 0 0
25 18 0 0
25 19 0.000333333 0.0182546
25 20 0.0446667 0.206577
25 21 0.0686667 0.252895
25 22 0.0176667 0.131739
25 23 0.2095 0.412234
25 24 1.17067 0.801566
25 25 1.95167 1.0075
25 26 0.829333 0.749566
25 27 0.589 0.66765
25 28 0.00666667 0.083399
25 29 0 0
25 30 0 0
25 31 0 0
25 32 0 0
25 33 0 0
25 34 0 0
25 35 0 0
25 36 0 0
25 37 0 0
25 38 0 0
25 39 0 0
25 40 0 0
25 41 0.0203333 0.14231
25 42 0.483667 0.618375
25 43 0.964167 0.852385
25 44 0.8845 0.831357
25 45 0.386667 0.531512
25 46 0.00883333 0.0935664
25 47 0 0
25 48 0 0
25 49 0 0
25 50 0 0
25 51 0 0
25 52 0 0
25 53 0 0
25 54 0 0
25 55 0 0
25 56 0 0
25 57 0 0
25 58 0 0
25 59 0 0
25 60 0 0
25 61 0 0
25 62 0 0
25 63 0 0
25 64 0 0
25 65 0 0
25 66 0 0
25 67 0 0
25 68 0 0
25 69 0 0
25 70 0 0

26 1 0 0
26 2 0 0
26 3 0 0
26 4 0 0
26 5 0 0
26 6 0 0
26 7 0 0
26 8 0 0
26 9 0 0
26 10 0 0
26 11 0.000166667 0.0129082
26 12 0.283167 0.515092
26 13 0.102833 0.322379
26 14 0.00633333 0.0793328
26 15 0 0
26 16 0 0
26 17 0 0
26 18 0 0
26 19 0 0
26 20 0.00116667 0.034137
26 21 0.000833333 0.0288555
26 22 0 0
26 23 0.001 0.0316065
26 24 0.221333 0.441982
26 25 0.829333 0.749566
26 26 2.91983 1.10231
26 27 1.53583 0.852855
26 28 0.2885 0.479521
26 29 0.000166667 0.0129084
26 30 0 0
26 31 0 0
26 32 0 0
26 33 0 0
26 34 0 0
26 35 0 0
26 36 0 0
26 37 0 0
26 38 0 0
26 39 0 0
26 40 0.00283333 0.0561989
26 41 0.764833 0.764337
26 42 1.78083 0.96408
26 43 1.68067 0.97283
26 44 0.694167 0.705428
26 45 0.0631667 0.244628
26 46 0.0005 0.0223549
26 47 0 0
26 48 0 0
26 49 0 0
26 50 0 0
26 51 0 0
26 52 0 0
26 53 0.0213333 0.145648
26 54 0.177667 0.3997
26 55 0.0545 0.228463
26 56 0 0
26 57 0 0
26 58 0 0
26 59 0 0
26 60 0 0
26 61 0 0
26 62 0 0
26 63 0 0
26 64 0 0
26 65 0 0
26 66 0 0
26 67 0 0
26 68 0 0
26 69 0 0
26 70 0 0

27 1 0 0
27 2 0 0
27 3 0 0
27 4 0 0
27 5 0 0
27 6 0 0
27 7 0 0
27 8 0 0
27 9 0 0
27 10 0 0
27 11 0 0
27 12 0.192 0.435283
27 13 0.022 0.155511
27 14 0.000166667 0.0129085
27 15 0 0
27 16 0 0
27 17 0 0
27 18 0 0
27 19 0.00816667 0.0899972
27 20 0.013 0.113272
27 21 0.000166667 0.0129083
27 22 0 0
27 23 0 0
27 24 0.0738333 0.265305
27 25 0.589 0.66765
27 26 1.53583 0.852855
27 27 2.583 1.02684
27 28 1.0375 0.742601
27 29 0.141 0.356537
27 30 0 0
27 31 0 0
27 32 0 0
27 33 0 0
27 34 0 0
27 35 0 0
27 36 0 0
27 37 0 0
27 38 0 0
27 39 0.000166667 0.0129082
27 40 0.183167 0.413069
27 41 1.26617 0.85906
27 42 2.10117 0.928048
27 43 1.148 0.796092
27 44 0.132333 0.352834
27 45 0 0
27 46 0 0
27 47 0 0
27 48 0 0
27 49 0 0
27 50 0 0
27 51 0 0
27 52 0 0
27 53 0 0
27 54 0.0103333 0.102761
27 55 0.000333333 0.0182546
27 56 0 0
27 57 0 0
27 58 0 0
27 59 0 0
27 60 0 0
27 61 0 0
27 62 0 0
27 63 0 0
27 64 0 0
27 65 0 0
27 66 0 0
27 67 0 0
27 68 0 0
27 69 0 0
27 70 0 0

28 1 0 0
28 2 0 0
28 3 0 0
28 4 0 0
28 5 0 0
28 6 0 0
28 7 0 0
28 8 0 0
28 9 0 0
28 10 0 0
28 11 0 0
28 12 0.038 0.204673
28 13 0.00116667 0.0341373
28 14 0 0
28 15 0 0
28 16 0 0
28 17 0 0
28 18 0 0
28 19 0.00466667 0.0681523
28 20 0.00433333 0.0656871
28 21 0 0
28 22 0 0
28 23 0 0
28 24 0 0
28 25 0.00666667 0.083399
28 26 0.2885 0.479521
28 27 1.0375 0.742601
28 28 1.811 0.95425
28 29 0.729 0.717348
28 30 0.140167 0.362664
28 31 0 0
28 32 0 0
28 33 0 0
28 34 0 0
28 35 0 0
28 36 0 0
28 37 0 0
28 38 0.000166667 0.0129084
28 39 0.0708333 0.267352
28 40 0.630833 0.708189
28 41 1.23533 0.835443
28 42 0.984667 0.729681
28 43 0.169167 0.394405
28 44 0 0
28 45 0 0
28 46 0 0
28 47 0 0
28 48 0 0
28 49 0 0
28 50 0 0
28 51 0 0
28 52 0 0
28 53 0 0
28 54 0 0
28 55 0 0
28 56 0 0
28 57 0 0
28 58 0 0
28 59 0 0
28 60 0 0
28 61 0 0
28 62 0 0
28 63 0 0
28 64 0 0
28 65 0 0
28 66 0 0
28 67 0 0
28 68 0 0
28 69 0 0
28 70 0 0

29 1 0 0
29 2 0 0
29 3 0 0
29 4 0 0
29 5 0 0
29 6 0 0
29 7 0 0
29 8 0 0
29 9 0 0
29 10 0 0
29 11 0 0
29 12 0.002 0.0446753
29 13 0 0
29 14 0 0
29 15 0 0
29 16 0 0
29 17 0 0
29 18 0 0
29 19 0 0
29 20 0 0
29 21 0 0
29 22 0 0
29 23 0 0
29 24 0 0
29 25 0 0
29 26 0.000166667 0.0129084
29 27 0.141 0.356537
29 28 0.729 0.717348
29 29 2.22533 0.979401
29 30 1.34633 0.802929
29 31 0.2505 0.462328
29 32 0.003 0.0546893
29 33 0 0
29 34 0 0
29 35 0 0
29 36 0 0
29 37 0 0
29 38 0.0125 0.112592
29 39 0.235667 0.475534
29 40 0.719333 0.778173
29 41 0.815 0.854661
29 42 0.141667 0.36093
29 43 0 0
29 44 0 0
29 45 0 0
29 46 0 0
29 47 0 0
29 48 0 0
29 49 0 0
29 50 0 0
29 51 0 0
29 52 0 0
29 53 0 0
29 54 0 0
29 55 0 0
29 56 0 0
29 57 0 0
29 58 0 0
29 59 0 0
29 60 0 0
29 61 0 0
29 62 0 0
29 63 0 0
29 64 0 0
29 65 0 0
29 66 0 0
29 67 0 0
29 68 0 0
29 69 0 0
29 70 0 0

30 1 0 0
30 2 0 0
30 3 0 0
30 4 0 0
30 5 0 0
30 6 0 0
30 7 0 0
30 8 0 0
30 9 0 0
30 10 0 0
30 11 0 0
30 12 0 0
30 13 0 0
30 14 0 0
30 15 0 0
30 16 0 0
30 17 0 0
30 18 0 0
30 19 0 0
30 20 0 0
30 21 0 0
30 22 0 0
30 23 0 0
30 24 0 0
30 25 0 0
30 26 0 0
30 27 0 0
30 28 0.140167 0.362664
30 29 1.34633 0.802929
30 30 2.03083 0.955271
30 31 0.761167 0.723733
30 32 0.176333 0.396102
30 33 0.00183333 0.0427796
30 34 0 0
30 35 0 0
30 36 0 0
30 37 0.000833333 0.0288544
30 38 0.059 0.247354
30 39 0.176333 0.4261
30 40 0.253833 0.505712
30 41 0.3185 0.570431
30 42 0 0
30 43 0 0
30 44 0 0
30 45 0 0
30 46 0 0
30 47 0 0
30 48 0 0
30 49 0 0
30 50 0 0
30 51 0 0
30 52 0 0
30 53 0 0
30 54 0 0
30 55 0 0
30 56 0 0
30 57 0 0
30 58 0 0
30 59 0 0
30 60 0 0
30 61 0 0
30 62 0 0
30 63 0 0
30 64 0 0
30 65 0 0
30 66 0 0
30 67 0 0
30 68 0 0
30 69 0 0
30 70 0 0

31 1 0 0
31 2 0 0
31 3 0 0
31 4 0 0
31 5 0 0
31 6 0 0
31 7 0 0
31 8 0 0
31 9 0 0
31 10 0 0
31 11 0 0
31 12 0 0
31 13 0 0
31 14 0 0
31 15 0 0
31 16 0 0
31 17 0 0
31 18 0 0
31 19 0 0
31 20 0 0
31 21 0 0
31 22 0 0
31 23 0 0
31 24 0 0
31 25 0 0
31 26 0 0
31 27 0 0
31 28 0 0
31 29 0.2505 0.462328
31 30 0.761167 0.723733
31 31 1.8695 0.940292
31 32 1.179 0.762639
31 33 0.687833 0.637484
31 34 0.00966667 0.0978379
31 35 0.000333333 0.0182544
31 36 0.0005 0.022355
31 37 0.0178333 0.137295
31 38 0.0806667 0.294091
31 39 0.0596667 0.251209
31 40 0.0276667 0.168028
31 41 0.0285 0.168382
31 42 0 0
31 43 0 0
31 44 0 0
31 45 0 0
31 46 0 0
31 47 0 0
31 48 0 0
31 49 0 0
31 50 0 0
31 51 0 0
31 52 0 0
31 53 0 0
31 54 0 0
31 55 0 0
31 56 0 0
31 57 0 0
31 58 0 0
31 59 0 0
31 60 0 0
31 61 0 0
31 62 0 0
31 63 0 0
31 64 0 0
31 65 0 0
31 66 0 0
31 67 0 0
31 68 0 0
31 69 0 0
31 70 0 0

32 1 0 0
32 2 0 0
32 3 0 0
32 4 0 0
32 5 0 0
32 6 0 0
32 7 0 0
32 8 0 0
32 9 0 0
32 10 0 0
32 11 0 0
32 12 0 0
32 13 0 0
32 14 0 0
32 15 0.0005 0.0223549
32 16 0 0
32 17 0 0
32 18 0 0
32 19 0 0
32 20 0 0
32 21 0 0
32 22 0 0
32 23 0 0
32 24 0 0
32 25 0 0
32 26 0 0
32 27 0 0
32 28 0 0
32 29 0.003 0.0546893
32 30 0.176333 0.396102
32 31 1.179 0.762639
32 32 2.04217 0.840273
32 33 1.4095 0.708852
32 34 0.26 0.474074
32 35 0.0511667 0.221849
32 36 0.0271667 0.166612
32 37 0.100667 0.335953
32 38 0.140167 0.405618
32 39 0.0101667 0.100314
32 40 0.000333333 0.0182544
32 41 0.000166667 0.0129082
32 42 0 0
32 43 0 0
32 44 0 0
32 45 0 0
32 46 0 0
32 47 0 0
32 48 0 0
32 49 0 0
32 50 0 0
32 51 0 0
32 52 0 0
32 53 0 0
32 54 0 0
32 55 0 0
32 56 0 0
32 57 0 0
32 58 0 0
32 59 0 0
32 60 0 0
32 61 0 0
32 62 0 0
32 63 0 0
32 64 0 0
32 65 0 0
32 66 0 0
32 67 0 0
32 68 0 0
32 69 0 0
32 70 0 0

33 1 0 0
33 2 0 0
33 3 0 0
33 4 0 0
33 5 0 0
33 6 0 0
33 7 0 0
33 8 0.0333333 0.17951
33 9 0.145833 0.365002
33 10 0 0
33 11 0 0
33 12 0 0
33 13 0 0
33 14 0.00533333 0.0728356
33 15 0.000666667 0.0258114
33 16 0 0
33 17 0 0
33 18 0 0
33 19 0 0
33 20 0 0
33 21 0 0
33 22 0 0
33 23 0 0
33 24 0 0
33 25 0 0
33 26 0 0
33 27 0 0
33 28 0 0
33 29 0 0
33 30 0.00183333 0.0427796
33 31 0.687833 0.637484
33 32 1.4095 0.708852
33 33 2.10983 0.902834
33 34 0.826833 0.75906
33 35 0.297667 0.495045
33 36 0.1155 0.338871
33 37 0.110667 0.364377
33 38 0.0873333 0.297278
33 39 0.00116667 0.0341375
33 40 0 0
33 41 0 0
33 42 0 0
33 43 0 0
33 44 0 0
33 45 0 0
33 46 0 0
33 47 0 0
33 48 0 0
33 49 0 0
33 50 0 0
33 51 0 0
33 52 0 0
33 53 0 0
33 54 0 0
33 55 0 0
33 56 0 0
33 57 0 0
33 58 0 0
33 59 0 0
33 60 0 0
33 61 0 0
33 62 0 0
33 63 0 0
33 64 0 0
33 65 0 0
33 66 0 0
33 67 0 0
33 68 0 0
33 69 0 0
33 70 0 0

34 1 0 0
34 2 0 0
34 3 0 0
34 4 0 0
34 5 0 0
34 6 0 0
34 7 0.000166667 0.012908
34 8 0.155667 0.385702
34 9 0.511333 0.632091
34 10 0.0153333 0.122879
34 11 0 0
34 12 0 0
34 13 0.000166667 0.0129078
34 14 0.00133333 0.0364911
34 15 0 0
34 16 0 0
34 17 0 0
34 18 0 0
34 19 0 0
34 20 0 0
34 21 0 0
34 22 0 0
34 23 0 0
34 24 0 0
34 25 0 0
34 26 0 0
34 27 0 0
34 28 0 0
34 29 0 0
34 30 0 0
34 31 0.00966667 0.0978379
34 32 0.26 0.474074
34 33 0.826833 0.75906
34 34 1.45983 0.906855
34 35 0.699833 0.70691
34 36 0.244167 0.480146
34 37 0.0545 0.23914
34 38 0.00683333 0.0823761
34 39 0 0
34 40 0 0
34 41 0 0
34 42 0 0
34 43 0 0
34 44 0 0
34 45 0 0
34 46 0 0
34 47 0 0
34 48 0 0
34 49 0 0
34 50 0 0
34 51 0 0
34 52 0 0
34 53 0 0
34 54 0 0
34 55 0 0
34 56 0 0
34 57 0 0
34 58 0 0
34 59 0 0
34 60 0 0
34 61 0 0
34 62 0 0
34 63 0 0
34 64 0.0241667 0.154645
34 65 0.000166667 0.0129085
34 66 0 0
34 67 0 0
34 68 0 0
34 69 0 0
34 70 0 0

35 1 0 0
35 2 0 0
35 3 0 0
35 4 0 0
35 5 0 0
35 6 0 0
35 7 0.004 0.0631143
35 8 0.3225 0.542054
35 9 0.415833 0.57673
35 10 0.000333333 0.0182546
35 11 0 0
35 12 0 0
35 13 0 0
35 14 0 0
35 15 0 0
35 16 0 0
35 17 0 0
35 18 0 0
35 19 0 0
35 20 0 0
35 21 0 0
35 22 0 0
35 23 0 0
35 24 0 0
35 25 0 0
35 26 0 0
35 27 0 0
35 28 0 0
35 29 0 0
35 30 0 0
35 31 0.000333333 0.0182544
35 32 0.0511667 0.221849
35 33 0.297667 0.495045
35 34 0.699833 0.70691
35 35 1.4285 0.805745
35 36 0.514 0.645079
35 37 0.105333 0.309699
35 38 0.0196667 0.138859
35 39 0.000333333 0.0182545
35 40 0.000166667 0.0129081
35 41 0 0
35 42 0 0
35 43 0 0
35 44 0 0
35 45 0 0
35 46 0 0
35 47 0 0
35 48 0 0
35 49 0 0
35 50 0 0
35 51 0 0
35 52 0 0
35 53 0 0
35 54 0 0
35 55 0 0
35 56 0 0
35 57 0 0
35 58 0 0
35 59 0 0
35 60 0 0
35 61 0 0
35 62 0 0
35 63 0.00466667 0.0681513
35 64 0.1595 0.372913
35 65 0.0606667 0.239421
35 66 0 0
35 67 0 0
35 68 0 0
35 69 0 0
35 70 0 0

36 1 0.0005 0.0223549
36 2 0 0
36 3 0 0
36 4 0 0
36 5 0 0
36 6 0 0
36 7 0 0
36 8 0.024 0.154126
36 9 0.0388333 0.194063
36 10 0 0
36 11 0 0
36 12 0 0
36 13 0 0
36 14 0 0
36 15 0 0
36 16 0 0
36 17 0 0
36 18 0 0
36 19 0 0
36 20 0 0
36 21 0 0
36 22 0 0
36 23 0 0
36 24 0 0
36 25 0 0
36 26 0 0
36 27 0 0
36 28 0 0
36 29 0 0
36 30 0 0
36 31 0.0005 0.022355
36 32 0.0271667 0.166612
36 33 0.1155 0.338871
36 34 0.244167 0.480146
36 35 0.514 0.645079
36 36 0.921167 0.811752
36 37 0.322833 0.513765
36 38 0.0785 0.272652
36 39 0.00966667 0.0978358
36 40 0.000166667 0.0129081
36 41 0 0
36 42 0 0
36 43 0 0
36 44 0 0
36 45 0 0
36 46 0 0
36 47 0 0
36 48 0 0
36 49 0 0
36 50 0 0
36 51 0 0
36 52 0 0
36 53 0 0
36 54 0 0
36 55 0 0
36 56 0 0
36 57 0 0
36 58 0 0
36 59 0 0
36 60 0 0
36 61 0 0
36 62 0.00166667 0.0407914
36 63 0.0138333 0.122372
36 64 0.123167 0.342061
36 65 0.0636667 0.245528
36 66 0.0055 0.0739595
36 67 0 0
36 68 0 0
36 69 0 0
36 70 0 0

37 1 0.000166667 0.0129081
37 2 0 0
37 3 0 0
37 4 0 0
37 5 0 0
37 6 0 0
37 7 0 0
37 8 0 0
37 9 0.000166667 0.012908
37 10 0 0
37 11 0 0
37 12 0 0
37 13 0 0
37 14 0 0
37 15 0 0
37 16 0 0
37 17 0 0
37 18 0 0
37 19 0 0
37 20 0 0
37 21 0 0
37 22 0 0
37 23 0 0
37 24 0 0
37 25 0 0
37 26 0 0
37 27 0 0
37 28 0 0
37 29 0 0
37 30 0.000833333 0.0288544
37 31 0.0178333 0.137295
37 32 0.100667 0.335953
37 33 0.110667 0.364377
37 34 0.0545 0.23914
37 35 0.105333 0.309699
37 36 0.322833 0.513765
37 37 0.997333 0.869664
37 38 0.55 0.649737
37 39 0.1465 0.365215
37 40 0.00466667 0.0681493
37 41 0 0
37 42 0 0
37 43 0 0
37 44 0 0
37 45 0 0
37 46 0 0
37 47 0 0
37 48 0 0
37 49 0 0
37 50 0 0
37 51 0 0
37 52 0 0
37 53 0 0
37 54 0 0
37 55 0 0
37 56 0 0
37 57 0 0
37 58 0 0
37 59 0 0
37 60 0 0
37 61 0 0
37 62 0.001 0.0316064
37 63 0.0583333 0.234377
37 64 0.068 0.253073
37 65 0.00766667 0.0872156
37 66 0 0
37 67 0 0
37 68 0 0
37 69 0 0
37 70 0 0

38 1 0.000333333 0.0182545
38 2 0.000166667 0.0129081
38 3 0 0
38 4 0 0
38 5 0 0
38 6 0 0
38 7 0 0
38 8 0 0
38 9 0 0
38 10 0 0
38 11 0 0
38 12 0 0
38 13 0 0
38 14 0 0
38 15 0 0
38 16 0 0
38 17 0 0
38 18 0 0
38 19 0 0
38 20 0 0
38 21 0 0
38 22 0 0
38 23 0 0
38 24 0 0
38 25 0 0
38 26 0 0
38 27 0 0
38 28 0.000166667 0.0129084
38 29 0.0125 0.112592
38 30 0.059 0.247354
38 31 0.0806667 0.294091
38 32 0.140167 0.405618
38 33 0.0873333 0.297278
38 34 0.00683333 0.0823761
38 35 0.0196667 0.138859
38 36 0.0785 0.272652
38 37 0.55 0.649737
38 38 1.61833 0.953236
38 39 0.7585 0.727463
38 40 0.1365 0.354305
38 41 0.000166667 0.0129085
38 42 0 0
38 43 0 0
38 44 0 0
38 45 0 0
38 46 0 0
38 47 0 0
38 48 0 0
38 49 0 0
38 50 0 0
38 51 0 0
38 52 0 0
38 53 0 0
38 54 0 0
38 55 0 0
38 56 0 0
38 57 0 0
38 58 0 0
38 59 0 0
38 60 0 0
38 61 0 0
38 62 0.229833 0.420716
38 63 0.380167 0.495958
38 64 0.185167 0.393555
38 65 0 0
38 66 0 0
38 67 0 0
38 68 0 0
38 69 0 0
38 70 0 0

39 1 0 0
39 2 0 0
39 3 0 0
39 4 0 0
39 5 0 0
39 6 0 0
39 7 0 0
39 8 0 0
39 9 0 0
39 10 0 0
39 11 0 0
39 12 0 0
39 13 0 0
39 14 0 0
39 15 0 0
39 16 0 0
39 17 0 0
39 18 0 0
39 19 0 0
39 20 0 0
39 21 0 0
39 22 0 0
39 23 0 0
39 24 0 0
39 25 0 0
39 26 0 0
39 27 0.000166667 0.0129082
39 28 0.0708333 0.267352
39 29 0.235667 0.475534
39 30 0.176333 0.4261
39 31 0.0596667 0.251209
39 32 0.0101667 0.100314
39 33 0.00116667 0.0341375
39 34 0 0
39 35 0.000333333 0.0182545
39 36 0.00966667 0.0978358
39 37 0.1465 0.365215
39 38 0.7585 0.727463
39 39 1.42833 0.955082
39 40 0.662 0.718859
39 41 0.139333 0.367308
39 42 0.0055 0.0739593
39 43 0 0
39 44 0 0
39 45 0 0
39 46 0 0
39 47 0 0
39 48 0 0
39 49 0 0
39 50 0 0
39 51 0 0
39 52 0 0
39 53 0 0
39 54 0 0
39 55 0 0
39 56 0 0
39 57 0 0
39 58 0 0
39 59 0 0
39 60 0 0
39 61 0.00283333 0.0531509
39 62 0.198167 0.412582
39 63 0.190333 0.408799
39 64 0.0486667 0.215167
39 65 0 0
39 66 0 0
39 67 0 0
39 68 0 0
39 69 0 0
39 70 0 0

40 1 0 0
40 2 0 0
40 3 0 0
40 4 0 0
40 5 0 0
40 6 0 0
40 7 0 0
40 8 0 0
40 9 0 0
40 10 0 0
40 11 0.001 0.0316064
40 12 0.0343333 0.182994
40 13 0.00166667 0.0407913
40 14 0 0
40 15 0 0
40 16 0 0
40 17 0 0
40 18 0 0
40 19 0 0
40 20 0 0
40 21 0 0
40 22 0 0
40 23 0 0
40 24 0 0
40 25 0 0
40 26 0.00283333 0.0561989
40 27 0.183167 0.413069
40 28 0.630833 0.708189
40 29 0.719333 0.778173
40 30 0.253833 0.505712
40 31 0.0276667 0.168028
40 32 0.000333333 0.0182544
40 33 0 0
40 34 0 0
40 35 0.000166667 0.0129081
40 36 0.000166667 0.0129081
40 37 0.00466667 0.0681493
40 38 0.1365 0.354305
40 39 0.662 0.718859
40 40 1.67267 1.06121
40 41 0.8615 0.845776
40 42 0.317333 0.518947
40 43 0.00233333 0.0482501
40 44 0 0
40 45 0 0
40 46 0 0
40 47 0 0
40 48 0 0
40 49 0 0
40 50 0 0
40 51 0 0
40 52 0 0
40 53 0 0
40 54 0 0
40 55 0 0
40 56 0 0
40 57 0 0
40 58 0 0
40 59 0 0
40 60 0 0
40 61 0.0108333 0.103521
40 62 0.0768333 0.26694
40 63 0.032 0.175997
40 64 0 0
40 65 0 0
40 66 0 0
40 67 0 0
40 68 0 0
40 69 0 0
40 70 0 0

41 1 0 0
41 2 0 0
41 3 0 0
41 4 0 0
41 5 0 0
41 6 0 0
41 7 0 0
41 8 0 0
41 9 0 0
41 10 0 0
41 11 0.00833333 0.0909035
41 12 0.883833 0.78359
41 13 0.304167 0.505291
41 14 0.0165 0.127389
41 15 0 0
41 16 0 0
41 17 0 0
41 18 0 0
41 19 0 0
41 20 0 0
41 21 0 0
41 22 0 0
41 23 0 0
41 24 0 0
41 25 0.0203333 0.14231
41 26 0.764833 0.764337
41 27 1.26617 0.85906
41 28 1.23533 0.835443
41 29 0.815 0.854661
41 30 0.3185 0.570431
41 31 0.0285 0.168382
41 32 0.000166667 0.0129082
41 33 0 0
41 34 0 0
41 35 0 0
41 36 0 0
41 37 0 0
41 38 0.000166667 0.0129085
41 39 0.139333 0.367308
41 40 0.8615 0.845776
41 41 3.31783 1.13893
41 42 1.57683 0.870104
41 43 0.3255 0.533125
41 44 0 0
41 45 0 0
41 46 0 0
41 47 0 0
41 48 0 0
41 49 0 0
41 50 0 0
41 51 0 0
41 52 0 0
41 53 0.000166667 0.0129082
41 54 0.0393333 0.204407
41 55 0.008 0.0909387
41 56 0 0
41 57 0 0
41 58 0 0
41 59 0 0
41 60 0 0
41 61 0 0
41 62 0 0
41 63 0 0
41 64 0 0
41 65 0 0
41 66 0 0
41 67 0 0
41 68 0 0
41 69 0 0
41 70 0 0

42 1 0 0
42 2 0 0
42 3 0 0
42 4 0 0
42 5 0 0
42 6 0 0
42 7 0 0
42 8 0 0
42 9 0 0
42 10 0 0
42 11 0.000666667 0.0258114
42 12 0.475333 0.579707
42 13 0.089 0.293403
42 14 0 0
42 15 0 0
42 16 0 0
42 17 0 0
42 18 0 0
42 19 0 0
42 20 0 0
42 21 0 0
42 22 0 0
42 23 0 0
42 24 0.0306667 0.174342
42 25 0.483667 0.618375
42 26 1.78083 0.96408
42 27 2.10117 0.928048
42 28 0.984667 0.729681
42 29 0.141667 0.36093
42 30 0 0
42 31 0 0
42 32 0 0
42 33 0 0
42 34 0 0
42 35 0 0
42 36 0 0
42 37 0 0
42 38 0 0
42 39 0.0055 0.0739593
42 40 0.317333 0.518947
42 41 1.57683 0.870104
42 42 3.12383 1.0601
42 43 1.5905 0.879653
42 44 0.347 0.537194
42 45 0.000666667 0.0258119
42 46 0 0
42 47 0 0
42 48 0 0
42 49 0 0
42 50 0 0
42 51 0 0
42 52 0 0
42 53 0 0
42 54 0.0115 0.109697
42 55 0.000666667 0.0258118
42 56 0 0
42 57 0 0
42 58 0 0
42 59 0 0
42 60 0 0
42 61 0 0
42 62 0 0
42 63 0 0
42 64 0 0
42 65 0 0
42 66 0 0
42 67 0 0
42 68 0 0
42 69 0 0
42 70 0 0

43 1 0 0
43 2 0 0
43 3 0 0
43 4 0 0
43 5 0 0
43 6 0 0
43 7 0 0
43 8 0 0
43 9 0 0
43 10 0 0
43 11 0 0
43 12 0.0966667 0.295496
43 13 0.000333333 0.0182546
43 14 0 0
43 15 0 0
43 16 0 0
43 17 0 0
43 18 0 0
43 19 0 0
43 20 0 0
43 21 0 0
43 22 0 0
43 23 0.0075 0.0862755
43 24 0.4305 0.607034
43 25 0.964167 0.852385
43 26 1.68067 0.97283
43 27 1.148 0.796092
43 28 0.169167 0.394405
43 29 0 0
43 30 0 0
43 31 0 0
43 32 0 0
43 33 0 0
43 34 0 0
43 35 0 0
43 36 0 0
43 37 0 0
43 38 0 0
43 39 0 0
43 40 0.00233333 0.0482501
43 41 0.3255 0.533125
43 42 1.5905 0.879653
43 43 2.74167 1.00663
43 44 1.29 0.807392
43 45 0.184333 0.407869
43 46 0.000333333 0.0182545
43 47 0 0
43 48 0 0
43 49 0 0
43 50 0 0
43 51 0 0
43 52 0 0
43 53 0 0
43 54 0.000166667 0.0129081
43 55 0 0
43 56 0 0
43 57 0 0
43 58 0 0
43 59 0 0
43 60 0 0
43 61 0 0
43 62 0 0
43 63 0 0
43 64 0 0
43 65 0 0
43 66 0 0
43 67 0 0
43 68 0 0
43 69 0 0
43 70 0 0

44 1 0 0
44 2 0 0
44 3 0 0
44 4 0 0
44 5 0 0
44 6 0 0
44 7 0 0
44 8 0 0
44 9 0 0
44 10 0 0
44 11 0 0
44 12 0.000333333 0.0182545
44 13 0 0
44 14 0 0
44 15 0 0
44 16 0 0
44 17 0 0
44 18 0 0
44 19 0 0
44 20 0 0
44 21 0 0
44 22 0.000666667 0.0258116
44 23 0.2125 0.449834
44 24 0.858333 0.831625
44 25 0.8845 0.831357
44 26 0.694167 0.705428
44 27 0.132333 0.352834
44 28 0 0
44 29 0 0
44 30 0 0
44 31 0 0
44 32 0 0
44 33 0 0
44 34 0 0
44 35 0 0
44 36 0 0
44 37 0 0
44 38 0 0
44 39 0 0
44 40 0 0
44 41 0 0
44 42 0.347 0.537194
44 43 1.29 0.807392
44 44 2.446 1.10231
44 45 1.11267 0.855165
44 46 0.356333 0.526008
44 47 0 0
44 48 0 0
44 49 0 0
44 50 0 0
44 51 0 0
44 52 0 0
44 53 0 0
44 54 0 0
44 55 0 0
44 56 0 0
44 57 0 0
44 58 0 0
44 59 0 0
44 60 0 0
44 61 0 0
44 62 0 0
44 63 0 0
44 64 0 0
44 65 0 0
44 66 0 0
44 67 0 0
44 68 0 0
44 69 0 0
44 70 0 0

45 1 0 0
45 2 0 0
45 3 0 0
45 4 0 0
45 5 0 0
45 6 0 0
45 7 0 0
45 8 0 0
45 9 0 0
45 10 0 0
45 11 0 0
45 12 0 0
45 13 0 0
45 14 0 0
45 15 0 0
45 16 0 0
45 17 0 0
45 18 0 0
45 19 0 0
45 20 0 0
45 21 0 0
45 22 0.00966667 0.0978385
45 23 0.3935 0.609892
45 24 0.6485 0.670782
45 25 0.386667 0.531512
45 26 0.0631667 0.244628
45 27 0 0
45 28 0 0
45 29 0 0
45 30 0 0
45 31 0 0
45 32 0 0
45 33 0 0
45 34 0 0
45 35 0 0
45 36 0 0
45 37 0 0
45 38 0 0
45 39 0 0
45 40 0 0
45 41 0 0
45 42 0.000666667 0.0258119
45 43 0.184333 0.407869
45 44 1.11267 0.855165
45 45 2.21217 0.890193
45 46 1.217 0.597428
45 47 0.0336667 0.183121
45 48 0 0
45 49 0 0
45 50 0 0
45 51 0 0
45 52 0 0
45 53 0 0
45 54 0 0
45 55 0 0
45 56 0 0
45 57 0 0
45 58 0 0
45 59 0 0
45 60 0 0
45 61 0 0
45 62 0 0
45 63 0 0
45 64 0 0
45 65 0 0
45 66 0 0
45 67 0 0
45 68 0 0
45 69 0 0
45 70 0 0

46 1 0 0
46 2 0 0
46 3 0 0
46 4 0 0
46 5 0 0
46 6 0 0
46 7 0 0
46 8 0 0
46 9 0 0
46 10 0 0
46 11 0 0
46 12 0 0
46 13 0 0
46 14 0 0
46 15 0 0
46 16 0 0
46 17 0 0
46 18 0 0
46 19 0 0
46 20 0 0
46 21 0 0
46 22 0.00266667 0.0515684
46 23 0.1905 0.428427
46 24 0.0693333 0.265578
46 25 0.00883333 0.0935664
46 26 0.0005 0.0223549
46 27 0 0
46 28 0 0
46 29 0 0
46 30 0 0
46 31 0 0
46 32 0 0
46 33 0 0
46 34 0 0
46 35 0 0
46 36 0 0
46 37 0 0
46 38 0 0
46 39 0 0
46 40 0 0
46 41 0 0
46 42 0 0
46 43 0.000333333 0.0182545
46 44 0.356333 0.526008
46 45 1.217 0.597428
46 46 1.55517 0.756502
46 47 0.248833 0.463935
46 48 0.0565 0.231607
46 49 0 0
46 50 0 0
46 51 0 0
46 52 0 0
46 53 0 0
46 54 0 0
46 55 0 0
46 56 0 0
46 57 0.001 0.0316064
46 58 0.000333333 0.0182545
46 59 0 0
46 60 0 0
46 61 0 0
46 62 0 0
46 63 0 0
46 64 0 0
46 65 0 0
46 66 0 0
46 67 0 0
46 68 0 0
46 69 0 0
46 70 0 0

47 1 0 0
47 2 0 0
47 3 0 0
47 4 0 0
47 5 0 0
47 6 0 0
47 7 0 0
47 8 0 0
47 9 0 0
47 10 0 0
47 11 0 0
47 12 0 0
47 13 0 0
47 14 0 0
47 15 0 0
47 16 0 0
47 17 0 0
47 18 0 0
47 19 0 0
47 20 0 0
47 21 0 0
47 22 0.00133333 0.0364908
47 23 0.0276667 0.168029
47 24 0.000166667 0.0129086
47 25 0 0
47 26 0 0
47 27 0 0
47 28 0 0
47 29 0 0
47 30 0 0
47 31 0 0
47 32 0 0
47 33 0 0
47 34 0 0
47 35 0 0
47 36 0 0
47 37 0 0
47 38 0 0
47 39 0 0
47 40 0 0
47 41 0 0
47 42 0 0
47 43 0 0
47 44 0 0
47 45 0.0336667 0.183121
47 46 0.248833 0.463935
47 47 0.604667 0.683161
47 48 0.3 0.500997
47 49 0.0496667 0.218791
47 50 0 0
47 51 0 0
47 52 0 0
47 53 0 0
47 54 0 0
47 55 0.001 0.0316066
47 56 0.007 0.0833739
47 57 0.00216667 0.0464972
47 58 0 0
47 59 0 0
47 60 0 0
47 61 0 0
47 62 0 0
47 63 0 0
47 64 0 0
47 65 0 0
47 66 0 0
47 67 0 0
47 68 0 0
47 69 0 0
47 70 0 0

48 1 0 0
48 2 0 0
48 3 0 0
48 4 0 0
48 5 0 0
48 6 0 0
48 7 0 0
48 8 0 0
48 9 0 0
48 10 0 0
48 11 0 0
48 12 0 0
48 13 0 0
48 14 0 0
48 15 0 0
48 16 0 0
48 17 0 0
48 18 0 0
48 19 0 0
48 20 0 0
48 21 0 0
48 22 0.00416667 0.0644138
48 23 0.013 0.113272
48 24 0 0
48 25 0 0
48 26 0 0
48 27 0 0
48 28 0 0
48 29 0 0
48 30 0 0
48 31 0 0
48 32 0 0
48 33 0 0
48 34 0 0
48 35 0 0
48 36 0 0
48 37 0 0
48 38 0 0
48 39 0 0
48 40 0 0
48 41 0 0
48 42 0 0
48 43 0 0
48 44 0 0
48 45 0 0
48 46 0.0565 0.231607
48 47 0.3 0.500997
48 48 0.6745 0.712179
48 49 0.290833 0.507207
48 50 0.0565 0.233764
48 51 0.008 0.0890879
48 52 0.0015 0.0386978
48 53 0.000166667 0.0129088
48 54 0.005 0.0705322
48 55 0.0121667 0.109629
48 56 0.00166667 0.0407911
48 57 0 0
48 58 0 0
48 59 0 0
48 60 0 0
48 61 0 0
48 62 0 0
48 63 0 0
48 64 0 0
48 65 0 0
48 66 0 0
48 67 0 0
48 68 0 0
48 69 0 0
48 70 0 0

49 1 0 0
49 2 0 0
49 3 0 0
49 4 0 0
49 5 0 0
49 6 0 0
49 7 0 0
49 8 0 0
49 9 0 0
49 10 0 0
49 11 0 0
49 12 0 0
49 13 0 0
49 14 0 0
49 15 0 0
49 16 0 0
49 17 0 0
49 18 0 0
49 19 0 0
49 20 0 0
49 21 0.0005 0.0223549
49 22 0.00566667 0.0750591
49 23 0.0025 0.0499399
49 24 0 0
49 25 0 0
49 26 0 0
49 27 0 0
49 28 0 0
49 29 0 0
49 30 0 0
49 31 0 0
49 32 0 0
49 33 0 0
49 34 0 0
49 35 0 0
49 36 0 0
49 37 0 0
49 38 0 0
49 39 0 0
49 40 0 0
49 41 0 0
49 42 0 0
49 43 0 0
49 44 0 0
49 45 0 0
49 46 0 0
49 47 0.0496667 0.218791
49 48 0.290833 0.507207
49 49 0.660667 0.70678
49 50 0.2345 0.458074
49 51 0.0901667 0.295009
49 52 0.1485 0.359783
49 53 0.112667 0.316186
49 54 0.0155 0.123529
49 55 0.008 0.0890847
49 56 0 0
49 57 0 0
49 58 0 0
49 59 0 0
49 60 0 0
49 61 0 0
49 62 0 0
49 63 0 0
49 64 0 0
49 65 0 0
49 66 0 0
49 67 0 0
49 68 0 0
49 69 0 0
49 70 0 0

50 1 0 0
50 2 0 0
50 3 0 0
50 4 0 0
50 5 0 0
50 6 0 0
50 7 0 0
50 8 0 0
50 9 0 0
50 10 0 0
50 11 0 0
50 12 0 0
50 13 0 0
50 14 0 0
50 15 0 0
50 16 0 0
50 17 0 0
50 18 0 0
50 19 0 0
50 20 0.000166667 0.0129083
50 21 0.0875 0.282571
50 22 0.114833 0.3209
50 23 0.0203333 0.142311
50 24 0 0
50 25 0 0
50 26 0 0
50 27 0 0
50 28 0 0
50 29 0 0
50 30 0 0
50 31 0 0
50 32 0 0
50 33 0 0
50 34 0 0
50 35 0 0
50 36 0 0
50 37 0 0
50 38 0 0
50 39 0 0
50 40 0 0
50 41 0 0
50 42 0 0
50 43 0 0
50 44 0 0
50 45 0 0
50 46 0 0
50 47 0 0
50 48 0.0565 0.233764
50 49 0.2345 0.458074
50 50 0.5825 0.683528
50 51 0.217667 0.440778
50 52 0.0631667 0.245985
50 53 0.00166667 0.0407914
50 54 0 0
50 55 0 0
50 56 0 0
50 57 0 0
50 58 0 0
50 59 0 0
50 60 0 0
50 61 0 0
50 62 0 0
50 63 0 0
50 64 0 0
50 65 0 0
50 66 0 0
50 67 0 0
50 68 0 0
50 69 0 0
50 70 0 0

51 1 0 0
51 2 0 0
51 3 0 0
51 4 0 0
51 5 0 0
51 6 0 0
51 7 0 0
51 8 0 0
51 9 0 0
51 10 0 0
51 11 0 0
51 12 0 0
51 13 0 0
51 14 0 0
51 15 0 0
51 16 0 0
51 17 0 0
51 18 0 0
51 19 0.005 0.0705323
51 20 0.0825 0.281116
51 21 0.200167 0.411206
51 22 0.1435 0.366381
51 23 0.00783333 0.090028
51 24 0 0
51 25 0 0
51 26 0 0
51 27 0 0
51 28 0 0
51 29 0 0
51 30 0 0
51 31 0 0
51 32 0 0
51 33 0 0
51 34 0 0
51 35 0 0
51 36 0 0
51 37 0 0
51 38 0 0
51 39 0 0
51 40 0 0
51 41 0 0
51 42 0 0
51 43 0 0
51 44 0 0
51 45 0 0
51 46 0 0
51 47 0 0
51 48 0.008 0.0890879
51 49 0.0901667 0.295009
51 50 0.217667 0.440778
51 51 0.8185 0.779678
51 52 0.302833 0.514902
51 53 0.0218333 0.147269
51 54 0 0
51 55 0 0
51 56 0 0
51 57 0 0
51 58 0 0
51 59 0 0
51 60 0 0
51 61 0 0
51 62 0 0
51 63 0 0
51 64 0 0
51 65 0 0
51 66 0 0
51 67 0 0
51 68 0 0
51 69 0 0
51 70 0 0

52 1 0 0
52 2 0 0
52 3 0 0
52 4 0 0
52 5 0 0
52 6 0 0
52 7 0 0
52 8 0 0
52 9 0 0
52 10 0 0
52 11 0 0
52 12 0 0
52 13 0 0
52 14 0 0
52 15 0.000666667 0.0258114
52 16 0.01 0.102792
52 17 0.0428333 0.208956
52 18 0.0671667 0.265189
52 19 0.261 0.503532
52 20 0.569 0.576405
52 21 0.157 0.368361
52 22 0.0015 0.0386996
52 23 0 0
52 24 0 0
52 25 0 0
52 26 0 0
52 27 0 0
52 28 0 0
52 29 0 0
52 30 0 0
52 31 0 0
52 32 0 0
52 33 0 0
52 34 0 0
52 35 0 0
52 36 0 0
52 37 0 0
52 38 0 0
52 39 0 0
52 40 0 0
52 41 0 0
52 42 0 0
52 43 0 0
52 44 0 0
52 45 0 0
52 46 0 0
52 47 0 0
52 48 0.0015 0.0386978
52 49 0.1485 0.359783
52 50 0.0631667 0.245985
52 51 0.302833 0.514902
52 52 1.5755 0.94691
52 53 0.749 0.748997
52 54 0.0206667 0.142266
52 55 0 0
52 56 0 0
52 57 0 0
52 58 0 0
52 59 0 0
52 60 0 0
52 61 0 0
52 62 0 0
52 63 0 0
52 64 0 0
52 65 0 0
52 66 0 0
52 67 0 0
52 68 0 0
52 69 0 0
52 70 0 0

53 1 0 0
53 2 0 0
53 3 0 0
53 4 0 0
53 5 0 0
53 6 0 0
53 7 0 0
53 8 0 0
53 9 0 0
53 10 0 0
53 11 0 0
53 12 0 0
53 13 0.0138333 0.116797
53 14 0.133667 0.358422
53 15 0.307667 0.540365
53 16 0.567833 0.739199
53 17 0.538333 0.714511
53 18 0.254 0.489046
53 19 0.254833 0.475637
53 20 0.234833 0.448371
53 21 0.0285 0.166388
53 22 0 0
53 23 0 0
53 24 0 0
53 25 0 0
53 26 0.0213333 0.145648
53 27 0 0
53 28 0 0
53 29 0 0
53 30 0 0
53 31 0 0
53 32 0 0
53 33 0 0
53 34 0 0
53 35 0 0
53 36 0 0
53 37 0 0
53 38 0 0
53 39 0 0
53 40 0 0
53 41 0.000166667 0.0129082
53 42 0 0
53 43 0 0
53 44 0 0
53 45 0 0
53 46 0 0
53 47 0 0
53 48 0.000166667 0.0129088
53 49 0.112667 0.316186
53 50 0.00166667 0.0407914
53 51 0.0218333 0.147269
53 52 0.749 0.748997
53 53 2.2865 1.19042
53 54 0.687833 0.737825
53 55 0.0695 0.256911
53 56 0 0
53 57 0 0
53 58 0 0
53 59 0 0
53 60 0 0
53 61 0 0
53 62 0 0
53 63 0 0
53 64 0 0
53 65 0 0
53 66 0 0
53 67 0 0
53 68 0 0
53 69 0 0
53 70 0 0

54 1 0 0
54 2 0 0
54 3 0 0
54 4 0 0
54 5 0 0
54 6 0 0
54 7 0 0
54 8 0 0
54 9 0 0
54 10 0 0
54 11 0.000166667 0.012908
54 12 0.164833 0.407829
54 13 1.04517 0.82427
54 14 1.32317 0.900595
54 15 0.713167 0.765652
54 16 0.280833 0.540026
54 17 0.121667 0.354787
54 18 0.0135 0.11684
54 19 0.00616667 0.0803869
54 20 0.0005 0.0223548
54 21 0 0
54 22 0 0
54 23 0 0
54 24 0 0
54 25 0 0
54 26 0.177667 0.3997
54 27 0.0103333 0.102761
54 28 0 0
54 29 0 0
54 30 0 0
54 31 0 0
54 32 0 0
54 33 0 0
54 34 0 0
54 35 0 0
54 36 0 0
54 37 0 0
54 38 0 0
54 39 0 0
54 40 0 0
54 41 0.0393333 0.204407
54 42 0.0115 0.109697
54 43 0.000166667 0.0129081
54 44 0 0
54 45 0 0
54 46 0 0
54 47 0 0
54 48 0.005 0.0705322
54 49 0.0155 0.123529
54 50 0 0
54 51 0 0
54 52 0.0206667 0.142266
54 53 0.687833 0.737825
54 54 2.40617 1.1445
54 55 1.26667 0.841363
54 56 0.252667 0.454418
54 57 0 0
54 58 0 0
54 59 0 0
54 60 0 0
54 61 0 0
54 62 0 0
54 63 0 0
54 64 0 0
54 65 0 0
54 66 0 0
54 67 0 0
54 68 0 0
54 69 0 0
54 70 0 0

55 1 0 0
55 2 0 0
55 3 0 0
55 4 0 0
55 5 0 0
55 6 0 0
55 7 0 0
55 8 0 0
55 9 0 0
55 10 0 0
55 11 0.0286667 0.168856
55 12 0.3245 0.54303
55 13 1.46583 0.892464
55 14 1.35617 0.893312
55 15 0.404 0.583481
55 16 0.0136667 0.117525
55 17 0 0
55 18 0 0
55 19 0 0
55 20 0 0
55 21 0 0
55 22 0 0
55 23 0 0
55 24 0 0
55 25 0 0
55 26 0.0545 0.228463
55 27 0.000333333 0.0182546
55 28 0 0
55 29 0 0
55 30 0 0
55 31 0 0
55 32 0 0
55 33 0 0
55 34 0 0
55 35 0 0
55 36 0 0
55 37 0 0
55 38 0 0
55 39 0 0
55 40 0 0
55 41 0.008 0.0909387
55 42 0.000666667 0.0258118
55 43 0 0
55 44 0 0
55 45 0 0
55 46 0 0
55 47 0.001 0.0316066
55 48 0.0121667 0.109629
55 49 0.008 0.0890847
55 50 0 0
55 51 0 0
55 52 0 0
55 53 0.0695 0.256911
55 54 1.26667 0.841363
55 55 2.06733 0.99755
55 56 0.8165 0.741961
55 57 0.0991667 0.302204
55 58 0 0
55 59 0 0
55 60 0 0
55 61 0 0
55 62 0 0
55 63 0 0
55 64 0 0
55 65 0 0
55 66 0 0
55 67 0 0
55 68 0 0
55 69 0 0
55 70 0 0

56 1 0 0
56 2 0 0
56 3 0 0
56 4 0 0
56 5 0 0
56 6 0 0
56 7 0 0
56 8 0 0
56 9 0 0
56 10 0.00483333 0.069351
56 11 0.130667 0.354386
56 12 0.304833 0.51759
56 13 0.866833 0.789385
56 14 0.461833 0.627339
56 15 0.0243333 0.158353
56 16 0 0
56 17 0 0
56 18 0 0
56 19 0 0
56 20 0 0
56 21 0 0
56 22 0 0
56 23 0 0
56 24 0 0
56 25 0 0
56 26 0 0
56 27 0 0
56 28 0 0
56 29 0 0
56 30 0 0
56 31 0 0
56 32 0 0
56 33 0 0
56 34 0 0
56 35 0 0
56 36 0 0
56 37 0 0
56 38 0 0
56 39 0 0
56 40 0 0
56 41 0 0
56 42 0 0
56 43 0 0
56 44 0 0
56 45 0 0
56 46 0 0
56 47 0.007 0.0833739
56 48 0.00166667 0.0407911
56 49 0 0
56 50 0 0
56 51 0 0
56 52 0 0
56 53 0 0
56 54 0.252667 0.454418
56 55 0.8165 0.741961
56 56 1.32033 0.909407
56 57 0.4345 0.590248
56 58 0.0628333 0.24539
56 59 0 0
56 60 0 0
56 61 0 0
56 62 0 0
56 63 0 0
56 64 0 0
56 65 0 0
56 66 0 0
56 67 0 0
56 68 0 0
56 69 0 0
56 70 0 0

57 1 0 0
57 2 0 0
57 3 0 0
57 4 0 0
57 5 0 0
57 6 0.000166667 0.0129081
57 7 0 0
57 8 0 0
57 9 0.000166667 0.0129085
57 10 0.0536667 0.229756
57 11 0.280167 0.510565
57 12 0.187667 0.416872
57 13 0.219 0.443149
57 14 0.0155 0.126195
57 15 0 0
57 16 0 0
57 17 0 0
57 18 0 0
57 19 0 0
57 20 0 0
57 21 0 0
57 22 0 0
57 23 0 0
57 24 0 0
57 25 0 0
57 26 0 0
57 27 0 0
57 28 0 0
57 29 0 0
57 30 0 0
57 31 0 0
57 32 0 0
57 33 0 0
57 34 0 0
57 35 0 0
57 36 0 0
57 37 0 0
57 38 0 0
57 39 0 0
57 40 0 0
57 41 0 0
57 42 0 0
57 43 0 0
57 44 0 0
57 45 0 0
57 46 0.001 0.0316064
57 47 0.00216667 0.0464972
57 48 0 0
57 49 0 0
57 50 0 0
57 51 0 0
57 52 0 0
57 53 0 0
57 54 0 0
57 55 0.0991667 0.302204
57 56 0.4345 0.590248
57 57 0.9315 0.822667
57 58 0.398333 0.575628
57 59 0.107167 0.316772
57 60 0.00216667 0.0464978
57 61 0 0
57 62 0 0
57 63 0 0
57 64 0 0
57 65 0 0
57 66 0 0
57 67 0 0
57 68 0 0
57 69 0 0
57 70 0 0

58 1 0 0
58 2 0 0
58 3 0 0
58 4 0.000166667 0.0129083
58 5 0.00833333 0.0927189
58 6 0.0156667 0.131986
58 7 0.0045 0.0693777
58 8 0.000666667 0.0258115
58 9 0.000166667 0.0129084
58 10 0.166 0.405505
58 11 0.6 0.679708
58 12 0.283 0.481563
58 13 0.0123333 0.11037
58 14 0 0
58 15 0 0
58 16 0 0
58 17 0 0
58 18 0 0
58 19 0 0
58 20 0 0
58 21 0 0
58 22 0 0
58 23 0 0
58 24 0 0
58 25 0 0
58 26 0 0
58 27 0 0
58 28 0 0
58 29 0 0
58 30 0 0
58 31 0 0
58 32 0 0
58 33 0 0
58 34 0 0
58 35 0 0
58 36 0 0
58 37 0 0
58 38 0 0
58 39 0 0
58 40 0 0
58 41 0 0
58 42 0 0
58 43 0 0
58 44 0 0
58 45 0 0
58 46 0.000333333 0.0182545
58 47 0 0
58 48 0 0
58 49 0 0
58 50 0 0
58 51 0 0
58 52 0 0
58 53 0 0
58 54 0 0
58 55 0 0
58 56 0.0628333 0.24539
58 57 0.398333 0.575628
58 58 1.17417 0.91204
58 59 0.7 0.730297
58 60 0.232167 0.455636
58 61 0.000166667 0.0129081
58 62 0 0
58 63 0 0
58 64 0 0
58 65 0 0
58 66 0 0
58 67 0 0
58 68 0 0
58 69 0 0
58 70 0 0

59 1 0 0
59 2 0 0
59 3 0.008 0.0909391
59 4 0.0846667 0.297486
59 5 0.197833 0.473676
59 6 0.1385 0.402053
59 7 0.0281667 0.172356
59 8 0.00283333 0.0531525
59 9 0 0
59 10 0.396667 0.60276
59 11 0.996167 0.731078
59 12 0.409333 0.497106
59 13 0 0
59 14 0 0
59 15 0 0
59 16 0 0
59 17 0 0
59 18 0 0
59 19 0 0
59 20 0 0
59 21 0 0
59 22 0 0
59 23 0 0
59 24 0 0
59 25 0 0
59 26 0 0
59 27 0 0
59 28 0 0
59 29 0 0
59 30 0 0
59 31 0 0
59 32 0 0
59 33 0 0
59 34 0 0
59 35 0 0
59 36 0 0
59 37 0 0
59 38 0 0
59 39 0 0
59 40 0 0
59 41 0 0
59 42 0 0
59 43 0 0
59 44 0 0
59 45 0 0
59 46 0 0
59 47 0 0
59 48 0 0
59 49 0 0
59 50 0 0
59 51 0 0
59 52 0 0
59 53 0 0
59 54 0 0
59 55 0 0
59 56 0 0
59 57 0.107167 0.316772
59 58 0.7 0.730297
59 59 1.78667 1.03576
59 60 1.0045 0.848801
59 61 0.0728333 0.270553
59 62 0 0
59 63 0 0
59 64 0 0
59 65 0 0
59 66 0 0
59 67 0 0
59 68 0 0
59 69 0 0
59 70 0 0

60 1 0.00233333 0.0482484
60 2 0.0426667 0.214895
60 3 0.219167 0.470946
60 4 0.425833 0.664956
60 5 0.437167 0.703381
60 6 0.223833 0.531396
60 7 0.046 0.232125
60 8 0.00133333 0.0364909
60 9 0.000333333 0.0182545
60 10 0.779333 0.833845
60 11 1.01267 0.766278
60 12 0.136833 0.356066
60 13 0 0
60 14 0 0
60 15 0 0
60 16 0 0
60 17 0 0
60 18 0 0
60 19 0 0
60 20 0 0
60 21 0 0
60 22 0 0
60 23 0 0
60 24 0 0
60 25 0 0
60 26 0 0
60 27 0 0
60 28 0 0
60 29 0 0
60 30 0 0
60 31 0 0
60 32 0 0
60 33 0 0
60 34 0 0
60 35 0 0
60 36 0 0
60 37 0 0
60 38 0 0
60 39 0 0
60 40 0 0
60 41 0 0
60 42 0 0
60 43 0 0
60 44 0 0
60 45 0 0
60 46 0 0
60 47 0 0
60 48 0 0
60 49 0 0
60 50 0 0
60 51 0 0
60 52 0 0
60 53 0 0
60 54 0 0
60 55 0 0
60 56 0 0
60 57 0.00216667 0.0464978
60 58 0.232167 0.455636
60 59 1.0045 0.848801
60 60 2.2745 1.23874
60 61 0.644667 0.736016
60 62 0.0685 0.256539
60 63 0.000166667 0.0129084
60 64 0 0
60 65 0 0
60 66 0 0
60 67 0 0
60 68 0 0
60 69 0 0
60 70 0 0

61 1 0.196667 0.435118
61 2 0.4995 0.684592
61 3 0.663167 0.781686
61 4 0.454667 0.672265
61 5 0.179333 0.427598
61 6 0.0251667 0.160837
61 7 0.000666667 0.0258117
61 8 0 0
61 9 0 0
61 10 0.0773333 0.274507
61 11 0.0655 0.250761
61 12 0.000333333 0.0182545
61 13 0 0
61 14 0 0
61 15 0 0
61 16 0 0
61 17 0 0
61 18 0 0
61 19 0 0
61 20 0 0
61 21 0 0
61 22 0 0
61 23 0 0
61 24 0 0
61 25 0 0
61 26 0 0
61 27 0 0
61 28 0 0
61 29 0 0
61 30 0 0
61 31 0 0
61 32 0 0
61 33 0 0
61 34 0 0
61 35 0 0
61 36 0 0
61 37 0 0
61 38 0 0
61 39 0.00283333 0.0531509
61 40 0.0108333 0.103521
61 41 0 0
61 42 0 0
61 43 0 0
61 44 0 0
61 45 0 0
61 46 0 0
61 47 0 0
61 48 0 0
61 49 0 0
61 50 0 0
61 51 0 0
61 52 0 0
61 53 0 0
61 54 0 0
61 55 0 0
61 56 0 0
61 57 0 0
61 58 0.000166667 0.0129081
61 59 0.0728333 0.270553
61 60 0.644667 0.736016
61 61 1.7005 1.08003
61 62 0.797167 0.750591
61 63 0.196667 0.417925
61 64 0.0105 0.101931
61 65 0 0
61 66 0 0
61 67 0 0
61 68 0 0
61 69 0 0
61 70 0 0

62 1 0.665 0.774236
62 2 0.650667 0.776724
62 3 0.414667 0.61703
62 4 0.107833 0.32539
62 5 0.00483333 0.0693517
62 6 0 0
62 7 0 0
62 8 0 0
62 9 0 0
62 10 0.00116667 0.034137
62 11 0 0
62 12 0 0
62 13 0 0
62 14 0 0
62 15 0 0
62 16 0 0
62 17 0 0
62 18 0 0
62 19 0 0
62 20 0 0
62 21 0 0
62 22 0 0
62 23 0 0
62 24 0 0
62 25 0 0
62 26 0 0
62 27 0 0
62 28 0 0
62 29 0 0
62 30 0 0
62 31 0 0
62 32 0 0
62 33 0 0
62 34 0 0
62 35 0 0
62 36 0.00166667 0.0407914
62 37 0.001 0.0316064
62 38 0.229833 0.420716
62 39 0.198167 0.412582
62 40 0.0768333 0.26694
62 41 0 0
62 42 0 0
62 43 0 0
62 44 0 0
62 45 0 0
62 46 0 0
62 47 0 0
62 48 0 0
62 49 0 0
62 50 0 0
62 51 0 0
62 52 0 0
62 53 0 0
62 54 0 0
62 55 0 0
62 56 0 0
62 57 0 0
62 58 0 0
62 59 0 0
62 60 0.0685 0.256539
62 61 0.797167 0.750591
62 62 2.13117 1.09996
62 63 1.295 0.882778
62 64 0.3965 0.581636
62 65 0.00283333 0.0531523
62 66 0 0
62 67 0 0
62 68 0 0
62 69 0 0
62 70 0 0

63 1 0.722833 0.790996
63 2 0.293167 0.550046
63 3 0.0651667 0.254788
63 4 0.00183333 0.0427818
63 5 0 0
63 6 0 0
63 7 0 0
63 8 0 0
63 9 0 0
63 10 0 0
63 11 0 0
63 12 0 0
63 13 0 0
63 14 0 0
63 15 0 0
63 16 0 0
63 17 0 0
63 18 0 0
63 19 0 0
63 20 0 0
63 21 0 0
63 22 0 0
63 23 0 0
63 24 0 0
63 25 0 0
63 26 0 0
63 27 0 0
63 28 0 0
63 29 0 0
63 30 0 0
63 31 0 0
63 32 0 0
63 33 0 0
63 34 0 0
63 35 0.00466667 0.0681513
63 36 0.0138333 0.122372
63 37 0.0583333 0.234377
63 38 0.380167 0.495958
63 39 0.190333 0.408799
63 40 0.032 0.175997
63 41 0 0
63 42 0 0
63 43 0 0
63 44 0 0
63 45 0 0
63 46 0 0
63 47 0 0
63 48 0 0
63 49 0 0
63 50 0 0
63 51 0 0
63 52 0 0
63 53 0 0
63 54 0 0
63 55 0 0
63 56 0 0
63 57 0 0
63 58 0 0
63 59 0 0
63 60 0.000166667 0.0129084
63 61 0.196667 0.417925
63 62 1.295 0.882778
63 63 2.07767 1.01402
63 64 0.952833 0.82983
63 65 0.136667 0.353065
63 66 0.00166667 0.0407915
63 67 0 0
63 68 0 0
63 69 0 0
63 70 0 0

64 1 0.431833 0.659811
64 2 0.033 0.183236
64 3 0 0
64 4 0 0
64 5 0 0
64 6 0 0
64 7 0 0
64 8 0 0
64 9 0.0045 0.0669317
64 10 0 0
64 11 0 0
64 12 0 0
64 13 0 0
64 14 0 0
64 15 0 0
64 16 0 0
64 17 0 0
64 18 0 0
64 19 0 0
64 20 0 0
64 21 0 0
64 22 0 0
64 23 0 0
64 24 0 0
64 25 0 0
64 26 0 0
64 27 0 0
64 28 0 0
64 29 0 0
64 30 0 0
64 31 0 0
64 32 0 0
64 33 0 0
64 34 0.0241667 0.154645
64 35 0.1595 0.372913
64 36 0.123167 0.342061
64 37 0.068 0.253073
64 38 0.185167 0.393555
64 39 0.0486667 0.215167
64 40 0 0
64 41 0 0
64 42 0 0
64 43 0 0
64 44 0 0
64 45 0 0
64 46 0 0
64 47 0 0
64 48 0 0
64 49 0 0
64 50 0 0
64 51 0 0
64 52 0 0
64 53 0 0
64 54 0 0
64 55 0 0
64 56 0 0
64 57 0 0
64 58 0 0
64 59 0 0
64 60 0 0
64 61 0.0105 0.101931
64 62 0.3965 0.581636
64 63 0.952833 0.82983
64 64 1.7675 1.06666
64 65 0.6675 0.712242
64 66 0.194833 0.415385
64 67 0.0035 0.0590568
64 68 0 0
64 69 0 0
64 70 0 0

65 1 0.199333 0.451585
65 2 0.0005 0.0223548
65 3 0 0
65 4 0 0
65 5 0 0
65 6 0 0
65 7 0 0
65 8 0.0116667 0.107386
65 9 0.00733333 0.0853182
65 10 0 0
65 11 0 0
65 12 0 0
65 13 0 0
65 14 0 0
65 15 0 0
65 16 0 0
65 17 0 0
65 18 0 0
65 19 0 0
65 20 0 0
65 21 0 0
65 22 0 0
65 23 0 0
65 24 0 0
65 25 0 0
65 26 0 0
65 27 0 0
65 28 0 0
65 29 0 0
65 30 0 0
65 31 0 0
65 32 0 0
65 33 0 0
65 34 0.000166667 0.0129085
65 35 0.0606667 0.239421
65 36 0.0636667 0.245528
65 37 0.00766667 0.0872156
65 38 0 0
65 39 0 0
65 40 0 0
65 41 0 0
65 42 0 0
65 43 0 0
65 44 0 0
65 45 0 0
65 46 0 0
65 47 0 0
65 48 0 0
65 49 0 0
65 50 0 0
65 51 0 0
65 52 0 0
65 53 0 0
65 54 0 0
65 55 0 0
65 56 0 0
65 57 0 0
65 58 0 0
65 59 0 0
65 60 0 0
65 61 0 0
65 62 0.00283333 0.0531523
65 63 0.136667 0.353065
65 64 0.6675 0.712242
65 65 1.26767 0.894242
65 66 0.605333 0.656186
65 67 0.1545 0.373217
65 68 0.0025 0.0499382
65 69 0 0
65 70 0 0

66 1 0.0915 0.297422
66 2 0 0
66 3 0 0
66 4 0 0
66 5 0 0
66 6 0 0
66 7 0.000666667 0.0258117
66 8 0 0
66 9 0 0
66 10 0 0
66 11 0 0
66 12 0 0
66 13 0 0
66 14 0 0
66 15 0 0
66 16 0 0
66 17 0 0
66 18 0 0
66 19 0 0
66 20 0 0
66 21 0 0
66 22 0 0
66 23 0 0
66 24 0 0
66 25 0 0
66 26 0 0
66 27 0 0
66 28 0 0
66 29 0 0
66 30 0 0
66 31 0 0
66 32 0 0
66 33 0 0
66 34 0 0
66 35 0 0
66 36 0.0055 0.0739595
66 37 0 0
66 38 0 0
66 39 0 0
66 40 0 0
66 41 0 0
66 42 0 0
66 43 0 0
66 44 0 0
66 45 0 0
66 46 0 0
66 47 0 0
66 48 0 0
66 49 0 0
66 50 0 0
66 51 0 0
66 52 0 0
66 53 0 0
66 54 0 0
66 55 0 0
66 56 0 0
66 57 0 0
66 58 0 0
66 59 0 0
66 60 0 0
66 61 0 0
66 62 0 0
66 63 0.00166667 0.0407915
66 64 0.194833 0.415385
66 65 0.605333 0.656186
66 66 1.14217 0.84259
66 67 0.600833 0.664963
66 68 0.2045 0.422699
66 69 0.001 0.0316065
66 70 0 0

67 1 0.0393333 0.197784
67 2 0 0
67 3 0 0
67 4 0 0
67 5 0 0
67 6 0.001 0.0316064
67 7 0 0
67 8 0 0
67 9 0 0
67 10 0 0
67 11 0 0
67 12 0 0
67 13 0 0
67 14 0 0
67 15 0 0
67 16 0 0
67 17 0 0
67 18 0 0
67 19 0 0
67 20 0 0
67 21 0 0
67 22 0 0
67 23 0 0
67 24 0 0
67 25 0 0
67 26 0 0
67 27 0 0
67 28 0 0
67 29 0 0
67 30 0 0
67 31 0 0
67 32 0 0
67 33 0 0
67 34 0 0
67 35 0 0
67 36 0 0
67 37 0 0
67 38 0 0
67 39 0 0
67 40 0 0
67 41 0 0
67 42 0 0
67 43 0 0
67 44 0 0
67 45 0 0
67 46 0 0
67 47 0 0
67 48 0 0
67 49 0 0
67 50 0 0
67 51 0 0
67 52 0 0
67 53 0 0
67 54 0 0
67 55 0 0
67 56 0 0
67 57 0 0
67 58 0 0
67 59 0 0
67 60 0 0
67 61 0 0
67 62 0 0
67 63 0 0
67 64 0.0035 0.0590568
67 65 0.1545 0.373217
67 66 0.600833 0.664963
67 67 1.30233 0.797652
67 68 0.812 0.661572
67 69 0.0956667 0.30086
67 70 0 0

68 1 0.0245 0.154596
68 2 0 0
68 3 0 0
68 4 0 0
68 5 0.000333333 0.0182546
68 6 0 0
68 7 0 0
68 8 0 0
68 9 0 0
68 10 0 0
68 11 0 0
68 12 0 0
68 13 0 0
68 14 0 0
68 15 0 0
68 16 0 0
68 17 0 0
68 18 0 0
68 19 0 0
68 20 0 0
68 21 0 0
68 22 0 0
68 23 0 0
68 24 0 0
68 25 0 0
68 26 0 0
68 27 0 0
68 28 0 0
68 29 0 0
68 30 0 0
68 31 0 0
68 32 0 0
68 33 0 0
68 34 0 0
68 35 0 0
68 36 0 0
68 37 0 0
68 38 0 0
68 39 0 0
68 40 0 0
68 41 0 0
68 42 0 0
68 43 0 0
68 44 0 0
68 45 0 0
68 46 0 0
68 47 0 0
68 48 0 0
68 49 0 0
68 50 0 0
68 51 0 0
68 52 0 0
68 53 0 0
68 54 0 0
68 55 0 0
68 56 0 0
68 57 0 0
68 58 0 0
68 59 0 0
68 60 0 0
68 61 0 0
68 62 0 0
68 63 0 0
68 64 0 0
68 65 0.0025 0.0499382
68 66 0.2045 0.422699
68 67 0.812 0.661572
68 68 1.1405 0.766453
68 69 0.277667 0.493871
68 70 0.0428333 0.203297

69 1 0.000333333 0.0182544
69 2 0 0
69 3 0.000166667 0.0129079
69 4 0.000333333 0.0182545
69 5 0 0
69 6 0 0
69 7 0 0
69 8 0 0
69 9 0 0
69 10 0 0
69 11 0 0
69 12 0 0
69 13 0 0
69 14 0 0
69 15 0 0
69 16 0 0
69 17 0 0
69 18 0 0
69 19 0 0
69 20 0 0
69 21 0 0
69 22 0 0
69 23 0 0
69 24 0 0
69 25 0 0
69 26 0 0
69 27 0 0
69 28 0 0
69 29 0 0
69 30 0 0
69 31 0 0
69 32 0 0
69 33 0 0
69 34 0 0
69 35 0 0
69 36 0 0
69 37 0 0
69 38 0 0
69 39 0 0
69 40 0 0
69 41 0 0
69 42 0 0
69 43 0 0
69 44 0 0
69 45 0 0
69 46 0 0
69 47 0 0
69 48 0 0
69 49 0 0
69 50 0 0
69 51 0 0
69 52 0 0
69 53 0 0
69 54 0 0
69 55 0 0
69 56 0 0
69 57 0 0
69 58 0 0
69 59 0 0
69 60 0 0
69 61 0 0
69 62 0 0
69 63 0 0
69 64 0 0
69 65 0 0
69 66 0.001 0.0316065
69 67 0.0956667 0.30086
69 68 0.277667 0.493871
69 69 0.459833 0.627725
69 70 0.156833 0.378908

70 1 0.000166667 0.0129088
70 2 0.000333333 0.0182546
70 3 0.00266667 0.0515699
70 4 0.000666667 0.0258113
70 5 0 0
70 6 0 0
70 7 0 0
70 8 0 0
70 9 0 0
70 10 0 0
70 11 0 0
70 12 0 0
70 13 0 0
70 14 0 0
70 15 0 0
70 16 0 0
70 17 0 0
70 18 0 0
70 19 0 0
70 20 0 0
70 21 0 0
70 22 0 0
70 23 0 0
70 24 0 0
70 25 0 0
70 26 0 0
70 27 0 0
70 28 0 0
70 29 0 0
70 30 0 0
70 31 0 0
70 32 0 0
70 33 0 0
70 34 0 0
70 35 0 0
70 36 0 0
70 37 0 0
70 38 0 0
70 39 0 0
70 40 0 0
70 41 0 0
70 42 0 0
70 43 0 0
70 44 0 0
70 45 0 0
70 46 0 0
70 47 0 0
70 48 0 0
70 49 0 0
70 50 0 0
70 51 0 0
70 52 0 0
70 53 0 0
70 54 0 0
70 55 0 0
70 56 0 0
70 57 0 0
70 58 0 0
70 59 0 0
70 60 0 0
70 61 0 0
70 62 0 0
70 63 0 0
70 64 0 0
70 65 0 0
70 66 0 0
70 67 0 0
70 68 0.0428333 0.203297
70 69 0.156833 0.378908
70 70 0.309167 0.517285
