# Supplementary material for: Potential effects of metal ion induced two-state allostery on the regulatory mechanism of add adenine riboswitch
Source: Commun Biol. 2022 Oct 22;5:1120. doi: 10.1038/s42003-022-04096-z (PMC9588036; doi:10.1038/s42003-022-04096-z)
Supplement: Supplementary file 5 — Supplementary Data 2 [file 42003_2022_4096_MOESM5_ESM.zip › Supplementary Data 2/fig4_data/k-2d-kf-1.txt]

1 1 1.179 0.9548
1 2 0.5705 0.67776
1 3 0.156333 0.378881
1 4 0.0005 0.0223549
1 5 0 0
1 6 0 0
1 7 0 0
1 8 0 0
1 9 0 0
1 10 0 0
1 11 0 0
1 12 0 0
1 13 0 0
1 14 0 0
1 15 0 0
1 16 0 0
1 17 0 0
1 18 0 0
1 19 0 0
1 20 0 0
1 21 0 0
1 22 0 0
1 23 0 0
1 24 0 0
1 25 0 0
1 26 0 0
1 27 0 0
1 28 0 0
1 29 0 0
1 30 0 0
1 31 0 0
1 32 0 0
1 33 0 0
1 34 0 0
1 35 0 0
1 36 0 0
1 37 0.0005 0.0223548
1 38 0.00133333 0.0364914
1 39 0 0
1 40 0 0
1 41 0 0
1 42 0 0
1 43 0 0
1 44 0 0
1 45 0 0
1 46 0 0
1 47 0 0
1 48 0 0
1 49 0 0
1 50 0 0
1 51 0 0
1 52 0 0
1 53 0 0
1 54 0 0
1 55 0 0
1 56 0 0
1 57 0 0
1 58 0 0
1 59 0 0
1 60 0 0
1 61 0.0055 0.078337
1 62 0.265 0.537061
1 63 0.653833 0.78295
1 64 0.3205 0.568994
1 65 0.0523333 0.234369
1 66 0.0115 0.108172
1 67 0.0025 0.0531683
1 68 0.002 0.0446756
1 69 0 0
1 70 0 0

2 1 0.5705 0.67776
2 2 1.001 0.86756
2 3 0.470667 0.612761
2 4 0.0926667 0.294519
2 5 0.000166667 0.0129081
2 6 0 0
2 7 0 0
2 8 0 0
2 9 0 0
2 10 0 0
2 11 0 0
2 12 0 0
2 13 0 0
2 14 0 0
2 15 0 0
2 16 0 0
2 17 0 0
2 18 0 0
2 19 0 0
2 20 0 0
2 21 0 0
2 22 0 0
2 23 0 0
2 24 0 0
2 25 0 0
2 26 0 0
2 27 0 0
2 28 0 0
2 29 0 0
2 30 0 0
2 31 0 0
2 32 0 0
2 33 0 0
2 34 0 0
2 35 0 0
2 36 0 0
2 37 0 0
2 38 0 0
2 39 0 0
2 40 0 0
2 41 0 0
2 42 0 0
2 43 0 0
2 44 0 0
2 45 0 0
2 46 0 0
2 47 0 0
2 48 0 0
2 49 0 0
2 50 0 0
2 51 0 0
2 52 0 0
2 53 0 0
2 54 0 0
2 55 0 0
2 56 0 0
2 57 0 0
2 58 0 0
2 59 0 0
2 60 0.000333333 0.0182546
2 61 0.0266667 0.174048
2 62 0.335 0.605888
2 63 0.433 0.661204
2 64 0.0775 0.281362
2 65 0.000833333 0.0288551
2 66 0 0
2 67 0 0
2 68 0 0
2 69 0 0
2 70 0 0

3 1 0.156333 0.378881
3 2 0.470667 0.612761
3 3 0.8385 0.791063
3 4 0.346833 0.539316
3 5 0.065 0.247195
3 6 0 0
3 7 0 0
3 8 0 0
3 9 0 0
3 10 0 0
3 11 0 0
3 12 0 0
3 13 0 0
3 14 0 0
3 15 0 0
3 16 0 0
3 17 0 0
3 18 0 0
3 19 0 0
3 20 0 0
3 21 0 0
3 22 0 0
3 23 0 0
3 24 0 0
3 25 0 0
3 26 0 0
3 27 0 0
3 28 0 0
3 29 0 0
3 30 0 0
3 31 0 0
3 32 0 0
3 33 0 0
3 34 0 0
3 35 0 0
3 36 0 0
3 37 0 0
3 38 0 0
3 39 0 0
3 40 0 0
3 41 0 0
3 42 0 0
3 43 0 0
3 44 0 0
3 45 0 0
3 46 0 0
3 47 0 0
3 48 0 0
3 49 0 0
3 50 0 0
3 51 0 0
3 52 0 0
3 53 0 0
3 54 0 0
3 55 0 0
3 56 0 0
3 57 0 0
3 58 0 0
3 59 0 0
3 60 0.00183333 0.0465159
3 61 0.0533333 0.249967
3 62 0.223667 0.498651
3 63 0.138 0.376326
3 64 0.003 0.0546888
3 65 0 0
3 66 0 0
3 67 0 0
3 68 0 0
3 69 0 0
3 70 0.00116667 0.0341373

4 1 0.0005 0.0223549
4 2 0.0926667 0.294519
4 3 0.346833 0.539316
4 4 0.708167 0.738244
4 5 0.3255 0.526202
4 6 0.0691667 0.25701
4 7 0 0
4 8 0 0
4 9 0 0
4 10 0 0
4 11 0 0
4 12 0 0
4 13 0 0
4 14 0 0
4 15 0 0
4 16 0 0
4 17 0 0
4 18 0 0
4 19 0 0
4 20 0 0
4 21 0 0
4 22 0 0
4 23 0 0
4 24 0 0
4 25 0 0
4 26 0 0
4 27 0 0
4 28 0 0
4 29 0 0
4 30 0 0
4 31 0 0
4 32 0 0
4 33 0 0
4 34 0 0
4 35 0 0
4 36 0 0
4 37 0 0
4 38 0 0
4 39 0 0
4 40 0 0
4 41 0 0
4 42 0 0
4 43 0 0
4 44 0 0
4 45 0 0
4 46 0 0
4 47 0 0
4 48 0 0
4 49 0 0
4 50 0 0
4 51 0 0
4 52 0 0
4 53 0 0
4 54 0 0
4 55 0 0
4 56 0 0
4 57 0 0
4 58 0 0
4 59 0.000166667 0.0129078
4 60 0.005 0.0728569
4 61 0.066 0.27138
4 62 0.0918333 0.310475
4 63 0.0115 0.109703
4 64 0 0
4 65 0 0
4 66 0 0
4 67 0 0
4 68 0 0
4 69 0.000333333 0.0182545
4 70 0.000333333 0.0182545

5 1 0 0
5 2 0.000166667 0.0129081
5 3 0.065 0.247195
5 4 0.3255 0.526202
5 5 0.807333 0.765644
5 6 0.4365 0.592145
5 7 0.0938333 0.297267
5 8 0 0
5 9 0 0
5 10 0 0
5 11 0 0
5 12 0 0
5 13 0 0
5 14 0 0
5 15 0 0
5 16 0 0
5 17 0 0
5 18 0 0
5 19 0 0
5 20 0 0
5 21 0 0
5 22 0 0
5 23 0 0
5 24 0 0
5 25 0 0
5 26 0 0
5 27 0 0
5 28 0 0
5 29 0 0
5 30 0 0
5 31 0 0
5 32 0 0
5 33 0 0
5 34 0 0
5 35 0 0
5 36 0 0
5 37 0 0
5 38 0 0
5 39 0 0
5 40 0 0
5 41 0 0
5 42 0 0
5 43 0 0
5 44 0 0
5 45 0 0
5 46 0 0
5 47 0 0
5 48 0 0
5 49 0 0
5 50 0 0
5 51 0 0
5 52 0 0
5 53 0 0
5 54 0 0
5 55 0 0
5 56 0 0
5 57 0 0
5 58 0 0
5 59 0.000333333 0.0182546
5 60 0.0126667 0.121817
5 61 0.0666667 0.271836
5 62 0.0288333 0.169312
5 63 0 0
5 64 0 0
5 65 0 0
5 66 0 0
5 67 0 0
5 68 0.000166667 0.0129083
5 69 0 0
5 70 0 0

6 1 0 0
6 2 0 0
6 3 0 0
6 4 0.0691667 0.25701
6 5 0.4365 0.592145
6 6 0.8265 0.784896
6 7 0.358167 0.554581
6 8 0.0538333 0.228626
6 9 0.000666667 0.0258119
6 10 0.0141667 0.118175
6 11 0 0
6 12 0 0
6 13 0 0
6 14 0 0
6 15 0 0
6 16 0 0
6 17 0 0
6 18 0 0
6 19 0 0
6 20 0 0
6 21 0 0
6 22 0 0
6 23 0 0
6 24 0 0
6 25 0 0
6 26 0 0
6 27 0 0
6 28 0 0
6 29 0 0
6 30 0 0
6 31 0 0
6 32 0 0
6 33 0 0
6 34 0 0
6 35 0 0
6 36 0 0
6 37 0 0
6 38 0 0
6 39 0 0
6 40 0 0
6 41 0 0
6 42 0 0
6 43 0 0
6 44 0 0
6 45 0 0
6 46 0 0
6 47 0 0
6 48 0 0
6 49 0 0
6 50 0 0
6 51 0 0
6 52 0 0
6 53 0 0
6 54 0 0
6 55 0 0
6 56 0 0
6 57 0 0
6 58 0 0
6 59 0.000666667 0.0258116
6 60 0.0148333 0.12226
6 61 0.0445 0.213359
6 62 0.00983333 0.0986714
6 63 0 0
6 64 0 0
6 65 0 0
6 66 0 0
6 67 0.000333333 0.0182546
6 68 0 0
6 69 0 0
6 70 0 0

7 1 0 0
7 2 0 0
7 3 0 0
7 4 0 0
7 5 0.0938333 0.297267
7 6 0.358167 0.554581
7 7 0.935833 0.832299
7 8 0.502667 0.634292
7 9 0.227333 0.452381
7 10 0.248833 0.458512
7 11 0.000166667 0.0129078
7 12 0 0
7 13 0 0
7 14 0 0
7 15 0 0
7 16 0 0
7 17 0 0
7 18 0 0
7 19 0 0
7 20 0 0
7 21 0 0
7 22 0 0
7 23 0 0
7 24 0 0
7 25 0 0
7 26 0 0
7 27 0 0
7 28 0 0
7 29 0 0
7 30 0 0
7 31 0 0
7 32 0 0
7 33 0 0
7 34 0 0
7 35 0.0155 0.123527
7 36 0 0
7 37 0 0
7 38 0 0
7 39 0 0
7 40 0 0
7 41 0 0
7 42 0 0
7 43 0 0
7 44 0 0
7 45 0 0
7 46 0 0
7 47 0 0
7 48 0 0
7 49 0 0
7 50 0 0
7 51 0 0
7 52 0 0
7 53 0 0
7 54 0 0
7 55 0 0
7 56 0 0
7 57 0 0
7 58 0 0
7 59 0.00183333 0.0427794
7 60 0.0138333 0.121002
7 61 0.0193333 0.142453
7 62 0.002 0.0446753
7 63 0 0
7 64 0 0
7 65 0 0
7 66 0.003 0.0546893
7 67 0.000166667 0.0129082
7 68 0 0
7 69 0 0
7 70 0 0

8 1 0 0
8 2 0 0
8 3 0 0
8 4 0 0
8 5 0 0
8 6 0.0538333 0.228626
8 7 0.502667 0.634292
8 8 2.13483 0.894411
8 9 1.58283 0.857979
8 10 0.602333 0.653849
8 11 0.0113333 0.105856
8 12 0 0
8 13 0 0
8 14 0 0
8 15 0 0
8 16 0 0
8 17 0 0
8 18 0 0
8 19 0 0
8 20 0 0
8 21 0 0
8 22 0 0
8 23 0 0
8 24 0 0
8 25 0 0
8 26 0 0
8 27 0 0
8 28 0 0
8 29 0 0
8 30 0 0
8 31 0 0
8 32 0 0
8 33 0.00316667 0.0561829
8 34 0.121167 0.335891
8 35 1.10933 0.417992
8 36 0.009 0.0944367
8 37 0 0
8 38 0 0
8 39 0 0
8 40 0 0
8 41 0 0
8 42 0 0
8 43 0 0
8 44 0 0
8 45 0 0
8 46 0 0
8 47 0 0
8 48 0 0
8 49 0 0
8 50 0 0
8 51 0 0
8 52 0 0
8 53 0 0
8 54 0 0
8 55 0 0
8 56 0 0
8 57 0 0
8 58 0.000166667 0.0129084
8 59 0.0015 0.0387015
8 60 0.0161667 0.13381
8 61 0.0313333 0.174216
8 62 0 0
8 63 0 0
8 64 0 0
8 65 0.055 0.227974
8 66 0.0005 0.022355
8 67 0 0
8 68 0 0
8 69 0 0
8 70 0 0

9 1 0 0
9 2 0 0
9 3 0 0
9 4 0 0
9 5 0 0
9 6 0.000666667 0.0258119
9 7 0.227333 0.452381
9 8 1.58283 0.857979
9 9 2.142 1.02851
9 10 0.739333 0.715113
9 11 0.071 0.260682
9 12 0 0
9 13 0.0015 0.0386998
9 14 0.0005 0.0223549
9 15 0 0
9 16 0 0
9 17 0 0
9 18 0 0
9 19 0 0
9 20 0 0
9 21 0 0
9 22 0 0
9 23 0 0
9 24 0 0
9 25 0 0
9 26 0 0
9 27 0 0
9 28 0 0
9 29 0 0
9 30 0 0
9 31 0 0
9 32 0 0
9 33 0.047 0.213211
9 34 0.345667 0.515285
9 35 1.01567 0.639599
9 36 0.00866667 0.0944721
9 37 0 0
9 38 0 0
9 39 0 0
9 40 0 0
9 41 0 0
9 42 0 0
9 43 0 0
9 44 0 0
9 45 0 0
9 46 0 0
9 47 0 0
9 48 0 0
9 49 0 0
9 50 0 0
9 51 0 0
9 52 0 0
9 53 0 0
9 54 0 0
9 55 0 0
9 56 0 0
9 57 0 0
9 58 0.000166667 0.0129083
9 59 0.000166667 0.0129084
9 60 0.0105 0.103553
9 61 0.027 0.164133
9 62 0.000166667 0.0129087
9 63 0 0
9 64 0 0
9 65 0.0438333 0.204727
9 66 0 0
9 67 0 0
9 68 0 0
9 69 0 0
9 70 0 0

10 1 0 0
10 2 0 0
10 3 0 0
10 4 0 0
10 5 0 0
10 6 0.0141667 0.118175
10 7 0.248833 0.458512
10 8 0.602333 0.653849
10 9 0.739333 0.715113
10 10 3.359 0.918573
10 11 1.3005 0.695368
10 12 0.275833 0.448054
10 13 0.000833333 0.0288546
10 14 0 0
10 15 0 0
10 16 0 0
10 17 0 0
10 18 0 0
10 19 0 0
10 20 0 0
10 21 0 0
10 22 0 0
10 23 0 0
10 24 0 0
10 25 0 0
10 26 0 0
10 27 0 0
10 28 0 0
10 29 0 0
10 30 0 0
10 31 0 0
10 32 0 0
10 33 0 0
10 34 0.009 0.0944365
10 35 0.0386667 0.194521
10 36 0 0
10 37 0 0
10 38 0 0
10 39 0.000166667 0.0129081
10 40 0.002 0.0446762
10 41 0 0
10 42 0 0
10 43 0 0
10 44 0 0
10 45 0 0
10 46 0 0
10 47 0 0
10 48 0 0
10 49 0 0
10 50 0 0
10 51 0 0
10 52 0 0
10 53 0 0
10 54 0 0
10 55 0 0
10 56 0.0005 0.0223548
10 57 0.0348333 0.183363
10 58 0.2485 0.460524
10 59 0.8815 0.703434
10 60 1.367 0.789074
10 61 0.558833 0.560824
10 62 0.0106667 0.102729
10 63 0 0
10 64 0 0
10 65 0 0
10 66 0 0
10 67 0 0
10 68 0 0
10 69 0 0
10 70 0 0

11 1 0 0
11 2 0 0
11 3 0 0
11 4 0 0
11 5 0 0
11 6 0 0
11 7 0.000166667 0.0129078
11 8 0.0113333 0.105856
11 9 0.071 0.260682
11 10 1.3005 0.695368
11 11 3.1305 0.825938
11 12 1.76317 0.685383
11 13 0.508833 0.606841
11 14 0.02 0.14118
11 15 0 0
11 16 0 0
11 17 0 0
11 18 0 0
11 19 0 0
11 20 0 0
11 21 0 0
11 22 0 0
11 23 0 0
11 24 0 0
11 25 0 0
11 26 0.00116667 0.0341374
11 27 0 0
11 28 0 0
11 29 0 0
11 30 0 0
11 31 0 0
11 32 0 0
11 33 0 0
11 34 0 0
11 35 0 0
11 36 0 0
11 37 0 0
11 38 0 0
11 39 0 0
11 40 0.0025 0.0499384
11 41 0.0226667 0.149951
11 42 0.00316667 0.0561848
11 43 0 0
11 44 0 0
11 45 0 0
11 46 0 0
11 47 0 0
11 48 0 0
11 49 0 0
11 50 0 0
11 51 0 0
11 52 0 0
11 53 0 0
11 54 0.00183333 0.0427804
11 55 0.123 0.33844
11 56 0.377667 0.564823
11 57 0.489167 0.625468
11 58 0.615833 0.705401
11 59 1.20117 0.716286
11 60 0.924833 0.565259
11 61 0.0563333 0.243913
11 62 0 0
11 63 0 0
11 64 0 0
11 65 0 0
11 66 0 0
11 67 0 0
11 68 0 0
11 69 0 0
11 70 0 0

12 1 0 0
12 2 0 0
12 3 0 0
12 4 0 0
12 5 0 0
12 6 0 0
12 7 0 0
12 8 0 0
12 9 0 0
12 10 0.275833 0.448054
12 11 1.76317 0.685383
12 12 3.09183 0.964044
12 13 0.9945 0.77789
12 14 0.137833 0.365377
12 15 0.000166667 0.0129081
12 16 0 0
12 17 0 0
12 18 0 0
12 19 0 0
12 20 0 0
12 21 0 0
12 22 0 0
12 23 0 0
12 24 0 0
12 25 0.002 0.044676
12 26 0.612167 0.707633
12 27 0.385667 0.57351
12 28 0.0613333 0.252132
12 29 0.000333333 0.0182545
12 30 0 0
12 31 0 0
12 32 0 0
12 33 0 0
12 34 0 0
12 35 0 0
12 36 0 0
12 37 0 0
12 38 0 0
12 39 0 0
12 40 0.045 0.212074
12 41 0.862667 0.718881
12 42 0.678833 0.639791
12 43 0.201333 0.40718
12 44 0.00783333 0.0881572
12 45 0 0
12 46 0 0
12 47 0 0
12 48 0 0
12 49 0 0
12 50 0 0
12 51 0 0
12 52 0 0
12 53 0 0
12 54 0.117333 0.341432
12 55 0.303 0.532463
12 56 0.368833 0.548429
12 57 0.244333 0.462924
12 58 0.2835 0.484898
12 59 0.538833 0.502137
12 60 0.205667 0.404188
12 61 0 0
12 62 0 0
12 63 0 0
12 64 0 0
12 65 0 0
12 66 0 0
12 67 0 0
12 68 0 0
12 69 0 0
12 70 0 0

13 1 0 0
13 2 0 0
13 3 0 0
13 4 0 0
13 5 0 0
13 6 0 0
13 7 0 0
13 8 0 0
13 9 0.0015 0.0386998
13 10 0.000833333 0.0288546
13 11 0.508833 0.606841
13 12 0.9945 0.77789
13 13 2.51733 1.02208
13 14 1.299 0.808455
13 15 0.280333 0.477943
13 16 0.000333333 0.0182545
13 17 0 0
13 18 0 0
13 19 0 0
13 20 0 0
13 21 0 0
13 22 0 0
13 23 0 0
13 24 0 0
13 25 0 0
13 26 0.190667 0.430103
13 27 0.0318333 0.177441
13 28 0.00166667 0.0407917
13 29 0 0
13 30 0 0
13 31 0 0
13 32 0 0
13 33 0 0
13 34 0.000166667 0.0129087
13 35 0 0
13 36 0 0
13 37 0 0
13 38 0 0
13 39 0 0
13 40 0.002 0.0446756
13 41 0.261667 0.479801
13 42 0.0573333 0.236037
13 43 0 0
13 44 0 0
13 45 0 0
13 46 0 0
13 47 0 0
13 48 0 0
13 49 0 0
13 50 0 0
13 51 0 0
13 52 0 0
13 53 0.0108333 0.103521
13 54 1.00233 0.823603
13 55 1.4305 0.901019
13 56 0.835667 0.763761
13 57 0.212333 0.43311
13 58 0.00816667 0.0899961
13 59 0 0
13 60 0 0
13 61 0 0
13 62 0 0
13 63 0 0
13 64 0 0
13 65 0 0
13 66 0 0
13 67 0 0
13 68 0 0
13 69 0 0
13 70 0 0

14 1 0 0
14 2 0 0
14 3 0 0
14 4 0 0
14 5 0 0
14 6 0 0
14 7 0 0
14 8 0 0
14 9 0.0005 0.0223549
14 10 0 0
14 11 0.02 0.14118
14 12 0.137833 0.365377
14 13 1.299 0.808455
14 14 1.94883 0.967586
14 15 0.725333 0.717794
14 16 0.1265 0.337874
14 17 0.00133333 0.0364901
14 18 0 0
14 19 0 0
14 20 0 0
14 21 0 0
14 22 0 0
14 23 0 0
14 24 0 0
14 25 0 0
14 26 0.0108333 0.103521
14 27 0 0
14 28 0 0
14 29 0 0
14 30 0 0
14 31 0 0
14 32 0 0
14 33 0.00533333 0.0728356
14 34 0.001 0.0316065
14 35 0 0
14 36 0 0
14 37 0 0
14 38 0 0
14 39 0 0
14 40 0 0
14 41 0.00833333 0.0909029
14 42 0 0
14 43 0 0
14 44 0 0
14 45 0 0
14 46 0 0
14 47 0 0
14 48 0 0
14 49 0 0
14 50 0 0
14 51 0 0
14 52 0 0
14 53 0.100333 0.312413
14 54 1.20817 0.903408
14 55 1.22633 0.860503
14 56 0.3785 0.56058
14 57 0.00483333 0.0693515
14 58 0 0
14 59 0 0
14 60 0 0
14 61 0 0
14 62 0 0
14 63 0 0
14 64 0 0
14 65 0 0
14 66 0 0
14 67 0 0
14 68 0 0
14 69 0 0
14 70 0 0

15 1 0 0
15 2 0 0
15 3 0 0
15 4 0 0
15 5 0 0
15 6 0 0
15 7 0 0
15 8 0 0
15 9 0 0
15 10 0 0
15 11 0 0
15 12 0.000166667 0.0129081
15 13 0.280333 0.477943
15 14 0.725333 0.717794
15 15 1.24117 0.902031
15 16 0.541667 0.635826
15 17 0.231167 0.444306
15 18 0.00183333 0.0427784
15 19 0 0
15 20 0 0
15 21 0 0
15 22 0 0
15 23 0 0
15 24 0 0
15 25 0 0
15 26 0 0
15 27 0 0
15 28 0 0
15 29 0 0
15 30 0 0
15 31 0 0
15 32 0.0005 0.0223549
15 33 0.000166667 0.012908
15 34 0 0
15 35 0 0
15 36 0 0
15 37 0 0
15 38 0 0
15 39 0 0
15 40 0 0
15 41 0 0
15 42 0 0
15 43 0 0
15 44 0 0
15 45 0 0
15 46 0 0
15 47 0 0
15 48 0 0
15 49 0 0
15 50 0 0
15 51 0 0
15 52 0.000166667 0.0129082
15 53 0.231667 0.480627
15 54 0.586333 0.713353
15 55 0.3065 0.532518
15 56 0.008 0.0909396
15 57 0 0
15 58 0 0
15 59 0 0
15 60 0 0
15 61 0 0
15 62 0 0
15 63 0 0
15 64 0 0
15 65 0 0
15 66 0 0
15 67 0 0
15 68 0 0
15 69 0 0
15 70 0 0

16 1 0 0
16 2 0 0
16 3 0 0
16 4 0 0
16 5 0 0
16 6 0 0
16 7 0 0
16 8 0 0
16 9 0 0
16 10 0 0
16 11 0 0
16 12 0 0
16 13 0.000333333 0.0182545
16 14 0.1265 0.337874
16 15 0.541667 0.635826
16 16 1.37817 0.80116
16 17 0.975667 0.683909
16 18 0.175 0.394609
16 19 0.000166667 0.0129078
16 20 0 0
16 21 0 0
16 22 0 0
16 23 0 0
16 24 0 0
16 25 0 0
16 26 0 0
16 27 0 0
16 28 0 0
16 29 0 0
16 30 0 0
16 31 0 0
16 32 0 0
16 33 0 0
16 34 0 0
16 35 0 0
16 36 0 0
16 37 0 0
16 38 0 0
16 39 0 0
16 40 0 0
16 41 0 0
16 42 0 0
16 43 0 0
16 44 0 0
16 45 0 0
16 46 0 0
16 47 0 0
16 48 0 0
16 49 0 0
16 50 0 0
16 51 0 0
16 52 0.01 0.0994955
16 53 0.444 0.677615
16 54 0.185333 0.429329
16 55 0.0065 0.0824066
16 56 0 0
16 57 0 0
16 58 0 0
16 59 0 0
16 60 0 0
16 61 0 0
16 62 0 0
16 63 0 0
16 64 0 0
16 65 0 0
16 66 0 0
16 67 0 0
16 68 0 0
16 69 0 0
16 70 0 0

17 1 0 0
17 2 0 0
17 3 0 0
17 4 0 0
17 5 0 0
17 6 0 0
17 7 0 0
17 8 0 0
17 9 0 0
17 10 0 0
17 11 0 0
17 12 0 0
17 13 0 0
17 14 0.00133333 0.0364901
17 15 0.231167 0.444306
17 16 0.975667 0.683909
17 17 1.37117 0.835104
17 18 0.428167 0.590921
17 19 0.0675 0.252208
17 20 0.000333333 0.0182546
17 21 0 0
17 22 0 0
17 23 0 0
17 24 0 0
17 25 0 0
17 26 0 0
17 27 0 0
17 28 0 0
17 29 0 0
17 30 0 0
17 31 0 0
17 32 0 0
17 33 0 0
17 34 0 0
17 35 0 0
17 36 0 0
17 37 0 0
17 38 0 0
17 39 0 0
17 40 0 0
17 41 0 0
17 42 0 0
17 43 0 0
17 44 0 0
17 45 0 0
17 46 0 0
17 47 0 0
17 48 0 0
17 49 0 0
17 50 0 0
17 51 0 0
17 52 0.0395 0.202332
17 53 0.439833 0.673818
17 54 0.0606667 0.260115
17 55 0 0
17 56 0 0
17 57 0 0
17 58 0 0
17 59 0 0
17 60 0 0
17 61 0 0
17 62 0 0
17 63 0 0
17 64 0 0
17 65 0 0
17 66 0 0
17 67 0 0
17 68 0 0
17 69 0 0
17 70 0 0

18 1 0 0
18 2 0 0
18 3 0 0
18 4 0 0
18 5 0 0
18 6 0 0
18 7 0 0
18 8 0 0
18 9 0 0
18 10 0 0
18 11 0 0
18 12 0 0
18 13 0 0
18 14 0 0
18 15 0.00183333 0.0427784
18 16 0.175 0.394609
18 17 0.428167 0.590921
18 18 0.881667 0.811574
18 19 0.403333 0.570373
18 20 0.108833 0.320916
18 21 0 0
18 22 0 0
18 23 0 0
18 24 0 0
18 25 0 0
18 26 0 0
18 27 0 0
18 28 0 0
18 29 0 0
18 30 0 0
18 31 0 0
18 32 0 0
18 33 0 0
18 34 0 0
18 35 0 0
18 36 0 0
18 37 0 0
18 38 0 0
18 39 0 0
18 40 0 0
18 41 0 0
18 42 0 0
18 43 0 0
18 44 0 0
18 45 0 0
18 46 0 0
18 47 0 0
18 48 0 0
18 49 0 0
18 50 0 0
18 51 0 0
18 52 0.0613333 0.251472
18 53 0.219167 0.460561
18 54 0.004 0.0631157
18 55 0 0
18 56 0 0
18 57 0 0
18 58 0 0
18 59 0 0
18 60 0 0
18 61 0 0
18 62 0 0
18 63 0 0
18 64 0 0
18 65 0 0
18 66 0 0
18 67 0 0
18 68 0 0
18 69 0 0
18 70 0 0

19 1 0 0
19 2 0 0
19 3 0 0
19 4 0 0
19 5 0 0
19 6 0 0
19 7 0 0
19 8 0 0
19 9 0 0
19 10 0 0
19 11 0 0
19 12 0 0
19 13 0 0
19 14 0 0
19 15 0 0
19 16 0.000166667 0.0129078
19 17 0.0675 0.252208
19 18 0.403333 0.570373
19 19 1.13767 0.860465
19 20 0.674 0.704787
19 21 0.126167 0.346779
19 22 0 0
19 23 0 0
19 24 0 0
19 25 0.0005 0.0223549
19 26 0.000166667 0.0129088
19 27 0.00683333 0.0823773
19 28 0.004 0.063118
19 29 0 0
19 30 0 0
19 31 0 0
19 32 0 0
19 33 0 0
19 34 0 0
19 35 0 0
19 36 0 0
19 37 0 0
19 38 0 0
19 39 0 0
19 40 0 0
19 41 0 0
19 42 0 0
19 43 0 0
19 44 0 0
19 45 0 0
19 46 0 0
19 47 0 0
19 48 0 0
19 49 0 0
19 50 0 0
19 51 0.00733333 0.0872502
19 52 0.2535 0.50089
19 53 0.228167 0.457268
19 54 0.00233333 0.048248
19 55 0 0
19 56 0 0
19 57 0 0
19 58 0 0
19 59 0 0
19 60 0 0
19 61 0 0
19 62 0 0
19 63 0 0
19 64 0 0
19 65 0 0
19 66 0 0
19 67 0 0
19 68 0 0
19 69 0 0
19 70 0 0

20 1 0 0
20 2 0 0
20 3 0 0
20 4 0 0
20 5 0 0
20 6 0 0
20 7 0 0
20 8 0 0
20 9 0 0
20 10 0 0
20 11 0 0
20 12 0 0
20 13 0 0
20 14 0 0
20 15 0 0
20 16 0 0
20 17 0.000333333 0.0182546
20 18 0.108833 0.320916
20 19 0.674 0.704787
20 20 1.44933 0.828511
20 21 0.5375 0.654153
20 22 0.0275 0.164553
20 23 0 0
20 24 0.0181667 0.133554
20 25 0.0458333 0.209128
20 26 0.000833333 0.0288557
20 27 0.0121667 0.10963
20 28 0.00383333 0.061798
20 29 0 0
20 30 0 0
20 31 0 0
20 32 0 0
20 33 0 0
20 34 0 0
20 35 0 0
20 36 0 0
20 37 0 0
20 38 0 0
20 39 0 0
20 40 0 0
20 41 0 0
20 42 0 0
20 43 0 0
20 44 0 0
20 45 0 0
20 46 0 0
20 47 0 0
20 48 0 0
20 49 0 0
20 50 0 0
20 51 0.0776667 0.275627
20 52 0.556 0.567616
20 53 0.249333 0.449631
20 54 0.000333333 0.0182544
20 55 0 0
20 56 0 0
20 57 0 0
20 58 0 0
20 59 0 0
20 60 0 0
20 61 0 0
20 62 0 0
20 63 0 0
20 64 0 0
20 65 0 0
20 66 0 0
20 67 0 0
20 68 0 0
20 69 0 0
20 70 0 0

21 1 0 0
21 2 0 0
21 3 0 0
21 4 0 0
21 5 0 0
21 6 0 0
21 7 0 0
21 8 0 0
21 9 0 0
21 10 0 0
21 11 0 0
21 12 0 0
21 13 0 0
21 14 0 0
21 15 0 0
21 16 0 0
21 17 0 0
21 18 0 0
21 19 0.126167 0.346779
21 20 0.5375 0.654153
21 21 1.53117 0.893142
21 22 0.871833 0.622959
21 23 0.395167 0.532608
21 24 0.095 0.295485
21 25 0.0658333 0.248661
21 26 0.0005 0.0223549
21 27 0 0
21 28 0 0
21 29 0 0
21 30 0 0
21 31 0 0
21 32 0 0
21 33 0 0
21 34 0 0
21 35 0 0
21 36 0 0
21 37 0 0
21 38 0 0
21 39 0 0
21 40 0 0
21 41 0 0
21 42 0 0
21 43 0 0
21 44 0 0
21 45 0 0
21 46 0 0
21 47 0 0
21 48 0 0
21 49 0.0005 0.0223548
21 50 0.0365 0.18752
21 51 0.235333 0.460016
21 52 0.166667 0.375791
21 53 0.0366667 0.187938
21 54 0 0
21 55 0 0
21 56 0 0
21 57 0 0
21 58 0 0
21 59 0 0
21 60 0 0
21 61 0 0
21 62 0 0
21 63 0 0
21 64 0 0
21 65 0 0
21 66 0 0
21 67 0 0
21 68 0 0
21 69 0 0
21 70 0 0

22 1 0 0
22 2 0 0
22 3 0 0
22 4 0 0
22 5 0 0
22 6 0 0
22 7 0 0
22 8 0 0
22 9 0 0
22 10 0 0
22 11 0 0
22 12 0 0
22 13 0 0
22 14 0 0
22 15 0 0
22 16 0 0
22 17 0 0
22 18 0 0
22 19 0 0
22 20 0.0275 0.164553
22 21 0.871833 0.622959
22 22 1.29083 0.640763
22 23 0.693833 0.64867
22 24 0.0973333 0.30472
22 25 0.0153333 0.122879
22 26 0 0
22 27 0 0
22 28 0 0
22 29 0 0
22 30 0 0
22 31 0 0
22 32 0 0
22 33 0 0
22 34 0 0
22 35 0 0
22 36 0 0
22 37 0 0
22 38 0 0
22 39 0 0
22 40 0 0
22 41 0 0
22 42 0 0
22 43 0 0
22 44 0.0005 0.0223548
22 45 0.0116667 0.107383
22 46 0.0095 0.0987084
22 47 0.00166667 0.0407917
22 48 0.00283333 0.0531507
22 49 0.0015 0.0386974
22 50 0.049 0.217424
22 51 0.203333 0.426205
22 52 0.000166667 0.0129084
22 53 0 0
22 54 0 0
22 55 0 0
22 56 0 0
22 57 0 0
22 58 0 0
22 59 0 0
22 60 0 0
22 61 0 0
22 62 0 0
22 63 0 0
22 64 0 0
22 65 0 0
22 66 0 0
22 67 0 0
22 68 0 0
22 69 0 0
22 70 0 0

23 1 0 0
23 2 0 0
23 3 0 0
23 4 0 0
23 5 0 0
23 6 0 0
23 7 0 0
23 8 0 0
23 9 0 0
23 10 0 0
23 11 0 0
23 12 0 0
23 13 0 0
23 14 0 0
23 15 0 0
23 16 0 0
23 17 0 0
23 18 0 0
23 19 0 0
23 20 0 0
23 21 0.395167 0.532608
23 22 0.693833 0.64867
23 23 1.62783 0.873689
23 24 0.575333 0.61644
23 25 0.226 0.427308
23 26 0.00183333 0.0427794
23 27 0 0
23 28 0 0
23 29 0 0
23 30 0 0
23 31 0 0
23 32 0 0
23 33 0 0
23 34 0 0
23 35 0 0
23 36 0 0
23 37 0 0
23 38 0 0
23 39 0 0
23 40 0 0
23 41 0 0
23 42 0 0
23 43 0.00933333 0.0961597
23 44 0.2055 0.454907
23 45 0.413333 0.65334
23 46 0.235 0.484868
23 47 0.03 0.172531
23 48 0.0133333 0.114697
23 49 0.000333333 0.0182545
23 50 0.005 0.0705323
23 51 0.0993333 0.305172
23 52 0 0
23 53 0 0
23 54 0 0
23 55 0 0
23 56 0 0
23 57 0 0
23 58 0 0
23 59 0 0
23 60 0 0
23 61 0 0
23 62 0 0
23 63 0 0
23 64 0 0
23 65 0 0
23 66 0 0
23 67 0 0
23 68 0 0
23 69 0 0
23 70 0 0

24 1 0 0
24 2 0 0
24 3 0 0
24 4 0 0
24 5 0 0
24 6 0 0
24 7 0 0
24 8 0 0
24 9 0 0
24 10 0 0
24 11 0 0
24 12 0 0
24 13 0 0
24 14 0 0
24 15 0 0
24 16 0 0
24 17 0 0
24 18 0 0
24 19 0 0
24 20 0.0181667 0.133554
24 21 0.095 0.295485
24 22 0.0973333 0.30472
24 23 0.575333 0.61644
24 24 1.82867 0.95549
24 25 1.1155 0.810663
24 26 0.194833 0.416586
24 27 0.0771667 0.271187
24 28 0 0
24 29 0 0
24 30 0 0
24 31 0 0
24 32 0 0
24 33 0 0
24 34 0 0
24 35 0 0
24 36 0 0
24 37 0 0
24 38 0 0
24 39 0 0
24 40 0 0
24 41 0 0
24 42 0.0745 0.273164
24 43 0.412667 0.619452
24 44 0.719 0.846558
24 45 0.543167 0.677584
24 46 0.0795 0.280198
24 47 0 0
24 48 0 0
24 49 0 0
24 50 0 0
24 51 0 0
24 52 0 0
24 53 0 0
24 54 0 0
24 55 0 0
24 56 0 0
24 57 0 0
24 58 0 0
24 59 0 0
24 60 0 0
24 61 0 0
24 62 0 0
24 63 0 0
24 64 0 0
24 65 0 0
24 66 0 0
24 67 0 0
24 68 0 0
24 69 0 0
24 70 0 0

25 1 0 0
25 2 0 0
25 3 0 0
25 4 0 0
25 5 0 0
25 6 0 0
25 7 0 0
25 8 0 0
25 9 0 0
25 10 0 0
25 11 0 0
25 12 0.002 0.044676
25 13 0 0
25 14 0 0
25 15 0 0
25 16 0 0
25 17 0 0
25 18 0 0
25 19 0.0005 0.0223549
25 20 0.0458333 0.209128
25 21 0.0658333 0.248661
25 22 0.0153333 0.122879
25 23 0.226 0.427308
25 24 1.1155 0.810663
25 25 1.86983 1.04144
25 26 0.770667 0.749928
25 27 0.591667 0.667543
25 28 0.01 0.0994956
25 29 0 0
25 30 0 0
25 31 0 0
25 32 0 0
25 33 0 0
25 34 0 0
25 35 0 0
25 36 0 0
25 37 0 0
25 38 0 0
25 39 0 0
25 40 0 0
25 41 0.0763333 0.268032
25 42 0.561167 0.678684
25 43 0.823667 0.86153
25 44 0.655 0.812595
25 45 0.291 0.487843
25 46 0.00616667 0.0782863
25 47 0 0
25 48 0 0
25 49 0 0
25 50 0 0
25 51 0 0
25 52 0 0
25 53 0 0
25 54 0 0
25 55 0 0
25 56 0 0
25 57 0 0
25 58 0 0
25 59 0 0
25 60 0 0
25 61 0 0
25 62 0 0
25 63 0 0
25 64 0 0
25 65 0 0
25 66 0 0
25 67 0 0
25 68 0 0
25 69 0 0
25 70 0 0

26 1 0 0
26 2 0 0
26 3 0 0
26 4 0 0
26 5 0 0
26 6 0 0
26 7 0 0
26 8 0 0
26 9 0 0
26 10 0 0
26 11 0.00116667 0.0341374
26 12 0.612167 0.707633
26 13 0.190667 0.430103
26 14 0.0108333 0.103521
26 15 0 0
26 16 0 0
26 17 0 0
26 18 0 0
26 19 0.000166667 0.0129088
26 20 0.000833333 0.0288557
26 21 0.0005 0.0223549
26 22 0 0
26 23 0.00183333 0.0427794
26 24 0.194833 0.416586
26 25 0.770667 0.749928
26 26 2.88667 1.15823
26 27 1.57417 0.893579
26 28 0.3095 0.495359
26 29 0 0
26 30 0 0
26 31 0 0
26 32 0 0
26 33 0 0
26 34 0 0
26 35 0 0
26 36 0 0
26 37 0 0
26 38 0 0
26 39 0 0
26 40 0.0563333 0.234151
26 41 1.176 0.853442
26 42 1.7585 1.02152
26 43 1.18483 0.995666
26 44 0.436667 0.637697
26 45 0.0333333 0.179512
26 46 0 0
26 47 0 0
26 48 0 0
26 49 0 0
26 50 0 0
26 51 0 0
26 52 0 0
26 53 0.0236667 0.152009
26 54 0.168833 0.391146
26 55 0.0741667 0.269559
26 56 0 0
26 57 0 0
26 58 0 0
26 59 0 0
26 60 0 0
26 61 0 0
26 62 0 0
26 63 0 0
26 64 0 0
26 65 0 0
26 66 0 0
26 67 0 0
26 68 0 0
26 69 0 0
26 70 0 0

27 1 0 0
27 2 0 0
27 3 0 0
27 4 0 0
27 5 0 0
27 6 0 0
27 7 0 0
27 8 0 0
27 9 0 0
27 10 0 0
27 11 0 0
27 12 0.385667 0.57351
27 13 0.0318333 0.177441
27 14 0 0
27 15 0 0
27 16 0 0
27 17 0 0
27 18 0 0
27 19 0.00683333 0.0823773
27 20 0.0121667 0.10963
27 21 0 0
27 22 0 0
27 23 0 0
27 24 0.0771667 0.271187
27 25 0.591667 0.667543
27 26 1.57417 0.893579
27 27 2.7295 1.06726
27 28 1.13267 0.770966
27 29 0.206167 0.416719
27 30 0 0
27 31 0 0
27 32 0 0
27 33 0 0
27 34 0 0
27 35 0 0
27 36 0 0
27 37 0 0
27 38 0 0
27 39 0.00366667 0.0604412
27 40 0.534833 0.631763
27 41 1.745 0.938771
27 42 2.08117 1.0021
27 43 0.817833 0.772872
27 44 0.0711667 0.267276
27 45 0 0
27 46 0 0
27 47 0 0
27 48 0 0
27 49 0 0
27 50 0 0
27 51 0 0
27 52 0 0
27 53 0 0
27 54 0.00433333 0.0656872
27 55 0.000666667 0.0258117
27 56 0 0
27 57 0 0
27 58 0 0
27 59 0 0
27 60 0 0
27 61 0 0
27 62 0 0
27 63 0 0
27 64 0 0
27 65 0 0
27 66 0 0
27 67 0 0
27 68 0 0
27 69 0 0
27 70 0 0

28 1 0 0
28 2 0 0
28 3 0 0
28 4 0 0
28 5 0 0
28 6 0 0
28 7 0 0
28 8 0 0
28 9 0 0
28 10 0 0
28 11 0 0
28 12 0.0613333 0.252132
28 13 0.00166667 0.0407917
28 14 0 0
28 15 0 0
28 16 0 0
28 17 0 0
28 18 0 0
28 19 0.004 0.063118
28 20 0.00383333 0.061798
28 21 0 0
28 22 0 0
28 23 0 0
28 24 0 0
28 25 0.01 0.0994956
28 26 0.3095 0.495359
28 27 1.13267 0.770966
28 28 1.91817 0.94595
28 29 0.817833 0.708043
28 30 0.154167 0.373354
28 31 0.000166667 0.0129083
28 32 0 0
28 33 0 0
28 34 0 0
28 35 0 0
28 36 0 0
28 37 0 0
28 38 0.000333333 0.0182545
28 39 0.187667 0.416072
28 40 1.061 0.799129
28 41 1.3575 0.853816
28 42 0.866 0.723236
28 43 0.0746667 0.275853
28 44 0 0
28 45 0 0
28 46 0 0
28 47 0 0
28 48 0 0
28 49 0 0
28 50 0 0
28 51 0 0
28 52 0 0
28 53 0 0
28 54 0 0
28 55 0 0
28 56 0 0
28 57 0 0
28 58 0 0
28 59 0 0
28 60 0 0
28 61 0 0
28 62 0 0
28 63 0 0
28 64 0 0
28 65 0 0
28 66 0 0
28 67 0 0
28 68 0 0
28 69 0 0
28 70 0 0

29 1 0 0
29 2 0 0
29 3 0 0
29 4 0 0
29 5 0 0
29 6 0 0
29 7 0 0
29 8 0 0
29 9 0 0
29 10 0 0
29 11 0 0
29 12 0.000333333 0.0182545
29 13 0 0
29 14 0 0
29 15 0 0
29 16 0 0
29 17 0 0
29 18 0 0
29 19 0 0
29 20 0 0
29 21 0 0
29 22 0 0
29 23 0 0
29 24 0 0
29 25 0 0
29 26 0 0
29 27 0.206167 0.416719
29 28 0.817833 0.708043
29 29 2.34867 0.965804
29 30 1.43083 0.804086
29 31 0.309667 0.508707
29 32 0.01 0.099496
29 33 0 0
29 34 0 0
29 35 0 0
29 36 0 0
29 37 0 0
29 38 0.032 0.185225
29 39 0.385167 0.592005
29 40 0.8725 0.795563
29 41 0.657 0.751902
29 42 0.0988333 0.303419
29 43 0 0
29 44 0 0
29 45 0 0
29 46 0 0
29 47 0 0
29 48 0 0
29 49 0 0
29 50 0 0
29 51 0 0
29 52 0 0
29 53 0 0
29 54 0 0
29 55 0 0
29 56 0 0
29 57 0 0
29 58 0 0
29 59 0 0
29 60 0 0
29 61 0 0
29 62 0 0
29 63 0 0
29 64 0 0
29 65 0 0
29 66 0 0
29 67 0 0
29 68 0 0
29 69 0 0
29 70 0 0

30 1 0 0
30 2 0 0
30 3 0 0
30 4 0 0
30 5 0 0
30 6 0 0
30 7 0 0
30 8 0 0
30 9 0 0
30 10 0 0
30 11 0 0
30 12 0 0
30 13 0 0
30 14 0 0
30 15 0 0
30 16 0 0
30 17 0 0
30 18 0 0
30 19 0 0
30 20 0 0
30 21 0 0
30 22 0 0
30 23 0 0
30 24 0 0
30 25 0 0
30 26 0 0
30 27 0 0
30 28 0.154167 0.373354
30 29 1.43083 0.804086
30 30 2.10417 0.933977
30 31 0.832333 0.738842
30 32 0.215667 0.434149
30 33 0.00166667 0.0407913
30 34 0 0
30 35 0 0
30 36 0 0
30 37 0.00616667 0.0782863
30 38 0.0958333 0.333624
30 39 0.2815 0.550378
30 40 0.2725 0.526847
30 41 0.139833 0.389792
30 42 0 0
30 43 0 0
30 44 0 0
30 45 0 0
30 46 0 0
30 47 0 0
30 48 0 0
30 49 0 0
30 50 0 0
30 51 0 0
30 52 0 0
30 53 0 0
30 54 0 0
30 55 0 0
30 56 0 0
30 57 0 0
30 58 0 0
30 59 0 0
30 60 0 0
30 61 0 0
30 62 0 0
30 63 0 0
30 64 0 0
30 65 0 0
30 66 0 0
30 67 0 0
30 68 0 0
30 69 0 0
30 70 0 0

31 1 0 0
31 2 0 0
31 3 0 0
31 4 0 0
31 5 0 0
31 6 0 0
31 7 0 0
31 8 0 0
31 9 0 0
31 10 0 0
31 11 0 0
31 12 0 0
31 13 0 0
31 14 0 0
31 15 0 0
31 16 0 0
31 17 0 0
31 18 0 0
31 19 0 0
31 20 0 0
31 21 0 0
31 22 0 0
31 23 0 0
31 24 0 0
31 25 0 0
31 26 0 0
31 27 0 0
31 28 0.000166667 0.0129083
31 29 0.309667 0.508707
31 30 0.832333 0.738842
31 31 1.74817 0.924349
31 32 1.016 0.725305
31 33 0.522667 0.567013
31 34 0.00416667 0.0644139
31 35 0 0
31 36 0.001 0.0316065
31 37 0.0748333 0.30151
31 38 0.123167 0.40043
31 39 0.1 0.342546
31 40 0.0285 0.173261
31 41 0.00583333 0.078313
31 42 0 0
31 43 0 0
31 44 0 0
31 45 0 0
31 46 0 0
31 47 0 0
31 48 0 0
31 49 0 0
31 50 0 0
31 51 0 0
31 52 0 0
31 53 0 0
31 54 0 0
31 55 0 0
31 56 0 0
31 57 0 0
31 58 0 0
31 59 0 0
31 60 0 0
31 61 0 0
31 62 0 0
31 63 0 0
31 64 0 0
31 65 0 0
31 66 0 0
31 67 0 0
31 68 0 0
31 69 0 0
31 70 0 0

32 1 0 0
32 2 0 0
32 3 0 0
32 4 0 0
32 5 0 0
32 6 0 0
32 7 0 0
32 8 0 0
32 9 0 0
32 10 0 0
32 11 0 0
32 12 0 0
32 13 0 0
32 14 0 0
32 15 0.0005 0.0223549
32 16 0 0
32 17 0 0
32 18 0 0
32 19 0 0
32 20 0 0
32 21 0 0
32 22 0 0
32 23 0 0
32 24 0 0
32 25 0 0
32 26 0 0
32 27 0 0
32 28 0 0
32 29 0.01 0.099496
32 30 0.215667 0.434149
32 31 1.016 0.725305
32 32 1.90183 0.864399
32 33 1.27633 0.746982
32 34 0.261833 0.470401
32 35 0.00616667 0.0782863
32 36 0.116833 0.34086
32 37 0.36 0.62696
32 38 0.155833 0.475626
32 39 0.0241667 0.167075
32 40 0.001 0.0316065
32 41 0 0
32 42 0 0
32 43 0 0
32 44 0 0
32 45 0 0
32 46 0 0
32 47 0 0
32 48 0 0
32 49 0 0
32 50 0 0
32 51 0 0
32 52 0 0
32 53 0 0
32 54 0 0
32 55 0 0
32 56 0 0
32 57 0 0
32 58 0 0
32 59 0 0
32 60 0 0
32 61 0 0
32 62 0 0
32 63 0 0
32 64 0 0
32 65 0 0
32 66 0 0
32 67 0 0
32 68 0 0
32 69 0 0
32 70 0 0

33 1 0 0
33 2 0 0
33 3 0 0
33 4 0 0
33 5 0 0
33 6 0 0
33 7 0 0
33 8 0.00316667 0.0561829
33 9 0.047 0.213211
33 10 0 0
33 11 0 0
33 12 0 0
33 13 0 0
33 14 0.00533333 0.0728356
33 15 0.000166667 0.012908
33 16 0 0
33 17 0 0
33 18 0 0
33 19 0 0
33 20 0 0
33 21 0 0
33 22 0 0
33 23 0 0
33 24 0 0
33 25 0 0
33 26 0 0
33 27 0 0
33 28 0 0
33 29 0 0
33 30 0.00166667 0.0407913
33 31 0.522667 0.567013
33 32 1.27633 0.746982
33 33 2.008 0.936801
33 34 0.8065 0.743668
33 35 0.147667 0.369948
33 36 0.408667 0.565387
33 37 0.503667 0.676001
33 38 0.137667 0.39123
33 39 0.001 0.0316065
33 40 0 0
33 41 0 0
33 42 0 0
33 43 0 0
33 44 0 0
33 45 0 0
33 46 0 0
33 47 0 0
33 48 0 0
33 49 0 0
33 50 0 0
33 51 0 0
33 52 0 0
33 53 0 0
33 54 0 0
33 55 0 0
33 56 0 0
33 57 0 0
33 58 0 0
33 59 0 0
33 60 0 0
33 61 0 0
33 62 0 0
33 63 0 0
33 64 0 0
33 65 0 0
33 66 0 0
33 67 0 0
33 68 0 0
33 69 0 0
33 70 0 0

34 1 0 0
34 2 0 0
34 3 0 0
34 4 0 0
34 5 0 0
34 6 0 0
34 7 0 0
34 8 0.121167 0.335891
34 9 0.345667 0.515285
34 10 0.009 0.0944365
34 11 0 0
34 12 0 0
34 13 0.000166667 0.0129087
34 14 0.001 0.0316065
34 15 0 0
34 16 0 0
34 17 0 0
34 18 0 0
34 19 0 0
34 20 0 0
34 21 0 0
34 22 0 0
34 23 0 0
34 24 0 0
34 25 0 0
34 26 0 0
34 27 0 0
34 28 0 0
34 29 0 0
34 30 0 0
34 31 0.00416667 0.0644139
34 32 0.261833 0.470401
34 33 0.8065 0.743668
34 34 1.23517 0.871714
34 35 0.330833 0.535771
34 36 0.355833 0.518204
34 37 0.237833 0.446398
34 38 0.0246667 0.156183
34 39 0 0
34 40 0 0
34 41 0 0
34 42 0 0
34 43 0 0
34 44 0 0
34 45 0 0
34 46 0 0
34 47 0 0
34 48 0 0
34 49 0 0
34 50 0 0
34 51 0 0
34 52 0 0
34 53 0 0
34 54 0 0
34 55 0 0
34 56 0 0
34 57 0 0
34 58 0 0
34 59 0 0
34 60 0 0
34 61 0 0
34 62 0 0
34 63 0 0
34 64 0 0
34 65 0 0
34 66 0 0
34 67 0 0
34 68 0 0
34 69 0 0
34 70 0 0

35 1 0 0
35 2 0 0
35 3 0 0
35 4 0 0
35 5 0 0
35 6 0 0
35 7 0.0155 0.123527
35 8 1.10933 0.417992
35 9 1.01567 0.639599
35 10 0.0386667 0.194521
35 11 0 0
35 12 0 0
35 13 0 0
35 14 0 0
35 15 0 0
35 16 0 0
35 17 0 0
35 18 0 0
35 19 0 0
35 20 0 0
35 21 0 0
35 22 0 0
35 23 0 0
35 24 0 0
35 25 0 0
35 26 0 0
35 27 0 0
35 28 0 0
35 29 0 0
35 30 0 0
35 31 0 0
35 32 0.00616667 0.0782863
35 33 0.147667 0.369948
35 34 0.330833 0.535771
35 35 1.45317 0.640681
35 36 0.158833 0.379826
35 37 0.0443333 0.205838
35 38 0 0
35 39 0 0
35 40 0 0
35 41 0 0
35 42 0 0
35 43 0 0
35 44 0 0
35 45 0 0
35 46 0 0
35 47 0 0
35 48 0 0
35 49 0 0
35 50 0 0
35 51 0 0
35 52 0 0
35 53 0 0
35 54 0 0
35 55 0 0
35 56 0 0
35 57 0 0
35 58 0 0
35 59 0 0
35 60 0 0
35 61 0 0
35 62 0 0
35 63 0 0
35 64 0.000833333 0.0288535
35 65 0.0616667 0.240551
35 66 0.0015 0.0386983
35 67 0 0
35 68 0 0
35 69 0 0
35 70 0 0

36 1 0 0
36 2 0 0
36 3 0 0
36 4 0 0
36 5 0 0
36 6 0 0
36 7 0 0
36 8 0.009 0.0944367
36 9 0.00866667 0.0944721
36 10 0 0
36 11 0 0
36 12 0 0
36 13 0 0
36 14 0 0
36 15 0 0
36 16 0 0
36 17 0 0
36 18 0 0
36 19 0 0
36 20 0 0
36 21 0 0
36 22 0 0
36 23 0 0
36 24 0 0
36 25 0 0
36 26 0 0
36 27 0 0
36 28 0 0
36 29 0 0
36 30 0 0
36 31 0.001 0.0316065
36 32 0.116833 0.34086
36 33 0.408667 0.565387
36 34 0.355833 0.518204
36 35 0.158833 0.379826
36 36 1.04567 0.81809
36 37 0.524333 0.612437
36 38 0.114333 0.322887
36 39 0.000166667 0.0129085
36 40 0 0
36 41 0 0
36 42 0 0
36 43 0 0
36 44 0 0
36 45 0 0
36 46 0 0
36 47 0 0
36 48 0 0
36 49 0 0
36 50 0 0
36 51 0 0
36 52 0 0
36 53 0 0
36 54 0 0
36 55 0 0
36 56 0 0
36 57 0 0
36 58 0 0
36 59 0 0
36 60 0 0
36 61 0 0
36 62 0 0
36 63 0.0005 0.0223549
36 64 0.0936667 0.29533
36 65 0.225333 0.435768
36 66 0.0723333 0.259031
36 67 0 0
36 68 0 0
36 69 0 0
36 70 0 0

37 1 0.0005 0.0223548
37 2 0 0
37 3 0 0
37 4 0 0
37 5 0 0
37 6 0 0
37 7 0 0
37 8 0 0
37 9 0 0
37 10 0 0
37 11 0 0
37 12 0 0
37 13 0 0
37 14 0 0
37 15 0 0
37 16 0 0
37 17 0 0
37 18 0 0
37 19 0 0
37 20 0 0
37 21 0 0
37 22 0 0
37 23 0 0
37 24 0 0
37 25 0 0
37 26 0 0
37 27 0 0
37 28 0 0
37 29 0 0
37 30 0.00616667 0.0782863
37 31 0.0748333 0.30151
37 32 0.36 0.62696
37 33 0.503667 0.676001
37 34 0.237833 0.446398
37 35 0.0443333 0.205838
37 36 0.524333 0.612437
37 37 1.69133 0.892032
37 38 0.957667 0.683279
37 39 0.196833 0.408776
37 40 0.00466667 0.0681522
37 41 0 0
37 42 0 0
37 43 0 0
37 44 0 0
37 45 0 0
37 46 0 0
37 47 0 0
37 48 0 0
37 49 0 0
37 50 0 0
37 51 0 0
37 52 0 0
37 53 0 0
37 54 0 0
37 55 0 0
37 56 0 0
37 57 0 0
37 58 0 0
37 59 0 0
37 60 0 0
37 61 0 0
37 62 0 0
37 63 0.0506667 0.21931
37 64 0.133167 0.34318
37 65 0.0843333 0.280867
37 66 0.000333333 0.0182546
37 67 0 0
37 68 0 0
37 69 0 0
37 70 0 0

38 1 0.00133333 0.0364914
38 2 0 0
38 3 0 0
38 4 0 0
38 5 0 0
38 6 0 0
38 7 0 0
38 8 0 0
38 9 0 0
38 10 0 0
38 11 0 0
38 12 0 0
38 13 0 0
38 14 0 0
38 15 0 0
38 16 0 0
38 17 0 0
38 18 0 0
38 19 0 0
38 20 0 0
38 21 0 0
38 22 0 0
38 23 0 0
38 24 0 0
38 25 0 0
38 26 0 0
38 27 0 0
38 28 0.000333333 0.0182545
38 29 0.032 0.185225
38 30 0.0958333 0.333624
38 31 0.123167 0.40043
38 32 0.155833 0.475626
38 33 0.137667 0.39123
38 34 0.0246667 0.156183
38 35 0 0
38 36 0.114333 0.322887
38 37 0.957667 0.683279
38 38 1.70667 0.919196
38 39 0.703 0.706479
38 40 0.0691667 0.255708
38 41 0 0
38 42 0 0
38 43 0 0
38 44 0 0
38 45 0 0
38 46 0 0
38 47 0 0
38 48 0 0
38 49 0 0
38 50 0 0
38 51 0 0
38 52 0 0
38 53 0 0
38 54 0 0
38 55 0 0
38 56 0 0
38 57 0 0
38 58 0 0
38 59 0 0
38 60 0 0
38 61 0 0
38 62 0.0158333 0.124834
38 63 0.2155 0.415206
38 64 0.0415 0.199447
38 65 0.00233333 0.04825
38 66 0 0
38 67 0 0
38 68 0 0
38 69 0 0
38 70 0 0

39 1 0 0
39 2 0 0
39 3 0 0
39 4 0 0
39 5 0 0
39 6 0 0
39 7 0 0
39 8 0 0
39 9 0 0
39 10 0.000166667 0.0129081
39 11 0 0
39 12 0 0
39 13 0 0
39 14 0 0
39 15 0 0
39 16 0 0
39 17 0 0
39 18 0 0
39 19 0 0
39 20 0 0
39 21 0 0
39 22 0 0
39 23 0 0
39 24 0 0
39 25 0 0
39 26 0 0
39 27 0.00366667 0.0604412
39 28 0.187667 0.416072
39 29 0.385167 0.592005
39 30 0.2815 0.550378
39 31 0.1 0.342546
39 32 0.0241667 0.167075
39 33 0.001 0.0316065
39 34 0 0
39 35 0 0
39 36 0.000166667 0.0129085
39 37 0.196833 0.408776
39 38 0.703 0.706479
39 39 1.61267 1.00049
39 40 0.677333 0.721247
39 41 0.155833 0.380204
39 42 0.00333333 0.0576407
39 43 0 0
39 44 0 0
39 45 0 0
39 46 0 0
39 47 0 0
39 48 0 0
39 49 0 0
39 50 0 0
39 51 0 0
39 52 0 0
39 53 0 0
39 54 0 0
39 55 0 0
39 56 0 0
39 57 0 0
39 58 0 0
39 59 0 0
39 60 0 0
39 61 0.000166667 0.0129079
39 62 0.0316667 0.180734
39 63 0.125167 0.332915
39 64 0.00216667 0.0464978
39 65 0 0
39 66 0 0
39 67 0 0
39 68 0 0
39 69 0 0
39 70 0 0

40 1 0 0
40 2 0 0
40 3 0 0
40 4 0 0
40 5 0 0
40 6 0 0
40 7 0 0
40 8 0 0
40 9 0 0
40 10 0.002 0.0446762
40 11 0.0025 0.0499384
40 12 0.045 0.212074
40 13 0.002 0.0446756
40 14 0 0
40 15 0 0
40 16 0 0
40 17 0 0
40 18 0 0
40 19 0 0
40 20 0 0
40 21 0 0
40 22 0 0
40 23 0 0
40 24 0 0
40 25 0 0
40 26 0.0563333 0.234151
40 27 0.534833 0.631763
40 28 1.061 0.799129
40 29 0.8725 0.795563
40 30 0.2725 0.526847
40 31 0.0285 0.173261
40 32 0.001 0.0316065
40 33 0 0
40 34 0 0
40 35 0 0
40 36 0 0
40 37 0.00466667 0.0681522
40 38 0.0691667 0.255708
40 39 0.677333 0.721247
40 40 1.934 1.04435
40 41 1.09117 0.834374
40 42 0.4675 0.604092
40 43 0.00333333 0.057641
40 44 0 0
40 45 0 0
40 46 0 0
40 47 0 0
40 48 0 0
40 49 0 0
40 50 0 0
40 51 0 0
40 52 0 0
40 53 0 0
40 54 0 0
40 55 0 0
40 56 0 0
40 57 0 0
40 58 0 0
40 59 0 0
40 60 0 0
40 61 0.000833333 0.0288524
40 62 0.00916667 0.0970354
40 63 0.0025 0.0499416
40 64 0 0
40 65 0 0
40 66 0 0
40 67 0 0
40 68 0 0
40 69 0 0
40 70 0 0

41 1 0 0
41 2 0 0
41 3 0 0
41 4 0 0
41 5 0 0
41 6 0 0
41 7 0 0
41 8 0 0
41 9 0 0
41 10 0 0
41 11 0.0226667 0.149951
41 12 0.862667 0.718881
41 13 0.261667 0.479801
41 14 0.00833333 0.0909029
41 15 0 0
41 16 0 0
41 17 0 0
41 18 0 0
41 19 0 0
41 20 0 0
41 21 0 0
41 22 0 0
41 23 0 0
41 24 0 0
41 25 0.0763333 0.268032
41 26 1.176 0.853442
41 27 1.745 0.938771
41 28 1.3575 0.853816
41 29 0.657 0.751902
41 30 0.139833 0.389792
41 31 0.00583333 0.078313
41 32 0 0
41 33 0 0
41 34 0 0
41 35 0 0
41 36 0 0
41 37 0 0
41 38 0 0
41 39 0.155833 0.380204
41 40 1.09117 0.834374
41 41 3.1205 1.11519
41 42 1.79417 0.88628
41 43 0.391 0.570177
41 44 0.000833333 0.0288557
41 45 0 0
41 46 0 0
41 47 0 0
41 48 0 0
41 49 0 0
41 50 0 0
41 51 0 0
41 52 0 0
41 53 0 0
41 54 0.0246667 0.161431
41 55 0.00583333 0.0783129
41 56 0.000166667 0.012908
41 57 0 0
41 58 0 0
41 59 0 0
41 60 0 0
41 61 0 0
41 62 0 0
41 63 0 0
41 64 0 0
41 65 0 0
41 66 0 0
41 67 0 0
41 68 0 0
41 69 0 0
41 70 0 0

42 1 0 0
42 2 0 0
42 3 0 0
42 4 0 0
42 5 0 0
42 6 0 0
42 7 0 0
42 8 0 0
42 9 0 0
42 10 0 0
42 11 0.00316667 0.0561848
42 12 0.678833 0.639791
42 13 0.0573333 0.236037
42 14 0 0
42 15 0 0
42 16 0 0
42 17 0 0
42 18 0 0
42 19 0 0
42 20 0 0
42 21 0 0
42 22 0 0
42 23 0 0
42 24 0.0745 0.273164
42 25 0.561167 0.678684
42 26 1.7585 1.02152
42 27 2.08117 1.0021
42 28 0.866 0.723236
42 29 0.0988333 0.303419
42 30 0 0
42 31 0 0
42 32 0 0
42 33 0 0
42 34 0 0
42 35 0 0
42 36 0 0
42 37 0 0
42 38 0 0
42 39 0.00333333 0.0576407
42 40 0.4675 0.604092
42 41 1.79417 0.88628
42 42 3.14433 1.07727
42 43 1.47833 0.886493
42 44 0.385333 0.556333
42 45 0.00183333 0.0427799
42 46 0 0
42 47 0 0
42 48 0 0
42 49 0 0
42 50 0 0
42 51 0 0
42 52 0 0
42 53 0 0
42 54 0.00183333 0.0427815
42 55 0 0
42 56 0 0
42 57 0 0
42 58 0 0
42 59 0 0
42 60 0 0
42 61 0 0
42 62 0 0
42 63 0 0
42 64 0 0
42 65 0 0
42 66 0 0
42 67 0 0
42 68 0 0
42 69 0 0
42 70 0 0

43 1 0 0
43 2 0 0
43 3 0 0
43 4 0 0
43 5 0 0
43 6 0 0
43 7 0 0
43 8 0 0
43 9 0 0
43 10 0 0
43 11 0 0
43 12 0.201333 0.40718
43 13 0 0
43 14 0 0
43 15 0 0
43 16 0 0
43 17 0 0
43 18 0 0
43 19 0 0
43 20 0 0
43 21 0 0
43 22 0 0
43 23 0.00933333 0.0961597
43 24 0.412667 0.619452
43 25 0.823667 0.86153
43 26 1.18483 0.995666
43 27 0.817833 0.772872
43 28 0.0746667 0.275853
43 29 0 0
43 30 0 0
43 31 0 0
43 32 0 0
43 33 0 0
43 34 0 0
43 35 0 0
43 36 0 0
43 37 0 0
43 38 0 0
43 39 0 0
43 40 0.00333333 0.057641
43 41 0.391 0.570177
43 42 1.47833 0.886493
43 43 2.467 1.03486
43 44 1.20683 0.802109
43 45 0.1815 0.409748
43 46 0.000333333 0.0182546
43 47 0 0
43 48 0 0
43 49 0 0
43 50 0 0
43 51 0 0
43 52 0 0
43 53 0 0
43 54 0 0
43 55 0 0
43 56 0 0
43 57 0 0
43 58 0 0
43 59 0 0
43 60 0 0
43 61 0 0
43 62 0 0
43 63 0 0
43 64 0 0
43 65 0 0
43 66 0 0
43 67 0 0
43 68 0 0
43 69 0 0
43 70 0 0

44 1 0 0
44 2 0 0
44 3 0 0
44 4 0 0
44 5 0 0
44 6 0 0
44 7 0 0
44 8 0 0
44 9 0 0
44 10 0 0
44 11 0 0
44 12 0.00783333 0.0881572
44 13 0 0
44 14 0 0
44 15 0 0
44 16 0 0
44 17 0 0
44 18 0 0
44 19 0 0
44 20 0 0
44 21 0 0
44 22 0.0005 0.0223548
44 23 0.2055 0.454907
44 24 0.719 0.846558
44 25 0.655 0.812595
44 26 0.436667 0.637697
44 27 0.0711667 0.267276
44 28 0 0
44 29 0 0
44 30 0 0
44 31 0 0
44 32 0 0
44 33 0 0
44 34 0 0
44 35 0 0
44 36 0 0
44 37 0 0
44 38 0 0
44 39 0 0
44 40 0 0
44 41 0.000833333 0.0288557
44 42 0.385333 0.556333
44 43 1.20683 0.802109
44 44 2.1095 1.07713
44 45 0.9055 0.780754
44 46 0.250333 0.465114
44 47 0 0
44 48 0 0
44 49 0 0
44 50 0 0
44 51 0 0
44 52 0 0
44 53 0 0
44 54 0 0
44 55 0 0
44 56 0 0
44 57 0 0
44 58 0 0
44 59 0 0
44 60 0 0
44 61 0 0
44 62 0 0
44 63 0 0
44 64 0 0
44 65 0 0
44 66 0 0
44 67 0 0
44 68 0 0
44 69 0 0
44 70 0 0

45 1 0 0
45 2 0 0
45 3 0 0
45 4 0 0
45 5 0 0
45 6 0 0
45 7 0 0
45 8 0 0
45 9 0 0
45 10 0 0
45 11 0 0
45 12 0 0
45 13 0 0
45 14 0 0
45 15 0 0
45 16 0 0
45 17 0 0
45 18 0 0
45 19 0 0
45 20 0 0
45 21 0 0
45 22 0.0116667 0.107383
45 23 0.413333 0.65334
45 24 0.543167 0.677584
45 25 0.291 0.487843
45 26 0.0333333 0.179512
45 27 0 0
45 28 0 0
45 29 0 0
45 30 0 0
45 31 0 0
45 32 0 0
45 33 0 0
45 34 0 0
45 35 0 0
45 36 0 0
45 37 0 0
45 38 0 0
45 39 0 0
45 40 0 0
45 41 0 0
45 42 0.00183333 0.0427799
45 43 0.1815 0.409748
45 44 0.9055 0.780754
45 45 2.07883 0.965221
45 46 1.21083 0.666114
45 47 0.0401667 0.199718
45 48 0.000333333 0.0182545
45 49 0 0
45 50 0 0
45 51 0 0
45 52 0 0
45 53 0 0
45 54 0 0
45 55 0 0
45 56 0 0
45 57 0 0
45 58 0 0
45 59 0 0
45 60 0 0
45 61 0 0
45 62 0 0
45 63 0 0
45 64 0 0
45 65 0 0
45 66 0 0
45 67 0 0
45 68 0 0
45 69 0 0
45 70 0 0

46 1 0 0
46 2 0 0
46 3 0 0
46 4 0 0
46 5 0 0
46 6 0 0
46 7 0 0
46 8 0 0
46 9 0 0
46 10 0 0
46 11 0 0
46 12 0 0
46 13 0 0
46 14 0 0
46 15 0 0
46 16 0 0
46 17 0 0
46 18 0 0
46 19 0 0
46 20 0 0
46 21 0 0
46 22 0.0095 0.0987084
46 23 0.235 0.484868
46 24 0.0795 0.280198
46 25 0.00616667 0.0782863
46 26 0 0
46 27 0 0
46 28 0 0
46 29 0 0
46 30 0 0
46 31 0 0
46 32 0 0
46 33 0 0
46 34 0 0
46 35 0 0
46 36 0 0
46 37 0 0
46 38 0 0
46 39 0 0
46 40 0 0
46 41 0 0
46 42 0 0
46 43 0.000333333 0.0182546
46 44 0.250333 0.465114
46 45 1.21083 0.666114
46 46 1.575 0.798768
46 47 0.262167 0.478642
46 48 0.0596667 0.238973
46 49 0 0
46 50 0 0
46 51 0 0
46 52 0 0
46 53 0 0
46 54 0 0
46 55 0 0
46 56 0 0
46 57 0.000666667 0.0258114
46 58 0 0
46 59 0 0
46 60 0 0
46 61 0 0
46 62 0 0
46 63 0 0
46 64 0 0
46 65 0 0
46 66 0 0
46 67 0 0
46 68 0 0
46 69 0 0
46 70 0 0

47 1 0 0
47 2 0 0
47 3 0 0
47 4 0 0
47 5 0 0
47 6 0 0
47 7 0 0
47 8 0 0
47 9 0 0
47 10 0 0
47 11 0 0
47 12 0 0
47 13 0 0
47 14 0 0
47 15 0 0
47 16 0 0
47 17 0 0
47 18 0 0
47 19 0 0
47 20 0 0
47 21 0 0
47 22 0.00166667 0.0407917
47 23 0.03 0.172531
47 24 0 0
47 25 0 0
47 26 0 0
47 27 0 0
47 28 0 0
47 29 0 0
47 30 0 0
47 31 0 0
47 32 0 0
47 33 0 0
47 34 0 0
47 35 0 0
47 36 0 0
47 37 0 0
47 38 0 0
47 39 0 0
47 40 0 0
47 41 0 0
47 42 0 0
47 43 0 0
47 44 0 0
47 45 0.0401667 0.199718
47 46 0.262167 0.478642
47 47 0.653667 0.702642
47 48 0.336 0.522286
47 49 0.0396667 0.196871
47 50 0 0
47 51 0 0
47 52 0 0
47 53 0 0
47 54 0 0
47 55 0.00116667 0.0341369
47 56 0.00733333 0.0853186
47 57 0.000666667 0.0258118
47 58 0 0
47 59 0 0
47 60 0 0
47 61 0 0
47 62 0 0
47 63 0 0
47 64 0 0
47 65 0 0
47 66 0 0
47 67 0 0
47 68 0 0
47 69 0 0
47 70 0 0

48 1 0 0
48 2 0 0
48 3 0 0
48 4 0 0
48 5 0 0
48 6 0 0
48 7 0 0
48 8 0 0
48 9 0 0
48 10 0 0
48 11 0 0
48 12 0 0
48 13 0 0
48 14 0 0
48 15 0 0
48 16 0 0
48 17 0 0
48 18 0 0
48 19 0 0
48 20 0 0
48 21 0 0
48 22 0.00283333 0.0531507
48 23 0.0133333 0.114697
48 24 0 0
48 25 0 0
48 26 0 0
48 27 0 0
48 28 0 0
48 29 0 0
48 30 0 0
48 31 0 0
48 32 0 0
48 33 0 0
48 34 0 0
48 35 0 0
48 36 0 0
48 37 0 0
48 38 0 0
48 39 0 0
48 40 0 0
48 41 0 0
48 42 0 0
48 43 0 0
48 44 0 0
48 45 0.000333333 0.0182545
48 46 0.0596667 0.238973
48 47 0.336 0.522286
48 48 0.649 0.701515
48 49 0.224667 0.45039
48 50 0.0276667 0.165024
48 51 0.00133333 0.036492
48 52 0.0005 0.0223549
48 53 0.0015 0.0387006
48 54 0.0108333 0.103519
48 55 0.0201667 0.140569
48 56 0.001 0.0316066
48 57 0 0
48 58 0 0
48 59 0 0
48 60 0 0
48 61 0 0
48 62 0 0
48 63 0 0
48 64 0 0
48 65 0 0
48 66 0 0
48 67 0 0
48 68 0 0
48 69 0 0
48 70 0 0

49 1 0 0
49 2 0 0
49 3 0 0
49 4 0 0
49 5 0 0
49 6 0 0
49 7 0 0
49 8 0 0
49 9 0 0
49 10 0 0
49 11 0 0
49 12 0 0
49 13 0 0
49 14 0 0
49 15 0 0
49 16 0 0
49 17 0 0
49 18 0 0
49 19 0 0
49 20 0 0
49 21 0.0005 0.0223548
49 22 0.0015 0.0386974
49 23 0.000333333 0.0182545
49 24 0 0
49 25 0 0
49 26 0 0
49 27 0 0
49 28 0 0
49 29 0 0
49 30 0 0
49 31 0 0
49 32 0 0
49 33 0 0
49 34 0 0
49 35 0 0
49 36 0 0
49 37 0 0
49 38 0 0
49 39 0 0
49 40 0 0
49 41 0 0
49 42 0 0
49 43 0 0
49 44 0 0
49 45 0 0
49 46 0 0
49 47 0.0396667 0.196871
49 48 0.224667 0.45039
49 49 0.561667 0.643575
49 50 0.170667 0.393953
49 51 0.0453333 0.209634
49 52 0.124833 0.333043
49 53 0.1145 0.319991
49 54 0.0356667 0.186351
49 55 0.0158333 0.124832
49 56 0 0
49 57 0 0
49 58 0 0
49 59 0 0
49 60 0 0
49 61 0 0
49 62 0 0
49 63 0 0
49 64 0 0
49 65 0 0
49 66 0 0
49 67 0 0
49 68 0 0
49 69 0 0
49 70 0 0

50 1 0 0
50 2 0 0
50 3 0 0
50 4 0 0
50 5 0 0
50 6 0 0
50 7 0 0
50 8 0 0
50 9 0 0
50 10 0 0
50 11 0 0
50 12 0 0
50 13 0 0
50 14 0 0
50 15 0 0
50 16 0 0
50 17 0 0
50 18 0 0
50 19 0 0
50 20 0 0
50 21 0.0365 0.18752
50 22 0.049 0.217424
50 23 0.005 0.0705323
50 24 0 0
50 25 0 0
50 26 0 0
50 27 0 0
50 28 0 0
50 29 0 0
50 30 0 0
50 31 0 0
50 32 0 0
50 33 0 0
50 34 0 0
50 35 0 0
50 36 0 0
50 37 0 0
50 38 0 0
50 39 0 0
50 40 0 0
50 41 0 0
50 42 0 0
50 43 0 0
50 44 0 0
50 45 0 0
50 46 0 0
50 47 0 0
50 48 0.0276667 0.165024
50 49 0.170667 0.393953
50 50 0.499667 0.641352
50 51 0.188333 0.412546
50 52 0.0686667 0.256169
50 53 0.005 0.0705329
50 54 0 0
50 55 0 0
50 56 0 0
50 57 0 0
50 58 0 0
50 59 0 0
50 60 0 0
50 61 0 0
50 62 0 0
50 63 0 0
50 64 0 0
50 65 0 0
50 66 0 0
50 67 0 0
50 68 0 0
50 69 0 0
50 70 0 0

51 1 0 0
51 2 0 0
51 3 0 0
51 4 0 0
51 5 0 0
51 6 0 0
51 7 0 0
51 8 0 0
51 9 0 0
51 10 0 0
51 11 0 0
51 12 0 0
51 13 0 0
51 14 0 0
51 15 0 0
51 16 0 0
51 17 0 0
51 18 0 0
51 19 0.00733333 0.0872502
51 20 0.0776667 0.275627
51 21 0.235333 0.460016
51 22 0.203333 0.426205
51 23 0.0993333 0.305172
51 24 0 0
51 25 0 0
51 26 0 0
51 27 0 0
51 28 0 0
51 29 0 0
51 30 0 0
51 31 0 0
51 32 0 0
51 33 0 0
51 34 0 0
51 35 0 0
51 36 0 0
51 37 0 0
51 38 0 0
51 39 0 0
51 40 0 0
51 41 0 0
51 42 0 0
51 43 0 0
51 44 0 0
51 45 0 0
51 46 0 0
51 47 0 0
51 48 0.00133333 0.036492
51 49 0.0453333 0.209634
51 50 0.188333 0.412546
51 51 0.788167 0.768083
51 52 0.265833 0.488026
51 53 0.0243333 0.154086
51 54 0 0
51 55 0 0
51 56 0 0
51 57 0 0
51 58 0 0
51 59 0 0
51 60 0 0
51 61 0 0
51 62 0 0
51 63 0 0
51 64 0 0
51 65 0 0
51 66 0 0
51 67 0 0
51 68 0 0
51 69 0 0
51 70 0 0

52 1 0 0
52 2 0 0
52 3 0 0
52 4 0 0
52 5 0 0
52 6 0 0
52 7 0 0
52 8 0 0
52 9 0 0
52 10 0 0
52 11 0 0
52 12 0 0
52 13 0 0
52 14 0 0
52 15 0.000166667 0.0129082
52 16 0.01 0.0994955
52 17 0.0395 0.202332
52 18 0.0613333 0.251472
52 19 0.2535 0.50089
52 20 0.556 0.567616
52 21 0.166667 0.375791
52 22 0.000166667 0.0129084
52 23 0 0
52 24 0 0
52 25 0 0
52 26 0 0
52 27 0 0
52 28 0 0
52 29 0 0
52 30 0 0
52 31 0 0
52 32 0 0
52 33 0 0
52 34 0 0
52 35 0 0
52 36 0 0
52 37 0 0
52 38 0 0
52 39 0 0
52 40 0 0
52 41 0 0
52 42 0 0
52 43 0 0
52 44 0 0
52 45 0 0
52 46 0 0
52 47 0 0
52 48 0.0005 0.0223549
52 49 0.124833 0.333043
52 50 0.0686667 0.256169
52 51 0.265833 0.488026
52 52 1.45233 0.934562
52 53 0.696833 0.72589
52 54 0.0218333 0.147271
52 55 0 0
52 56 0 0
52 57 0 0
52 58 0 0
52 59 0 0
52 60 0 0
52 61 0 0
52 62 0 0
52 63 0 0
52 64 0 0
52 65 0 0
52 66 0 0
52 67 0 0
52 68 0 0
52 69 0 0
52 70 0 0

53 1 0 0
53 2 0 0
53 3 0 0
53 4 0 0
53 5 0 0
53 6 0 0
53 7 0 0
53 8 0 0
53 9 0 0
53 10 0 0
53 11 0 0
53 12 0 0
53 13 0.0108333 0.103521
53 14 0.100333 0.312413
53 15 0.231667 0.480627
53 16 0.444 0.677615
53 17 0.439833 0.673818
53 18 0.219167 0.460561
53 19 0.228167 0.457268
53 20 0.249333 0.449631
53 21 0.0366667 0.187938
53 22 0 0
53 23 0 0
53 24 0 0
53 25 0 0
53 26 0.0236667 0.152009
53 27 0 0
53 28 0 0
53 29 0 0
53 30 0 0
53 31 0 0
53 32 0 0
53 33 0 0
53 34 0 0
53 35 0 0
53 36 0 0
53 37 0 0
53 38 0 0
53 39 0 0
53 40 0 0
53 41 0 0
53 42 0 0
53 43 0 0
53 44 0 0
53 45 0 0
53 46 0 0
53 47 0 0
53 48 0.0015 0.0387006
53 49 0.1145 0.319991
53 50 0.005 0.0705329
53 51 0.0243333 0.154086
53 52 0.696833 0.72589
53 53 2.08667 1.20115
53 54 0.607167 0.702026
53 55 0.0541667 0.23144
53 56 0 0
53 57 0 0
53 58 0 0
53 59 0 0
53 60 0 0
53 61 0 0
53 62 0 0
53 63 0 0
53 64 0 0
53 65 0 0
53 66 0 0
53 67 0 0
53 68 0 0
53 69 0 0
53 70 0 0

54 1 0 0
54 2 0 0
54 3 0 0
54 4 0 0
54 5 0 0
54 6 0 0
54 7 0 0
54 8 0 0
54 9 0 0
54 10 0 0
54 11 0.00183333 0.0427804
54 12 0.117333 0.341432
54 13 1.00233 0.823603
54 14 1.20817 0.903408
54 15 0.586333 0.713353
54 16 0.185333 0.429329
54 17 0.0606667 0.260115
54 18 0.004 0.0631157
54 19 0.00233333 0.048248
54 20 0.000333333 0.0182544
54 21 0 0
54 22 0 0
54 23 0 0
54 24 0 0
54 25 0 0
54 26 0.168833 0.391146
54 27 0.00433333 0.0656872
54 28 0 0
54 29 0 0
54 30 0 0
54 31 0 0
54 32 0 0
54 33 0 0
54 34 0 0
54 35 0 0
54 36 0 0
54 37 0 0
54 38 0 0
54 39 0 0
54 40 0 0
54 41 0.0246667 0.161431
54 42 0.00183333 0.0427815
54 43 0 0
54 44 0 0
54 45 0 0
54 46 0 0
54 47 0 0
54 48 0.0108333 0.103519
54 49 0.0356667 0.186351
54 50 0 0
54 51 0 0
54 52 0.0218333 0.147271
54 53 0.607167 0.702026
54 54 2.19167 1.14376
54 55 1.183 0.817816
54 56 0.223167 0.434394
54 57 0 0
54 58 0 0
54 59 0 0
54 60 0 0
54 61 0 0
54 62 0 0
54 63 0 0
54 64 0 0
54 65 0 0
54 66 0 0
54 67 0 0
54 68 0 0
54 69 0 0
54 70 0 0

55 1 0 0
55 2 0 0
55 3 0 0
55 4 0 0
55 5 0 0
55 6 0 0
55 7 0 0
55 8 0 0
55 9 0 0
55 10 0 0
55 11 0.123 0.33844
55 12 0.303 0.532463
55 13 1.4305 0.901019
55 14 1.22633 0.860503
55 15 0.3065 0.532518
55 16 0.0065 0.0824066
55 17 0 0
55 18 0 0
55 19 0 0
55 20 0 0
55 21 0 0
55 22 0 0
55 23 0 0
55 24 0 0
55 25 0 0
55 26 0.0741667 0.269559
55 27 0.000666667 0.0258117
55 28 0 0
55 29 0 0
55 30 0 0
55 31 0 0
55 32 0 0
55 33 0 0
55 34 0 0
55 35 0 0
55 36 0 0
55 37 0 0
55 38 0 0
55 39 0 0
55 40 0 0
55 41 0.00583333 0.0783129
55 42 0 0
55 43 0 0
55 44 0 0
55 45 0 0
55 46 0 0
55 47 0.00116667 0.0341369
55 48 0.0201667 0.140569
55 49 0.0158333 0.124832
55 50 0 0
55 51 0 0
55 52 0 0
55 53 0.0541667 0.23144
55 54 1.183 0.817816
55 55 2.00017 0.994904
55 56 0.787667 0.7341
55 57 0.0908333 0.289675
55 58 0 0
55 59 0 0
55 60 0 0
55 61 0 0
55 62 0 0
55 63 0 0
55 64 0 0
55 65 0 0
55 66 0 0
55 67 0 0
55 68 0 0
55 69 0 0
55 70 0 0

56 1 0 0
56 2 0 0
56 3 0 0
56 4 0 0
56 5 0 0
56 6 0 0
56 7 0 0
56 8 0 0
56 9 0 0
56 10 0.0005 0.0223548
56 11 0.377667 0.564823
56 12 0.368833 0.548429
56 13 0.835667 0.763761
56 14 0.3785 0.56058
56 15 0.008 0.0909396
56 16 0 0
56 17 0 0
56 18 0 0
56 19 0 0
56 20 0 0
56 21 0 0
56 22 0 0
56 23 0 0
56 24 0 0
56 25 0 0
56 26 0 0
56 27 0 0
56 28 0 0
56 29 0 0
56 30 0 0
56 31 0 0
56 32 0 0
56 33 0 0
56 34 0 0
56 35 0 0
56 36 0 0
56 37 0 0
56 38 0 0
56 39 0 0
56 40 0 0
56 41 0.000166667 0.012908
56 42 0 0
56 43 0 0
56 44 0 0
56 45 0 0
56 46 0 0
56 47 0.00733333 0.0853186
56 48 0.001 0.0316066
56 49 0 0
56 50 0 0
56 51 0 0
56 52 0 0
56 53 0 0
56 54 0.223167 0.434394
56 55 0.787667 0.7341
56 56 1.3365 0.908447
56 57 0.4705 0.60618
56 58 0.0735 0.262228
56 59 0.000166667 0.0129084
56 60 0 0
56 61 0 0
56 62 0 0
56 63 0 0
56 64 0 0
56 65 0 0
56 66 0 0
56 67 0 0
56 68 0 0
56 69 0 0
56 70 0 0

57 1 0 0
57 2 0 0
57 3 0 0
57 4 0 0
57 5 0 0
57 6 0 0
57 7 0 0
57 8 0 0
57 9 0 0
57 10 0.0348333 0.183363
57 11 0.489167 0.625468
57 12 0.244333 0.462924
57 13 0.212333 0.43311
57 14 0.00483333 0.0693515
57 15 0 0
57 16 0 0
57 17 0 0
57 18 0 0
57 19 0 0
57 20 0 0
57 21 0 0
57 22 0 0
57 23 0 0
57 24 0 0
57 25 0 0
57 26 0 0
57 27 0 0
57 28 0 0
57 29 0 0
57 30 0 0
57 31 0 0
57 32 0 0
57 33 0 0
57 34 0 0
57 35 0 0
57 36 0 0
57 37 0 0
57 38 0 0
57 39 0 0
57 40 0 0
57 41 0 0
57 42 0 0
57 43 0 0
57 44 0 0
57 45 0 0
57 46 0.000666667 0.0258114
57 47 0.000666667 0.0258118
57 48 0 0
57 49 0 0
57 50 0 0
57 51 0 0
57 52 0 0
57 53 0 0
57 54 0 0
57 55 0.0908333 0.289675
57 56 0.4705 0.60618
57 57 0.9905 0.819796
57 58 0.409333 0.575722
57 59 0.0991667 0.306041
57 60 0.0005 0.0223549
57 61 0 0
57 62 0 0
57 63 0 0
57 64 0 0
57 65 0 0
57 66 0 0
57 67 0 0
57 68 0 0
57 69 0 0
57 70 0 0

58 1 0 0
58 2 0 0
58 3 0 0
58 4 0 0
58 5 0 0
58 6 0 0
58 7 0 0
58 8 0.000166667 0.0129084
58 9 0.000166667 0.0129083
58 10 0.2485 0.460524
58 11 0.615833 0.705401
58 12 0.2835 0.484898
58 13 0.00816667 0.0899961
58 14 0 0
58 15 0 0
58 16 0 0
58 17 0 0
58 18 0 0
58 19 0 0
58 20 0 0
58 21 0 0
58 22 0 0
58 23 0 0
58 24 0 0
58 25 0 0
58 26 0 0
58 27 0 0
58 28 0 0
58 29 0 0
58 30 0 0
58 31 0 0
58 32 0 0
58 33 0 0
58 34 0 0
58 35 0 0
58 36 0 0
58 37 0 0
58 38 0 0
58 39 0 0
58 40 0 0
58 41 0 0
58 42 0 0
58 43 0 0
58 44 0 0
58 45 0 0
58 46 0 0
58 47 0 0
58 48 0 0
58 49 0 0
58 50 0 0
58 51 0 0
58 52 0 0
58 53 0 0
58 54 0 0
58 55 0 0
58 56 0.0735 0.262228
58 57 0.409333 0.575722
58 58 1.07 0.887757
58 59 0.6085 0.686717
58 60 0.210833 0.427839
58 61 0 0
58 62 0 0
58 63 0 0
58 64 0 0
58 65 0 0
58 66 0 0
58 67 0 0
58 68 0 0
58 69 0 0
58 70 0 0

59 1 0 0
59 2 0 0
59 3 0 0
59 4 0.000166667 0.0129078
59 5 0.000333333 0.0182546
59 6 0.000666667 0.0258116
59 7 0.00183333 0.0427794
59 8 0.0015 0.0387015
59 9 0.000166667 0.0129084
59 10 0.8815 0.703434
59 11 1.20117 0.716286
59 12 0.538833 0.502137
59 13 0 0
59 14 0 0
59 15 0 0
59 16 0 0
59 17 0 0
59 18 0 0
59 19 0 0
59 20 0 0
59 21 0 0
59 22 0 0
59 23 0 0
59 24 0 0
59 25 0 0
59 26 0 0
59 27 0 0
59 28 0 0
59 29 0 0
59 30 0 0
59 31 0 0
59 32 0 0
59 33 0 0
59 34 0 0
59 35 0 0
59 36 0 0
59 37 0 0
59 38 0 0
59 39 0 0
59 40 0 0
59 41 0 0
59 42 0 0
59 43 0 0
59 44 0 0
59 45 0 0
59 46 0 0
59 47 0 0
59 48 0 0
59 49 0 0
59 50 0 0
59 51 0 0
59 52 0 0
59 53 0 0
59 54 0 0
59 55 0 0
59 56 0.000166667 0.0129084
59 57 0.0991667 0.306041
59 58 0.6085 0.686717
59 59 1.76517 0.934003
59 60 1.02767 0.755572
59 61 0.0716667 0.268692
59 62 0 0
59 63 0 0
59 64 0 0
59 65 0 0
59 66 0 0
59 67 0 0
59 68 0 0
59 69 0 0
59 70 0 0

60 1 0 0
60 2 0.000333333 0.0182546
60 3 0.00183333 0.0465159
60 4 0.005 0.0728569
60 5 0.0126667 0.121817
60 6 0.0148333 0.12226
60 7 0.0138333 0.121002
60 8 0.0161667 0.13381
60 9 0.0105 0.103553
60 10 1.367 0.789074
60 11 0.924833 0.565259
60 12 0.205667 0.404188
60 13 0 0
60 14 0 0
60 15 0 0
60 16 0 0
60 17 0 0
60 18 0 0
60 19 0 0
60 20 0 0
60 21 0 0
60 22 0 0
60 23 0 0
60 24 0 0
60 25 0 0
60 26 0 0
60 27 0 0
60 28 0 0
60 29 0 0
60 30 0 0
60 31 0 0
60 32 0 0
60 33 0 0
60 34 0 0
60 35 0 0
60 36 0 0
60 37 0 0
60 38 0 0
60 39 0 0
60 40 0 0
60 41 0 0
60 42 0 0
60 43 0 0
60 44 0 0
60 45 0 0
60 46 0 0
60 47 0 0
60 48 0 0
60 49 0 0
60 50 0 0
60 51 0 0
60 52 0 0
60 53 0 0
60 54 0 0
60 55 0 0
60 56 0 0
60 57 0.0005 0.0223549
60 58 0.210833 0.427839
60 59 1.02767 0.755572
60 60 2.0645 0.976573
60 61 0.8215 0.737104
60 62 0.0608333 0.239722
60 63 0 0
60 64 0 0
60 65 0 0
60 66 0 0
60 67 0 0
60 68 0 0
60 69 0 0
60 70 0 0

61 1 0.0055 0.078337
61 2 0.0266667 0.174048
61 3 0.0533333 0.249967
61 4 0.066 0.27138
61 5 0.0666667 0.271836
61 6 0.0445 0.213359
61 7 0.0193333 0.142453
61 8 0.0313333 0.174216
61 9 0.027 0.164133
61 10 0.558833 0.560824
61 11 0.0563333 0.243913
61 12 0 0
61 13 0 0
61 14 0 0
61 15 0 0
61 16 0 0
61 17 0 0
61 18 0 0
61 19 0 0
61 20 0 0
61 21 0 0
61 22 0 0
61 23 0 0
61 24 0 0
61 25 0 0
61 26 0 0
61 27 0 0
61 28 0 0
61 29 0 0
61 30 0 0
61 31 0 0
61 32 0 0
61 33 0 0
61 34 0 0
61 35 0 0
61 36 0 0
61 37 0 0
61 38 0 0
61 39 0.000166667 0.0129079
61 40 0.000833333 0.0288524
61 41 0 0
61 42 0 0
61 43 0 0
61 44 0 0
61 45 0 0
61 46 0 0
61 47 0 0
61 48 0 0
61 49 0 0
61 50 0 0
61 51 0 0
61 52 0 0
61 53 0 0
61 54 0 0
61 55 0 0
61 56 0 0
61 57 0 0
61 58 0 0
61 59 0.0716667 0.268692
61 60 0.8215 0.737104
61 61 1.47533 0.976265
61 62 0.459167 0.609091
61 63 0.0705 0.262423
61 64 0.000833333 0.0288556
61 65 0 0
61 66 0 0
61 67 0 0
61 68 0 0
61 69 0 0
61 70 0 0

62 1 0.265 0.537061
62 2 0.335 0.605888
62 3 0.223667 0.498651
62 4 0.0918333 0.310475
62 5 0.0288333 0.169312
62 6 0.00983333 0.0986714
62 7 0.002 0.0446753
62 8 0 0
62 9 0.000166667 0.0129087
62 10 0.0106667 0.102729
62 11 0 0
62 12 0 0
62 13 0 0
62 14 0 0
62 15 0 0
62 16 0 0
62 17 0 0
62 18 0 0
62 19 0 0
62 20 0 0
62 21 0 0
62 22 0 0
62 23 0 0
62 24 0 0
62 25 0 0
62 26 0 0
62 27 0 0
62 28 0 0
62 29 0 0
62 30 0 0
62 31 0 0
62 32 0 0
62 33 0 0
62 34 0 0
62 35 0 0
62 36 0 0
62 37 0 0
62 38 0.0158333 0.124834
62 39 0.0316667 0.180734
62 40 0.00916667 0.0970354
62 41 0 0
62 42 0 0
62 43 0 0
62 44 0 0
62 45 0 0
62 46 0 0
62 47 0 0
62 48 0 0
62 49 0 0
62 50 0 0
62 51 0 0
62 52 0 0
62 53 0 0
62 54 0 0
62 55 0 0
62 56 0 0
62 57 0 0
62 58 0 0
62 59 0 0
62 60 0.0608333 0.239722
62 61 0.459167 0.609091
62 62 1.62233 1.03134
62 63 0.987667 0.822531
62 64 0.271833 0.472516
62 65 0 0
62 66 0 0
62 67 0 0
62 68 0 0
62 69 0 0
62 70 0 0

63 1 0.653833 0.78295
63 2 0.433 0.661204
63 3 0.138 0.376326
63 4 0.0115 0.109703
63 5 0 0
63 6 0 0
63 7 0 0
63 8 0 0
63 9 0 0
63 10 0 0
63 11 0 0
63 12 0 0
63 13 0 0
63 14 0 0
63 15 0 0
63 16 0 0
63 17 0 0
63 18 0 0
63 19 0 0
63 20 0 0
63 21 0 0
63 22 0 0
63 23 0 0
63 24 0 0
63 25 0 0
63 26 0 0
63 27 0 0
63 28 0 0
63 29 0 0
63 30 0 0
63 31 0 0
63 32 0 0
63 33 0 0
63 34 0 0
63 35 0 0
63 36 0.0005 0.0223549
63 37 0.0506667 0.21931
63 38 0.2155 0.415206
63 39 0.125167 0.332915
63 40 0.0025 0.0499416
63 41 0 0
63 42 0 0
63 43 0 0
63 44 0 0
63 45 0 0
63 46 0 0
63 47 0 0
63 48 0 0
63 49 0 0
63 50 0 0
63 51 0 0
63 52 0 0
63 53 0 0
63 54 0 0
63 55 0 0
63 56 0 0
63 57 0 0
63 58 0 0
63 59 0 0
63 60 0 0
63 61 0.0705 0.262423
63 62 0.987667 0.822531
63 63 2.1475 1.05313
63 64 0.9055 0.781608
63 65 0.166667 0.391006
63 66 0.0116667 0.107383
63 67 0 0
63 68 0 0
63 69 0 0
63 70 0 0

64 1 0.3205 0.568994
64 2 0.0775 0.281362
64 3 0.003 0.0546888
64 4 0 0
64 5 0 0
64 6 0 0
64 7 0 0
64 8 0 0
64 9 0 0
64 10 0 0
64 11 0 0
64 12 0 0
64 13 0 0
64 14 0 0
64 15 0 0
64 16 0 0
64 17 0 0
64 18 0 0
64 19 0 0
64 20 0 0
64 21 0 0
64 22 0 0
64 23 0 0
64 24 0 0
64 25 0 0
64 26 0 0
64 27 0 0
64 28 0 0
64 29 0 0
64 30 0 0
64 31 0 0
64 32 0 0
64 33 0 0
64 34 0 0
64 35 0.000833333 0.0288535
64 36 0.0936667 0.29533
64 37 0.133167 0.34318
64 38 0.0415 0.199447
64 39 0.00216667 0.0464978
64 40 0 0
64 41 0 0
64 42 0 0
64 43 0 0
64 44 0 0
64 45 0 0
64 46 0 0
64 47 0 0
64 48 0 0
64 49 0 0
64 50 0 0
64 51 0 0
64 52 0 0
64 53 0 0
64 54 0 0
64 55 0 0
64 56 0 0
64 57 0 0
64 58 0 0
64 59 0 0
64 60 0 0
64 61 0.000833333 0.0288556
64 62 0.271833 0.472516
64 63 0.9055 0.781608
64 64 1.73383 0.975187
64 65 0.829167 0.747883
64 66 0.393667 0.545019
64 67 0.0205 0.141701
64 68 0 0
64 69 0 0
64 70 0 0

65 1 0.0523333 0.234369
65 2 0.000833333 0.0288551
65 3 0 0
65 4 0 0
65 5 0 0
65 6 0 0
65 7 0 0
65 8 0.055 0.227974
65 9 0.0438333 0.204727
65 10 0 0
65 11 0 0
65 12 0 0
65 13 0 0
65 14 0 0
65 15 0 0
65 16 0 0
65 17 0 0
65 18 0 0
65 19 0 0
65 20 0 0
65 21 0 0
65 22 0 0
65 23 0 0
65 24 0 0
65 25 0 0
65 26 0 0
65 27 0 0
65 28 0 0
65 29 0 0
65 30 0 0
65 31 0 0
65 32 0 0
65 33 0 0
65 34 0 0
65 35 0.0616667 0.240551
65 36 0.225333 0.435768
65 37 0.0843333 0.280867
65 38 0.00233333 0.04825
65 39 0 0
65 40 0 0
65 41 0 0
65 42 0 0
65 43 0 0
65 44 0 0
65 45 0 0
65 46 0 0
65 47 0 0
65 48 0 0
65 49 0 0
65 50 0 0
65 51 0 0
65 52 0 0
65 53 0 0
65 54 0 0
65 55 0 0
65 56 0 0
65 57 0 0
65 58 0 0
65 59 0 0
65 60 0 0
65 61 0 0
65 62 0 0
65 63 0.166667 0.391006
65 64 0.829167 0.747883
65 65 1.424 0.912253
65 66 0.805 0.732109
65 67 0.186833 0.408574
65 68 0.00216667 0.0464978
65 69 0 0
65 70 0 0

66 1 0.0115 0.108172
66 2 0 0
66 3 0 0
66 4 0 0
66 5 0 0
66 6 0 0
66 7 0.003 0.0546893
66 8 0.0005 0.022355
66 9 0 0
66 10 0 0
66 11 0 0
66 12 0 0
66 13 0 0
66 14 0 0
66 15 0 0
66 16 0 0
66 17 0 0
66 18 0 0
66 19 0 0
66 20 0 0
66 21 0 0
66 22 0 0
66 23 0 0
66 24 0 0
66 25 0 0
66 26 0 0
66 27 0 0
66 28 0 0
66 29 0 0
66 30 0 0
66 31 0 0
66 32 0 0
66 33 0 0
66 34 0 0
66 35 0.0015 0.0386983
66 36 0.0723333 0.259031
66 37 0.000333333 0.0182546
66 38 0 0
66 39 0 0
66 40 0 0
66 41 0 0
66 42 0 0
66 43 0 0
66 44 0 0
66 45 0 0
66 46 0 0
66 47 0 0
66 48 0 0
66 49 0 0
66 50 0 0
66 51 0 0
66 52 0 0
66 53 0 0
66 54 0 0
66 55 0 0
66 56 0 0
66 57 0 0
66 58 0 0
66 59 0 0
66 60 0 0
66 61 0 0
66 62 0 0
66 63 0.0116667 0.107383
66 64 0.393667 0.545019
66 65 0.805 0.732109
66 66 1.34867 0.877938
66 67 0.609 0.672633
66 68 0.178 0.401634
66 69 0.0005 0.0223549
66 70 0 0

67 1 0.0025 0.0531683
67 2 0 0
67 3 0 0
67 4 0 0
67 5 0 0
67 6 0.000333333 0.0182546
67 7 0.000166667 0.0129082
67 8 0 0
67 9 0 0
67 10 0 0
67 11 0 0
67 12 0 0
67 13 0 0
67 14 0 0
67 15 0 0
67 16 0 0
67 17 0 0
67 18 0 0
67 19 0 0
67 20 0 0
67 21 0 0
67 22 0 0
67 23 0 0
67 24 0 0
67 25 0 0
67 26 0 0
67 27 0 0
67 28 0 0
67 29 0 0
67 30 0 0
67 31 0 0
67 32 0 0
67 33 0 0
67 34 0 0
67 35 0 0
67 36 0 0
67 37 0 0
67 38 0 0
67 39 0 0
67 40 0 0
67 41 0 0
67 42 0 0
67 43 0 0
67 44 0 0
67 45 0 0
67 46 0 0
67 47 0 0
67 48 0 0
67 49 0 0
67 50 0 0
67 51 0 0
67 52 0 0
67 53 0 0
67 54 0 0
67 55 0 0
67 56 0 0
67 57 0 0
67 58 0 0
67 59 0 0
67 60 0 0
67 61 0 0
67 62 0 0
67 63 0 0
67 64 0.0205 0.141701
67 65 0.186833 0.408574
67 66 0.609 0.672633
67 67 1.3075 0.81604
67 68 0.778333 0.657669
67 69 0.0845 0.2823
67 70 0 0

68 1 0.002 0.0446756
68 2 0 0
68 3 0 0
68 4 0 0
68 5 0.000166667 0.0129083
68 6 0 0
68 7 0 0
68 8 0 0
68 9 0 0
68 10 0 0
68 11 0 0
68 12 0 0
68 13 0 0
68 14 0 0
68 15 0 0
68 16 0 0
68 17 0 0
68 18 0 0
68 19 0 0
68 20 0 0
68 21 0 0
68 22 0 0
68 23 0 0
68 24 0 0
68 25 0 0
68 26 0 0
68 27 0 0
68 28 0 0
68 29 0 0
68 30 0 0
68 31 0 0
68 32 0 0
68 33 0 0
68 34 0 0
68 35 0 0
68 36 0 0
68 37 0 0
68 38 0 0
68 39 0 0
68 40 0 0
68 41 0 0
68 42 0 0
68 43 0 0
68 44 0 0
68 45 0 0
68 46 0 0
68 47 0 0
68 48 0 0
68 49 0 0
68 50 0 0
68 51 0 0
68 52 0 0
68 53 0 0
68 54 0 0
68 55 0 0
68 56 0 0
68 57 0 0
68 58 0 0
68 59 0 0
68 60 0 0
68 61 0 0
68 62 0 0
68 63 0 0
68 64 0 0
68 65 0.00216667 0.0464978
68 66 0.178 0.401634
68 67 0.778333 0.657669
68 68 1.14367 0.783612
68 69 0.2965 0.51177
68 70 0.0491667 0.21927

69 1 0 0
69 2 0 0
69 3 0 0
69 4 0.000333333 0.0182545
69 5 0 0
69 6 0 0
69 7 0 0
69 8 0 0
69 9 0 0
69 10 0 0
69 11 0 0
69 12 0 0
69 13 0 0
69 14 0 0
69 15 0 0
69 16 0 0
69 17 0 0
69 18 0 0
69 19 0 0
69 20 0 0
69 21 0 0
69 22 0 0
69 23 0 0
69 24 0 0
69 25 0 0
69 26 0 0
69 27 0 0
69 28 0 0
69 29 0 0
69 30 0 0
69 31 0 0
69 32 0 0
69 33 0 0
69 34 0 0
69 35 0 0
69 36 0 0
69 37 0 0
69 38 0 0
69 39 0 0
69 40 0 0
69 41 0 0
69 42 0 0
69 43 0 0
69 44 0 0
69 45 0 0
69 46 0 0
69 47 0 0
69 48 0 0
69 49 0 0
69 50 0 0
69 51 0 0
69 52 0 0
69 53 0 0
69 54 0 0
69 55 0 0
69 56 0 0
69 57 0 0
69 58 0 0
69 59 0 0
69 60 0 0
69 61 0 0
69 62 0 0
69 63 0 0
69 64 0 0
69 65 0 0
69 66 0.0005 0.0223549
69 67 0.0845 0.2823
69 68 0.2965 0.51177
69 69 0.503 0.651397
69 70 0.1815 0.40771

70 1 0 0
70 2 0 0
70 3 0.00116667 0.0341373
70 4 0.000333333 0.0182545
70 5 0 0
70 6 0 0
70 7 0 0
70 8 0 0
70 9 0 0
70 10 0 0
70 11 0 0
70 12 0 0
70 13 0 0
70 14 0 0
70 15 0 0
70 16 0 0
70 17 0 0
70 18 0 0
70 19 0 0
70 20 0 0
70 21 0 0
70 22 0 0
70 23 0 0
70 24 0 0
70 25 0 0
70 26 0 0
70 27 0 0
70 28 0 0
70 29 0 0
70 30 0 0
70 31 0 0
70 32 0 0
70 33 0 0
70 34 0 0
70 35 0 0
70 36 0 0
70 37 0 0
70 38 0 0
70 39 0 0
70 40 0 0
70 41 0 0
70 42 0 0
70 43 0 0
70 44 0 0
70 45 0 0
70 46 0 0
70 47 0 0
70 48 0 0
70 49 0 0
70 50 0 0
70 51 0 0
70 52 0 0
70 53 0 0
70 54 0 0
70 55 0 0
70 56 0 0
70 57 0 0
70 58 0 0
70 59 0 0
70 60 0 0
70 61 0 0
70 62 0 0
70 63 0 0
70 64 0 0
70 65 0 0
70 66 0 0
70 67 0 0
70 68 0.0491667 0.21927
70 69 0.1815 0.40771
70 70 0.313667 0.520529
