# Supplementary material for: Potential effects of metal ion induced two-state allostery on the regulatory mechanism of add adenine riboswitch
Source: Commun Biol. 2022 Oct 22;5:1120. doi: 10.1038/s42003-022-04096-z (PMC9588036; doi:10.1038/s42003-022-04096-z)
Supplement: Supplementary file 5 — Supplementary Data 2 [file 42003_2022_4096_MOESM5_ESM.zip › Supplementary Data 2/fig4_data/k-2d-kf-2.txt]

1 1 1.43833 1.18258
1 2 0.39 0.594047
1 3 0.121333 0.335565
1 4 0.00116667 0.0341375
1 5 0 0
1 6 0 0
1 7 0 0
1 8 0 0
1 9 0 0
1 10 0 0
1 11 0 0
1 12 0 0
1 13 0 0
1 14 0 0
1 15 0 0
1 16 0 0
1 17 0 0
1 18 0 0
1 19 0 0
1 20 0 0
1 21 0 0
1 22 0 0
1 23 0 0
1 24 0 0
1 25 0 0
1 26 0 0
1 27 0 0
1 28 0 0
1 29 0 0
1 30 0 0
1 31 0 0
1 32 0 0
1 33 0 0
1 34 0 0
1 35 0 0
1 36 0 0
1 37 0.000166667 0.0129086
1 38 0.000833333 0.0288537
1 39 0 0
1 40 0 0
1 41 0 0
1 42 0 0
1 43 0 0
1 44 0 0
1 45 0 0
1 46 0 0
1 47 0 0
1 48 0 0
1 49 0 0
1 50 0 0
1 51 0 0
1 52 0 0
1 53 0 0
1 54 0 0
1 55 0 0
1 56 0 0
1 57 0 0
1 58 0 0
1 59 0 0
1 60 0 0
1 61 0.00783333 0.0900277
1 62 0.249667 0.515447
1 63 0.634833 0.795507
1 64 0.510333 0.757345
1 65 0.1935 0.494367
1 66 0.0678333 0.263759
1 67 0.025 0.160339
1 68 0.0146667 0.120212
1 69 0 0
1 70 0 0

2 1 0.39 0.594047
2 2 0.759833 0.795928
2 3 0.3735 0.563329
2 4 0.0835 0.282586
2 5 0 0
2 6 0 0
2 7 0 0
2 8 0 0
2 9 0 0
2 10 0 0
2 11 0 0
2 12 0 0
2 13 0 0
2 14 0 0
2 15 0 0
2 16 0 0
2 17 0 0
2 18 0 0
2 19 0 0
2 20 0 0
2 21 0 0
2 22 0 0
2 23 0 0
2 24 0 0
2 25 0 0
2 26 0 0
2 27 0 0
2 28 0 0
2 29 0 0
2 30 0 0
2 31 0 0
2 32 0 0
2 33 0 0
2 34 0 0
2 35 0 0
2 36 0 0
2 37 0 0
2 38 0.000166667 0.0129078
2 39 0 0
2 40 0 0
2 41 0 0
2 42 0 0
2 43 0 0
2 44 0 0
2 45 0 0
2 46 0 0
2 47 0 0
2 48 0 0
2 49 0 0
2 50 0 0
2 51 0 0
2 52 0 0
2 53 0 0
2 54 0 0
2 55 0 0
2 56 0 0
2 57 0 0
2 58 0 0
2 59 0 0
2 60 0.0005 0.0223548
2 61 0.024 0.161521
2 62 0.221 0.499479
2 63 0.278667 0.547415
2 64 0.0525 0.232545
2 65 0.0005 0.0223549
2 66 0 0
2 67 0 0
2 68 0 0
2 69 0 0
2 70 0 0

3 1 0.121333 0.335565
3 2 0.3735 0.563329
3 3 0.705333 0.746895
3 4 0.319333 0.519307
3 5 0.0655 0.248084
3 6 0 0
3 7 0 0
3 8 0 0
3 9 0 0
3 10 0 0
3 11 0 0
3 12 0 0
3 13 0 0
3 14 0 0
3 15 0 0
3 16 0 0
3 17 0 0
3 18 0 0
3 19 0 0
3 20 0 0
3 21 0 0
3 22 0 0
3 23 0 0
3 24 0 0
3 25 0 0
3 26 0 0
3 27 0 0
3 28 0 0
3 29 0 0
3 30 0 0
3 31 0 0
3 32 0 0
3 33 0 0
3 34 0 0
3 35 0 0
3 36 0 0
3 37 0 0
3 38 0 0
3 39 0 0
3 40 0 0
3 41 0 0
3 42 0 0
3 43 0 0
3 44 0 0
3 45 0 0
3 46 0 0
3 47 0 0
3 48 0 0
3 49 0 0
3 50 0 0
3 51 0 0
3 52 0 0
3 53 0 0
3 54 0 0
3 55 0 0
3 56 0 0
3 57 0 0
3 58 0 0
3 59 0 0
3 60 0.000833333 0.0288558
3 61 0.0415 0.220105
3 62 0.149333 0.411531
3 63 0.098 0.32052
3 64 0.00533333 0.0728355
3 65 0 0
3 66 0 0
3 67 0 0
3 68 0 0
3 69 0 0
3 70 0.0005 0.0223548

4 1 0.00116667 0.0341375
4 2 0.0835 0.282586
4 3 0.319333 0.519307
4 4 0.665667 0.722888
4 5 0.323667 0.522389
4 6 0.078 0.27187
4 7 0.001 0.0316065
4 8 0 0
4 9 0 0
4 10 0 0
4 11 0 0
4 12 0 0
4 13 0 0
4 14 0 0
4 15 0 0
4 16 0 0
4 17 0 0
4 18 0 0
4 19 0 0
4 20 0 0
4 21 0 0
4 22 0 0
4 23 0 0
4 24 0 0
4 25 0 0
4 26 0 0
4 27 0 0
4 28 0 0
4 29 0 0
4 30 0 0
4 31 0 0
4 32 0 0
4 33 0 0
4 34 0 0
4 35 0 0
4 36 0 0
4 37 0 0
4 38 0 0
4 39 0 0
4 40 0 0
4 41 0 0
4 42 0 0
4 43 0 0
4 44 0 0
4 45 0 0
4 46 0 0
4 47 0 0
4 48 0 0
4 49 0 0
4 50 0 0
4 51 0 0
4 52 0 0
4 53 0 0
4 54 0 0
4 55 0 0
4 56 0 0
4 57 0 0
4 58 0 0
4 59 0 0
4 60 0.00433333 0.0705798
4 61 0.056 0.257942
4 62 0.0716667 0.271777
4 63 0.0131667 0.11544
4 64 0.000166667 0.0129086
4 65 0 0
4 66 0 0
4 67 0 0
4 68 0 0
4 69 0 0
4 70 0.000166667 0.0129083

5 1 0 0
5 2 0 0
5 3 0.0655 0.248084
5 4 0.323667 0.522389
5 5 0.812667 0.774315
5 6 0.460333 0.607538
5 7 0.1155 0.327867
5 8 0.000166667 0.0129088
5 9 0 0
5 10 0 0
5 11 0 0
5 12 0 0
5 13 0 0
5 14 0 0
5 15 0 0
5 16 0 0
5 17 0 0
5 18 0 0
5 19 0 0
5 20 0 0
5 21 0 0
5 22 0 0
5 23 0 0
5 24 0 0
5 25 0 0
5 26 0 0
5 27 0 0
5 28 0 0
5 29 0 0
5 30 0 0
5 31 0 0
5 32 0 0
5 33 0 0
5 34 0 0
5 35 0 0
5 36 0 0
5 37 0 0
5 38 0 0
5 39 0 0
5 40 0 0
5 41 0 0
5 42 0 0
5 43 0 0
5 44 0 0
5 45 0 0
5 46 0 0
5 47 0 0
5 48 0 0
5 49 0 0
5 50 0 0
5 51 0 0
5 52 0 0
5 53 0 0
5 54 0 0
5 55 0 0
5 56 0 0
5 57 0 0
5 58 0 0
5 59 0 0
5 60 0.0103333 0.109056
5 61 0.0611667 0.272202
5 62 0.0448333 0.226178
5 63 0.004 0.0681943
5 64 0 0
5 65 0 0
5 66 0 0
5 67 0 0
5 68 0.000166667 0.0129078
5 69 0 0
5 70 0 0

6 1 0 0
6 2 0 0
6 3 0 0
6 4 0.078 0.27187
6 5 0.460333 0.607538
6 6 0.860167 0.794747
6 7 0.385667 0.571474
6 8 0.0573333 0.236035
6 9 0.000333333 0.0182544
6 10 0.00883333 0.0953311
6 11 0 0
6 12 0 0
6 13 0 0
6 14 0 0
6 15 0 0
6 16 0 0
6 17 0 0
6 18 0 0
6 19 0 0
6 20 0 0
6 21 0 0
6 22 0 0
6 23 0 0
6 24 0 0
6 25 0 0
6 26 0 0
6 27 0 0
6 28 0 0
6 29 0 0
6 30 0 0
6 31 0 0
6 32 0 0
6 33 0 0
6 34 0 0
6 35 0 0
6 36 0 0
6 37 0 0
6 38 0 0
6 39 0 0
6 40 0 0
6 41 0 0
6 42 0 0
6 43 0 0
6 44 0 0
6 45 0 0
6 46 0 0
6 47 0 0
6 48 0 0
6 49 0 0
6 50 0 0
6 51 0 0
6 52 0 0
6 53 0 0
6 54 0 0
6 55 0 0
6 56 0 0
6 57 0 0
6 58 0 0
6 59 0.0005 0.0223549
6 60 0.0153333 0.126882
6 61 0.0531667 0.245641
6 62 0.031 0.19332
6 63 0.00766667 0.0945559
6 64 0 0
6 65 0 0
6 66 0 0
6 67 0.000166667 0.0129088
6 68 0 0
6 69 0 0
6 70 0 0

7 1 0 0
7 2 0 0
7 3 0 0
7 4 0.001 0.0316065
7 5 0.1155 0.327867
7 6 0.385667 0.571474
7 7 0.9635 0.844069
7 8 0.486333 0.626755
7 9 0.176833 0.406066
7 10 0.224333 0.453887
7 11 0.011 0.110511
7 12 0 0
7 13 0 0
7 14 0 0
7 15 0 0
7 16 0 0
7 17 0 0
7 18 0 0
7 19 0 0
7 20 0 0
7 21 0 0
7 22 0 0
7 23 0 0
7 24 0 0
7 25 0 0
7 26 0 0
7 27 0 0
7 28 0 0
7 29 0 0
7 30 0 0
7 31 0 0
7 32 0 0
7 33 0 0
7 34 0.00116667 0.0341369
7 35 0.022 0.148937
7 36 0.000166667 0.0129088
7 37 0 0
7 38 0 0
7 39 0 0
7 40 0 0
7 41 0 0
7 42 0 0
7 43 0 0
7 44 0 0
7 45 0 0
7 46 0 0
7 47 0 0
7 48 0 0
7 49 0 0
7 50 0 0
7 51 0 0
7 52 0 0
7 53 0 0
7 54 0 0
7 55 0 0
7 56 0 0
7 57 0 0
7 58 0.000166667 0.0129087
7 59 0.00116667 0.0341365
7 60 0.021 0.151305
7 61 0.0353333 0.198544
7 62 0.018 0.139076
7 63 0.00733333 0.0853197
7 64 0.0015 0.0387003
7 65 0.000166667 0.0129086
7 66 0.00333333 0.0576396
7 67 0 0
7 68 0 0
7 69 0 0
7 70 0 0

8 1 0 0
8 2 0 0
8 3 0 0
8 4 0 0
8 5 0.000166667 0.0129088
8 6 0.0573333 0.236035
8 7 0.486333 0.626755
8 8 2.03467 0.940446
8 9 1.34833 0.898135
8 10 0.687667 0.771658
8 11 0.0668333 0.280532
8 12 0.000166667 0.0129085
8 13 0 0
8 14 0 0
8 15 0 0
8 16 0 0
8 17 0 0
8 18 0 0
8 19 0 0
8 20 0 0
8 21 0 0
8 22 0 0
8 23 0 0
8 24 0 0
8 25 0 0
8 26 0 0
8 27 0 0
8 28 0 0
8 29 0 0
8 30 0 0
8 31 0 0
8 32 0 0
8 33 0.00833333 0.0927198
8 34 0.136333 0.359286
8 35 0.884 0.607627
8 36 0.0148333 0.120887
8 37 0 0
8 38 0 0
8 39 0 0
8 40 0 0
8 41 0 0
8 42 0 0
8 43 0 0
8 44 0 0
8 45 0 0
8 46 0 0
8 47 0 0
8 48 0 0
8 49 0 0
8 50 0 0
8 51 0 0
8 52 0 0
8 53 0 0
8 54 0 0
8 55 0 0
8 56 0 0
8 57 0.000166667 0.0129087
8 58 0.000333333 0.0182544
8 59 0.0025 0.0499379
8 60 0.0268333 0.175442
8 61 0.0373333 0.193056
8 62 0.00116667 0.0341369
8 63 0.000333333 0.0182544
8 64 0.0015 0.0387
8 65 0.0405 0.197116
8 66 0.001 0.0316065
8 67 0 0
8 68 0 0
8 69 0 0
8 70 0 0

9 1 0 0
9 2 0 0
9 3 0 0
9 4 0 0
9 5 0 0
9 6 0.000333333 0.0182544
9 7 0.176833 0.406066
9 8 1.34833 0.898135
9 9 1.90033 1.06664
9 10 0.6835 0.723884
9 11 0.102833 0.316639
9 12 0 0
9 13 0.003 0.0546903
9 14 0.000166667 0.0129088
9 15 0 0
9 16 0 0
9 17 0 0
9 18 0 0
9 19 0 0
9 20 0 0
9 21 0 0
9 22 0 0
9 23 0 0
9 24 0 0
9 25 0 0
9 26 0 0
9 27 0 0
9 28 0 0
9 29 0 0
9 30 0 0
9 31 0 0
9 32 0 0
9 33 0.0591667 0.240139
9 34 0.362 0.536322
9 35 0.851833 0.708667
9 36 0.0103333 0.101127
9 37 0.0005 0.0223551
9 38 0 0
9 39 0 0
9 40 0 0
9 41 0 0
9 42 0 0
9 43 0 0
9 44 0 0
9 45 0 0
9 46 0 0
9 47 0 0
9 48 0 0
9 49 0 0
9 50 0 0
9 51 0 0
9 52 0 0
9 53 0 0
9 54 0 0
9 55 0 0
9 56 0 0
9 57 0.0005 0.022355
9 58 0.0005 0.0223548
9 59 0.0005 0.0223548
9 60 0.0115 0.109701
9 61 0.0221667 0.148346
9 62 0 0
9 63 0 0
9 64 0.000833333 0.0288547
9 65 0.0328333 0.178209
9 66 0 0
9 67 0 0
9 68 0 0
9 69 0 0
9 70 0 0

10 1 0 0
10 2 0 0
10 3 0 0
10 4 0 0
10 5 0 0
10 6 0.00883333 0.0953311
10 7 0.224333 0.453887
10 8 0.687667 0.771658
10 9 0.6835 0.723884
10 10 3.23167 1.0286
10 11 1.429 0.81073
10 12 0.246667 0.444771
10 13 0.0015 0.0387005
10 14 0 0
10 15 0 0
10 16 0 0
10 17 0 0
10 18 0 0
10 19 0 0
10 20 0 0
10 21 0 0
10 22 0 0
10 23 0 0
10 24 0 0
10 25 0 0
10 26 0 0
10 27 0 0
10 28 0 0
10 29 0 0
10 30 0 0
10 31 0 0
10 32 0 0
10 33 0 0
10 34 0.00816667 0.0899974
10 35 0.054 0.230407
10 36 0 0
10 37 0.000166667 0.0129088
10 38 0 0
10 39 0.000166667 0.0129088
10 40 0.00116667 0.0341374
10 41 0 0
10 42 0 0
10 43 0 0
10 44 0 0
10 45 0 0
10 46 0 0
10 47 0 0
10 48 0 0
10 49 0 0
10 50 0 0
10 51 0 0
10 52 0 0
10 53 0 0
10 54 0 0
10 55 0 0
10 56 0.000833333 0.0288558
10 57 0.0385 0.195831
10 58 0.244 0.465254
10 59 0.774667 0.687672
10 60 1.21517 0.818055
10 61 0.497667 0.561837
10 62 0.0165 0.12739
10 63 0.000833333 0.0288547
10 64 0.000833333 0.0288547
10 65 0 0
10 66 0 0
10 67 0 0
10 68 0 0
10 69 0 0
10 70 0 0

11 1 0 0
11 2 0 0
11 3 0 0
11 4 0 0
11 5 0 0
11 6 0 0
11 7 0.011 0.110511
11 8 0.0668333 0.280532
11 9 0.102833 0.316639
11 10 1.429 0.81073
11 11 3.22 0.863273
11 12 1.629 0.741883
11 13 0.430167 0.575439
11 14 0.0138333 0.116797
11 15 0 0
11 16 0 0
11 17 0 0
11 18 0 0
11 19 0 0
11 20 0 0
11 21 0 0
11 22 0 0
11 23 0 0
11 24 0 0
11 25 0 0
11 26 0.00183333 0.0427808
11 27 0 0
11 28 0 0
11 29 0 0
11 30 0 0
11 31 0 0
11 32 0 0
11 33 0 0
11 34 0 0
11 35 0 0
11 36 0 0
11 37 0 0
11 38 0 0
11 39 0.000166667 0.0129087
11 40 0.0143333 0.118862
11 41 0.0151667 0.122213
11 42 0.00166667 0.0407916
11 43 0 0
11 44 0 0
11 45 0 0
11 46 0 0
11 47 0 0
11 48 0 0
11 49 0 0
11 50 0 0
11 51 0 0
11 52 0 0
11 53 0 0
11 54 0.00483333 0.0693512
11 55 0.127167 0.348326
11 56 0.344333 0.564584
11 57 0.4485 0.623723
11 58 0.619333 0.706937
11 59 1.18533 0.703789
11 60 1.015 0.607824
11 61 0.1195 0.343831
11 62 0.0005 0.022355
11 63 0 0
11 64 0 0
11 65 0 0
11 66 0 0
11 67 0 0
11 68 0 0
11 69 0 0
11 70 0 0

12 1 0 0
12 2 0 0
12 3 0 0
12 4 0 0
12 5 0 0
12 6 0 0
12 7 0 0
12 8 0.000166667 0.0129085
12 9 0 0
12 10 0.246667 0.444771
12 11 1.629 0.741883
12 12 2.994 1.02271
12 13 1.05183 0.801548
12 14 0.179333 0.40519
12 15 0 0
12 16 0 0
12 17 0 0
12 18 0 0
12 19 0 0
12 20 0 0
12 21 0 0
12 22 0 0
12 23 0 0
12 24 0 0
12 25 0.00183333 0.0427809
12 26 0.489833 0.665269
12 27 0.305333 0.540785
12 28 0.0551667 0.241781
12 29 0.000333333 0.0182545
12 30 0 0
12 31 0 0
12 32 0 0
12 33 0 0
12 34 0 0
12 35 0 0
12 36 0 0
12 37 0 0
12 38 0 0
12 39 0 0
12 40 0.0451667 0.217089
12 41 0.753333 0.702728
12 42 0.579 0.629882
12 43 0.165833 0.37861
12 44 0.00533333 0.0728357
12 45 0 0
12 46 0 0
12 47 0 0
12 48 0 0
12 49 0 0
12 50 0 0
12 51 0 0
12 52 0 0
12 53 0 0
12 54 0.180667 0.426261
12 55 0.3925 0.594508
12 56 0.4185 0.596963
12 57 0.263 0.481498
12 58 0.293333 0.493255
12 59 0.499667 0.506949
12 60 0.211333 0.409078
12 61 0 0
12 62 0 0
12 63 0 0
12 64 0 0
12 65 0 0
12 66 0 0
12 67 0 0
12 68 0 0
12 69 0 0
12 70 0 0

13 1 0 0
13 2 0 0
13 3 0 0
13 4 0 0
13 5 0 0
13 6 0 0
13 7 0 0
13 8 0 0
13 9 0.003 0.0546903
13 10 0.0015 0.0387005
13 11 0.430167 0.575439
13 12 1.05183 0.801548
13 13 2.52517 1.0359
13 14 1.31983 0.836187
13 15 0.264333 0.469531
13 16 0.000166667 0.012908
13 17 0 0
13 18 0 0
13 19 0 0
13 20 0 0
13 21 0 0
13 22 0 0
13 23 0 0
13 24 0 0
13 25 0 0
13 26 0.156 0.394129
13 27 0.0283333 0.168915
13 28 0.00133333 0.0364917
13 29 0 0
13 30 0 0
13 31 0 0
13 32 0 0
13 33 0 0
13 34 0.0005 0.0223549
13 35 0 0
13 36 0 0
13 37 0 0
13 38 0 0
13 39 0 0
13 40 0.00233333 0.0482479
13 41 0.235333 0.449389
13 42 0.0461667 0.213003
13 43 0 0
13 44 0 0
13 45 0 0
13 46 0 0
13 47 0 0
13 48 0 0
13 49 0 0
13 50 0 0
13 51 0 0
13 52 0 0
13 53 0.0156667 0.126834
13 54 1.0575 0.883872
13 55 1.4735 0.957928
13 56 0.881 0.779209
13 57 0.238667 0.459031
13 58 0.0131667 0.113989
13 59 0.000166667 0.0129086
13 60 0 0
13 61 0 0
13 62 0 0
13 63 0 0
13 64 0 0
13 65 0 0
13 66 0 0
13 67 0 0
13 68 0 0
13 69 0 0
13 70 0 0

14 1 0 0
14 2 0 0
14 3 0 0
14 4 0 0
14 5 0 0
14 6 0 0
14 7 0 0
14 8 0 0
14 9 0.000166667 0.0129088
14 10 0 0
14 11 0.0138333 0.116797
14 12 0.179333 0.40519
14 13 1.31983 0.836187
14 14 1.97583 1.0006
14 15 0.7125 0.723775
14 16 0.116167 0.32762
14 17 0.001 0.0316065
14 18 0 0
14 19 0 0
14 20 0 0
14 21 0 0
14 22 0 0
14 23 0 0
14 24 0 0
14 25 0 0
14 26 0.0113333 0.107419
14 27 0 0
14 28 0 0
14 29 0 0
14 30 0 0
14 31 0 0
14 32 0 0
14 33 0.00633333 0.07933
14 34 0.00216667 0.0464973
14 35 0 0
14 36 0 0
14 37 0 0
14 38 0 0
14 39 0 0
14 40 0 0
14 41 0.0115 0.108172
14 42 0 0
14 43 0 0
14 44 0 0
14 45 0 0
14 46 0 0
14 47 0 0
14 48 0 0
14 49 0 0
14 50 0 0
14 51 0 0
14 52 0 0
14 53 0.112667 0.33112
14 54 1.2195 0.925734
14 55 1.24983 0.894852
14 56 0.418833 0.594487
14 57 0.0118333 0.109665
14 58 0 0
14 59 0 0
14 60 0 0
14 61 0 0
14 62 0 0
14 63 0 0
14 64 0 0
14 65 0 0
14 66 0 0
14 67 0 0
14 68 0 0
14 69 0 0
14 70 0 0

15 1 0 0
15 2 0 0
15 3 0 0
15 4 0 0
15 5 0 0
15 6 0 0
15 7 0 0
15 8 0 0
15 9 0 0
15 10 0 0
15 11 0 0
15 12 0 0
15 13 0.264333 0.469531
15 14 0.7125 0.723775
15 15 1.22017 0.90904
15 16 0.523167 0.640148
15 17 0.212333 0.430021
15 18 0.002 0.0446754
15 19 0 0
15 20 0 0
15 21 0 0
15 22 0 0
15 23 0 0
15 24 0 0
15 25 0 0
15 26 0 0
15 27 0 0
15 28 0 0
15 29 0 0
15 30 0 0
15 31 0 0
15 32 0.0005 0.0223549
15 33 0 0
15 34 0 0
15 35 0 0
15 36 0 0
15 37 0 0
15 38 0 0
15 39 0 0
15 40 0 0
15 41 0.000166667 0.0129078
15 42 0 0
15 43 0 0
15 44 0 0
15 45 0 0
15 46 0 0
15 47 0 0
15 48 0 0
15 49 0 0
15 50 0 0
15 51 0 0
15 52 0.000166667 0.0129088
15 53 0.239667 0.493532
15 54 0.565167 0.700292
15 55 0.312167 0.532339
15 56 0.012 0.110406
15 57 0 0
15 58 0 0
15 59 0 0
15 60 0 0
15 61 0 0
15 62 0 0
15 63 0 0
15 64 0 0
15 65 0 0
15 66 0 0
15 67 0 0
15 68 0 0
15 69 0 0
15 70 0 0

16 1 0 0
16 2 0 0
16 3 0 0
16 4 0 0
16 5 0 0
16 6 0 0
16 7 0 0
16 8 0 0
16 9 0 0
16 10 0 0
16 11 0 0
16 12 0 0
16 13 0.000166667 0.012908
16 14 0.116167 0.32762
16 15 0.523167 0.640148
16 16 1.363 0.809257
16 17 0.964833 0.684777
16 18 0.1875 0.405804
16 19 0.000166667 0.0129088
16 20 0 0
16 21 0 0
16 22 0 0
16 23 0 0
16 24 0 0
16 25 0 0
16 26 0 0
16 27 0 0
16 28 0 0
16 29 0 0
16 30 0 0
16 31 0 0
16 32 0 0
16 33 0 0
16 34 0 0
16 35 0 0
16 36 0 0
16 37 0 0
16 38 0 0
16 39 0 0
16 40 0 0
16 41 0 0
16 42 0 0
16 43 0 0
16 44 0 0
16 45 0 0
16 46 0 0
16 47 0 0
16 48 0 0
16 49 0 0
16 50 0 0
16 51 0 0
16 52 0.0085 0.0936018
16 53 0.447667 0.675974
16 54 0.194 0.446133
16 55 0.0095 0.100383
16 56 0 0
16 57 0 0
16 58 0 0
16 59 0 0
16 60 0 0
16 61 0 0
16 62 0 0
16 63 0 0
16 64 0 0
16 65 0 0
16 66 0 0
16 67 0 0
16 68 0 0
16 69 0 0
16 70 0 0

17 1 0 0
17 2 0 0
17 3 0 0
17 4 0 0
17 5 0 0
17 6 0 0
17 7 0 0
17 8 0 0
17 9 0 0
17 10 0 0
17 11 0 0
17 12 0 0
17 13 0 0
17 14 0.001 0.0316065
17 15 0.212333 0.430021
17 16 0.964833 0.684777
17 17 1.3495 0.828442
17 18 0.4475 0.605168
17 19 0.0643333 0.250058
17 20 0.000333333 0.0182545
17 21 0 0
17 22 0 0
17 23 0 0
17 24 0 0
17 25 0 0
17 26 0 0
17 27 0 0
17 28 0 0
17 29 0 0
17 30 0 0
17 31 0 0
17 32 0 0
17 33 0 0
17 34 0 0
17 35 0 0
17 36 0 0
17 37 0 0
17 38 0 0
17 39 0 0
17 40 0 0
17 41 0 0
17 42 0 0
17 43 0 0
17 44 0 0
17 45 0 0
17 46 0 0
17 47 0 0
17 48 0 0
17 49 0 0
17 50 0 0
17 51 0 0
17 52 0.038 0.196362
17 53 0.449667 0.664167
17 54 0.0755 0.281906
17 55 0.000166667 0.0129086
17 56 0 0
17 57 0 0
17 58 0 0
17 59 0 0
17 60 0 0
17 61 0 0
17 62 0 0
17 63 0 0
17 64 0 0
17 65 0 0
17 66 0 0
17 67 0 0
17 68 0 0
17 69 0 0
17 70 0 0

18 1 0 0
18 2 0 0
18 3 0 0
18 4 0 0
18 5 0 0
18 6 0 0
18 7 0 0
18 8 0 0
18 9 0 0
18 10 0 0
18 11 0 0
18 12 0 0
18 13 0 0
18 14 0 0
18 15 0.002 0.0446754
18 16 0.1875 0.405804
18 17 0.4475 0.605168
18 18 0.8925 0.820331
18 19 0.4005 0.582031
18 20 0.107667 0.322611
18 21 0 0
18 22 0 0
18 23 0 0
18 24 0 0
18 25 0 0
18 26 0 0
18 27 0 0
18 28 0 0
18 29 0.000333333 0.0182546
18 30 0 0
18 31 0 0
18 32 0 0
18 33 0 0
18 34 0 0
18 35 0 0
18 36 0 0
18 37 0 0
18 38 0 0
18 39 0 0
18 40 0 0
18 41 0 0
18 42 0 0
18 43 0 0
18 44 0 0
18 45 0 0
18 46 0 0
18 47 0 0
18 48 0 0
18 49 0 0
18 50 0 0
18 51 0.0005 0.0223549
18 52 0.0596667 0.24517
18 53 0.237333 0.471516
18 54 0.006 0.0772256
18 55 0 0
18 56 0 0
18 57 0 0
18 58 0 0
18 59 0 0
18 60 0 0
18 61 0 0
18 62 0 0
18 63 0 0
18 64 0 0
18 65 0 0
18 66 0 0
18 67 0 0
18 68 0 0
18 69 0 0
18 70 0 0

19 1 0 0
19 2 0 0
19 3 0 0
19 4 0 0
19 5 0 0
19 6 0 0
19 7 0 0
19 8 0 0
19 9 0 0
19 10 0 0
19 11 0 0
19 12 0 0
19 13 0 0
19 14 0 0
19 15 0 0
19 16 0.000166667 0.0129088
19 17 0.0643333 0.250058
19 18 0.4005 0.582031
19 19 1.1235 0.87781
19 20 0.665667 0.71617
19 21 0.123833 0.347116
19 22 0 0
19 23 0 0
19 24 0 0
19 25 0.000166667 0.0129085
19 26 0 0
19 27 0.0065 0.0803586
19 28 0.00466667 0.0681503
19 29 0 0
19 30 0 0
19 31 0 0
19 32 0 0
19 33 0 0
19 34 0 0
19 35 0 0
19 36 0 0
19 37 0 0
19 38 0 0
19 39 0 0
19 40 0 0
19 41 0 0
19 42 0 0
19 43 0 0
19 44 0 0
19 45 0 0
19 46 0 0
19 47 0 0
19 48 0 0
19 49 0 0
19 50 0 0
19 51 0.00833333 0.0996506
19 52 0.2435 0.494173
19 53 0.267167 0.48421
19 54 0.00233333 0.0482496
19 55 0 0
19 56 0 0
19 57 0 0
19 58 0 0
19 59 0 0
19 60 0 0
19 61 0 0
19 62 0 0
19 63 0 0
19 64 0 0
19 65 0 0
19 66 0 0
19 67 0 0
19 68 0 0
19 69 0 0
19 70 0 0

20 1 0 0
20 2 0 0
20 3 0 0
20 4 0 0
20 5 0 0
20 6 0 0
20 7 0 0
20 8 0 0
20 9 0 0
20 10 0 0
20 11 0 0
20 12 0 0
20 13 0 0
20 14 0 0
20 15 0 0
20 16 0 0
20 17 0.000333333 0.0182545
20 18 0.107667 0.322611
20 19 0.665667 0.71617
20 20 1.49867 0.864679
20 21 0.579333 0.676303
20 22 0.031 0.174277
20 23 0 0
20 24 0.0165 0.12739
20 25 0.0436667 0.205167
20 26 0.0015 0.0387008
20 27 0.013 0.114733
20 28 0.00366667 0.0604412
20 29 0 0
20 30 0 0
20 31 0 0
20 32 0 0
20 33 0 0
20 34 0 0
20 35 0 0
20 36 0 0
20 37 0 0
20 38 0 0
20 39 0 0
20 40 0 0
20 41 0 0
20 42 0 0
20 43 0 0
20 44 0 0
20 45 0 0
20 46 0 0
20 47 0 0
20 48 0 0
20 49 0 0
20 50 0 0
20 51 0.0855 0.29585
20 52 0.5495 0.573211
20 53 0.307167 0.488351
20 54 0.000833333 0.0288551
20 55 0 0
20 56 0 0
20 57 0 0
20 58 0 0
20 59 0 0
20 60 0 0
20 61 0 0
20 62 0 0
20 63 0 0
20 64 0 0
20 65 0 0
20 66 0 0
20 67 0 0
20 68 0 0
20 69 0 0
20 70 0 0

21 1 0 0
21 2 0 0
21 3 0 0
21 4 0 0
21 5 0 0
21 6 0 0
21 7 0 0
21 8 0 0
21 9 0 0
21 10 0 0
21 11 0 0
21 12 0 0
21 13 0 0
21 14 0 0
21 15 0 0
21 16 0 0
21 17 0 0
21 18 0 0
21 19 0.123833 0.347116
21 20 0.579333 0.676303
21 21 1.44683 0.879307
21 22 0.7425 0.627315
21 23 0.265 0.468805
21 24 0.0873333 0.284677
21 25 0.0615 0.241631
21 26 0.001 0.0316065
21 27 0.000166667 0.0129079
21 28 0 0
21 29 0 0
21 30 0 0
21 31 0 0
21 32 0 0
21 33 0 0
21 34 0 0
21 35 0 0
21 36 0 0
21 37 0 0
21 38 0 0
21 39 0 0
21 40 0 0
21 41 0 0
21 42 0 0
21 43 0 0
21 44 0 0
21 45 0 0
21 46 0 0
21 47 0 0
21 48 0 0
21 49 0.000333333 0.0182545
21 50 0.0926667 0.289955
21 51 0.258167 0.469234
21 52 0.171167 0.380175
21 53 0.0501667 0.218278
21 54 0 0
21 55 0 0
21 56 0 0
21 57 0 0
21 58 0 0
21 59 0 0
21 60 0 0
21 61 0 0
21 62 0 0
21 63 0 0
21 64 0 0
21 65 0 0
21 66 0 0
21 67 0 0
21 68 0 0
21 69 0 0
21 70 0 0

22 1 0 0
22 2 0 0
22 3 0 0
22 4 0 0
22 5 0 0
22 6 0 0
22 7 0 0
22 8 0 0
22 9 0 0
22 10 0 0
22 11 0 0
22 12 0 0
22 13 0 0
22 14 0 0
22 15 0 0
22 16 0 0
22 17 0 0
22 18 0 0
22 19 0 0
22 20 0.031 0.174277
22 21 0.7425 0.627315
22 22 1.1565 0.688471
22 23 0.565 0.62698
22 24 0.0873333 0.287589
22 25 0.0146667 0.120211
22 26 0 0
22 27 0 0
22 28 0 0
22 29 0 0
22 30 0 0
22 31 0 0
22 32 0 0
22 33 0 0
22 34 0 0
22 35 0 0
22 36 0 0
22 37 0 0
22 38 0 0
22 39 0 0
22 40 0 0
22 41 0 0
22 42 0 0
22 43 0 0
22 44 0.0005 0.0223549
22 45 0.0085 0.0918038
22 46 0.00316667 0.0561839
22 47 0.000833333 0.0288552
22 48 0.00216667 0.0464977
22 49 0.00283333 0.0531516
22 50 0.112667 0.316186
22 51 0.222667 0.44619
22 52 0.000833333 0.0288552
22 53 0 0
22 54 0 0
22 55 0 0
22 56 0 0
22 57 0 0
22 58 0 0
22 59 0 0
22 60 0 0
22 61 0 0
22 62 0 0
22 63 0 0
22 64 0 0
22 65 0 0
22 66 0 0
22 67 0 0
22 68 0 0
22 69 0 0
22 70 0 0

23 1 0 0
23 2 0 0
23 3 0 0
23 4 0 0
23 5 0 0
23 6 0 0
23 7 0 0
23 8 0 0
23 9 0 0
23 10 0 0
23 11 0 0
23 12 0 0
23 13 0 0
23 14 0 0
23 15 0 0
23 16 0 0
23 17 0 0
23 18 0 0
23 19 0 0
23 20 0 0
23 21 0.265 0.468805
23 22 0.565 0.62698
23 23 1.458 0.895496
23 24 0.530833 0.605557
23 25 0.200333 0.407688
23 26 0.000833333 0.0288541
23 27 0 0
23 28 0 0
23 29 0 0
23 30 0 0
23 31 0 0
23 32 0 0
23 33 0 0
23 34 0 0
23 35 0 0
23 36 0 0
23 37 0 0
23 38 0 0
23 39 0 0
23 40 0 0
23 41 0 0
23 42 0 0
23 43 0.00916667 0.0953024
23 44 0.164833 0.417523
23 45 0.31 0.565002
23 46 0.152333 0.387457
23 47 0.0231667 0.150431
23 48 0.00983333 0.0986738
23 49 0.00133333 0.0364912
23 50 0.0118333 0.108131
23 51 0.0885 0.287523
23 52 0 0
23 53 0 0
23 54 0 0
23 55 0 0
23 56 0 0
23 57 0 0
23 58 0 0
23 59 0 0
23 60 0 0
23 61 0 0
23 62 0 0
23 63 0 0
23 64 0 0
23 65 0 0
23 66 0 0
23 67 0 0
23 68 0 0
23 69 0 0
23 70 0 0

24 1 0 0
24 2 0 0
24 3 0 0
24 4 0 0
24 5 0 0
24 6 0 0
24 7 0 0
24 8 0 0
24 9 0 0
24 10 0 0
24 11 0 0
24 12 0 0
24 13 0 0
24 14 0 0
24 15 0 0
24 16 0 0
24 17 0 0
24 18 0 0
24 19 0 0
24 20 0.0165 0.12739
24 21 0.0873333 0.284677
24 22 0.0873333 0.287589
24 23 0.530833 0.605557
24 24 1.76633 0.91729
24 25 1.069 0.811132
24 26 0.193667 0.414531
24 27 0.0848333 0.284558
24 28 0 0
24 29 0 0
24 30 0 0
24 31 0 0
24 32 0 0
24 33 0 0
24 34 0 0
24 35 0 0
24 36 0 0
24 37 0 0
24 38 0 0
24 39 0 0
24 40 0 0
24 41 0 0
24 42 0.065 0.257104
24 43 0.362833 0.581811
24 44 0.631333 0.783441
24 45 0.467833 0.633478
24 46 0.046 0.214208
24 47 0 0
24 48 0 0
24 49 0 0
24 50 0 0
24 51 0 0
24 52 0 0
24 53 0 0
24 54 0 0
24 55 0 0
24 56 0 0
24 57 0 0
24 58 0 0
24 59 0 0
24 60 0 0
24 61 0 0
24 62 0 0
24 63 0 0
24 64 0 0
24 65 0 0
24 66 0 0
24 67 0 0
24 68 0 0
24 69 0 0
24 70 0 0

25 1 0 0
25 2 0 0
25 3 0 0
25 4 0 0
25 5 0 0
25 6 0 0
25 7 0 0
25 8 0 0
25 9 0 0
25 10 0 0
25 11 0 0
25 12 0.00183333 0.0427809
25 13 0 0
25 14 0 0
25 15 0 0
25 16 0 0
25 17 0 0
25 18 0 0
25 19 0.000166667 0.0129085
25 20 0.0436667 0.205167
25 21 0.0615 0.241631
25 22 0.0146667 0.120211
25 23 0.200333 0.407688
25 24 1.069 0.811132
25 25 1.82967 1.01175
25 26 0.769833 0.739942
25 27 0.594333 0.656078
25 28 0.0095 0.0970068
25 29 0 0
25 30 0 0
25 31 0 0
25 32 0 0
25 33 0 0
25 34 0 0
25 35 0 0
25 36 0 0
25 37 0 0
25 38 0 0
25 39 0 0
25 40 0 0
25 41 0.0638333 0.247856
25 42 0.52 0.652898
25 43 0.786667 0.834558
25 44 0.598 0.748153
25 45 0.245 0.460768
25 46 0.00283333 0.0531521
25 47 0 0
25 48 0 0
25 49 0 0
25 50 0 0
25 51 0 0
25 52 0 0
25 53 0 0
25 54 0 0
25 55 0 0
25 56 0 0
25 57 0 0
25 58 0 0
25 59 0 0
25 60 0 0
25 61 0 0
25 62 0 0
25 63 0 0
25 64 0 0
25 65 0 0
25 66 0 0
25 67 0 0
25 68 0 0
25 69 0 0
25 70 0 0

26 1 0 0
26 2 0 0
26 3 0 0
26 4 0 0
26 5 0 0
26 6 0 0
26 7 0 0
26 8 0 0
26 9 0 0
26 10 0 0
26 11 0.00183333 0.0427808
26 12 0.489833 0.665269
26 13 0.156 0.394129
26 14 0.0113333 0.107419
26 15 0 0
26 16 0 0
26 17 0 0
26 18 0 0
26 19 0 0
26 20 0.0015 0.0387008
26 21 0.001 0.0316065
26 22 0 0
26 23 0.000833333 0.0288541
26 24 0.193667 0.414531
26 25 0.769833 0.739942
26 26 2.81167 1.15132
26 27 1.53817 0.876856
26 28 0.3045 0.492062
26 29 0.0005 0.0223549
26 30 0 0
26 31 0 0
26 32 0 0
26 33 0 0
26 34 0 0
26 35 0 0
26 36 0 0
26 37 0 0
26 38 0 0
26 39 0 0
26 40 0.0348333 0.186077
26 41 1.02433 0.845418
26 42 1.69233 0.997006
26 43 1.229 0.990887
26 44 0.457167 0.638354
26 45 0.0385 0.194123
26 46 0.000333333 0.0182544
26 47 0 0
26 48 0 0
26 49 0 0
26 50 0 0
26 51 0 0
26 52 0 0
26 53 0.0221667 0.148347
26 54 0.19 0.418996
26 55 0.0765 0.268922
26 56 0.000333333 0.0182545
26 57 0 0
26 58 0 0
26 59 0 0
26 60 0 0
26 61 0 0
26 62 0 0
26 63 0 0
26 64 0 0
26 65 0 0
26 66 0 0
26 67 0 0
26 68 0 0
26 69 0 0
26 70 0 0

27 1 0 0
27 2 0 0
27 3 0 0
27 4 0 0
27 5 0 0
27 6 0 0
27 7 0 0
27 8 0 0
27 9 0 0
27 10 0 0
27 11 0 0
27 12 0.305333 0.540785
27 13 0.0283333 0.168915
27 14 0 0
27 15 0 0
27 16 0 0
27 17 0 0
27 18 0 0
27 19 0.0065 0.0803586
27 20 0.013 0.114733
27 21 0.000166667 0.0129079
27 22 0 0
27 23 0 0
27 24 0.0848333 0.284558
27 25 0.594333 0.656078
27 26 1.53817 0.876856
27 27 2.6895 1.06962
27 28 1.1255 0.7781
27 29 0.203667 0.416568
27 30 0 0
27 31 0 0
27 32 0 0
27 33 0 0
27 34 0 0
27 35 0 0
27 36 0 0
27 37 0 0
27 38 0 0
27 39 0.0025 0.0499389
27 40 0.465167 0.618436
27 41 1.60933 0.946062
27 42 2.05883 1.00133
27 43 0.880667 0.784281
27 44 0.0751667 0.274194
27 45 0 0
27 46 0 0
27 47 0 0
27 48 0 0
27 49 0 0
27 50 0 0
27 51 0 0
27 52 0 0
27 53 0 0
27 54 0.0116667 0.108925
27 55 0.000666667 0.0258118
27 56 0 0
27 57 0 0
27 58 0 0
27 59 0 0
27 60 0 0
27 61 0 0
27 62 0 0
27 63 0 0
27 64 0 0
27 65 0 0
27 66 0 0
27 67 0 0
27 68 0 0
27 69 0 0
27 70 0 0

28 1 0 0
28 2 0 0
28 3 0 0
28 4 0 0
28 5 0 0
28 6 0 0
28 7 0 0
28 8 0 0
28 9 0 0
28 10 0 0
28 11 0 0
28 12 0.0551667 0.241781
28 13 0.00133333 0.0364917
28 14 0 0
28 15 0 0
28 16 0 0
28 17 0 0
28 18 0 0
28 19 0.00466667 0.0681503
28 20 0.00366667 0.0604412
28 21 0 0
28 22 0 0
28 23 0 0
28 24 0 0
28 25 0.0095 0.0970068
28 26 0.3045 0.492062
28 27 1.1255 0.7781
28 28 1.96267 0.969867
28 29 0.8625 0.737957
28 30 0.1575 0.381686
28 31 0.000166667 0.0129082
28 32 0 0
28 33 0 0
28 34 0 0
28 35 0 0
28 36 0 0
28 37 0 0
28 38 0.000333333 0.0182544
28 39 0.170333 0.399557
28 40 1.03167 0.814868
28 41 1.41117 0.887922
28 42 0.925 0.756991
28 43 0.101333 0.315796
28 44 0 0
28 45 0 0
28 46 0 0
28 47 0 0
28 48 0 0
28 49 0 0
28 50 0 0
28 51 0 0
28 52 0 0
28 53 0 0
28 54 0 0
28 55 0 0
28 56 0 0
28 57 0 0
28 58 0 0
28 59 0 0
28 60 0 0
28 61 0 0
28 62 0 0
28 63 0 0
28 64 0 0
28 65 0 0
28 66 0 0
28 67 0 0
28 68 0 0
28 69 0 0
28 70 0 0

29 1 0 0
29 2 0 0
29 3 0 0
29 4 0 0
29 5 0 0
29 6 0 0
29 7 0 0
29 8 0 0
29 9 0 0
29 10 0 0
29 11 0 0
29 12 0.000333333 0.0182545
29 13 0 0
29 14 0 0
29 15 0 0
29 16 0 0
29 17 0 0
29 18 0.000333333 0.0182546
29 19 0 0
29 20 0 0
29 21 0 0
29 22 0 0
29 23 0 0
29 24 0 0
29 25 0 0
29 26 0.0005 0.0223549
29 27 0.203667 0.416568
29 28 0.8625 0.737957
29 29 2.40767 0.996734
29 30 1.436 0.815834
29 31 0.311167 0.50332
29 32 0.00916667 0.0953024
29 33 0 0
29 34 0 0
29 35 0 0
29 36 0 0
29 37 0.0005 0.0223551
29 38 0.0351667 0.190428
29 39 0.373167 0.592395
29 40 0.933 0.831167
29 41 0.803167 0.83071
29 42 0.130833 0.342607
29 43 0 0
29 44 0 0
29 45 0 0
29 46 0 0
29 47 0 0
29 48 0 0
29 49 0 0
29 50 0 0
29 51 0 0
29 52 0 0
29 53 0 0
29 54 0 0
29 55 0 0
29 56 0 0
29 57 0 0
29 58 0 0
29 59 0 0
29 60 0 0
29 61 0 0
29 62 0 0
29 63 0 0
29 64 0 0
29 65 0 0
29 66 0 0
29 67 0 0
29 68 0 0
29 69 0 0
29 70 0 0

30 1 0 0
30 2 0 0
30 3 0 0
30 4 0 0
30 5 0 0
30 6 0 0
30 7 0 0
30 8 0 0
30 9 0 0
30 10 0 0
30 11 0 0
30 12 0 0
30 13 0 0
30 14 0 0
30 15 0 0
30 16 0 0
30 17 0 0
30 18 0 0
30 19 0 0
30 20 0 0
30 21 0 0
30 22 0 0
30 23 0 0
30 24 0 0
30 25 0 0
30 26 0 0
30 27 0 0
30 28 0.1575 0.381686
30 29 1.436 0.815834
30 30 2.1285 0.948675
30 31 0.844667 0.729755
30 32 0.216333 0.43803
30 33 0.00133333 0.0364914
30 34 0 0
30 35 0.000166667 0.0129086
30 36 0 0
30 37 0.0125 0.112593
30 38 0.101667 0.329644
30 39 0.275667 0.524105
30 40 0.297667 0.5392
30 41 0.225833 0.502831
30 42 0 0
30 43 0 0
30 44 0 0
30 45 0 0
30 46 0 0
30 47 0 0
30 48 0 0
30 49 0 0
30 50 0 0
30 51 0 0
30 52 0 0
30 53 0 0
30 54 0 0
30 55 0 0
30 56 0 0
30 57 0 0
30 58 0 0
30 59 0 0
30 60 0 0
30 61 0 0
30 62 0 0
30 63 0 0
30 64 0 0
30 65 0 0
30 66 0 0
30 67 0 0
30 68 0 0
30 69 0 0
30 70 0 0

31 1 0 0
31 2 0 0
31 3 0 0
31 4 0 0
31 5 0 0
31 6 0 0
31 7 0 0
31 8 0 0
31 9 0 0
31 10 0 0
31 11 0 0
31 12 0 0
31 13 0 0
31 14 0 0
31 15 0 0
31 16 0 0
31 17 0 0
31 18 0 0
31 19 0 0
31 20 0 0
31 21 0 0
31 22 0 0
31 23 0 0
31 24 0 0
31 25 0 0
31 26 0 0
31 27 0 0
31 28 0.000166667 0.0129082
31 29 0.311167 0.50332
31 30 0.844667 0.729755
31 31 1.7695 0.940068
31 32 1.03167 0.741168
31 33 0.525333 0.577384
31 34 0.00333333 0.0576396
31 35 0.0035 0.071793
31 36 0.012 0.114844
31 37 0.0976667 0.339304
31 38 0.1135 0.353482
31 39 0.0906667 0.307857
31 40 0.0338333 0.186248
31 41 0.0163333 0.128063
31 42 0 0
31 43 0 0
31 44 0 0
31 45 0 0
31 46 0 0
31 47 0 0
31 48 0 0
31 49 0 0
31 50 0 0
31 51 0 0
31 52 0 0
31 53 0 0
31 54 0 0
31 55 0 0
31 56 0 0
31 57 0 0
31 58 0 0
31 59 0 0
31 60 0 0
31 61 0 0
31 62 0 0
31 63 0 0
31 64 0 0
31 65 0 0
31 66 0 0
31 67 0 0
31 68 0 0
31 69 0 0
31 70 0 0

32 1 0 0
32 2 0 0
32 3 0 0
32 4 0 0
32 5 0 0
32 6 0 0
32 7 0 0
32 8 0 0
32 9 0 0
32 10 0 0
32 11 0 0
32 12 0 0
32 13 0 0
32 14 0 0
32 15 0.0005 0.0223549
32 16 0 0
32 17 0 0
32 18 0 0
32 19 0 0
32 20 0 0
32 21 0 0
32 22 0 0
32 23 0 0
32 24 0 0
32 25 0 0
32 26 0 0
32 27 0 0
32 28 0 0
32 29 0.00916667 0.0953024
32 30 0.216333 0.43803
32 31 1.03167 0.741168
32 32 1.96117 0.872524
32 33 1.31433 0.744901
32 34 0.289167 0.488074
32 35 0.0438333 0.235752
32 36 0.188333 0.434201
32 37 0.411667 0.641246
32 38 0.1285 0.384267
32 39 0.0175 0.140924
32 40 0.0005 0.0223549
32 41 0 0
32 42 0 0
32 43 0 0
32 44 0 0
32 45 0 0
32 46 0 0
32 47 0 0
32 48 0 0
32 49 0 0
32 50 0 0
32 51 0 0
32 52 0 0
32 53 0 0
32 54 0 0
32 55 0 0
32 56 0 0
32 57 0 0
32 58 0 0
32 59 0 0
32 60 0 0
32 61 0 0
32 62 0 0
32 63 0 0
32 64 0 0
32 65 0 0
32 66 0 0
32 67 0 0
32 68 0 0
32 69 0 0
32 70 0 0

33 1 0 0
33 2 0 0
33 3 0 0
33 4 0 0
33 5 0 0
33 6 0 0
33 7 0 0
33 8 0.00833333 0.0927198
33 9 0.0591667 0.240139
33 10 0 0
33 11 0 0
33 12 0 0
33 13 0 0
33 14 0.00633333 0.07933
33 15 0 0
33 16 0 0
33 17 0 0
33 18 0 0
33 19 0 0
33 20 0 0
33 21 0 0
33 22 0 0
33 23 0 0
33 24 0 0
33 25 0 0
33 26 0 0
33 27 0 0
33 28 0 0
33 29 0 0
33 30 0.00133333 0.0364914
33 31 0.525333 0.577384
33 32 1.31433 0.744901
33 33 2.15033 0.940436
33 34 0.951667 0.800016
33 35 0.299667 0.555463
33 36 0.561833 0.673191
33 37 0.5715 0.692744
33 38 0.113667 0.336767
33 39 0.001 0.0316063
33 40 0 0
33 41 0 0
33 42 0 0
33 43 0 0
33 44 0 0
33 45 0 0
33 46 0 0
33 47 0 0
33 48 0 0
33 49 0 0
33 50 0 0
33 51 0 0
33 52 0 0
33 53 0 0
33 54 0 0
33 55 0 0
33 56 0 0
33 57 0 0
33 58 0 0
33 59 0 0
33 60 0 0
33 61 0 0
33 62 0 0
33 63 0 0
33 64 0 0
33 65 0 0
33 66 0 0
33 67 0 0
33 68 0 0
33 69 0 0
33 70 0 0

34 1 0 0
34 2 0 0
34 3 0 0
34 4 0 0
34 5 0 0
34 6 0 0
34 7 0.00116667 0.0341369
34 8 0.136333 0.359286
34 9 0.362 0.536322
34 10 0.00816667 0.0899974
34 11 0 0
34 12 0 0
34 13 0.0005 0.0223549
34 14 0.00216667 0.0464973
34 15 0 0
34 16 0 0
34 17 0 0
34 18 0 0
34 19 0 0
34 20 0 0
34 21 0 0
34 22 0 0
34 23 0 0
34 24 0 0
34 25 0 0
34 26 0 0
34 27 0 0
34 28 0 0
34 29 0 0
34 30 0 0
34 31 0.00333333 0.0576396
34 32 0.289167 0.488074
34 33 0.951667 0.800016
34 34 1.40883 0.927912
34 35 0.4995 0.669328
34 36 0.4955 0.643158
34 37 0.326833 0.551365
34 38 0.043 0.20449
34 39 0 0
34 40 0 0
34 41 0 0
34 42 0 0
34 43 0 0
34 44 0 0
34 45 0 0
34 46 0 0
34 47 0 0
34 48 0 0
34 49 0 0
34 50 0 0
34 51 0 0
34 52 0 0
34 53 0 0
34 54 0 0
34 55 0 0
34 56 0 0
34 57 0 0
34 58 0 0
34 59 0 0
34 60 0 0
34 61 0 0
34 62 0 0
34 63 0 0
34 64 0 0
34 65 0 0
34 66 0 0
34 67 0 0
34 68 0 0
34 69 0 0
34 70 0 0

35 1 0 0
35 2 0 0
35 3 0 0
35 4 0 0
35 5 0 0
35 6 0 0
35 7 0.022 0.148937
35 8 0.884 0.607627
35 9 0.851833 0.708667
35 10 0.054 0.230407
35 11 0 0
35 12 0 0
35 13 0 0
35 14 0 0
35 15 0 0
35 16 0 0
35 17 0 0
35 18 0 0
35 19 0 0
35 20 0 0
35 21 0 0
35 22 0 0
35 23 0 0
35 24 0 0
35 25 0 0
35 26 0 0
35 27 0 0
35 28 0 0
35 29 0 0
35 30 0.000166667 0.0129086
35 31 0.0035 0.071793
35 32 0.0438333 0.235752
35 33 0.299667 0.555463
35 34 0.4995 0.669328
35 35 1.467 0.793252
35 36 0.299333 0.545037
35 37 0.0961667 0.309172
35 38 0.00416667 0.0644149
35 39 0.000333333 0.0182544
35 40 0 0
35 41 0 0
35 42 0 0
35 43 0 0
35 44 0 0
35 45 0 0
35 46 0 0
35 47 0 0
35 48 0 0
35 49 0 0
35 50 0 0
35 51 0 0
35 52 0 0
35 53 0 0
35 54 0 0
35 55 0 0
35 56 0 0
35 57 0 0
35 58 0 0
35 59 0 0
35 60 0 0
35 61 0 0
35 62 0 0
35 63 0 0
35 64 0.0015 0.0386994
35 65 0.0503333 0.218631
35 66 0.003 0.0546893
35 67 0 0
35 68 0 0
35 69 0 0
35 70 0 0

36 1 0 0
36 2 0 0
36 3 0 0
36 4 0 0
36 5 0 0
36 6 0 0
36 7 0.000166667 0.0129088
36 8 0.0148333 0.120887
36 9 0.0103333 0.101127
36 10 0 0
36 11 0 0
36 12 0 0
36 13 0 0
36 14 0 0
36 15 0 0
36 16 0 0
36 17 0 0
36 18 0 0
36 19 0 0
36 20 0 0
36 21 0 0
36 22 0 0
36 23 0 0
36 24 0 0
36 25 0 0
36 26 0 0
36 27 0 0
36 28 0 0
36 29 0 0
36 30 0 0
36 31 0.012 0.114844
36 32 0.188333 0.434201
36 33 0.561833 0.673191
36 34 0.4955 0.643158
36 35 0.299333 0.545037
36 36 1.26317 0.9302
36 37 0.6545 0.724428
36 38 0.127167 0.343508
36 39 0.000333333 0.0182544
36 40 0 0
36 41 0 0
36 42 0 0
36 43 0 0
36 44 0 0
36 45 0 0
36 46 0 0
36 47 0 0
36 48 0 0
36 49 0 0
36 50 0 0
36 51 0 0
36 52 0 0
36 53 0 0
36 54 0 0
36 55 0 0
36 56 0 0
36 57 0 0
36 58 0 0
36 59 0 0
36 60 0 0
36 61 0 0
36 62 0 0
36 63 0.000166667 0.0129082
36 64 0.0661667 0.250565
36 65 0.189167 0.400057
36 66 0.0726667 0.261506
36 67 0.000333333 0.0182546
36 68 0 0
36 69 0 0
36 70 0 0

37 1 0.000166667 0.0129086
37 2 0 0
37 3 0 0
37 4 0 0
37 5 0 0
37 6 0 0
37 7 0 0
37 8 0 0
37 9 0.0005 0.0223551
37 10 0.000166667 0.0129088
37 11 0 0
37 12 0 0
37 13 0 0
37 14 0 0
37 15 0 0
37 16 0 0
37 17 0 0
37 18 0 0
37 19 0 0
37 20 0 0
37 21 0 0
37 22 0 0
37 23 0 0
37 24 0 0
37 25 0 0
37 26 0 0
37 27 0 0
37 28 0 0
37 29 0.0005 0.0223551
37 30 0.0125 0.112593
37 31 0.0976667 0.339304
37 32 0.411667 0.641246
37 33 0.5715 0.692744
37 34 0.326833 0.551365
37 35 0.0961667 0.309172
37 36 0.6545 0.724428
37 37 1.73867 0.926128
37 38 0.874 0.689292
37 39 0.2105 0.422914
37 40 0.00683333 0.0823795
37 41 0 0
37 42 0 0
37 43 0 0
37 44 0 0
37 45 0 0
37 46 0 0
37 47 0 0
37 48 0 0
37 49 0 0
37 50 0 0
37 51 0 0
37 52 0 0
37 53 0 0
37 54 0 0
37 55 0 0
37 56 0 0
37 57 0 0
37 58 0 0
37 59 0 0
37 60 0 0
37 61 0 0
37 62 0 0
37 63 0.0351667 0.184199
37 64 0.096 0.296285
37 65 0.0645 0.245636
37 66 0.00116667 0.0341367
37 67 0 0
37 68 0 0
37 69 0 0
37 70 0 0

38 1 0.000833333 0.0288537
38 2 0.000166667 0.0129078
38 3 0 0
38 4 0 0
38 5 0 0
38 6 0 0
38 7 0 0
38 8 0 0
38 9 0 0
38 10 0 0
38 11 0 0
38 12 0 0
38 13 0 0
38 14 0 0
38 15 0 0
38 16 0 0
38 17 0 0
38 18 0 0
38 19 0 0
38 20 0 0
38 21 0 0
38 22 0 0
38 23 0 0
38 24 0 0
38 25 0 0
38 26 0 0
38 27 0 0
38 28 0.000333333 0.0182544
38 29 0.0351667 0.190428
38 30 0.101667 0.329644
38 31 0.1135 0.353482
38 32 0.1285 0.384267
38 33 0.113667 0.336767
38 34 0.043 0.20449
38 35 0.00416667 0.0644149
38 36 0.127167 0.343508
38 37 0.874 0.689292
38 38 1.63283 0.946745
38 39 0.748167 0.739664
38 40 0.0811667 0.278535
38 41 0 0
38 42 0 0
38 43 0 0
38 44 0 0
38 45 0 0
38 46 0 0
38 47 0 0
38 48 0 0
38 49 0 0
38 50 0 0
38 51 0 0
38 52 0 0
38 53 0 0
38 54 0 0
38 55 0 0
38 56 0 0
38 57 0 0
38 58 0 0
38 59 0 0
38 60 0 0
38 61 0 0
38 62 0.00883333 0.0935666
38 63 0.233333 0.424916
38 64 0.0743333 0.26484
38 65 0.002 0.0446752
38 66 0 0
38 67 0 0
38 68 0 0
38 69 0 0
38 70 0 0

39 1 0 0
39 2 0 0
39 3 0 0
39 4 0 0
39 5 0 0
39 6 0 0
39 7 0 0
39 8 0 0
39 9 0 0
39 10 0.000166667 0.0129088
39 11 0.000166667 0.0129087
39 12 0 0
39 13 0 0
39 14 0 0
39 15 0 0
39 16 0 0
39 17 0 0
39 18 0 0
39 19 0 0
39 20 0 0
39 21 0 0
39 22 0 0
39 23 0 0
39 24 0 0
39 25 0 0
39 26 0 0
39 27 0.0025 0.0499389
39 28 0.170333 0.399557
39 29 0.373167 0.592395
39 30 0.275667 0.524105
39 31 0.0906667 0.307857
39 32 0.0175 0.140924
39 33 0.001 0.0316063
39 34 0 0
39 35 0.000333333 0.0182544
39 36 0.000333333 0.0182544
39 37 0.2105 0.422914
39 38 0.748167 0.739664
39 39 1.55933 1.00441
39 40 0.602667 0.696519
39 41 0.1605 0.38696
39 42 0.00433333 0.0656862
39 43 0 0
39 44 0 0
39 45 0 0
39 46 0 0
39 47 0 0
39 48 0 0
39 49 0 0
39 50 0 0
39 51 0 0
39 52 0 0
39 53 0 0
39 54 0 0
39 55 0 0
39 56 0 0
39 57 0 0
39 58 0 0
39 59 0 0
39 60 0 0
39 61 0 0
39 62 0.0205 0.141701
39 63 0.146167 0.355151
39 64 0.0305 0.171958
39 65 0 0
39 66 0 0
39 67 0 0
39 68 0 0
39 69 0 0
39 70 0 0

40 1 0 0
40 2 0 0
40 3 0 0
40 4 0 0
40 5 0 0
40 6 0 0
40 7 0 0
40 8 0 0
40 9 0 0
40 10 0.00116667 0.0341374
40 11 0.0143333 0.118862
40 12 0.0451667 0.217089
40 13 0.00233333 0.0482479
40 14 0 0
40 15 0 0
40 16 0 0
40 17 0 0
40 18 0 0
40 19 0 0
40 20 0 0
40 21 0 0
40 22 0 0
40 23 0 0
40 24 0 0
40 25 0 0
40 26 0.0348333 0.186077
40 27 0.465167 0.618436
40 28 1.03167 0.814868
40 29 0.933 0.831167
40 30 0.297667 0.5392
40 31 0.0338333 0.186248
40 32 0.0005 0.0223549
40 33 0 0
40 34 0 0
40 35 0 0
40 36 0 0
40 37 0.00683333 0.0823795
40 38 0.0811667 0.278535
40 39 0.602667 0.696519
40 40 1.88717 1.02001
40 41 1.13733 0.849777
40 42 0.4445 0.590426
40 43 0.0025 0.0499382
40 44 0 0
40 45 0 0
40 46 0 0
40 47 0 0
40 48 0 0
40 49 0 0
40 50 0 0
40 51 0 0
40 52 0 0
40 53 0 0
40 54 0 0
40 55 0 0
40 56 0 0
40 57 0 0
40 58 0 0
40 59 0 0
40 60 0 0
40 61 0.00133333 0.0364922
40 62 0.00416667 0.0644136
40 63 0.000666667 0.0258119
40 64 0 0
40 65 0 0
40 66 0 0
40 67 0 0
40 68 0 0
40 69 0 0
40 70 0 0

41 1 0 0
41 2 0 0
41 3 0 0
41 4 0 0
41 5 0 0
41 6 0 0
41 7 0 0
41 8 0 0
41 9 0 0
41 10 0 0
41 11 0.0151667 0.122213
41 12 0.753333 0.702728
41 13 0.235333 0.449389
41 14 0.0115 0.108172
41 15 0.000166667 0.0129078
41 16 0 0
41 17 0 0
41 18 0 0
41 19 0 0
41 20 0 0
41 21 0 0
41 22 0 0
41 23 0 0
41 24 0 0
41 25 0.0638333 0.247856
41 26 1.02433 0.845418
41 27 1.60933 0.946062
41 28 1.41117 0.887922
41 29 0.803167 0.83071
41 30 0.225833 0.502831
41 31 0.0163333 0.128063
41 32 0 0
41 33 0 0
41 34 0 0
41 35 0 0
41 36 0 0
41 37 0 0
41 38 0 0
41 39 0.1605 0.38696
41 40 1.13733 0.849777
41 41 3.19567 1.13154
41 42 1.71117 0.890567
41 43 0.3525 0.549778
41 44 0 0
41 45 0 0
41 46 0 0
41 47 0 0
41 48 0 0
41 49 0 0
41 50 0 0
41 51 0 0
41 52 0 0
41 53 0.000333333 0.0182546
41 54 0.04 0.205106
41 55 0.00983333 0.100346
41 56 0.000333333 0.0182545
41 57 0 0
41 58 0 0
41 59 0 0
41 60 0 0
41 61 0 0
41 62 0 0
41 63 0 0
41 64 0 0
41 65 0 0
41 66 0 0
41 67 0 0
41 68 0 0
41 69 0 0
41 70 0 0

42 1 0 0
42 2 0 0
42 3 0 0
42 4 0 0
42 5 0 0
42 6 0 0
42 7 0 0
42 8 0 0
42 9 0 0
42 10 0 0
42 11 0.00166667 0.0407916
42 12 0.579 0.629882
42 13 0.0461667 0.213003
42 14 0 0
42 15 0 0
42 16 0 0
42 17 0 0
42 18 0 0
42 19 0 0
42 20 0 0
42 21 0 0
42 22 0 0
42 23 0 0
42 24 0.065 0.257104
42 25 0.52 0.652898
42 26 1.69233 0.997006
42 27 2.05883 1.00133
42 28 0.925 0.756991
42 29 0.130833 0.342607
42 30 0 0
42 31 0 0
42 32 0 0
42 33 0 0
42 34 0 0
42 35 0 0
42 36 0 0
42 37 0 0
42 38 0 0
42 39 0.00433333 0.0656862
42 40 0.4445 0.590426
42 41 1.71117 0.890567
42 42 3.1 1.05939
42 43 1.48217 0.865631
42 44 0.362167 0.546222
42 45 0.0015 0.0387007
42 46 0 0
42 47 0 0
42 48 0 0
42 49 0 0
42 50 0 0
42 51 0 0
42 52 0 0
42 53 0 0
42 54 0.00383333 0.061796
42 55 0.0005 0.0223548
42 56 0 0
42 57 0 0
42 58 0 0
42 59 0 0
42 60 0 0
42 61 0 0
42 62 0 0
42 63 0 0
42 64 0 0
42 65 0 0
42 66 0 0
42 67 0 0
42 68 0 0
42 69 0 0
42 70 0 0

43 1 0 0
43 2 0 0
43 3 0 0
43 4 0 0
43 5 0 0
43 6 0 0
43 7 0 0
43 8 0 0
43 9 0 0
43 10 0 0
43 11 0 0
43 12 0.165833 0.37861
43 13 0 0
43 14 0 0
43 15 0 0
43 16 0 0
43 17 0 0
43 18 0 0
43 19 0 0
43 20 0 0
43 21 0 0
43 22 0 0
43 23 0.00916667 0.0953024
43 24 0.362833 0.581811
43 25 0.786667 0.834558
43 26 1.229 0.990887
43 27 0.880667 0.784281
43 28 0.101333 0.315796
43 29 0 0
43 30 0 0
43 31 0 0
43 32 0 0
43 33 0 0
43 34 0 0
43 35 0 0
43 36 0 0
43 37 0 0
43 38 0 0
43 39 0 0
43 40 0.0025 0.0499382
43 41 0.3525 0.549778
43 42 1.48217 0.865631
43 43 2.47967 1.02399
43 44 1.1875 0.789943
43 45 0.179667 0.402981
43 46 0.000333333 0.0182545
43 47 0 0
43 48 0 0
43 49 0 0
43 50 0 0
43 51 0 0
43 52 0 0
43 53 0 0
43 54 0 0
43 55 0 0
43 56 0 0
43 57 0 0
43 58 0 0
43 59 0 0
43 60 0 0
43 61 0 0
43 62 0 0
43 63 0 0
43 64 0 0
43 65 0 0
43 66 0 0
43 67 0 0
43 68 0 0
43 69 0 0
43 70 0 0

44 1 0 0
44 2 0 0
44 3 0 0
44 4 0 0
44 5 0 0
44 6 0 0
44 7 0 0
44 8 0 0
44 9 0 0
44 10 0 0
44 11 0 0
44 12 0.00533333 0.0728357
44 13 0 0
44 14 0 0
44 15 0 0
44 16 0 0
44 17 0 0
44 18 0 0
44 19 0 0
44 20 0 0
44 21 0 0
44 22 0.0005 0.0223549
44 23 0.164833 0.417523
44 24 0.631333 0.783441
44 25 0.598 0.748153
44 26 0.457167 0.638354
44 27 0.0751667 0.274194
44 28 0 0
44 29 0 0
44 30 0 0
44 31 0 0
44 32 0 0
44 33 0 0
44 34 0 0
44 35 0 0
44 36 0 0
44 37 0 0
44 38 0 0
44 39 0 0
44 40 0 0
44 41 0 0
44 42 0.362167 0.546222
44 43 1.1875 0.789943
44 44 2.146 1.05801
44 45 0.937833 0.807253
44 46 0.279333 0.486105
44 47 0 0
44 48 0 0
44 49 0 0
44 50 0 0
44 51 0 0
44 52 0 0
44 53 0 0
44 54 0 0
44 55 0 0
44 56 0 0
44 57 0 0
44 58 0 0
44 59 0.000166667 0.0129087
44 60 0 0
44 61 0 0
44 62 0 0
44 63 0 0
44 64 0 0
44 65 0 0
44 66 0 0
44 67 0 0
44 68 0 0
44 69 0 0
44 70 0 0

45 1 0 0
45 2 0 0
45 3 0 0
45 4 0 0
45 5 0 0
45 6 0 0
45 7 0 0
45 8 0 0
45 9 0 0
45 10 0 0
45 11 0 0
45 12 0 0
45 13 0 0
45 14 0 0
45 15 0 0
45 16 0 0
45 17 0 0
45 18 0 0
45 19 0 0
45 20 0 0
45 21 0 0
45 22 0.0085 0.0918038
45 23 0.31 0.565002
45 24 0.467833 0.633478
45 25 0.245 0.460768
45 26 0.0385 0.194123
45 27 0 0
45 28 0 0
45 29 0 0
45 30 0 0
45 31 0 0
45 32 0 0
45 33 0 0
45 34 0 0
45 35 0 0
45 36 0 0
45 37 0 0
45 38 0 0
45 39 0 0
45 40 0 0
45 41 0 0
45 42 0.0015 0.0387007
45 43 0.179667 0.402981
45 44 0.937833 0.807253
45 45 2.00533 0.939834
45 46 1.12433 0.638137
45 47 0.033 0.179563
45 48 0 0
45 49 0 0
45 50 0 0
45 51 0 0
45 52 0 0
45 53 0 0
45 54 0 0
45 55 0 0
45 56 0 0
45 57 0 0
45 58 0 0
45 59 0 0
45 60 0 0
45 61 0 0
45 62 0 0
45 63 0 0
45 64 0 0
45 65 0 0
45 66 0 0
45 67 0 0
45 68 0 0
45 69 0 0
45 70 0 0

46 1 0 0
46 2 0 0
46 3 0 0
46 4 0 0
46 5 0 0
46 6 0 0
46 7 0 0
46 8 0 0
46 9 0 0
46 10 0 0
46 11 0 0
46 12 0 0
46 13 0 0
46 14 0 0
46 15 0 0
46 16 0 0
46 17 0 0
46 18 0 0
46 19 0 0
46 20 0 0
46 21 0 0
46 22 0.00316667 0.0561839
46 23 0.152333 0.387457
46 24 0.046 0.214208
46 25 0.00283333 0.0531521
46 26 0.000333333 0.0182544
46 27 0 0
46 28 0 0
46 29 0 0
46 30 0 0
46 31 0 0
46 32 0 0
46 33 0 0
46 34 0 0
46 35 0 0
46 36 0 0
46 37 0 0
46 38 0 0
46 39 0 0
46 40 0 0
46 41 0 0
46 42 0 0
46 43 0.000333333 0.0182545
46 44 0.279333 0.486105
46 45 1.12433 0.638137
46 46 1.47317 0.772194
46 47 0.241833 0.456814
46 48 0.0518333 0.223932
46 49 0.0005 0.0223549
46 50 0 0
46 51 0 0
46 52 0 0
46 53 0 0
46 54 0 0
46 55 0 0
46 56 0 0
46 57 0.0015 0.0387004
46 58 0 0
46 59 0 0
46 60 0 0
46 61 0 0
46 62 0 0
46 63 0 0
46 64 0 0
46 65 0 0
46 66 0 0
46 67 0 0
46 68 0 0
46 69 0 0
46 70 0 0

47 1 0 0
47 2 0 0
47 3 0 0
47 4 0 0
47 5 0 0
47 6 0 0
47 7 0 0
47 8 0 0
47 9 0 0
47 10 0 0
47 11 0 0
47 12 0 0
47 13 0 0
47 14 0 0
47 15 0 0
47 16 0 0
47 17 0 0
47 18 0 0
47 19 0 0
47 20 0 0
47 21 0 0
47 22 0.000833333 0.0288552
47 23 0.0231667 0.150431
47 24 0 0
47 25 0 0
47 26 0 0
47 27 0 0
47 28 0 0
47 29 0 0
47 30 0 0
47 31 0 0
47 32 0 0
47 33 0 0
47 34 0 0
47 35 0 0
47 36 0 0
47 37 0 0
47 38 0 0
47 39 0 0
47 40 0 0
47 41 0 0
47 42 0 0
47 43 0 0
47 44 0 0
47 45 0.033 0.179563
47 46 0.241833 0.456814
47 47 0.610333 0.682528
47 48 0.304167 0.499986
47 49 0.0601667 0.241282
47 50 0 0
47 51 0 0
47 52 0 0
47 53 0 0
47 54 0 0
47 55 0.0015 0.0387003
47 56 0.0105 0.101931
47 57 0.00183333 0.0427787
47 58 0 0
47 59 0 0
47 60 0 0
47 61 0 0
47 62 0 0
47 63 0 0
47 64 0 0
47 65 0 0
47 66 0 0
47 67 0 0
47 68 0 0
47 69 0 0
47 70 0 0

48 1 0 0
48 2 0 0
48 3 0 0
48 4 0 0
48 5 0 0
48 6 0 0
48 7 0 0
48 8 0 0
48 9 0 0
48 10 0 0
48 11 0 0
48 12 0 0
48 13 0 0
48 14 0 0
48 15 0 0
48 16 0 0
48 17 0 0
48 18 0 0
48 19 0 0
48 20 0 0
48 21 0 0
48 22 0.00216667 0.0464977
48 23 0.00983333 0.0986738
48 24 0 0
48 25 0 0
48 26 0 0
48 27 0 0
48 28 0 0
48 29 0 0
48 30 0 0
48 31 0 0
48 32 0 0
48 33 0 0
48 34 0 0
48 35 0 0
48 36 0 0
48 37 0 0
48 38 0 0
48 39 0 0
48 40 0 0
48 41 0 0
48 42 0 0
48 43 0 0
48 44 0 0
48 45 0 0
48 46 0.0518333 0.223932
48 47 0.304167 0.499986
48 48 0.673167 0.703101
48 49 0.301333 0.508144
48 50 0.046 0.210281
48 51 0.0075 0.0862795
48 52 0.00566667 0.0750628
48 53 0.00783333 0.0881581
48 54 0.0103333 0.101127
48 55 0.0146667 0.120211
48 56 0.0015 0.0387002
48 57 0 0
48 58 0 0
48 59 0 0
48 60 0 0
48 61 0 0
48 62 0 0
48 63 0 0
48 64 0 0
48 65 0 0
48 66 0 0
48 67 0 0
48 68 0 0
48 69 0 0
48 70 0 0

49 1 0 0
49 2 0 0
49 3 0 0
49 4 0 0
49 5 0 0
49 6 0 0
49 7 0 0
49 8 0 0
49 9 0 0
49 10 0 0
49 11 0 0
49 12 0 0
49 13 0 0
49 14 0 0
49 15 0 0
49 16 0 0
49 17 0 0
49 18 0 0
49 19 0 0
49 20 0 0
49 21 0.000333333 0.0182545
49 22 0.00283333 0.0531516
49 23 0.00133333 0.0364912
49 24 0 0
49 25 0 0
49 26 0 0
49 27 0 0
49 28 0 0
49 29 0 0
49 30 0 0
49 31 0 0
49 32 0 0
49 33 0 0
49 34 0 0
49 35 0 0
49 36 0 0
49 37 0 0
49 38 0 0
49 39 0 0
49 40 0 0
49 41 0 0
49 42 0 0
49 43 0 0
49 44 0 0
49 45 0 0
49 46 0.0005 0.0223549
49 47 0.0601667 0.241282
49 48 0.301333 0.508144
49 49 0.644333 0.689336
49 50 0.215167 0.442579
49 51 0.083 0.284218
49 52 0.129333 0.338531
49 53 0.108667 0.312288
49 54 0.027 0.162086
49 55 0.009 0.094439
49 56 0 0
49 57 0 0
49 58 0 0
49 59 0 0
49 60 0 0
49 61 0 0
49 62 0 0
49 63 0 0
49 64 0 0
49 65 0 0
49 66 0 0
49 67 0 0
49 68 0 0
49 69 0 0
49 70 0 0

50 1 0 0
50 2 0 0
50 3 0 0
50 4 0 0
50 5 0 0
50 6 0 0
50 7 0 0
50 8 0 0
50 9 0 0
50 10 0 0
50 11 0 0
50 12 0 0
50 13 0 0
50 14 0 0
50 15 0 0
50 16 0 0
50 17 0 0
50 18 0 0
50 19 0 0
50 20 0 0
50 21 0.0926667 0.289955
50 22 0.112667 0.316186
50 23 0.0118333 0.108131
50 24 0 0
50 25 0 0
50 26 0 0
50 27 0 0
50 28 0 0
50 29 0 0
50 30 0 0
50 31 0 0
50 32 0 0
50 33 0 0
50 34 0 0
50 35 0 0
50 36 0 0
50 37 0 0
50 38 0 0
50 39 0 0
50 40 0 0
50 41 0 0
50 42 0 0
50 43 0 0
50 44 0 0
50 45 0 0
50 46 0 0
50 47 0 0
50 48 0.046 0.210281
50 49 0.215167 0.442579
50 50 0.565 0.688569
50 51 0.196833 0.423985
50 52 0.0536667 0.226838
50 53 0.003 0.0546898
50 54 0 0
50 55 0 0
50 56 0 0
50 57 0 0
50 58 0 0
50 59 0 0
50 60 0 0
50 61 0 0
50 62 0 0
50 63 0 0
50 64 0 0
50 65 0 0
50 66 0 0
50 67 0 0
50 68 0 0
50 69 0 0
50 70 0 0

51 1 0 0
51 2 0 0
51 3 0 0
51 4 0 0
51 5 0 0
51 6 0 0
51 7 0 0
51 8 0 0
51 9 0 0
51 10 0 0
51 11 0 0
51 12 0 0
51 13 0 0
51 14 0 0
51 15 0 0
51 16 0 0
51 17 0 0
51 18 0.0005 0.0223549
51 19 0.00833333 0.0996506
51 20 0.0855 0.29585
51 21 0.258167 0.469234
51 22 0.222667 0.44619
51 23 0.0885 0.287523
51 24 0 0
51 25 0 0
51 26 0 0
51 27 0 0
51 28 0 0
51 29 0 0
51 30 0 0
51 31 0 0
51 32 0 0
51 33 0 0
51 34 0 0
51 35 0 0
51 36 0 0
51 37 0 0
51 38 0 0
51 39 0 0
51 40 0 0
51 41 0 0
51 42 0 0
51 43 0 0
51 44 0 0
51 45 0 0
51 46 0 0
51 47 0 0
51 48 0.0075 0.0862795
51 49 0.083 0.284218
51 50 0.196833 0.423985
51 51 0.8815 0.792353
51 52 0.303667 0.514562
51 53 0.0295 0.169202
51 54 0 0
51 55 0 0
51 56 0 0
51 57 0 0
51 58 0 0
51 59 0 0
51 60 0 0
51 61 0 0
51 62 0 0
51 63 0 0
51 64 0 0
51 65 0 0
51 66 0 0
51 67 0 0
51 68 0 0
51 69 0 0
51 70 0 0

52 1 0 0
52 2 0 0
52 3 0 0
52 4 0 0
52 5 0 0
52 6 0 0
52 7 0 0
52 8 0 0
52 9 0 0
52 10 0 0
52 11 0 0
52 12 0 0
52 13 0 0
52 14 0 0
52 15 0.000166667 0.0129088
52 16 0.0085 0.0936018
52 17 0.038 0.196362
52 18 0.0596667 0.24517
52 19 0.2435 0.494173
52 20 0.5495 0.573211
52 21 0.171167 0.380175
52 22 0.000833333 0.0288552
52 23 0 0
52 24 0 0
52 25 0 0
52 26 0 0
52 27 0 0
52 28 0 0
52 29 0 0
52 30 0 0
52 31 0 0
52 32 0 0
52 33 0 0
52 34 0 0
52 35 0 0
52 36 0 0
52 37 0 0
52 38 0 0
52 39 0 0
52 40 0 0
52 41 0 0
52 42 0 0
52 43 0 0
52 44 0 0
52 45 0 0
52 46 0 0
52 47 0 0
52 48 0.00566667 0.0750628
52 49 0.129333 0.338531
52 50 0.0536667 0.226838
52 51 0.303667 0.514562
52 52 1.46983 0.944679
52 53 0.733333 0.737944
52 54 0.0228333 0.150482
52 55 0 0
52 56 0 0
52 57 0 0
52 58 0 0
52 59 0 0
52 60 0 0
52 61 0 0
52 62 0 0
52 63 0 0
52 64 0 0
52 65 0 0
52 66 0 0
52 67 0 0
52 68 0 0
52 69 0 0
52 70 0 0

53 1 0 0
53 2 0 0
53 3 0 0
53 4 0 0
53 5 0 0
53 6 0 0
53 7 0 0
53 8 0 0
53 9 0 0
53 10 0 0
53 11 0 0
53 12 0 0
53 13 0.0156667 0.126834
53 14 0.112667 0.33112
53 15 0.239667 0.493532
53 16 0.447667 0.675974
53 17 0.449667 0.664167
53 18 0.237333 0.471516
53 19 0.267167 0.48421
53 20 0.307167 0.488351
53 21 0.0501667 0.218278
53 22 0 0
53 23 0 0
53 24 0 0
53 25 0 0
53 26 0.0221667 0.148347
53 27 0 0
53 28 0 0
53 29 0 0
53 30 0 0
53 31 0 0
53 32 0 0
53 33 0 0
53 34 0 0
53 35 0 0
53 36 0 0
53 37 0 0
53 38 0 0
53 39 0 0
53 40 0 0
53 41 0.000333333 0.0182546
53 42 0 0
53 43 0 0
53 44 0 0
53 45 0 0
53 46 0 0
53 47 0 0
53 48 0.00783333 0.0881581
53 49 0.108667 0.312288
53 50 0.003 0.0546898
53 51 0.0295 0.169202
53 52 0.733333 0.737944
53 53 2.19183 1.21698
53 54 0.645333 0.733177
53 55 0.0596667 0.240362
53 56 0 0
53 57 0 0
53 58 0 0
53 59 0 0
53 60 0 0
53 61 0 0
53 62 0 0
53 63 0 0
53 64 0 0
53 65 0 0
53 66 0 0
53 67 0 0
53 68 0 0
53 69 0 0
53 70 0 0

54 1 0 0
54 2 0 0
54 3 0 0
54 4 0 0
54 5 0 0
54 6 0 0
54 7 0 0
54 8 0 0
54 9 0 0
54 10 0 0
54 11 0.00483333 0.0693512
54 12 0.180667 0.426261
54 13 1.0575 0.883872
54 14 1.2195 0.925734
54 15 0.565167 0.700292
54 16 0.194 0.446133
54 17 0.0755 0.281906
54 18 0.006 0.0772256
54 19 0.00233333 0.0482496
54 20 0.000833333 0.0288551
54 21 0 0
54 22 0 0
54 23 0 0
54 24 0 0
54 25 0 0
54 26 0.19 0.418996
54 27 0.0116667 0.108925
54 28 0 0
54 29 0 0
54 30 0 0
54 31 0 0
54 32 0 0
54 33 0 0
54 34 0 0
54 35 0 0
54 36 0 0
54 37 0 0
54 38 0 0
54 39 0 0
54 40 0 0
54 41 0.04 0.205106
54 42 0.00383333 0.061796
54 43 0 0
54 44 0 0
54 45 0 0
54 46 0 0
54 47 0 0
54 48 0.0103333 0.101127
54 49 0.027 0.162086
54 50 0 0
54 51 0 0
54 52 0.0228333 0.150482
54 53 0.645333 0.733177
54 54 2.28667 1.19657
54 55 1.21133 0.847941
54 56 0.2435 0.451518
54 57 0 0
54 58 0 0
54 59 0 0
54 60 0 0
54 61 0 0
54 62 0 0
54 63 0 0
54 64 0 0
54 65 0 0
54 66 0 0
54 67 0 0
54 68 0 0
54 69 0 0
54 70 0 0

55 1 0 0
55 2 0 0
55 3 0 0
55 4 0 0
55 5 0 0
55 6 0 0
55 7 0 0
55 8 0 0
55 9 0 0
55 10 0 0
55 11 0.127167 0.348326
55 12 0.3925 0.594508
55 13 1.4735 0.957928
55 14 1.24983 0.894852
55 15 0.312167 0.532339
55 16 0.0095 0.100383
55 17 0.000166667 0.0129086
55 18 0 0
55 19 0 0
55 20 0 0
55 21 0 0
55 22 0 0
55 23 0 0
55 24 0 0
55 25 0 0
55 26 0.0765 0.268922
55 27 0.000666667 0.0258118
55 28 0 0
55 29 0 0
55 30 0 0
55 31 0 0
55 32 0 0
55 33 0 0
55 34 0 0
55 35 0 0
55 36 0 0
55 37 0 0
55 38 0 0
55 39 0 0
55 40 0 0
55 41 0.00983333 0.100346
55 42 0.0005 0.0223548
55 43 0 0
55 44 0 0
55 45 0 0
55 46 0 0
55 47 0.0015 0.0387003
55 48 0.0146667 0.120211
55 49 0.009 0.094439
55 50 0 0
55 51 0 0
55 52 0 0
55 53 0.0596667 0.240362
55 54 1.21133 0.847941
55 55 2.03383 1.01129
55 56 0.832667 0.750341
55 57 0.112333 0.322046
55 58 0 0
55 59 0 0
55 60 0 0
55 61 0 0
55 62 0 0
55 63 0 0
55 64 0 0
55 65 0 0
55 66 0 0
55 67 0 0
55 68 0 0
55 69 0 0
55 70 0 0

56 1 0 0
56 2 0 0
56 3 0 0
56 4 0 0
56 5 0 0
56 6 0 0
56 7 0 0
56 8 0 0
56 9 0 0
56 10 0.000833333 0.0288558
56 11 0.344333 0.564584
56 12 0.4185 0.596963
56 13 0.881 0.779209
56 14 0.418833 0.594487
56 15 0.012 0.110406
56 16 0 0
56 17 0 0
56 18 0 0
56 19 0 0
56 20 0 0
56 21 0 0
56 22 0 0
56 23 0 0
56 24 0 0
56 25 0 0
56 26 0.000333333 0.0182545
56 27 0 0
56 28 0 0
56 29 0 0
56 30 0 0
56 31 0 0
56 32 0 0
56 33 0 0
56 34 0 0
56 35 0 0
56 36 0 0
56 37 0 0
56 38 0 0
56 39 0 0
56 40 0 0
56 41 0.000333333 0.0182545
56 42 0 0
56 43 0 0
56 44 0 0
56 45 0 0
56 46 0 0
56 47 0.0105 0.101931
56 48 0.0015 0.0387002
56 49 0 0
56 50 0 0
56 51 0 0
56 52 0 0
56 53 0 0
56 54 0.2435 0.451518
56 55 0.832667 0.750341
56 56 1.39183 0.912658
56 57 0.503 0.628479
56 58 0.0766667 0.272262
56 59 0 0
56 60 0 0
56 61 0 0
56 62 0 0
56 63 0 0
56 64 0 0
56 65 0 0
56 66 0 0
56 67 0 0
56 68 0 0
56 69 0 0
56 70 0 0

57 1 0 0
57 2 0 0
57 3 0 0
57 4 0 0
57 5 0 0
57 6 0 0
57 7 0 0
57 8 0.000166667 0.0129087
57 9 0.0005 0.022355
57 10 0.0385 0.195831
57 11 0.4485 0.623723
57 12 0.263 0.481498
57 13 0.238667 0.459031
57 14 0.0118333 0.109665
57 15 0 0
57 16 0 0
57 17 0 0
57 18 0 0
57 19 0 0
57 20 0 0
57 21 0 0
57 22 0 0
57 23 0 0
57 24 0 0
57 25 0 0
57 26 0 0
57 27 0 0
57 28 0 0
57 29 0 0
57 30 0 0
57 31 0 0
57 32 0 0
57 33 0 0
57 34 0 0
57 35 0 0
57 36 0 0
57 37 0 0
57 38 0 0
57 39 0 0
57 40 0 0
57 41 0 0
57 42 0 0
57 43 0 0
57 44 0 0
57 45 0 0
57 46 0.0015 0.0387004
57 47 0.00183333 0.0427787
57 48 0 0
57 49 0 0
57 50 0 0
57 51 0 0
57 52 0 0
57 53 0 0
57 54 0 0
57 55 0.112333 0.322046
57 56 0.503 0.628479
57 57 1.0165 0.849637
57 58 0.410333 0.576725
57 59 0.110167 0.326142
57 60 0.000666667 0.0258114
57 61 0 0
57 62 0 0
57 63 0 0
57 64 0 0
57 65 0 0
57 66 0 0
57 67 0 0
57 68 0 0
57 69 0 0
57 70 0 0

58 1 0 0
58 2 0 0
58 3 0 0
58 4 0 0
58 5 0 0
58 6 0 0
58 7 0.000166667 0.0129087
58 8 0.000333333 0.0182544
58 9 0.0005 0.0223548
58 10 0.244 0.465254
58 11 0.619333 0.706937
58 12 0.293333 0.493255
58 13 0.0131667 0.113989
58 14 0 0
58 15 0 0
58 16 0 0
58 17 0 0
58 18 0 0
58 19 0 0
58 20 0 0
58 21 0 0
58 22 0 0
58 23 0 0
58 24 0 0
58 25 0 0
58 26 0 0
58 27 0 0
58 28 0 0
58 29 0 0
58 30 0 0
58 31 0 0
58 32 0 0
58 33 0 0
58 34 0 0
58 35 0 0
58 36 0 0
58 37 0 0
58 38 0 0
58 39 0 0
58 40 0 0
58 41 0 0
58 42 0 0
58 43 0 0
58 44 0 0
58 45 0 0
58 46 0 0
58 47 0 0
58 48 0 0
58 49 0 0
58 50 0 0
58 51 0 0
58 52 0 0
58 53 0 0
58 54 0 0
58 55 0 0
58 56 0.0766667 0.272262
58 57 0.410333 0.576725
58 58 1.10367 0.898661
58 59 0.650333 0.703612
58 60 0.241 0.459997
58 61 0 0
58 62 0 0
58 63 0 0
58 64 0 0
58 65 0 0
58 66 0 0
58 67 0 0
58 68 0 0
58 69 0 0
58 70 0 0

59 1 0 0
59 2 0 0
59 3 0 0
59 4 0 0
59 5 0 0
59 6 0.0005 0.0223549
59 7 0.00116667 0.0341365
59 8 0.0025 0.0499379
59 9 0.0005 0.0223548
59 10 0.774667 0.687672
59 11 1.18533 0.703789
59 12 0.499667 0.506949
59 13 0.000166667 0.0129086
59 14 0 0
59 15 0 0
59 16 0 0
59 17 0 0
59 18 0 0
59 19 0 0
59 20 0 0
59 21 0 0
59 22 0 0
59 23 0 0
59 24 0 0
59 25 0 0
59 26 0 0
59 27 0 0
59 28 0 0
59 29 0 0
59 30 0 0
59 31 0 0
59 32 0 0
59 33 0 0
59 34 0 0
59 35 0 0
59 36 0 0
59 37 0 0
59 38 0 0
59 39 0 0
59 40 0 0
59 41 0 0
59 42 0 0
59 43 0 0
59 44 0.000166667 0.0129087
59 45 0 0
59 46 0 0
59 47 0 0
59 48 0 0
59 49 0 0
59 50 0 0
59 51 0 0
59 52 0 0
59 53 0 0
59 54 0 0
59 55 0 0
59 56 0 0
59 57 0.110167 0.326142
59 58 0.650333 0.703612
59 59 1.7525 0.92946
59 60 1.05733 0.748352
59 61 0.0931667 0.299693
59 62 0 0
59 63 0 0
59 64 0 0
59 65 0 0
59 66 0 0
59 67 0 0
59 68 0 0
59 69 0 0
59 70 0 0

60 1 0 0
60 2 0.0005 0.0223548
60 3 0.000833333 0.0288558
60 4 0.00433333 0.0705798
60 5 0.0103333 0.109056
60 6 0.0153333 0.126882
60 7 0.021 0.151305
60 8 0.0268333 0.175442
60 9 0.0115 0.109701
60 10 1.21517 0.818055
60 11 1.015 0.607824
60 12 0.211333 0.409078
60 13 0 0
60 14 0 0
60 15 0 0
60 16 0 0
60 17 0 0
60 18 0 0
60 19 0 0
60 20 0 0
60 21 0 0
60 22 0 0
60 23 0 0
60 24 0 0
60 25 0 0
60 26 0 0
60 27 0 0
60 28 0 0
60 29 0 0
60 30 0 0
60 31 0 0
60 32 0 0
60 33 0 0
60 34 0 0
60 35 0 0
60 36 0 0
60 37 0 0
60 38 0 0
60 39 0 0
60 40 0 0
60 41 0 0
60 42 0 0
60 43 0 0
60 44 0 0
60 45 0 0
60 46 0 0
60 47 0 0
60 48 0 0
60 49 0 0
60 50 0 0
60 51 0 0
60 52 0 0
60 53 0 0
60 54 0 0
60 55 0 0
60 56 0 0
60 57 0.000666667 0.0258114
60 58 0.241 0.459997
60 59 1.05733 0.748352
60 60 2.0115 0.949746
60 61 0.762667 0.719945
60 62 0.0506667 0.220069
60 63 0 0
60 64 0 0
60 65 0 0
60 66 0 0
60 67 0 0
60 68 0 0
60 69 0 0
60 70 0 0

61 1 0.00783333 0.0900277
61 2 0.024 0.161521
61 3 0.0415 0.220105
61 4 0.056 0.257942
61 5 0.0611667 0.272202
61 6 0.0531667 0.245641
61 7 0.0353333 0.198544
61 8 0.0373333 0.193056
61 9 0.0221667 0.148346
61 10 0.497667 0.561837
61 11 0.1195 0.343831
61 12 0 0
61 13 0 0
61 14 0 0
61 15 0 0
61 16 0 0
61 17 0 0
61 18 0 0
61 19 0 0
61 20 0 0
61 21 0 0
61 22 0 0
61 23 0 0
61 24 0 0
61 25 0 0
61 26 0 0
61 27 0 0
61 28 0 0
61 29 0 0
61 30 0 0
61 31 0 0
61 32 0 0
61 33 0 0
61 34 0 0
61 35 0 0
61 36 0 0
61 37 0 0
61 38 0 0
61 39 0 0
61 40 0.00133333 0.0364922
61 41 0 0
61 42 0 0
61 43 0 0
61 44 0 0
61 45 0 0
61 46 0 0
61 47 0 0
61 48 0 0
61 49 0 0
61 50 0 0
61 51 0 0
61 52 0 0
61 53 0 0
61 54 0 0
61 55 0 0
61 56 0 0
61 57 0 0
61 58 0 0
61 59 0.0931667 0.299693
61 60 0.762667 0.719945
61 61 1.36483 0.970602
61 62 0.4315 0.600812
61 63 0.082 0.281555
61 64 0.00383333 0.0617953
61 65 0 0
61 66 0 0
61 67 0 0
61 68 0 0
61 69 0 0
61 70 0 0

62 1 0.249667 0.515447
62 2 0.221 0.499479
62 3 0.149333 0.411531
62 4 0.0716667 0.271777
62 5 0.0448333 0.226178
62 6 0.031 0.19332
62 7 0.018 0.139076
62 8 0.00116667 0.0341369
62 9 0 0
62 10 0.0165 0.12739
62 11 0.0005 0.022355
62 12 0 0
62 13 0 0
62 14 0 0
62 15 0 0
62 16 0 0
62 17 0 0
62 18 0 0
62 19 0 0
62 20 0 0
62 21 0 0
62 22 0 0
62 23 0 0
62 24 0 0
62 25 0 0
62 26 0 0
62 27 0 0
62 28 0 0
62 29 0 0
62 30 0 0
62 31 0 0
62 32 0 0
62 33 0 0
62 34 0 0
62 35 0 0
62 36 0 0
62 37 0 0
62 38 0.00883333 0.0935666
62 39 0.0205 0.141701
62 40 0.00416667 0.0644136
62 41 0 0
62 42 0 0
62 43 0 0
62 44 0 0
62 45 0 0
62 46 0 0
62 47 0 0
62 48 0 0
62 49 0 0
62 50 0 0
62 51 0 0
62 52 0 0
62 53 0 0
62 54 0 0
62 55 0 0
62 56 0 0
62 57 0 0
62 58 0 0
62 59 0 0
62 60 0.0506667 0.220069
62 61 0.4315 0.600812
62 62 1.49517 0.99346
62 63 0.927333 0.784256
62 64 0.276 0.477305
62 65 0.001 0.0316065
62 66 0 0
62 67 0 0
62 68 0 0
62 69 0 0
62 70 0 0

63 1 0.634833 0.795507
63 2 0.278667 0.547415
63 3 0.098 0.32052
63 4 0.0131667 0.11544
63 5 0.004 0.0681943
63 6 0.00766667 0.0945559
63 7 0.00733333 0.0853197
63 8 0.000333333 0.0182544
63 9 0 0
63 10 0.000833333 0.0288547
63 11 0 0
63 12 0 0
63 13 0 0
63 14 0 0
63 15 0 0
63 16 0 0
63 17 0 0
63 18 0 0
63 19 0 0
63 20 0 0
63 21 0 0
63 22 0 0
63 23 0 0
63 24 0 0
63 25 0 0
63 26 0 0
63 27 0 0
63 28 0 0
63 29 0 0
63 30 0 0
63 31 0 0
63 32 0 0
63 33 0 0
63 34 0 0
63 35 0 0
63 36 0.000166667 0.0129082
63 37 0.0351667 0.184199
63 38 0.233333 0.424916
63 39 0.146167 0.355151
63 40 0.000666667 0.0258119
63 41 0 0
63 42 0 0
63 43 0 0
63 44 0 0
63 45 0 0
63 46 0 0
63 47 0 0
63 48 0 0
63 49 0 0
63 50 0 0
63 51 0 0
63 52 0 0
63 53 0 0
63 54 0 0
63 55 0 0
63 56 0 0
63 57 0 0
63 58 0 0
63 59 0 0
63 60 0 0
63 61 0.082 0.281555
63 62 0.927333 0.784256
63 63 2.1315 1.06765
63 64 1.02067 0.833405
63 65 0.2135 0.438466
63 66 0.0203333 0.143477
63 67 0.000333333 0.0182545
63 68 0 0
63 69 0 0
63 70 0 0

64 1 0.510333 0.757345
64 2 0.0525 0.232545
64 3 0.00533333 0.0728355
64 4 0.000166667 0.0129086
64 5 0 0
64 6 0 0
64 7 0.0015 0.0387003
64 8 0.0015 0.0387
64 9 0.000833333 0.0288547
64 10 0.000833333 0.0288547
64 11 0 0
64 12 0 0
64 13 0 0
64 14 0 0
64 15 0 0
64 16 0 0
64 17 0 0
64 18 0 0
64 19 0 0
64 20 0 0
64 21 0 0
64 22 0 0
64 23 0 0
64 24 0 0
64 25 0 0
64 26 0 0
64 27 0 0
64 28 0 0
64 29 0 0
64 30 0 0
64 31 0 0
64 32 0 0
64 33 0 0
64 34 0 0
64 35 0.0015 0.0386994
64 36 0.0661667 0.250565
64 37 0.096 0.296285
64 38 0.0743333 0.26484
64 39 0.0305 0.171958
64 40 0 0
64 41 0 0
64 42 0 0
64 43 0 0
64 44 0 0
64 45 0 0
64 46 0 0
64 47 0 0
64 48 0 0
64 49 0 0
64 50 0 0
64 51 0 0
64 52 0 0
64 53 0 0
64 54 0 0
64 55 0 0
64 56 0 0
64 57 0 0
64 58 0 0
64 59 0 0
64 60 0 0
64 61 0.00383333 0.0617953
64 62 0.276 0.477305
64 63 1.02067 0.833405
64 64 1.89033 1.01979
64 65 0.908667 0.76723
64 66 0.372 0.534133
64 67 0.028 0.166979
64 68 0 0
64 69 0 0
64 70 0 0

65 1 0.1935 0.494367
65 2 0.0005 0.0223549
65 3 0 0
65 4 0 0
65 5 0 0
65 6 0 0
65 7 0.000166667 0.0129086
65 8 0.0405 0.197116
65 9 0.0328333 0.178209
65 10 0 0
65 11 0 0
65 12 0 0
65 13 0 0
65 14 0 0
65 15 0 0
65 16 0 0
65 17 0 0
65 18 0 0
65 19 0 0
65 20 0 0
65 21 0 0
65 22 0 0
65 23 0 0
65 24 0 0
65 25 0 0
65 26 0 0
65 27 0 0
65 28 0 0
65 29 0 0
65 30 0 0
65 31 0 0
65 32 0 0
65 33 0 0
65 34 0 0
65 35 0.0503333 0.218631
65 36 0.189167 0.400057
65 37 0.0645 0.245636
65 38 0.002 0.0446752
65 39 0 0
65 40 0 0
65 41 0 0
65 42 0 0
65 43 0 0
65 44 0 0
65 45 0 0
65 46 0 0
65 47 0 0
65 48 0 0
65 49 0 0
65 50 0 0
65 51 0 0
65 52 0 0
65 53 0 0
65 54 0 0
65 55 0 0
65 56 0 0
65 57 0 0
65 58 0 0
65 59 0 0
65 60 0 0
65 61 0 0
65 62 0.001 0.0316065
65 63 0.2135 0.438466
65 64 0.908667 0.76723
65 65 1.56967 0.944542
65 66 0.8255 0.72712
65 67 0.231833 0.450284
65 68 0.00683333 0.0843783
65 69 0 0
65 70 0 0

66 1 0.0678333 0.263759
66 2 0 0
66 3 0 0
66 4 0 0
66 5 0 0
66 6 0 0
66 7 0.00333333 0.0576396
66 8 0.001 0.0316065
66 9 0 0
66 10 0 0
66 11 0 0
66 12 0 0
66 13 0 0
66 14 0 0
66 15 0 0
66 16 0 0
66 17 0 0
66 18 0 0
66 19 0 0
66 20 0 0
66 21 0 0
66 22 0 0
66 23 0 0
66 24 0 0
66 25 0 0
66 26 0 0
66 27 0 0
66 28 0 0
66 29 0 0
66 30 0 0
66 31 0 0
66 32 0 0
66 33 0 0
66 34 0 0
66 35 0.003 0.0546893
66 36 0.0726667 0.261506
66 37 0.00116667 0.0341367
66 38 0 0
66 39 0 0
66 40 0 0
66 41 0 0
66 42 0 0
66 43 0 0
66 44 0 0
66 45 0 0
66 46 0 0
66 47 0 0
66 48 0 0
66 49 0 0
66 50 0 0
66 51 0 0
66 52 0 0
66 53 0 0
66 54 0 0
66 55 0 0
66 56 0 0
66 57 0 0
66 58 0 0
66 59 0 0
66 60 0 0
66 61 0 0
66 62 0 0
66 63 0.0203333 0.143477
66 64 0.372 0.534133
66 65 0.8255 0.72712
66 66 1.38333 0.877919
66 67 0.6685 0.689631
66 68 0.204 0.425897
66 69 0.000666667 0.0258116
66 70 0 0

67 1 0.025 0.160339
67 2 0 0
67 3 0 0
67 4 0 0
67 5 0 0
67 6 0.000166667 0.0129088
67 7 0 0
67 8 0 0
67 9 0 0
67 10 0 0
67 11 0 0
67 12 0 0
67 13 0 0
67 14 0 0
67 15 0 0
67 16 0 0
67 17 0 0
67 18 0 0
67 19 0 0
67 20 0 0
67 21 0 0
67 22 0 0
67 23 0 0
67 24 0 0
67 25 0 0
67 26 0 0
67 27 0 0
67 28 0 0
67 29 0 0
67 30 0 0
67 31 0 0
67 32 0 0
67 33 0 0
67 34 0 0
67 35 0 0
67 36 0.000333333 0.0182546
67 37 0 0
67 38 0 0
67 39 0 0
67 40 0 0
67 41 0 0
67 42 0 0
67 43 0 0
67 44 0 0
67 45 0 0
67 46 0 0
67 47 0 0
67 48 0 0
67 49 0 0
67 50 0 0
67 51 0 0
67 52 0 0
67 53 0 0
67 54 0 0
67 55 0 0
67 56 0 0
67 57 0 0
67 58 0 0
67 59 0 0
67 60 0 0
67 61 0 0
67 62 0 0
67 63 0.000333333 0.0182545
67 64 0.028 0.166979
67 65 0.231833 0.450284
67 66 0.6685 0.689631
67 67 1.33733 0.804701
67 68 0.783 0.655425
67 69 0.0873333 0.285845
67 70 0 0

68 1 0.0146667 0.120212
68 2 0 0
68 3 0 0
68 4 0 0
68 5 0.000166667 0.0129078
68 6 0 0
68 7 0 0
68 8 0 0
68 9 0 0
68 10 0 0
68 11 0 0
68 12 0 0
68 13 0 0
68 14 0 0
68 15 0 0
68 16 0 0
68 17 0 0
68 18 0 0
68 19 0 0
68 20 0 0
68 21 0 0
68 22 0 0
68 23 0 0
68 24 0 0
68 25 0 0
68 26 0 0
68 27 0 0
68 28 0 0
68 29 0 0
68 30 0 0
68 31 0 0
68 32 0 0
68 33 0 0
68 34 0 0
68 35 0 0
68 36 0 0
68 37 0 0
68 38 0 0
68 39 0 0
68 40 0 0
68 41 0 0
68 42 0 0
68 43 0 0
68 44 0 0
68 45 0 0
68 46 0 0
68 47 0 0
68 48 0 0
68 49 0 0
68 50 0 0
68 51 0 0
68 52 0 0
68 53 0 0
68 54 0 0
68 55 0 0
68 56 0 0
68 57 0 0
68 58 0 0
68 59 0 0
68 60 0 0
68 61 0 0
68 62 0 0
68 63 0 0
68 64 0 0
68 65 0.00683333 0.0843783
68 66 0.204 0.425897
68 67 0.783 0.655425
68 68 1.15233 0.776177
68 69 0.296833 0.507671
68 70 0.052 0.223524

69 1 0 0
69 2 0 0
69 3 0 0
69 4 0 0
69 5 0 0
69 6 0 0
69 7 0 0
69 8 0 0
69 9 0 0
69 10 0 0
69 11 0 0
69 12 0 0
69 13 0 0
69 14 0 0
69 15 0 0
69 16 0 0
69 17 0 0
69 18 0 0
69 19 0 0
69 20 0 0
69 21 0 0
69 22 0 0
69 23 0 0
69 24 0 0
69 25 0 0
69 26 0 0
69 27 0 0
69 28 0 0
69 29 0 0
69 30 0 0
69 31 0 0
69 32 0 0
69 33 0 0
69 34 0 0
69 35 0 0
69 36 0 0
69 37 0 0
69 38 0 0
69 39 0 0
69 40 0 0
69 41 0 0
69 42 0 0
69 43 0 0
69 44 0 0
69 45 0 0
69 46 0 0
69 47 0 0
69 48 0 0
69 49 0 0
69 50 0 0
69 51 0 0
69 52 0 0
69 53 0 0
69 54 0 0
69 55 0 0
69 56 0 0
69 57 0 0
69 58 0 0
69 59 0 0
69 60 0 0
69 61 0 0
69 62 0 0
69 63 0 0
69 64 0 0
69 65 0 0
69 66 0.000666667 0.0258116
69 67 0.0873333 0.285845
69 68 0.296833 0.507671
69 69 0.5045 0.642645
69 70 0.187 0.412754

70 1 0 0
70 2 0 0
70 3 0.0005 0.0223548
70 4 0.000166667 0.0129083
70 5 0 0
70 6 0 0
70 7 0 0
70 8 0 0
70 9 0 0
70 10 0 0
70 11 0 0
70 12 0 0
70 13 0 0
70 14 0 0
70 15 0 0
70 16 0 0
70 17 0 0
70 18 0 0
70 19 0 0
70 20 0 0
70 21 0 0
70 22 0 0
70 23 0 0
70 24 0 0
70 25 0 0
70 26 0 0
70 27 0 0
70 28 0 0
70 29 0 0
70 30 0 0
70 31 0 0
70 32 0 0
70 33 0 0
70 34 0 0
70 35 0 0
70 36 0 0
70 37 0 0
70 38 0 0
70 39 0 0
70 40 0 0
70 41 0 0
70 42 0 0
70 43 0 0
70 44 0 0
70 45 0 0
70 46 0 0
70 47 0 0
70 48 0 0
70 49 0 0
70 50 0 0
70 51 0 0
70 52 0 0
70 53 0 0
70 54 0 0
70 55 0 0
70 56 0 0
70 57 0 0
70 58 0 0
70 59 0 0
70 60 0 0
70 61 0 0
70 62 0 0
70 63 0 0
70 64 0 0
70 65 0 0
70 66 0 0
70 67 0 0
70 68 0.052 0.223524
70 69 0.187 0.412754
70 70 0.303833 0.51849
