# Supplementary material for: Potential effects of metal ion induced two-state allostery on the regulatory mechanism of add adenine riboswitch
Source: Commun Biol. 2022 Oct 22;5:1120. doi: 10.1038/s42003-022-04096-z (PMC9588036; doi:10.1038/s42003-022-04096-z)
Supplement: Supplementary file 5 — Supplementary Data 2 [file 42003_2022_4096_MOESM5_ESM.zip › Supplementary Data 2/fig4_data/k-2d-kf0.3-1.txt]

1 1 2.06383 1.17647
1 2 0.738667 0.772477
1 3 0.224333 0.451685
1 4 0.00483333 0.0693519
1 5 0 0
1 6 0 0
1 7 0 0
1 8 0 0
1 9 0 0
1 10 0 0
1 11 0 0
1 12 0 0
1 13 0 0
1 14 0 0
1 15 0 0
1 16 0 0
1 17 0 0
1 18 0 0
1 19 0 0
1 20 0 0
1 21 0 0
1 22 0 0
1 23 0 0
1 24 0 0
1 25 0 0
1 26 0 0
1 27 0 0
1 28 0 0
1 29 0 0
1 30 0 0
1 31 0 0
1 32 0 0
1 33 0 0
1 34 0 0
1 35 0 0
1 36 0 0
1 37 0.0015 0.0386991
1 38 0.00183333 0.0427807
1 39 0.000666667 0.0258117
1 40 0 0
1 41 0 0
1 42 0 0
1 43 0 0
1 44 0 0
1 45 0 0
1 46 0 0
1 47 0 0
1 48 0 0
1 49 0 0
1 50 0 0
1 51 0 0
1 52 0 0
1 53 0 0
1 54 0 0
1 55 0 0
1 56 0 0
1 57 0 0
1 58 0 0
1 59 0 0
1 60 0 0
1 61 0.0143333 0.121634
1 62 0.526333 0.708032
1 63 1.08267 0.91933
1 64 0.613833 0.748584
1 65 0.142 0.375717
1 66 0.0523333 0.230785
1 67 0.0161667 0.13381
1 68 0.0138333 0.116798
1 69 0.000166667 0.0129086
1 70 0 0

2 1 0.738667 0.772477
2 2 1.46117 1.01563
2 3 0.695667 0.729176
2 4 0.139333 0.356252
2 5 0.000666667 0.0258118
2 6 0 0
2 7 0 0
2 8 0 0
2 9 0 0
2 10 0 0
2 11 0 0
2 12 0 0
2 13 0 0
2 14 0 0
2 15 0 0
2 16 0 0
2 17 0 0
2 18 0 0
2 19 0 0
2 20 0 0
2 21 0 0
2 22 0 0
2 23 0 0
2 24 0 0
2 25 0 0
2 26 0 0
2 27 0 0
2 28 0 0
2 29 0 0
2 30 0 0
2 31 0 0
2 32 0 0
2 33 0 0
2 34 0 0
2 35 0 0
2 36 0 0
2 37 0 0
2 38 0 0
2 39 0 0
2 40 0 0
2 41 0 0
2 42 0 0
2 43 0 0
2 44 0 0
2 45 0 0
2 46 0 0
2 47 0 0
2 48 0 0
2 49 0 0
2 50 0 0
2 51 0 0
2 52 0 0
2 53 0 0
2 54 0 0
2 55 0 0
2 56 0 0
2 57 0 0
2 58 0 0
2 59 0 0
2 60 0.000333333 0.0182546
2 61 0.0683333 0.282248
2 62 0.55 0.772109
2 63 0.568833 0.741325
2 64 0.086 0.294843
2 65 0.000333333 0.0182546
2 66 0 0
2 67 0 0
2 68 0 0
2 69 0 0
2 70 0 0

3 1 0.224333 0.451685
3 2 0.695667 0.729176
3 3 1.3395 0.986861
3 4 0.575667 0.675978
3 5 0.105167 0.314802
3 6 0.000166667 0.0129079
3 7 0 0
3 8 0 0
3 9 0 0
3 10 0 0
3 11 0 0
3 12 0 0
3 13 0 0
3 14 0 0
3 15 0 0
3 16 0 0
3 17 0 0
3 18 0 0
3 19 0 0
3 20 0 0
3 21 0 0
3 22 0 0
3 23 0 0
3 24 0 0
3 25 0 0
3 26 0 0
3 27 0 0
3 28 0 0
3 29 0 0
3 30 0 0
3 31 0 0
3 32 0 0
3 33 0 0
3 34 0 0
3 35 0 0
3 36 0 0
3 37 0 0
3 38 0 0
3 39 0 0
3 40 0 0
3 41 0 0
3 42 0 0
3 43 0 0
3 44 0 0
3 45 0 0
3 46 0 0
3 47 0 0
3 48 0 0
3 49 0 0
3 50 0 0
3 51 0 0
3 52 0 0
3 53 0 0
3 54 0 0
3 55 0 0
3 56 0 0
3 57 0 0
3 58 0 0
3 59 0 0
3 60 0.00333333 0.0576398
3 61 0.103833 0.362024
3 62 0.369167 0.641766
3 63 0.189833 0.443605
3 64 0.0015 0.0387017
3 65 0 0
3 66 0 0
3 67 0 0
3 68 0 0
3 69 0 0
3 70 0.00233333 0.0482484

4 1 0.00483333 0.0693519
4 2 0.139333 0.356252
4 3 0.575667 0.675978
4 4 1.20817 0.947177
4 5 0.541333 0.662286
4 6 0.0985 0.303534
4 7 0.000166667 0.0129079
4 8 0 0
4 9 0 0
4 10 0 0
4 11 0 0
4 12 0 0
4 13 0 0
4 14 0 0
4 15 0 0
4 16 0 0
4 17 0 0
4 18 0 0
4 19 0 0
4 20 0 0
4 21 0 0
4 22 0 0
4 23 0 0
4 24 0 0
4 25 0 0
4 26 0 0
4 27 0 0
4 28 0 0
4 29 0 0
4 30 0 0
4 31 0 0
4 32 0 0
4 33 0 0
4 34 0 0
4 35 0 0
4 36 0 0
4 37 0 0
4 38 0 0
4 39 0 0
4 40 0 0
4 41 0 0
4 42 0 0
4 43 0 0
4 44 0 0
4 45 0 0
4 46 0 0
4 47 0 0
4 48 0 0
4 49 0 0
4 50 0 0
4 51 0 0
4 52 0 0
4 53 0 0
4 54 0 0
4 55 0 0
4 56 0 0
4 57 0 0
4 58 0 0
4 59 0.000166667 0.0129084
4 60 0.0173333 0.148435
4 61 0.126167 0.391479
4 62 0.137333 0.384022
4 63 0.016 0.12548
4 64 0 0
4 65 0 0
4 66 0 0
4 67 0 0
4 68 0 0
4 69 0.0005 0.0223548
4 70 0.0005 0.0223549

5 1 0 0
5 2 0.000666667 0.0258118
5 3 0.105167 0.314802
5 4 0.541333 0.662286
5 5 1.32167 0.957009
5 6 0.653167 0.698471
5 7 0.137333 0.354221
5 8 0 0
5 9 0 0
5 10 0.0005 0.0223548
5 11 0 0
5 12 0 0
5 13 0 0
5 14 0 0
5 15 0 0
5 16 0 0
5 17 0 0
5 18 0 0
5 19 0 0
5 20 0 0
5 21 0 0
5 22 0 0
5 23 0 0
5 24 0 0
5 25 0 0
5 26 0 0
5 27 0 0
5 28 0 0
5 29 0 0
5 30 0 0
5 31 0 0
5 32 0 0
5 33 0 0
5 34 0 0
5 35 0 0
5 36 0 0
5 37 0 0
5 38 0 0
5 39 0 0
5 40 0 0
5 41 0 0
5 42 0 0
5 43 0 0
5 44 0 0
5 45 0 0
5 46 0 0
5 47 0 0
5 48 0 0
5 49 0 0
5 50 0 0
5 51 0 0
5 52 0 0
5 53 0 0
5 54 0 0
5 55 0 0
5 56 0 0
5 57 0 0
5 58 0 0
5 59 0.00116667 0.0341373
5 60 0.0338333 0.199219
5 61 0.122333 0.379512
5 62 0.0448333 0.210929
5 63 0.000333333 0.0182545
5 64 0 0
5 65 0 0
5 66 0 0
5 67 0 0
5 68 0.0005 0.0223549
5 69 0 0
5 70 0 0

6 1 0 0
6 2 0 0
6 3 0.000166667 0.0129079
6 4 0.0985 0.303534
6 5 0.653167 0.698471
6 6 1.32633 0.939414
6 7 0.570667 0.671327
6 8 0.0786667 0.276554
6 9 0.00216667 0.0464977
6 10 0.0151667 0.122213
6 11 0 0
6 12 0 0
6 13 0 0
6 14 0 0
6 15 0 0
6 16 0 0
6 17 0 0
6 18 0 0
6 19 0 0
6 20 0 0
6 21 0 0
6 22 0 0
6 23 0 0
6 24 0 0
6 25 0 0
6 26 0 0
6 27 0 0
6 28 0 0
6 29 0 0
6 30 0 0
6 31 0 0
6 32 0 0
6 33 0 0
6 34 0 0
6 35 0 0
6 36 0 0
6 37 0 0
6 38 0 0
6 39 0 0
6 40 0 0
6 41 0 0
6 42 0 0
6 43 0 0
6 44 0 0
6 45 0 0
6 46 0 0
6 47 0 0
6 48 0 0
6 49 0 0
6 50 0 0
6 51 0 0
6 52 0 0
6 53 0 0
6 54 0 0
6 55 0 0
6 56 0 0
6 57 0 0
6 58 0 0
6 59 0.00333333 0.0576402
6 60 0.0308333 0.181334
6 61 0.0741667 0.28106
6 62 0.0125 0.112591
6 63 0 0
6 64 0 0
6 65 0 0
6 66 0 0
6 67 0.000166667 0.0129087
6 68 0 0
6 69 0 0
6 70 0 0

7 1 0 0
7 2 0 0
7 3 0 0
7 4 0.000166667 0.0129079
7 5 0.137333 0.354221
7 6 0.570667 0.671327
7 7 1.4555 0.995497
7 8 0.722 0.740081
7 9 0.314667 0.518635
7 10 0.310833 0.509776
7 11 0.000166667 0.0129078
7 12 0 0
7 13 0 0
7 14 0 0
7 15 0 0
7 16 0 0
7 17 0 0
7 18 0 0
7 19 0 0
7 20 0 0
7 21 0 0
7 22 0 0
7 23 0 0
7 24 0 0
7 25 0 0
7 26 0 0
7 27 0 0
7 28 0 0
7 29 0 0
7 30 0 0
7 31 0 0
7 32 0 0
7 33 0 0
7 34 0 0
7 35 0.0311667 0.17377
7 36 0 0
7 37 0 0
7 38 0 0
7 39 0 0
7 40 0 0
7 41 0 0
7 42 0 0
7 43 0 0
7 44 0 0
7 45 0 0
7 46 0 0
7 47 0 0
7 48 0 0
7 49 0 0
7 50 0 0
7 51 0 0
7 52 0 0
7 53 0 0
7 54 0 0
7 55 0 0
7 56 0 0
7 57 0 0
7 58 0 0
7 59 0.00416667 0.0644142
7 60 0.0205 0.144034
7 61 0.0291667 0.172196
7 62 0.003 0.054689
7 63 0 0
7 64 0 0
7 65 0 0
7 66 0.0035 0.0590561
7 67 0.000166667 0.0129084
7 68 0 0
7 69 0 0
7 70 0 0

8 1 0 0
8 2 0 0
8 3 0 0
8 4 0 0
8 5 0 0
8 6 0.0786667 0.276554
8 7 0.722 0.740081
8 8 2.61767 1.01855
8 9 1.87967 0.946871
8 10 0.723167 0.713348
8 11 0.032 0.176942
8 12 0 0
8 13 0 0
8 14 0 0
8 15 0 0
8 16 0 0
8 17 0 0
8 18 0 0
8 19 0 0
8 20 0 0
8 21 0 0
8 22 0 0
8 23 0 0
8 24 0 0
8 25 0 0
8 26 0 0
8 27 0 0
8 28 0 0
8 29 0 0
8 30 0 0
8 31 0 0
8 32 0 0
8 33 0.0085 0.0918036
8 34 0.176667 0.400559
8 35 1.19867 0.52458
8 36 0.00983333 0.0986707
8 37 0 0
8 38 0 0
8 39 0 0
8 40 0 0
8 41 0 0
8 42 0 0
8 43 0 0
8 44 0 0
8 45 0 0
8 46 0 0
8 47 0 0
8 48 0 0
8 49 0 0
8 50 0 0
8 51 0 0
8 52 0 0
8 53 0 0
8 54 0 0
8 55 0 0
8 56 0 0
8 57 0 0
8 58 0.0005 0.0223549
8 59 0.00166667 0.0407916
8 60 0.0185 0.145459
8 61 0.0378333 0.195117
8 62 0 0
8 63 0 0
8 64 0 0
8 65 0.0571667 0.232157
8 66 0.0005 0.022355
8 67 0 0
8 68 0 0
8 69 0 0
8 70 0 0

9 1 0 0
9 2 0 0
9 3 0 0
9 4 0 0
9 5 0 0
9 6 0.00216667 0.0464977
9 7 0.314667 0.518635
9 8 1.87967 0.946871
9 9 2.50767 1.10254
9 10 0.8285 0.778721
9 11 0.0831667 0.284468
9 12 0 0
9 13 0.000833333 0.0288549
9 14 0 0
9 15 0 0
9 16 0 0
9 17 0 0
9 18 0 0
9 19 0 0
9 20 0 0
9 21 0 0
9 22 0 0
9 23 0 0
9 24 0 0
9 25 0 0
9 26 0 0
9 27 0 0
9 28 0 0
9 29 0 0
9 30 0 0
9 31 0 0
9 32 0.000166667 0.0129088
9 33 0.0691667 0.257657
9 34 0.483 0.593898
9 35 1.08467 0.650768
9 36 0.0123333 0.110371
9 37 0.000166667 0.0129081
9 38 0 0
9 39 0 0
9 40 0 0
9 41 0 0
9 42 0 0
9 43 0 0
9 44 0 0
9 45 0 0
9 46 0 0
9 47 0 0
9 48 0 0
9 49 0 0
9 50 0 0
9 51 0 0
9 52 0 0
9 53 0 0
9 54 0 0
9 55 0 0
9 56 0.000166667 0.0129083
9 57 0.000333333 0.0182545
9 58 0.001 0.0316065
9 59 0.001 0.0316065
9 60 0.0216667 0.152313
9 61 0.0425 0.203369
9 62 0 0
9 63 0 0
9 64 0 0
9 65 0.043 0.202852
9 66 0 0
9 67 0 0
9 68 0 0
9 69 0 0
9 70 0 0

10 1 0 0
10 2 0 0
10 3 0 0
10 4 0 0
10 5 0.0005 0.0223548
10 6 0.0151667 0.122213
10 7 0.310833 0.509776
10 8 0.723167 0.713348
10 9 0.8285 0.778721
10 10 3.60133 0.927025
10 11 1.35833 0.670022
10 12 0.333667 0.475735
10 13 0.000166667 0.0129078
10 14 0 0
10 15 0 0
10 16 0 0
10 17 0 0
10 18 0 0
10 19 0 0
10 20 0 0
10 21 0 0
10 22 0 0
10 23 0 0
10 24 0 0
10 25 0 0
10 26 0 0
10 27 0 0
10 28 0 0
10 29 0 0
10 30 0 0
10 31 0 0
10 32 0 0
10 33 0 0
10 34 0.0135 0.115405
10 35 0.00883333 0.100435
10 36 0 0
10 37 0 0
10 38 0 0
10 39 0 0
10 40 0.00166667 0.0407913
10 41 0 0
10 42 0 0
10 43 0 0
10 44 0 0
10 45 0 0
10 46 0 0
10 47 0 0
10 48 0 0
10 49 0 0
10 50 0 0
10 51 0 0
10 52 0 0
10 53 0 0
10 54 0 0
10 55 0 0
10 56 0.0005 0.0223548
10 57 0.0425 0.203366
10 58 0.299167 0.508585
10 59 1.00867 0.699938
10 60 1.45633 0.790847
10 61 0.593833 0.557245
10 62 0.00983333 0.0986707
10 63 0 0
10 64 0 0
10 65 0 0
10 66 0 0
10 67 0 0
10 68 0 0
10 69 0 0
10 70 0 0

11 1 0 0
11 2 0 0
11 3 0 0
11 4 0 0
11 5 0 0
11 6 0 0
11 7 0.000166667 0.0129078
11 8 0.032 0.176942
11 9 0.0831667 0.284468
11 10 1.35833 0.670022
11 11 3.29483 0.868857
11 12 1.85133 0.68914
11 13 0.560333 0.6359
11 14 0.0265 0.160616
11 15 0 0
11 16 0 0
11 17 0 0
11 18 0 0
11 19 0 0
11 20 0 0
11 21 0 0
11 22 0 0
11 23 0 0
11 24 0 0
11 25 0 0
11 26 0.00166667 0.0407914
11 27 0 0
11 28 0 0
11 29 0 0
11 30 0 0
11 31 0 0
11 32 0 0
11 33 0 0
11 34 0 0
11 35 0 0
11 36 0 0
11 37 0 0
11 38 0 0
11 39 0 0
11 40 0 0
11 41 0.0175 0.131123
11 42 0.00283333 0.0531521
11 43 0 0
11 44 0 0
11 45 0 0
11 46 0 0
11 47 0 0
11 48 0 0
11 49 0 0
11 50 0 0
11 51 0 0
11 52 0 0
11 53 0 0
11 54 0.004 0.0631186
11 55 0.194 0.416779
11 56 0.503333 0.63455
11 57 0.622333 0.691628
11 58 0.691667 0.748289
11 59 1.297 0.702695
11 60 0.9565 0.567712
11 61 0.0503333 0.221659
11 62 0 0
11 63 0 0
11 64 0 0
11 65 0 0
11 66 0 0
11 67 0 0
11 68 0 0
11 69 0 0
11 70 0 0

12 1 0 0
12 2 0 0
12 3 0 0
12 4 0 0
12 5 0 0
12 6 0 0
12 7 0 0
12 8 0 0
12 9 0 0
12 10 0.333667 0.475735
12 11 1.85133 0.68914
12 12 3.21883 0.971387
12 13 1.04667 0.787292
12 14 0.178167 0.408355
12 15 0 0
12 16 0 0
12 17 0 0
12 18 0 0
12 19 0 0
12 20 0 0
12 21 0 0
12 22 0 0
12 23 0 0
12 24 0 0
12 25 0.00266667 0.0515701
12 26 0.643833 0.717865
12 27 0.401 0.574912
12 28 0.061 0.252217
12 29 0.000166667 0.0129087
12 30 0 0
12 31 0 0
12 32 0 0
12 33 0 0
12 34 0 0
12 35 0 0
12 36 0 0
12 37 0 0
12 38 0 0
12 39 0 0
12 40 0.0455 0.212362
12 41 0.833333 0.712433
12 42 0.686833 0.650955
12 43 0.215667 0.418511
12 44 0.00933333 0.0961595
12 45 0 0
12 46 0 0
12 47 0 0
12 48 0 0
12 49 0 0
12 50 0 0
12 51 0 0
12 52 0 0
12 53 0 0
12 54 0.185 0.425172
12 55 0.4405 0.608657
12 56 0.457833 0.598236
12 57 0.296333 0.501837
12 58 0.309667 0.504429
12 59 0.571833 0.497843
12 60 0.231667 0.421892
12 61 0 0
12 62 0 0
12 63 0 0
12 64 0 0
12 65 0 0
12 66 0 0
12 67 0 0
12 68 0 0
12 69 0 0
12 70 0 0

13 1 0 0
13 2 0 0
13 3 0 0
13 4 0 0
13 5 0 0
13 6 0 0
13 7 0 0
13 8 0 0
13 9 0.000833333 0.0288549
13 10 0.000166667 0.0129078
13 11 0.560333 0.6359
13 12 1.04667 0.787292
13 13 2.78383 1.03172
13 14 1.50517 0.849495
13 15 0.321167 0.510575
13 16 0.0005 0.0223549
13 17 0 0
13 18 0 0
13 19 0 0
13 20 0 0
13 21 0 0
13 22 0 0
13 23 0 0
13 24 0 0
13 25 0 0
13 26 0.196833 0.42516
13 27 0.0368333 0.190991
13 28 0.00216667 0.0464975
13 29 0 0
13 30 0 0
13 31 0 0
13 32 0 0
13 33 0 0
13 34 0.000166667 0.0129086
13 35 0 0
13 36 0 0
13 37 0 0
13 38 0 0
13 39 0 0
13 40 0.00233333 0.0482478
13 41 0.2355 0.455383
13 42 0.0478333 0.215745
13 43 0 0
13 44 0 0
13 45 0 0
13 46 0 0
13 47 0 0
13 48 0 0
13 49 0 0
13 50 0 0
13 51 0 0
13 52 0 0
13 53 0.0255 0.161812
13 54 1.211 0.867446
13 55 1.746 0.913313
13 56 1.04067 0.811815
13 57 0.267333 0.478737
13 58 0.009 0.0961861
13 59 0.000333333 0.0182546
13 60 0 0
13 61 0 0
13 62 0 0
13 63 0 0
13 64 0 0
13 65 0 0
13 66 0 0
13 67 0 0
13 68 0 0
13 69 0 0
13 70 0 0

14 1 0 0
14 2 0 0
14 3 0 0
14 4 0 0
14 5 0 0
14 6 0 0
14 7 0 0
14 8 0 0
14 9 0 0
14 10 0 0
14 11 0.0265 0.160616
14 12 0.178167 0.408355
14 13 1.50517 0.849495
14 14 2.41367 1.06091
14 15 0.925667 0.807161
14 16 0.1595 0.37824
14 17 0.00116667 0.0341373
14 18 0 0
14 19 0 0
14 20 0 0
14 21 0 0
14 22 0 0
14 23 0 0
14 24 0 0
14 25 0 0
14 26 0.0118333 0.109665
14 27 0.000166667 0.0129078
14 28 0 0
14 29 0 0
14 30 0 0
14 31 0 0
14 32 0 0
14 33 0.00683333 0.082379
14 34 0.000833333 0.0288553
14 35 0 0
14 36 0 0
14 37 0 0
14 38 0 0
14 39 0 0
14 40 0 0
14 41 0.00916667 0.0953023
14 42 0 0
14 43 0 0
14 44 0 0
14 45 0 0
14 46 0 0
14 47 0 0
14 48 0 0
14 49 0 0
14 50 0 0
14 51 0 0
14 52 0.000166667 0.0129084
14 53 0.163333 0.396634
14 54 1.47467 0.937193
14 55 1.48083 0.903854
14 56 0.481 0.625279
14 57 0.00783333 0.0881573
14 58 0 0
14 59 0 0
14 60 0 0
14 61 0 0
14 62 0 0
14 63 0 0
14 64 0 0
14 65 0 0
14 66 0 0
14 67 0 0
14 68 0 0
14 69 0 0
14 70 0 0

15 1 0 0
15 2 0 0
15 3 0 0
15 4 0 0
15 5 0 0
15 6 0 0
15 7 0 0
15 8 0 0
15 9 0 0
15 10 0 0
15 11 0 0
15 12 0 0
15 13 0.321167 0.510575
15 14 0.925667 0.807161
15 15 1.70183 1.03855
15 16 0.738333 0.746006
15 17 0.266 0.486737
15 18 0.00133333 0.036491
15 19 0 0
15 20 0 0
15 21 0 0
15 22 0 0
15 23 0 0
15 24 0 0
15 25 0 0
15 26 0 0
15 27 0 0
15 28 0 0
15 29 0 0
15 30 0 0
15 31 0 0
15 32 0.0005 0.0223549
15 33 0.0005 0.0223549
15 34 0 0
15 35 0 0
15 36 0 0
15 37 0 0
15 38 0 0
15 39 0 0
15 40 0 0
15 41 0 0
15 42 0 0
15 43 0 0
15 44 0 0
15 45 0 0
15 46 0 0
15 47 0 0
15 48 0 0
15 49 0 0
15 50 0 0
15 51 0 0
15 52 0.000166667 0.0129084
15 53 0.330167 0.573434
15 54 0.715833 0.771651
15 55 0.372667 0.576306
15 56 0.0111667 0.111244
15 57 0 0
15 58 0 0
15 59 0 0
15 60 0 0
15 61 0 0
15 62 0 0
15 63 0 0
15 64 0 0
15 65 0 0
15 66 0 0
15 67 0 0
15 68 0 0
15 69 0 0
15 70 0 0

16 1 0 0
16 2 0 0
16 3 0 0
16 4 0 0
16 5 0 0
16 6 0 0
16 7 0 0
16 8 0 0
16 9 0 0
16 10 0 0
16 11 0 0
16 12 0 0
16 13 0.0005 0.0223549
16 14 0.1595 0.37824
16 15 0.738333 0.746006
16 16 1.839 0.950131
16 17 1.20883 0.77475
16 18 0.200833 0.422102
16 19 0 0
16 20 0 0
16 21 0 0
16 22 0 0
16 23 0 0
16 24 0 0
16 25 0 0
16 26 0.000166667 0.0129083
16 27 0 0
16 28 0 0
16 29 0 0
16 30 0 0
16 31 0 0
16 32 0 0
16 33 0 0
16 34 0 0
16 35 0 0
16 36 0 0
16 37 0 0
16 38 0 0
16 39 0 0
16 40 0 0
16 41 0 0
16 42 0 0
16 43 0 0
16 44 0 0
16 45 0 0
16 46 0 0
16 47 0 0
16 48 0 0
16 49 0 0
16 50 0 0
16 51 0 0
16 52 0.00933333 0.0961595
16 53 0.569333 0.751141
16 54 0.242333 0.495247
16 55 0.00883333 0.0953314
16 56 0 0
16 57 0 0
16 58 0 0
16 59 0 0
16 60 0 0
16 61 0 0
16 62 0 0
16 63 0 0
16 64 0 0
16 65 0 0
16 66 0 0
16 67 0 0
16 68 0 0
16 69 0 0
16 70 0 0

17 1 0 0
17 2 0 0
17 3 0 0
17 4 0 0
17 5 0 0
17 6 0 0
17 7 0 0
17 8 0 0
17 9 0 0
17 10 0 0
17 11 0 0
17 12 0 0
17 13 0 0
17 14 0.00116667 0.0341373
17 15 0.266 0.486737
17 16 1.20883 0.77475
17 17 1.8425 0.969395
17 18 0.610167 0.700136
17 19 0.0943333 0.301838
17 20 0.000333333 0.0182545
17 21 0 0
17 22 0 0
17 23 0 0
17 24 0 0
17 25 0 0
17 26 0 0
17 27 0 0
17 28 0 0
17 29 0 0
17 30 0.000166667 0.0129084
17 31 0 0
17 32 0 0
17 33 0 0
17 34 0 0
17 35 0 0
17 36 0 0
17 37 0 0
17 38 0 0
17 39 0 0
17 40 0 0
17 41 0 0
17 42 0 0
17 43 0 0
17 44 0 0
17 45 0 0
17 46 0 0
17 47 0 0
17 48 0 0
17 49 0 0
17 50 0 0
17 51 0 0
17 52 0.0455 0.216254
17 53 0.541 0.719955
17 54 0.0893333 0.31149
17 55 0 0
17 56 0 0
17 57 0 0
17 58 0 0
17 59 0 0
17 60 0 0
17 61 0 0
17 62 0 0
17 63 0 0
17 64 0 0
17 65 0 0
17 66 0 0
17 67 0 0
17 68 0 0
17 69 0 0
17 70 0 0

18 1 0 0
18 2 0 0
18 3 0 0
18 4 0 0
18 5 0 0
18 6 0 0
18 7 0 0
18 8 0 0
18 9 0 0
18 10 0 0
18 11 0 0
18 12 0 0
18 13 0 0
18 14 0 0
18 15 0.00133333 0.036491
18 16 0.200833 0.422102
18 17 0.610167 0.700136
18 18 1.3935 0.983351
18 19 0.6345 0.704671
18 20 0.157667 0.378335
18 21 0 0
18 22 0 0
18 23 0 0
18 24 0 0
18 25 0 0
18 26 0 0
18 27 0 0
18 28 0 0
18 29 0.000166667 0.0129087
18 30 0 0
18 31 0 0
18 32 0 0
18 33 0 0
18 34 0 0
18 35 0 0
18 36 0 0
18 37 0 0
18 38 0 0
18 39 0 0
18 40 0 0
18 41 0 0
18 42 0 0
18 43 0 0
18 44 0 0
18 45 0 0
18 46 0 0
18 47 0 0
18 48 0 0
18 49 0 0
18 50 0 0
18 51 0.000166667 0.0129086
18 52 0.0846667 0.300271
18 53 0.259167 0.486126
18 54 0.00816667 0.0899975
18 55 0 0
18 56 0 0
18 57 0 0
18 58 0 0
18 59 0 0
18 60 0 0
18 61 0 0
18 62 0 0
18 63 0 0
18 64 0 0
18 65 0 0
18 66 0 0
18 67 0 0
18 68 0 0
18 69 0 0
18 70 0 0

19 1 0 0
19 2 0 0
19 3 0 0
19 4 0 0
19 5 0 0
19 6 0 0
19 7 0 0
19 8 0 0
19 9 0 0
19 10 0 0
19 11 0 0
19 12 0 0
19 13 0 0
19 14 0 0
19 15 0 0
19 16 0 0
19 17 0.0943333 0.301838
19 18 0.6345 0.704671
19 19 1.69217 1.02162
19 20 0.933 0.808191
19 21 0.154167 0.380431
19 22 0 0
19 23 0 0
19 24 0 0
19 25 0.000333333 0.0182544
19 26 0 0
19 27 0.00866667 0.0926925
19 28 0.00633333 0.0793314
19 29 0 0
19 30 0 0
19 31 0 0
19 32 0 0
19 33 0 0
19 34 0 0
19 35 0 0
19 36 0 0
19 37 0 0
19 38 0 0
19 39 0 0
19 40 0 0
19 41 0 0
19 42 0 0
19 43 0 0
19 44 0 0
19 45 0 0
19 46 0 0
19 47 0 0
19 48 0 0
19 49 0 0
19 50 0 0
19 51 0.0171667 0.134931
19 52 0.335167 0.572272
19 53 0.297333 0.507853
19 54 0.0035 0.061815
19 55 0 0
19 56 0 0
19 57 0 0
19 58 0 0
19 59 0 0
19 60 0 0
19 61 0 0
19 62 0 0
19 63 0 0
19 64 0 0
19 65 0 0
19 66 0 0
19 67 0 0
19 68 0 0
19 69 0 0
19 70 0 0

20 1 0 0
20 2 0 0
20 3 0 0
20 4 0 0
20 5 0 0
20 6 0 0
20 7 0 0
20 8 0 0
20 9 0 0
20 10 0 0
20 11 0 0
20 12 0 0
20 13 0 0
20 14 0 0
20 15 0 0
20 16 0 0
20 17 0.000333333 0.0182545
20 18 0.157667 0.378335
20 19 0.933 0.808191
20 20 1.99283 0.98223
20 21 0.7695 0.75545
20 22 0.0501667 0.219809
20 23 0 0
20 24 0.0321667 0.176447
20 25 0.076 0.266253
20 26 0.002 0.0446757
20 27 0.0191667 0.137108
20 28 0.00483333 0.0693518
20 29 0 0
20 30 0 0
20 31 0 0
20 32 0 0
20 33 0 0
20 34 0 0
20 35 0 0
20 36 0 0
20 37 0 0
20 38 0 0
20 39 0 0
20 40 0 0
20 41 0 0
20 42 0 0
20 43 0 0
20 44 0 0
20 45 0 0
20 46 0 0
20 47 0 0
20 48 0 0
20 49 0 0
20 50 0 0
20 51 0.127 0.354779
20 52 0.612333 0.595585
20 53 0.281167 0.479007
20 54 0.000166667 0.012908
20 55 0 0
20 56 0 0
20 57 0 0
20 58 0 0
20 59 0 0
20 60 0 0
20 61 0 0
20 62 0 0
20 63 0 0
20 64 0 0
20 65 0 0
20 66 0 0
20 67 0 0
20 68 0 0
20 69 0 0
20 70 0 0

21 1 0 0
21 2 0 0
21 3 0 0
21 4 0 0
21 5 0 0
21 6 0 0
21 7 0 0
21 8 0 0
21 9 0 0
21 10 0 0
21 11 0 0
21 12 0 0
21 13 0 0
21 14 0 0
21 15 0 0
21 16 0 0
21 17 0 0
21 18 0 0
21 19 0.154167 0.380431
21 20 0.7695 0.75545
21 21 1.93067 0.992086
21 22 0.952833 0.703044
21 23 0.283 0.491497
21 24 0.160167 0.373512
21 25 0.113333 0.318573
21 26 0.00183333 0.0427781
21 27 0.000333333 0.0182546
21 28 0 0
21 29 0 0
21 30 0 0
21 31 0 0
21 32 0 0
21 33 0 0
21 34 0 0
21 35 0 0
21 36 0 0
21 37 0 0
21 38 0 0
21 39 0 0
21 40 0 0
21 41 0 0
21 42 0 0
21 43 0 0
21 44 0 0
21 45 0 0
21 46 0 0
21 47 0 0
21 48 0 0
21 49 0.000166667 0.0129086
21 50 0.0768333 0.266321
21 51 0.2785 0.478469
21 52 0.162167 0.374441
21 53 0.0333333 0.17951
21 54 0 0
21 55 0 0
21 56 0 0
21 57 0 0
21 58 0 0
21 59 0 0
21 60 0 0
21 61 0 0
21 62 0 0
21 63 0 0
21 64 0 0
21 65 0 0
21 66 0 0
21 67 0 0
21 68 0 0
21 69 0 0
21 70 0 0

22 1 0 0
22 2 0 0
22 3 0 0
22 4 0 0
22 5 0 0
22 6 0 0
22 7 0 0
22 8 0 0
22 9 0 0
22 10 0 0
22 11 0 0
22 12 0 0
22 13 0 0
22 14 0 0
22 15 0 0
22 16 0 0
22 17 0 0
22 18 0 0
22 19 0 0
22 20 0.0501667 0.219809
22 21 0.952833 0.703044
22 22 1.58067 0.820653
22 23 0.721667 0.719843
22 24 0.134667 0.353827
22 25 0.0286667 0.166872
22 26 0 0
22 27 0 0
22 28 0 0
22 29 0 0
22 30 0 0
22 31 0 0
22 32 0 0
22 33 0 0
22 34 0 0
22 35 0 0
22 36 0 0
22 37 0 0
22 38 0 0
22 39 0 0
22 40 0 0
22 41 0 0
22 42 0 0
22 43 0 0
22 44 0.000333333 0.0182545
22 45 0.00883333 0.0935657
22 46 0.00333333 0.057641
22 47 0.000666667 0.0258117
22 48 0.0025 0.0499414
22 49 0.00366667 0.0604415
22 50 0.106333 0.315743
22 51 0.192167 0.423363
22 52 0.000833333 0.0288555
22 53 0 0
22 54 0 0
22 55 0 0
22 56 0 0
22 57 0 0
22 58 0 0
22 59 0 0
22 60 0 0
22 61 0 0
22 62 0 0
22 63 0 0
22 64 0 0
22 65 0 0
22 66 0 0
22 67 0 0
22 68 0 0
22 69 0 0
22 70 0 0

23 1 0 0
23 2 0 0
23 3 0 0
23 4 0 0
23 5 0 0
23 6 0 0
23 7 0 0
23 8 0 0
23 9 0 0
23 10 0 0
23 11 0 0
23 12 0 0
23 13 0 0
23 14 0 0
23 15 0 0
23 16 0 0
23 17 0 0
23 18 0 0
23 19 0 0
23 20 0 0
23 21 0.283 0.491497
23 22 0.721667 0.719843
23 23 1.932 0.989626
23 24 0.636167 0.652518
23 25 0.237333 0.432057
23 26 0.0005 0.0223548
23 27 0 0
23 28 0 0
23 29 0 0
23 30 0 0
23 31 0 0
23 32 0 0
23 33 0 0
23 34 0 0
23 35 0 0
23 36 0 0
23 37 0 0
23 38 0 0
23 39 0 0
23 40 0 0
23 41 0 0
23 42 0 0
23 43 0.0136667 0.118934
23 44 0.197667 0.458173
23 45 0.3875 0.642395
23 46 0.219333 0.468565
23 47 0.0325 0.178254
23 48 0.0123333 0.110371
23 49 0.00116667 0.034137
23 50 0.019 0.136523
23 51 0.0318333 0.176495
23 52 0 0
23 53 0 0
23 54 0 0
23 55 0 0
23 56 0 0
23 57 0 0
23 58 0 0
23 59 0 0
23 60 0 0
23 61 0 0
23 62 0 0
23 63 0 0
23 64 0 0
23 65 0 0
23 66 0 0
23 67 0 0
23 68 0 0
23 69 0 0
23 70 0 0

24 1 0 0
24 2 0 0
24 3 0 0
24 4 0 0
24 5 0 0
24 6 0 0
24 7 0 0
24 8 0 0
24 9 0 0
24 10 0 0
24 11 0 0
24 12 0 0
24 13 0 0
24 14 0 0
24 15 0 0
24 16 0 0
24 17 0 0
24 18 0 0
24 19 0 0
24 20 0.0321667 0.176447
24 21 0.160167 0.373512
24 22 0.134667 0.353827
24 23 0.636167 0.652518
24 24 2.24933 1.03336
24 25 1.2885 0.873464
24 26 0.202833 0.425861
24 27 0.0868333 0.288024
24 28 0 0
24 29 0 0
24 30 0 0
24 31 0 0
24 32 0 0
24 33 0 0
24 34 0 0
24 35 0 0
24 36 0 0
24 37 0 0
24 38 0 0
24 39 0 0
24 40 0 0
24 41 0 0
24 42 0.0835 0.294143
24 43 0.4515 0.658523
24 44 0.704333 0.839192
24 45 0.497 0.657765
24 46 0.0476667 0.21923
24 47 0 0
24 48 0 0
24 49 0 0
24 50 0 0
24 51 0 0
24 52 0 0
24 53 0 0
24 54 0 0
24 55 0 0
24 56 0 0
24 57 0 0
24 58 0 0
24 59 0 0
24 60 0 0
24 61 0 0
24 62 0 0
24 63 0 0
24 64 0 0
24 65 0 0
24 66 0 0
24 67 0 0
24 68 0 0
24 69 0 0
24 70 0 0

25 1 0 0
25 2 0 0
25 3 0 0
25 4 0 0
25 5 0 0
25 6 0 0
25 7 0 0
25 8 0 0
25 9 0 0
25 10 0 0
25 11 0 0
25 12 0.00266667 0.0515701
25 13 0 0
25 14 0 0
25 15 0 0
25 16 0 0
25 17 0 0
25 18 0 0
25 19 0.000333333 0.0182544
25 20 0.076 0.266253
25 21 0.113333 0.318573
25 22 0.0286667 0.166872
25 23 0.237333 0.432057
25 24 1.2885 0.873464
25 25 2.17433 1.08007
25 26 0.827167 0.757384
25 27 0.6575 0.697744
25 28 0.0121667 0.111139
25 29 0 0
25 30 0 0
25 31 0 0
25 32 0 0
25 33 0 0
25 34 0 0
25 35 0 0
25 36 0 0
25 37 0 0
25 38 0 0
25 39 0 0
25 40 0.000166667 0.0129082
25 41 0.0858333 0.287739
25 42 0.602333 0.699895
25 43 0.868 0.8818
25 44 0.617333 0.783952
25 45 0.2575 0.475588
25 46 0.0035 0.0590572
25 47 0 0
25 48 0 0
25 49 0 0
25 50 0 0
25 51 0 0
25 52 0 0
25 53 0 0
25 54 0.000166667 0.0129081
25 55 0 0
25 56 0 0
25 57 0 0
25 58 0 0
25 59 0 0
25 60 0 0
25 61 0 0
25 62 0 0
25 63 0 0
25 64 0 0
25 65 0 0
25 66 0 0
25 67 0 0
25 68 0 0
25 69 0 0
25 70 0 0

26 1 0 0
26 2 0 0
26 3 0 0
26 4 0 0
26 5 0 0
26 6 0 0
26 7 0 0
26 8 0 0
26 9 0 0
26 10 0 0
26 11 0.00166667 0.0407914
26 12 0.643833 0.717865
26 13 0.196833 0.42516
26 14 0.0118333 0.109665
26 15 0 0
26 16 0.000166667 0.0129083
26 17 0 0
26 18 0 0
26 19 0 0
26 20 0.002 0.0446757
26 21 0.00183333 0.0427781
26 22 0 0
26 23 0.0005 0.0223548
26 24 0.202833 0.425861
26 25 0.827167 0.757384
26 26 2.93567 1.14476
26 27 1.645 0.888232
26 28 0.294 0.482239
26 29 0 0
26 30 0 0
26 31 0 0
26 32 0 0
26 33 0 0
26 34 0 0
26 35 0 0
26 36 0 0
26 37 0 0
26 38 0 0
26 39 0 0
26 40 0.0741667 0.265822
26 41 1.18783 0.864626
26 42 1.81283 1.01248
26 43 1.20933 1.00058
26 44 0.414 0.625246
26 45 0.0331667 0.179997
26 46 0.000166667 0.0129087
26 47 0 0
26 48 0 0
26 49 0 0
26 50 0 0
26 51 0 0
26 52 0 0
26 53 0.0195 0.139477
26 54 0.177167 0.401802
26 55 0.083 0.283629
26 56 0.0005 0.0223548
26 57 0 0
26 58 0 0
26 59 0 0
26 60 0 0
26 61 0 0
26 62 0 0
26 63 0 0
26 64 0 0
26 65 0 0
26 66 0 0
26 67 0 0
26 68 0 0
26 69 0 0
26 70 0 0

27 1 0 0
27 2 0 0
27 3 0 0
27 4 0 0
27 5 0 0
27 6 0 0
27 7 0 0
27 8 0 0
27 9 0 0
27 10 0 0
27 11 0 0
27 12 0.401 0.574912
27 13 0.0368333 0.190991
27 14 0.000166667 0.0129078
27 15 0 0
27 16 0 0
27 17 0 0
27 18 0 0
27 19 0.00866667 0.0926925
27 20 0.0191667 0.137108
27 21 0.000333333 0.0182546
27 22 0 0
27 23 0 0
27 24 0.0868333 0.288024
27 25 0.6575 0.697744
27 26 1.645 0.888232
27 27 3.03617 1.09418
27 28 1.2665 0.794874
27 29 0.227167 0.432692
27 30 0 0
27 31 0 0
27 32 0 0
27 33 0 0
27 34 0 0
27 35 0 0
27 36 0 0
27 37 0 0
27 38 0 0
27 39 0.00483333 0.0693523
27 40 0.660167 0.68508
27 41 1.84967 0.930814
27 42 2.22167 1.01894
27 43 0.843333 0.782177
27 44 0.06 0.244406
27 45 0 0
27 46 0 0
27 47 0 0
27 48 0 0
27 49 0 0
27 50 0 0
27 51 0 0
27 52 0 0
27 53 0 0
27 54 0.0113333 0.108958
27 55 0.000166667 0.0129086
27 56 0 0
27 57 0 0
27 58 0 0
27 59 0 0
27 60 0 0
27 61 0 0
27 62 0 0
27 63 0 0
27 64 0 0
27 65 0 0
27 66 0 0
27 67 0 0
27 68 0 0
27 69 0 0
27 70 0 0

28 1 0 0
28 2 0 0
28 3 0 0
28 4 0 0
28 5 0 0
28 6 0 0
28 7 0 0
28 8 0 0
28 9 0 0
28 10 0 0
28 11 0 0
28 12 0.061 0.252217
28 13 0.00216667 0.0464975
28 14 0 0
28 15 0 0
28 16 0 0
28 17 0 0
28 18 0 0
28 19 0.00633333 0.0793314
28 20 0.00483333 0.0693518
28 21 0 0
28 22 0 0
28 23 0 0
28 24 0 0
28 25 0.0121667 0.111139
28 26 0.294 0.482239
28 27 1.2665 0.794874
28 28 2.29983 1.02855
28 29 0.9855 0.77479
28 30 0.185667 0.410532
28 31 0.000333333 0.0182544
28 32 0 0
28 33 0 0
28 34 0 0
28 35 0 0
28 36 0 0
28 37 0 0
28 38 0.0005 0.022355
28 39 0.234333 0.459089
28 40 1.28583 0.838933
28 41 1.50067 0.893309
28 42 0.917167 0.733923
28 43 0.0626667 0.24646
28 44 0 0
28 45 0 0
28 46 0 0
28 47 0 0
28 48 0 0
28 49 0 0
28 50 0 0
28 51 0 0
28 52 0 0
28 53 0 0
28 54 0.000166667 0.0129085
28 55 0 0
28 56 0 0
28 57 0 0
28 58 0 0
28 59 0 0
28 60 0 0
28 61 0 0
28 62 0 0
28 63 0 0
28 64 0 0
28 65 0 0
28 66 0 0
28 67 0 0
28 68 0 0
28 69 0 0
28 70 0 0

29 1 0 0
29 2 0 0
29 3 0 0
29 4 0 0
29 5 0 0
29 6 0 0
29 7 0 0
29 8 0 0
29 9 0 0
29 10 0 0
29 11 0 0
29 12 0.000166667 0.0129087
29 13 0 0
29 14 0 0
29 15 0 0
29 16 0 0
29 17 0 0
29 18 0.000166667 0.0129087
29 19 0 0
29 20 0 0
29 21 0 0
29 22 0 0
29 23 0 0
29 24 0 0
29 25 0 0
29 26 0 0
29 27 0.227167 0.432692
29 28 0.9855 0.77479
29 29 2.7695 1.06101
29 30 1.62767 0.871625
29 31 0.371 0.549881
29 32 0.0125 0.111101
29 33 0 0
29 34 0 0
29 35 0 0
29 36 0 0
29 37 0.000333333 0.0182544
29 38 0.0381667 0.195039
29 39 0.478167 0.662468
29 40 0.986667 0.866128
29 41 0.724333 0.817113
29 42 0.1075 0.313494
29 43 0 0
29 44 0 0
29 45 0 0
29 46 0 0
29 47 0 0
29 48 0 0
29 49 0 0
29 50 0 0
29 51 0 0
29 52 0 0
29 53 0 0
29 54 0 0
29 55 0 0
29 56 0 0
29 57 0 0
29 58 0 0
29 59 0 0
29 60 0 0
29 61 0 0
29 62 0 0
29 63 0 0
29 64 0 0
29 65 0 0
29 66 0 0
29 67 0 0
29 68 0 0
29 69 0 0
29 70 0 0

30 1 0 0
30 2 0 0
30 3 0 0
30 4 0 0
30 5 0 0
30 6 0 0
30 7 0 0
30 8 0 0
30 9 0 0
30 10 0 0
30 11 0 0
30 12 0 0
30 13 0 0
30 14 0 0
30 15 0 0
30 16 0 0
30 17 0.000166667 0.0129084
30 18 0 0
30 19 0 0
30 20 0 0
30 21 0 0
30 22 0 0
30 23 0 0
30 24 0 0
30 25 0 0
30 26 0 0
30 27 0 0
30 28 0.185667 0.410532
30 29 1.62767 0.871625
30 30 2.51917 1.03744
30 31 1.03917 0.808461
30 32 0.266833 0.488839
30 33 0.00283333 0.0531512
30 34 0 0
30 35 0 0
30 36 0 0
30 37 0.0055 0.0761787
30 38 0.117167 0.354179
30 39 0.338833 0.581989
30 40 0.287833 0.531661
30 41 0.1495 0.406374
30 42 0 0
30 43 0 0
30 44 0 0
30 45 0 0
30 46 0 0
30 47 0 0
30 48 0 0
30 49 0 0
30 50 0 0
30 51 0 0
30 52 0 0
30 53 0 0
30 54 0 0
30 55 0 0
30 56 0 0
30 57 0 0
30 58 0 0
30 59 0 0
30 60 0 0
30 61 0 0
30 62 0 0
30 63 0 0
30 64 0 0
30 65 0 0
30 66 0 0
30 67 0 0
30 68 0 0
30 69 0 0
30 70 0 0

31 1 0 0
31 2 0 0
31 3 0 0
31 4 0 0
31 5 0 0
31 6 0 0
31 7 0 0
31 8 0 0
31 9 0 0
31 10 0 0
31 11 0 0
31 12 0 0
31 13 0 0
31 14 0 0
31 15 0 0
31 16 0 0
31 17 0 0
31 18 0 0
31 19 0 0
31 20 0 0
31 21 0 0
31 22 0 0
31 23 0 0
31 24 0 0
31 25 0 0
31 26 0 0
31 27 0 0
31 28 0.000333333 0.0182544
31 29 0.371 0.549881
31 30 1.03917 0.808461
31 31 2.193 1.04408
31 32 1.21967 0.817979
31 33 0.559333 0.605656
31 34 0.00333333 0.0576402
31 35 0 0
31 36 0.002 0.0446761
31 37 0.0786667 0.296898
31 38 0.143833 0.415308
31 39 0.113167 0.346936
31 40 0.0248333 0.158798
31 41 0.00616667 0.0782864
31 42 0 0
31 43 0 0
31 44 0 0
31 45 0 0
31 46 0 0
31 47 0 0
31 48 0 0
31 49 0 0
31 50 0 0
31 51 0 0
31 52 0 0
31 53 0 0
31 54 0 0
31 55 0 0
31 56 0 0
31 57 0 0
31 58 0 0
31 59 0 0
31 60 0 0
31 61 0 0
31 62 0 0
31 63 0 0
31 64 0 0
31 65 0 0
31 66 0 0
31 67 0 0
31 68 0 0
31 69 0 0
31 70 0 0

32 1 0 0
32 2 0 0
32 3 0 0
32 4 0 0
32 5 0 0
32 6 0 0
32 7 0 0
32 8 0 0
32 9 0.000166667 0.0129088
32 10 0 0
32 11 0 0
32 12 0 0
32 13 0 0
32 14 0 0
32 15 0.0005 0.0223549
32 16 0 0
32 17 0 0
32 18 0 0
32 19 0 0
32 20 0 0
32 21 0 0
32 22 0 0
32 23 0 0
32 24 0 0
32 25 0 0
32 26 0 0
32 27 0 0
32 28 0 0
32 29 0.0125 0.111101
32 30 0.266833 0.488839
32 31 1.21967 0.817979
32 32 2.37717 0.991234
32 33 1.495 0.812411
32 34 0.336667 0.531673
32 35 0.0115 0.106622
32 36 0.134333 0.359109
32 37 0.410333 0.623659
32 38 0.173333 0.465416
32 39 0.0191667 0.141888
32 40 0.000166667 0.0129078
32 41 0 0
32 42 0 0
32 43 0 0
32 44 0 0
32 45 0 0
32 46 0 0
32 47 0 0
32 48 0 0
32 49 0 0
32 50 0 0
32 51 0 0
32 52 0 0
32 53 0 0
32 54 0 0
32 55 0 0
32 56 0 0
32 57 0 0
32 58 0 0
32 59 0 0
32 60 0 0
32 61 0 0
32 62 0 0
32 63 0 0
32 64 0 0
32 65 0 0
32 66 0 0
32 67 0 0
32 68 0 0
32 69 0 0
32 70 0 0

33 1 0 0
33 2 0 0
33 3 0 0
33 4 0 0
33 5 0 0
33 6 0 0
33 7 0 0
33 8 0.0085 0.0918036
33 9 0.0691667 0.257657
33 10 0 0
33 11 0 0
33 12 0 0
33 13 0 0
33 14 0.00683333 0.082379
33 15 0.0005 0.0223549
33 16 0 0
33 17 0 0
33 18 0 0
33 19 0 0
33 20 0 0
33 21 0 0
33 22 0 0
33 23 0 0
33 24 0 0
33 25 0 0
33 26 0 0
33 27 0 0
33 28 0 0
33 29 0 0
33 30 0.00283333 0.0531512
33 31 0.559333 0.605656
33 32 1.495 0.812411
33 33 2.5525 1.04428
33 34 1.121 0.845002
33 35 0.2205 0.451165
33 36 0.504667 0.624204
33 37 0.603833 0.720097
33 38 0.1725 0.435996
33 39 0.000666667 0.0258116
33 40 0 0
33 41 0 0
33 42 0 0
33 43 0 0
33 44 0 0
33 45 0 0
33 46 0 0
33 47 0 0
33 48 0 0
33 49 0 0
33 50 0 0
33 51 0 0
33 52 0 0
33 53 0 0
33 54 0 0
33 55 0 0
33 56 0 0
33 57 0 0
33 58 0 0
33 59 0 0
33 60 0 0
33 61 0 0
33 62 0 0
33 63 0 0
33 64 0 0
33 65 0 0
33 66 0 0
33 67 0 0
33 68 0 0
33 69 0 0
33 70 0 0

34 1 0 0
34 2 0 0
34 3 0 0
34 4 0 0
34 5 0 0
34 6 0 0
34 7 0 0
34 8 0.176667 0.400559
34 9 0.483 0.593898
34 10 0.0135 0.115405
34 11 0 0
34 12 0 0
34 13 0.000166667 0.0129086
34 14 0.000833333 0.0288553
34 15 0 0
34 16 0 0
34 17 0 0
34 18 0 0
34 19 0 0
34 20 0 0
34 21 0 0
34 22 0 0
34 23 0 0
34 24 0 0
34 25 0 0
34 26 0 0
34 27 0 0
34 28 0 0
34 29 0 0
34 30 0 0
34 31 0.00333333 0.0576402
34 32 0.336667 0.531673
34 33 1.121 0.845002
34 34 1.76117 0.994897
34 35 0.505167 0.647805
34 36 0.474833 0.593039
34 37 0.331 0.54356
34 38 0.0551667 0.233363
34 39 0 0
34 40 0 0
34 41 0 0
34 42 0 0
34 43 0 0
34 44 0 0
34 45 0 0
34 46 0 0
34 47 0 0
34 48 0 0
34 49 0 0
34 50 0 0
34 51 0 0
34 52 0 0
34 53 0 0
34 54 0 0
34 55 0 0
34 56 0 0
34 57 0 0
34 58 0 0
34 59 0 0
34 60 0 0
34 61 0 0
34 62 0 0
34 63 0 0
34 64 0 0
34 65 0 0
34 66 0 0
34 67 0 0
34 68 0 0
34 69 0 0
34 70 0 0

35 1 0 0
35 2 0 0
35 3 0 0
35 4 0 0
35 5 0 0
35 6 0 0
35 7 0.0311667 0.17377
35 8 1.19867 0.52458
35 9 1.08467 0.650768
35 10 0.00883333 0.100435
35 11 0 0
35 12 0 0
35 13 0 0
35 14 0 0
35 15 0 0
35 16 0 0
35 17 0 0
35 18 0 0
35 19 0 0
35 20 0 0
35 21 0 0
35 22 0 0
35 23 0 0
35 24 0 0
35 25 0 0
35 26 0 0
35 27 0 0
35 28 0 0
35 29 0 0
35 30 0 0
35 31 0 0
35 32 0.0115 0.106622
35 33 0.2205 0.451165
35 34 0.505167 0.647805
35 35 1.69017 0.757067
35 36 0.241667 0.457085
35 37 0.0711667 0.259042
35 38 0 0
35 39 0 0
35 40 0 0
35 41 0 0
35 42 0 0
35 43 0 0
35 44 0 0
35 45 0 0
35 46 0 0
35 47 0 0
35 48 0 0
35 49 0 0
35 50 0 0
35 51 0 0
35 52 0 0
35 53 0 0
35 54 0 0
35 55 0 0
35 56 0 0
35 57 0 0
35 58 0 0
35 59 0 0
35 60 0 0
35 61 0 0
35 62 0 0
35 63 0 0
35 64 0.0025 0.0499399
35 65 0.0651667 0.248161
35 66 0.00116667 0.0341372
35 67 0 0
35 68 0 0
35 69 0 0
35 70 0 0

36 1 0 0
36 2 0 0
36 3 0 0
36 4 0 0
36 5 0 0
36 6 0 0
36 7 0 0
36 8 0.00983333 0.0986707
36 9 0.0123333 0.110371
36 10 0 0
36 11 0 0
36 12 0 0
36 13 0 0
36 14 0 0
36 15 0 0
36 16 0 0
36 17 0 0
36 18 0 0
36 19 0 0
36 20 0 0
36 21 0 0
36 22 0 0
36 23 0 0
36 24 0 0
36 25 0 0
36 26 0 0
36 27 0 0
36 28 0 0
36 29 0 0
36 30 0 0
36 31 0.002 0.0446761
36 32 0.134333 0.359109
36 33 0.504667 0.624204
36 34 0.474833 0.593039
36 35 0.241667 0.457085
36 36 1.4865 0.966855
36 37 0.645833 0.673353
36 38 0.1205 0.33214
36 39 0 0
36 40 0 0
36 41 0 0
36 42 0 0
36 43 0 0
36 44 0 0
36 45 0 0
36 46 0 0
36 47 0 0
36 48 0 0
36 49 0 0
36 50 0 0
36 51 0 0
36 52 0 0
36 53 0 0
36 54 0 0
36 55 0 0
36 56 0 0
36 57 0 0
36 58 0 0
36 59 0 0
36 60 0 0
36 61 0 0
36 62 0 0
36 63 0.000666667 0.0258117
36 64 0.1345 0.347474
36 65 0.338167 0.515252
36 66 0.103667 0.309165
36 67 0 0
36 68 0 0
36 69 0 0
36 70 0 0

37 1 0.0015 0.0386991
37 2 0 0
37 3 0 0
37 4 0 0
37 5 0 0
37 6 0 0
37 7 0 0
37 8 0 0
37 9 0.000166667 0.0129081
37 10 0 0
37 11 0 0
37 12 0 0
37 13 0 0
37 14 0 0
37 15 0 0
37 16 0 0
37 17 0 0
37 18 0 0
37 19 0 0
37 20 0 0
37 21 0 0
37 22 0 0
37 23 0 0
37 24 0 0
37 25 0 0
37 26 0 0
37 27 0 0
37 28 0 0
37 29 0.000333333 0.0182544
37 30 0.0055 0.0761787
37 31 0.0786667 0.296898
37 32 0.410333 0.623659
37 33 0.603833 0.720097
37 34 0.331 0.54356
37 35 0.0711667 0.259042
37 36 0.645833 0.673353
37 37 2.06367 0.971399
37 38 1.10083 0.744328
37 39 0.19 0.405659
37 40 0.003 0.0546873
37 41 0 0
37 42 0 0
37 43 0 0
37 44 0 0
37 45 0 0
37 46 0 0
37 47 0 0
37 48 0 0
37 49 0 0
37 50 0 0
37 51 0 0
37 52 0 0
37 53 0 0
37 54 0 0
37 55 0 0
37 56 0 0
37 57 0 0
37 58 0 0
37 59 0 0
37 60 0 0
37 61 0 0
37 62 0 0
37 63 0.071 0.256818
37 64 0.182 0.394394
37 65 0.1035 0.308419
37 66 0 0
37 67 0 0
37 68 0 0
37 69 0 0
37 70 0 0

38 1 0.00183333 0.0427807
38 2 0 0
38 3 0 0
38 4 0 0
38 5 0 0
38 6 0 0
38 7 0 0
38 8 0 0
38 9 0 0
38 10 0 0
38 11 0 0
38 12 0 0
38 13 0 0
38 14 0 0
38 15 0 0
38 16 0 0
38 17 0 0
38 18 0 0
38 19 0 0
38 20 0 0
38 21 0 0
38 22 0 0
38 23 0 0
38 24 0 0
38 25 0 0
38 26 0 0
38 27 0 0
38 28 0.0005 0.022355
38 29 0.0381667 0.195039
38 30 0.117167 0.354179
38 31 0.143833 0.415308
38 32 0.173333 0.465416
38 33 0.1725 0.435996
38 34 0.0551667 0.233363
38 35 0 0
38 36 0.1205 0.33214
38 37 1.10083 0.744328
38 38 2.1655 1.04295
38 39 0.900833 0.799168
38 40 0.0695 0.259491
38 41 0 0
38 42 0 0
38 43 0 0
38 44 0 0
38 45 0 0
38 46 0 0
38 47 0 0
38 48 0 0
38 49 0 0
38 50 0 0
38 51 0 0
38 52 0 0
38 53 0 0
38 54 0 0
38 55 0 0
38 56 0 0
38 57 0 0
38 58 0 0
38 59 0 0
38 60 0 0
38 61 0 0
38 62 0.011 0.104307
38 63 0.301833 0.465182
38 64 0.046 0.212645
38 65 0.002 0.0446752
38 66 0 0
38 67 0 0
38 68 0 0
38 69 0 0
38 70 0 0

39 1 0.000666667 0.0258117
39 2 0 0
39 3 0 0
39 4 0 0
39 5 0 0
39 6 0 0
39 7 0 0
39 8 0 0
39 9 0 0
39 10 0 0
39 11 0 0
39 12 0 0
39 13 0 0
39 14 0 0
39 15 0 0
39 16 0 0
39 17 0 0
39 18 0 0
39 19 0 0
39 20 0 0
39 21 0 0
39 22 0 0
39 23 0 0
39 24 0 0
39 25 0 0
39 26 0 0
39 27 0.00483333 0.0693523
39 28 0.234333 0.459089
39 29 0.478167 0.662468
39 30 0.338833 0.581989
39 31 0.113167 0.346936
39 32 0.0191667 0.141888
39 33 0.000666667 0.0258116
39 34 0 0
39 35 0 0
39 36 0 0
39 37 0.19 0.405659
39 38 0.900833 0.799168
39 39 2.06733 1.09473
39 40 0.7815 0.768199
39 41 0.194667 0.422816
39 42 0.0045 0.0669332
39 43 0 0
39 44 0 0
39 45 0 0
39 46 0 0
39 47 0 0
39 48 0 0
39 49 0 0
39 50 0 0
39 51 0 0
39 52 0 0
39 53 0 0
39 54 0 0
39 55 0 0
39 56 0 0
39 57 0 0
39 58 0 0
39 59 0 0
39 60 0 0
39 61 0 0
39 62 0.0245 0.154598
39 63 0.188 0.393261
39 64 0.00333333 0.0576414
39 65 0 0
39 66 0 0
39 67 0 0
39 68 0 0
39 69 0 0
39 70 0 0

40 1 0 0
40 2 0 0
40 3 0 0
40 4 0 0
40 5 0 0
40 6 0 0
40 7 0 0
40 8 0 0
40 9 0 0
40 10 0.00166667 0.0407913
40 11 0 0
40 12 0.0455 0.212362
40 13 0.00233333 0.0482478
40 14 0 0
40 15 0 0
40 16 0 0
40 17 0 0
40 18 0 0
40 19 0 0
40 20 0 0
40 21 0 0
40 22 0 0
40 23 0 0
40 24 0 0
40 25 0.000166667 0.0129082
40 26 0.0741667 0.265822
40 27 0.660167 0.68508
40 28 1.28583 0.838933
40 29 0.986667 0.866128
40 30 0.287833 0.531661
40 31 0.0248333 0.158798
40 32 0.000166667 0.0129078
40 33 0 0
40 34 0 0
40 35 0 0
40 36 0 0
40 37 0.003 0.0546873
40 38 0.0695 0.259491
40 39 0.7815 0.768199
40 40 2.26567 1.07196
40 41 1.28817 0.856218
40 42 0.573333 0.642358
40 43 0.0045 0.0669328
40 44 0 0
40 45 0 0
40 46 0 0
40 47 0 0
40 48 0 0
40 49 0 0
40 50 0 0
40 51 0 0
40 52 0 0
40 53 0 0
40 54 0 0
40 55 0 0
40 56 0 0
40 57 0 0
40 58 0 0
40 59 0 0
40 60 0 0
40 61 0.0005 0.0223548
40 62 0.0055 0.0739594
40 63 0.00233333 0.0482509
40 64 0 0
40 65 0 0
40 66 0 0
40 67 0 0
40 68 0 0
40 69 0 0
40 70 0 0

41 1 0 0
41 2 0 0
41 3 0 0
41 4 0 0
41 5 0 0
41 6 0 0
41 7 0 0
41 8 0 0
41 9 0 0
41 10 0 0
41 11 0.0175 0.131123
41 12 0.833333 0.712433
41 13 0.2355 0.455383
41 14 0.00916667 0.0953023
41 15 0 0
41 16 0 0
41 17 0 0
41 18 0 0
41 19 0 0
41 20 0 0
41 21 0 0
41 22 0 0
41 23 0 0
41 24 0 0
41 25 0.0858333 0.287739
41 26 1.18783 0.864626
41 27 1.84967 0.930814
41 28 1.50067 0.893309
41 29 0.724333 0.817113
41 30 0.1495 0.406374
41 31 0.00616667 0.0782864
41 32 0 0
41 33 0 0
41 34 0 0
41 35 0 0
41 36 0 0
41 37 0 0
41 38 0 0
41 39 0.194667 0.422816
41 40 1.28817 0.856218
41 41 3.2565 1.11311
41 42 1.868 0.900317
41 43 0.387833 0.573653
41 44 0.000666667 0.0258114
41 45 0 0
41 46 0 0
41 47 0 0
41 48 0 0
41 49 0 0
41 50 0 0
41 51 0 0
41 52 0 0
41 53 0.000166667 0.0129079
41 54 0.0376667 0.198112
41 55 0.00883333 0.0953317
41 56 0.000333333 0.0182546
41 57 0 0
41 58 0 0
41 59 0 0
41 60 0 0
41 61 0 0
41 62 0 0
41 63 0 0
41 64 0 0
41 65 0 0
41 66 0 0
41 67 0 0
41 68 0 0
41 69 0 0
41 70 0 0

42 1 0 0
42 2 0 0
42 3 0 0
42 4 0 0
42 5 0 0
42 6 0 0
42 7 0 0
42 8 0 0
42 9 0 0
42 10 0 0
42 11 0.00283333 0.0531521
42 12 0.686833 0.650955
42 13 0.0478333 0.215745
42 14 0 0
42 15 0 0
42 16 0 0
42 17 0 0
42 18 0 0
42 19 0 0
42 20 0 0
42 21 0 0
42 22 0 0
42 23 0 0
42 24 0.0835 0.294143
42 25 0.602333 0.699895
42 26 1.81283 1.01248
42 27 2.22167 1.01894
42 28 0.917167 0.733923
42 29 0.1075 0.313494
42 30 0 0
42 31 0 0
42 32 0 0
42 33 0 0
42 34 0 0
42 35 0 0
42 36 0 0
42 37 0 0
42 38 0 0
42 39 0.0045 0.0669332
42 40 0.573333 0.642358
42 41 1.868 0.900317
42 42 3.41233 1.10133
42 43 1.60767 0.915063
42 44 0.399 0.572239
42 45 0.00133333 0.0364916
42 46 0 0
42 47 0 0
42 48 0 0
42 49 0 0
42 50 0 0
42 51 0 0
42 52 0 0
42 53 0 0
42 54 0.00383333 0.0617965
42 55 0.0005 0.0223549
42 56 0 0
42 57 0 0
42 58 0 0
42 59 0 0
42 60 0 0
42 61 0 0
42 62 0 0
42 63 0 0
42 64 0 0
42 65 0 0
42 66 0 0
42 67 0 0
42 68 0 0
42 69 0 0
42 70 0 0

43 1 0 0
43 2 0 0
43 3 0 0
43 4 0 0
43 5 0 0
43 6 0 0
43 7 0 0
43 8 0 0
43 9 0 0
43 10 0 0
43 11 0 0
43 12 0.215667 0.418511
43 13 0 0
43 14 0 0
43 15 0 0
43 16 0 0
43 17 0 0
43 18 0 0
43 19 0 0
43 20 0 0
43 21 0 0
43 22 0 0
43 23 0.0136667 0.118934
43 24 0.4515 0.658523
43 25 0.868 0.8818
43 26 1.20933 1.00058
43 27 0.843333 0.782177
43 28 0.0626667 0.24646
43 29 0 0
43 30 0 0
43 31 0 0
43 32 0 0
43 33 0 0
43 34 0 0
43 35 0 0
43 36 0 0
43 37 0 0
43 38 0 0
43 39 0 0
43 40 0.0045 0.0669328
43 41 0.387833 0.573653
43 42 1.60767 0.915063
43 43 2.82617 1.10468
43 44 1.36067 0.861922
43 45 0.2085 0.434761
43 46 0.000833333 0.028855
43 47 0 0
43 48 0 0
43 49 0 0
43 50 0 0
43 51 0 0
43 52 0 0
43 53 0 0
43 54 0 0
43 55 0 0
43 56 0 0
43 57 0 0
43 58 0 0
43 59 0 0
43 60 0 0
43 61 0 0
43 62 0 0
43 63 0 0
43 64 0 0
43 65 0 0
43 66 0 0
43 67 0 0
43 68 0 0
43 69 0 0
43 70 0 0

44 1 0 0
44 2 0 0
44 3 0 0
44 4 0 0
44 5 0 0
44 6 0 0
44 7 0 0
44 8 0 0
44 9 0 0
44 10 0 0
44 11 0 0
44 12 0.00933333 0.0961595
44 13 0 0
44 14 0 0
44 15 0 0
44 16 0 0
44 17 0 0
44 18 0 0
44 19 0 0
44 20 0 0
44 21 0 0
44 22 0.000333333 0.0182545
44 23 0.197667 0.458173
44 24 0.704333 0.839192
44 25 0.617333 0.783952
44 26 0.414 0.625246
44 27 0.06 0.244406
44 28 0 0
44 29 0 0
44 30 0 0
44 31 0 0
44 32 0 0
44 33 0 0
44 34 0 0
44 35 0 0
44 36 0 0
44 37 0 0
44 38 0 0
44 39 0 0
44 40 0 0
44 41 0.000666667 0.0258114
44 42 0.399 0.572239
44 43 1.36067 0.861922
44 44 2.52883 1.17654
44 45 1.08417 0.869932
44 46 0.291 0.49999
44 47 0 0
44 48 0 0
44 49 0 0
44 50 0 0
44 51 0 0
44 52 0 0
44 53 0 0
44 54 0 0
44 55 0 0
44 56 0 0
44 57 0 0
44 58 0 0
44 59 0 0
44 60 0 0
44 61 0 0
44 62 0 0
44 63 0 0
44 64 0 0
44 65 0 0
44 66 0 0
44 67 0 0
44 68 0 0
44 69 0 0
44 70 0 0

45 1 0 0
45 2 0 0
45 3 0 0
45 4 0 0
45 5 0 0
45 6 0 0
45 7 0 0
45 8 0 0
45 9 0 0
45 10 0 0
45 11 0 0
45 12 0 0
45 13 0 0
45 14 0 0
45 15 0 0
45 16 0 0
45 17 0 0
45 18 0 0
45 19 0 0
45 20 0 0
45 21 0 0
45 22 0.00883333 0.0935657
45 23 0.3875 0.642395
45 24 0.497 0.657765
45 25 0.2575 0.475588
45 26 0.0331667 0.179997
45 27 0 0
45 28 0 0
45 29 0 0
45 30 0 0
45 31 0 0
45 32 0 0
45 33 0 0
45 34 0 0
45 35 0 0
45 36 0 0
45 37 0 0
45 38 0 0
45 39 0 0
45 40 0 0
45 41 0 0
45 42 0.00133333 0.0364916
45 43 0.2085 0.434761
45 44 1.08417 0.869932
45 45 2.45767 1.04637
45 46 1.32817 0.71143
45 47 0.0616667 0.243993
45 48 0.000166667 0.0129087
45 49 0 0
45 50 0 0
45 51 0 0
45 52 0 0
45 53 0 0
45 54 0 0
45 55 0 0
45 56 0 0
45 57 0 0
45 58 0.000166667 0.0129081
45 59 0 0
45 60 0 0
45 61 0 0
45 62 0 0
45 63 0 0
45 64 0 0
45 65 0 0
45 66 0 0
45 67 0 0
45 68 0 0
45 69 0 0
45 70 0 0

46 1 0 0
46 2 0 0
46 3 0 0
46 4 0 0
46 5 0 0
46 6 0 0
46 7 0 0
46 8 0 0
46 9 0 0
46 10 0 0
46 11 0 0
46 12 0 0
46 13 0 0
46 14 0 0
46 15 0 0
46 16 0 0
46 17 0 0
46 18 0 0
46 19 0 0
46 20 0 0
46 21 0 0
46 22 0.00333333 0.057641
46 23 0.219333 0.468565
46 24 0.0476667 0.21923
46 25 0.0035 0.0590572
46 26 0.000166667 0.0129087
46 27 0 0
46 28 0 0
46 29 0 0
46 30 0 0
46 31 0 0
46 32 0 0
46 33 0 0
46 34 0 0
46 35 0 0
46 36 0 0
46 37 0 0
46 38 0 0
46 39 0 0
46 40 0 0
46 41 0 0
46 42 0 0
46 43 0.000833333 0.028855
46 44 0.291 0.49999
46 45 1.32817 0.71143
46 46 1.98233 0.946062
46 47 0.4645 0.608627
46 48 0.0975 0.300002
46 49 0.000666667 0.0258116
46 50 0 0
46 51 0 0
46 52 0 0
46 53 0 0
46 54 0 0
46 55 0 0
46 56 0.000333333 0.0182545
46 57 0.00116667 0.0341372
46 58 0 0
46 59 0 0
46 60 0 0
46 61 0 0
46 62 0 0
46 63 0 0
46 64 0 0
46 65 0 0
46 66 0 0
46 67 0 0
46 68 0 0
46 69 0 0
46 70 0 0

47 1 0 0
47 2 0 0
47 3 0 0
47 4 0 0
47 5 0 0
47 6 0 0
47 7 0 0
47 8 0 0
47 9 0 0
47 10 0 0
47 11 0 0
47 12 0 0
47 13 0 0
47 14 0 0
47 15 0 0
47 16 0 0
47 17 0 0
47 18 0 0
47 19 0 0
47 20 0 0
47 21 0 0
47 22 0.000666667 0.0258117
47 23 0.0325 0.178254
47 24 0 0
47 25 0 0
47 26 0 0
47 27 0 0
47 28 0 0
47 29 0 0
47 30 0 0
47 31 0 0
47 32 0 0
47 33 0 0
47 34 0 0
47 35 0 0
47 36 0 0
47 37 0 0
47 38 0 0
47 39 0 0
47 40 0 0
47 41 0 0
47 42 0 0
47 43 0 0
47 44 0 0
47 45 0.0616667 0.243993
47 46 0.4645 0.608627
47 47 1.18267 0.890113
47 48 0.565667 0.645776
47 49 0.0958333 0.29997
47 50 0 0
47 51 0 0
47 52 0 0
47 53 0 0
47 54 0 0
47 55 0.0025 0.0499378
47 56 0.0105 0.101932
47 57 0.002 0.0446762
47 58 0 0
47 59 0 0
47 60 0 0
47 61 0 0
47 62 0 0
47 63 0 0
47 64 0 0
47 65 0 0
47 66 0 0
47 67 0 0
47 68 0 0
47 69 0 0
47 70 0 0

48 1 0 0
48 2 0 0
48 3 0 0
48 4 0 0
48 5 0 0
48 6 0 0
48 7 0 0
48 8 0 0
48 9 0 0
48 10 0 0
48 11 0 0
48 12 0 0
48 13 0 0
48 14 0 0
48 15 0 0
48 16 0 0
48 17 0 0
48 18 0 0
48 19 0 0
48 20 0 0
48 21 0 0
48 22 0.0025 0.0499414
48 23 0.0123333 0.110371
48 24 0 0
48 25 0 0
48 26 0 0
48 27 0 0
48 28 0 0
48 29 0 0
48 30 0 0
48 31 0 0
48 32 0 0
48 33 0 0
48 34 0 0
48 35 0 0
48 36 0 0
48 37 0 0
48 38 0 0
48 39 0 0
48 40 0 0
48 41 0 0
48 42 0 0
48 43 0 0
48 44 0 0
48 45 0.000166667 0.0129087
48 46 0.0975 0.300002
48 47 0.565667 0.645776
48 48 1.16 0.887544
48 49 0.4615 0.619837
48 50 0.0703333 0.261505
48 51 0.004 0.0631182
48 52 0.00233333 0.0482493
48 53 0.002 0.0446753
48 54 0.0125 0.111094
48 55 0.0226667 0.148834
48 56 0.001 0.0316064
48 57 0 0
48 58 0 0
48 59 0 0
48 60 0 0
48 61 0 0
48 62 0 0
48 63 0 0
48 64 0 0
48 65 0 0
48 66 0 0
48 67 0 0
48 68 0 0
48 69 0 0
48 70 0 0

49 1 0 0
49 2 0 0
49 3 0 0
49 4 0 0
49 5 0 0
49 6 0 0
49 7 0 0
49 8 0 0
49 9 0 0
49 10 0 0
49 11 0 0
49 12 0 0
49 13 0 0
49 14 0 0
49 15 0 0
49 16 0 0
49 17 0 0
49 18 0 0
49 19 0 0
49 20 0 0
49 21 0.000166667 0.0129086
49 22 0.00366667 0.0604415
49 23 0.00116667 0.034137
49 24 0 0
49 25 0 0
49 26 0 0
49 27 0 0
49 28 0 0
49 29 0 0
49 30 0 0
49 31 0 0
49 32 0 0
49 33 0 0
49 34 0 0
49 35 0 0
49 36 0 0
49 37 0 0
49 38 0 0
49 39 0 0
49 40 0 0
49 41 0 0
49 42 0 0
49 43 0 0
49 44 0 0
49 45 0 0
49 46 0.000666667 0.0258116
49 47 0.0958333 0.29997
49 48 0.4615 0.619837
49 49 1.04817 0.846088
49 50 0.3525 0.552197
49 51 0.0933333 0.298813
49 52 0.193 0.40589
49 53 0.160167 0.368572
49 54 0.0316667 0.175117
49 55 0.012 0.108888
49 56 0 0
49 57 0 0
49 58 0 0
49 59 0 0
49 60 0 0
49 61 0 0
49 62 0 0
49 63 0 0
49 64 0 0
49 65 0 0
49 66 0 0
49 67 0 0
49 68 0 0
49 69 0 0
49 70 0 0

50 1 0 0
50 2 0 0
50 3 0 0
50 4 0 0
50 5 0 0
50 6 0 0
50 7 0 0
50 8 0 0
50 9 0 0
50 10 0 0
50 11 0 0
50 12 0 0
50 13 0 0
50 14 0 0
50 15 0 0
50 16 0 0
50 17 0 0
50 18 0 0
50 19 0 0
50 20 0 0
50 21 0.0768333 0.266321
50 22 0.106333 0.315743
50 23 0.019 0.136523
50 24 0 0
50 25 0 0
50 26 0 0
50 27 0 0
50 28 0 0
50 29 0 0
50 30 0 0
50 31 0 0
50 32 0 0
50 33 0 0
50 34 0 0
50 35 0 0
50 36 0 0
50 37 0 0
50 38 0 0
50 39 0 0
50 40 0 0
50 41 0 0
50 42 0 0
50 43 0 0
50 44 0 0
50 45 0 0
50 46 0 0
50 47 0 0
50 48 0.0703333 0.261505
50 49 0.3525 0.552197
50 50 1.012 0.867481
50 51 0.3715 0.561696
50 52 0.0938333 0.301719
50 53 0.00483333 0.0693512
50 54 0 0
50 55 0 0
50 56 0 0
50 57 0 0
50 58 0 0
50 59 0 0
50 60 0 0
50 61 0 0
50 62 0 0
50 63 0 0
50 64 0 0
50 65 0 0
50 66 0 0
50 67 0 0
50 68 0 0
50 69 0 0
50 70 0 0

51 1 0 0
51 2 0 0
51 3 0 0
51 4 0 0
51 5 0 0
51 6 0 0
51 7 0 0
51 8 0 0
51 9 0 0
51 10 0 0
51 11 0 0
51 12 0 0
51 13 0 0
51 14 0 0
51 15 0 0
51 16 0 0
51 17 0 0
51 18 0.000166667 0.0129086
51 19 0.0171667 0.134931
51 20 0.127 0.354779
51 21 0.2785 0.478469
51 22 0.192167 0.423363
51 23 0.0318333 0.176495
51 24 0 0
51 25 0 0
51 26 0 0
51 27 0 0
51 28 0 0
51 29 0 0
51 30 0 0
51 31 0 0
51 32 0 0
51 33 0 0
51 34 0 0
51 35 0 0
51 36 0 0
51 37 0 0
51 38 0 0
51 39 0 0
51 40 0 0
51 41 0 0
51 42 0 0
51 43 0 0
51 44 0 0
51 45 0 0
51 46 0 0
51 47 0 0
51 48 0.004 0.0631182
51 49 0.0933333 0.298813
51 50 0.3715 0.561696
51 51 1.34933 0.975691
51 52 0.465 0.625388
51 53 0.0275 0.163538
51 54 0 0
51 55 0 0
51 56 0 0
51 57 0 0
51 58 0 0
51 59 0 0
51 60 0 0
51 61 0 0
51 62 0 0
51 63 0 0
51 64 0 0
51 65 0 0
51 66 0 0
51 67 0 0
51 68 0 0
51 69 0 0
51 70 0 0

52 1 0 0
52 2 0 0
52 3 0 0
52 4 0 0
52 5 0 0
52 6 0 0
52 7 0 0
52 8 0 0
52 9 0 0
52 10 0 0
52 11 0 0
52 12 0 0
52 13 0 0
52 14 0.000166667 0.0129084
52 15 0.000166667 0.0129084
52 16 0.00933333 0.0961595
52 17 0.0455 0.216254
52 18 0.0846667 0.300271
52 19 0.335167 0.572272
52 20 0.612333 0.595585
52 21 0.162167 0.374441
52 22 0.000833333 0.0288555
52 23 0 0
52 24 0 0
52 25 0 0
52 26 0 0
52 27 0 0
52 28 0 0
52 29 0 0
52 30 0 0
52 31 0 0
52 32 0 0
52 33 0 0
52 34 0 0
52 35 0 0
52 36 0 0
52 37 0 0
52 38 0 0
52 39 0 0
52 40 0 0
52 41 0 0
52 42 0 0
52 43 0 0
52 44 0 0
52 45 0 0
52 46 0 0
52 47 0 0
52 48 0.00233333 0.0482493
52 49 0.193 0.40589
52 50 0.0938333 0.301719
52 51 0.465 0.625388
52 52 2.019 1.0594
52 53 0.928167 0.802088
52 54 0.0316667 0.179811
52 55 0 0
52 56 0 0
52 57 0 0
52 58 0 0
52 59 0 0
52 60 0 0
52 61 0 0
52 62 0 0
52 63 0 0
52 64 0 0
52 65 0 0
52 66 0 0
52 67 0 0
52 68 0 0
52 69 0 0
52 70 0 0

53 1 0 0
53 2 0 0
53 3 0 0
53 4 0 0
53 5 0 0
53 6 0 0
53 7 0 0
53 8 0 0
53 9 0 0
53 10 0 0
53 11 0 0
53 12 0 0
53 13 0.0255 0.161812
53 14 0.163333 0.396634
53 15 0.330167 0.573434
53 16 0.569333 0.751141
53 17 0.541 0.719955
53 18 0.259167 0.486126
53 19 0.297333 0.507853
53 20 0.281167 0.479007
53 21 0.0333333 0.17951
53 22 0 0
53 23 0 0
53 24 0 0
53 25 0 0
53 26 0.0195 0.139477
53 27 0 0
53 28 0 0
53 29 0 0
53 30 0 0
53 31 0 0
53 32 0 0
53 33 0 0
53 34 0 0
53 35 0 0
53 36 0 0
53 37 0 0
53 38 0 0
53 39 0 0
53 40 0 0
53 41 0.000166667 0.0129079
53 42 0 0
53 43 0 0
53 44 0 0
53 45 0 0
53 46 0 0
53 47 0 0
53 48 0.002 0.0446753
53 49 0.160167 0.368572
53 50 0.00483333 0.0693512
53 51 0.0275 0.163538
53 52 0.928167 0.802088
53 53 2.63967 1.21526
53 54 0.780333 0.764034
53 55 0.077 0.269077
53 56 0 0
53 57 0 0
53 58 0 0
53 59 0 0
53 60 0 0
53 61 0 0
53 62 0 0
53 63 0 0
53 64 0 0
53 65 0 0
53 66 0 0
53 67 0 0
53 68 0 0
53 69 0 0
53 70 0 0

54 1 0 0
54 2 0 0
54 3 0 0
54 4 0 0
54 5 0 0
54 6 0 0
54 7 0 0
54 8 0 0
54 9 0 0
54 10 0 0
54 11 0.004 0.0631186
54 12 0.185 0.425172
54 13 1.211 0.867446
54 14 1.47467 0.937193
54 15 0.715833 0.771651
54 16 0.242333 0.495247
54 17 0.0893333 0.31149
54 18 0.00816667 0.0899975
54 19 0.0035 0.061815
54 20 0.000166667 0.012908
54 21 0 0
54 22 0 0
54 23 0 0
54 24 0 0
54 25 0.000166667 0.0129081
54 26 0.177167 0.401802
54 27 0.0113333 0.108958
54 28 0.000166667 0.0129085
54 29 0 0
54 30 0 0
54 31 0 0
54 32 0 0
54 33 0 0
54 34 0 0
54 35 0 0
54 36 0 0
54 37 0 0
54 38 0 0
54 39 0 0
54 40 0 0
54 41 0.0376667 0.198112
54 42 0.00383333 0.0617965
54 43 0 0
54 44 0 0
54 45 0 0
54 46 0 0
54 47 0 0
54 48 0.0125 0.111094
54 49 0.0316667 0.175117
54 50 0 0
54 51 0 0
54 52 0.0316667 0.179811
54 53 0.780333 0.764034
54 54 2.63467 1.13514
54 55 1.39883 0.848596
54 56 0.2715 0.465255
54 57 0 0
54 58 0 0
54 59 0 0
54 60 0 0
54 61 0 0
54 62 0 0
54 63 0 0
54 64 0 0
54 65 0 0
54 66 0 0
54 67 0 0
54 68 0 0
54 69 0 0
54 70 0 0

55 1 0 0
55 2 0 0
55 3 0 0
55 4 0 0
55 5 0 0
55 6 0 0
55 7 0 0
55 8 0 0
55 9 0 0
55 10 0 0
55 11 0.194 0.416779
55 12 0.4405 0.608657
55 13 1.746 0.913313
55 14 1.48083 0.903854
55 15 0.372667 0.576306
55 16 0.00883333 0.0953314
55 17 0 0
55 18 0 0
55 19 0 0
55 20 0 0
55 21 0 0
55 22 0 0
55 23 0 0
55 24 0 0
55 25 0 0
55 26 0.083 0.283629
55 27 0.000166667 0.0129086
55 28 0 0
55 29 0 0
55 30 0 0
55 31 0 0
55 32 0 0
55 33 0 0
55 34 0 0
55 35 0 0
55 36 0 0
55 37 0 0
55 38 0 0
55 39 0 0
55 40 0 0
55 41 0.00883333 0.0953317
55 42 0.0005 0.0223549
55 43 0 0
55 44 0 0
55 45 0 0
55 46 0 0
55 47 0.0025 0.0499378
55 48 0.0226667 0.148834
55 49 0.012 0.108888
55 50 0 0
55 51 0 0
55 52 0 0
55 53 0.077 0.269077
55 54 1.39883 0.848596
55 55 2.448 1.04113
55 56 1.02567 0.79562
55 57 0.142667 0.357733
55 58 0 0
55 59 0 0
55 60 0 0
55 61 0 0
55 62 0 0
55 63 0 0
55 64 0 0
55 65 0 0
55 66 0 0
55 67 0 0
55 68 0 0
55 69 0 0
55 70 0 0

56 1 0 0
56 2 0 0
56 3 0 0
56 4 0 0
56 5 0 0
56 6 0 0
56 7 0 0
56 8 0 0
56 9 0.000166667 0.0129083
56 10 0.0005 0.0223548
56 11 0.503333 0.63455
56 12 0.457833 0.598236
56 13 1.04067 0.811815
56 14 0.481 0.625279
56 15 0.0111667 0.111244
56 16 0 0
56 17 0 0
56 18 0 0
56 19 0 0
56 20 0 0
56 21 0 0
56 22 0 0
56 23 0 0
56 24 0 0
56 25 0 0
56 26 0.0005 0.0223548
56 27 0 0
56 28 0 0
56 29 0 0
56 30 0 0
56 31 0 0
56 32 0 0
56 33 0 0
56 34 0 0
56 35 0 0
56 36 0 0
56 37 0 0
56 38 0 0
56 39 0 0
56 40 0 0
56 41 0.000333333 0.0182546
56 42 0 0
56 43 0 0
56 44 0 0
56 45 0 0
56 46 0.000333333 0.0182545
56 47 0.0105 0.101932
56 48 0.001 0.0316064
56 49 0 0
56 50 0 0
56 51 0 0
56 52 0 0
56 53 0 0
56 54 0.2715 0.465255
56 55 1.02567 0.79562
56 56 1.8155 1.01067
56 57 0.6825 0.715805
56 58 0.104833 0.313328
56 59 0.000666667 0.0258118
56 60 0 0
56 61 0 0
56 62 0 0
56 63 0 0
56 64 0 0
56 65 0 0
56 66 0 0
56 67 0 0
56 68 0 0
56 69 0 0
56 70 0 0

57 1 0 0
57 2 0 0
57 3 0 0
57 4 0 0
57 5 0 0
57 6 0 0
57 7 0 0
57 8 0 0
57 9 0.000333333 0.0182545
57 10 0.0425 0.203366
57 11 0.622333 0.691628
57 12 0.296333 0.501837
57 13 0.267333 0.478737
57 14 0.00783333 0.0881573
57 15 0 0
57 16 0 0
57 17 0 0
57 18 0 0
57 19 0 0
57 20 0 0
57 21 0 0
57 22 0 0
57 23 0 0
57 24 0 0
57 25 0 0
57 26 0 0
57 27 0 0
57 28 0 0
57 29 0 0
57 30 0 0
57 31 0 0
57 32 0 0
57 33 0 0
57 34 0 0
57 35 0 0
57 36 0 0
57 37 0 0
57 38 0 0
57 39 0 0
57 40 0 0
57 41 0 0
57 42 0 0
57 43 0 0
57 44 0 0
57 45 0 0
57 46 0.00116667 0.0341372
57 47 0.002 0.0446762
57 48 0 0
57 49 0 0
57 50 0 0
57 51 0 0
57 52 0 0
57 53 0 0
57 54 0 0
57 55 0.142667 0.357733
57 56 0.6825 0.715805
57 57 1.48117 0.9813
57 58 0.609833 0.681872
57 59 0.1615 0.38133
57 60 0.0005 0.022355
57 61 0 0
57 62 0 0
57 63 0 0
57 64 0 0
57 65 0 0
57 66 0 0
57 67 0 0
57 68 0 0
57 69 0 0
57 70 0 0

58 1 0 0
58 2 0 0
58 3 0 0
58 4 0 0
58 5 0 0
58 6 0 0
58 7 0 0
58 8 0.0005 0.0223549
58 9 0.001 0.0316065
58 10 0.299167 0.508585
58 11 0.691667 0.748289
58 12 0.309667 0.504429
58 13 0.009 0.0961861
58 14 0 0
58 15 0 0
58 16 0 0
58 17 0 0
58 18 0 0
58 19 0 0
58 20 0 0
58 21 0 0
58 22 0 0
58 23 0 0
58 24 0 0
58 25 0 0
58 26 0 0
58 27 0 0
58 28 0 0
58 29 0 0
58 30 0 0
58 31 0 0
58 32 0 0
58 33 0 0
58 34 0 0
58 35 0 0
58 36 0 0
58 37 0 0
58 38 0 0
58 39 0 0
58 40 0 0
58 41 0 0
58 42 0 0
58 43 0 0
58 44 0 0
58 45 0.000166667 0.0129081
58 46 0 0
58 47 0 0
58 48 0 0
58 49 0 0
58 50 0 0
58 51 0 0
58 52 0 0
58 53 0 0
58 54 0 0
58 55 0 0
58 56 0.104833 0.313328
58 57 0.609833 0.681872
58 58 1.564 1.03063
58 59 0.866167 0.799109
58 60 0.262833 0.485894
58 61 0 0
58 62 0 0
58 63 0 0
58 64 0 0
58 65 0 0
58 66 0 0
58 67 0 0
58 68 0 0
58 69 0 0
58 70 0 0

59 1 0 0
59 2 0 0
59 3 0 0
59 4 0.000166667 0.0129084
59 5 0.00116667 0.0341373
59 6 0.00333333 0.0576402
59 7 0.00416667 0.0644142
59 8 0.00166667 0.0407916
59 9 0.001 0.0316065
59 10 1.00867 0.699938
59 11 1.297 0.702695
59 12 0.571833 0.497843
59 13 0.000333333 0.0182546
59 14 0 0
59 15 0 0
59 16 0 0
59 17 0 0
59 18 0 0
59 19 0 0
59 20 0 0
59 21 0 0
59 22 0 0
59 23 0 0
59 24 0 0
59 25 0 0
59 26 0 0
59 27 0 0
59 28 0 0
59 29 0 0
59 30 0 0
59 31 0 0
59 32 0 0
59 33 0 0
59 34 0 0
59 35 0 0
59 36 0 0
59 37 0 0
59 38 0 0
59 39 0 0
59 40 0 0
59 41 0 0
59 42 0 0
59 43 0 0
59 44 0 0
59 45 0 0
59 46 0 0
59 47 0 0
59 48 0 0
59 49 0 0
59 50 0 0
59 51 0 0
59 52 0 0
59 53 0 0
59 54 0 0
59 55 0 0
59 56 0.000666667 0.0258118
59 57 0.1615 0.38133
59 58 0.866167 0.799109
59 59 2.28483 1.04515
59 60 1.2545 0.826862
59 61 0.1185 0.339786
59 62 0 0
59 63 0 0
59 64 0 0
59 65 0 0
59 66 0 0
59 67 0 0
59 68 0 0
59 69 0 0
59 70 0 0

60 1 0 0
60 2 0.000333333 0.0182546
60 3 0.00333333 0.0576398
60 4 0.0173333 0.148435
60 5 0.0338333 0.199219
60 6 0.0308333 0.181334
60 7 0.0205 0.144034
60 8 0.0185 0.145459
60 9 0.0216667 0.152313
60 10 1.45633 0.790847
60 11 0.9565 0.567712
60 12 0.231667 0.421892
60 13 0 0
60 14 0 0
60 15 0 0
60 16 0 0
60 17 0 0
60 18 0 0
60 19 0 0
60 20 0 0
60 21 0 0
60 22 0 0
60 23 0 0
60 24 0 0
60 25 0 0
60 26 0 0
60 27 0 0
60 28 0 0
60 29 0 0
60 30 0 0
60 31 0 0
60 32 0 0
60 33 0 0
60 34 0 0
60 35 0 0
60 36 0 0
60 37 0 0
60 38 0 0
60 39 0 0
60 40 0 0
60 41 0 0
60 42 0 0
60 43 0 0
60 44 0 0
60 45 0 0
60 46 0 0
60 47 0 0
60 48 0 0
60 49 0 0
60 50 0 0
60 51 0 0
60 52 0 0
60 53 0 0
60 54 0 0
60 55 0 0
60 56 0 0
60 57 0.0005 0.022355
60 58 0.262833 0.485894
60 59 1.2545 0.826862
60 60 2.48783 1.0788
60 61 1.02417 0.810275
60 62 0.0718333 0.262687
60 63 0 0
60 64 0 0
60 65 0 0
60 66 0 0
60 67 0 0
60 68 0 0
60 69 0 0
60 70 0 0

61 1 0.0143333 0.121634
61 2 0.0683333 0.282248
61 3 0.103833 0.362024
61 4 0.126167 0.391479
61 5 0.122333 0.379512
61 6 0.0741667 0.28106
61 7 0.0291667 0.172196
61 8 0.0378333 0.195117
61 9 0.0425 0.203369
61 10 0.593833 0.557245
61 11 0.0503333 0.221659
61 12 0 0
61 13 0 0
61 14 0 0
61 15 0 0
61 16 0 0
61 17 0 0
61 18 0 0
61 19 0 0
61 20 0 0
61 21 0 0
61 22 0 0
61 23 0 0
61 24 0 0
61 25 0 0
61 26 0 0
61 27 0 0
61 28 0 0
61 29 0 0
61 30 0 0
61 31 0 0
61 32 0 0
61 33 0 0
61 34 0 0
61 35 0 0
61 36 0 0
61 37 0 0
61 38 0 0
61 39 0 0
61 40 0.0005 0.0223548
61 41 0 0
61 42 0 0
61 43 0 0
61 44 0 0
61 45 0 0
61 46 0 0
61 47 0 0
61 48 0 0
61 49 0 0
61 50 0 0
61 51 0 0
61 52 0 0
61 53 0 0
61 54 0 0
61 55 0 0
61 56 0 0
61 57 0 0
61 58 0 0
61 59 0.1185 0.339786
61 60 1.02417 0.810275
61 61 1.93067 1.06485
61 62 0.6205 0.685433
61 63 0.1015 0.316549
61 64 0.002 0.0446749
61 65 0 0
61 66 0 0
61 67 0 0
61 68 0 0
61 69 0 0
61 70 0 0

62 1 0.526333 0.708032
62 2 0.55 0.772109
62 3 0.369167 0.641766
62 4 0.137333 0.384022
62 5 0.0448333 0.210929
62 6 0.0125 0.112591
62 7 0.003 0.054689
62 8 0 0
62 9 0 0
62 10 0.00983333 0.0986707
62 11 0 0
62 12 0 0
62 13 0 0
62 14 0 0
62 15 0 0
62 16 0 0
62 17 0 0
62 18 0 0
62 19 0 0
62 20 0 0
62 21 0 0
62 22 0 0
62 23 0 0
62 24 0 0
62 25 0 0
62 26 0 0
62 27 0 0
62 28 0 0
62 29 0 0
62 30 0 0
62 31 0 0
62 32 0 0
62 33 0 0
62 34 0 0
62 35 0 0
62 36 0 0
62 37 0 0
62 38 0.011 0.104307
62 39 0.0245 0.154598
62 40 0.0055 0.0739594
62 41 0 0
62 42 0 0
62 43 0 0
62 44 0 0
62 45 0 0
62 46 0 0
62 47 0 0
62 48 0 0
62 49 0 0
62 50 0 0
62 51 0 0
62 52 0 0
62 53 0 0
62 54 0 0
62 55 0 0
62 56 0 0
62 57 0 0
62 58 0 0
62 59 0 0
62 60 0.0718333 0.262687
62 61 0.6205 0.685433
62 62 2.08967 1.12201
62 63 1.221 0.876064
62 64 0.320167 0.509564
62 65 0.00133333 0.0364909
62 66 0.000166667 0.0129082
62 67 0 0
62 68 0 0
62 69 0 0
62 70 0 0

63 1 1.08267 0.91933
63 2 0.568833 0.741325
63 3 0.189833 0.443605
63 4 0.016 0.12548
63 5 0.000333333 0.0182545
63 6 0 0
63 7 0 0
63 8 0 0
63 9 0 0
63 10 0 0
63 11 0 0
63 12 0 0
63 13 0 0
63 14 0 0
63 15 0 0
63 16 0 0
63 17 0 0
63 18 0 0
63 19 0 0
63 20 0 0
63 21 0 0
63 22 0 0
63 23 0 0
63 24 0 0
63 25 0 0
63 26 0 0
63 27 0 0
63 28 0 0
63 29 0 0
63 30 0 0
63 31 0 0
63 32 0 0
63 33 0 0
63 34 0 0
63 35 0 0
63 36 0.000666667 0.0258117
63 37 0.071 0.256818
63 38 0.301833 0.465182
63 39 0.188 0.393261
63 40 0.00233333 0.0482509
63 41 0 0
63 42 0 0
63 43 0 0
63 44 0 0
63 45 0 0
63 46 0 0
63 47 0 0
63 48 0 0
63 49 0 0
63 50 0 0
63 51 0 0
63 52 0 0
63 53 0 0
63 54 0 0
63 55 0 0
63 56 0 0
63 57 0 0
63 58 0 0
63 59 0 0
63 60 0 0
63 61 0.1015 0.316549
63 62 1.221 0.876064
63 63 2.68483 1.13042
63 64 1.1225 0.863021
63 65 0.225833 0.458085
63 66 0.0238333 0.152524
63 67 0.000333333 0.0182544
63 68 0 0
63 69 0 0
63 70 0 0

64 1 0.613833 0.748584
64 2 0.086 0.294843
64 3 0.0015 0.0387017
64 4 0 0
64 5 0 0
64 6 0 0
64 7 0 0
64 8 0 0
64 9 0 0
64 10 0 0
64 11 0 0
64 12 0 0
64 13 0 0
64 14 0 0
64 15 0 0
64 16 0 0
64 17 0 0
64 18 0 0
64 19 0 0
64 20 0 0
64 21 0 0
64 22 0 0
64 23 0 0
64 24 0 0
64 25 0 0
64 26 0 0
64 27 0 0
64 28 0 0
64 29 0 0
64 30 0 0
64 31 0 0
64 32 0 0
64 33 0 0
64 34 0 0
64 35 0.0025 0.0499399
64 36 0.1345 0.347474
64 37 0.182 0.394394
64 38 0.046 0.212645
64 39 0.00333333 0.0576414
64 40 0 0
64 41 0 0
64 42 0 0
64 43 0 0
64 44 0 0
64 45 0 0
64 46 0 0
64 47 0 0
64 48 0 0
64 49 0 0
64 50 0 0
64 51 0 0
64 52 0 0
64 53 0 0
64 54 0 0
64 55 0 0
64 56 0 0
64 57 0 0
64 58 0 0
64 59 0 0
64 60 0 0
64 61 0.002 0.0446749
64 62 0.320167 0.509564
64 63 1.1225 0.863021
64 64 2.12817 1.04457
64 65 1.03433 0.815173
64 66 0.471333 0.59626
64 67 0.0295 0.170184
64 68 0 0
64 69 0 0
64 70 0 0

65 1 0.142 0.375717
65 2 0.000333333 0.0182546
65 3 0 0
65 4 0 0
65 5 0 0
65 6 0 0
65 7 0 0
65 8 0.0571667 0.232157
65 9 0.043 0.202852
65 10 0 0
65 11 0 0
65 12 0 0
65 13 0 0
65 14 0 0
65 15 0 0
65 16 0 0
65 17 0 0
65 18 0 0
65 19 0 0
65 20 0 0
65 21 0 0
65 22 0 0
65 23 0 0
65 24 0 0
65 25 0 0
65 26 0 0
65 27 0 0
65 28 0 0
65 29 0 0
65 30 0 0
65 31 0 0
65 32 0 0
65 33 0 0
65 34 0 0
65 35 0.0651667 0.248161
65 36 0.338167 0.515252
65 37 0.1035 0.308419
65 38 0.002 0.0446752
65 39 0 0
65 40 0 0
65 41 0 0
65 42 0 0
65 43 0 0
65 44 0 0
65 45 0 0
65 46 0 0
65 47 0 0
65 48 0 0
65 49 0 0
65 50 0 0
65 51 0 0
65 52 0 0
65 53 0 0
65 54 0 0
65 55 0 0
65 56 0 0
65 57 0 0
65 58 0 0
65 59 0 0
65 60 0 0
65 61 0 0
65 62 0.00133333 0.0364909
65 63 0.225833 0.458085
65 64 1.03433 0.815173
65 65 1.86183 1.02211
65 66 1.02983 0.820947
65 67 0.221 0.44251
65 68 0.00116667 0.0341368
65 69 0 0
65 70 0 0

66 1 0.0523333 0.230785
66 2 0 0
66 3 0 0
66 4 0 0
66 5 0 0
66 6 0 0
66 7 0.0035 0.0590561
66 8 0.0005 0.022355
66 9 0 0
66 10 0 0
66 11 0 0
66 12 0 0
66 13 0 0
66 14 0 0
66 15 0 0
66 16 0 0
66 17 0 0
66 18 0 0
66 19 0 0
66 20 0 0
66 21 0 0
66 22 0 0
66 23 0 0
66 24 0 0
66 25 0 0
66 26 0 0
66 27 0 0
66 28 0 0
66 29 0 0
66 30 0 0
66 31 0 0
66 32 0 0
66 33 0 0
66 34 0 0
66 35 0.00116667 0.0341372
66 36 0.103667 0.309165
66 37 0 0
66 38 0 0
66 39 0 0
66 40 0 0
66 41 0 0
66 42 0 0
66 43 0 0
66 44 0 0
66 45 0 0
66 46 0 0
66 47 0 0
66 48 0 0
66 49 0 0
66 50 0 0
66 51 0 0
66 52 0 0
66 53 0 0
66 54 0 0
66 55 0 0
66 56 0 0
66 57 0 0
66 58 0 0
66 59 0 0
66 60 0 0
66 61 0 0
66 62 0.000166667 0.0129082
66 63 0.0238333 0.152524
66 64 0.471333 0.59626
66 65 1.02983 0.820947
66 66 1.84017 1.01355
66 67 0.808333 0.773246
66 68 0.194667 0.423996
66 69 0.000166667 0.0129078
66 70 0 0

67 1 0.0161667 0.13381
67 2 0 0
67 3 0 0
67 4 0 0
67 5 0 0
67 6 0.000166667 0.0129087
67 7 0.000166667 0.0129084
67 8 0 0
67 9 0 0
67 10 0 0
67 11 0 0
67 12 0 0
67 13 0 0
67 14 0 0
67 15 0 0
67 16 0 0
67 17 0 0
67 18 0 0
67 19 0 0
67 20 0 0
67 21 0 0
67 22 0 0
67 23 0 0
67 24 0 0
67 25 0 0
67 26 0 0
67 27 0 0
67 28 0 0
67 29 0 0
67 30 0 0
67 31 0 0
67 32 0 0
67 33 0 0
67 34 0 0
67 35 0 0
67 36 0 0
67 37 0 0
67 38 0 0
67 39 0 0
67 40 0 0
67 41 0 0
67 42 0 0
67 43 0 0
67 44 0 0
67 45 0 0
67 46 0 0
67 47 0 0
67 48 0 0
67 49 0 0
67 50 0 0
67 51 0 0
67 52 0 0
67 53 0 0
67 54 0 0
67 55 0 0
67 56 0 0
67 57 0 0
67 58 0 0
67 59 0 0
67 60 0 0
67 61 0 0
67 62 0 0
67 63 0.000333333 0.0182544
67 64 0.0295 0.170184
67 65 0.221 0.44251
67 66 0.808333 0.773246
67 67 1.82483 0.979876
67 68 1.02 0.766123
67 69 0.137833 0.3594
67 70 0.000166667 0.012908

68 1 0.0138333 0.116798
68 2 0 0
68 3 0 0
68 4 0 0
68 5 0.0005 0.0223549
68 6 0 0
68 7 0 0
68 8 0 0
68 9 0 0
68 10 0 0
68 11 0 0
68 12 0 0
68 13 0 0
68 14 0 0
68 15 0 0
68 16 0 0
68 17 0 0
68 18 0 0
68 19 0 0
68 20 0 0
68 21 0 0
68 22 0 0
68 23 0 0
68 24 0 0
68 25 0 0
68 26 0 0
68 27 0 0
68 28 0 0
68 29 0 0
68 30 0 0
68 31 0 0
68 32 0 0
68 33 0 0
68 34 0 0
68 35 0 0
68 36 0 0
68 37 0 0
68 38 0 0
68 39 0 0
68 40 0 0
68 41 0 0
68 42 0 0
68 43 0 0
68 44 0 0
68 45 0 0
68 46 0 0
68 47 0 0
68 48 0 0
68 49 0 0
68 50 0 0
68 51 0 0
68 52 0 0
68 53 0 0
68 54 0 0
68 55 0 0
68 56 0 0
68 57 0 0
68 58 0 0
68 59 0 0
68 60 0 0
68 61 0 0
68 62 0 0
68 63 0 0
68 64 0 0
68 65 0.00116667 0.0341368
68 66 0.194667 0.423996
68 67 1.02 0.766123
68 68 1.71983 0.957438
68 69 0.56 0.671377
68 70 0.1055 0.314169

69 1 0.000166667 0.0129086
69 2 0 0
69 3 0 0
69 4 0.0005 0.0223548
69 5 0 0
69 6 0 0
69 7 0 0
69 8 0 0
69 9 0 0
69 10 0 0
69 11 0 0
69 12 0 0
69 13 0 0
69 14 0 0
69 15 0 0
69 16 0 0
69 17 0 0
69 18 0 0
69 19 0 0
69 20 0 0
69 21 0 0
69 22 0 0
69 23 0 0
69 24 0 0
69 25 0 0
69 26 0 0
69 27 0 0
69 28 0 0
69 29 0 0
69 30 0 0
69 31 0 0
69 32 0 0
69 33 0 0
69 34 0 0
69 35 0 0
69 36 0 0
69 37 0 0
69 38 0 0
69 39 0 0
69 40 0 0
69 41 0 0
69 42 0 0
69 43 0 0
69 44 0 0
69 45 0 0
69 46 0 0
69 47 0 0
69 48 0 0
69 49 0 0
69 50 0 0
69 51 0 0
69 52 0 0
69 53 0 0
69 54 0 0
69 55 0 0
69 56 0 0
69 57 0 0
69 58 0 0
69 59 0 0
69 60 0 0
69 61 0 0
69 62 0 0
69 63 0 0
69 64 0 0
69 65 0 0
69 66 0.000166667 0.0129078
69 67 0.137833 0.3594
69 68 0.56 0.671377
69 69 1.09517 0.902095
69 70 0.437 0.606098

70 1 0 0
70 2 0 0
70 3 0.00233333 0.0482484
70 4 0.0005 0.0223549
70 5 0 0
70 6 0 0
70 7 0 0
70 8 0 0
70 9 0 0
70 10 0 0
70 11 0 0
70 12 0 0
70 13 0 0
70 14 0 0
70 15 0 0
70 16 0 0
70 17 0 0
70 18 0 0
70 19 0 0
70 20 0 0
70 21 0 0
70 22 0 0
70 23 0 0
70 24 0 0
70 25 0 0
70 26 0 0
70 27 0 0
70 28 0 0
70 29 0 0
70 30 0 0
70 31 0 0
70 32 0 0
70 33 0 0
70 34 0 0
70 35 0 0
70 36 0 0
70 37 0 0
70 38 0 0
70 39 0 0
70 40 0 0
70 41 0 0
70 42 0 0
70 43 0 0
70 44 0 0
70 45 0 0
70 46 0 0
70 47 0 0
70 48 0 0
70 49 0 0
70 50 0 0
70 51 0 0
70 52 0 0
70 53 0 0
70 54 0 0
70 55 0 0
70 56 0 0
70 57 0 0
70 58 0 0
70 59 0 0
70 60 0 0
70 61 0 0
70 62 0 0
70 63 0 0
70 64 0 0
70 65 0 0
70 66 0 0
70 67 0.000166667 0.012908
70 68 0.1055 0.314169
70 69 0.437 0.606098
70 70 0.798667 0.785154
