# Supplementary material for: Potential effects of metal ion induced two-state allostery on the regulatory mechanism of add adenine riboswitch
Source: Commun Biol. 2022 Oct 22;5:1120. doi: 10.1038/s42003-022-04096-z (PMC9588036; doi:10.1038/s42003-022-04096-z)
Supplement: Supplementary file 5 — Supplementary Data 2 [file 42003_2022_4096_MOESM5_ESM.zip › Supplementary Data 2/fig4_data/k-2d-kf0.3-2.txt]

1 1 1.85433 1.10352
1 2 2.65967 1.2877
1 3 3.13283 1.40919
1 4 3.25267 1.47958
1 5 3.41483 1.53647
1 6 3.44633 1.52441
1 7 3.4675 1.49797
1 8 4.14233 1.59969
1 9 4.07233 1.56897
1 10 5.1595 1.50012
1 11 5.394 1.44779
1 12 5.04967 1.45656
1 13 4.902 1.54588
1 14 4.41617 1.53295
1 15 3.65 1.49214
1 16 3.754 1.43533
1 17 3.74967 1.46559
1 18 3.293 1.49562
1 19 3.56267 1.5316
1 20 3.94833 1.46993
1 21 3.74017 1.46548
1 22 3.31683 1.3651
1 23 3.68183 1.49864
1 24 4.24083 1.5016
1 25 4.18733 1.53881
1 26 5.0245 1.58269
1 27 4.94183 1.53614
1 28 4.18367 1.51854
1 29 4.62867 1.53169
1 30 4.37367 1.51889
1 31 4.22467 1.57361
1 32 4.2515 1.48324
1 33 4.386 1.50412
1 34 3.66217 1.47843
1 35 3.56317 1.41692
1 36 3.28633 1.45351
1 37 3.911 1.52198
1 38 3.65733 1.50794
1 39 3.81417 1.54499
1 40 4.10917 1.56394
1 41 5.3555 1.59948
1 42 5.40167 1.57152
1 43 4.937 1.5598
1 44 4.73533 1.62944
1 45 4.57083 1.51561
1 46 3.8885 1.4354
1 47 2.96633 1.41213
1 48 3.11317 1.44154
1 49 3.01983 1.44445
1 50 3.04883 1.44025
1 51 3.23417 1.47501
1 52 4.00383 1.50094
1 53 4.81833 1.59168
1 54 4.78667 1.58396
1 55 4.39367 1.5451
1 56 3.67933 1.51268
1 57 3.299 1.47206
1 58 3.43367 1.51622
1 59 4.17517 1.56369
1 60 4.51783 1.6886
1 61 3.64033 1.48423
1 62 3.47817 1.36573
1 63 3.4605 1.23953
1 64 3.4825 1.31123
1 65 3.552 1.3801
1 66 3.58317 1.44295
1 67 3.69867 1.48533
1 68 3.56983 1.47483
1 69 2.9355 1.43351
1 70 2.65283 1.3683

2 1 2.65967 1.2877
2 2 1.6725 1.04892
2 3 2.3915 1.25348
2 4 2.89667 1.4006
2 5 3.233 1.5319
2 6 3.2645 1.53955
2 7 3.28567 1.5007
2 8 3.9605 1.49286
2 9 3.8905 1.48309
2 10 4.97767 1.49149
2 11 5.21217 1.426
2 12 4.86783 1.414
2 13 4.72017 1.47878
2 14 4.23433 1.48492
2 15 3.46817 1.45989
2 16 3.57217 1.39741
2 17 3.56783 1.42314
2 18 3.11117 1.45985
2 19 3.38083 1.48454
2 20 3.7665 1.43038
2 21 3.55833 1.46262
2 22 3.135 1.34043
2 23 3.5 1.46059
2 24 4.059 1.46192
2 25 4.0055 1.49059
2 26 4.84267 1.52357
2 27 4.76 1.50546
2 28 4.00183 1.49259
2 29 4.44683 1.51881
2 30 4.19183 1.49279
2 31 4.04283 1.56109
2 32 4.06967 1.4531
2 33 4.20417 1.51014
2 34 3.48033 1.46731
2 35 3.38133 1.37331
2 36 3.10533 1.42988
2 37 3.73083 1.47004
2 38 3.477 1.45251
2 39 3.63233 1.48561
2 40 3.92733 1.54014
2 41 5.17367 1.58237
2 42 5.21983 1.52964
2 43 4.75517 1.49273
2 44 4.5535 1.57929
2 45 4.389 1.47129
2 46 3.70667 1.41042
2 47 2.7845 1.38157
2 48 2.93133 1.397
2 49 2.838 1.38254
2 50 2.867 1.37898
2 51 3.05233 1.42511
2 52 3.822 1.47851
2 53 4.6365 1.582
2 54 4.60483 1.5396
2 55 4.21183 1.47297
2 56 3.4975 1.45682
2 57 3.11717 1.44074
2 58 3.25183 1.49902
2 59 3.99333 1.56021
2 60 4.30633 1.68081
2 61 3.2475 1.39521
2 62 3.15067 1.29741
2 63 3.59767 1.31525
2 64 3.6395 1.40743
2 65 3.45833 1.42674
2 66 3.41883 1.45891
2 67 3.52383 1.45273
2 68 3.39117 1.42952
2 69 2.75367 1.39343
2 70 2.47133 1.34393

3 1 3.13283 1.40919
3 2 2.3915 1.25348
3 3 1.54633 1.01401
3 4 2.2755 1.22689
3 5 2.9925 1.47595
3 6 3.13833 1.5456
3 7 3.1595 1.48291
3 8 3.83433 1.44634
3 9 3.76433 1.44861
3 10 4.8515 1.46827
3 11 5.08583 1.42098
3 12 4.74167 1.38054
3 13 4.594 1.45266
3 14 4.10817 1.45824
3 15 3.342 1.44651
3 16 3.446 1.39167
3 17 3.44167 1.41089
3 18 2.985 1.43601
3 19 3.25467 1.46041
3 20 3.64033 1.4045
3 21 3.43217 1.42514
3 22 3.00883 1.30731
3 23 3.37383 1.41529
3 24 3.93283 1.42805
3 25 3.87933 1.4571
3 26 4.7165 1.50371
3 27 4.63383 1.47604
3 28 3.87567 1.45184
3 29 4.32067 1.49472
3 30 4.06567 1.48245
3 31 3.91667 1.54198
3 32 3.9435 1.42361
3 33 4.078 1.46191
3 34 3.35417 1.4283
3 35 3.25517 1.32944
3 36 2.97917 1.39106
3 37 3.60467 1.44616
3 38 3.35083 1.45228
3 39 3.50617 1.47262
3 40 3.80117 1.50053
3 41 5.0475 1.55389
3 42 5.09367 1.50562
3 43 4.629 1.47673
3 44 4.42733 1.5435
3 45 4.26283 1.43401
3 46 3.5805 1.37942
3 47 2.65833 1.34721
3 48 2.80517 1.37378
3 49 2.71183 1.37069
3 50 2.74083 1.37272
3 51 2.92617 1.4094
3 52 3.69583 1.45856
3 53 4.51033 1.55358
3 54 4.47867 1.51368
3 55 4.08567 1.43899
3 56 3.37133 1.42656
3 57 2.991 1.40568
3 58 3.12567 1.4832
3 59 3.85367 1.52291
3 60 4.04333 1.57324
3 61 3.02033 1.32108
3 62 3.27917 1.39699
3 63 3.862 1.42021
3 64 3.60283 1.45766
3 65 3.33333 1.42952
3 66 3.29267 1.42396
3 67 3.39767 1.41347
3 68 3.265 1.39204
3 69 2.6275 1.36408
3 70 2.343 1.31098

4 1 3.25267 1.47958
4 2 2.89667 1.4006
4 3 2.2755 1.22689
4 4 1.40483 1.00147
4 5 2.327 1.30693
4 6 2.88183 1.49493
4 7 3.01767 1.48291
4 8 3.69283 1.42531
4 9 3.62283 1.42825
4 10 4.7095 1.4622
4 11 4.94317 1.40675
4 12 4.60017 1.37816
4 13 4.4525 1.46654
4 14 3.96667 1.45758
4 15 3.2005 1.43236
4 16 3.3045 1.3805
4 17 3.30017 1.39837
4 18 2.8435 1.43028
4 19 3.11317 1.44512
4 20 3.49883 1.37756
4 21 3.29067 1.39183
4 22 2.86733 1.28895
4 23 3.23233 1.40961
4 24 3.79133 1.43868
4 25 3.73783 1.45833
4 26 4.575 1.50756
4 27 4.49233 1.4559
4 28 3.73417 1.4523
4 29 4.17917 1.49023
4 30 3.92417 1.47528
4 31 3.77517 1.53535
4 32 3.802 1.40918
4 33 3.9365 1.4434
4 34 3.21267 1.42272
4 35 3.11367 1.31607
4 36 2.83767 1.35941
4 37 3.46317 1.4236
4 38 3.20933 1.41085
4 39 3.36467 1.45303
4 40 3.65967 1.50154
4 41 4.906 1.54431
4 42 4.95217 1.49292
4 43 4.4875 1.48286
4 44 4.28583 1.53248
4 45 4.12133 1.42547
4 46 3.439 1.37764
4 47 2.51683 1.32328
4 48 2.66367 1.35396
4 49 2.57033 1.367
4 50 2.59933 1.35911
4 51 2.78467 1.39911
4 52 3.55433 1.45855
4 53 4.36883 1.54418
4 54 4.33717 1.51805
4 55 3.94417 1.43842
4 56 3.22983 1.41315
4 57 2.8495 1.396
4 58 2.98167 1.44949
4 59 3.59983 1.42667
4 60 3.719 1.47367
4 61 2.9745 1.37992
4 62 3.41283 1.56678
4 63 3.85933 1.4899
4 64 3.46367 1.46834
4 65 3.19183 1.42059
4 66 3.15117 1.40415
4 67 3.25617 1.40732
4 68 3.1235 1.37403
4 69 2.48567 1.32909
4 70 2.2035 1.28611

5 1 3.41483 1.53647
5 2 3.233 1.5319
5 3 2.9925 1.47595
5 4 2.327 1.30693
5 5 1.5605 1.07348
5 6 2.3635 1.3224
5 7 2.98283 1.42986
5 8 3.84817 1.40683
5 9 3.7785 1.44975
5 10 4.81417 1.45544
5 11 5.084 1.43871
5 12 4.75583 1.43986
5 13 4.60817 1.5323
5 14 4.12233 1.50468
5 15 3.35617 1.47591
5 16 3.46017 1.43379
5 17 3.45583 1.45008
5 18 2.99917 1.46612
5 19 3.26883 1.48612
5 20 3.6545 1.42984
5 21 3.44633 1.45847
5 22 3.023 1.35048
5 23 3.388 1.46475
5 24 3.947 1.48847
5 25 3.8935 1.51291
5 26 4.73067 1.55288
5 27 4.648 1.50072
5 28 3.88983 1.5146
5 29 4.33483 1.55523
5 30 4.07983 1.53792
5 31 3.93083 1.5971
5 32 3.95767 1.46181
5 33 4.09217 1.50565
5 34 3.36833 1.47208
5 35 3.26933 1.34541
5 36 2.99333 1.40212
5 37 3.61883 1.47588
5 38 3.365 1.44883
5 39 3.52033 1.5002
5 40 3.81533 1.5468
5 41 5.06167 1.59171
5 42 5.10783 1.5314
5 43 4.64317 1.50582
5 44 4.4415 1.57974
5 45 4.277 1.47149
5 46 3.59467 1.41702
5 47 2.6725 1.3756
5 48 2.81933 1.42312
5 49 2.726 1.40947
5 50 2.755 1.41277
5 51 2.94033 1.46018
5 52 3.71 1.49561
5 53 4.5245 1.58906
5 54 4.49283 1.56969
5 55 4.09983 1.50039
5 56 3.3855 1.4626
5 57 3.005 1.43934
5 58 3.10367 1.46796
5 59 3.61483 1.39958
5 60 3.8405 1.46311
5 61 3.3115 1.54026
5 62 3.676 1.72425
5 63 4.02717 1.56644
5 64 3.61933 1.50414
5 65 3.3475 1.46916
5 66 3.30683 1.46902
5 67 3.41183 1.44494
5 68 3.2785 1.42733
5 69 2.64167 1.39029
5 70 2.35933 1.35049

6 1 3.44633 1.52441
6 2 3.2645 1.53955
6 3 3.13833 1.5456
6 4 2.88183 1.49493
6 5 2.3635 1.3224
6 6 1.592 1.08454
6 7 2.46583 1.26204
6 8 3.73583 1.32652
6 9 3.8055 1.40995
6 10 4.65817 1.36822
6 11 5.059 1.40649
6 12 4.78733 1.45686
6 13 4.63967 1.53596
6 14 4.15383 1.51286
6 15 3.38767 1.48204
6 16 3.49167 1.43955
6 17 3.48733 1.4493
6 18 3.03067 1.46358
6 19 3.30033 1.49791
6 20 3.686 1.43693
6 21 3.47783 1.48161
6 22 3.0545 1.36804
6 23 3.4195 1.46475
6 24 3.9785 1.48685
6 25 3.925 1.5101
6 26 4.76217 1.55348
6 27 4.6795 1.50415
6 28 3.92133 1.52406
6 29 4.36633 1.55995
6 30 4.11133 1.54013
6 31 3.96233 1.62878
6 32 3.98917 1.49499
6 33 4.12367 1.52415
6 34 3.39983 1.47003
6 35 3.30083 1.34401
6 36 3.02483 1.40602
6 37 3.65033 1.52403
6 38 3.3965 1.47546
6 39 3.55183 1.53418
6 40 3.84683 1.55092
6 41 5.09317 1.59942
6 42 5.13933 1.52401
6 43 4.67467 1.4956
6 44 4.473 1.58238
6 45 4.3085 1.47772
6 46 3.62617 1.42304
6 47 2.704 1.39907
6 48 2.85083 1.43398
6 49 2.7575 1.40796
6 50 2.7865 1.41877
6 51 2.97183 1.48066
6 52 3.7415 1.51591
6 53 4.556 1.58908
6 54 4.52433 1.57208
6 55 4.13133 1.52047
6 56 3.417 1.47763
6 57 3.03583 1.44392
6 58 3.12583 1.47005
6 59 3.719 1.42947
6 60 4.03417 1.55034
6 61 3.44533 1.63451
6 62 3.72183 1.74799
6 63 4.05867 1.56639
6 64 3.65083 1.5237
6 65 3.379 1.48886
6 66 3.33833 1.46029
6 67 3.443 1.44131
6 68 3.31067 1.42905
6 69 2.67317 1.39582
6 70 2.39083 1.348

7 1 3.4675 1.49797
7 2 3.28567 1.5007
7 3 3.1595 1.48291
7 4 3.01767 1.48291
7 5 2.98283 1.42986
7 6 2.46583 1.26204
7 7 1.61317 1.02705
7 8 3.10717 1.24995
7 9 3.55733 1.33242
7 10 4.3865 1.28768
7 11 5.057 1.33033
7 12 4.8085 1.40908
7 13 4.66083 1.48766
7 14 4.175 1.46312
7 15 3.40883 1.44523
7 16 3.51283 1.39253
7 17 3.5085 1.40521
7 18 3.05183 1.42134
7 19 3.3215 1.45573
7 20 3.70717 1.41602
7 21 3.499 1.45017
7 22 3.07567 1.32401
7 23 3.44067 1.43718
7 24 3.99967 1.46185
7 25 3.94617 1.48365
7 26 4.78333 1.52384
7 27 4.70067 1.47597
7 28 3.9425 1.47191
7 29 4.3875 1.51042
7 30 4.1325 1.48098
7 31 3.9835 1.56754
7 32 4.01033 1.43906
7 33 4.14483 1.46406
7 34 3.42033 1.40653
7 35 3.306 1.29746
7 36 3.046 1.37896
7 37 3.6715 1.44012
7 38 3.41767 1.42907
7 39 3.573 1.48019
7 40 3.868 1.51953
7 41 5.11433 1.55753
7 42 5.1605 1.49836
7 43 4.69583 1.46972
7 44 4.49417 1.54238
7 45 4.32967 1.43258
7 46 3.64733 1.3716
7 47 2.72517 1.37462
7 48 2.872 1.38756
7 49 2.77867 1.35855
7 50 2.80767 1.37055
7 51 2.993 1.40733
7 52 3.76267 1.46119
7 53 4.57717 1.55681
7 54 4.5455 1.52084
7 55 4.1525 1.45575
7 56 3.43817 1.43603
7 57 3.05667 1.38048
7 58 3.1795 1.44612
7 59 3.88733 1.47783
7 60 4.21117 1.61108
7 61 3.50233 1.59028
7 62 3.74583 1.68431
7 63 4.07983 1.52584
7 64 3.672 1.48225
7 65 3.40017 1.45386
7 66 3.35567 1.42801
7 67 3.4645 1.41353
7 68 3.33183 1.39203
7 69 2.69433 1.36672
7 70 2.412 1.30548

8 1 4.14233 1.59969
8 2 3.9605 1.49286
8 3 3.83433 1.44634
8 4 3.69283 1.42531
8 5 3.84817 1.40683
8 6 3.73583 1.32652
8 7 3.10717 1.24995
8 8 2.288 1.13992
8 9 3.0545 1.19674
8 10 4.882 1.36081
8 11 5.74033 1.35617
8 12 5.48333 1.53079
8 13 5.33567 1.54347
8 14 4.84983 1.53404
8 15 4.08367 1.5396
8 16 4.18767 1.45605
8 17 4.18333 1.4837
8 18 3.72667 1.51713
8 19 3.99633 1.55319
8 20 4.382 1.51087
8 21 4.17383 1.52818
8 22 3.7505 1.4013
8 23 4.1155 1.54039
8 24 4.6745 1.55986
8 25 4.621 1.58926
8 26 5.45817 1.6143
8 27 5.3755 1.59197
8 28 4.61733 1.53273
8 29 5.06233 1.53898
8 30 4.80733 1.51191
8 31 4.65833 1.54682
8 32 4.68517 1.47637
8 33 4.783 1.46818
8 34 3.81067 1.36618
8 35 3.173 1.26428
8 36 3.71467 1.53663
8 37 4.34633 1.55114
8 38 4.0925 1.60177
8 39 4.24783 1.60356
8 40 4.54283 1.60056
8 41 5.78917 1.60865
8 42 5.83533 1.59047
8 43 5.37067 1.54866
8 44 5.169 1.61513
8 45 5.0045 1.51133
8 46 4.32217 1.4706
8 47 3.4 1.44199
8 48 3.54683 1.46688
8 49 3.4535 1.47992
8 50 3.4825 1.45488
8 51 3.66783 1.48307
8 52 4.4375 1.53778
8 53 5.252 1.6424
8 54 5.22033 1.55727
8 55 4.82733 1.52345
8 56 4.113 1.51322
8 57 3.73233 1.46355
8 58 3.86583 1.47969
8 59 4.60483 1.49623
8 60 4.93933 1.50091
8 61 4.17817 1.46451
8 62 4.4215 1.51123
8 63 4.75467 1.56817
8 64 4.34683 1.55622
8 65 4.0445 1.51597
8 66 4.0335 1.52776
8 67 4.13933 1.50431
8 68 4.00667 1.49419
8 69 3.36917 1.45979
8 70 3.08683 1.38154

9 1 4.07233 1.56897
9 2 3.8905 1.48309
9 3 3.76433 1.44861
9 4 3.62283 1.42825
9 5 3.7785 1.44975
9 6 3.8055 1.40995
9 7 3.55733 1.33242
9 8 3.0545 1.19674
9 9 2.218 1.13655
9 10 4.822 1.33267
9 11 5.64767 1.35887
9 12 5.41333 1.52341
9 13 5.24433 1.51844
9 14 4.76883 1.51417
9 15 4.01367 1.53678
9 16 4.11767 1.45352
9 17 4.11333 1.47459
9 18 3.65667 1.51882
9 19 3.92633 1.54746
9 20 4.312 1.49334
9 21 4.10383 1.52108
9 22 3.6805 1.40716
9 23 4.0455 1.53375
9 24 4.6045 1.5508
9 25 4.551 1.58536
9 26 5.38817 1.60439
9 27 5.3055 1.5962
9 28 4.54733 1.53097
9 29 4.99233 1.53306
9 30 4.73733 1.52352
9 31 4.58833 1.53792
9 32 4.615 1.48295
9 33 4.58717 1.47347
9 34 3.369 1.37057
9 35 3.12967 1.22889
9 36 3.63933 1.51678
9 37 4.267 1.53603
9 38 4.0225 1.59125
9 39 4.17783 1.59892
9 40 4.47283 1.60259
9 41 5.71917 1.58472
9 42 5.76533 1.58407
9 43 5.30067 1.5298
9 44 5.099 1.60258
9 45 4.9345 1.50327
9 46 4.25217 1.45714
9 47 3.33 1.42973
9 48 3.47683 1.45732
9 49 3.3835 1.48035
9 50 3.4125 1.47636
9 51 3.59783 1.50625
9 52 4.3675 1.5487
9 53 5.182 1.62907
9 54 5.15033 1.57153
9 55 4.75733 1.50688
9 56 4.043 1.50882
9 57 3.6625 1.49473
9 58 3.79717 1.49857
9 59 4.5385 1.53618
9 60 4.87083 1.56296
9 61 4.1115 1.49823
9 62 4.35167 1.51833
9 63 4.68467 1.57053
9 64 4.27567 1.55939
9 65 3.982 1.5073
9 66 3.96433 1.53796
9 67 4.06933 1.49351
9 68 3.93667 1.49543
9 69 3.29917 1.45683
9 70 3.01683 1.38537

10 1 5.1595 1.50012
10 2 4.97767 1.49149
10 3 4.8515 1.46827
10 4 4.7095 1.4622
10 5 4.81417 1.45544
10 6 4.65817 1.36822
10 7 4.3865 1.28768
10 8 4.882 1.36081
10 9 4.822 1.33267
10 10 3.30517 1.06571
10 11 5.13733 1.11721
10 12 6.141 1.3292
10 13 6.35183 1.48034
10 14 5.867 1.48804
10 15 5.10083 1.46594
10 16 5.20483 1.4191
10 17 5.2005 1.44718
10 18 4.74383 1.45449
10 19 5.0135 1.47411
10 20 5.39917 1.42892
10 21 5.191 1.4898
10 22 4.76767 1.37478
10 23 5.13267 1.43098
10 24 5.69167 1.47069
10 25 5.63817 1.49439
10 26 6.47533 1.52427
10 27 6.39267 1.50528
10 28 5.6345 1.50275
10 29 6.0795 1.53019
10 30 5.8245 1.53048
10 31 5.6755 1.56935
10 32 5.70233 1.46925
10 33 5.83683 1.48117
10 34 5.0815 1.42006
10 35 4.98633 1.30782
10 36 4.73283 1.37953
10 37 5.29983 1.51764
10 38 5.10967 1.53079
10 39 5.26483 1.55949
10 40 5.55267 1.53902
10 41 6.806 1.54781
10 42 6.8525 1.49231
10 43 6.38783 1.47164
10 44 6.18617 1.53606
10 45 6.02167 1.44884
10 46 5.33933 1.38512
10 47 4.41717 1.36728
10 48 4.564 1.41703
10 49 4.47067 1.39769
10 50 4.49967 1.4284
10 51 4.685 1.43716
10 52 5.45467 1.47704
10 53 6.26917 1.56195
10 54 6.2375 1.57632
10 55 5.8445 1.48381
10 56 5.12867 1.45502
10 57 4.712 1.4011
10 58 4.69867 1.38076
10 59 4.94533 1.36723
10 60 4.79017 1.43672
10 61 4.90917 1.56617
10 62 5.4295 1.66565
10 63 5.77117 1.55569
10 64 5.364 1.52364
10 65 5.09217 1.47331
10 66 5.0515 1.46338
10 67 5.1565 1.42981
10 68 5.02383 1.4264
10 69 4.38633 1.39491
10 70 4.104 1.32946

11 1 5.394 1.44779
11 2 5.21217 1.426
11 3 5.08583 1.42098
11 4 4.94317 1.40675
11 5 5.084 1.43871
11 6 5.059 1.40649
11 7 5.057 1.33033
11 8 5.74033 1.35617
11 9 5.64767 1.35887
11 10 5.13733 1.11721
11 11 3.53967 0.953995
11 12 4.99533 1.16517
11 13 6.09117 1.33823
11 14 6.08817 1.39824
11 15 5.33533 1.38704
11 16 5.43933 1.36259
11 17 5.435 1.36656
11 18 4.97833 1.38353
11 19 5.248 1.40267
11 20 5.63367 1.34342
11 21 5.4255 1.38003
11 22 5.00217 1.27496
11 23 5.36717 1.36637
11 24 5.92617 1.38939
11 25 5.87267 1.41025
11 26 6.70867 1.42554
11 27 6.62717 1.40196
11 28 5.869 1.40577
11 29 6.314 1.45411
11 30 6.059 1.44194
11 31 5.91 1.4877
11 32 5.93683 1.36789
11 33 6.07133 1.40743
11 34 5.3475 1.38531
11 35 5.2485 1.26663
11 36 4.9725 1.32756
11 37 5.598 1.42479
11 38 5.34417 1.38505
11 39 5.4995 1.4465
11 40 5.78783 1.45654
11 41 7.02083 1.47254
11 42 7.08433 1.40603
11 43 6.62233 1.41847
11 44 6.42067 1.49901
11 45 6.25617 1.37873
11 46 5.57383 1.31145
11 47 4.65167 1.29447
11 48 4.7985 1.34259
11 49 4.70517 1.3355
11 50 4.73417 1.34716
11 51 4.9195 1.36384
11 52 5.68917 1.42639
11 53 6.50367 1.5271
11 54 6.46733 1.50087
11 55 5.94117 1.35833
11 56 4.99867 1.30907
11 57 4.4815 1.22882
11 58 4.4395 1.21492
11 59 4.67233 1.31263
11 60 5.07017 1.37133
11 61 5.34917 1.50565
11 62 5.673 1.60666
11 63 6.00633 1.46808
11 64 5.5985 1.44614
11 65 5.32667 1.39354
11 66 5.286 1.37885
11 67 5.391 1.36509
11 68 5.25833 1.35324
11 69 4.62083 1.30883
11 70 4.3385 1.26567

12 1 5.04967 1.45656
12 2 4.86783 1.414
12 3 4.74167 1.38054
12 4 4.60017 1.37816
12 5 4.75583 1.43986
12 6 4.78733 1.45686
12 7 4.8085 1.40908
12 8 5.48333 1.53079
12 9 5.41333 1.52341
12 10 6.141 1.3292
12 11 4.99533 1.16517
12 12 3.19533 0.980038
12 13 5.03067 1.1776
12 14 5.55333 1.33049
12 15 4.991 1.42546
12 16 5.095 1.36074
12 17 5.09067 1.3841
12 18 4.634 1.40346
12 19 4.90367 1.43088
12 20 5.28933 1.37669
12 21 5.08117 1.39652
12 22 4.65783 1.28287
12 23 5.02283 1.39643
12 24 5.58183 1.42768
12 25 5.527 1.4576
12 26 5.8255 1.23762
12 27 5.9765 1.30829
12 28 5.47283 1.36685
12 29 5.96933 1.41989
12 30 5.71467 1.42346
12 31 5.56567 1.46845
12 32 5.5925 1.38145
12 33 5.727 1.43471
12 34 5.00317 1.40836
12 35 4.90417 1.37694
12 36 4.62817 1.37801
12 37 5.25367 1.45419
12 38 4.99983 1.44343
12 39 5.15517 1.47651
12 40 5.40067 1.41073
12 41 5.87983 1.3342
12 42 6.14383 1.30236
12 43 6.118 1.36337
12 44 6.07167 1.5077
12 45 5.91183 1.40205
12 46 5.2295 1.33212
12 47 4.30733 1.32371
12 48 4.45417 1.34691
12 49 4.36083 1.34633
12 50 4.38983 1.34914
12 51 4.57517 1.3852
12 52 5.34483 1.4243
12 53 6.159 1.53692
12 54 5.83583 1.35015
12 55 5.28067 1.26566
12 56 4.599 1.25294
12 57 4.37817 1.24372
12 58 4.46433 1.27807
12 59 5.03233 1.39031
12 60 5.56167 1.45539
12 61 5.08367 1.49522
12 62 5.329 1.56005
12 63 5.662 1.49782
12 64 5.25417 1.47294
12 65 4.98233 1.41069
12 66 4.94167 1.40733
12 67 5.04667 1.35946
12 68 4.914 1.36746
12 69 4.2765 1.33693
12 70 3.99417 1.2821

13 1 4.902 1.54588
13 2 4.72017 1.47878
13 3 4.594 1.45266
13 4 4.4525 1.46654
13 5 4.60817 1.5323
13 6 4.63967 1.53596
13 7 4.66083 1.48766
13 8 5.33567 1.54347
13 9 5.24433 1.51844
13 10 6.35183 1.48034
13 11 6.09117 1.33823
13 12 5.03067 1.1776
13 13 3.04767 1.05691
13 14 3.9635 1.23834
13 15 4.48067 1.36808
13 16 4.94717 1.42503
13 17 4.943 1.44975
13 18 4.48633 1.45741
13 19 4.756 1.48296
13 20 5.14167 1.42148
13 21 4.9335 1.45503
13 22 4.51017 1.34732
13 23 4.87517 1.47578
13 24 5.43417 1.47355
13 25 5.38067 1.51143
13 26 6.04067 1.39523
13 27 6.10467 1.42551
13 28 5.37533 1.46418
13 29 5.822 1.49721
13 30 5.567 1.47507
13 31 5.418 1.54003
13 32 5.44483 1.42421
13 33 5.57933 1.46504
13 34 4.8555 1.45439
13 35 4.7565 1.38739
13 36 4.4805 1.42251
13 37 5.106 1.46724
13 38 4.85217 1.46957
13 39 5.0075 1.50834
13 40 5.29883 1.50468
13 41 6.23167 1.43296
13 42 6.517 1.42423
13 43 6.13017 1.48848
13 44 5.92867 1.58045
13 45 5.76417 1.46194
13 46 5.08183 1.38328
13 47 4.15967 1.36812
13 48 4.3065 1.40114
13 49 4.21317 1.40716
13 50 4.24217 1.41544
13 51 4.4275 1.4533
13 52 5.19717 1.51789
13 53 5.96467 1.58265
13 54 4.4935 1.37802
13 55 3.72283 1.21285
13 56 3.82733 1.20935
13 57 4.21983 1.30096
13 58 4.60733 1.45505
13 59 5.36783 1.55206
13 60 5.71183 1.697
13 61 4.95217 1.54794
13 62 5.18133 1.63354
13 63 5.51433 1.53823
13 64 5.1065 1.50318
13 65 4.83467 1.45476
13 66 4.794 1.44206
13 67 4.899 1.42728
13 68 4.76633 1.418
13 69 4.12883 1.3856
13 70 3.8465 1.31881

14 1 4.41617 1.53295
14 2 4.23433 1.48492
14 3 4.10817 1.45824
14 4 3.96667 1.45758
14 5 4.12233 1.50468
14 6 4.15383 1.51286
14 7 4.175 1.46312
14 8 4.84983 1.53404
14 9 4.76883 1.51417
14 10 5.867 1.48804
14 11 6.08817 1.39824
14 12 5.55333 1.33049
14 13 3.9635 1.23834
14 14 2.56183 1.04665
14 15 3.35517 1.20735
14 16 4.297 1.32053
14 17 4.45583 1.40513
14 18 4.0005 1.46304
14 19 4.27017 1.47833
14 20 4.65583 1.40713
14 21 4.44767 1.4577
14 22 4.02433 1.33433
14 23 4.38933 1.45823
14 24 4.94833 1.47626
14 25 4.89483 1.50193
14 26 5.7185 1.48961
14 27 5.64917 1.47698
14 28 4.89117 1.46978
14 29 5.33617 1.50183
14 30 5.08117 1.48793
14 31 4.93217 1.5359
14 32 4.959 1.42153
14 33 5.08783 1.44747
14 34 4.36867 1.41327
14 35 4.27067 1.3865
14 36 3.99467 1.42617
14 37 4.62017 1.47432
14 38 4.36633 1.47844
14 39 4.52167 1.49929
14 40 4.81667 1.51085
14 41 6.04583 1.50301
14 42 6.10917 1.51567
14 43 5.6445 1.49255
14 44 5.44283 1.57654
14 45 5.27833 1.47562
14 46 4.596 1.40408
14 47 3.67383 1.37095
14 48 3.82067 1.39541
14 49 3.72733 1.37768
14 50 3.75633 1.38289
14 51 3.94167 1.42907
14 52 4.71117 1.48707
14 53 5.29717 1.50372
14 54 3.7635 1.26975
14 55 3.4435 1.18186
14 56 3.8685 1.26565
14 57 3.99367 1.40045
14 58 4.14117 1.48769
14 59 4.88267 1.55421
14 60 5.226 1.67717
14 61 4.46633 1.56171
14 62 4.6955 1.61384
14 63 5.0285 1.52282
14 64 4.62067 1.49088
14 65 4.34883 1.46247
14 66 4.30817 1.45182
14 67 4.41317 1.41733
14 68 4.2805 1.41968
14 69 3.643 1.38656
14 70 3.36067 1.31919

15 1 3.65 1.49214
15 2 3.46817 1.45989
15 3 3.342 1.44651
15 4 3.2005 1.43236
15 5 3.35617 1.47591
15 6 3.38767 1.48204
15 7 3.40883 1.44523
15 8 4.08367 1.5396
15 9 4.01367 1.53678
15 10 5.10083 1.46594
15 11 5.33533 1.38704
15 12 4.991 1.42546
15 13 4.48067 1.36808
15 14 3.35517 1.20735
15 15 1.79567 1.02857
15 16 2.93417 1.17567
15 17 3.432 1.29114
15 18 3.23283 1.41915
15 19 3.504 1.46696
15 20 3.88967 1.39158
15 21 3.6815 1.43704
15 22 3.25817 1.30914
15 23 3.62317 1.4531
15 24 4.18217 1.47783
15 25 4.12867 1.51714
15 26 4.96583 1.54106
15 27 4.88317 1.49617
15 28 4.125 1.46925
15 29 4.57 1.4773
15 30 4.315 1.45697
15 31 4.166 1.50753
15 32 4.1915 1.39254
15 33 4.32717 1.45815
15 34 3.6035 1.41891
15 35 3.5045 1.37876
15 36 3.2285 1.42262
15 37 3.854 1.45995
15 38 3.60017 1.48672
15 39 3.7555 1.50377
15 40 4.0505 1.49776
15 41 5.29683 1.5481
15 42 5.343 1.51602
15 43 4.87833 1.47485
15 44 4.67667 1.54707
15 45 4.51217 1.46752
15 46 3.82983 1.40328
15 47 2.90767 1.36962
15 48 3.0545 1.37193
15 49 2.96117 1.36173
15 50 2.99017 1.36371
15 51 3.1755 1.40477
15 52 3.94333 1.44096
15 53 4.292 1.37673
15 54 3.8645 1.27771
15 55 3.85867 1.29023
15 56 3.60283 1.41826
15 57 3.24033 1.42264
15 58 3.375 1.45569
15 59 4.1165 1.53239
15 60 4.45983 1.6366
15 61 3.70017 1.54679
15 62 3.92933 1.61194
15 63 4.26233 1.52177
15 64 3.8545 1.48348
15 65 3.58267 1.45814
15 66 3.542 1.44234
15 67 3.647 1.41012
15 68 3.51433 1.39827
15 69 2.87683 1.38986
15 70 2.5945 1.31874

16 1 3.754 1.43533
16 2 3.57217 1.39741
16 3 3.446 1.39167
16 4 3.3045 1.3805
16 5 3.46017 1.43379
16 6 3.49167 1.43955
16 7 3.51283 1.39253
16 8 4.18767 1.45605
16 9 4.11767 1.45352
16 10 5.20483 1.4191
16 11 5.43933 1.36259
16 12 5.095 1.36074
16 13 4.94717 1.42503
16 14 4.297 1.32053
16 15 2.93417 1.17567
16 16 1.89967 0.942135
16 17 2.56517 1.10546
16 18 3.12083 1.27967
16 19 3.60733 1.39792
16 20 3.99367 1.34087
16 21 3.7855 1.36327
16 22 3.36217 1.24137
16 23 3.72717 1.38889
16 24 4.28617 1.40404
16 25 4.23267 1.42823
16 26 5.06983 1.46821
16 27 4.98717 1.42945
16 28 4.229 1.41136
16 29 4.674 1.42632
16 30 4.419 1.40006
16 31 4.26983 1.45225
16 32 4.29683 1.34981
16 33 4.43133 1.39092
16 34 3.7075 1.36516
16 35 3.6085 1.30647
16 36 3.3325 1.33997
16 37 3.958 1.39176
16 38 3.70417 1.41375
16 39 3.8595 1.44995
16 40 4.1545 1.45497
16 41 5.40083 1.48578
16 42 5.447 1.4446
16 43 4.98233 1.4269
16 44 4.78067 1.49506
16 45 4.61617 1.39913
16 46 3.93383 1.32329
16 47 3.01167 1.29053
16 48 3.1585 1.30895
16 49 3.06517 1.30408
16 50 3.09417 1.3226
16 51 3.2795 1.35193
16 52 4.026 1.37863
16 53 4.017 1.22965
16 54 4.52367 1.29427
16 55 4.4275 1.38313
16 56 3.72467 1.4008
16 57 3.34433 1.36336
16 58 3.479 1.42324
16 59 4.2205 1.4805
16 60 4.56383 1.61192
16 61 3.80417 1.51769
16 62 4.03333 1.56521
16 63 4.36633 1.45915
16 64 3.9585 1.43186
16 65 3.68667 1.3923
16 66 3.646 1.38021
16 67 3.751 1.34635
16 68 3.61833 1.33405
16 69 2.98083 1.31204
16 70 2.6985 1.24602

17 1 3.74967 1.46559
17 2 3.56783 1.42314
17 3 3.44167 1.41089
17 4 3.30017 1.39837
17 5 3.45583 1.45008
17 6 3.48733 1.4493
17 7 3.5085 1.40521
17 8 4.18333 1.4837
17 9 4.11333 1.47459
17 10 5.2005 1.44718
17 11 5.435 1.36656
17 12 5.09067 1.3841
17 13 4.943 1.44975
17 14 4.45583 1.40513
17 15 3.432 1.29114
17 16 2.56517 1.10546
17 17 1.89533 0.963165
17 18 2.68517 1.18548
17 19 3.50367 1.35463
17 20 3.989 1.33997
17 21 3.78117 1.37572
17 22 3.35783 1.26483
17 23 3.72283 1.39535
17 24 4.28183 1.41259
17 25 4.22833 1.44806
17 26 5.0655 1.49148
17 27 4.98283 1.433
17 28 4.22467 1.42194
17 29 4.66967 1.43649
17 30 4.41467 1.41341
17 31 4.26567 1.45889
17 32 4.2925 1.36772
17 33 4.427 1.39832
17 34 3.70317 1.37185
17 35 3.60417 1.3257
17 36 3.32817 1.35022
17 37 3.95367 1.41332
17 38 3.69983 1.41661
17 39 3.85517 1.44319
17 40 4.15017 1.44705
17 41 5.3965 1.49532
17 42 5.44267 1.45282
17 43 4.978 1.43555
17 44 4.77633 1.51642
17 45 4.61183 1.38195
17 46 3.9295 1.31764
17 47 3.00733 1.30099
17 48 3.15417 1.33756
17 49 3.06083 1.33759
17 50 3.08983 1.33581
17 51 3.27517 1.35356
17 52 3.98083 1.35369
17 53 4.07333 1.25125
17 54 4.71433 1.37591
17 55 4.43467 1.44385
17 56 3.72033 1.41249
17 57 3.34 1.38035
17 58 3.47467 1.43598
17 59 4.21617 1.48687
17 60 4.5595 1.61323
17 61 3.79983 1.51473
17 62 4.029 1.56902
17 63 4.362 1.48816
17 64 3.95417 1.44777
17 65 3.68233 1.39539
17 66 3.64167 1.38344
17 67 3.74667 1.3479
17 68 3.614 1.34587
17 69 2.9765 1.31084
17 70 2.69417 1.25179

18 1 3.293 1.49562
18 2 3.11117 1.45985
18 3 2.985 1.43601
18 4 2.8435 1.43028
18 5 2.99917 1.46612
18 6 3.03067 1.46358
18 7 3.05183 1.42134
18 8 3.72667 1.51713
18 9 3.65667 1.51882
18 10 4.74383 1.45449
18 11 4.97833 1.38353
18 12 4.634 1.40346
18 13 4.48633 1.45741
18 14 4.0005 1.46304
18 15 3.23283 1.41915
18 16 3.12083 1.27967
18 17 2.68517 1.18548
18 18 1.43867 0.998948
18 19 2.4995 1.25393
18 20 3.38317 1.29268
18 21 3.3245 1.40377
18 22 2.90117 1.29128
18 23 3.26617 1.42561
18 24 3.82517 1.43695
18 25 3.77167 1.46761
18 26 4.60883 1.51763
18 27 4.52617 1.47126
18 28 3.768 1.43881
18 29 4.21233 1.45174
18 30 3.958 1.43388
18 31 3.809 1.48465
18 32 3.83583 1.39052
18 33 3.97033 1.43868
18 34 3.2465 1.40702
18 35 3.1475 1.35721
18 36 2.8715 1.39487
18 37 3.497 1.4263
18 38 3.24317 1.42202
18 39 3.3985 1.46196
18 40 3.6935 1.48038
18 41 4.93983 1.54192
18 42 4.986 1.48296
18 43 4.52133 1.46044
18 44 4.31967 1.53031
18 45 4.15517 1.42609
18 46 3.47283 1.37596
18 47 2.55067 1.34243
18 48 2.6975 1.35682
18 49 2.60417 1.3511
18 50 2.63317 1.35891
18 51 2.81817 1.36617
18 52 3.487 1.3464
18 53 4.04767 1.38193
18 54 4.36317 1.50255
18 55 3.978 1.44746
18 56 3.26367 1.43737
18 57 2.88333 1.41542
18 58 3.018 1.46285
18 59 3.7595 1.50421
18 60 4.10283 1.62499
18 61 3.34317 1.53485
18 62 3.57233 1.58232
18 63 3.90533 1.49264
18 64 3.4975 1.4583
18 65 3.22567 1.42363
18 66 3.185 1.42925
18 67 3.29 1.39827
18 68 3.15733 1.38549
18 69 2.51983 1.34966
18 70 2.2375 1.29542

19 1 3.56267 1.5316
19 2 3.38083 1.48454
19 3 3.25467 1.46041
19 4 3.11317 1.44512
19 5 3.26883 1.48612
19 6 3.30033 1.49791
19 7 3.3215 1.45573
19 8 3.99633 1.55319
19 9 3.92633 1.54746
19 10 5.0135 1.47411
19 11 5.248 1.40267
19 12 4.90367 1.43088
19 13 4.756 1.48296
19 14 4.27017 1.47833
19 15 3.504 1.46696
19 16 3.60733 1.39792
19 17 3.50367 1.35463
19 18 2.4995 1.25393
19 19 1.70833 1.03968
19 20 2.8705 1.1421
19 21 3.41583 1.31715
19 22 3.17083 1.30334
19 23 3.53583 1.44073
19 24 4.09483 1.45378
19 25 4.04133 1.46136
19 26 4.8785 1.52076
19 27 4.78467 1.47404
19 28 4.03083 1.4585
19 29 4.48267 1.4845
19 30 4.22767 1.47779
19 31 4.07867 1.51109
19 32 4.1055 1.41409
19 33 4.24 1.46449
19 34 3.51617 1.44826
19 35 3.41717 1.41415
19 36 3.14117 1.43233
19 37 3.76667 1.46945
19 38 3.51283 1.47541
19 39 3.66817 1.51363
19 40 3.96317 1.5098
19 41 5.2095 1.55692
19 42 5.25567 1.51305
19 43 4.791 1.47346
19 44 4.58933 1.56049
19 45 4.42483 1.45217
19 46 3.7425 1.39723
19 47 2.82033 1.36955
19 48 2.96717 1.39418
19 49 2.87383 1.39317
19 50 2.90283 1.39276
19 51 3.07517 1.36342
19 52 3.4715 1.28291
19 53 4.3275 1.44543
19 54 4.64033 1.53176
19 55 4.24767 1.46413
19 56 3.53333 1.46102
19 57 3.153 1.44428
19 58 3.28767 1.48479
19 59 4.02917 1.53286
19 60 4.3725 1.64945
19 61 3.61283 1.56286
19 62 3.842 1.61464
19 63 4.175 1.52602
19 64 3.76717 1.49956
19 65 3.49533 1.44636
19 66 3.45467 1.45934
19 67 3.55967 1.43995
19 68 3.427 1.432
19 69 2.7895 1.39623
19 70 2.50717 1.33038

20 1 3.94833 1.46993
20 2 3.7665 1.43038
20 3 3.64033 1.4045
20 4 3.49883 1.37756
20 5 3.6545 1.42984
20 6 3.686 1.43693
20 7 3.70717 1.41602
20 8 4.382 1.51087
20 9 4.312 1.49334
20 10 5.39917 1.42892
20 11 5.63367 1.34342
20 12 5.28933 1.37669
20 13 5.14167 1.42148
20 14 4.65583 1.40713
20 15 3.88967 1.39158
20 16 3.99367 1.34087
20 17 3.989 1.33997
20 18 3.38317 1.29268
20 19 2.8705 1.1421
20 20 2.094 0.960101
20 21 3.122 1.14371
20 22 3.51133 1.18484
20 23 3.9215 1.37951
20 24 4.454 1.39267
20 25 4.3585 1.4019
20 26 5.26133 1.46528
20 27 5.15933 1.4136
20 28 4.4185 1.40878
20 29 4.86833 1.44718
20 30 4.61333 1.42634
20 31 4.46433 1.48081
20 32 4.49117 1.3661
20 33 4.62567 1.41792
20 34 3.90183 1.39533
20 35 3.80283 1.35239
20 36 3.52683 1.37764
20 37 4.15233 1.43069
20 38 3.8985 1.42358
20 39 4.05383 1.45632
20 40 4.34883 1.46007
20 41 5.59517 1.49254
20 42 5.64133 1.45523
20 43 5.17667 1.42191
20 44 4.975 1.51461
20 45 4.8105 1.38984
20 46 4.12817 1.33496
20 47 3.206 1.3066
20 48 3.35283 1.33666
20 49 3.2595 1.32898
20 50 3.28833 1.33098
20 51 3.3245 1.26882
20 52 3.5395 1.25543
20 53 4.73067 1.40325
20 54 5.02633 1.47515
20 55 4.63333 1.41254
20 56 3.919 1.38497
20 57 3.53867 1.38582
20 58 3.67333 1.42088
20 59 4.41483 1.47707
20 60 4.75817 1.59468
20 61 3.9985 1.51289
20 62 4.22767 1.56627
20 63 4.56067 1.48414
20 64 4.15283 1.43383
20 65 3.881 1.39567
20 66 3.84033 1.40182
20 67 3.94533 1.39546
20 68 3.81267 1.38417
20 69 3.17517 1.32971
20 70 2.89283 1.25075

21 1 3.74017 1.46548
21 2 3.55833 1.46262
21 3 3.43217 1.42514
21 4 3.29067 1.39183
21 5 3.44633 1.45847
21 6 3.47783 1.48161
21 7 3.499 1.45017
21 8 4.17383 1.52818
21 9 4.10383 1.52108
21 10 5.191 1.4898
21 11 5.4255 1.38003
21 12 5.08117 1.39652
21 13 4.9335 1.45503
21 14 4.44767 1.4577
21 15 3.6815 1.43704
21 16 3.7855 1.36327
21 17 3.78117 1.37572
21 18 3.3245 1.40377
21 19 3.41583 1.31715
21 20 3.122 1.14371
21 21 1.88583 1.00952
21 22 2.5365 1.11801
21 23 3.555 1.36075
21 24 4.11967 1.37371
21 25 4.1145 1.42327
21 26 5.05233 1.48614
21 27 4.97283 1.46904
21 28 4.21517 1.47461
21 29 4.66017 1.48917
21 30 4.40517 1.47344
21 31 4.25617 1.5013
21 32 4.283 1.40056
21 33 4.4175 1.45641
21 34 3.69367 1.42189
21 35 3.59467 1.35547
21 36 3.31867 1.41059
21 37 3.94417 1.44823
21 38 3.69033 1.45686
21 39 3.84567 1.48877
21 40 4.14067 1.5067
21 41 5.387 1.54539
21 42 5.43317 1.49416
21 43 4.9685 1.45588
21 44 4.76683 1.53703
21 45 4.60233 1.42509
21 46 3.92 1.37911
21 47 2.99783 1.35431
21 48 3.14467 1.37078
21 49 3.04917 1.33144
21 50 2.84717 1.29146
21 51 3.10333 1.29602
21 52 3.84217 1.33541
21 53 4.80383 1.50122
21 54 4.81817 1.52154
21 55 4.42517 1.45478
21 56 3.71083 1.4245
21 57 3.3305 1.42395
21 58 3.46517 1.45172
21 59 4.20667 1.50052
21 60 4.55 1.6123
21 61 3.79033 1.53732
21 62 4.0195 1.60449
21 63 4.3525 1.52484
21 64 3.94467 1.47916
21 65 3.67283 1.44172
21 66 3.63217 1.4476
21 67 3.73717 1.40619
21 68 3.6045 1.40676
21 69 2.967 1.35852
21 70 2.68467 1.30188

22 1 3.31683 1.3651
22 2 3.135 1.34043
22 3 3.00883 1.30731
22 4 2.86733 1.28895
22 5 3.023 1.35048
22 6 3.0545 1.36804
22 7 3.07567 1.32401
22 8 3.7505 1.4013
22 9 3.6805 1.40716
22 10 4.76767 1.37478
22 11 5.00217 1.27496
22 12 4.65783 1.28287
22 13 4.51017 1.34732
22 14 4.02433 1.33433
22 15 3.25817 1.30914
22 16 3.36217 1.24137
22 17 3.35783 1.26483
22 18 2.90117 1.29128
22 19 3.17083 1.30334
22 20 3.51133 1.18484
22 21 2.5365 1.11801
22 22 1.4625 0.825776
22 23 2.66233 1.15888
22 24 3.70217 1.23364
22 25 3.77117 1.3311
22 26 4.63267 1.39202
22 27 4.55 1.34976
22 28 3.79183 1.33821
22 29 4.23683 1.36566
22 30 3.98183 1.34443
22 31 3.83283 1.37813
22 32 3.85967 1.27227
22 33 3.99417 1.32518
22 34 3.27033 1.30074
22 35 3.17133 1.22772
22 36 2.89533 1.2749
22 37 3.52083 1.31829
22 38 3.267 1.33131
22 39 3.42233 1.35254
22 40 3.71733 1.3816
22 41 4.96367 1.43028
22 42 5.00983 1.36883
22 43 4.54517 1.34039
22 44 4.342 1.41081
22 45 4.166 1.26821
22 46 3.48867 1.22142
22 47 2.57367 1.21075
22 48 2.71717 1.2184
22 49 2.619 1.19965
22 50 2.363 1.1353
22 51 2.80717 1.22975
22 52 3.612 1.31687
22 53 4.4265 1.4149
22 54 4.39483 1.39629
22 55 4.00183 1.3301
22 56 3.2875 1.31092
22 57 2.90717 1.28721
22 58 3.04183 1.32881
22 59 3.78333 1.40395
22 60 4.12667 1.536
22 61 3.367 1.43061
22 62 3.59617 1.47595
22 63 3.92917 1.39836
22 64 3.52133 1.35593
22 65 3.2495 1.32096
22 66 3.20883 1.30865
22 67 3.31383 1.27096
22 68 3.18117 1.26109
22 69 2.54367 1.22381
22 70 2.26133 1.15889

23 1 3.68183 1.49864
23 2 3.5 1.46059
23 3 3.37383 1.41529
23 4 3.23233 1.40961
23 5 3.388 1.46475
23 6 3.4195 1.46475
23 7 3.44067 1.43718
23 8 4.1155 1.54039
23 9 4.0455 1.53375
23 10 5.13267 1.43098
23 11 5.36717 1.36637
23 12 5.02283 1.39643
23 13 4.87517 1.47578
23 14 4.38933 1.45823
23 15 3.62317 1.4531
23 16 3.72717 1.38889
23 17 3.72283 1.39535
23 18 3.26617 1.42561
23 19 3.53583 1.44073
23 20 3.9215 1.37951
23 21 3.555 1.36075
23 22 2.66233 1.15888
23 23 1.8275 1.01263
23 24 3.5725 1.27725
23 25 3.94883 1.39196
23 26 4.99733 1.54941
23 27 4.915 1.50677
23 28 4.15683 1.47283
23 29 4.60183 1.45944
23 30 4.34683 1.44747
23 31 4.19783 1.47807
23 32 4.22467 1.40341
23 33 4.35917 1.45929
23 34 3.63533 1.41396
23 35 3.53633 1.38058
23 36 3.26033 1.43743
23 37 3.88583 1.45057
23 38 3.632 1.46694
23 39 3.78733 1.48978
23 40 4.08233 1.50596
23 41 5.32867 1.55479
23 42 5.37483 1.51207
23 43 4.89833 1.44845
23 44 4.44167 1.39473
23 45 4.04767 1.19334
23 46 3.62633 1.22652
23 47 2.916 1.2872
23 48 3.07067 1.32841
23 49 2.98983 1.34451
23 50 2.99933 1.29538
23 51 3.20383 1.40664
23 52 3.977 1.45825
23 53 4.7915 1.54601
23 54 4.75983 1.48799
23 55 4.36683 1.45395
23 56 3.6525 1.41895
23 57 3.27217 1.40264
23 58 3.40683 1.43792
23 59 4.14833 1.49232
23 60 4.49167 1.59625
23 61 3.732 1.52879
23 62 3.96117 1.5521
23 63 4.29417 1.50477
23 64 3.88633 1.46095
23 65 3.6145 1.4211
23 66 3.57383 1.43022
23 67 3.67883 1.40214
23 68 3.54617 1.38919
23 69 2.90867 1.35375
23 70 2.62633 1.29615

24 1 4.24083 1.5016
24 2 4.059 1.46192
24 3 3.93283 1.42805
24 4 3.79133 1.43868
24 5 3.947 1.48847
24 6 3.9785 1.48685
24 7 3.99967 1.46185
24 8 4.6745 1.55986
24 9 4.6045 1.5508
24 10 5.69167 1.47069
24 11 5.92617 1.38939
24 12 5.58183 1.42768
24 13 5.43417 1.47355
24 14 4.94833 1.47626
24 15 4.18217 1.47783
24 16 4.28617 1.40404
24 17 4.28183 1.41259
24 18 3.82517 1.43695
24 19 4.09483 1.45378
24 20 4.454 1.39267
24 21 4.11967 1.37371
24 22 3.70217 1.23364
24 23 3.5725 1.27725
24 24 2.3865 1.03817
24 25 3.326 1.21314
24 26 5.3035 1.47345
24 27 5.373 1.45483
24 28 4.71583 1.49069
24 29 5.16083 1.48456
24 30 4.90583 1.48029
24 31 4.75683 1.51565
24 32 4.78367 1.42382
24 33 4.91817 1.46007
24 34 4.19433 1.42208
24 35 4.09533 1.39736
24 36 3.81933 1.43257
24 37 4.44483 1.46448
24 38 4.191 1.46533
24 39 4.34633 1.48596
24 40 4.64133 1.51427
24 41 5.8875 1.56531
24 42 5.85433 1.4456
24 43 4.8915 1.27099
24 44 4.21667 1.26164
24 45 4.32567 1.20468
24 46 4.3335 1.3368
24 47 3.4985 1.35154
24 48 3.64533 1.38487
24 49 3.552 1.39297
24 50 3.581 1.36925
24 51 3.76633 1.4332
24 52 4.536 1.45533
24 53 5.3505 1.54035
24 54 5.31883 1.50558
24 55 4.92583 1.45776
24 56 4.2115 1.43405
24 57 3.83117 1.41078
24 58 3.96583 1.46648
24 59 4.70733 1.50643
24 60 5.05067 1.61857
24 61 4.291 1.53527
24 62 4.52017 1.5754
24 63 4.85317 1.52051
24 64 4.44533 1.46945
24 65 4.1735 1.42794
24 66 4.13283 1.43462
24 67 4.23783 1.40854
24 68 4.10517 1.41978
24 69 3.46767 1.38165
24 70 3.18533 1.30075

25 1 4.18733 1.53881
25 2 4.0055 1.49059
25 3 3.87933 1.4571
25 4 3.73783 1.45833
25 5 3.8935 1.51291
25 6 3.925 1.5101
25 7 3.94617 1.48365
25 8 4.621 1.58926
25 9 4.551 1.58536
25 10 5.63817 1.49439
25 11 5.87267 1.41025
25 12 5.527 1.4576
25 13 5.38067 1.51143
25 14 4.89483 1.50193
25 15 4.12867 1.51714
25 16 4.23267 1.42823
25 17 4.22833 1.44806
25 18 3.77167 1.46761
25 19 4.04133 1.46136
25 20 4.3585 1.4019
25 21 4.1145 1.42327
25 22 3.77117 1.3311
25 23 3.94883 1.39196
25 24 3.326 1.21314
25 25 2.333 1.07319
25 26 4.56283 1.36737
25 27 4.67367 1.36595
25 28 4.6445 1.49255
25 29 5.10733 1.52824
25 30 4.85233 1.51872
25 31 4.70333 1.5492
25 32 4.73017 1.45558
25 33 4.86467 1.4901
25 34 4.14083 1.45739
25 35 4.04183 1.40726
25 36 3.76583 1.46401
25 37 4.39133 1.48184
25 38 4.1375 1.50132
25 39 4.29283 1.52385
25 40 4.58783 1.56386
25 41 5.77733 1.55612
25 42 5.215 1.34775
25 43 4.26633 1.19038
25 44 4.23817 1.31128
25 45 4.61583 1.33238
25 46 4.35917 1.41875
25 47 3.445 1.39223
25 48 3.59183 1.42512
25 49 3.4985 1.41019
25 50 3.5275 1.38538
25 51 3.71283 1.44821
25 52 4.4825 1.48166
25 53 5.297 1.55557
25 54 5.26533 1.51533
25 55 4.87233 1.47728
25 56 4.158 1.46141
25 57 3.77767 1.43199
25 58 3.91233 1.49554
25 59 4.65383 1.52702
25 60 4.99717 1.64787
25 61 4.2375 1.55288
25 62 4.46667 1.59861
25 63 4.79967 1.5571
25 64 4.39183 1.50951
25 65 4.12 1.4632
25 66 4.07933 1.45716
25 67 4.18433 1.44858
25 68 4.05167 1.44084
25 69 3.41417 1.41266
25 70 3.13183 1.34768

26 1 5.0245 1.58269
26 2 4.84267 1.52357
26 3 4.7165 1.50371
26 4 4.575 1.50756
26 5 4.73067 1.55288
26 6 4.76217 1.55348
26 7 4.78333 1.52384
26 8 5.45817 1.6143
26 9 5.38817 1.60439
26 10 6.47533 1.52427
26 11 6.70867 1.42554
26 12 5.8255 1.23762
26 13 6.04067 1.39523
26 14 5.7185 1.48961
26 15 4.96583 1.54106
26 16 5.06983 1.46821
26 17 5.0655 1.49148
26 18 4.60883 1.51763
26 19 4.8785 1.52076
26 20 5.26133 1.46528
26 21 5.05233 1.48614
26 22 4.63267 1.39202
26 23 4.99733 1.54941
26 24 5.3035 1.47345
26 25 4.56283 1.36737
26 26 3.17017 1.12108
26 27 4.535 1.29374
26 28 5.171 1.42937
26 29 5.9445 1.5611
26 30 5.6895 1.55462
26 31 5.5405 1.57859
26 32 5.56733 1.4833
26 33 5.70183 1.51269
26 34 4.978 1.488
26 35 4.879 1.44661
26 36 4.603 1.51184
26 37 5.2285 1.53564
26 38 4.97467 1.53018
26 39 5.13 1.56049
26 40 5.37833 1.55002
26 41 5.59383 1.4814
26 42 4.68633 1.22417
26 43 4.57133 1.20965
26 44 5.36183 1.43046
26 45 5.82767 1.52673
26 46 5.20383 1.48872
26 47 4.28217 1.43884
26 48 4.429 1.46296
26 49 4.33567 1.46651
26 50 4.36467 1.43037
26 51 4.55 1.49316
26 52 5.31967 1.52135
26 53 6.08567 1.55864
26 54 5.8255 1.43029
26 55 5.65533 1.44682
26 56 4.995 1.48975
26 57 4.61483 1.4763
26 58 4.7495 1.53035
26 59 5.491 1.5849
26 60 5.83433 1.67737
26 61 5.07467 1.58761
26 62 5.30383 1.63765
26 63 5.63683 1.58029
26 64 5.229 1.5373
26 65 4.95717 1.50654
26 66 4.9165 1.50469
26 67 5.0215 1.48167
26 68 4.88883 1.47586
26 69 4.25133 1.44631
26 70 3.969 1.40321

27 1 4.94183 1.53614
27 2 4.76 1.50546
27 3 4.63383 1.47604
27 4 4.49233 1.4559
27 5 4.648 1.50072
27 6 4.6795 1.50415
27 7 4.70067 1.47597
27 8 5.3755 1.59197
27 9 5.3055 1.5962
27 10 6.39267 1.50528
27 11 6.62717 1.40196
27 12 5.9765 1.30829
27 13 6.10467 1.42551
27 14 5.64917 1.47698
27 15 4.88317 1.49617
27 16 4.98717 1.42945
27 17 4.98283 1.433
27 18 4.52617 1.47126
27 19 4.78467 1.47404
27 20 5.15933 1.4136
27 21 4.97283 1.46904
27 22 4.55 1.34976
27 23 4.915 1.50677
27 24 5.373 1.45483
27 25 4.67367 1.36595
27 26 4.535 1.29374
27 27 3.0875 1.07758
27 28 4.11633 1.24691
27 29 5.64767 1.41911
27 30 5.60683 1.50628
27 31 5.45783 1.54204
27 32 5.48467 1.44446
27 33 5.61917 1.49494
27 34 4.89533 1.46484
27 35 4.79633 1.42319
27 36 4.52033 1.47725
27 37 5.14583 1.50118
27 38 4.892 1.52295
27 39 5.04083 1.51464
27 40 4.83867 1.36758
27 41 4.92483 1.39305
27 42 4.225 1.18941
27 43 5.013 1.31155
27 44 5.84633 1.52731
27 45 5.804 1.5205
27 46 5.12167 1.45586
27 47 4.1995 1.40406
27 48 4.34633 1.41659
27 49 4.253 1.40358
27 50 4.282 1.39815
27 51 4.46733 1.45418
27 52 5.237 1.49996
27 53 6.05067 1.55073
27 54 5.996 1.46389
27 55 5.62683 1.45256
27 56 4.9125 1.45081
27 57 4.53217 1.43211
27 58 4.66683 1.49315
27 59 5.40833 1.54334
27 60 5.75167 1.64134
27 61 4.992 1.57064
27 62 5.22117 1.61921
27 63 5.55417 1.57196
27 64 5.14633 1.51875
27 65 4.8745 1.48672
27 66 4.83383 1.47397
27 67 4.93883 1.45881
27 68 4.80617 1.45118
27 69 4.16867 1.40163
27 70 3.88633 1.35069

28 1 4.18367 1.51854
28 2 4.00183 1.49259
28 3 3.87567 1.45184
28 4 3.73417 1.4523
28 5 3.88983 1.5146
28 6 3.92133 1.52406
28 7 3.9425 1.47191
28 8 4.61733 1.53273
28 9 4.54733 1.53097
28 10 5.6345 1.50275
28 11 5.869 1.40577
28 12 5.47283 1.36685
28 13 5.37533 1.46418
28 14 4.89117 1.46978
28 15 4.125 1.46925
28 16 4.229 1.41136
28 17 4.22467 1.42194
28 18 3.768 1.43881
28 19 4.03083 1.4585
28 20 4.4185 1.40878
28 21 4.21517 1.47461
28 22 3.79183 1.33821
28 23 4.15683 1.47283
28 24 4.71583 1.49069
28 25 4.6445 1.49255
28 26 5.171 1.42937
28 27 4.11633 1.24691
28 28 2.32933 1.04682
28 29 4.10683 1.26797
28 30 4.67567 1.4094
28 31 4.69933 1.54196
28 32 4.7265 1.43132
28 33 4.861 1.48121
28 34 4.13717 1.44855
28 35 4.03817 1.38216
28 36 3.76217 1.42408
28 37 4.38767 1.47731
28 38 4.1325 1.45886
28 39 4.04683 1.38572
28 40 3.46267 1.26038
28 41 4.32383 1.29755
28 42 4.77383 1.31732
28 43 5.268 1.42953
28 44 5.21033 1.57981
28 45 5.04583 1.48201
28 46 4.3635 1.4043
28 47 3.44133 1.37194
28 48 3.58817 1.38991
28 49 3.49483 1.36405
28 50 3.52383 1.3949
28 51 3.70917 1.43396
28 52 4.47883 1.4684
28 53 5.29333 1.56704
28 54 5.2615 1.51529
28 55 4.86867 1.47122
28 56 4.15433 1.43728
28 57 3.774 1.4293
28 58 3.90867 1.47581
28 59 4.65017 1.52002
28 60 4.9935 1.67633
28 61 4.23383 1.58497
28 62 4.463 1.64063
28 63 4.796 1.55254
28 64 4.38817 1.48597
28 65 4.11633 1.44088
28 66 4.07567 1.46288
28 67 4.18067 1.45244
28 68 4.048 1.43911
28 69 3.4105 1.39548
28 70 3.12817 1.32632

29 1 4.62867 1.53169
29 2 4.44683 1.51881
29 3 4.32067 1.49472
29 4 4.17917 1.49023
29 5 4.33483 1.55523
29 6 4.36633 1.55995
29 7 4.3875 1.51042
29 8 5.06233 1.53898
29 9 4.99233 1.53306
29 10 6.0795 1.53019
29 11 6.314 1.45411
29 12 5.96933 1.41989
29 13 5.822 1.49721
29 14 5.33617 1.50183
29 15 4.57 1.4773
29 16 4.674 1.42632
29 17 4.66967 1.43649
29 18 4.21233 1.45174
29 19 4.48267 1.4845
29 20 4.86833 1.44718
29 21 4.66017 1.48917
29 22 4.23683 1.36566
29 23 4.60183 1.45944
29 24 5.16083 1.48456
29 25 5.10733 1.52824
29 26 5.9445 1.5611
29 27 5.64767 1.41911
29 28 4.10683 1.26797
29 29 2.77433 1.07397
29 30 3.71767 1.24109
29 31 4.82367 1.46785
29 32 5.16583 1.43726
29 33 5.306 1.50988
29 34 4.58217 1.46432
29 35 4.48317 1.40514
29 36 4.20717 1.42522
29 37 4.82533 1.4523
29 38 4.508 1.4084
29 39 4.20933 1.32496
29 40 3.99017 1.2783
29 41 5.35783 1.31761
29 42 6.16083 1.46569
29 43 5.857 1.51588
29 44 5.65533 1.57807
29 45 5.49083 1.46499
29 46 4.8085 1.42402
29 47 3.88633 1.40512
29 48 4.03317 1.40748
29 49 3.93983 1.38439
29 50 3.96883 1.39435
29 51 4.15417 1.4346
29 52 4.92383 1.47527
29 53 5.73833 1.57559
29 54 5.70667 1.5554
29 55 5.31367 1.4914
29 56 4.59933 1.46827
29 57 4.219 1.45695
29 58 4.35367 1.49563
29 59 5.09517 1.56248
29 60 5.4385 1.71802
29 61 4.67883 1.61854
29 62 4.908 1.66138
29 63 5.241 1.55109
29 64 4.83317 1.48584
29 65 4.56133 1.45896
29 66 4.52067 1.46502
29 67 4.62567 1.44781
29 68 4.493 1.44256
29 69 3.8555 1.39735
29 70 3.57317 1.34783

30 1 4.37367 1.51889
30 2 4.19183 1.49279
30 3 4.06567 1.48245
30 4 3.92417 1.47528
30 5 4.07983 1.53792
30 6 4.11133 1.54013
30 7 4.1325 1.48098
30 8 4.80733 1.51191
30 9 4.73733 1.52352
30 10 5.8245 1.53048
30 11 6.059 1.44194
30 12 5.71467 1.42346
30 13 5.567 1.47507
30 14 5.08117 1.48793
30 15 4.315 1.45697
30 16 4.419 1.40006
30 17 4.41467 1.41341
30 18 3.958 1.43388
30 19 4.22767 1.47779
30 20 4.61333 1.42634
30 21 4.40517 1.47344
30 22 3.98183 1.34443
30 23 4.34683 1.44747
30 24 4.90583 1.48029
30 25 4.85233 1.51872
30 26 5.6895 1.55462
30 27 5.60683 1.50628
30 28 4.67567 1.4094
30 29 3.71767 1.24109
30 30 2.51933 1.05037
30 31 3.8875 1.33124
30 32 4.6965 1.35145
30 33 5.04967 1.4726
30 34 4.32717 1.44863
30 35 4.22817 1.38062
30 36 3.95217 1.40623
30 37 4.497 1.41244
30 38 4.15867 1.352
30 39 4.12133 1.34088
30 40 4.443 1.37927
30 41 5.72567 1.40394
30 42 6.06667 1.535
30 43 5.602 1.51587
30 44 5.40033 1.57406
30 45 5.23583 1.47329
30 46 4.5535 1.41309
30 47 3.63133 1.36284
30 48 3.77817 1.38743
30 49 3.68483 1.3804
30 50 3.71383 1.38371
30 51 3.89917 1.42056
30 52 4.66883 1.45997
30 53 5.48333 1.56428
30 54 5.45167 1.53625
30 55 5.05867 1.46273
30 56 4.34433 1.43657
30 57 3.964 1.44039
30 58 4.09867 1.48771
30 59 4.84017 1.55357
30 60 5.1835 1.70249
30 61 4.42383 1.59559
30 62 4.653 1.65266
30 63 4.986 1.53009
30 64 4.57817 1.49515
30 65 4.30633 1.44492
30 66 4.26567 1.45695
30 67 4.37067 1.43271
30 68 4.238 1.41893
30 69 3.6005 1.36158
30 70 3.31817 1.33502

31 1 4.22467 1.57361
31 2 4.04283 1.56109
31 3 3.91667 1.54198
31 4 3.77517 1.53535
31 5 3.93083 1.5971
31 6 3.96233 1.62878
31 7 3.9835 1.56754
31 8 4.65833 1.54682
31 9 4.58833 1.53792
31 10 5.6755 1.56935
31 11 5.91 1.4877
31 12 5.56567 1.46845
31 13 5.418 1.54003
31 14 4.93217 1.5359
31 15 4.166 1.50753
31 16 4.26983 1.45225
31 17 4.26567 1.45889
31 18 3.809 1.48465
31 19 4.07867 1.51109
31 20 4.46433 1.48081
31 21 4.25617 1.5013
31 22 3.83283 1.37813
31 23 4.19783 1.47807
31 24 4.75683 1.51565
31 25 4.70333 1.5492
31 26 5.5405 1.57859
31 27 5.45783 1.54204
31 28 4.69933 1.54196
31 29 4.82367 1.46785
31 30 3.8875 1.33124
31 31 2.37033 1.11529
31 32 3.392 1.20816
31 33 4.16767 1.36634
31 34 4.17283 1.46767
31 35 4.07917 1.41064
31 36 3.79267 1.40713
31 37 4.12417 1.33044
31 38 4.0365 1.38606
31 39 4.24867 1.47135
31 40 4.597 1.54184
31 41 5.84417 1.57382
31 42 5.91767 1.58879
31 43 5.453 1.56017
31 44 5.25133 1.62094
31 45 5.08683 1.50831
31 46 4.4045 1.4569
31 47 3.48233 1.43306
31 48 3.62917 1.47106
31 49 3.53583 1.44004
31 50 3.56483 1.42751
31 51 3.75017 1.47291
31 52 4.51983 1.52826
31 53 5.33433 1.60598
31 54 5.30267 1.58538
31 55 4.90967 1.52011
31 56 4.19533 1.48766
31 57 3.815 1.47776
31 58 3.94967 1.53185
31 59 4.69117 1.59524
31 60 5.0345 1.75509
31 61 4.27483 1.66701
31 62 4.504 1.71133
31 63 4.837 1.57069
31 64 4.42917 1.53505
31 65 4.15733 1.49653
31 66 4.11667 1.49491
31 67 4.22167 1.47076
31 68 4.089 1.46904
31 69 3.4515 1.43246
31 70 3.16917 1.39173

32 1 4.2515 1.48324
32 2 4.06967 1.4531
32 3 3.9435 1.42361
32 4 3.802 1.40918
32 5 3.95767 1.46181
32 6 3.98917 1.49499
32 7 4.01033 1.43906
32 8 4.68517 1.47637
32 9 4.615 1.48295
32 10 5.70233 1.46925
32 11 5.93683 1.36789
32 12 5.5925 1.38145
32 13 5.44483 1.42421
32 14 4.959 1.42153
32 15 4.1915 1.39254
32 16 4.29683 1.34981
32 17 4.2925 1.36772
32 18 3.83583 1.39052
32 19 4.1055 1.41409
32 20 4.49117 1.3661
32 21 4.283 1.40056
32 22 3.85967 1.27227
32 23 4.22467 1.40341
32 24 4.78367 1.42382
32 25 4.73017 1.45558
32 26 5.56733 1.4833
32 27 5.48467 1.44446
32 28 4.7265 1.43132
32 29 5.16583 1.43726
32 30 4.6965 1.35145
32 31 3.392 1.20816
32 32 2.39717 0.969234
32 33 3.395 1.19025
32 34 3.94333 1.299
32 35 4.09117 1.29635
32 36 3.71383 1.25312
32 37 4.017 1.21711
32 38 4.11367 1.32742
32 39 4.349 1.43729
32 40 4.652 1.47453
32 41 5.89833 1.51526
32 42 5.9445 1.48561
32 43 5.47983 1.44381
32 44 5.27817 1.52046
32 45 5.11367 1.40168
32 46 4.43133 1.35585
32 47 3.50917 1.3203
32 48 3.656 1.33465
32 49 3.56267 1.31457
32 50 3.59167 1.32674
32 51 3.777 1.37778
32 52 4.54667 1.42495
32 53 5.36117 1.49925
32 54 5.3295 1.4691
32 55 4.9365 1.412
32 56 4.22217 1.38368
32 57 3.84183 1.36938
32 58 3.9765 1.42232
32 59 4.718 1.48059
32 60 5.06133 1.62897
32 61 4.30167 1.53514
32 62 4.53083 1.58168
32 63 4.86383 1.48041
32 64 4.456 1.44017
32 65 4.18417 1.39353
32 66 4.1435 1.40007
32 67 4.2485 1.37513
32 68 4.11583 1.36385
32 69 3.47833 1.32384
32 70 3.196 1.26698

33 1 4.386 1.50412
33 2 4.20417 1.51014
33 3 4.078 1.46191
33 4 3.9365 1.4434
33 5 4.09217 1.50565
33 6 4.12367 1.52415
33 7 4.14483 1.46406
33 8 4.783 1.46818
33 9 4.58717 1.47347
33 10 5.83683 1.48117
33 11 6.07133 1.40743
33 12 5.727 1.43471
33 13 5.57933 1.46504
33 14 5.08783 1.44747
33 15 4.32717 1.45815
33 16 4.43133 1.39092
33 17 4.427 1.39832
33 18 3.97033 1.43868
33 19 4.24 1.46449
33 20 4.62567 1.41792
33 21 4.4175 1.45641
33 22 3.99417 1.32518
33 23 4.35917 1.45929
33 24 4.91817 1.46007
33 25 4.86467 1.4901
33 26 5.70183 1.51269
33 27 5.61917 1.49494
33 28 4.861 1.48121
33 29 5.306 1.50988
33 30 5.04967 1.4726
33 31 4.16767 1.36634
33 32 3.395 1.19025
33 33 2.53167 1.03214
33 34 3.30433 1.17561
33 35 3.96583 1.23312
33 36 3.66717 1.29437
33 37 4.2305 1.31758
33 38 4.292 1.41682
33 39 4.49133 1.5107
33 40 4.7865 1.51313
33 41 6.03283 1.55641
33 42 6.079 1.52209
33 43 5.61433 1.48903
33 44 5.41267 1.54478
33 45 5.24817 1.42861
33 46 4.56583 1.38384
33 47 3.64367 1.3523
33 48 3.7905 1.39391
33 49 3.69717 1.37349
33 50 3.72617 1.38632
33 51 3.9115 1.41529
33 52 4.68117 1.46769
33 53 5.49567 1.55948
33 54 5.464 1.50996
33 55 5.071 1.44706
33 56 4.35667 1.44388
33 57 3.97633 1.40468
33 58 4.111 1.4722
33 59 4.8525 1.52239
33 60 5.19583 1.66996
33 61 4.43617 1.57638
33 62 4.66533 1.62583
33 63 4.99833 1.51986
33 64 4.5905 1.48933
33 65 4.31867 1.44468
33 66 4.278 1.43283
33 67 4.383 1.4051
33 68 4.25033 1.40925
33 69 3.61283 1.37547
33 70 3.3305 1.32424

34 1 3.66217 1.47843
34 2 3.48033 1.46731
34 3 3.35417 1.4283
34 4 3.21267 1.42272
34 5 3.36833 1.47208
34 6 3.39983 1.47003
34 7 3.42033 1.40653
34 8 3.81067 1.36618
34 9 3.369 1.37057
34 10 5.0815 1.42006
34 11 5.3475 1.38531
34 12 5.00317 1.40836
34 13 4.8555 1.45439
34 14 4.36867 1.41327
34 15 3.6035 1.41891
34 16 3.7075 1.36516
34 17 3.70317 1.37185
34 18 3.2465 1.40702
34 19 3.51617 1.44826
34 20 3.90183 1.39533
34 21 3.69367 1.42189
34 22 3.27033 1.30074
34 23 3.63533 1.41396
34 24 4.19433 1.42208
34 25 4.14083 1.45739
34 26 4.978 1.488
34 27 4.89533 1.46484
34 28 4.13717 1.44855
34 29 4.58217 1.46432
34 30 4.32717 1.44863
34 31 4.17283 1.46767
34 32 3.94333 1.299
34 33 3.30433 1.17561
34 34 1.80783 0.996634
34 35 2.85817 1.14382
34 36 2.959 1.30704
34 37 3.75367 1.41102
34 38 3.60583 1.43206
34 39 3.76767 1.47049
34 40 4.06267 1.47785
34 41 5.309 1.52246
34 42 5.35517 1.49099
34 43 4.8905 1.4522
34 44 4.68883 1.52086
34 45 4.52433 1.40716
34 46 3.842 1.35045
34 47 2.91983 1.32969
34 48 3.06667 1.38283
34 49 2.97333 1.35976
34 50 3.00233 1.36784
34 51 3.18767 1.40538
34 52 3.95733 1.45171
34 53 4.77183 1.53713
34 54 4.74017 1.5062
34 55 4.34717 1.42462
34 56 3.63283 1.41385
34 57 3.2525 1.37794
34 58 3.38717 1.44404
34 59 4.12867 1.49691
34 60 4.472 1.61994
34 61 3.71233 1.51711
34 62 3.9415 1.57145
34 63 4.2745 1.478
34 64 3.866 1.45295
34 65 3.59483 1.40618
34 66 3.55417 1.41022
34 67 3.65917 1.39166
34 68 3.5265 1.37852
34 69 2.889 1.34265
34 70 2.60667 1.27684

35 1 3.56317 1.41692
35 2 3.38133 1.37331
35 3 3.25517 1.32944
35 4 3.11367 1.31607
35 5 3.26933 1.34541
35 6 3.30083 1.34401
35 7 3.306 1.29746
35 8 3.173 1.26428
35 9 3.12967 1.22889
35 10 4.98633 1.30782
35 11 5.2485 1.26663
35 12 4.90417 1.37694
35 13 4.7565 1.38739
35 14 4.27067 1.3865
35 15 3.5045 1.37876
35 16 3.6085 1.30647
35 17 3.60417 1.3257
35 18 3.1475 1.35721
35 19 3.41717 1.41415
35 20 3.80283 1.35239
35 21 3.59467 1.35547
35 22 3.17133 1.22772
35 23 3.53633 1.38058
35 24 4.09533 1.39736
35 25 4.04183 1.40726
35 26 4.879 1.44661
35 27 4.79633 1.42319
35 28 4.03817 1.38216
35 29 4.48317 1.40514
35 30 4.22817 1.38062
35 31 4.07917 1.41064
35 32 4.09117 1.29635
35 33 3.96583 1.23312
35 34 2.85817 1.14382
35 35 1.70883 0.917993
35 36 2.84817 1.26112
35 37 3.67417 1.34869
35 38 3.50767 1.40652
35 39 3.66867 1.40886
35 40 3.96367 1.41175
35 41 5.21 1.46304
35 42 5.25617 1.44552
35 43 4.7915 1.39036
35 44 4.58983 1.46636
35 45 4.42533 1.36383
35 46 3.743 1.30396
35 47 2.82083 1.27113
35 48 2.96767 1.29575
35 49 2.87433 1.30571
35 50 2.90333 1.29449
35 51 3.08867 1.34615
35 52 3.85833 1.39532
35 53 4.67283 1.48454
35 54 4.64117 1.41248
35 55 4.24817 1.37947
35 56 3.53383 1.36658
35 57 3.1535 1.33576
35 58 3.28817 1.36849
35 59 4.02967 1.4199
35 60 4.373 1.4994
35 61 3.61333 1.42774
35 62 3.84183 1.42871
35 63 4.15917 1.39172
35 64 3.69583 1.37829
35 65 3.42833 1.34692
35 66 3.45317 1.37371
35 67 3.56017 1.33369
35 68 3.4275 1.32855
35 69 2.79 1.28278
35 70 2.50767 1.22036

36 1 3.28633 1.45351
36 2 3.10533 1.42988
36 3 2.97917 1.39106
36 4 2.83767 1.35941
36 5 2.99333 1.40212
36 6 3.02483 1.40602
36 7 3.046 1.37896
36 8 3.71467 1.53663
36 9 3.63933 1.51678
36 10 4.73283 1.37953
36 11 4.9725 1.32756
36 12 4.62817 1.37801
36 13 4.4805 1.42251
36 14 3.99467 1.42617
36 15 3.2285 1.42262
36 16 3.3325 1.33997
36 17 3.32817 1.35022
36 18 2.8715 1.39487
36 19 3.14117 1.43233
36 20 3.52683 1.37764
36 21 3.31867 1.41059
36 22 2.89533 1.2749
36 23 3.26033 1.43743
36 24 3.81933 1.43257
36 25 3.76583 1.46401
36 26 4.603 1.51184
36 27 4.52033 1.47725
36 28 3.76217 1.42408
36 29 4.20717 1.42522
36 30 3.95217 1.40623
36 31 3.79267 1.40713
36 32 3.71383 1.25312
36 33 3.66717 1.29437
36 34 2.959 1.30704
36 35 2.84817 1.26112
36 36 1.43283 0.971697
36 37 2.9115 1.24915
36 38 3.10317 1.34605
36 39 3.3895 1.40669
36 40 3.68767 1.46554
36 41 4.934 1.51205
36 42 4.98017 1.47528
36 43 4.5155 1.43565
36 44 4.31383 1.51515
36 45 4.14933 1.42247
36 46 3.467 1.36231
36 47 2.54483 1.31808
36 48 2.69167 1.32538
36 49 2.59833 1.33429
36 50 2.62733 1.32468
36 51 2.81267 1.36819
36 52 3.58233 1.42006
36 53 4.39683 1.51462
36 54 4.36517 1.45666
36 55 3.97217 1.41745
36 56 3.25783 1.40011
36 57 2.8775 1.36373
36 58 3.01217 1.4142
36 59 3.75367 1.47467
36 60 4.097 1.52936
36 61 3.33733 1.46364
36 62 3.53167 1.46879
36 63 3.754 1.44631
36 64 3.28717 1.37199
36 65 3.003 1.31059
36 66 3.117 1.37792
36 67 3.28417 1.38749
36 68 3.1515 1.36867
36 69 2.514 1.33272
36 70 2.23167 1.27528

37 1 3.911 1.52198
37 2 3.73083 1.47004
37 3 3.60467 1.44616
37 4 3.46317 1.4236
37 5 3.61883 1.47588
37 6 3.65033 1.52403
37 7 3.6715 1.44012
37 8 4.34633 1.55114
37 9 4.267 1.53603
37 10 5.29983 1.51764
37 11 5.598 1.42479
37 12 5.25367 1.45419
37 13 5.106 1.46724
37 14 4.62017 1.47432
37 15 3.854 1.45995
37 16 3.958 1.39176
37 17 3.95367 1.41332
37 18 3.497 1.4263
37 19 3.76667 1.46945
37 20 4.15233 1.43069
37 21 3.94417 1.44823
37 22 3.52083 1.31829
37 23 3.88583 1.45057
37 24 4.44483 1.46448
37 25 4.39133 1.48184
37 26 5.2285 1.53564
37 27 5.14583 1.50118
37 28 4.38767 1.47731
37 29 4.82533 1.4523
37 30 4.497 1.41244
37 31 4.12417 1.33044
37 32 4.017 1.21711
37 33 4.2305 1.31758
37 34 3.75367 1.41102
37 35 3.67417 1.34869
37 36 2.9115 1.24915
37 37 2.05833 1.05243
37 38 2.92483 1.26329
37 39 3.73683 1.44348
37 40 4.273 1.49134
37 41 5.5595 1.55762
37 42 5.60567 1.53117
37 43 5.141 1.4807
37 44 4.93933 1.55061
37 45 4.77483 1.42507
37 46 4.0925 1.40959
37 47 3.17033 1.38167
37 48 3.31717 1.41064
37 49 3.22383 1.40169
37 50 3.25283 1.40472
37 51 3.43817 1.43359
37 52 4.20783 1.47828
37 53 5.02233 1.55549
37 54 4.99067 1.55098
37 55 4.59767 1.47498
37 56 3.88333 1.46495
37 57 3.503 1.41586
37 58 3.63767 1.48514
37 59 4.37917 1.53462
37 60 4.7225 1.67247
37 61 3.96283 1.55343
37 62 4.18667 1.58918
37 63 4.4645 1.47323
37 64 3.98083 1.46018
37 65 3.7735 1.42088
37 66 3.80467 1.44423
37 67 3.90967 1.42599
37 68 3.777 1.41902
37 69 3.1395 1.37455
37 70 2.85717 1.30797

38 1 3.65733 1.50794
38 2 3.477 1.45251
38 3 3.35083 1.45228
38 4 3.20933 1.41085
38 5 3.365 1.44883
38 6 3.3965 1.47546
38 7 3.41767 1.42907
38 8 4.0925 1.60177
38 9 4.0225 1.59125
38 10 5.10967 1.53079
38 11 5.34417 1.38505
38 12 4.99983 1.44343
38 13 4.85217 1.46957
38 14 4.36633 1.47844
38 15 3.60017 1.48672
38 16 3.70417 1.41375
38 17 3.69983 1.41661
38 18 3.24317 1.42202
38 19 3.51283 1.47541
38 20 3.8985 1.42358
38 21 3.69033 1.45686
38 22 3.267 1.33131
38 23 3.632 1.46694
38 24 4.191 1.46533
38 25 4.1375 1.50132
38 26 4.97467 1.53018
38 27 4.892 1.52295
38 28 4.1325 1.45886
38 29 4.508 1.4084
38 30 4.15867 1.352
38 31 4.0365 1.38606
38 32 4.11367 1.32742
38 33 4.292 1.41682
38 34 3.60583 1.43206
38 35 3.50767 1.40652
38 36 3.10317 1.34605
38 37 2.92483 1.26329
38 38 1.8045 1.04673
38 39 2.95733 1.30594
38 40 3.92533 1.46908
38 41 5.304 1.55357
38 42 5.35183 1.5235
38 43 4.88717 1.49524
38 44 4.6855 1.54989
38 45 4.521 1.44739
38 46 3.83867 1.39736
38 47 2.9165 1.37263
38 48 3.06333 1.41998
38 49 2.97 1.38302
38 50 2.999 1.38924
38 51 3.18433 1.41601
38 52 3.954 1.45998
38 53 4.7685 1.55531
38 54 4.73683 1.51931
38 55 4.34383 1.47069
38 56 3.6295 1.44969
38 57 3.24917 1.41237
38 58 3.38383 1.45851
38 59 4.12533 1.52925
38 60 4.46867 1.6385
38 61 3.703 1.53844
38 62 3.89633 1.5496
38 63 4.10583 1.45381
38 64 3.81583 1.45485
38 65 3.5855 1.44696
38 66 3.55083 1.4418
38 67 3.65583 1.4134
38 68 3.52317 1.4138
38 69 2.88567 1.38259
38 70 2.60333 1.32863

39 1 3.81417 1.54499
39 2 3.63233 1.48561
39 3 3.50617 1.47262
39 4 3.36467 1.45303
39 5 3.52033 1.5002
39 6 3.55183 1.53418
39 7 3.573 1.48019
39 8 4.24783 1.60356
39 9 4.17783 1.59892
39 10 5.26483 1.55949
39 11 5.4995 1.4465
39 12 5.15517 1.47651
39 13 5.0075 1.50834
39 14 4.52167 1.49929
39 15 3.7555 1.50377
39 16 3.8595 1.44995
39 17 3.85517 1.44319
39 18 3.3985 1.46196
39 19 3.66817 1.51363
39 20 4.05383 1.45632
39 21 3.84567 1.48877
39 22 3.42233 1.35254
39 23 3.78733 1.48978
39 24 4.34633 1.48596
39 25 4.29283 1.52385
39 26 5.13 1.56049
39 27 5.04083 1.51464
39 28 4.04683 1.38572
39 29 4.20933 1.32496
39 30 4.12133 1.34088
39 31 4.24867 1.47135
39 32 4.349 1.43729
39 33 4.49133 1.5107
39 34 3.76767 1.47049
39 35 3.66867 1.40886
39 36 3.3895 1.40669
39 37 3.73683 1.44348
39 38 2.95733 1.30594
39 39 1.95983 1.08424
39 40 3.32433 1.31824
39 41 5.23617 1.48953
39 42 5.49633 1.51833
39 43 5.0425 1.50669
39 44 4.84083 1.58436
39 45 4.67633 1.4814
39 46 3.994 1.43024
39 47 3.07183 1.40582
39 48 3.21867 1.43441
39 49 3.12533 1.42148
39 50 3.15433 1.41696
39 51 3.33967 1.46048
39 52 4.10933 1.50597
39 53 4.92383 1.60128
39 54 4.89217 1.56755
39 55 4.49917 1.48817
39 56 3.78483 1.47676
39 57 3.4045 1.44956
39 58 3.53917 1.49447
39 59 4.28067 1.56649
39 60 4.624 1.70363
39 61 3.85083 1.57902
39 62 3.9735 1.57663
39 63 4.34833 1.50719
39 64 4.01767 1.50191
39 65 3.74683 1.45719
39 66 3.70617 1.46782
39 67 3.81117 1.44898
39 68 3.6785 1.44758
39 69 3.041 1.43111
39 70 2.75867 1.36946

40 1 4.10917 1.56394
40 2 3.92733 1.54014
40 3 3.80117 1.50053
40 4 3.65967 1.50154
40 5 3.81533 1.5468
40 6 3.84683 1.55092
40 7 3.868 1.51953
40 8 4.54283 1.60056
40 9 4.47283 1.60259
40 10 5.55267 1.53902
40 11 5.78783 1.45654
40 12 5.40067 1.41073
40 13 5.29883 1.50468
40 14 4.81667 1.51085
40 15 4.0505 1.49776
40 16 4.1545 1.45497
40 17 4.15017 1.44705
40 18 3.6935 1.48038
40 19 3.96317 1.5098
40 20 4.34883 1.46007
40 21 4.14067 1.5067
40 22 3.71733 1.3816
40 23 4.08233 1.50596
40 24 4.64133 1.51427
40 25 4.58783 1.56386
40 26 5.37833 1.55002
40 27 4.83867 1.36758
40 28 3.46267 1.26038
40 29 3.99017 1.2783
40 30 4.443 1.37927
40 31 4.597 1.54184
40 32 4.652 1.47453
40 33 4.7865 1.51313
40 34 4.06267 1.47785
40 35 3.96367 1.41175
40 36 3.68767 1.46554
40 37 4.273 1.49134
40 38 3.92533 1.46908
40 39 3.32433 1.31824
40 40 2.25483 1.1069
40 41 4.555 1.31845
40 42 5.25783 1.39151
40 43 5.3305 1.51326
40 44 5.13583 1.61929
40 45 4.97133 1.50992
40 46 4.289 1.45873
40 47 3.36683 1.42723
40 48 3.51367 1.43109
40 49 3.42033 1.40724
40 50 3.44933 1.40836
40 51 3.63467 1.4602
40 52 4.40433 1.51671
40 53 5.21883 1.59738
40 54 5.18717 1.56008
40 55 4.79417 1.51122
40 56 4.07983 1.49283
40 57 3.6995 1.45985
40 58 3.83417 1.50755
40 59 4.57567 1.56541
40 60 4.919 1.72282
40 61 4.1525 1.60235
40 62 4.35433 1.65846
40 63 4.7195 1.59515
40 64 4.31367 1.53697
40 65 4.04183 1.47909
40 66 4.00117 1.50715
40 67 4.10617 1.48725
40 68 3.9735 1.47109
40 69 3.336 1.44005
40 70 3.05367 1.37689

41 1 5.3555 1.59948
41 2 5.17367 1.58237
41 3 5.0475 1.55389
41 4 4.906 1.54431
41 5 5.06167 1.59171
41 6 5.09317 1.59942
41 7 5.11433 1.55753
41 8 5.78917 1.60865
41 9 5.71917 1.58472
41 10 6.806 1.54781
41 11 7.02083 1.47254
41 12 5.87983 1.3342
41 13 6.23167 1.43296
41 14 6.04583 1.50301
41 15 5.29683 1.5481
41 16 5.40083 1.48578
41 17 5.3965 1.49532
41 18 4.93983 1.54192
41 19 5.2095 1.55692
41 20 5.59517 1.49254
41 21 5.387 1.54539
41 22 4.96367 1.43028
41 23 5.32867 1.55479
41 24 5.8875 1.56531
41 25 5.77733 1.55612
41 26 5.59383 1.4814
41 27 4.92483 1.39305
41 28 4.32383 1.29755
41 29 5.35783 1.31761
41 30 5.72567 1.40394
41 31 5.84417 1.57382
41 32 5.89833 1.51526
41 33 6.03283 1.55641
41 34 5.309 1.52246
41 35 5.21 1.46304
41 36 4.934 1.51205
41 37 5.5595 1.55762
41 38 5.304 1.55357
41 39 5.23617 1.48953
41 40 4.555 1.31845
41 41 3.50117 1.16232
41 42 5.20167 1.38999
41 43 6.20583 1.49971
41 44 6.38183 1.66752
41 45 6.21767 1.5748
41 46 5.53533 1.50799
41 47 4.61317 1.46748
41 48 4.76 1.47933
41 49 4.66667 1.46066
41 50 4.69567 1.46392
41 51 4.881 1.49451
41 52 5.65067 1.5411
41 53 6.46483 1.61823
41 54 6.33467 1.47388
41 55 6.02467 1.5177
41 56 5.326 1.53408
41 57 4.94583 1.50219
41 58 5.0805 1.57048
41 59 5.822 1.63043
41 60 6.16533 1.75518
41 61 5.40567 1.6504
41 62 5.63483 1.72834
41 63 5.96783 1.63598
41 64 5.56 1.5845
41 65 5.28817 1.5406
41 66 5.2475 1.5335
41 67 5.3525 1.52582
41 68 5.21983 1.52134
41 69 4.58233 1.48118
41 70 4.3 1.42256

42 1 5.40167 1.57152
42 2 5.21983 1.52964
42 3 5.09367 1.50562
42 4 4.95217 1.49292
42 5 5.10783 1.5314
42 6 5.13933 1.52401
42 7 5.1605 1.49836
42 8 5.83533 1.59047
42 9 5.76533 1.58407
42 10 6.8525 1.49231
42 11 7.08433 1.40603
42 12 6.14383 1.30236
42 13 6.517 1.42423
42 14 6.10917 1.51567
42 15 5.343 1.51602
42 16 5.447 1.4446
42 17 5.44267 1.45282
42 18 4.986 1.48296
42 19 5.25567 1.51305
42 20 5.64133 1.45523
42 21 5.43317 1.49416
42 22 5.00983 1.36883
42 23 5.37483 1.51207
42 24 5.85433 1.4456
42 25 5.215 1.34775
42 26 4.68633 1.22417
42 27 4.225 1.18941
42 28 4.77383 1.31732
42 29 6.16083 1.46569
42 30 6.06667 1.535
42 31 5.91767 1.58879
42 32 5.9445 1.48561
42 33 6.079 1.52209
42 34 5.35517 1.49099
42 35 5.25617 1.44552
42 36 4.98017 1.47528
42 37 5.60567 1.53117
42 38 5.35183 1.5235
42 39 5.49633 1.51833
42 40 5.25783 1.39151
42 41 5.20167 1.38999
42 42 3.54733 1.10264
42 43 4.87167 1.24279
42 44 5.99667 1.47749
42 45 6.26167 1.52429
42 46 5.5815 1.46104
42 47 4.65933 1.42523
42 48 4.80617 1.44635
42 49 4.71283 1.43283
42 50 4.74183 1.4184
42 51 4.92717 1.49539
42 52 5.69683 1.54095
42 53 6.51133 1.59924
42 54 6.45983 1.51232
42 55 6.08633 1.49049
42 56 5.37233 1.48402
42 57 4.992 1.45014
42 58 5.12667 1.51425
42 59 5.86817 1.55978
42 60 6.2115 1.65666
42 61 5.45167 1.58716
42 62 5.681 1.64893
42 63 6.014 1.58204
42 64 5.60617 1.53245
42 65 5.33433 1.49594
42 66 5.29367 1.50069
42 67 5.39867 1.47469
42 68 5.266 1.47361
42 69 4.6285 1.44318
42 70 4.34617 1.37988

43 1 4.937 1.5598
43 2 4.75517 1.49273
43 3 4.629 1.47673
43 4 4.4875 1.48286
43 5 4.64317 1.50582
43 6 4.67467 1.4956
43 7 4.69583 1.46972
43 8 5.37067 1.54866
43 9 5.30067 1.5298
43 10 6.38783 1.47164
43 11 6.62233 1.41847
43 12 6.118 1.36337
43 13 6.13017 1.48848
43 14 5.6445 1.49255
43 15 4.87833 1.47485
43 16 4.98233 1.4269
43 17 4.978 1.43555
43 18 4.52133 1.46044
43 19 4.791 1.47346
43 20 5.17667 1.42191
43 21 4.9685 1.45588
43 22 4.54517 1.34039
43 23 4.89833 1.44845
43 24 4.8915 1.27099
43 25 4.26633 1.19038
43 26 4.57133 1.20965
43 27 5.013 1.31155
43 28 5.268 1.42953
43 29 5.857 1.51588
43 30 5.602 1.51587
43 31 5.453 1.56017
43 32 5.47983 1.44381
43 33 5.61433 1.48903
43 34 4.8905 1.4522
43 35 4.7915 1.39036
43 36 4.5155 1.43565
43 37 5.141 1.4807
43 38 4.88717 1.49524
43 39 5.0425 1.50669
43 40 5.3305 1.51326
43 41 6.20583 1.49971
43 42 4.87167 1.24279
43 43 3.08267 1.06074
43 44 4.47683 1.35824
43 45 5.583 1.41176
43 46 5.11667 1.40763
43 47 4.19467 1.38326
43 48 4.3415 1.41027
43 49 4.24817 1.40947
43 50 4.27717 1.39691
43 51 4.4625 1.44415
43 52 5.23217 1.50241
43 53 6.04667 1.57506
43 54 6.01483 1.5216
43 55 5.622 1.46312
43 56 4.90767 1.44472
43 57 4.52733 1.40203
43 58 4.662 1.49325
43 59 5.4035 1.53742
43 60 5.74683 1.63994
43 61 4.98717 1.54929
43 62 5.21633 1.61222
43 63 5.54933 1.5288
43 64 5.1415 1.49662
43 65 4.86967 1.47126
43 66 4.829 1.46542
43 67 4.934 1.44912
43 68 4.80133 1.44437
43 69 4.16383 1.40201
43 70 3.8815 1.32921

44 1 4.73533 1.62944
44 2 4.5535 1.57929
44 3 4.42733 1.5435
44 4 4.28583 1.53248
44 5 4.4415 1.57974
44 6 4.473 1.58238
44 7 4.49417 1.54238
44 8 5.169 1.61513
44 9 5.099 1.60258
44 10 6.18617 1.53606
44 11 6.42067 1.49901
44 12 6.07167 1.5077
44 13 5.92867 1.58045
44 14 5.44283 1.57654
44 15 4.67667 1.54707
44 16 4.78067 1.49506
44 17 4.77633 1.51642
44 18 4.31967 1.53031
44 19 4.58933 1.56049
44 20 4.975 1.51461
44 21 4.76683 1.53703
44 22 4.342 1.41081
44 23 4.44167 1.39473
44 24 4.21667 1.26164
44 25 4.23817 1.31128
44 26 5.36183 1.43046
44 27 5.84633 1.52731
44 28 5.21033 1.57981
44 29 5.65533 1.57807
44 30 5.40033 1.57406
44 31 5.25133 1.62094
44 32 5.27817 1.52046
44 33 5.41267 1.54478
44 34 4.68883 1.52086
44 35 4.58983 1.46636
44 36 4.31383 1.51515
44 37 4.93933 1.55061
44 38 4.6855 1.54989
44 39 4.84083 1.58436
44 40 5.13583 1.61929
44 41 6.38183 1.66752
44 42 5.99667 1.47749
44 43 4.47683 1.35824
44 44 2.881 1.16426
44 45 4.29033 1.25035
44 46 4.54617 1.36816
44 47 3.993 1.46273
44 48 4.13983 1.49854
44 49 4.0465 1.48794
44 50 4.0755 1.49157
44 51 4.26083 1.50923
44 52 5.0305 1.56818
44 53 5.845 1.6583
44 54 5.81333 1.59942
44 55 5.42033 1.55713
44 56 4.706 1.54097
44 57 4.32567 1.50035
44 58 4.46033 1.56708
44 59 5.2015 1.59235
44 60 5.54517 1.70498
44 61 4.7855 1.62157
44 62 5.01467 1.69126
44 63 5.34767 1.61109
44 64 4.93983 1.57697
44 65 4.668 1.5558
44 66 4.62733 1.54901
44 67 4.73233 1.52589
44 68 4.59967 1.50687
44 69 3.96217 1.47231
44 70 3.67983 1.40784

45 1 4.57083 1.51561
45 2 4.389 1.47129
45 3 4.26283 1.43401
45 4 4.12133 1.42547
45 5 4.277 1.47149
45 6 4.3085 1.47772
45 7 4.32967 1.43258
45 8 5.0045 1.51133
45 9 4.9345 1.50327
45 10 6.02167 1.44884
45 11 6.25617 1.37873
45 12 5.91183 1.40205
45 13 5.76417 1.46194
45 14 5.27833 1.47562
45 15 4.51217 1.46752
45 16 4.61617 1.39913
45 17 4.61183 1.38195
45 18 4.15517 1.42609
45 19 4.42483 1.45217
45 20 4.8105 1.38984
45 21 4.60233 1.42509
45 22 4.166 1.26821
45 23 4.04767 1.19334
45 24 4.32567 1.20468
45 25 4.61583 1.33238
45 26 5.82767 1.52673
45 27 5.804 1.5205
45 28 5.04583 1.48201
45 29 5.49083 1.46499
45 30 5.23583 1.47329
45 31 5.08683 1.50831
45 32 5.11367 1.40168
45 33 5.24817 1.42861
45 34 4.52433 1.40716
45 35 4.42533 1.36383
45 36 4.14933 1.42247
45 37 4.77483 1.42507
45 38 4.521 1.44739
45 39 4.67633 1.4814
45 40 4.97133 1.50992
45 41 6.21767 1.5748
45 42 6.26167 1.52429
45 43 5.583 1.41176
45 44 4.29033 1.25035
45 45 2.7165 1.01381
45 46 3.31633 1.16416
45 47 3.7705 1.29494
45 48 3.97517 1.36073
45 49 3.882 1.34689
45 50 3.911 1.35096
45 51 4.09633 1.39443
45 52 4.866 1.44236
45 53 5.6805 1.55803
45 54 5.64883 1.48923
45 55 5.25583 1.43493
45 56 4.5415 1.3964
45 57 4.16117 1.37401
45 58 4.2955 1.44377
45 59 5.03733 1.49954
45 60 5.38067 1.60087
45 61 4.621 1.53232
45 62 4.85017 1.60771
45 63 5.18317 1.52354
45 64 4.77533 1.46705
45 65 4.5035 1.42326
45 66 4.46283 1.42742
45 67 4.56783 1.40036
45 68 4.43517 1.3912
45 69 3.79767 1.36556
45 70 3.51533 1.29078

46 1 3.8885 1.4354
46 2 3.70667 1.41042
46 3 3.5805 1.37942
46 4 3.439 1.37764
46 5 3.59467 1.41702
46 6 3.62617 1.42304
46 7 3.64733 1.3716
46 8 4.32217 1.4706
46 9 4.25217 1.45714
46 10 5.33933 1.38512
46 11 5.57383 1.31145
46 12 5.2295 1.33212
46 13 5.08183 1.38328
46 14 4.596 1.40408
46 15 3.82983 1.40328
46 16 3.93383 1.32329
46 17 3.9295 1.31764
46 18 3.47283 1.37596
46 19 3.7425 1.39723
46 20 4.12817 1.33496
46 21 3.92 1.37911
46 22 3.48867 1.22142
46 23 3.62633 1.22652
46 24 4.3335 1.3368
46 25 4.35917 1.41875
46 26 5.20383 1.48872
46 27 5.12167 1.45586
46 28 4.3635 1.4043
46 29 4.8085 1.42402
46 30 4.5535 1.41309
46 31 4.4045 1.4569
46 32 4.43133 1.35585
46 33 4.56583 1.38384
46 34 3.842 1.35045
46 35 3.743 1.30396
46 36 3.467 1.36231
46 37 4.0925 1.40959
46 38 3.83867 1.39736
46 39 3.994 1.43024
46 40 4.289 1.45873
46 41 5.53533 1.50799
46 42 5.5815 1.46104
46 43 5.11667 1.40763
46 44 4.54617 1.36816
46 45 3.31633 1.16416
46 46 2.03417 0.928072
46 47 2.714 1.13221
46 48 3.19183 1.24031
46 49 3.19933 1.28514
46 50 3.22867 1.29217
46 51 3.414 1.33304
46 52 4.18367 1.3855
46 53 4.99817 1.48711
46 54 4.9665 1.43611
46 55 4.5735 1.36649
46 56 3.85917 1.33504
46 57 3.47733 1.3194
46 58 3.6135 1.37361
46 59 4.355 1.4437
46 60 4.69833 1.56502
46 61 3.93867 1.49059
46 62 4.16783 1.54683
46 63 4.50083 1.45968
46 64 4.093 1.4167
46 65 3.82117 1.36056
46 66 3.7805 1.35782
46 67 3.8855 1.34513
46 68 3.75283 1.32505
46 69 3.11533 1.2959
46 70 2.833 1.23009

47 1 2.96633 1.41213
47 2 2.7845 1.38157
47 3 2.65833 1.34721
47 4 2.51683 1.32328
47 5 2.6725 1.3756
47 6 2.704 1.39907
47 7 2.72517 1.37462
47 8 3.4 1.44199
47 9 3.33 1.42973
47 10 4.41717 1.36728
47 11 4.65167 1.29447
47 12 4.30733 1.32371
47 13 4.15967 1.36812
47 14 3.67383 1.37095
47 15 2.90767 1.36962
47 16 3.01167 1.29053
47 17 3.00733 1.30099
47 18 2.55067 1.34243
47 19 2.82033 1.36955
47 20 3.206 1.3066
47 21 2.99783 1.35431
47 22 2.57367 1.21075
47 23 2.916 1.2872
47 24 3.4985 1.35154
47 25 3.445 1.39223
47 26 4.28217 1.43884
47 27 4.1995 1.40406
47 28 3.44133 1.37194
47 29 3.88633 1.40512
47 30 3.63133 1.36284
47 31 3.48233 1.43306
47 32 3.50917 1.3203
47 33 3.64367 1.3523
47 34 2.91983 1.32969
47 35 2.82083 1.27113
47 36 2.54483 1.31808
47 37 3.17033 1.38167
47 38 2.9165 1.37263
47 39 3.07183 1.40582
47 40 3.36683 1.42723
47 41 4.61317 1.46748
47 42 4.65933 1.42523
47 43 4.19467 1.38326
47 44 3.993 1.46273
47 45 3.7705 1.29494
47 46 2.714 1.13221
47 47 1.112 0.8887
47 48 1.83833 1.10237
47 49 2.16033 1.19887
47 50 2.3065 1.26381
47 51 2.49183 1.32095
47 52 3.2615 1.36092
47 53 4.076 1.45095
47 54 4.04433 1.41717
47 55 3.65017 1.35504
47 56 2.9275 1.31337
47 57 2.5555 1.29174
47 58 2.69133 1.37432
47 59 3.43283 1.42788
47 60 3.77617 1.56293
47 61 3.0165 1.46874
47 62 3.24567 1.52252
47 63 3.57867 1.4224
47 64 3.17083 1.38529
47 65 2.899 1.34503
47 66 2.85833 1.35669
47 67 2.96333 1.32034
47 68 2.83067 1.30333
47 69 2.19317 1.26617
47 70 1.91083 1.20246

48 1 3.11317 1.44154
48 2 2.93133 1.397
48 3 2.80517 1.37378
48 4 2.66367 1.35396
48 5 2.81933 1.42312
48 6 2.85083 1.43398
48 7 2.872 1.38756
48 8 3.54683 1.46688
48 9 3.47683 1.45732
48 10 4.564 1.41703
48 11 4.7985 1.34259
48 12 4.45417 1.34691
48 13 4.3065 1.40114
48 14 3.82067 1.39541
48 15 3.0545 1.37193
48 16 3.1585 1.30895
48 17 3.15417 1.33756
48 18 2.6975 1.35682
48 19 2.96717 1.39418
48 20 3.35283 1.33666
48 21 3.14467 1.37078
48 22 2.71717 1.2184
48 23 3.07067 1.32841
48 24 3.64533 1.38487
48 25 3.59183 1.42512
48 26 4.429 1.46296
48 27 4.34633 1.41659
48 28 3.58817 1.38991
48 29 4.03317 1.40748
48 30 3.77817 1.38743
48 31 3.62917 1.47106
48 32 3.656 1.33465
48 33 3.7905 1.39391
48 34 3.06667 1.38283
48 35 2.96767 1.29575
48 36 2.69167 1.32538
48 37 3.31717 1.41064
48 38 3.06333 1.41998
48 39 3.21867 1.43441
48 40 3.51367 1.43109
48 41 4.76 1.47933
48 42 4.80617 1.44635
48 43 4.3415 1.41027
48 44 4.13983 1.49854
48 45 3.97517 1.36073
48 46 3.19183 1.24031
48 47 1.83833 1.10237
48 48 1.25883 0.929237
48 49 1.83967 1.07903
48 50 2.33183 1.24328
48 51 2.6185 1.32901
48 52 3.40233 1.36585
48 53 4.22267 1.45631
48 54 4.1885 1.44553
48 55 3.79 1.37532
48 56 3.08283 1.3451
48 57 2.7035 1.3415
48 58 2.83817 1.41374
48 59 3.57967 1.45808
48 60 3.923 1.57524
48 61 3.16333 1.48863
48 62 3.3925 1.53931
48 63 3.7255 1.45103
48 64 3.31767 1.40479
48 65 3.04583 1.37042
48 66 3.00517 1.39013
48 67 3.11017 1.35426
48 68 2.9775 1.3328
48 69 2.34 1.30014
48 70 2.05767 1.23397

49 1 3.01983 1.44445
49 2 2.838 1.38254
49 3 2.71183 1.37069
49 4 2.57033 1.367
49 5 2.726 1.40947
49 6 2.7575 1.40796
49 7 2.77867 1.35855
49 8 3.4535 1.47992
49 9 3.3835 1.48035
49 10 4.47067 1.39769
49 11 4.70517 1.3355
49 12 4.36083 1.34633
49 13 4.21317 1.40716
49 14 3.72733 1.37768
49 15 2.96117 1.36173
49 16 3.06517 1.30408
49 17 3.06083 1.33759
49 18 2.60417 1.3511
49 19 2.87383 1.39317
49 20 3.2595 1.32898
49 21 3.04917 1.33144
49 22 2.619 1.19965
49 23 2.98983 1.34451
49 24 3.552 1.39297
49 25 3.4985 1.41019
49 26 4.33567 1.46651
49 27 4.253 1.40358
49 28 3.49483 1.36405
49 29 3.93983 1.38439
49 30 3.68483 1.3804
49 31 3.53583 1.44004
49 32 3.56267 1.31457
49 33 3.69717 1.37349
49 34 2.97333 1.35976
49 35 2.87433 1.30571
49 36 2.59833 1.33429
49 37 3.22383 1.40169
49 38 2.97 1.38302
49 39 3.12533 1.42148
49 40 3.42033 1.40724
49 41 4.66667 1.46066
49 42 4.71283 1.43283
49 43 4.24817 1.40947
49 44 4.0465 1.48794
49 45 3.882 1.34689
49 46 3.19933 1.28514
49 47 2.16033 1.19887
49 48 1.83967 1.07903
49 49 1.1655 0.914559
49 50 1.8805 1.11813
49 51 2.34667 1.24717
49 52 3.191 1.31878
49 53 4.066 1.43653
49 54 4.09317 1.43335
49 55 3.70383 1.36594
49 56 2.9905 1.34848
49 57 2.61017 1.33185
49 58 2.74483 1.40964
49 59 3.48633 1.45523
49 60 3.82967 1.56109
49 61 3.07 1.45422
49 62 3.29917 1.50367
49 63 3.63217 1.42263
49 64 3.22433 1.39655
49 65 2.9525 1.36977
49 66 2.91183 1.3788
49 67 3.01683 1.35472
49 68 2.88417 1.32932
49 69 2.24667 1.28159
49 70 1.96433 1.21028

50 1 3.04883 1.44025
50 2 2.867 1.37898
50 3 2.74083 1.37272
50 4 2.59933 1.35911
50 5 2.755 1.41277
50 6 2.7865 1.41877
50 7 2.80767 1.37055
50 8 3.4825 1.45488
50 9 3.4125 1.47636
50 10 4.49967 1.4284
50 11 4.73417 1.34716
50 12 4.38983 1.34914
50 13 4.24217 1.41544
50 14 3.75633 1.38289
50 15 2.99017 1.36371
50 16 3.09417 1.3226
50 17 3.08983 1.33581
50 18 2.63317 1.35891
50 19 2.90283 1.39276
50 20 3.28833 1.33098
50 21 2.84717 1.29146
50 22 2.363 1.1353
50 23 2.99933 1.29538
50 24 3.581 1.36925
50 25 3.5275 1.38538
50 26 4.36467 1.43037
50 27 4.282 1.39815
50 28 3.52383 1.3949
50 29 3.96883 1.39435
50 30 3.71383 1.38371
50 31 3.56483 1.42751
50 32 3.59167 1.32674
50 33 3.72617 1.38632
50 34 3.00233 1.36784
50 35 2.90333 1.29449
50 36 2.62733 1.32468
50 37 3.25283 1.40472
50 38 2.999 1.38924
50 39 3.15433 1.41696
50 40 3.44933 1.40836
50 41 4.69567 1.46392
50 42 4.74183 1.4184
50 43 4.27717 1.39691
50 44 4.0755 1.49157
50 45 3.911 1.35096
50 46 3.22867 1.29217
50 47 2.3065 1.26381
50 48 2.33183 1.24328
50 49 1.8805 1.11813
50 50 1.1945 0.919959
50 51 2.16433 1.14903
50 52 3.2825 1.29345
50 53 4.15767 1.45297
50 54 4.12683 1.45729
50 55 3.73383 1.39284
50 56 3.0195 1.3719
50 57 2.63917 1.35102
50 58 2.77383 1.41139
50 59 3.51533 1.47178
50 60 3.85867 1.59018
50 61 3.099 1.47498
50 62 3.32817 1.51858
50 63 3.66117 1.43552
50 64 3.25333 1.41522
50 65 2.9815 1.36556
50 66 2.94083 1.35807
50 67 3.04583 1.33718
50 68 2.91317 1.33865
50 69 2.27567 1.28662
50 70 1.99333 1.22608

51 1 3.23417 1.47501
51 2 3.05233 1.42511
51 3 2.92617 1.4094
51 4 2.78467 1.39911
51 5 2.94033 1.46018
51 6 2.97183 1.48066
51 7 2.993 1.40733
51 8 3.66783 1.48307
51 9 3.59783 1.50625
51 10 4.685 1.43716
51 11 4.9195 1.36384
51 12 4.57517 1.3852
51 13 4.4275 1.4533
51 14 3.94167 1.42907
51 15 3.1755 1.40477
51 16 3.2795 1.35193
51 17 3.27517 1.35356
51 18 2.81817 1.36617
51 19 3.07517 1.36342
51 20 3.3245 1.26882
51 21 3.10333 1.29602
51 22 2.80717 1.22975
51 23 3.20383 1.40664
51 24 3.76633 1.4332
51 25 3.71283 1.44821
51 26 4.55 1.49316
51 27 4.46733 1.45418
51 28 3.70917 1.43396
51 29 4.15417 1.4346
51 30 3.89917 1.42056
51 31 3.75017 1.47291
51 32 3.777 1.37778
51 33 3.9115 1.41529
51 34 3.18767 1.40538
51 35 3.08867 1.34615
51 36 2.81267 1.36819
51 37 3.43817 1.43359
51 38 3.18433 1.41601
51 39 3.33967 1.46048
51 40 3.63467 1.4602
51 41 4.881 1.49451
51 42 4.92717 1.49539
51 43 4.4625 1.44415
51 44 4.26083 1.50923
51 45 4.09633 1.39443
51 46 3.414 1.33304
51 47 2.49183 1.32095
51 48 2.6185 1.32901
51 49 2.34667 1.24717
51 50 2.16433 1.14903
51 51 1.37983 0.967238
51 52 2.96817 1.25092
51 53 4.301 1.4836
51 54 4.31217 1.47626
51 55 3.91917 1.42383
51 56 3.20483 1.40801
51 57 2.8245 1.37999
51 58 2.95917 1.42938
51 59 3.70067 1.50792
51 60 4.044 1.6318
51 61 3.28433 1.51155
51 62 3.5135 1.5671
51 63 3.8465 1.47193
51 64 3.43867 1.43
51 65 3.16683 1.40001
51 66 3.12617 1.37099
51 67 3.23117 1.36933
51 68 3.0985 1.35183
51 69 2.461 1.31812
51 70 2.17867 1.26007

52 1 4.00383 1.50094
52 2 3.822 1.47851
52 3 3.69583 1.45856
52 4 3.55433 1.45855
52 5 3.71 1.49561
52 6 3.7415 1.51591
52 7 3.76267 1.46119
52 8 4.4375 1.53778
52 9 4.3675 1.5487
52 10 5.45467 1.47704
52 11 5.68917 1.42639
52 12 5.34483 1.4243
52 13 5.19717 1.51789
52 14 4.71117 1.48707
52 15 3.94333 1.44096
52 16 4.026 1.37863
52 17 3.98083 1.35369
52 18 3.487 1.3464
52 19 3.4715 1.28291
52 20 3.5395 1.25543
52 21 3.84217 1.33541
52 22 3.612 1.31687
52 23 3.977 1.45825
52 24 4.536 1.45533
52 25 4.4825 1.48166
52 26 5.31967 1.52135
52 27 5.237 1.49996
52 28 4.47883 1.4684
52 29 4.92383 1.47527
52 30 4.66883 1.45997
52 31 4.51983 1.52826
52 32 4.54667 1.42495
52 33 4.68117 1.46769
52 34 3.95733 1.45171
52 35 3.85833 1.39532
52 36 3.58233 1.42006
52 37 4.20783 1.47828
52 38 3.954 1.45998
52 39 4.10933 1.50597
52 40 4.40433 1.51671
52 41 5.65067 1.5411
52 42 5.69683 1.54095
52 43 5.23217 1.50241
52 44 5.0305 1.56818
52 45 4.866 1.44236
52 46 4.18367 1.3855
52 47 3.2615 1.36092
52 48 3.40233 1.36585
52 49 3.191 1.31878
52 50 3.2825 1.29345
52 51 2.96817 1.25092
52 52 2.1495 1.03512
52 53 4.1305 1.3367
52 54 5.0545 1.51378
52 55 4.68867 1.45078
52 56 3.9745 1.44378
52 57 3.59417 1.42098
52 58 3.72883 1.46731
52 59 4.47033 1.52573
52 60 4.81367 1.6577
52 61 4.054 1.55609
52 62 4.28317 1.62159
52 63 4.61617 1.52159
52 64 4.20833 1.465
52 65 3.9365 1.44582
52 66 3.89583 1.43223
52 67 4.00083 1.41392
52 68 3.86817 1.4091
52 69 3.23067 1.3852
52 70 2.94833 1.32325

53 1 4.81833 1.59168
53 2 4.6365 1.582
53 3 4.51033 1.55358
53 4 4.36883 1.54418
53 5 4.5245 1.58906
53 6 4.556 1.58908
53 7 4.57717 1.55681
53 8 5.252 1.6424
53 9 5.182 1.62907
53 10 6.26917 1.56195
53 11 6.50367 1.5271
53 12 6.159 1.53692
53 13 5.96467 1.58265
53 14 5.29717 1.50372
53 15 4.292 1.37673
53 16 4.017 1.22965
53 17 4.07333 1.25125
53 18 4.04767 1.38193
53 19 4.3275 1.44543
53 20 4.73067 1.40325
53 21 4.80383 1.50122
53 22 4.4265 1.4149
53 23 4.7915 1.54601
53 24 5.3505 1.54035
53 25 5.297 1.55557
53 26 6.08567 1.55864
53 27 6.05067 1.55073
53 28 5.29333 1.56704
53 29 5.73833 1.57559
53 30 5.48333 1.56428
53 31 5.33433 1.60598
53 32 5.36117 1.49925
53 33 5.49567 1.55948
53 34 4.77183 1.53713
53 35 4.67283 1.48454
53 36 4.39683 1.51462
53 37 5.02233 1.55549
53 38 4.7685 1.55531
53 39 4.92383 1.60128
53 40 5.21883 1.59738
53 41 6.46483 1.61823
53 42 6.51133 1.59924
53 43 6.04667 1.57506
53 44 5.845 1.6583
53 45 5.6805 1.55803
53 46 4.99817 1.48711
53 47 4.076 1.45095
53 48 4.22267 1.45631
53 49 4.066 1.43653
53 50 4.15767 1.45297
53 51 4.301 1.4836
53 52 4.1305 1.3367
53 53 2.964 1.16949
53 54 5.0465 1.41785
53 55 5.41183 1.53424
53 56 4.789 1.56231
53 57 4.40867 1.52095
53 58 4.54333 1.5637
53 59 5.28483 1.62111
53 60 5.62817 1.71881
53 61 4.8685 1.65001
53 62 5.09767 1.70536
53 63 5.43067 1.6148
53 64 5.02283 1.5841
53 65 4.751 1.54779
53 66 4.71033 1.55512
53 67 4.81533 1.52728
53 68 4.68267 1.51412
53 69 4.04517 1.48722
53 70 3.76283 1.42733

54 1 4.78667 1.58396
54 2 4.60483 1.5396
54 3 4.47867 1.51368
54 4 4.33717 1.51805
54 5 4.49283 1.56969
54 6 4.52433 1.57208
54 7 4.5455 1.52084
54 8 5.22033 1.55727
54 9 5.15033 1.57153
54 10 6.2375 1.57632
54 11 6.46733 1.50087
54 12 5.83583 1.35015
54 13 4.4935 1.37802
54 14 3.7635 1.26975
54 15 3.8645 1.27771
54 16 4.52367 1.29427
54 17 4.71433 1.37591
54 18 4.36317 1.50255
54 19 4.64033 1.53176
54 20 5.02633 1.47515
54 21 4.81817 1.52154
54 22 4.39483 1.39629
54 23 4.75983 1.48799
54 24 5.31883 1.50558
54 25 5.26533 1.51533
54 26 5.8255 1.43029
54 27 5.996 1.46389
54 28 5.2615 1.51529
54 29 5.70667 1.5554
54 30 5.45167 1.53625
54 31 5.30267 1.58538
54 32 5.3295 1.4691
54 33 5.464 1.50996
54 34 4.74017 1.5062
54 35 4.64117 1.41248
54 36 4.36517 1.45666
54 37 4.99067 1.55098
54 38 4.73683 1.51931
54 39 4.89217 1.56755
54 40 5.18717 1.56008
54 41 6.33467 1.47388
54 42 6.45983 1.51232
54 43 6.01483 1.5216
54 44 5.81333 1.59942
54 45 5.64883 1.48923
54 46 4.9665 1.43611
54 47 4.04433 1.41717
54 48 4.1885 1.44553
54 49 4.09317 1.43335
54 50 4.12683 1.45729
54 51 4.31217 1.47626
54 52 5.0545 1.51378
54 53 5.0465 1.41785
54 54 2.93233 1.11956
54 55 3.91033 1.28047
54 56 4.419 1.39003
54 57 4.37667 1.4909
54 58 4.51167 1.55429
54 59 5.25317 1.61124
54 60 5.5965 1.75566
54 61 4.83683 1.62086
54 62 5.066 1.68413
54 63 5.399 1.58865
54 64 4.99117 1.55918
54 65 4.71933 1.50916
54 66 4.67867 1.51057
54 67 4.78367 1.47713
54 68 4.651 1.4694
54 69 4.0135 1.4341
54 70 3.73117 1.36951

55 1 4.39367 1.5451
55 2 4.21183 1.47297
55 3 4.08567 1.43899
55 4 3.94417 1.43842
55 5 4.09983 1.50039
55 6 4.13133 1.52047
55 7 4.1525 1.45575
55 8 4.82733 1.52345
55 9 4.75733 1.50688
55 10 5.8445 1.48381
55 11 5.94117 1.35833
55 12 5.28067 1.26566
55 13 3.72283 1.21285
55 14 3.4435 1.18186
55 15 3.85867 1.29023
55 16 4.4275 1.38313
55 17 4.43467 1.44385
55 18 3.978 1.44746
55 19 4.24767 1.46413
55 20 4.63333 1.41254
55 21 4.42517 1.45478
55 22 4.00183 1.3301
55 23 4.36683 1.45395
55 24 4.92583 1.45776
55 25 4.87233 1.47728
55 26 5.65533 1.44682
55 27 5.62683 1.45256
55 28 4.86867 1.47122
55 29 5.31367 1.4914
55 30 5.05867 1.46273
55 31 4.90967 1.52011
55 32 4.9365 1.412
55 33 5.071 1.44706
55 34 4.34717 1.42462
55 35 4.24817 1.37947
55 36 3.97217 1.41745
55 37 4.59767 1.47498
55 38 4.34383 1.47069
55 39 4.49917 1.48817
55 40 4.79417 1.51122
55 41 6.02467 1.5177
55 42 6.08633 1.49049
55 43 5.622 1.46312
55 44 5.42033 1.55713
55 45 5.25583 1.43493
55 46 4.5735 1.36649
55 47 3.65017 1.35504
55 48 3.79 1.37532
55 49 3.70383 1.36594
55 50 3.73383 1.39284
55 51 3.91917 1.42383
55 52 4.68867 1.45078
55 53 5.41183 1.53424
55 54 3.91033 1.28047
55 55 2.53933 1.03706
55 56 3.3075 1.20234
55 57 3.83633 1.34716
55 58 4.11867 1.48531
55 59 4.86017 1.54562
55 60 5.2035 1.66875
55 61 4.44383 1.54615
55 62 4.673 1.61545
55 63 5.006 1.54573
55 64 4.59817 1.50663
55 65 4.32633 1.45126
55 66 4.28567 1.42471
55 67 4.39067 1.41078
55 68 4.258 1.41367
55 69 3.6205 1.39575
55 70 3.33817 1.30976

56 1 3.67933 1.51268
56 2 3.4975 1.45682
56 3 3.37133 1.42656
56 4 3.22983 1.41315
56 5 3.3855 1.4626
56 6 3.417 1.47763
56 7 3.43817 1.43603
56 8 4.113 1.51322
56 9 4.043 1.50882
56 10 5.12867 1.45502
56 11 4.99867 1.30907
56 12 4.599 1.25294
56 13 3.82733 1.20935
56 14 3.8685 1.26565
56 15 3.60283 1.41826
56 16 3.72467 1.4008
56 17 3.72033 1.41249
56 18 3.26367 1.43737
56 19 3.53333 1.46102
56 20 3.919 1.38497
56 21 3.71083 1.4245
56 22 3.2875 1.31092
56 23 3.6525 1.41895
56 24 4.2115 1.43405
56 25 4.158 1.46141
56 26 4.995 1.48975
56 27 4.9125 1.45081
56 28 4.15433 1.43728
56 29 4.59933 1.46827
56 30 4.34433 1.43657
56 31 4.19533 1.48766
56 32 4.22217 1.38368
56 33 4.35667 1.44388
56 34 3.63283 1.41385
56 35 3.53383 1.36658
56 36 3.25783 1.40011
56 37 3.88333 1.46495
56 38 3.6295 1.44969
56 39 3.78483 1.47676
56 40 4.07983 1.49283
56 41 5.326 1.53408
56 42 5.37233 1.48402
56 43 4.90767 1.44472
56 44 4.706 1.54097
56 45 4.5415 1.3964
56 46 3.85917 1.33504
56 47 2.9275 1.31337
56 48 3.08283 1.3451
56 49 2.9905 1.34848
56 50 3.0195 1.3719
56 51 3.20483 1.40801
56 52 3.9745 1.44378
56 53 4.789 1.56231
56 54 4.419 1.39003
56 55 3.3075 1.20234
56 56 1.825 1.00452
56 57 2.602 1.19592
56 58 3.28383 1.38741
56 59 4.14583 1.49249
56 60 4.48917 1.64809
56 61 3.7295 1.52098
56 62 3.95867 1.579
56 63 4.29167 1.51037
56 64 3.88383 1.47017
56 65 3.612 1.42764
56 66 3.57133 1.43127
56 67 3.67633 1.39436
56 68 3.54367 1.37152
56 69 2.90617 1.35229
56 70 2.62383 1.29629

57 1 3.299 1.47206
57 2 3.11717 1.44074
57 3 2.991 1.40568
57 4 2.8495 1.396
57 5 3.005 1.43934
57 6 3.03583 1.44392
57 7 3.05667 1.38048
57 8 3.73233 1.46355
57 9 3.6625 1.49473
57 10 4.712 1.4011
57 11 4.4815 1.22882
57 12 4.37817 1.24372
57 13 4.21983 1.30096
57 14 3.99367 1.40045
57 15 3.24033 1.42264
57 16 3.34433 1.36336
57 17 3.34 1.38035
57 18 2.88333 1.41542
57 19 3.153 1.44428
57 20 3.53867 1.38582
57 21 3.3305 1.42395
57 22 2.90717 1.28721
57 23 3.27217 1.40264
57 24 3.83117 1.41078
57 25 3.77767 1.43199
57 26 4.61483 1.4763
57 27 4.53217 1.43211
57 28 3.774 1.4293
57 29 4.219 1.45695
57 30 3.964 1.44039
57 31 3.815 1.47776
57 32 3.84183 1.36938
57 33 3.97633 1.40468
57 34 3.2525 1.37794
57 35 3.1535 1.33576
57 36 2.8775 1.36373
57 37 3.503 1.41586
57 38 3.24917 1.41237
57 39 3.4045 1.44956
57 40 3.6995 1.45985
57 41 4.94583 1.50219
57 42 4.992 1.45014
57 43 4.52733 1.40203
57 44 4.32567 1.50035
57 45 4.16117 1.37401
57 46 3.47733 1.3194
57 47 2.5555 1.29174
57 48 2.7035 1.3415
57 49 2.61017 1.33185
57 50 2.63917 1.35102
57 51 2.8245 1.37999
57 52 3.59417 1.42098
57 53 4.40867 1.52095
57 54 4.37667 1.4909
57 55 3.83633 1.34716
57 56 2.602 1.19592
57 57 1.44467 0.969337
57 58 2.40317 1.23827
57 59 3.61583 1.4097
57 60 4.107 1.60319
57 61 3.34917 1.52447
57 62 3.57833 1.57157
57 63 3.91133 1.48709
57 64 3.5035 1.45132
57 65 3.23167 1.40322
57 66 3.191 1.40149
57 67 3.296 1.38591
57 68 3.16333 1.36346
57 69 2.52583 1.31286
57 70 2.2435 1.27038

58 1 3.43367 1.51622
58 2 3.25183 1.49902
58 3 3.12567 1.4832
58 4 2.98167 1.44949
58 5 3.10367 1.46796
58 6 3.12583 1.47005
58 7 3.1795 1.44612
58 8 3.86583 1.47969
58 9 3.79717 1.49857
58 10 4.69867 1.38076
58 11 4.4395 1.21492
58 12 4.46433 1.27807
58 13 4.60733 1.45505
58 14 4.14117 1.48769
58 15 3.375 1.45569
58 16 3.479 1.42324
58 17 3.47467 1.43598
58 18 3.018 1.46285
58 19 3.28767 1.48479
58 20 3.67333 1.42088
58 21 3.46517 1.45172
58 22 3.04183 1.32881
58 23 3.40683 1.43792
58 24 3.96583 1.46648
58 25 3.91233 1.49554
58 26 4.7495 1.53035
58 27 4.66683 1.49315
58 28 3.90867 1.47581
58 29 4.35367 1.49563
58 30 4.09867 1.48771
58 31 3.94967 1.53185
58 32 3.9765 1.42232
58 33 4.111 1.4722
58 34 3.38717 1.44404
58 35 3.28817 1.36849
58 36 3.01217 1.4142
58 37 3.63767 1.48514
58 38 3.38383 1.45851
58 39 3.53917 1.49447
58 40 3.83417 1.50755
58 41 5.0805 1.57048
58 42 5.12667 1.51425
58 43 4.662 1.49325
58 44 4.46033 1.56708
58 45 4.2955 1.44377
58 46 3.6135 1.37361
58 47 2.69133 1.37432
58 48 2.83817 1.41374
58 49 2.74483 1.40964
58 50 2.77383 1.41139
58 51 2.95917 1.42938
58 52 3.72883 1.46731
58 53 4.54333 1.5637
58 54 4.51167 1.55429
58 55 4.11867 1.48531
58 56 3.28383 1.38741
58 57 2.40317 1.23827
58 58 1.57933 1.04371
58 59 3.03183 1.26825
58 60 3.97867 1.55613
58 61 3.48383 1.60055
58 62 3.713 1.64509
58 63 4.046 1.5229
58 64 3.63817 1.49695
58 65 3.36633 1.45755
58 66 3.32567 1.44777
58 67 3.43067 1.42569
58 68 3.298 1.42052
58 69 2.6605 1.374
58 70 2.37817 1.32142

59 1 4.17517 1.56369
59 2 3.99333 1.56021
59 3 3.85367 1.52291
59 4 3.59983 1.42667
59 5 3.61483 1.39958
59 6 3.719 1.42947
59 7 3.88733 1.47783
59 8 4.60483 1.49623
59 9 4.5385 1.53618
59 10 4.94533 1.36723
59 11 4.67233 1.31263
59 12 5.03233 1.39031
59 13 5.36783 1.55206
59 14 4.88267 1.55421
59 15 4.1165 1.53239
59 16 4.2205 1.4805
59 17 4.21617 1.48687
59 18 3.7595 1.50421
59 19 4.02917 1.53286
59 20 4.41483 1.47707
59 21 4.20667 1.50052
59 22 3.78333 1.40395
59 23 4.14833 1.49232
59 24 4.70733 1.50643
59 25 4.65383 1.52702
59 26 5.491 1.5849
59 27 5.40833 1.54334
59 28 4.65017 1.52002
59 29 5.09517 1.56248
59 30 4.84017 1.55357
59 31 4.69117 1.59524
59 32 4.718 1.48059
59 33 4.8525 1.52239
59 34 4.12867 1.49691
59 35 4.02967 1.4199
59 36 3.75367 1.47467
59 37 4.37917 1.53462
59 38 4.12533 1.52925
59 39 4.28067 1.56649
59 40 4.57567 1.56541
59 41 5.822 1.63043
59 42 5.86817 1.55978
59 43 5.4035 1.53742
59 44 5.2015 1.59235
59 45 5.03733 1.49954
59 46 4.355 1.4437
59 47 3.43283 1.42788
59 48 3.57967 1.45808
59 49 3.48633 1.45523
59 50 3.51533 1.47178
59 51 3.70067 1.50792
59 52 4.47033 1.52573
59 53 5.28483 1.62111
59 54 5.25317 1.61124
59 55 4.86017 1.54562
59 56 4.14583 1.49249
59 57 3.61583 1.4097
59 58 3.03183 1.26825
59 59 2.32083 1.12455
59 60 3.69783 1.4432
59 61 4.10067 1.61931
59 62 4.4545 1.74106
59 63 4.7875 1.60124
59 64 4.37967 1.55686
59 65 4.10783 1.50306
59 66 4.06717 1.50897
59 67 4.17217 1.49283
59 68 4.0395 1.48367
59 69 3.402 1.45558
59 70 3.11967 1.39047

60 1 4.51783 1.6886
60 2 4.30633 1.68081
60 3 4.04333 1.57324
60 4 3.719 1.47367
60 5 3.8405 1.46311
60 6 4.03417 1.55034
60 7 4.21117 1.61108
60 8 4.93933 1.50091
60 9 4.87083 1.56296
60 10 4.79017 1.43672
60 11 5.07017 1.37133
60 12 5.56167 1.45539
60 13 5.71183 1.697
60 14 5.226 1.67717
60 15 4.45983 1.6366
60 16 4.56383 1.61192
60 17 4.5595 1.61323
60 18 4.10283 1.62499
60 19 4.3725 1.64945
60 20 4.75817 1.59468
60 21 4.55 1.6123
60 22 4.12667 1.536
60 23 4.49167 1.59625
60 24 5.05067 1.61857
60 25 4.99717 1.64787
60 26 5.83433 1.67737
60 27 5.75167 1.64134
60 28 4.9935 1.67633
60 29 5.4385 1.71802
60 30 5.1835 1.70249
60 31 5.0345 1.75509
60 32 5.06133 1.62897
60 33 5.19583 1.66996
60 34 4.472 1.61994
60 35 4.373 1.4994
60 36 4.097 1.52936
60 37 4.7225 1.67247
60 38 4.46867 1.6385
60 39 4.624 1.70363
60 40 4.919 1.72282
60 41 6.16533 1.75518
60 42 6.2115 1.65666
60 43 5.74683 1.63994
60 44 5.54517 1.70498
60 45 5.38067 1.60087
60 46 4.69833 1.56502
60 47 3.77617 1.56293
60 48 3.923 1.57524
60 49 3.82967 1.56109
60 50 3.85867 1.59018
60 51 4.044 1.6318
60 52 4.81367 1.6577
60 53 5.62817 1.71881
60 54 5.5965 1.75566
60 55 5.2035 1.66875
60 56 4.48917 1.64809
60 57 4.107 1.60319
60 58 3.97867 1.55613
60 59 3.69783 1.4432
60 60 2.66417 1.2848
60 61 3.69767 1.6295
60 62 4.69667 1.87634
60 63 5.13067 1.73461
60 64 4.723 1.68542
60 65 4.45117 1.63007
60 66 4.4105 1.63708
60 67 4.5155 1.60968
60 68 4.38283 1.58994
60 69 3.74533 1.56424
60 70 3.463 1.5309

61 1 3.64033 1.48423
61 2 3.2475 1.39521
61 3 3.02033 1.32108
61 4 2.9745 1.37992
61 5 3.3115 1.54026
61 6 3.44533 1.63451
61 7 3.50233 1.59028
61 8 4.17817 1.46451
61 9 4.1115 1.49823
61 10 4.90917 1.56617
61 11 5.34917 1.50565
61 12 5.08367 1.49522
61 13 4.95217 1.54794
61 14 4.46633 1.56171
61 15 3.70017 1.54679
61 16 3.80417 1.51769
61 17 3.79983 1.51473
61 18 3.34317 1.53485
61 19 3.61283 1.56286
61 20 3.9985 1.51289
61 21 3.79033 1.53732
61 22 3.367 1.43061
61 23 3.732 1.52879
61 24 4.291 1.53527
61 25 4.2375 1.55288
61 26 5.07467 1.58761
61 27 4.992 1.57064
61 28 4.23383 1.58497
61 29 4.67883 1.61854
61 30 4.42383 1.59559
61 31 4.27483 1.66701
61 32 4.30167 1.53514
61 33 4.43617 1.57638
61 34 3.71233 1.51711
61 35 3.61333 1.42774
61 36 3.33733 1.46364
61 37 3.96283 1.55343
61 38 3.703 1.53844
61 39 3.85083 1.57902
61 40 4.1525 1.60235
61 41 5.40567 1.6504
61 42 5.45167 1.58716
61 43 4.98717 1.54929
61 44 4.7855 1.62157
61 45 4.621 1.53232
61 46 3.93867 1.49059
61 47 3.0165 1.46874
61 48 3.16333 1.48863
61 49 3.07 1.45422
61 50 3.099 1.47498
61 51 3.28433 1.51155
61 52 4.054 1.55609
61 53 4.8685 1.65001
61 54 4.83683 1.62086
61 55 4.44383 1.54615
61 56 3.7295 1.52098
61 57 3.34917 1.52447
61 58 3.48383 1.60055
61 59 4.10067 1.61931
61 60 3.69767 1.6295
61 61 1.9045 1.16136
61 62 3.24983 1.49815
61 63 4.18283 1.55961
61 64 3.948 1.56248
61 65 3.6915 1.54843
61 66 3.65083 1.5438
61 67 3.75583 1.50461
61 68 3.62317 1.48901
61 69 2.98567 1.48621
61 70 2.70333 1.42255

62 1 3.47817 1.36573
62 2 3.15067 1.29741
62 3 3.27917 1.39699
62 4 3.41283 1.56678
62 5 3.676 1.72425
62 6 3.72183 1.74799
62 7 3.74583 1.68431
62 8 4.4215 1.51123
62 9 4.35167 1.51833
62 10 5.4295 1.66565
62 11 5.673 1.60666
62 12 5.329 1.56005
62 13 5.18133 1.63354
62 14 4.6955 1.61384
62 15 3.92933 1.61194
62 16 4.03333 1.56521
62 17 4.029 1.56902
62 18 3.57233 1.58232
62 19 3.842 1.61464
62 20 4.22767 1.56627
62 21 4.0195 1.60449
62 22 3.59617 1.47595
62 23 3.96117 1.5521
62 24 4.52017 1.5754
62 25 4.46667 1.59861
62 26 5.30383 1.63765
62 27 5.22117 1.61921
62 28 4.463 1.64063
62 29 4.908 1.66138
62 30 4.653 1.65266
62 31 4.504 1.71133
62 32 4.53083 1.58168
62 33 4.66533 1.62583
62 34 3.9415 1.57145
62 35 3.84183 1.42871
62 36 3.53167 1.46879
62 37 4.18667 1.58918
62 38 3.89633 1.5496
62 39 3.9735 1.57663
62 40 4.35433 1.65846
62 41 5.63483 1.72834
62 42 5.681 1.64893
62 43 5.21633 1.61222
62 44 5.01467 1.69126
62 45 4.85017 1.60771
62 46 4.16783 1.54683
62 47 3.24567 1.52252
62 48 3.3925 1.53931
62 49 3.29917 1.50367
62 50 3.32817 1.51858
62 51 3.5135 1.5671
62 52 4.28317 1.62159
62 53 5.09767 1.70536
62 54 5.066 1.68413
62 55 4.673 1.61545
62 56 3.95867 1.579
62 57 3.57833 1.57157
62 58 3.713 1.64509
62 59 4.4545 1.74106
62 60 4.69667 1.87634
62 61 3.24983 1.49815
62 62 2.13367 1.22304
62 63 3.44683 1.34429
62 64 3.92283 1.51145
62 65 3.91967 1.58448
62 66 3.87983 1.60358
62 67 3.985 1.56231
62 68 3.85233 1.54084
62 69 3.21483 1.52324
62 70 2.9325 1.46865

63 1 3.4605 1.23953
63 2 3.59767 1.31525
63 3 3.862 1.42021
63 4 3.85933 1.4899
63 5 4.02717 1.56644
63 6 4.05867 1.56639
63 7 4.07983 1.52584
63 8 4.75467 1.56817
63 9 4.68467 1.57053
63 10 5.77117 1.55569
63 11 6.00633 1.46808
63 12 5.662 1.49782
63 13 5.51433 1.53823
63 14 5.0285 1.52282
63 15 4.26233 1.52177
63 16 4.36633 1.45915
63 17 4.362 1.48816
63 18 3.90533 1.49264
63 19 4.175 1.52602
63 20 4.56067 1.48414
63 21 4.3525 1.52484
63 22 3.92917 1.39836
63 23 4.29417 1.50477
63 24 4.85317 1.52051
63 25 4.79967 1.5571
63 26 5.63683 1.58029
63 27 5.55417 1.57196
63 28 4.796 1.55254
63 29 5.241 1.55109
63 30 4.986 1.53009
63 31 4.837 1.57069
63 32 4.86383 1.48041
63 33 4.99833 1.51986
63 34 4.2745 1.478
63 35 4.15917 1.39172
63 36 3.754 1.44631
63 37 4.4645 1.47323
63 38 4.10583 1.45381
63 39 4.34833 1.50719
63 40 4.7195 1.59515
63 41 5.96783 1.63598
63 42 6.014 1.58204
63 43 5.54933 1.5288
63 44 5.34767 1.61109
63 45 5.18317 1.52354
63 46 4.50083 1.45968
63 47 3.57867 1.4224
63 48 3.7255 1.45103
63 49 3.63217 1.42263
63 50 3.66117 1.43552
63 51 3.8465 1.47193
63 52 4.61617 1.52159
63 53 5.43067 1.6148
63 54 5.399 1.58865
63 55 5.006 1.54573
63 56 4.29167 1.51037
63 57 3.91133 1.48709
63 58 4.046 1.5229
63 59 4.7875 1.60124
63 60 5.13067 1.73461
63 61 4.18283 1.55961
63 62 3.44683 1.34429
63 63 2.46667 1.11978
63 64 3.48833 1.29621
63 65 4.06067 1.41682
63 66 4.20167 1.49881
63 67 4.318 1.48422
63 68 4.18533 1.4821
63 69 3.54783 1.45349
63 70 3.2655 1.39331

64 1 3.4825 1.31123
64 2 3.6395 1.40743
64 3 3.60283 1.45766
64 4 3.46367 1.46834
64 5 3.61933 1.50414
64 6 3.65083 1.5237
64 7 3.672 1.48225
64 8 4.34683 1.55622
64 9 4.27567 1.55939
64 10 5.364 1.52364
64 11 5.5985 1.44614
64 12 5.25417 1.47294
64 13 5.1065 1.50318
64 14 4.62067 1.49088
64 15 3.8545 1.48348
64 16 3.9585 1.43186
64 17 3.95417 1.44777
64 18 3.4975 1.4583
64 19 3.76717 1.49956
64 20 4.15283 1.43383
64 21 3.94467 1.47916
64 22 3.52133 1.35593
64 23 3.88633 1.46095
64 24 4.44533 1.46945
64 25 4.39183 1.50951
64 26 5.229 1.5373
64 27 5.14633 1.51875
64 28 4.38817 1.48597
64 29 4.83317 1.48584
64 30 4.57817 1.49515
64 31 4.42917 1.53505
64 32 4.456 1.44017
64 33 4.5905 1.48933
64 34 3.866 1.45295
64 35 3.69583 1.37829
64 36 3.28717 1.37199
64 37 3.98083 1.46018
64 38 3.81583 1.45485
64 39 4.01767 1.50191
64 40 4.31367 1.53697
64 41 5.56 1.5845
64 42 5.60617 1.53245
64 43 5.1415 1.49662
64 44 4.93983 1.57697
64 45 4.77533 1.46705
64 46 4.093 1.4167
64 47 3.17083 1.38529
64 48 3.31767 1.40479
64 49 3.22433 1.39655
64 50 3.25333 1.41522
64 51 3.43867 1.43
64 52 4.20833 1.465
64 53 5.02283 1.5841
64 54 4.99117 1.55918
64 55 4.59817 1.50663
64 56 3.88383 1.47017
64 57 3.5035 1.45132
64 58 3.63817 1.49695
64 59 4.37967 1.55686
64 60 4.723 1.68542
64 61 3.948 1.56248
64 62 3.92283 1.51145
64 63 3.48833 1.29621
64 64 2.05883 1.07145
64 65 2.88483 1.22047
64 66 3.47217 1.34433
64 67 3.89767 1.39697
64 68 3.7775 1.43084
64 69 3.14 1.39801
64 70 2.85767 1.33716

65 1 3.552 1.3801
65 2 3.45833 1.42674
65 3 3.33333 1.42952
65 4 3.19183 1.42059
65 5 3.3475 1.46916
65 6 3.379 1.48886
65 7 3.40017 1.45386
65 8 4.0445 1.51597
65 9 3.982 1.5073
65 10 5.09217 1.47331
65 11 5.32667 1.39354
65 12 4.98233 1.41069
65 13 4.83467 1.45476
65 14 4.34883 1.46247
65 15 3.58267 1.45814
65 16 3.68667 1.3923
65 17 3.68233 1.39539
65 18 3.22567 1.42363
65 19 3.49533 1.44636
65 20 3.881 1.39567
65 21 3.67283 1.44172
65 22 3.2495 1.32096
65 23 3.6145 1.4211
65 24 4.1735 1.42794
65 25 4.12 1.4632
65 26 4.95717 1.50654
65 27 4.8745 1.48672
65 28 4.11633 1.44088
65 29 4.56133 1.45896
65 30 4.30633 1.44492
65 31 4.15733 1.49653
65 32 4.18417 1.39353
65 33 4.31867 1.44468
65 34 3.59483 1.40618
65 35 3.42833 1.34692
65 36 3.003 1.31059
65 37 3.7735 1.42088
65 38 3.5855 1.44696
65 39 3.74683 1.45719
65 40 4.04183 1.47909
65 41 5.28817 1.5406
65 42 5.33433 1.49594
65 43 4.86967 1.47126
65 44 4.668 1.5558
65 45 4.5035 1.42326
65 46 3.82117 1.36056
65 47 2.899 1.34503
65 48 3.04583 1.37042
65 49 2.9525 1.36977
65 50 2.9815 1.36556
65 51 3.16683 1.40001
65 52 3.9365 1.44582
65 53 4.751 1.54779
65 54 4.71933 1.50916
65 55 4.32633 1.45126
65 56 3.612 1.42764
65 57 3.23167 1.40322
65 58 3.36633 1.45755
65 59 4.10783 1.50306
65 60 4.45117 1.63007
65 61 3.6915 1.54843
65 62 3.91967 1.58448
65 63 4.06067 1.41682
65 64 2.88483 1.22047
65 65 1.787 1.01404
65 66 2.63183 1.18323
65 67 3.4325 1.27534
65 68 3.504 1.35325
65 69 2.86817 1.35778
65 70 2.58583 1.2845

66 1 3.58317 1.44295
66 2 3.41883 1.45891
66 3 3.29267 1.42396
66 4 3.15117 1.40415
66 5 3.30683 1.46902
66 6 3.33833 1.46029
66 7 3.35567 1.42801
66 8 4.0335 1.52776
66 9 3.96433 1.53796
66 10 5.0515 1.46338
66 11 5.286 1.37885
66 12 4.94167 1.40733
66 13 4.794 1.44206
66 14 4.30817 1.45182
66 15 3.542 1.44234
66 16 3.646 1.38021
66 17 3.64167 1.38344
66 18 3.185 1.42925
66 19 3.45467 1.45934
66 20 3.84033 1.40182
66 21 3.63217 1.4476
66 22 3.20883 1.30865
66 23 3.57383 1.43022
66 24 4.13283 1.43462
66 25 4.07933 1.45716
66 26 4.9165 1.50469
66 27 4.83383 1.47397
66 28 4.07567 1.46288
66 29 4.52067 1.46502
66 30 4.26567 1.45695
66 31 4.11667 1.49491
66 32 4.1435 1.40007
66 33 4.278 1.43283
66 34 3.55417 1.41022
66 35 3.45317 1.37371
66 36 3.117 1.37792
66 37 3.80467 1.44423
66 38 3.55083 1.4418
66 39 3.70617 1.46782
66 40 4.00117 1.50715
66 41 5.2475 1.5335
66 42 5.29367 1.50069
66 43 4.829 1.46542
66 44 4.62733 1.54901
66 45 4.46283 1.42742
66 46 3.7805 1.35782
66 47 2.85833 1.35669
66 48 3.00517 1.39013
66 49 2.91183 1.3788
66 50 2.94083 1.35807
66 51 3.12617 1.37099
66 52 3.89583 1.43223
66 53 4.71033 1.55512
66 54 4.67867 1.51057
66 55 4.28567 1.42471
66 56 3.57133 1.43127
66 57 3.191 1.40149
66 58 3.32567 1.44777
66 59 4.06717 1.50897
66 60 4.4105 1.63708
66 61 3.65083 1.5438
66 62 3.87983 1.60358
66 63 4.20167 1.49881
66 64 3.47217 1.34433
66 65 2.63183 1.18323
66 66 1.74633 1.00832
66 67 2.76283 1.16028
66 68 3.24267 1.2651
66 69 2.82717 1.3333
66 70 2.54517 1.29228

67 1 3.69867 1.48533
67 2 3.52383 1.45273
67 3 3.39767 1.41347
67 4 3.25617 1.40732
67 5 3.41183 1.44494
67 6 3.443 1.44131
67 7 3.4645 1.41353
67 8 4.13933 1.50431
67 9 4.06933 1.49351
67 10 5.1565 1.42981
67 11 5.391 1.36509
67 12 5.04667 1.35946
67 13 4.899 1.42728
67 14 4.41317 1.41733
67 15 3.647 1.41012
67 16 3.751 1.34635
67 17 3.74667 1.3479
67 18 3.29 1.39827
67 19 3.55967 1.43995
67 20 3.94533 1.39546
67 21 3.73717 1.40619
67 22 3.31383 1.27096
67 23 3.67883 1.40214
67 24 4.23783 1.40854
67 25 4.18433 1.44858
67 26 5.0215 1.48167
67 27 4.93883 1.45881
67 28 4.18067 1.45244
67 29 4.62567 1.44781
67 30 4.37067 1.43271
67 31 4.22167 1.47076
67 32 4.2485 1.37513
67 33 4.383 1.4051
67 34 3.65917 1.39166
67 35 3.56017 1.33369
67 36 3.28417 1.38749
67 37 3.90967 1.42599
67 38 3.65583 1.4134
67 39 3.81117 1.44898
67 40 4.10617 1.48725
67 41 5.3525 1.52582
67 42 5.39867 1.47469
67 43 4.934 1.44912
67 44 4.73233 1.52589
67 45 4.56783 1.40036
67 46 3.8855 1.34513
67 47 2.96333 1.32034
67 48 3.11017 1.35426
67 49 3.01683 1.35472
67 50 3.04583 1.33718
67 51 3.23117 1.36933
67 52 4.00083 1.41392
67 53 4.81533 1.52728
67 54 4.78367 1.47713
67 55 4.39067 1.41078
67 56 3.67633 1.39436
67 57 3.296 1.38591
67 58 3.43067 1.42569
67 59 4.17217 1.49283
67 60 4.5155 1.60968
67 61 3.75583 1.50461
67 62 3.985 1.56231
67 63 4.318 1.48422
67 64 3.89767 1.39697
67 65 3.4325 1.27534
67 66 2.76283 1.16028
67 67 1.85133 0.974619
67 68 2.5315 1.12993
67 69 2.7895 1.25333
67 70 2.64983 1.25056

68 1 3.56983 1.47483
68 2 3.39117 1.42952
68 3 3.265 1.39204
68 4 3.1235 1.37403
68 5 3.2785 1.42733
68 6 3.31067 1.42905
68 7 3.33183 1.39203
68 8 4.00667 1.49419
68 9 3.93667 1.49543
68 10 5.02383 1.4264
68 11 5.25833 1.35324
68 12 4.914 1.36746
68 13 4.76633 1.418
68 14 4.2805 1.41968
68 15 3.51433 1.39827
68 16 3.61833 1.33405
68 17 3.614 1.34587
68 18 3.15733 1.38549
68 19 3.427 1.432
68 20 3.81267 1.38417
68 21 3.6045 1.40676
68 22 3.18117 1.26109
68 23 3.54617 1.38919
68 24 4.10517 1.41978
68 25 4.05167 1.44084
68 26 4.88883 1.47586
68 27 4.80617 1.45118
68 28 4.048 1.43911
68 29 4.493 1.44256
68 30 4.238 1.41893
68 31 4.089 1.46904
68 32 4.11583 1.36385
68 33 4.25033 1.40925
68 34 3.5265 1.37852
68 35 3.4275 1.32855
68 36 3.1515 1.36867
68 37 3.777 1.41902
68 38 3.52317 1.4138
68 39 3.6785 1.44758
68 40 3.9735 1.47109
68 41 5.21983 1.52134
68 42 5.266 1.47361
68 43 4.80133 1.44437
68 44 4.59967 1.50687
68 45 4.43517 1.3912
68 46 3.75283 1.32505
68 47 2.83067 1.30333
68 48 2.9775 1.3328
68 49 2.88417 1.32932
68 50 2.91317 1.33865
68 51 3.0985 1.35183
68 52 3.86817 1.4091
68 53 4.68267 1.51412
68 54 4.651 1.4694
68 55 4.258 1.41367
68 56 3.54367 1.37152
68 57 3.16333 1.36346
68 58 3.298 1.42052
68 59 4.0395 1.48367
68 60 4.38283 1.58994
68 61 3.62317 1.48901
68 62 3.85233 1.54084
68 63 4.18533 1.4821
68 64 3.7775 1.43084
68 65 3.504 1.35325
68 66 3.24267 1.2651
68 67 2.5315 1.12993
68 68 1.71867 0.955959
68 69 2.249 1.12443
68 70 2.42683 1.19525

69 1 2.9355 1.43351
69 2 2.75367 1.39343
69 3 2.6275 1.36408
69 4 2.48567 1.32909
69 5 2.64167 1.39029
69 6 2.67317 1.39582
69 7 2.69433 1.36672
69 8 3.36917 1.45979
69 9 3.29917 1.45683
69 10 4.38633 1.39491
69 11 4.62083 1.30883
69 12 4.2765 1.33693
69 13 4.12883 1.3856
69 14 3.643 1.38656
69 15 2.87683 1.38986
69 16 2.98083 1.31204
69 17 2.9765 1.31084
69 18 2.51983 1.34966
69 19 2.7895 1.39623
69 20 3.17517 1.32971
69 21 2.967 1.35852
69 22 2.54367 1.22381
69 23 2.90867 1.35375
69 24 3.46767 1.38165
69 25 3.41417 1.41266
69 26 4.25133 1.44631
69 27 4.16867 1.40163
69 28 3.4105 1.39548
69 29 3.8555 1.39735
69 30 3.6005 1.36158
69 31 3.4515 1.43246
69 32 3.47833 1.32384
69 33 3.61283 1.37547
69 34 2.889 1.34265
69 35 2.79 1.28278
69 36 2.514 1.33272
69 37 3.1395 1.37455
69 38 2.88567 1.38259
69 39 3.041 1.43111
69 40 3.336 1.44005
69 41 4.58233 1.48118
69 42 4.6285 1.44318
69 43 4.16383 1.40201
69 44 3.96217 1.47231
69 45 3.79767 1.36556
69 46 3.11533 1.2959
69 47 2.19317 1.26617
69 48 2.34 1.30014
69 49 2.24667 1.28159
69 50 2.27567 1.28662
69 51 2.461 1.31812
69 52 3.23067 1.3852
69 53 4.04517 1.48722
69 54 4.0135 1.4341
69 55 3.6205 1.39575
69 56 2.90617 1.35229
69 57 2.52583 1.31286
69 58 2.6605 1.374
69 59 3.402 1.45558
69 60 3.74533 1.56424
69 61 2.98567 1.48621
69 62 3.21483 1.52324
69 63 3.54783 1.45349
69 64 3.14 1.39801
69 65 2.86817 1.35778
69 66 2.82717 1.3333
69 67 2.7895 1.25333
69 68 2.249 1.12443
69 69 1.08117 0.906219
69 70 1.446 1.03283

70 1 2.65283 1.3683
70 2 2.47133 1.34393
70 3 2.343 1.31098
70 4 2.2035 1.28611
70 5 2.35933 1.35049
70 6 2.39083 1.348
70 7 2.412 1.30548
70 8 3.08683 1.38154
70 9 3.01683 1.38537
70 10 4.104 1.32946
70 11 4.3385 1.26567
70 12 3.99417 1.2821
70 13 3.8465 1.31881
70 14 3.36067 1.31919
70 15 2.5945 1.31874
70 16 2.6985 1.24602
70 17 2.69417 1.25179
70 18 2.2375 1.29542
70 19 2.50717 1.33038
70 20 2.89283 1.25075
70 21 2.68467 1.30188
70 22 2.26133 1.15889
70 23 2.62633 1.29615
70 24 3.18533 1.30075
70 25 3.13183 1.34768
70 26 3.969 1.40321
70 27 3.88633 1.35069
70 28 3.12817 1.32632
70 29 3.57317 1.34783
70 30 3.31817 1.33502
70 31 3.16917 1.39173
70 32 3.196 1.26698
70 33 3.3305 1.32424
70 34 2.60667 1.27684
70 35 2.50767 1.22036
70 36 2.23167 1.27528
70 37 2.85717 1.30797
70 38 2.60333 1.32863
70 39 2.75867 1.36946
70 40 3.05367 1.37689
70 41 4.3 1.42256
70 42 4.34617 1.37988
70 43 3.8815 1.32921
70 44 3.67983 1.40784
70 45 3.51533 1.29078
70 46 2.833 1.23009
70 47 1.91083 1.20246
70 48 2.05767 1.23397
70 49 1.96433 1.21028
70 50 1.99333 1.22608
70 51 2.17867 1.26007
70 52 2.94833 1.32325
70 53 3.76283 1.42733
70 54 3.73117 1.36951
70 55 3.33817 1.30976
70 56 2.62383 1.29629
70 57 2.2435 1.27038
70 58 2.37817 1.32142
70 59 3.11967 1.39047
70 60 3.463 1.5309
70 61 2.70333 1.42255
70 62 2.9325 1.46865
70 63 3.2655 1.39331
70 64 2.85767 1.33716
70 65 2.58583 1.2845
70 66 2.54517 1.29228
70 67 2.64983 1.25056
70 68 2.42683 1.19525
70 69 1.446 1.03283
70 70 0.798833 0.809363
