# Supplementary material for: Potential effects of metal ion induced two-state allostery on the regulatory mechanism of add adenine riboswitch
Source: Commun Biol. 2022 Oct 22;5:1120. doi: 10.1038/s42003-022-04096-z (PMC9588036; doi:10.1038/s42003-022-04096-z)
Supplement: Supplementary file 5 — Supplementary Data 2 [file 42003_2022_4096_MOESM5_ESM.zip › Supplementary Data 2/fig4_data/k-2d-mgf0.3-1.txt]

1 1 0.229167 0.478858
1 2 0.0873333 0.294461
1 3 0.0211667 0.143942
1 4 0 0
1 5 0 0
1 6 0 0
1 7 0 0
1 8 0 0
1 9 0 0
1 10 0 0
1 11 0 0
1 12 0 0
1 13 0 0
1 14 0 0
1 15 0 0
1 16 0 0
1 17 0 0
1 18 0 0
1 19 0 0
1 20 0 0
1 21 0 0
1 22 0 0
1 23 0 0
1 24 0 0
1 25 0 0
1 26 0 0
1 27 0 0
1 28 0 0
1 29 0 0
1 30 0 0
1 31 0 0
1 32 0 0
1 33 0 0
1 34 0 0
1 35 0 0
1 36 0 0
1 37 0 0
1 38 0 0
1 39 0 0
1 40 0 0
1 41 0 0
1 42 0 0
1 43 0 0
1 44 0 0
1 45 0 0
1 46 0 0
1 47 0 0
1 48 0 0
1 49 0 0
1 50 0 0
1 51 0 0
1 52 0 0
1 53 0 0
1 54 0 0
1 55 0 0
1 56 0 0
1 57 0 0
1 58 0 0
1 59 0 0
1 60 0 0
1 61 0.0173333 0.131778
1 62 0.066 0.261365
1 63 0.0705 0.263057
1 64 0.0378333 0.190797
1 65 0.0118333 0.108136
1 66 0.002 0.0446762
1 67 0.0015 0.0386999
1 68 0.00116667 0.0341371
1 69 0 0
1 70 0 0

2 1 0.0873333 0.294461
2 2 0.230333 0.476392
2 3 0.108167 0.32782
2 4 0.0216667 0.145597
2 5 0 0
2 6 0 0
2 7 0 0
2 8 0 0
2 9 0 0
2 10 0 0
2 11 0 0
2 12 0 0
2 13 0 0
2 14 0 0
2 15 0 0
2 16 0 0
2 17 0 0
2 18 0 0
2 19 0 0
2 20 0 0
2 21 0 0
2 22 0 0
2 23 0 0
2 24 0 0
2 25 0 0
2 26 0 0
2 27 0 0
2 28 0 0
2 29 0 0
2 30 0 0
2 31 0 0
2 32 0 0
2 33 0 0
2 34 0 0
2 35 0 0
2 36 0 0
2 37 0 0
2 38 0 0
2 39 0 0
2 40 0 0
2 41 0 0
2 42 0 0
2 43 0 0
2 44 0 0
2 45 0 0
2 46 0 0
2 47 0 0
2 48 0 0
2 49 0 0
2 50 0 0
2 51 0 0
2 52 0 0
2 53 0 0
2 54 0 0
2 55 0 0
2 56 0 0
2 57 0 0
2 58 0 0
2 59 0 0
2 60 0.00316667 0.0561843
2 61 0.0608333 0.247925
2 62 0.0941667 0.304364
2 63 0.0343333 0.186602
2 64 0.0045 0.0669331
2 65 0.000166667 0.0129082
2 66 0 0
2 67 0 0
2 68 0 0
2 69 0 0
2 70 0 0

3 1 0.0211667 0.143942
3 2 0.108167 0.32782
3 3 0.267167 0.520372
3 4 0.117 0.343962
3 5 0.0206667 0.143433
3 6 0 0
3 7 0 0
3 8 0 0
3 9 0 0
3 10 0 0
3 11 0 0
3 12 0 0
3 13 0 0
3 14 0 0
3 15 0 0
3 16 0 0
3 17 0 0
3 18 0 0
3 19 0 0
3 20 0 0
3 21 0 0
3 22 0 0
3 23 0 0
3 24 0 0
3 25 0 0
3 26 0 0
3 27 0 0
3 28 0 0
3 29 0 0
3 30 0 0
3 31 0 0
3 32 0 0
3 33 0 0
3 34 0 0
3 35 0 0
3 36 0 0
3 37 0 0
3 38 0 0
3 39 0 0
3 40 0 0
3 41 0 0
3 42 0 0
3 43 0 0
3 44 0 0
3 45 0 0
3 46 0 0
3 47 0 0
3 48 0 0
3 49 0 0
3 50 0 0
3 51 0 0
3 52 0 0
3 53 0 0
3 54 0 0
3 55 0 0
3 56 0 0
3 57 0 0
3 58 0 0
3 59 0.00216667 0.0464976
3 60 0.0406667 0.200859
3 61 0.0976667 0.314852
3 62 0.0631667 0.249353
3 63 0.00866667 0.0944743
3 64 0.000166667 0.012908
3 65 0 0
3 66 0 0
3 67 0 0
3 68 0 0
3 69 0 0
3 70 0.001 0.0316065

4 1 0 0
4 2 0.0216667 0.145597
4 3 0.117 0.343962
4 4 0.257667 0.509852
4 5 0.106 0.326231
4 6 0.0191667 0.138319
4 7 0 0
4 8 0 0
4 9 0 0
4 10 0.000166667 0.0129085
4 11 0 0
4 12 0 0
4 13 0 0
4 14 0 0
4 15 0 0
4 16 0 0
4 17 0 0
4 18 0 0
4 19 0 0
4 20 0 0
4 21 0 0
4 22 0 0
4 23 0 0
4 24 0 0
4 25 0 0
4 26 0 0
4 27 0 0
4 28 0 0
4 29 0 0
4 30 0 0
4 31 0 0
4 32 0 0
4 33 0 0
4 34 0 0
4 35 0 0
4 36 0 0
4 37 0 0
4 38 0 0
4 39 0 0
4 40 0 0
4 41 0 0
4 42 0 0
4 43 0 0
4 44 0 0
4 45 0 0
4 46 0 0
4 47 0 0
4 48 0 0
4 49 0 0
4 50 0 0
4 51 0 0
4 52 0 0
4 53 0 0
4 54 0 0
4 55 0 0
4 56 0 0
4 57 0 0
4 58 0 0
4 59 0.031 0.175231
4 60 0.0931667 0.301908
4 61 0.0818333 0.28542
4 62 0.021 0.145694
4 63 0 0
4 64 0 0
4 65 0 0
4 66 0 0
4 67 0 0
4 68 0 0
4 69 0.000333333 0.0182546
4 70 0 0

5 1 0 0
5 2 0 0
5 3 0.0206667 0.143433
5 4 0.106 0.326231
5 5 0.238833 0.500453
5 6 0.0973333 0.317049
5 7 0.0188333 0.137152
5 8 0 0
5 9 0 0
5 10 0.00483333 0.0693518
5 11 0.00133333 0.0364914
5 12 0 0
5 13 0 0
5 14 0 0
5 15 0 0
5 16 0 0
5 17 0 0
5 18 0 0
5 19 0 0
5 20 0 0
5 21 0 0
5 22 0 0
5 23 0 0
5 24 0 0
5 25 0 0
5 26 0 0
5 27 0 0
5 28 0 0
5 29 0 0
5 30 0 0
5 31 0 0
5 32 0 0
5 33 0 0
5 34 0 0
5 35 0 0
5 36 0 0
5 37 0 0
5 38 0 0
5 39 0 0
5 40 0 0
5 41 0 0
5 42 0 0
5 43 0 0
5 44 0 0
5 45 0 0
5 46 0 0
5 47 0 0
5 48 0 0
5 49 0 0
5 50 0 0
5 51 0 0
5 52 0 0
5 53 0 0
5 54 0 0
5 55 0 0
5 56 0 0
5 57 0 0
5 58 0.0045 0.0669327
5 59 0.0706667 0.275699
5 60 0.0976667 0.316433
5 61 0.0375 0.198559
5 62 0.0005 0.022355
5 63 0 0
5 64 0 0
5 65 0 0
5 66 0 0
5 67 0 0
5 68 0.000166667 0.0129084
5 69 0 0
5 70 0 0

6 1 0 0
6 2 0 0
6 3 0 0
6 4 0.0191667 0.138319
6 5 0.0973333 0.317049
6 6 0.2395 0.49479
6 7 0.103667 0.319765
6 8 0.0243333 0.155164
6 9 0.0015 0.0387018
6 10 0.0315 0.174664
6 11 0.00983333 0.098672
6 12 0 0
6 13 0 0
6 14 0 0
6 15 0 0
6 16 0 0
6 17 0 0
6 18 0 0
6 19 0 0
6 20 0 0
6 21 0 0
6 22 0 0
6 23 0 0
6 24 0 0
6 25 0 0
6 26 0 0
6 27 0 0
6 28 0 0
6 29 0 0
6 30 0 0
6 31 0 0
6 32 0 0
6 33 0 0
6 34 0 0
6 35 0 0
6 36 0 0
6 37 0 0
6 38 0 0
6 39 0 0
6 40 0 0
6 41 0 0
6 42 0 0
6 43 0 0
6 44 0 0
6 45 0 0
6 46 0 0
6 47 0 0
6 48 0 0
6 49 0 0
6 50 0 0
6 51 0 0
6 52 0 0
6 53 0 0
6 54 0 0
6 55 0 0
6 56 0 0
6 57 0 0
6 58 0.0085 0.0936018
6 59 0.0565 0.247609
6 60 0.0553333 0.235808
6 61 0.0115 0.108172
6 62 0 0
6 63 0 0
6 64 0 0
6 65 0 0
6 66 0 0
6 67 0.0005 0.0223548
6 68 0 0
6 69 0 0
6 70 0 0

7 1 0 0
7 2 0 0
7 3 0 0
7 4 0 0
7 5 0.0188333 0.137152
7 6 0.103667 0.319765
7 7 0.266667 0.507506
7 8 0.129333 0.356281
7 9 0.0288333 0.167334
7 10 0.07 0.261604
7 11 0.0151667 0.122214
7 12 0 0
7 13 0 0
7 14 0 0
7 15 0 0
7 16 0 0
7 17 0 0
7 18 0 0
7 19 0 0
7 20 0 0
7 21 0 0
7 22 0 0
7 23 0 0
7 24 0 0
7 25 0 0
7 26 0 0
7 27 0 0
7 28 0 0
7 29 0 0
7 30 0 0
7 31 0 0
7 32 0 0
7 33 0 0
7 34 0 0
7 35 0.000666667 0.0258119
7 36 0 0
7 37 0 0
7 38 0 0
7 39 0 0
7 40 0 0
7 41 0 0
7 42 0 0
7 43 0 0
7 44 0 0
7 45 0 0
7 46 0 0
7 47 0 0
7 48 0 0
7 49 0 0
7 50 0 0
7 51 0 0
7 52 0 0
7 53 0 0
7 54 0 0
7 55 0 0
7 56 0 0
7 57 0.000166667 0.0129087
7 58 0.00133333 0.0364918
7 59 0.0133333 0.114697
7 60 0.013 0.113273
7 61 0.00183333 0.0427786
7 62 0 0
7 63 0 0
7 64 0 0
7 65 0 0
7 66 0 0
7 67 0 0
7 68 0 0
7 69 0 0
7 70 0 0

8 1 0 0
8 2 0 0
8 3 0 0
8 4 0 0
8 5 0 0
8 6 0.0243333 0.155164
8 7 0.129333 0.356281
8 8 0.337833 0.566016
8 9 0.1435 0.370002
8 10 0.0988333 0.309941
8 11 0.017 0.130557
8 12 0 0
8 13 0 0
8 14 0 0
8 15 0 0
8 16 0 0
8 17 0 0
8 18 0 0
8 19 0 0
8 20 0 0
8 21 0 0
8 22 0 0
8 23 0 0
8 24 0 0
8 25 0 0
8 26 0 0
8 27 0 0
8 28 0 0
8 29 0 0
8 30 0 0
8 31 0 0
8 32 0 0
8 33 0.0015 0.0387007
8 34 0.0265 0.163699
8 35 0.0631667 0.250021
8 36 0.00133333 0.0364922
8 37 0 0
8 38 0 0
8 39 0 0
8 40 0 0
8 41 0 0
8 42 0 0
8 43 0 0
8 44 0 0
8 45 0 0
8 46 0 0
8 47 0 0
8 48 0 0
8 49 0 0
8 50 0 0
8 51 0 0
8 52 0 0
8 53 0 0
8 54 0 0
8 55 0 0
8 56 0 0
8 57 0 0
8 58 0 0
8 59 0.000666667 0.0258114
8 60 0.004 0.0631184
8 61 0 0
8 62 0 0
8 63 0 0
8 64 0 0
8 65 0.000333333 0.0182546
8 66 0 0
8 67 0 0
8 68 0 0
8 69 0 0
8 70 0 0

9 1 0 0
9 2 0 0
9 3 0 0
9 4 0 0
9 5 0 0
9 6 0.0015 0.0387018
9 7 0.0288333 0.167334
9 8 0.1435 0.370002
9 9 0.478833 0.673955
9 10 0.102333 0.31176
9 11 0.0175 0.132388
9 12 0 0
9 13 0.00433333 0.0656865
9 14 0.00116667 0.0341368
9 15 0 0
9 16 0 0
9 17 0 0
9 18 0 0
9 19 0 0
9 20 0 0
9 21 0 0
9 22 0 0
9 23 0 0
9 24 0 0
9 25 0 0
9 26 0 0
9 27 0 0
9 28 0 0
9 29 0 0
9 30 0 0
9 31 0 0
9 32 0 0
9 33 0.0636667 0.247553
9 34 0.192333 0.430511
9 35 0.1615 0.392951
9 36 0.00516667 0.0716937
9 37 0.0015 0.0387003
9 38 0 0
9 39 0 0
9 40 0 0
9 41 0 0
9 42 0 0
9 43 0 0
9 44 0 0
9 45 0 0
9 46 0 0
9 47 0 0
9 48 0 0
9 49 0 0
9 50 0 0
9 51 0 0
9 52 0 0
9 53 0 0
9 54 0 0
9 55 0 0
9 56 0 0
9 57 0 0
9 58 0 0
9 59 0 0
9 60 0.00416667 0.0644151
9 61 0.000166667 0.0129087
9 62 0 0
9 63 0.0005 0.0223549
9 64 0.000333333 0.0182546
9 65 0 0
9 66 0 0
9 67 0 0
9 68 0 0
9 69 0 0
9 70 0 0

10 1 0 0
10 2 0 0
10 3 0 0
10 4 0.000166667 0.0129085
10 5 0.00483333 0.0693518
10 6 0.0315 0.174664
10 7 0.07 0.261604
10 8 0.0988333 0.309941
10 9 0.102333 0.31176
10 10 1.2715 0.538023
10 11 1.114 0.414334
10 12 0.740167 0.459328
10 13 0.000166667 0.0129079
10 14 0 0
10 15 0 0
10 16 0 0
10 17 0 0
10 18 0 0
10 19 0 0
10 20 0 0
10 21 0 0
10 22 0 0
10 23 0 0
10 24 0 0
10 25 0 0
10 26 0 0
10 27 0 0
10 28 0 0
10 29 0 0
10 30 0 0
10 31 0 0
10 32 0 0
10 33 0 0
10 34 0.0123333 0.11187
10 35 0.00283333 0.0531506
10 36 0 0
10 37 0 0
10 38 0 0
10 39 0 0
10 40 0 0
10 41 0 0
10 42 0 0
10 43 0 0
10 44 0 0
10 45 0 0
10 46 0 0
10 47 0 0
10 48 0 0
10 49 0 0
10 50 0 0
10 51 0 0
10 52 0 0
10 53 0 0
10 54 0 0
10 55 0 0
10 56 0.000666667 0.0258119
10 57 0.00366667 0.0604411
10 58 0.0371667 0.190932
10 59 0.0635 0.245898
10 60 0.569667 0.612218
10 61 0.149833 0.369758
10 62 0.000166667 0.012908
10 63 0 0
10 64 0 0
10 65 0 0
10 66 0 0
10 67 0 0
10 68 0 0
10 69 0 0
10 70 0 0

11 1 0 0
11 2 0 0
11 3 0 0
11 4 0 0
11 5 0.00133333 0.0364914
11 6 0.00983333 0.098672
11 7 0.0151667 0.122214
11 8 0.017 0.130557
11 9 0.0175 0.132388
11 10 1.114 0.414334
11 11 1.40133 0.606838
11 12 0.9845 0.622305
11 13 0.0371667 0.193536
11 14 0.000166667 0.0129086
11 15 0 0
11 16 0 0
11 17 0 0
11 18 0 0
11 19 0 0
11 20 0 0
11 21 0 0
11 22 0 0
11 23 0 0
11 24 0 0
11 25 0 0
11 26 0 0
11 27 0 0
11 28 0 0
11 29 0 0
11 30 0 0
11 31 0 0
11 32 0 0
11 33 0 0
11 34 0 0
11 35 0 0
11 36 0 0
11 37 0 0
11 38 0 0
11 39 0 0
11 40 0 0
11 41 0 0
11 42 0 0
11 43 0 0
11 44 0 0
11 45 0 0
11 46 0 0
11 47 0 0
11 48 0 0
11 49 0 0
11 50 0 0
11 51 0 0
11 52 0 0
11 53 0 0
11 54 0 0
11 55 0.0025 0.0499401
11 56 0.0135 0.115405
11 57 0.0431667 0.205674
11 58 0.147167 0.370376
11 59 0.187333 0.408948
11 60 0.601667 0.643441
11 61 0.144 0.358601
11 62 0 0
11 63 0 0
11 64 0 0
11 65 0 0
11 66 0 0
11 67 0 0
11 68 0 0
11 69 0 0
11 70 0 0

12 1 0 0
12 2 0 0
12 3 0 0
12 4 0 0
12 5 0 0
12 6 0 0
12 7 0 0
12 8 0 0
12 9 0 0
12 10 0.740167 0.459328
12 11 0.9845 0.622305
12 12 1.1005 0.711601
12 13 0.109333 0.330732
12 14 0.0171667 0.129895
12 15 0 0
12 16 0 0
12 17 0 0
12 18 0 0
12 19 0 0
12 20 0 0
12 21 0 0
12 22 0 0
12 23 0 0
12 24 0 0
12 25 0 0
12 26 0.0261667 0.164771
12 27 0.00916667 0.0970354
12 28 0.0005 0.0223548
12 29 0.000166667 0.0129083
12 30 0 0
12 31 0 0
12 32 0 0
12 33 0 0
12 34 0 0
12 35 0 0
12 36 0 0
12 37 0 0
12 38 0 0
12 39 0 0
12 40 0.00183333 0.0427806
12 41 0.0561667 0.238763
12 42 0.0301667 0.172988
12 43 0.00783333 0.0881575
12 44 0 0
12 45 0 0
12 46 0 0
12 47 0 0
12 48 0 0
12 49 0 0
12 50 0 0
12 51 0 0
12 52 0 0
12 53 0 0
12 54 0.0303333 0.173432
12 55 0.034 0.183975
12 56 0.0316667 0.17888
12 57 0.0296667 0.173554
12 58 0.0908333 0.291967
12 59 0.105333 0.309693
12 60 0.435167 0.533979
12 61 0.093 0.290428
12 62 0 0
12 63 0 0
12 64 0 0
12 65 0 0
12 66 0 0
12 67 0 0
12 68 0 0
12 69 0 0
12 70 0 0

13 1 0 0
13 2 0 0
13 3 0 0
13 4 0 0
13 5 0 0
13 6 0 0
13 7 0 0
13 8 0 0
13 9 0.00433333 0.0656865
13 10 0.000166667 0.0129079
13 11 0.0371667 0.193536
13 12 0.109333 0.330732
13 13 0.296667 0.530396
13 14 0.165167 0.391012
13 15 0.0218333 0.146136
13 16 0 0
13 17 0 0
13 18 0 0
13 19 0 0
13 20 0 0
13 21 0 0
13 22 0 0
13 23 0 0
13 24 0 0
13 25 0 0
13 26 0.00983333 0.100346
13 27 0.000666667 0.0258115
13 28 0 0
13 29 0 0
13 30 0 0
13 31 0 0
13 32 0 0
13 33 0 0
13 34 0 0
13 35 0 0
13 36 0 0
13 37 0 0
13 38 0 0
13 39 0 0
13 40 0 0
13 41 0.0311667 0.17568
13 42 0.0035 0.0590562
13 43 0 0
13 44 0 0
13 45 0 0
13 46 0 0
13 47 0 0
13 48 0 0
13 49 0 0
13 50 0 0
13 51 0 0
13 52 0 0
13 53 0.001 0.0316063
13 54 0.118667 0.333539
13 55 0.157833 0.386329
13 56 0.109 0.323189
13 57 0.0156667 0.124179
13 58 0.0045 0.0669311
13 59 0.0005 0.022355
13 60 0 0
13 61 0 0
13 62 0 0
13 63 0 0
13 64 0 0
13 65 0 0
13 66 0 0
13 67 0 0
13 68 0 0
13 69 0 0
13 70 0 0

14 1 0 0
14 2 0 0
14 3 0 0
14 4 0 0
14 5 0 0
14 6 0 0
14 7 0 0
14 8 0 0
14 9 0.00116667 0.0341368
14 10 0 0
14 11 0.000166667 0.0129086
14 12 0.0171667 0.129895
14 13 0.165167 0.391012
14 14 0.337167 0.564338
14 15 0.122167 0.355783
14 16 0.0196667 0.141234
14 17 0.000333333 0.0182546
14 18 0 0
14 19 0 0
14 20 0 0
14 21 0 0
14 22 0 0
14 23 0 0
14 24 0 0
14 25 0 0
14 26 0.000666667 0.0258114
14 27 0 0
14 28 0 0
14 29 0 0
14 30 0 0
14 31 0 0
14 32 0 0
14 33 0.003 0.0546894
14 34 0 0
14 35 0 0
14 36 0 0
14 37 0 0
14 38 0 0
14 39 0 0
14 40 0 0
14 41 0.00416667 0.0644137
14 42 0 0
14 43 0 0
14 44 0 0
14 45 0 0
14 46 0 0
14 47 0 0
14 48 0 0
14 49 0 0
14 50 0 0
14 51 0 0
14 52 0 0
14 53 0.0105 0.103553
14 54 0.136333 0.360675
14 55 0.147833 0.373689
14 56 0.0743333 0.26421
14 57 0.0005 0.0223551
14 58 0 0
14 59 0 0
14 60 0 0
14 61 0 0
14 62 0 0
14 63 0 0
14 64 0 0
14 65 0 0
14 66 0 0
14 67 0 0
14 68 0 0
14 69 0 0
14 70 0 0

15 1 0 0
15 2 0 0
15 3 0 0
15 4 0 0
15 5 0 0
15 6 0 0
15 7 0 0
15 8 0 0
15 9 0 0
15 10 0 0
15 11 0 0
15 12 0 0
15 13 0.0218333 0.146136
15 14 0.122167 0.355783
15 15 0.318667 0.567565
15 16 0.149167 0.38461
15 17 0.0528333 0.227388
15 18 0.000333333 0.0182546
15 19 0 0
15 20 0 0
15 21 0 0
15 22 0 0
15 23 0 0
15 24 0 0
15 25 0 0
15 26 0 0
15 27 0 0
15 28 0 0
15 29 0 0
15 30 0 0
15 31 0 0
15 32 0.000833333 0.0288555
15 33 0 0
15 34 0 0
15 35 0 0
15 36 0 0
15 37 0 0
15 38 0 0
15 39 0 0
15 40 0 0
15 41 0 0
15 42 0 0
15 43 0 0
15 44 0 0
15 45 0 0
15 46 0 0
15 47 0 0
15 48 0 0
15 49 0 0
15 50 0 0
15 51 0 0
15 52 0 0
15 53 0.0525 0.228935
15 54 0.0645 0.257563
15 55 0.026 0.166305
15 56 0.0065 0.0803595
15 57 0 0
15 58 0 0
15 59 0 0
15 60 0 0
15 61 0 0
15 62 0 0
15 63 0 0
15 64 0 0
15 65 0 0
15 66 0 0
15 67 0 0
15 68 0 0
15 69 0 0
15 70 0 0

16 1 0 0
16 2 0 0
16 3 0 0
16 4 0 0
16 5 0 0
16 6 0 0
16 7 0 0
16 8 0 0
16 9 0 0
16 10 0 0
16 11 0 0
16 12 0 0
16 13 0 0
16 14 0.0196667 0.141234
16 15 0.149167 0.38461
16 16 0.4515 0.638737
16 17 0.301667 0.51184
16 18 0.0503333 0.221659
16 19 0.000166667 0.0129082
16 20 0 0
16 21 0 0
16 22 0 0
16 23 0 0
16 24 0 0
16 25 0 0
16 26 0 0
16 27 0 0
16 28 0 0
16 29 0 0
16 30 0 0
16 31 0 0
16 32 0 0
16 33 0 0
16 34 0 0
16 35 0 0
16 36 0 0
16 37 0 0
16 38 0 0
16 39 0 0
16 40 0 0
16 41 0 0
16 42 0 0
16 43 0 0
16 44 0 0
16 45 0 0
16 46 0 0
16 47 0 0
16 48 0 0
16 49 0 0
16 50 0 0
16 51 0 0
16 52 0.001 0.0316065
16 53 0.144 0.37541
16 54 0.0405 0.20213
16 55 0 0
16 56 0 0
16 57 0 0
16 58 0 0
16 59 0 0
16 60 0 0
16 61 0 0
16 62 0 0
16 63 0 0
16 64 0 0
16 65 0 0
16 66 0 0
16 67 0 0
16 68 0 0
16 69 0 0
16 70 0 0

17 1 0 0
17 2 0 0
17 3 0 0
17 4 0 0
17 5 0 0
17 6 0 0
17 7 0 0
17 8 0 0
17 9 0 0
17 10 0 0
17 11 0 0
17 12 0 0
17 13 0 0
17 14 0.000333333 0.0182546
17 15 0.0528333 0.227388
17 16 0.301667 0.51184
17 17 0.457 0.641463
17 18 0.139 0.367904
17 19 0.0165 0.127389
17 20 0.000333333 0.0182545
17 21 0 0
17 22 0 0
17 23 0 0
17 24 0 0
17 25 0 0
17 26 0 0
17 27 0 0
17 28 0 0
17 29 0 0
17 30 0 0
17 31 0 0
17 32 0 0
17 33 0 0
17 34 0 0
17 35 0 0
17 36 0 0
17 37 0 0
17 38 0 0
17 39 0 0
17 40 0 0
17 41 0 0
17 42 0 0
17 43 0 0
17 44 0 0
17 45 0 0
17 46 0 0
17 47 0 0
17 48 0 0
17 49 0 0
17 50 0 0
17 51 0 0
17 52 0.0055 0.0739582
17 53 0.132167 0.361512
17 54 0.0186667 0.136572
17 55 0 0
17 56 0 0
17 57 0 0
17 58 0 0
17 59 0 0
17 60 0 0
17 61 0 0
17 62 0 0
17 63 0 0
17 64 0 0
17 65 0 0
17 66 0 0
17 67 0 0
17 68 0 0
17 69 0 0
17 70 0 0

18 1 0 0
18 2 0 0
18 3 0 0
18 4 0 0
18 5 0 0
18 6 0 0
18 7 0 0
18 8 0 0
18 9 0 0
18 10 0 0
18 11 0 0
18 12 0 0
18 13 0 0
18 14 0 0
18 15 0.000333333 0.0182546
18 16 0.0503333 0.221659
18 17 0.139 0.367904
18 18 0.331333 0.562031
18 19 0.139 0.365633
18 20 0.0308333 0.173826
18 21 0 0
18 22 0 0
18 23 0 0
18 24 0 0
18 25 0 0
18 26 0 0
18 27 0 0
18 28 0 0
18 29 0.000166667 0.0129079
18 30 0 0
18 31 0 0
18 32 0 0
18 33 0 0
18 34 0 0
18 35 0 0
18 36 0 0
18 37 0 0
18 38 0 0
18 39 0 0
18 40 0 0
18 41 0 0
18 42 0 0
18 43 0 0
18 44 0 0
18 45 0 0
18 46 0 0
18 47 0 0
18 48 0 0
18 49 0 0
18 50 0 0
18 51 0 0
18 52 0.00966667 0.0995264
18 53 0.0493333 0.223394
18 54 0.00116667 0.0341374
18 55 0 0
18 56 0 0
18 57 0 0
18 58 0 0
18 59 0 0
18 60 0 0
18 61 0 0
18 62 0 0
18 63 0 0
18 64 0 0
18 65 0 0
18 66 0 0
18 67 0 0
18 68 0 0
18 69 0 0
18 70 0 0

19 1 0 0
19 2 0 0
19 3 0 0
19 4 0 0
19 5 0 0
19 6 0 0
19 7 0 0
19 8 0 0
19 9 0 0
19 10 0 0
19 11 0 0
19 12 0 0
19 13 0 0
19 14 0 0
19 15 0 0
19 16 0.000166667 0.0129082
19 17 0.0165 0.127389
19 18 0.139 0.365633
19 19 0.437333 0.644009
19 20 0.243333 0.476918
19 21 0.0498333 0.219886
19 22 0 0
19 23 0 0
19 24 0 0
19 25 0 0
19 26 0 0
19 27 0.00533333 0.0728357
19 28 0.00316667 0.0561854
19 29 0 0
19 30 0 0
19 31 0 0
19 32 0 0
19 33 0 0
19 34 0 0
19 35 0 0
19 36 0 0
19 37 0 0
19 38 0 0
19 39 0 0
19 40 0 0
19 41 0 0
19 42 0 0
19 43 0 0
19 44 0 0
19 45 0 0
19 46 0 0
19 47 0 0
19 48 0 0
19 49 0 0
19 50 0 0
19 51 0.000833333 0.0288553
19 52 0.1015 0.310706
19 53 0.076 0.268741
19 54 0 0
19 55 0 0
19 56 0 0
19 57 0 0
19 58 0 0
19 59 0 0
19 60 0 0
19 61 0 0
19 62 0 0
19 63 0 0
19 64 0 0
19 65 0 0
19 66 0 0
19 67 0 0
19 68 0 0
19 69 0 0
19 70 0 0

20 1 0 0
20 2 0 0
20 3 0 0
20 4 0 0
20 5 0 0
20 6 0 0
20 7 0 0
20 8 0 0
20 9 0 0
20 10 0 0
20 11 0 0
20 12 0 0
20 13 0 0
20 14 0 0
20 15 0 0
20 16 0 0
20 17 0.000333333 0.0182545
20 18 0.0308333 0.173826
20 19 0.243333 0.476918
20 20 0.675 0.722285
20 21 0.27 0.496414
20 22 0.014 0.117491
20 23 0 0
20 24 0.00566667 0.0750649
20 25 0.0231667 0.151532
20 26 0.000833333 0.0288552
20 27 0.00966667 0.0978384
20 28 0.00266667 0.0515685
20 29 0 0
20 30 0 0
20 31 0 0
20 32 0 0
20 33 0 0
20 34 0 0
20 35 0 0
20 36 0 0
20 37 0 0
20 38 0 0
20 39 0 0
20 40 0 0
20 41 0 0
20 42 0 0
20 43 0 0
20 44 0 0
20 45 0 0
20 46 0 0
20 47 0 0
20 48 0 0
20 49 0 0
20 50 0 0
20 51 0.0285 0.16639
20 52 0.308667 0.470508
20 53 0.135667 0.345839
20 54 0 0
20 55 0 0
20 56 0 0
20 57 0 0
20 58 0 0
20 59 0 0
20 60 0 0
20 61 0 0
20 62 0 0
20 63 0 0
20 64 0 0
20 65 0 0
20 66 0 0
20 67 0 0
20 68 0 0
20 69 0 0
20 70 0 0

21 1 0 0
21 2 0 0
21 3 0 0
21 4 0 0
21 5 0 0
21 6 0 0
21 7 0 0
21 8 0 0
21 9 0 0
21 10 0 0
21 11 0 0
21 12 0 0
21 13 0 0
21 14 0 0
21 15 0 0
21 16 0 0
21 17 0 0
21 18 0 0
21 19 0.0498333 0.219886
21 20 0.27 0.496414
21 21 0.891333 0.784118
21 22 0.547667 0.59642
21 23 0.1735 0.392932
21 24 0.0473333 0.212353
21 25 0.0291667 0.168281
21 26 0.0005 0.022355
21 27 0 0
21 28 0 0
21 29 0 0
21 30 0 0
21 31 0 0
21 32 0 0
21 33 0 0
21 34 0 0
21 35 0 0
21 36 0 0
21 37 0 0
21 38 0 0
21 39 0 0
21 40 0 0
21 41 0 0
21 42 0 0
21 43 0 0
21 44 0 0
21 45 0 0
21 46 0 0
21 47 0 0
21 48 0 0
21 49 0 0
21 50 0.0436667 0.204353
21 51 0.0648333 0.250261
21 52 0.0998333 0.299784
21 53 0.0235 0.15148
21 54 0 0
21 55 0 0
21 56 0 0
21 57 0 0
21 58 0 0
21 59 0 0
21 60 0 0
21 61 0 0
21 62 0 0
21 63 0 0
21 64 0 0
21 65 0 0
21 66 0 0
21 67 0 0
21 68 0 0
21 69 0 0
21 70 0 0

22 1 0 0
22 2 0 0
22 3 0 0
22 4 0 0
22 5 0 0
22 6 0 0
22 7 0 0
22 8 0 0
22 9 0 0
22 10 0 0
22 11 0 0
22 12 0 0
22 13 0 0
22 14 0 0
22 15 0 0
22 16 0 0
22 17 0 0
22 18 0 0
22 19 0 0
22 20 0.014 0.117491
22 21 0.547667 0.59642
22 22 0.807 0.680766
22 23 0.3395 0.532512
22 24 0.0405 0.197966
22 25 0.00766667 0.0872206
22 26 0 0
22 27 0 0
22 28 0 0
22 29 0 0
22 30 0 0
22 31 0 0
22 32 0 0
22 33 0 0
22 34 0 0
22 35 0 0
22 36 0 0
22 37 0 0
22 38 0 0
22 39 0 0
22 40 0 0
22 41 0 0
22 42 0 0
22 43 0 0
22 44 0 0
22 45 0.000666667 0.0258119
22 46 0.001 0.0316064
22 47 0 0
22 48 0.000833333 0.0288556
22 49 0.00683333 0.0823776
22 50 0.0596667 0.23758
22 51 0.041 0.204089
22 52 0 0
22 53 0 0
22 54 0 0
22 55 0 0
22 56 0 0
22 57 0 0
22 58 0 0
22 59 0 0
22 60 0 0
22 61 0 0
22 62 0 0
22 63 0 0
22 64 0 0
22 65 0 0
22 66 0 0
22 67 0 0
22 68 0 0
22 69 0 0
22 70 0 0

23 1 0 0
23 2 0 0
23 3 0 0
23 4 0 0
23 5 0 0
23 6 0 0
23 7 0 0
23 8 0 0
23 9 0 0
23 10 0 0
23 11 0 0
23 12 0 0
23 13 0 0
23 14 0 0
23 15 0 0
23 16 0 0
23 17 0 0
23 18 0 0
23 19 0 0
23 20 0 0
23 21 0.1735 0.392932
23 22 0.3395 0.532512
23 23 0.570167 0.676832
23 24 0.0561667 0.232404
23 25 0.0103333 0.101127
23 26 0.000166667 0.0129078
23 27 0 0
23 28 0 0
23 29 0 0
23 30 0 0
23 31 0 0
23 32 0 0
23 33 0 0
23 34 0 0
23 35 0 0
23 36 0 0
23 37 0 0
23 38 0 0
23 39 0 0
23 40 0 0
23 41 0 0
23 42 0 0
23 43 0.000833333 0.0288553
23 44 0.0266667 0.162136
23 45 0.0785 0.28403
23 46 0.0775 0.277784
23 47 0.0105 0.101932
23 48 0.0035 0.0590574
23 49 0.000166667 0.0129079
23 50 0.0035 0.0590542
23 51 0.0171667 0.131172
23 52 0 0
23 53 0 0
23 54 0 0
23 55 0 0
23 56 0 0
23 57 0 0
23 58 0 0
23 59 0 0
23 60 0 0
23 61 0 0
23 62 0 0
23 63 0 0
23 64 0 0
23 65 0 0
23 66 0 0
23 67 0 0
23 68 0 0
23 69 0 0
23 70 0 0

24 1 0 0
24 2 0 0
24 3 0 0
24 4 0 0
24 5 0 0
24 6 0 0
24 7 0 0
24 8 0 0
24 9 0 0
24 10 0 0
24 11 0 0
24 12 0 0
24 13 0 0
24 14 0 0
24 15 0 0
24 16 0 0
24 17 0 0
24 18 0 0
24 19 0 0
24 20 0.00566667 0.0750649
24 21 0.0473333 0.212353
24 22 0.0405 0.197966
24 23 0.0561667 0.232404
24 24 0.257167 0.497036
24 25 0.1 0.31518
24 26 0.0196667 0.138855
24 27 0.0141667 0.122333
24 28 0 0
24 29 0 0
24 30 0 0
24 31 0 0
24 32 0 0
24 33 0 0
24 34 0 0
24 35 0 0
24 36 0 0
24 37 0 0
24 38 0 0
24 39 0 0
24 40 0 0
24 41 0 0
24 42 0.007 0.0853504
24 43 0.0401667 0.201382
24 44 0.0583333 0.239998
24 45 0.049 0.216635
24 46 0.00816667 0.0899967
24 47 0 0
24 48 0 0
24 49 0 0
24 50 0 0
24 51 0 0
24 52 0 0
24 53 0 0
24 54 0 0
24 55 0 0
24 56 0 0
24 57 0 0
24 58 0 0
24 59 0 0
24 60 0 0
24 61 0 0
24 62 0 0
24 63 0 0
24 64 0 0
24 65 0 0
24 66 0 0
24 67 0 0
24 68 0 0
24 69 0 0
24 70 0 0

25 1 0 0
25 2 0 0
25 3 0 0
25 4 0 0
25 5 0 0
25 6 0 0
25 7 0 0
25 8 0 0
25 9 0 0
25 10 0 0
25 11 0 0
25 12 0 0
25 13 0 0
25 14 0 0
25 15 0 0
25 16 0 0
25 17 0 0
25 18 0 0
25 19 0 0
25 20 0.0231667 0.151532
25 21 0.0291667 0.168281
25 22 0.00766667 0.0872206
25 23 0.0103333 0.101127
25 24 0.1 0.31518
25 25 0.262333 0.513029
25 26 0.118333 0.344957
25 27 0.118833 0.345503
25 28 0.00533333 0.0728354
25 29 0 0
25 30 0 0
25 31 0 0
25 32 0 0
25 33 0 0
25 34 0 0
25 35 0 0
25 36 0 0
25 37 0 0
25 38 0 0
25 39 0 0
25 40 0 0
25 41 0.00733333 0.0853182
25 42 0.083 0.290596
25 43 0.1175 0.347879
25 44 0.0641667 0.252425
25 45 0.0265 0.16165
25 46 0.0005 0.022355
25 47 0 0
25 48 0 0
25 49 0 0
25 50 0 0
25 51 0 0
25 52 0 0
25 53 0 0
25 54 0 0
25 55 0 0
25 56 0 0
25 57 0 0
25 58 0 0
25 59 0 0
25 60 0 0
25 61 0 0
25 62 0 0
25 63 0 0
25 64 0 0
25 65 0 0
25 66 0 0
25 67 0 0
25 68 0 0
25 69 0 0
25 70 0 0

26 1 0 0
26 2 0 0
26 3 0 0
26 4 0 0
26 5 0 0
26 6 0 0
26 7 0 0
26 8 0 0
26 9 0 0
26 10 0 0
26 11 0 0
26 12 0.0261667 0.164771
26 13 0.00983333 0.100346
26 14 0.000666667 0.0258114
26 15 0 0
26 16 0 0
26 17 0 0
26 18 0 0
26 19 0 0
26 20 0.000833333 0.0288552
26 21 0.0005 0.022355
26 22 0 0
26 23 0.000166667 0.0129078
26 24 0.0196667 0.138855
26 25 0.118333 0.344957
26 26 0.436333 0.630579
26 27 0.175167 0.408848
26 28 0.0346667 0.183849
26 29 0 0
26 30 0 0
26 31 0 0
26 32 0 0
26 33 0 0
26 34 0 0
26 35 0 0
26 36 0 0
26 37 0 0
26 38 0 0
26 39 0 0
26 40 0.0065 0.0803588
26 41 0.1085 0.332765
26 42 0.249 0.492279
26 43 0.2605 0.489541
26 44 0.149167 0.362293
26 45 0.0146667 0.120212
26 46 0 0
26 47 0 0
26 48 0 0
26 49 0 0
26 50 0 0
26 51 0 0
26 52 0 0
26 53 0.0075 0.0862792
26 54 0.0351667 0.186
26 55 0.00583333 0.0761549
26 56 0 0
26 57 0 0
26 58 0 0
26 59 0 0
26 60 0 0
26 61 0 0
26 62 0 0
26 63 0 0
26 64 0 0
26 65 0 0
26 66 0 0
26 67 0 0
26 68 0 0
26 69 0 0
26 70 0 0

27 1 0 0
27 2 0 0
27 3 0 0
27 4 0 0
27 5 0 0
27 6 0 0
27 7 0 0
27 8 0 0
27 9 0 0
27 10 0 0
27 11 0 0
27 12 0.00916667 0.0970354
27 13 0.000666667 0.0258115
27 14 0 0
27 15 0 0
27 16 0 0
27 17 0 0
27 18 0 0
27 19 0.00533333 0.0728357
27 20 0.00966667 0.0978384
27 21 0 0
27 22 0 0
27 23 0 0
27 24 0.0141667 0.122333
27 25 0.118833 0.345503
27 26 0.175167 0.408848
27 27 0.397667 0.613062
27 28 0.183667 0.423009
27 29 0.0173333 0.133037
27 30 0 0
27 31 0 0
27 32 0 0
27 33 0 0
27 34 0 0
27 35 0 0
27 36 0 0
27 37 0 0
27 38 0 0
27 39 0.000833333 0.0288543
27 40 0.0598333 0.24066
27 41 0.158167 0.396005
27 42 0.264833 0.500379
27 43 0.127167 0.350235
27 44 0.00916667 0.0953023
27 45 0 0
27 46 0 0
27 47 0 0
27 48 0 0
27 49 0 0
27 50 0 0
27 51 0 0
27 52 0 0
27 53 0 0
27 54 0.001 0.0316064
27 55 0 0
27 56 0 0
27 57 0 0
27 58 0 0
27 59 0 0
27 60 0 0
27 61 0 0
27 62 0 0
27 63 0 0
27 64 0 0
27 65 0 0
27 66 0 0
27 67 0 0
27 68 0 0
27 69 0 0
27 70 0 0

28 1 0 0
28 2 0 0
28 3 0 0
28 4 0 0
28 5 0 0
28 6 0 0
28 7 0 0
28 8 0 0
28 9 0 0
28 10 0 0
28 11 0 0
28 12 0.0005 0.0223548
28 13 0 0
28 14 0 0
28 15 0 0
28 16 0 0
28 17 0 0
28 18 0 0
28 19 0.00316667 0.0561854
28 20 0.00266667 0.0515685
28 21 0 0
28 22 0 0
28 23 0 0
28 24 0 0
28 25 0.00533333 0.0728354
28 26 0.0346667 0.183849
28 27 0.183667 0.423009
28 28 0.329833 0.574188
28 29 0.109333 0.336725
28 30 0.0165 0.127392
28 31 0 0
28 32 0 0
28 33 0 0
28 34 0 0
28 35 0 0
28 36 0 0
28 37 0 0
28 38 0 0
28 39 0.0381667 0.198427
28 40 0.117167 0.342212
28 41 0.1445 0.374096
28 42 0.143 0.367262
28 43 0.022 0.147812
28 44 0 0
28 45 0 0
28 46 0 0
28 47 0 0
28 48 0 0
28 49 0 0
28 50 0 0
28 51 0 0
28 52 0 0
28 53 0 0
28 54 0 0
28 55 0 0
28 56 0 0
28 57 0 0
28 58 0 0
28 59 0 0
28 60 0 0
28 61 0 0
28 62 0 0
28 63 0 0
28 64 0 0
28 65 0 0
28 66 0 0
28 67 0 0
28 68 0 0
28 69 0 0
28 70 0 0

29 1 0 0
29 2 0 0
29 3 0 0
29 4 0 0
29 5 0 0
29 6 0 0
29 7 0 0
29 8 0 0
29 9 0 0
29 10 0 0
29 11 0 0
29 12 0.000166667 0.0129083
29 13 0 0
29 14 0 0
29 15 0 0
29 16 0 0
29 17 0 0
29 18 0.000166667 0.0129079
29 19 0 0
29 20 0 0
29 21 0 0
29 22 0 0
29 23 0 0
29 24 0 0
29 25 0 0
29 26 0 0
29 27 0.0173333 0.133037
29 28 0.109333 0.336725
29 29 0.422333 0.650632
29 30 0.251 0.489207
29 31 0.0483333 0.215248
29 32 0 0
29 33 0 0
29 34 0 0
29 35 0 0
29 36 0 0
29 37 0 0
29 38 0.0351667 0.188669
29 39 0.0995 0.317167
29 40 0.110667 0.332801
29 41 0.101 0.324234
29 42 0.0168333 0.131211
29 43 0 0
29 44 0 0
29 45 0 0
29 46 0 0
29 47 0 0
29 48 0 0
29 49 0 0
29 50 0 0
29 51 0 0
29 52 0 0
29 53 0 0
29 54 0 0
29 55 0 0
29 56 0 0
29 57 0 0
29 58 0 0
29 59 0 0
29 60 0 0
29 61 0 0
29 62 0 0
29 63 0 0
29 64 0 0
29 65 0 0
29 66 0 0
29 67 0 0
29 68 0 0
29 69 0 0
29 70 0 0

30 1 0 0
30 2 0 0
30 3 0 0
30 4 0 0
30 5 0 0
30 6 0 0
30 7 0 0
30 8 0 0
30 9 0 0
30 10 0 0
30 11 0 0
30 12 0 0
30 13 0 0
30 14 0 0
30 15 0 0
30 16 0 0
30 17 0 0
30 18 0 0
30 19 0 0
30 20 0 0
30 21 0 0
30 22 0 0
30 23 0 0
30 24 0 0
30 25 0 0
30 26 0 0
30 27 0 0
30 28 0.0165 0.127392
30 29 0.251 0.489207
30 30 0.4545 0.659989
30 31 0.186167 0.42014
30 32 0.0365 0.189297
30 33 0.000166667 0.0129086
30 34 0 0
30 35 0 0
30 36 0 0
30 37 0.0135 0.116841
30 38 0.088 0.302095
30 39 0.082 0.287412
30 40 0.0468333 0.217503
30 41 0.0525 0.235388
30 42 0 0
30 43 0 0
30 44 0 0
30 45 0 0
30 46 0 0
30 47 0 0
30 48 0 0
30 49 0 0
30 50 0 0
30 51 0 0
30 52 0 0
30 53 0 0
30 54 0 0
30 55 0 0
30 56 0 0
30 57 0 0
30 58 0 0
30 59 0 0
30 60 0 0
30 61 0 0
30 62 0 0
30 63 0 0
30 64 0 0
30 65 0 0
30 66 0 0
30 67 0 0
30 68 0 0
30 69 0 0
30 70 0 0

31 1 0 0
31 2 0 0
31 3 0 0
31 4 0 0
31 5 0 0
31 6 0 0
31 7 0 0
31 8 0 0
31 9 0 0
31 10 0 0
31 11 0 0
31 12 0 0
31 13 0 0
31 14 0 0
31 15 0 0
31 16 0 0
31 17 0 0
31 18 0 0
31 19 0 0
31 20 0 0
31 21 0 0
31 22 0 0
31 23 0 0
31 24 0 0
31 25 0 0
31 26 0 0
31 27 0 0
31 28 0 0
31 29 0.0483333 0.215248
31 30 0.186167 0.42014
31 31 0.7345 0.725746
31 32 0.521333 0.596822
31 33 0.332167 0.482534
31 34 0.00166667 0.0407917
31 35 0 0
31 36 0.0035 0.0590569
31 37 0.203667 0.429564
31 38 0.241833 0.477157
31 39 0.033 0.182325
31 40 0.0065 0.0803586
31 41 0.005 0.0705324
31 42 0 0
31 43 0 0
31 44 0 0
31 45 0 0
31 46 0 0
31 47 0 0
31 48 0 0
31 49 0 0
31 50 0 0
31 51 0 0
31 52 0 0
31 53 0 0
31 54 0 0
31 55 0 0
31 56 0 0
31 57 0 0
31 58 0 0
31 59 0 0
31 60 0 0
31 61 0 0
31 62 0 0
31 63 0 0
31 64 0 0
31 65 0 0
31 66 0 0
31 67 0 0
31 68 0 0
31 69 0 0
31 70 0 0

32 1 0 0
32 2 0 0
32 3 0 0
32 4 0 0
32 5 0 0
32 6 0 0
32 7 0 0
32 8 0 0
32 9 0 0
32 10 0 0
32 11 0 0
32 12 0 0
32 13 0 0
32 14 0 0
32 15 0.000833333 0.0288555
32 16 0 0
32 17 0 0
32 18 0 0
32 19 0 0
32 20 0 0
32 21 0 0
32 22 0 0
32 23 0 0
32 24 0 0
32 25 0 0
32 26 0 0
32 27 0 0
32 28 0 0
32 29 0 0
32 30 0.0365 0.189297
32 31 0.521333 0.596822
32 32 0.7385 0.717484
32 33 0.476833 0.585205
32 34 0.047 0.216313
32 35 0.00533333 0.0728358
32 36 0.0388333 0.200816
32 37 0.259833 0.479913
32 38 0.2375 0.464856
32 39 0.00566667 0.0750652
32 40 0.000166667 0.0129084
32 41 0 0
32 42 0 0
32 43 0 0
32 44 0 0
32 45 0 0
32 46 0 0
32 47 0 0
32 48 0 0
32 49 0 0
32 50 0 0
32 51 0 0
32 52 0 0
32 53 0 0
32 54 0 0
32 55 0 0
32 56 0 0
32 57 0 0
32 58 0 0
32 59 0 0
32 60 0 0
32 61 0 0
32 62 0 0
32 63 0 0
32 64 0 0
32 65 0 0
32 66 0 0
32 67 0 0
32 68 0 0
32 69 0 0
32 70 0 0

33 1 0 0
33 2 0 0
33 3 0 0
33 4 0 0
33 5 0 0
33 6 0 0
33 7 0 0
33 8 0.0015 0.0387007
33 9 0.0636667 0.247553
33 10 0 0
33 11 0 0
33 12 0 0
33 13 0 0
33 14 0.003 0.0546894
33 15 0 0
33 16 0 0
33 17 0 0
33 18 0 0
33 19 0 0
33 20 0 0
33 21 0 0
33 22 0 0
33 23 0 0
33 24 0 0
33 25 0 0
33 26 0 0
33 27 0 0
33 28 0 0
33 29 0 0
33 30 0.000166667 0.0129086
33 31 0.332167 0.482534
33 32 0.476833 0.585205
33 33 0.700833 0.740737
33 34 0.202833 0.446495
33 35 0.0476667 0.222246
33 36 0.0656667 0.259526
33 37 0.166833 0.390296
33 38 0.123167 0.33216
33 39 0 0
33 40 0 0
33 41 0 0
33 42 0 0
33 43 0 0
33 44 0 0
33 45 0 0
33 46 0 0
33 47 0 0
33 48 0 0
33 49 0 0
33 50 0 0
33 51 0 0
33 52 0 0
33 53 0 0
33 54 0 0
33 55 0 0
33 56 0 0
33 57 0 0
33 58 0 0
33 59 0 0
33 60 0 0
33 61 0 0
33 62 0 0
33 63 0 0
33 64 0 0
33 65 0 0
33 66 0 0
33 67 0 0
33 68 0 0
33 69 0 0
33 70 0 0

34 1 0 0
34 2 0 0
34 3 0 0
34 4 0 0
34 5 0 0
34 6 0 0
34 7 0 0
34 8 0.0265 0.163699
34 9 0.192333 0.430511
34 10 0.0123333 0.11187
34 11 0 0
34 12 0 0
34 13 0 0
34 14 0 0
34 15 0 0
34 16 0 0
34 17 0 0
34 18 0 0
34 19 0 0
34 20 0 0
34 21 0 0
34 22 0 0
34 23 0 0
34 24 0 0
34 25 0 0
34 26 0 0
34 27 0 0
34 28 0 0
34 29 0 0
34 30 0 0
34 31 0.00166667 0.0407917
34 32 0.047 0.216313
34 33 0.202833 0.446495
34 34 0.388667 0.609039
34 35 0.133833 0.365948
34 36 0.0721667 0.268256
34 37 0.0293333 0.171674
34 38 0.00316667 0.0561839
34 39 0 0
34 40 0 0
34 41 0 0
34 42 0 0
34 43 0 0
34 44 0 0
34 45 0 0
34 46 0 0
34 47 0 0
34 48 0 0
34 49 0 0
34 50 0 0
34 51 0 0
34 52 0 0
34 53 0 0
34 54 0 0
34 55 0 0
34 56 0 0
34 57 0 0
34 58 0 0
34 59 0 0
34 60 0 0
34 61 0 0
34 62 0 0
34 63 0.00533333 0.0728357
34 64 0.00283333 0.0531534
34 65 0 0
34 66 0 0
34 67 0 0
34 68 0 0
34 69 0 0
34 70 0 0

35 1 0 0
35 2 0 0
35 3 0 0
35 4 0 0
35 5 0 0
35 6 0 0
35 7 0.000666667 0.0258119
35 8 0.0631667 0.250021
35 9 0.1615 0.392951
35 10 0.00283333 0.0531506
35 11 0 0
35 12 0 0
35 13 0 0
35 14 0 0
35 15 0 0
35 16 0 0
35 17 0 0
35 18 0 0
35 19 0 0
35 20 0 0
35 21 0 0
35 22 0 0
35 23 0 0
35 24 0 0
35 25 0 0
35 26 0 0
35 27 0 0
35 28 0 0
35 29 0 0
35 30 0 0
35 31 0 0
35 32 0.00533333 0.0728358
35 33 0.0476667 0.222246
35 34 0.133833 0.365948
35 35 1.07167 0.575203
35 36 0.103167 0.313362
35 37 0.123333 0.33234
35 38 0.0116667 0.110446
35 39 0 0
35 40 0 0
35 41 0 0
35 42 0 0
35 43 0 0
35 44 0 0
35 45 0 0
35 46 0 0
35 47 0 0
35 48 0 0
35 49 0 0
35 50 0 0
35 51 0 0
35 52 0 0
35 53 0 0
35 54 0 0
35 55 0 0
35 56 0 0
35 57 0 0
35 58 0 0
35 59 0 0
35 60 0 0
35 61 0 0
35 62 0 0
35 63 0.1855 0.390417
35 64 0.0983333 0.305502
35 65 0.0116667 0.107381
35 66 0 0
35 67 0 0
35 68 0 0
35 69 0 0
35 70 0 0

36 1 0 0
36 2 0 0
36 3 0 0
36 4 0 0
36 5 0 0
36 6 0 0
36 7 0 0
36 8 0.00133333 0.0364922
36 9 0.00516667 0.0716937
36 10 0 0
36 11 0 0
36 12 0 0
36 13 0 0
36 14 0 0
36 15 0 0
36 16 0 0
36 17 0 0
36 18 0 0
36 19 0 0
36 20 0 0
36 21 0 0
36 22 0 0
36 23 0 0
36 24 0 0
36 25 0 0
36 26 0 0
36 27 0 0
36 28 0 0
36 29 0 0
36 30 0 0
36 31 0.0035 0.0590569
36 32 0.0388333 0.200816
36 33 0.0656667 0.259526
36 34 0.0721667 0.268256
36 35 0.103167 0.313362
36 36 0.285833 0.520061
36 37 0.0771667 0.281441
36 38 0.0143333 0.118863
36 39 0 0
36 40 0 0
36 41 0 0
36 42 0 0
36 43 0 0
36 44 0 0
36 45 0 0
36 46 0 0
36 47 0 0
36 48 0 0
36 49 0 0
36 50 0 0
36 51 0 0
36 52 0 0
36 53 0 0
36 54 0 0
36 55 0 0
36 56 0 0
36 57 0 0
36 58 0 0
36 59 0 0
36 60 0 0
36 61 0 0
36 62 0 0
36 63 0.0491667 0.216215
36 64 0.0416667 0.200664
36 65 0.00166667 0.0407912
36 66 0 0
36 67 0 0
36 68 0 0
36 69 0 0
36 70 0 0

37 1 0 0
37 2 0 0
37 3 0 0
37 4 0 0
37 5 0 0
37 6 0 0
37 7 0 0
37 8 0 0
37 9 0.0015 0.0387003
37 10 0 0
37 11 0 0
37 12 0 0
37 13 0 0
37 14 0 0
37 15 0 0
37 16 0 0
37 17 0 0
37 18 0 0
37 19 0 0
37 20 0 0
37 21 0 0
37 22 0 0
37 23 0 0
37 24 0 0
37 25 0 0
37 26 0 0
37 27 0 0
37 28 0 0
37 29 0 0
37 30 0.0135 0.116841
37 31 0.203667 0.429564
37 32 0.259833 0.479913
37 33 0.166833 0.390296
37 34 0.0293333 0.171674
37 35 0.123333 0.33234
37 36 0.0771667 0.281441
37 37 0.585667 0.7125
37 38 0.279333 0.500298
37 39 0.0336667 0.182204
37 40 0.00333333 0.0576399
37 41 0 0
37 42 0 0
37 43 0 0
37 44 0 0
37 45 0 0
37 46 0 0
37 47 0 0
37 48 0 0
37 49 0 0
37 50 0 0
37 51 0 0
37 52 0 0
37 53 0 0
37 54 0 0
37 55 0 0
37 56 0 0
37 57 0 0
37 58 0 0
37 59 0 0
37 60 0 0
37 61 0 0
37 62 0.000166667 0.0129079
37 63 0.0085 0.0918038
37 64 0.003 0.0546882
37 65 0 0
37 66 0 0
37 67 0 0
37 68 0 0
37 69 0 0
37 70 0 0

38 1 0 0
38 2 0 0
38 3 0 0
38 4 0 0
38 5 0 0
38 6 0 0
38 7 0 0
38 8 0 0
38 9 0 0
38 10 0 0
38 11 0 0
38 12 0 0
38 13 0 0
38 14 0 0
38 15 0 0
38 16 0 0
38 17 0 0
38 18 0 0
38 19 0 0
38 20 0 0
38 21 0 0
38 22 0 0
38 23 0 0
38 24 0 0
38 25 0 0
38 26 0 0
38 27 0 0
38 28 0 0
38 29 0.0351667 0.188669
38 30 0.088 0.302095
38 31 0.241833 0.477157
38 32 0.2375 0.464856
38 33 0.123167 0.33216
38 34 0.00316667 0.0561839
38 35 0.0116667 0.110446
38 36 0.0143333 0.118863
38 37 0.279333 0.500298
38 38 0.496 0.677231
38 39 0.125667 0.356666
38 40 0.0296667 0.170648
38 41 0.000333333 0.0182545
38 42 0 0
38 43 0 0
38 44 0 0
38 45 0 0
38 46 0 0
38 47 0 0
38 48 0 0
38 49 0 0
38 50 0 0
38 51 0 0
38 52 0 0
38 53 0 0
38 54 0 0
38 55 0 0
38 56 0 0
38 57 0 0
38 58 0 0
38 59 0 0
38 60 0 0
38 61 0 0
38 62 0.00166667 0.0407918
38 63 0.0153333 0.12288
38 64 0.00733333 0.0853181
38 65 0 0
38 66 0 0
38 67 0 0
38 68 0 0
38 69 0 0
38 70 0 0

39 1 0 0
39 2 0 0
39 3 0 0
39 4 0 0
39 5 0 0
39 6 0 0
39 7 0 0
39 8 0 0
39 9 0 0
39 10 0 0
39 11 0 0
39 12 0 0
39 13 0 0
39 14 0 0
39 15 0 0
39 16 0 0
39 17 0 0
39 18 0 0
39 19 0 0
39 20 0 0
39 21 0 0
39 22 0 0
39 23 0 0
39 24 0 0
39 25 0 0
39 26 0 0
39 27 0.000833333 0.0288543
39 28 0.0381667 0.198427
39 29 0.0995 0.317167
39 30 0.082 0.287412
39 31 0.033 0.182325
39 32 0.00566667 0.0750652
39 33 0 0
39 34 0 0
39 35 0 0
39 36 0 0
39 37 0.0336667 0.182204
39 38 0.125667 0.356666
39 39 0.292167 0.539563
39 40 0.124667 0.351849
39 41 0.0293333 0.1707
39 42 0.00366667 0.0604413
39 43 0 0
39 44 0 0
39 45 0 0
39 46 0 0
39 47 0 0
39 48 0 0
39 49 0 0
39 50 0 0
39 51 0 0
39 52 0 0
39 53 0 0
39 54 0 0
39 55 0 0
39 56 0 0
39 57 0 0
39 58 0 0
39 59 0 0
39 60 0 0
39 61 0.000666667 0.0258113
39 62 0.0286667 0.166871
39 63 0.00816667 0.0899902
39 64 0.00233333 0.0482511
39 65 0 0
39 66 0 0
39 67 0 0
39 68 0 0
39 69 0 0
39 70 0 0

40 1 0 0
40 2 0 0
40 3 0 0
40 4 0 0
40 5 0 0
40 6 0 0
40 7 0 0
40 8 0 0
40 9 0 0
40 10 0 0
40 11 0 0
40 12 0.00183333 0.0427806
40 13 0 0
40 14 0 0
40 15 0 0
40 16 0 0
40 17 0 0
40 18 0 0
40 19 0 0
40 20 0 0
40 21 0 0
40 22 0 0
40 23 0 0
40 24 0 0
40 25 0 0
40 26 0.0065 0.0803588
40 27 0.0598333 0.24066
40 28 0.117167 0.342212
40 29 0.110667 0.332801
40 30 0.0468333 0.217503
40 31 0.0065 0.0803586
40 32 0.000166667 0.0129084
40 33 0 0
40 34 0 0
40 35 0 0
40 36 0 0
40 37 0.00333333 0.0576399
40 38 0.0296667 0.170648
40 39 0.124667 0.351849
40 40 0.275167 0.51327
40 41 0.121167 0.34423
40 42 0.0856667 0.286335
40 43 0.00283333 0.0531511
40 44 0 0
40 45 0 0
40 46 0 0
40 47 0 0
40 48 0 0
40 49 0 0
40 50 0 0
40 51 0 0
40 52 0 0
40 53 0 0
40 54 0 0
40 55 0 0
40 56 0 0
40 57 0 0
40 58 0 0
40 59 0 0
40 60 0 0
40 61 0.001 0.0316065
40 62 0.00983333 0.0986713
40 63 0.000833333 0.0288519
40 64 0 0
40 65 0 0
40 66 0 0
40 67 0 0
40 68 0 0
40 69 0 0
40 70 0 0

41 1 0 0
41 2 0 0
41 3 0 0
41 4 0 0
41 5 0 0
41 6 0 0
41 7 0 0
41 8 0 0
41 9 0 0
41 10 0 0
41 11 0 0
41 12 0.0561667 0.238763
41 13 0.0311667 0.17568
41 14 0.00416667 0.0644137
41 15 0 0
41 16 0 0
41 17 0 0
41 18 0 0
41 19 0 0
41 20 0 0
41 21 0 0
41 22 0 0
41 23 0 0
41 24 0 0
41 25 0.00733333 0.0853182
41 26 0.1085 0.332765
41 27 0.158167 0.396005
41 28 0.1445 0.374096
41 29 0.101 0.324234
41 30 0.0525 0.235388
41 31 0.005 0.0705324
41 32 0 0
41 33 0 0
41 34 0 0
41 35 0 0
41 36 0 0
41 37 0 0
41 38 0.000333333 0.0182545
41 39 0.0293333 0.1707
41 40 0.121167 0.34423
41 41 0.4445 0.69299
41 42 0.181667 0.417934
41 43 0.0331667 0.181839
41 44 0 0
41 45 0 0
41 46 0 0
41 47 0 0
41 48 0 0
41 49 0 0
41 50 0 0
41 51 0 0
41 52 0 0
41 53 0 0
41 54 0.0175 0.131122
41 55 0.003 0.0546902
41 56 0 0
41 57 0 0
41 58 0 0
41 59 0 0
41 60 0 0
41 61 0 0
41 62 0 0
41 63 0 0
41 64 0 0
41 65 0 0
41 66 0 0
41 67 0 0
41 68 0 0
41 69 0 0
41 70 0 0

42 1 0 0
42 2 0 0
42 3 0 0
42 4 0 0
42 5 0 0
42 6 0 0
42 7 0 0
42 8 0 0
42 9 0 0
42 10 0 0
42 11 0 0
42 12 0.0301667 0.172988
42 13 0.0035 0.0590562
42 14 0 0
42 15 0 0
42 16 0 0
42 17 0 0
42 18 0 0
42 19 0 0
42 20 0 0
42 21 0 0
42 22 0 0
42 23 0 0
42 24 0.007 0.0853504
42 25 0.083 0.290596
42 26 0.249 0.492279
42 27 0.264833 0.500379
42 28 0.143 0.367262
42 29 0.0168333 0.131211
42 30 0 0
42 31 0 0
42 32 0 0
42 33 0 0
42 34 0 0
42 35 0 0
42 36 0 0
42 37 0 0
42 38 0 0
42 39 0.00366667 0.0604413
42 40 0.0856667 0.286335
42 41 0.181667 0.417934
42 42 0.476167 0.657089
42 43 0.263833 0.492151
42 44 0.101667 0.305503
42 45 0.00133333 0.0364915
42 46 0 0
42 47 0 0
42 48 0 0
42 49 0 0
42 50 0 0
42 51 0 0
42 52 0 0
42 53 0 0
42 54 0.002 0.0446753
42 55 0 0
42 56 0 0
42 57 0 0
42 58 0 0
42 59 0 0
42 60 0 0
42 61 0 0
42 62 0 0
42 63 0 0
42 64 0 0
42 65 0 0
42 66 0 0
42 67 0 0
42 68 0 0
42 69 0 0
42 70 0 0

43 1 0 0
43 2 0 0
43 3 0 0
43 4 0 0
43 5 0 0
43 6 0 0
43 7 0 0
43 8 0 0
43 9 0 0
43 10 0 0
43 11 0 0
43 12 0.00783333 0.0881575
43 13 0 0
43 14 0 0
43 15 0 0
43 16 0 0
43 17 0 0
43 18 0 0
43 19 0 0
43 20 0 0
43 21 0 0
43 22 0 0
43 23 0.000833333 0.0288553
43 24 0.0401667 0.201382
43 25 0.1175 0.347879
43 26 0.2605 0.489541
43 27 0.127167 0.350235
43 28 0.022 0.147812
43 29 0 0
43 30 0 0
43 31 0 0
43 32 0 0
43 33 0 0
43 34 0 0
43 35 0 0
43 36 0 0
43 37 0 0
43 38 0 0
43 39 0 0
43 40 0.00283333 0.0531511
43 41 0.0331667 0.181839
43 42 0.263833 0.492151
43 43 0.536833 0.680663
43 44 0.3175 0.522853
43 45 0.0426667 0.203745
43 46 0.000833333 0.0288556
43 47 0 0
43 48 0 0
43 49 0 0
43 50 0 0
43 51 0 0
43 52 0 0
43 53 0 0
43 54 0 0
43 55 0 0
43 56 0 0
43 57 0 0
43 58 0 0
43 59 0 0
43 60 0 0
43 61 0 0
43 62 0 0
43 63 0 0
43 64 0 0
43 65 0 0
43 66 0 0
43 67 0 0
43 68 0 0
43 69 0 0
43 70 0 0

44 1 0 0
44 2 0 0
44 3 0 0
44 4 0 0
44 5 0 0
44 6 0 0
44 7 0 0
44 8 0 0
44 9 0 0
44 10 0 0
44 11 0 0
44 12 0 0
44 13 0 0
44 14 0 0
44 15 0 0
44 16 0 0
44 17 0 0
44 18 0 0
44 19 0 0
44 20 0 0
44 21 0 0
44 22 0 0
44 23 0.0266667 0.162136
44 24 0.0583333 0.239998
44 25 0.0641667 0.252425
44 26 0.149167 0.362293
44 27 0.00916667 0.0953023
44 28 0 0
44 29 0 0
44 30 0 0
44 31 0 0
44 32 0 0
44 33 0 0
44 34 0 0
44 35 0 0
44 36 0 0
44 37 0 0
44 38 0 0
44 39 0 0
44 40 0 0
44 41 0 0
44 42 0.101667 0.305503
44 43 0.3175 0.522853
44 44 0.6795 0.761204
44 45 0.347 0.547641
44 46 0.207667 0.41859
44 47 0 0
44 48 0 0
44 49 0 0
44 50 0 0
44 51 0 0
44 52 0 0
44 53 0 0
44 54 0 0
44 55 0 0
44 56 0 0
44 57 0 0
44 58 0 0
44 59 0 0
44 60 0 0
44 61 0 0
44 62 0 0
44 63 0 0
44 64 0 0
44 65 0 0
44 66 0 0
44 67 0 0
44 68 0 0
44 69 0 0
44 70 0 0

45 1 0 0
45 2 0 0
45 3 0 0
45 4 0 0
45 5 0 0
45 6 0 0
45 7 0 0
45 8 0 0
45 9 0 0
45 10 0 0
45 11 0 0
45 12 0 0
45 13 0 0
45 14 0 0
45 15 0 0
45 16 0 0
45 17 0 0
45 18 0 0
45 19 0 0
45 20 0 0
45 21 0 0
45 22 0.000666667 0.0258119
45 23 0.0785 0.28403
45 24 0.049 0.216635
45 25 0.0265 0.16165
45 26 0.0146667 0.120212
45 27 0 0
45 28 0 0
45 29 0 0
45 30 0 0
45 31 0 0
45 32 0 0
45 33 0 0
45 34 0 0
45 35 0 0
45 36 0 0
45 37 0 0
45 38 0 0
45 39 0 0
45 40 0 0
45 41 0 0
45 42 0.00133333 0.0364915
45 43 0.0426667 0.203745
45 44 0.347 0.547641
45 45 1.12117 0.717508
45 46 0.905667 0.568128
45 47 0.0161667 0.126116
45 48 0 0
45 49 0 0
45 50 0 0
45 51 0 0
45 52 0 0
45 53 0 0
45 54 0 0
45 55 0 0
45 56 0 0
45 57 0 0
45 58 0 0
45 59 0 0
45 60 0 0
45 61 0 0
45 62 0 0
45 63 0 0
45 64 0 0
45 65 0 0
45 66 0 0
45 67 0 0
45 68 0 0
45 69 0 0
45 70 0 0

46 1 0 0
46 2 0 0
46 3 0 0
46 4 0 0
46 5 0 0
46 6 0 0
46 7 0 0
46 8 0 0
46 9 0 0
46 10 0 0
46 11 0 0
46 12 0 0
46 13 0 0
46 14 0 0
46 15 0 0
46 16 0 0
46 17 0 0
46 18 0 0
46 19 0 0
46 20 0 0
46 21 0 0
46 22 0.001 0.0316064
46 23 0.0775 0.277784
46 24 0.00816667 0.0899967
46 25 0.0005 0.022355
46 26 0 0
46 27 0 0
46 28 0 0
46 29 0 0
46 30 0 0
46 31 0 0
46 32 0 0
46 33 0 0
46 34 0 0
46 35 0 0
46 36 0 0
46 37 0 0
46 38 0 0
46 39 0 0
46 40 0 0
46 41 0 0
46 42 0 0
46 43 0.000833333 0.0288556
46 44 0.207667 0.41859
46 45 0.905667 0.568128
46 46 1.09833 0.706869
46 47 0.1275 0.353421
46 48 0.0208333 0.142829
46 49 0 0
46 50 0 0
46 51 0 0
46 52 0 0
46 53 0 0
46 54 0 0
46 55 0 0
46 56 0 0
46 57 0 0
46 58 0 0
46 59 0 0
46 60 0 0
46 61 0 0
46 62 0 0
46 63 0 0
46 64 0 0
46 65 0 0
46 66 0 0
46 67 0 0
46 68 0 0
46 69 0 0
46 70 0 0

47 1 0 0
47 2 0 0
47 3 0 0
47 4 0 0
47 5 0 0
47 6 0 0
47 7 0 0
47 8 0 0
47 9 0 0
47 10 0 0
47 11 0 0
47 12 0 0
47 13 0 0
47 14 0 0
47 15 0 0
47 16 0 0
47 17 0 0
47 18 0 0
47 19 0 0
47 20 0 0
47 21 0 0
47 22 0 0
47 23 0.0105 0.101932
47 24 0 0
47 25 0 0
47 26 0 0
47 27 0 0
47 28 0 0
47 29 0 0
47 30 0 0
47 31 0 0
47 32 0 0
47 33 0 0
47 34 0 0
47 35 0 0
47 36 0 0
47 37 0 0
47 38 0 0
47 39 0 0
47 40 0 0
47 41 0 0
47 42 0 0
47 43 0 0
47 44 0 0
47 45 0.0161667 0.126116
47 46 0.1275 0.353421
47 47 0.3305 0.563575
47 48 0.145833 0.376244
47 49 0.026 0.159131
47 50 0 0
47 51 0 0
47 52 0 0
47 53 0 0
47 54 0 0
47 55 0.000166667 0.012908
47 56 0.002 0.0446751
47 57 0.000333333 0.0182544
47 58 0 0
47 59 0 0
47 60 0 0
47 61 0 0
47 62 0 0
47 63 0 0
47 64 0 0
47 65 0 0
47 66 0 0
47 67 0 0
47 68 0 0
47 69 0 0
47 70 0 0

48 1 0 0
48 2 0 0
48 3 0 0
48 4 0 0
48 5 0 0
48 6 0 0
48 7 0 0
48 8 0 0
48 9 0 0
48 10 0 0
48 11 0 0
48 12 0 0
48 13 0 0
48 14 0 0
48 15 0 0
48 16 0 0
48 17 0 0
48 18 0 0
48 19 0 0
48 20 0 0
48 21 0 0
48 22 0.000833333 0.0288556
48 23 0.0035 0.0590574
48 24 0 0
48 25 0 0
48 26 0 0
48 27 0 0
48 28 0 0
48 29 0 0
48 30 0 0
48 31 0 0
48 32 0 0
48 33 0 0
48 34 0 0
48 35 0 0
48 36 0 0
48 37 0 0
48 38 0 0
48 39 0 0
48 40 0 0
48 41 0 0
48 42 0 0
48 43 0 0
48 44 0 0
48 45 0 0
48 46 0.0208333 0.142829
48 47 0.145833 0.376244
48 48 0.325833 0.560064
48 49 0.133667 0.360746
48 50 0.0195 0.139477
48 51 0.004 0.0631151
48 52 0.0005 0.0223549
48 53 0.000666667 0.0258115
48 54 0.002 0.0446764
48 55 0.003 0.0546893
48 56 0 0
48 57 0 0
48 58 0 0
48 59 0 0
48 60 0 0
48 61 0 0
48 62 0 0
48 63 0 0
48 64 0 0
48 65 0 0
48 66 0 0
48 67 0 0
48 68 0 0
48 69 0 0
48 70 0 0

49 1 0 0
49 2 0 0
49 3 0 0
49 4 0 0
49 5 0 0
49 6 0 0
49 7 0 0
49 8 0 0
49 9 0 0
49 10 0 0
49 11 0 0
49 12 0 0
49 13 0 0
49 14 0 0
49 15 0 0
49 16 0 0
49 17 0 0
49 18 0 0
49 19 0 0
49 20 0 0
49 21 0 0
49 22 0.00683333 0.0823776
49 23 0.000166667 0.0129079
49 24 0 0
49 25 0 0
49 26 0 0
49 27 0 0
49 28 0 0
49 29 0 0
49 30 0 0
49 31 0 0
49 32 0 0
49 33 0 0
49 34 0 0
49 35 0 0
49 36 0 0
49 37 0 0
49 38 0 0
49 39 0 0
49 40 0 0
49 41 0 0
49 42 0 0
49 43 0 0
49 44 0 0
49 45 0 0
49 46 0 0
49 47 0.026 0.159131
49 48 0.133667 0.360746
49 49 0.285667 0.530483
49 50 0.105333 0.329512
49 51 0.0343333 0.186599
49 52 0.035 0.184684
49 53 0.0256667 0.158137
49 54 0.007 0.0833735
49 55 0.00183333 0.0427783
49 56 0 0
49 57 0 0
49 58 0 0
49 59 0 0
49 60 0 0
49 61 0 0
49 62 0 0
49 63 0 0
49 64 0 0
49 65 0 0
49 66 0 0
49 67 0 0
49 68 0 0
49 69 0 0
49 70 0 0

50 1 0 0
50 2 0 0
50 3 0 0
50 4 0 0
50 5 0 0
50 6 0 0
50 7 0 0
50 8 0 0
50 9 0 0
50 10 0 0
50 11 0 0
50 12 0 0
50 13 0 0
50 14 0 0
50 15 0 0
50 16 0 0
50 17 0 0
50 18 0 0
50 19 0 0
50 20 0 0
50 21 0.0436667 0.204353
50 22 0.0596667 0.23758
50 23 0.0035 0.0590542
50 24 0 0
50 25 0 0
50 26 0 0
50 27 0 0
50 28 0 0
50 29 0 0
50 30 0 0
50 31 0 0
50 32 0 0
50 33 0 0
50 34 0 0
50 35 0 0
50 36 0 0
50 37 0 0
50 38 0 0
50 39 0 0
50 40 0 0
50 41 0 0
50 42 0 0
50 43 0 0
50 44 0 0
50 45 0 0
50 46 0 0
50 47 0 0
50 48 0.0195 0.139477
50 49 0.105333 0.329512
50 50 0.332833 0.560681
50 51 0.113167 0.331209
50 52 0.0246667 0.155111
50 53 0.002 0.0446761
50 54 0 0
50 55 0 0
50 56 0 0
50 57 0 0
50 58 0 0
50 59 0 0
50 60 0 0
50 61 0 0
50 62 0 0
50 63 0 0
50 64 0 0
50 65 0 0
50 66 0 0
50 67 0 0
50 68 0 0
50 69 0 0
50 70 0 0

51 1 0 0
51 2 0 0
51 3 0 0
51 4 0 0
51 5 0 0
51 6 0 0
51 7 0 0
51 8 0 0
51 9 0 0
51 10 0 0
51 11 0 0
51 12 0 0
51 13 0 0
51 14 0 0
51 15 0 0
51 16 0 0
51 17 0 0
51 18 0 0
51 19 0.000833333 0.0288553
51 20 0.0285 0.16639
51 21 0.0648333 0.250261
51 22 0.041 0.204089
51 23 0.0171667 0.131172
51 24 0 0
51 25 0 0
51 26 0 0
51 27 0 0
51 28 0 0
51 29 0 0
51 30 0 0
51 31 0 0
51 32 0 0
51 33 0 0
51 34 0 0
51 35 0 0
51 36 0 0
51 37 0 0
51 38 0 0
51 39 0 0
51 40 0 0
51 41 0 0
51 42 0 0
51 43 0 0
51 44 0 0
51 45 0 0
51 46 0 0
51 47 0 0
51 48 0.004 0.0631151
51 49 0.0343333 0.186599
51 50 0.113167 0.331209
51 51 0.389667 0.600699
51 52 0.119167 0.337596
51 53 0.005 0.0705323
51 54 0 0
51 55 0 0
51 56 0 0
51 57 0 0
51 58 0 0
51 59 0 0
51 60 0 0
51 61 0 0
51 62 0 0
51 63 0 0
51 64 0 0
51 65 0 0
51 66 0 0
51 67 0 0
51 68 0 0
51 69 0 0
51 70 0 0

52 1 0 0
52 2 0 0
52 3 0 0
52 4 0 0
52 5 0 0
52 6 0 0
52 7 0 0
52 8 0 0
52 9 0 0
52 10 0 0
52 11 0 0
52 12 0 0
52 13 0 0
52 14 0 0
52 15 0 0
52 16 0.001 0.0316065
52 17 0.0055 0.0739582
52 18 0.00966667 0.0995264
52 19 0.1015 0.310706
52 20 0.308667 0.470508
52 21 0.0998333 0.299784
52 22 0 0
52 23 0 0
52 24 0 0
52 25 0 0
52 26 0 0
52 27 0 0
52 28 0 0
52 29 0 0
52 30 0 0
52 31 0 0
52 32 0 0
52 33 0 0
52 34 0 0
52 35 0 0
52 36 0 0
52 37 0 0
52 38 0 0
52 39 0 0
52 40 0 0
52 41 0 0
52 42 0 0
52 43 0 0
52 44 0 0
52 45 0 0
52 46 0 0
52 47 0 0
52 48 0.0005 0.0223549
52 49 0.035 0.184684
52 50 0.0246667 0.155111
52 51 0.119167 0.337596
52 52 0.6425 0.719042
52 53 0.266333 0.485514
52 54 0.0055 0.0739591
52 55 0 0
52 56 0 0
52 57 0 0
52 58 0 0
52 59 0 0
52 60 0 0
52 61 0 0
52 62 0 0
52 63 0 0
52 64 0 0
52 65 0 0
52 66 0 0
52 67 0 0
52 68 0 0
52 69 0 0
52 70 0 0

53 1 0 0
53 2 0 0
53 3 0 0
53 4 0 0
53 5 0 0
53 6 0 0
53 7 0 0
53 8 0 0
53 9 0 0
53 10 0 0
53 11 0 0
53 12 0 0
53 13 0.001 0.0316063
53 14 0.0105 0.103553
53 15 0.0525 0.228935
53 16 0.144 0.37541
53 17 0.132167 0.361512
53 18 0.0493333 0.223394
53 19 0.076 0.268741
53 20 0.135667 0.345839
53 21 0.0235 0.15148
53 22 0 0
53 23 0 0
53 24 0 0
53 25 0 0
53 26 0.0075 0.0862792
53 27 0 0
53 28 0 0
53 29 0 0
53 30 0 0
53 31 0 0
53 32 0 0
53 33 0 0
53 34 0 0
53 35 0 0
53 36 0 0
53 37 0 0
53 38 0 0
53 39 0 0
53 40 0 0
53 41 0 0
53 42 0 0
53 43 0 0
53 44 0 0
53 45 0 0
53 46 0 0
53 47 0 0
53 48 0.000666667 0.0258115
53 49 0.0256667 0.158137
53 50 0.002 0.0446761
53 51 0.005 0.0705323
53 52 0.266333 0.485514
53 53 0.631333 0.76012
53 54 0.1315 0.358057
53 55 0.00466667 0.0681514
53 56 0 0
53 57 0 0
53 58 0 0
53 59 0 0
53 60 0 0
53 61 0 0
53 62 0 0
53 63 0 0
53 64 0 0
53 65 0 0
53 66 0 0
53 67 0 0
53 68 0 0
53 69 0 0
53 70 0 0

54 1 0 0
54 2 0 0
54 3 0 0
54 4 0 0
54 5 0 0
54 6 0 0
54 7 0 0
54 8 0 0
54 9 0 0
54 10 0 0
54 11 0 0
54 12 0.0303333 0.173432
54 13 0.118667 0.333539
54 14 0.136333 0.360675
54 15 0.0645 0.257563
54 16 0.0405 0.20213
54 17 0.0186667 0.136572
54 18 0.00116667 0.0341374
54 19 0 0
54 20 0 0
54 21 0 0
54 22 0 0
54 23 0 0
54 24 0 0
54 25 0 0
54 26 0.0351667 0.186
54 27 0.001 0.0316064
54 28 0 0
54 29 0 0
54 30 0 0
54 31 0 0
54 32 0 0
54 33 0 0
54 34 0 0
54 35 0 0
54 36 0 0
54 37 0 0
54 38 0 0
54 39 0 0
54 40 0 0
54 41 0.0175 0.131122
54 42 0.002 0.0446753
54 43 0 0
54 44 0 0
54 45 0 0
54 46 0 0
54 47 0 0
54 48 0.002 0.0446764
54 49 0.007 0.0833735
54 50 0 0
54 51 0 0
54 52 0.0055 0.0739591
54 53 0.1315 0.358057
54 54 0.3435 0.57578
54 55 0.130833 0.352673
54 56 0.0545 0.227737
54 57 0 0
54 58 0 0
54 59 0 0
54 60 0 0
54 61 0 0
54 62 0 0
54 63 0 0
54 64 0 0
54 65 0 0
54 66 0 0
54 67 0 0
54 68 0 0
54 69 0 0
54 70 0 0

55 1 0 0
55 2 0 0
55 3 0 0
55 4 0 0
55 5 0 0
55 6 0 0
55 7 0 0
55 8 0 0
55 9 0 0
55 10 0 0
55 11 0.0025 0.0499401
55 12 0.034 0.183975
55 13 0.157833 0.386329
55 14 0.147833 0.373689
55 15 0.026 0.166305
55 16 0 0
55 17 0 0
55 18 0 0
55 19 0 0
55 20 0 0
55 21 0 0
55 22 0 0
55 23 0 0
55 24 0 0
55 25 0 0
55 26 0.00583333 0.0761549
55 27 0 0
55 28 0 0
55 29 0 0
55 30 0 0
55 31 0 0
55 32 0 0
55 33 0 0
55 34 0 0
55 35 0 0
55 36 0 0
55 37 0 0
55 38 0 0
55 39 0 0
55 40 0 0
55 41 0.003 0.0546902
55 42 0 0
55 43 0 0
55 44 0 0
55 45 0 0
55 46 0 0
55 47 0.000166667 0.012908
55 48 0.003 0.0546893
55 49 0.00183333 0.0427783
55 50 0 0
55 51 0 0
55 52 0 0
55 53 0.00466667 0.0681514
55 54 0.130833 0.352673
55 55 0.255 0.494955
55 56 0.114833 0.331125
55 57 0.00516667 0.0716936
55 58 0 0
55 59 0 0
55 60 0 0
55 61 0 0
55 62 0 0
55 63 0 0
55 64 0 0
55 65 0 0
55 66 0 0
55 67 0 0
55 68 0 0
55 69 0 0
55 70 0 0

56 1 0 0
56 2 0 0
56 3 0 0
56 4 0 0
56 5 0 0
56 6 0 0
56 7 0 0
56 8 0 0
56 9 0 0
56 10 0.000666667 0.0258119
56 11 0.0135 0.115405
56 12 0.0316667 0.17888
56 13 0.109 0.323189
56 14 0.0743333 0.26421
56 15 0.0065 0.0803595
56 16 0 0
56 17 0 0
56 18 0 0
56 19 0 0
56 20 0 0
56 21 0 0
56 22 0 0
56 23 0 0
56 24 0 0
56 25 0 0
56 26 0 0
56 27 0 0
56 28 0 0
56 29 0 0
56 30 0 0
56 31 0 0
56 32 0 0
56 33 0 0
56 34 0 0
56 35 0 0
56 36 0 0
56 37 0 0
56 38 0 0
56 39 0 0
56 40 0 0
56 41 0 0
56 42 0 0
56 43 0 0
56 44 0 0
56 45 0 0
56 46 0 0
56 47 0.002 0.0446751
56 48 0 0
56 49 0 0
56 50 0 0
56 51 0 0
56 52 0 0
56 53 0 0
56 54 0.0545 0.227737
56 55 0.114833 0.331125
56 56 0.176333 0.40975
56 57 0.0381667 0.194184
56 58 0.0111667 0.105081
56 59 0.000166667 0.0129083
56 60 0 0
56 61 0 0
56 62 0 0
56 63 0 0
56 64 0 0
56 65 0 0
56 66 0 0
56 67 0 0
56 68 0 0
56 69 0 0
56 70 0 0

57 1 0 0
57 2 0 0
57 3 0 0
57 4 0 0
57 5 0 0
57 6 0 0
57 7 0.000166667 0.0129087
57 8 0 0
57 9 0 0
57 10 0.00366667 0.0604411
57 11 0.0431667 0.205674
57 12 0.0296667 0.173554
57 13 0.0156667 0.124179
57 14 0.0005 0.0223551
57 15 0 0
57 16 0 0
57 17 0 0
57 18 0 0
57 19 0 0
57 20 0 0
57 21 0 0
57 22 0 0
57 23 0 0
57 24 0 0
57 25 0 0
57 26 0 0
57 27 0 0
57 28 0 0
57 29 0 0
57 30 0 0
57 31 0 0
57 32 0 0
57 33 0 0
57 34 0 0
57 35 0 0
57 36 0 0
57 37 0 0
57 38 0 0
57 39 0 0
57 40 0 0
57 41 0 0
57 42 0 0
57 43 0 0
57 44 0 0
57 45 0 0
57 46 0 0
57 47 0.000333333 0.0182544
57 48 0 0
57 49 0 0
57 50 0 0
57 51 0 0
57 52 0 0
57 53 0 0
57 54 0 0
57 55 0.00516667 0.0716936
57 56 0.0381667 0.194184
57 57 0.203667 0.438783
57 58 0.114167 0.331871
57 59 0.0376667 0.191263
57 60 0.00116667 0.0341372
57 61 0 0
57 62 0 0
57 63 0 0
57 64 0 0
57 65 0 0
57 66 0 0
57 67 0 0
57 68 0 0
57 69 0 0
57 70 0 0

58 1 0 0
58 2 0 0
58 3 0 0
58 4 0 0
58 5 0.0045 0.0669327
58 6 0.0085 0.0936018
58 7 0.00133333 0.0364918
58 8 0 0
58 9 0 0
58 10 0.0371667 0.190932
58 11 0.147167 0.370376
58 12 0.0908333 0.291967
58 13 0.0045 0.0669311
58 14 0 0
58 15 0 0
58 16 0 0
58 17 0 0
58 18 0 0
58 19 0 0
58 20 0 0
58 21 0 0
58 22 0 0
58 23 0 0
58 24 0 0
58 25 0 0
58 26 0 0
58 27 0 0
58 28 0 0
58 29 0 0
58 30 0 0
58 31 0 0
58 32 0 0
58 33 0 0
58 34 0 0
58 35 0 0
58 36 0 0
58 37 0 0
58 38 0 0
58 39 0 0
58 40 0 0
58 41 0 0
58 42 0 0
58 43 0 0
58 44 0 0
58 45 0 0
58 46 0 0
58 47 0 0
58 48 0 0
58 49 0 0
58 50 0 0
58 51 0 0
58 52 0 0
58 53 0 0
58 54 0 0
58 55 0 0
58 56 0.0111667 0.105081
58 57 0.114167 0.331871
58 58 0.344333 0.570755
58 59 0.195333 0.434182
58 60 0.061 0.240722
58 61 0 0
58 62 0 0
58 63 0 0
58 64 0 0
58 65 0 0
58 66 0 0
58 67 0 0
58 68 0 0
58 69 0 0
58 70 0 0

59 1 0 0
59 2 0 0
59 3 0.00216667 0.0464976
59 4 0.031 0.175231
59 5 0.0706667 0.275699
59 6 0.0565 0.247609
59 7 0.0133333 0.114697
59 8 0.000666667 0.0258114
59 9 0 0
59 10 0.0635 0.245898
59 11 0.187333 0.408948
59 12 0.105333 0.309693
59 13 0.0005 0.022355
59 14 0 0
59 15 0 0
59 16 0 0
59 17 0 0
59 18 0 0
59 19 0 0
59 20 0 0
59 21 0 0
59 22 0 0
59 23 0 0
59 24 0 0
59 25 0 0
59 26 0 0
59 27 0 0
59 28 0 0
59 29 0 0
59 30 0 0
59 31 0 0
59 32 0 0
59 33 0 0
59 34 0 0
59 35 0 0
59 36 0 0
59 37 0 0
59 38 0 0
59 39 0 0
59 40 0 0
59 41 0 0
59 42 0 0
59 43 0 0
59 44 0 0
59 45 0 0
59 46 0 0
59 47 0 0
59 48 0 0
59 49 0 0
59 50 0 0
59 51 0 0
59 52 0 0
59 53 0 0
59 54 0 0
59 55 0 0
59 56 0.000166667 0.0129083
59 57 0.0376667 0.191263
59 58 0.195333 0.434182
59 59 0.389167 0.611052
59 60 0.160667 0.396048
59 61 0.0113333 0.105855
59 62 0 0
59 63 0 0
59 64 0 0
59 65 0 0
59 66 0 0
59 67 0 0
59 68 0 0
59 69 0 0
59 70 0 0

60 1 0 0
60 2 0.00316667 0.0561843
60 3 0.0406667 0.200859
60 4 0.0931667 0.301908
60 5 0.0976667 0.316433
60 6 0.0553333 0.235808
60 7 0.013 0.113273
60 8 0.004 0.0631184
60 9 0.00416667 0.0644151
60 10 0.569667 0.612218
60 11 0.601667 0.643441
60 12 0.435167 0.533979
60 13 0 0
60 14 0 0
60 15 0 0
60 16 0 0
60 17 0 0
60 18 0 0
60 19 0 0
60 20 0 0
60 21 0 0
60 22 0 0
60 23 0 0
60 24 0 0
60 25 0 0
60 26 0 0
60 27 0 0
60 28 0 0
60 29 0 0
60 30 0 0
60 31 0 0
60 32 0 0
60 33 0 0
60 34 0 0
60 35 0 0
60 36 0 0
60 37 0 0
60 38 0 0
60 39 0 0
60 40 0 0
60 41 0 0
60 42 0 0
60 43 0 0
60 44 0 0
60 45 0 0
60 46 0 0
60 47 0 0
60 48 0 0
60 49 0 0
60 50 0 0
60 51 0 0
60 52 0 0
60 53 0 0
60 54 0 0
60 55 0 0
60 56 0 0
60 57 0.00116667 0.0341372
60 58 0.061 0.240722
60 59 0.160667 0.396048
60 60 0.777833 0.766887
60 61 0.199167 0.442535
60 62 0.0113333 0.105856
60 63 0.000166667 0.0129088
60 64 0 0
60 65 0 0
60 66 0 0
60 67 0 0
60 68 0 0
60 69 0 0
60 70 0 0

61 1 0.0173333 0.131778
61 2 0.0608333 0.247925
61 3 0.0976667 0.314852
61 4 0.0818333 0.28542
61 5 0.0375 0.198559
61 6 0.0115 0.108172
61 7 0.00183333 0.0427786
61 8 0 0
61 9 0.000166667 0.0129087
61 10 0.149833 0.369758
61 11 0.144 0.358601
61 12 0.093 0.290428
61 13 0 0
61 14 0 0
61 15 0 0
61 16 0 0
61 17 0 0
61 18 0 0
61 19 0 0
61 20 0 0
61 21 0 0
61 22 0 0
61 23 0 0
61 24 0 0
61 25 0 0
61 26 0 0
61 27 0 0
61 28 0 0
61 29 0 0
61 30 0 0
61 31 0 0
61 32 0 0
61 33 0 0
61 34 0 0
61 35 0 0
61 36 0 0
61 37 0 0
61 38 0 0
61 39 0.000666667 0.0258113
61 40 0.001 0.0316065
61 41 0 0
61 42 0 0
61 43 0 0
61 44 0 0
61 45 0 0
61 46 0 0
61 47 0 0
61 48 0 0
61 49 0 0
61 50 0 0
61 51 0 0
61 52 0 0
61 53 0 0
61 54 0 0
61 55 0 0
61 56 0 0
61 57 0 0
61 58 0 0
61 59 0.0113333 0.105855
61 60 0.199167 0.442535
61 61 0.371333 0.605912
61 62 0.1055 0.325633
61 63 0.0325 0.180116
61 64 0.00566667 0.0750646
61 65 0 0
61 66 0 0
61 67 0 0
61 68 0 0
61 69 0 0
61 70 0 0

62 1 0.066 0.261365
62 2 0.0941667 0.304364
62 3 0.0631667 0.249353
62 4 0.021 0.145694
62 5 0.0005 0.022355
62 6 0 0
62 7 0 0
62 8 0 0
62 9 0 0
62 10 0.000166667 0.012908
62 11 0 0
62 12 0 0
62 13 0 0
62 14 0 0
62 15 0 0
62 16 0 0
62 17 0 0
62 18 0 0
62 19 0 0
62 20 0 0
62 21 0 0
62 22 0 0
62 23 0 0
62 24 0 0
62 25 0 0
62 26 0 0
62 27 0 0
62 28 0 0
62 29 0 0
62 30 0 0
62 31 0 0
62 32 0 0
62 33 0 0
62 34 0 0
62 35 0 0
62 36 0 0
62 37 0.000166667 0.0129079
62 38 0.00166667 0.0407918
62 39 0.0286667 0.166871
62 40 0.00983333 0.0986713
62 41 0 0
62 42 0 0
62 43 0 0
62 44 0 0
62 45 0 0
62 46 0 0
62 47 0 0
62 48 0 0
62 49 0 0
62 50 0 0
62 51 0 0
62 52 0 0
62 53 0 0
62 54 0 0
62 55 0 0
62 56 0 0
62 57 0 0
62 58 0 0
62 59 0 0
62 60 0.0113333 0.105856
62 61 0.1055 0.325633
62 62 0.251167 0.508359
62 63 0.101833 0.328837
62 64 0.0268333 0.16262
62 65 0.000166667 0.0129086
62 66 0 0
62 67 0 0
62 68 0 0
62 69 0 0
62 70 0 0

63 1 0.0705 0.263057
63 2 0.0343333 0.186602
63 3 0.00866667 0.0944743
63 4 0 0
63 5 0 0
63 6 0 0
63 7 0 0
63 8 0 0
63 9 0.0005 0.0223549
63 10 0 0
63 11 0 0
63 12 0 0
63 13 0 0
63 14 0 0
63 15 0 0
63 16 0 0
63 17 0 0
63 18 0 0
63 19 0 0
63 20 0 0
63 21 0 0
63 22 0 0
63 23 0 0
63 24 0 0
63 25 0 0
63 26 0 0
63 27 0 0
63 28 0 0
63 29 0 0
63 30 0 0
63 31 0 0
63 32 0 0
63 33 0 0
63 34 0.00533333 0.0728357
63 35 0.1855 0.390417
63 36 0.0491667 0.216215
63 37 0.0085 0.0918038
63 38 0.0153333 0.12288
63 39 0.00816667 0.0899902
63 40 0.000833333 0.0288519
63 41 0 0
63 42 0 0
63 43 0 0
63 44 0 0
63 45 0 0
63 46 0 0
63 47 0 0
63 48 0 0
63 49 0 0
63 50 0 0
63 51 0 0
63 52 0 0
63 53 0 0
63 54 0 0
63 55 0 0
63 56 0 0
63 57 0 0
63 58 0 0
63 59 0 0
63 60 0.000166667 0.0129088
63 61 0.0325 0.180116
63 62 0.101833 0.328837
63 63 0.451333 0.626866
63 64 0.204667 0.437163
63 65 0.0231667 0.150429
63 66 0.000166667 0.0129087
63 67 0 0
63 68 0 0
63 69 0 0
63 70 0 0

64 1 0.0378333 0.190797
64 2 0.0045 0.0669331
64 3 0.000166667 0.012908
64 4 0 0
64 5 0 0
64 6 0 0
64 7 0 0
64 8 0 0
64 9 0.000333333 0.0182546
64 10 0 0
64 11 0 0
64 12 0 0
64 13 0 0
64 14 0 0
64 15 0 0
64 16 0 0
64 17 0 0
64 18 0 0
64 19 0 0
64 20 0 0
64 21 0 0
64 22 0 0
64 23 0 0
64 24 0 0
64 25 0 0
64 26 0 0
64 27 0 0
64 28 0 0
64 29 0 0
64 30 0 0
64 31 0 0
64 32 0 0
64 33 0 0
64 34 0.00283333 0.0531534
64 35 0.0983333 0.305502
64 36 0.0416667 0.200664
64 37 0.003 0.0546882
64 38 0.00733333 0.0853181
64 39 0.00233333 0.0482511
64 40 0 0
64 41 0 0
64 42 0 0
64 43 0 0
64 44 0 0
64 45 0 0
64 46 0 0
64 47 0 0
64 48 0 0
64 49 0 0
64 50 0 0
64 51 0 0
64 52 0 0
64 53 0 0
64 54 0 0
64 55 0 0
64 56 0 0
64 57 0 0
64 58 0 0
64 59 0 0
64 60 0 0
64 61 0.00566667 0.0750646
64 62 0.0268333 0.16262
64 63 0.204667 0.437163
64 64 0.398 0.604931
64 65 0.154667 0.376495
64 66 0.0401667 0.197199
64 67 0.00183333 0.0427811
64 68 0 0
64 69 0 0
64 70 0 0

65 1 0.0118333 0.108136
65 2 0.000166667 0.0129082
65 3 0 0
65 4 0 0
65 5 0 0
65 6 0 0
65 7 0 0
65 8 0.000333333 0.0182546
65 9 0 0
65 10 0 0
65 11 0 0
65 12 0 0
65 13 0 0
65 14 0 0
65 15 0 0
65 16 0 0
65 17 0 0
65 18 0 0
65 19 0 0
65 20 0 0
65 21 0 0
65 22 0 0
65 23 0 0
65 24 0 0
65 25 0 0
65 26 0 0
65 27 0 0
65 28 0 0
65 29 0 0
65 30 0 0
65 31 0 0
65 32 0 0
65 33 0 0
65 34 0 0
65 35 0.0116667 0.107381
65 36 0.00166667 0.0407912
65 37 0 0
65 38 0 0
65 39 0 0
65 40 0 0
65 41 0 0
65 42 0 0
65 43 0 0
65 44 0 0
65 45 0 0
65 46 0 0
65 47 0 0
65 48 0 0
65 49 0 0
65 50 0 0
65 51 0 0
65 52 0 0
65 53 0 0
65 54 0 0
65 55 0 0
65 56 0 0
65 57 0 0
65 58 0 0
65 59 0 0
65 60 0 0
65 61 0 0
65 62 0.000166667 0.0129086
65 63 0.0231667 0.150429
65 64 0.154667 0.376495
65 65 0.365833 0.571542
65 66 0.1765 0.405801
65 67 0.0436667 0.20759
65 68 0.0005 0.0223548
65 69 0 0
65 70 0 0

66 1 0.002 0.0446762
66 2 0 0
66 3 0 0
66 4 0 0
66 5 0 0
66 6 0 0
66 7 0 0
66 8 0 0
66 9 0 0
66 10 0 0
66 11 0 0
66 12 0 0
66 13 0 0
66 14 0 0
66 15 0 0
66 16 0 0
66 17 0 0
66 18 0 0
66 19 0 0
66 20 0 0
66 21 0 0
66 22 0 0
66 23 0 0
66 24 0 0
66 25 0 0
66 26 0 0
66 27 0 0
66 28 0 0
66 29 0 0
66 30 0 0
66 31 0 0
66 32 0 0
66 33 0 0
66 34 0 0
66 35 0 0
66 36 0 0
66 37 0 0
66 38 0 0
66 39 0 0
66 40 0 0
66 41 0 0
66 42 0 0
66 43 0 0
66 44 0 0
66 45 0 0
66 46 0 0
66 47 0 0
66 48 0 0
66 49 0 0
66 50 0 0
66 51 0 0
66 52 0 0
66 53 0 0
66 54 0 0
66 55 0 0
66 56 0 0
66 57 0 0
66 58 0 0
66 59 0 0
66 60 0 0
66 61 0 0
66 62 0 0
66 63 0.000166667 0.0129087
66 64 0.0401667 0.197199
66 65 0.1765 0.405801
66 66 0.417833 0.621206
66 67 0.219833 0.462796
66 68 0.0726667 0.264043
66 69 0.0005 0.0223549
66 70 0 0

67 1 0.0015 0.0386999
67 2 0 0
67 3 0 0
67 4 0 0
67 5 0 0
67 6 0.0005 0.0223548
67 7 0 0
67 8 0 0
67 9 0 0
67 10 0 0
67 11 0 0
67 12 0 0
67 13 0 0
67 14 0 0
67 15 0 0
67 16 0 0
67 17 0 0
67 18 0 0
67 19 0 0
67 20 0 0
67 21 0 0
67 22 0 0
67 23 0 0
67 24 0 0
67 25 0 0
67 26 0 0
67 27 0 0
67 28 0 0
67 29 0 0
67 30 0 0
67 31 0 0
67 32 0 0
67 33 0 0
67 34 0 0
67 35 0 0
67 36 0 0
67 37 0 0
67 38 0 0
67 39 0 0
67 40 0 0
67 41 0 0
67 42 0 0
67 43 0 0
67 44 0 0
67 45 0 0
67 46 0 0
67 47 0 0
67 48 0 0
67 49 0 0
67 50 0 0
67 51 0 0
67 52 0 0
67 53 0 0
67 54 0 0
67 55 0 0
67 56 0 0
67 57 0 0
67 58 0 0
67 59 0 0
67 60 0 0
67 61 0 0
67 62 0 0
67 63 0 0
67 64 0.00183333 0.0427811
67 65 0.0436667 0.20759
67 66 0.219833 0.462796
67 67 0.510333 0.675454
67 68 0.295833 0.510543
67 69 0.0381667 0.194184
67 70 0.000166667 0.0129088

68 1 0.00116667 0.0341371
68 2 0 0
68 3 0 0
68 4 0 0
68 5 0.000166667 0.0129084
68 6 0 0
68 7 0 0
68 8 0 0
68 9 0 0
68 10 0 0
68 11 0 0
68 12 0 0
68 13 0 0
68 14 0 0
68 15 0 0
68 16 0 0
68 17 0 0
68 18 0 0
68 19 0 0
68 20 0 0
68 21 0 0
68 22 0 0
68 23 0 0
68 24 0 0
68 25 0 0
68 26 0 0
68 27 0 0
68 28 0 0
68 29 0 0
68 30 0 0
68 31 0 0
68 32 0 0
68 33 0 0
68 34 0 0
68 35 0 0
68 36 0 0
68 37 0 0
68 38 0 0
68 39 0 0
68 40 0 0
68 41 0 0
68 42 0 0
68 43 0 0
68 44 0 0
68 45 0 0
68 46 0 0
68 47 0 0
68 48 0 0
68 49 0 0
68 50 0 0
68 51 0 0
68 52 0 0
68 53 0 0
68 54 0 0
68 55 0 0
68 56 0 0
68 57 0 0
68 58 0 0
68 59 0 0
68 60 0 0
68 61 0 0
68 62 0 0
68 63 0 0
68 64 0 0
68 65 0.0005 0.0223548
68 66 0.0726667 0.264043
68 67 0.295833 0.510543
68 68 0.487667 0.667704
68 69 0.1495 0.386189
68 70 0.0248333 0.157742

69 1 0 0
69 2 0 0
69 3 0 0
69 4 0.000333333 0.0182546
69 5 0 0
69 6 0 0
69 7 0 0
69 8 0 0
69 9 0 0
69 10 0 0
69 11 0 0
69 12 0 0
69 13 0 0
69 14 0 0
69 15 0 0
69 16 0 0
69 17 0 0
69 18 0 0
69 19 0 0
69 20 0 0
69 21 0 0
69 22 0 0
69 23 0 0
69 24 0 0
69 25 0 0
69 26 0 0
69 27 0 0
69 28 0 0
69 29 0 0
69 30 0 0
69 31 0 0
69 32 0 0
69 33 0 0
69 34 0 0
69 35 0 0
69 36 0 0
69 37 0 0
69 38 0 0
69 39 0 0
69 40 0 0
69 41 0 0
69 42 0 0
69 43 0 0
69 44 0 0
69 45 0 0
69 46 0 0
69 47 0 0
69 48 0 0
69 49 0 0
69 50 0 0
69 51 0 0
69 52 0 0
69 53 0 0
69 54 0 0
69 55 0 0
69 56 0 0
69 57 0 0
69 58 0 0
69 59 0 0
69 60 0 0
69 61 0 0
69 62 0 0
69 63 0 0
69 64 0 0
69 65 0 0
69 66 0.0005 0.0223549
69 67 0.0381667 0.194184
69 68 0.1495 0.386189
69 69 0.328167 0.568154
69 70 0.1355 0.364894

70 1 0 0
70 2 0 0
70 3 0.001 0.0316065
70 4 0 0
70 5 0 0
70 6 0 0
70 7 0 0
70 8 0 0
70 9 0 0
70 10 0 0
70 11 0 0
70 12 0 0
70 13 0 0
70 14 0 0
70 15 0 0
70 16 0 0
70 17 0 0
70 18 0 0
70 19 0 0
70 20 0 0
70 21 0 0
70 22 0 0
70 23 0 0
70 24 0 0
70 25 0 0
70 26 0 0
70 27 0 0
70 28 0 0
70 29 0 0
70 30 0 0
70 31 0 0
70 32 0 0
70 33 0 0
70 34 0 0
70 35 0 0
70 36 0 0
70 37 0 0
70 38 0 0
70 39 0 0
70 40 0 0
70 41 0 0
70 42 0 0
70 43 0 0
70 44 0 0
70 45 0 0
70 46 0 0
70 47 0 0
70 48 0 0
70 49 0 0
70 50 0 0
70 51 0 0
70 52 0 0
70 53 0 0
70 54 0 0
70 55 0 0
70 56 0 0
70 57 0 0
70 58 0 0
70 59 0 0
70 60 0 0
70 61 0 0
70 62 0 0
70 63 0 0
70 64 0 0
70 65 0 0
70 66 0 0
70 67 0.000166667 0.0129088
70 68 0.0248333 0.157742
70 69 0.1355 0.364894
70 70 0.299333 0.532666
