# Supplementary material for: Potential effects of metal ion induced two-state allostery on the regulatory mechanism of add adenine riboswitch
Source: Commun Biol. 2022 Oct 22;5:1120. doi: 10.1038/s42003-022-04096-z (PMC9588036; doi:10.1038/s42003-022-04096-z)
Supplement: Supplementary file 5 — Supplementary Data 2 [file 42003_2022_4096_MOESM5_ESM.zip › Supplementary Data 2/fig4_data/k-2d-mgf0.3-2.txt]

1 1 0.408333 0.633991
1 2 0.131333 0.362064
1 3 0.0463333 0.214137
1 4 0.0015 0.0387015
1 5 0 0
1 6 0 0
1 7 0 0
1 8 0 0
1 9 0 0
1 10 0 0
1 11 0 0
1 12 0 0
1 13 0 0
1 14 0 0
1 15 0 0
1 16 0 0
1 17 0 0
1 18 0 0
1 19 0 0
1 20 0 0
1 21 0 0
1 22 0 0
1 23 0 0
1 24 0 0
1 25 0 0
1 26 0 0
1 27 0 0
1 28 0 0
1 29 0 0
1 30 0 0
1 31 0 0
1 32 0 0
1 33 0 0
1 34 0 0
1 35 0 0
1 36 0 0
1 37 0 0
1 38 0 0
1 39 0 0
1 40 0 0
1 41 0 0
1 42 0 0
1 43 0 0
1 44 0 0
1 45 0 0
1 46 0 0
1 47 0 0
1 48 0 0
1 49 0 0
1 50 0 0
1 51 0 0
1 52 0 0
1 53 0 0
1 54 0 0
1 55 0 0
1 56 0 0
1 57 0 0
1 58 0 0
1 59 0 0
1 60 0.000333333 0.0182545
1 61 0.0468333 0.221302
1 62 0.1105 0.338556
1 63 0.111167 0.334869
1 64 0.0621667 0.252264
1 65 0.023 0.151009
1 66 0.00416667 0.0644139
1 67 0.0015 0.0387016
1 68 0.000666667 0.0258117
1 69 0 0
1 70 0 0

2 1 0.131333 0.362064
2 2 0.287833 0.536965
2 3 0.136 0.372607
2 4 0.0285 0.169369
2 5 0.000166667 0.0129088
2 6 0 0
2 7 0 0
2 8 0 0
2 9 0 0
2 10 0 0
2 11 0 0
2 12 0 0
2 13 0 0
2 14 0 0
2 15 0 0
2 16 0 0
2 17 0 0
2 18 0 0
2 19 0 0
2 20 0 0
2 21 0 0
2 22 0 0
2 23 0 0
2 24 0 0
2 25 0 0
2 26 0 0
2 27 0 0
2 28 0 0
2 29 0 0
2 30 0 0
2 31 0 0
2 32 0 0
2 33 0 0
2 34 0 0
2 35 0 0
2 36 0 0
2 37 0 0
2 38 0 0
2 39 0.000166667 0.0129083
2 40 0 0
2 41 0 0
2 42 0 0
2 43 0 0
2 44 0 0
2 45 0 0
2 46 0 0
2 47 0 0
2 48 0 0
2 49 0 0
2 50 0 0
2 51 0 0
2 52 0 0
2 53 0 0
2 54 0 0
2 55 0 0
2 56 0 0
2 57 0 0
2 58 0 0
2 59 0 0
2 60 0.00766667 0.0891116
2 61 0.087 0.299605
2 62 0.1295 0.359265
2 63 0.0585 0.244422
2 64 0.00633333 0.07933
2 65 0.000666667 0.0258116
2 66 0 0
2 67 0 0
2 68 0 0
2 69 0 0
2 70 0 0

3 1 0.0463333 0.214137
3 2 0.136 0.372607
3 3 0.3025 0.542218
3 4 0.132833 0.358028
3 5 0.0243333 0.155165
3 6 0 0
3 7 0 0
3 8 0 0
3 9 0 0
3 10 0 0
3 11 0 0
3 12 0 0
3 13 0 0
3 14 0 0
3 15 0 0
3 16 0 0
3 17 0 0
3 18 0 0
3 19 0 0
3 20 0 0
3 21 0 0
3 22 0 0
3 23 0 0
3 24 0 0
3 25 0 0
3 26 0 0
3 27 0 0
3 28 0 0
3 29 0 0
3 30 0 0
3 31 0 0
3 32 0 0
3 33 0 0
3 34 0 0
3 35 0 0
3 36 0 0
3 37 0 0
3 38 0 0
3 39 0 0
3 40 0.000166667 0.0129082
3 41 0 0
3 42 0 0
3 43 0 0
3 44 0 0
3 45 0 0
3 46 0 0
3 47 0 0
3 48 0 0
3 49 0 0
3 50 0 0
3 51 0 0
3 52 0 0
3 53 0 0
3 54 0 0
3 55 0 0
3 56 0 0
3 57 0 0
3 58 0 0
3 59 0.0015 0.0387013
3 60 0.0523333 0.227143
3 61 0.131333 0.363903
3 62 0.087 0.295686
3 63 0.0146667 0.121589
3 64 0 0
3 65 0 0
3 66 0 0
3 67 0 0
3 68 0 0
3 69 0 0
3 70 0.000833333 0.028855

4 1 0.0015 0.0387015
4 2 0.0285 0.169369
4 3 0.132833 0.358028
4 4 0.272 0.510894
4 5 0.116667 0.339198
4 6 0.0216667 0.146739
4 7 0.000166667 0.0129088
4 8 0 0
4 9 0 0
4 10 0.000166667 0.0129082
4 11 0 0
4 12 0 0
4 13 0 0
4 14 0 0
4 15 0 0
4 16 0 0
4 17 0 0
4 18 0 0
4 19 0 0
4 20 0 0
4 21 0 0
4 22 0 0
4 23 0 0
4 24 0 0
4 25 0 0
4 26 0 0
4 27 0 0
4 28 0 0
4 29 0 0
4 30 0 0
4 31 0 0
4 32 0 0
4 33 0 0
4 34 0 0
4 35 0 0
4 36 0 0
4 37 0 0
4 38 0 0
4 39 0 0
4 40 0 0
4 41 0 0
4 42 0 0
4 43 0 0
4 44 0 0
4 45 0 0
4 46 0 0
4 47 0 0
4 48 0 0
4 49 0 0
4 50 0 0
4 51 0 0
4 52 0 0
4 53 0 0
4 54 0 0
4 55 0 0
4 56 0 0
4 57 0 0
4 58 0.000166667 0.0129082
4 59 0.0315 0.175615
4 60 0.111167 0.331867
4 61 0.1025 0.31779
4 62 0.0275 0.164556
4 63 0.000333333 0.0182546
4 64 0 0
4 65 0 0
4 66 0 0
4 67 0 0
4 68 0 0
4 69 0.000333333 0.0182544
4 70 0 0

5 1 0 0
5 2 0.000166667 0.0129088
5 3 0.0243333 0.155165
5 4 0.116667 0.339198
5 5 0.321167 0.556195
5 6 0.170833 0.406173
5 7 0.0486667 0.218245
5 8 0.000166667 0.0129088
5 9 0 0
5 10 0.0305 0.17196
5 11 0.0005 0.0223549
5 12 0 0
5 13 0 0
5 14 0 0
5 15 0 0
5 16 0 0
5 17 0 0
5 18 0 0
5 19 0 0
5 20 0 0
5 21 0 0
5 22 0 0
5 23 0 0
5 24 0 0
5 25 0 0
5 26 0 0
5 27 0 0
5 28 0 0
5 29 0 0
5 30 0 0
5 31 0 0
5 32 0 0
5 33 0 0
5 34 0 0
5 35 0 0
5 36 0 0
5 37 0 0
5 38 0 0
5 39 0 0
5 40 0 0
5 41 0 0
5 42 0 0
5 43 0 0
5 44 0 0
5 45 0 0
5 46 0 0
5 47 0 0
5 48 0 0
5 49 0 0
5 50 0 0
5 51 0 0
5 52 0 0
5 53 0 0
5 54 0 0
5 55 0 0
5 56 0 0
5 57 0 0
5 58 0.00966667 0.0978384
5 59 0.075 0.276956
5 60 0.138833 0.37314
5 61 0.06 0.245766
5 62 0.00183333 0.0427798
5 63 0 0
5 64 0 0
5 65 0 0
5 66 0 0
5 67 0 0
5 68 0.000333333 0.0182545
5 69 0 0
5 70 0 0

6 1 0 0
6 2 0 0
6 3 0 0
6 4 0.0216667 0.146739
6 5 0.170833 0.406173
6 6 0.347167 0.572965
6 7 0.160833 0.39197
6 8 0.0293333 0.169721
6 9 0.000333333 0.0182544
6 10 0.0818333 0.278324
6 11 0.00666667 0.081379
6 12 0 0
6 13 0 0
6 14 0 0
6 15 0 0
6 16 0 0
6 17 0 0
6 18 0 0
6 19 0 0
6 20 0 0
6 21 0 0
6 22 0 0
6 23 0 0
6 24 0 0
6 25 0 0
6 26 0 0
6 27 0 0
6 28 0 0
6 29 0 0
6 30 0 0
6 31 0 0
6 32 0 0
6 33 0 0
6 34 0 0
6 35 0 0
6 36 0 0
6 37 0 0
6 38 0 0
6 39 0 0
6 40 0 0
6 41 0 0
6 42 0 0
6 43 0 0
6 44 0 0
6 45 0 0
6 46 0 0
6 47 0 0
6 48 0 0
6 49 0 0
6 50 0 0
6 51 0 0
6 52 0 0
6 53 0 0
6 54 0 0
6 55 0 0
6 56 0 0
6 57 0.000166667 0.0129087
6 58 0.0155 0.126197
6 59 0.0573333 0.240929
6 60 0.094 0.301392
6 61 0.032 0.17788
6 62 0 0
6 63 0 0
6 64 0 0
6 65 0 0
6 66 0 0
6 67 0.000166667 0.012908
6 68 0.000166667 0.0129087
6 69 0 0
6 70 0 0

7 1 0 0
7 2 0 0
7 3 0 0
7 4 0.000166667 0.0129088
7 5 0.0486667 0.218245
7 6 0.160833 0.39197
7 7 0.3245 0.555767
7 8 0.1315 0.359912
7 9 0.0233333 0.150958
7 10 0.1075 0.321885
7 11 0.0101667 0.100315
7 12 0 0
7 13 0 0
7 14 0 0
7 15 0 0
7 16 0 0
7 17 0 0
7 18 0 0
7 19 0 0
7 20 0 0
7 21 0 0
7 22 0 0
7 23 0 0
7 24 0 0
7 25 0 0
7 26 0 0
7 27 0 0
7 28 0 0
7 29 0 0
7 30 0 0
7 31 0 0
7 32 0 0
7 33 0 0
7 34 0 0
7 35 0.000833333 0.0288517
7 36 0 0
7 37 0 0
7 38 0 0
7 39 0 0
7 40 0 0
7 41 0 0
7 42 0 0
7 43 0 0
7 44 0 0
7 45 0 0
7 46 0 0
7 47 0 0
7 48 0 0
7 49 0 0
7 50 0 0
7 51 0 0
7 52 0 0
7 53 0 0
7 54 0 0
7 55 0 0
7 56 0 0
7 57 0.000166667 0.0129087
7 58 0.00333333 0.0604624
7 59 0.0115 0.109701
7 60 0.0315 0.176562
7 61 0.0111667 0.105079
7 62 0 0
7 63 0 0
7 64 0 0
7 65 0 0
7 66 0.000333333 0.0182546
7 67 0 0
7 68 0 0
7 69 0 0
7 70 0 0

8 1 0 0
8 2 0 0
8 3 0 0
8 4 0 0
8 5 0.000166667 0.0129088
8 6 0.0293333 0.169721
8 7 0.1315 0.359912
8 8 0.307167 0.543586
8 9 0.1275 0.351526
8 10 0.111833 0.328121
8 11 0.0178333 0.132349
8 12 0 0
8 13 0 0
8 14 0 0
8 15 0 0
8 16 0 0
8 17 0 0
8 18 0 0
8 19 0 0
8 20 0 0
8 21 0 0
8 22 0 0
8 23 0 0
8 24 0 0
8 25 0 0
8 26 0 0
8 27 0 0
8 28 0 0
8 29 0 0
8 30 0 0
8 31 0 0
8 32 0 0
8 33 0.001 0.0316062
8 34 0.022 0.147811
8 35 0.00983333 0.100346
8 36 0 0
8 37 0 0
8 38 0 0
8 39 0 0
8 40 0 0
8 41 0 0
8 42 0 0
8 43 0 0
8 44 0 0
8 45 0 0
8 46 0 0
8 47 0 0
8 48 0 0
8 49 0 0
8 50 0 0
8 51 0 0
8 52 0 0
8 53 0 0
8 54 0 0
8 55 0 0
8 56 0 0
8 57 0 0
8 58 0.000333333 0.0182545
8 59 0.00116667 0.0341373
8 60 0.0035 0.0590541
8 61 0 0
8 62 0 0
8 63 0 0
8 64 0 0
8 65 0.000666667 0.0258114
8 66 0 0
8 67 0 0
8 68 0 0
8 69 0 0
8 70 0 0

9 1 0 0
9 2 0 0
9 3 0 0
9 4 0 0
9 5 0 0
9 6 0.000333333 0.0182544
9 7 0.0233333 0.150958
9 8 0.1275 0.351526
9 9 0.5 0.668331
9 10 0.202333 0.418804
9 11 0.0576667 0.233114
9 12 0 0
9 13 0.01 0.0994956
9 14 0.00433333 0.0656859
9 15 0 0
9 16 0 0
9 17 0 0
9 18 0 0
9 19 0 0
9 20 0 0
9 21 0 0
9 22 0 0
9 23 0 0
9 24 0 0
9 25 0 0
9 26 0 0
9 27 0 0
9 28 0 0
9 29 0 0
9 30 0 0
9 31 0 0
9 32 0 0
9 33 0.063 0.247715
9 34 0.158667 0.391766
9 35 0.0645 0.247666
9 36 0.00433333 0.065687
9 37 0 0
9 38 0 0
9 39 0 0
9 40 0 0
9 41 0 0
9 42 0 0
9 43 0 0
9 44 0 0
9 45 0 0
9 46 0 0
9 47 0 0
9 48 0 0
9 49 0 0
9 50 0 0
9 51 0 0
9 52 0 0
9 53 0 0
9 54 0 0
9 55 0 0
9 56 0 0
9 57 0 0
9 58 0.000166667 0.0129089
9 59 0 0
9 60 0.0055 0.0739593
9 61 0.00183333 0.0427798
9 62 0 0
9 63 0 0
9 64 0.001 0.0316064
9 65 0.000166667 0.012908
9 66 0 0
9 67 0 0
9 68 0 0
9 69 0 0
9 70 0 0

10 1 0 0
10 2 0 0
10 3 0 0
10 4 0.000166667 0.0129082
10 5 0.0305 0.17196
10 6 0.0818333 0.278324
10 7 0.1075 0.321885
10 8 0.111833 0.328121
10 9 0.202333 0.418804
10 10 1.45233 0.694308
10 11 0.9115 0.744078
10 12 0.272167 0.449928
10 13 0.000166667 0.0129078
10 14 0 0
10 15 0 0
10 16 0 0
10 17 0 0
10 18 0 0
10 19 0 0
10 20 0 0
10 21 0 0
10 22 0 0
10 23 0 0
10 24 0 0
10 25 0 0
10 26 0 0
10 27 0 0
10 28 0 0
10 29 0 0
10 30 0 0
10 31 0 0
10 32 0 0
10 33 0 0
10 34 0.0045 0.0669327
10 35 0.0113333 0.105854
10 36 0 0
10 37 0 0
10 38 0 0
10 39 0 0
10 40 0 0
10 41 0 0
10 42 0 0
10 43 0 0
10 44 0 0
10 45 0 0
10 46 0 0
10 47 0 0
10 48 0 0
10 49 0 0
10 50 0 0
10 51 0 0
10 52 0 0
10 53 0 0
10 54 0 0
10 55 0 0
10 56 0.000666667 0.0258114
10 57 0.00983333 0.098675
10 58 0.0418333 0.205953
10 59 0.1225 0.341318
10 60 0.405 0.575311
10 61 0.107667 0.327737
10 62 0 0
10 63 0 0
10 64 0 0
10 65 0 0
10 66 0 0
10 67 0 0
10 68 0 0
10 69 0 0
10 70 0 0

11 1 0 0
11 2 0 0
11 3 0 0
11 4 0 0
11 5 0.0005 0.0223549
11 6 0.00666667 0.081379
11 7 0.0101667 0.100315
11 8 0.0178333 0.132349
11 9 0.0576667 0.233114
11 10 0.9115 0.744078
11 11 1.1665 0.829546
11 12 0.464 0.56396
11 13 0.0241667 0.157846
11 14 0.000333333 0.0182546
11 15 0 0
11 16 0 0
11 17 0 0
11 18 0 0
11 19 0 0
11 20 0 0
11 21 0 0
11 22 0 0
11 23 0 0
11 24 0 0
11 25 0 0
11 26 0 0
11 27 0 0
11 28 0 0
11 29 0 0
11 30 0 0
11 31 0 0
11 32 0 0
11 33 0 0
11 34 0 0
11 35 0.0025 0.0499399
11 36 0 0
11 37 0 0
11 38 0 0
11 39 0 0
11 40 0 0
11 41 0.000666667 0.0258115
11 42 0 0
11 43 0 0
11 44 0 0
11 45 0 0
11 46 0 0
11 47 0 0
11 48 0 0
11 49 0 0
11 50 0 0
11 51 0 0
11 52 0 0
11 53 0 0
11 54 0.0005 0.022355
11 55 0.00233333 0.0482482
11 56 0.0221667 0.150584
11 57 0.0505 0.223491
11 58 0.131167 0.360048
11 59 0.252333 0.463309
11 60 0.447333 0.573187
11 61 0.0788333 0.279805
11 62 0 0
11 63 0 0
11 64 0 0
11 65 0 0
11 66 0 0
11 67 0 0
11 68 0 0
11 69 0 0
11 70 0 0

12 1 0 0
12 2 0 0
12 3 0 0
12 4 0 0
12 5 0 0
12 6 0 0
12 7 0 0
12 8 0 0
12 9 0 0
12 10 0.272167 0.449928
12 11 0.464 0.56396
12 12 0.585833 0.65774
12 13 0.101167 0.3108
12 14 0.0303333 0.172469
12 15 0 0
12 16 0 0
12 17 0 0
12 18 0 0
12 19 0 0
12 20 0 0
12 21 0 0
12 22 0 0
12 23 0 0
12 24 0 0
12 25 0.000166667 0.0129088
12 26 0.0263333 0.160125
12 27 0.0125 0.111101
12 28 0.0035 0.0590568
12 29 0 0
12 30 0 0
12 31 0 0
12 32 0 0
12 33 0 0
12 34 0 0
12 35 0 0
12 36 0 0
12 37 0 0
12 38 0 0
12 39 0 0
12 40 0.001 0.0316065
12 41 0.059 0.242593
12 42 0.0348333 0.185174
12 43 0.009 0.0944374
12 44 0.000333333 0.0182544
12 45 0 0
12 46 0 0
12 47 0 0
12 48 0 0
12 49 0 0
12 50 0 0
12 51 0 0
12 52 0 0
12 53 0 0
12 54 0.052 0.223526
12 55 0.0468333 0.213637
12 56 0.0358333 0.187656
12 57 0.0301667 0.175854
12 58 0.0676667 0.253154
12 59 0.1145 0.318421
12 60 0.1885 0.394073
12 61 0.0246667 0.155112
12 62 0 0
12 63 0 0
12 64 0 0
12 65 0 0
12 66 0 0
12 67 0 0
12 68 0 0
12 69 0 0
12 70 0 0

13 1 0 0
13 2 0 0
13 3 0 0
13 4 0 0
13 5 0 0
13 6 0 0
13 7 0 0
13 8 0 0
13 9 0.01 0.0994956
13 10 0.000166667 0.0129078
13 11 0.0241667 0.157846
13 12 0.101167 0.3108
13 13 0.260167 0.49612
13 14 0.148167 0.378881
13 15 0.0158333 0.124833
13 16 0 0
13 17 0 0
13 18 0 0
13 19 0 0
13 20 0 0
13 21 0 0
13 22 0 0
13 23 0 0
13 24 0 0
13 25 0 0
13 26 0.009 0.0944381
13 27 0.000333333 0.0182546
13 28 0 0
13 29 0 0
13 30 0 0
13 31 0 0
13 32 0 0
13 33 0 0
13 34 0 0
13 35 0 0
13 36 0 0
13 37 0 0
13 38 0 0
13 39 0 0
13 40 0.000333333 0.0182545
13 41 0.032 0.178816
13 42 0.003 0.054689
13 43 0 0
13 44 0 0
13 45 0 0
13 46 0 0
13 47 0 0
13 48 0 0
13 49 0 0
13 50 0 0
13 51 0 0
13 52 0 0
13 53 0.002 0.044676
13 54 0.116167 0.32965
13 55 0.1365 0.358515
13 56 0.0871667 0.287348
13 57 0.0118333 0.109667
13 58 0.000833333 0.0288558
13 59 0.000166667 0.0129088
13 60 0 0
13 61 0 0
13 62 0 0
13 63 0 0
13 64 0 0
13 65 0 0
13 66 0 0
13 67 0 0
13 68 0 0
13 69 0 0
13 70 0 0

14 1 0 0
14 2 0 0
14 3 0 0
14 4 0 0
14 5 0 0
14 6 0 0
14 7 0 0
14 8 0 0
14 9 0.00433333 0.0656859
14 10 0 0
14 11 0.000333333 0.0182546
14 12 0.0303333 0.172469
14 13 0.148167 0.378881
14 14 0.3215 0.549066
14 15 0.115167 0.337001
14 16 0.0211667 0.145096
14 17 0 0
14 18 0 0
14 19 0 0
14 20 0 0
14 21 0 0
14 22 0 0
14 23 0 0
14 24 0 0
14 25 0 0
14 26 0.000333333 0.0182544
14 27 0 0
14 28 0 0
14 29 0 0
14 30 0 0
14 31 0 0
14 32 0 0
14 33 0.000666667 0.0258113
14 34 0 0
14 35 0 0
14 36 0 0
14 37 0 0
14 38 0 0
14 39 0 0
14 40 0 0
14 41 0.0035 0.0590562
14 42 0 0
14 43 0 0
14 44 0 0
14 45 0 0
14 46 0 0
14 47 0 0
14 48 0 0
14 49 0 0
14 50 0 0
14 51 0 0
14 52 0 0
14 53 0.016 0.125479
14 54 0.118 0.333277
14 55 0.125667 0.34623
14 56 0.0538333 0.227163
14 57 0.000166667 0.0129089
14 58 0 0
14 59 0 0
14 60 0 0
14 61 0 0
14 62 0 0
14 63 0 0
14 64 0 0
14 65 0 0
14 66 0 0
14 67 0 0
14 68 0 0
14 69 0 0
14 70 0 0

15 1 0 0
15 2 0 0
15 3 0 0
15 4 0 0
15 5 0 0
15 6 0 0
15 7 0 0
15 8 0 0
15 9 0 0
15 10 0 0
15 11 0 0
15 12 0 0
15 13 0.0158333 0.124833
15 14 0.115167 0.337001
15 15 0.302833 0.537702
15 16 0.145 0.37634
15 17 0.0545 0.232802
15 18 0.000166667 0.0129087
15 19 0 0
15 20 0 0
15 21 0 0
15 22 0 0
15 23 0 0
15 24 0 0
15 25 0 0
15 26 0 0
15 27 0 0
15 28 0 0
15 29 0 0
15 30 0 0
15 31 0 0
15 32 0.000666667 0.0258118
15 33 0 0
15 34 0 0
15 35 0 0
15 36 0 0
15 37 0 0
15 38 0 0
15 39 0 0
15 40 0 0
15 41 0 0
15 42 0 0
15 43 0 0
15 44 0 0
15 45 0 0
15 46 0 0
15 47 0 0
15 48 0 0
15 49 0 0
15 50 0 0
15 51 0 0
15 52 0 0
15 53 0.0531667 0.232397
15 54 0.0465 0.216041
15 55 0.0156667 0.125514
15 56 0.000666667 0.0258117
15 57 0 0
15 58 0 0
15 59 0 0
15 60 0 0
15 61 0 0
15 62 0 0
15 63 0 0
15 64 0 0
15 65 0 0
15 66 0 0
15 67 0 0
15 68 0 0
15 69 0 0
15 70 0 0

16 1 0 0
16 2 0 0
16 3 0 0
16 4 0 0
16 5 0 0
16 6 0 0
16 7 0 0
16 8 0 0
16 9 0 0
16 10 0 0
16 11 0 0
16 12 0 0
16 13 0 0
16 14 0.0211667 0.145096
16 15 0.145 0.37634
16 16 0.489 0.640478
16 17 0.343333 0.535217
16 18 0.0565 0.237298
16 19 0.000166667 0.0129084
16 20 0 0
16 21 0 0
16 22 0 0
16 23 0 0
16 24 0 0
16 25 0 0
16 26 0 0
16 27 0 0
16 28 0 0
16 29 0 0
16 30 0 0
16 31 0.000333333 0.0182546
16 32 0 0
16 33 0 0
16 34 0 0
16 35 0 0
16 36 0 0
16 37 0 0
16 38 0 0
16 39 0 0
16 40 0 0
16 41 0 0
16 42 0 0
16 43 0 0
16 44 0 0
16 45 0 0
16 46 0 0
16 47 0 0
16 48 0 0
16 49 0 0
16 50 0 0
16 51 0 0
16 52 0.00216667 0.0464972
16 53 0.169833 0.397068
16 54 0.0293333 0.1707
16 55 0 0
16 56 0 0
16 57 0 0
16 58 0 0
16 59 0 0
16 60 0 0
16 61 0 0
16 62 0 0
16 63 0 0
16 64 0 0
16 65 0 0
16 66 0 0
16 67 0 0
16 68 0 0
16 69 0 0
16 70 0 0

17 1 0 0
17 2 0 0
17 3 0 0
17 4 0 0
17 5 0 0
17 6 0 0
17 7 0 0
17 8 0 0
17 9 0 0
17 10 0 0
17 11 0 0
17 12 0 0
17 13 0 0
17 14 0 0
17 15 0.0545 0.232802
17 16 0.343333 0.535217
17 17 0.512667 0.661961
17 18 0.158333 0.389784
17 19 0.0186667 0.136574
17 20 0 0
17 21 0 0
17 22 0 0
17 23 0 0
17 24 0 0
17 25 0 0
17 26 0 0
17 27 0 0
17 28 0 0
17 29 0 0
17 30 0 0
17 31 0 0
17 32 0 0
17 33 0 0
17 34 0 0
17 35 0 0
17 36 0 0
17 37 0 0
17 38 0 0
17 39 0 0
17 40 0 0
17 41 0 0
17 42 0 0
17 43 0 0
17 44 0 0
17 45 0 0
17 46 0 0
17 47 0 0
17 48 0 0
17 49 0 0
17 50 0 0
17 51 0 0
17 52 0.00566667 0.0750624
17 53 0.153333 0.37747
17 54 0.0123333 0.113351
17 55 0 0
17 56 0 0
17 57 0 0
17 58 0 0
17 59 0 0
17 60 0 0
17 61 0 0
17 62 0 0
17 63 0 0
17 64 0 0
17 65 0 0
17 66 0 0
17 67 0 0
17 68 0 0
17 69 0 0
17 70 0 0

18 1 0 0
18 2 0 0
18 3 0 0
18 4 0 0
18 5 0 0
18 6 0 0
18 7 0 0
18 8 0 0
18 9 0 0
18 10 0 0
18 11 0 0
18 12 0 0
18 13 0 0
18 14 0 0
18 15 0.000166667 0.0129087
18 16 0.0565 0.237298
18 17 0.158333 0.389784
18 18 0.363 0.584132
18 19 0.143833 0.381421
18 20 0.0328333 0.180989
18 21 0 0
18 22 0 0
18 23 0 0
18 24 0 0
18 25 0 0
18 26 0 0
18 27 0 0
18 28 0 0
18 29 0.000166667 0.0129083
18 30 0 0
18 31 0 0
18 32 0 0
18 33 0 0
18 34 0 0
18 35 0 0
18 36 0 0
18 37 0 0
18 38 0 0
18 39 0 0
18 40 0 0
18 41 0 0
18 42 0 0
18 43 0 0
18 44 0 0
18 45 0 0
18 46 0 0
18 47 0 0
18 48 0 0
18 49 0 0
18 50 0 0
18 51 0 0
18 52 0.00883333 0.0935664
18 53 0.048 0.216091
18 54 0.0015 0.0387024
18 55 0 0
18 56 0 0
18 57 0 0
18 58 0 0
18 59 0 0
18 60 0 0
18 61 0 0
18 62 0 0
18 63 0 0
18 64 0 0
18 65 0 0
18 66 0 0
18 67 0 0
18 68 0 0
18 69 0 0
18 70 0 0

19 1 0 0
19 2 0 0
19 3 0 0
19 4 0 0
19 5 0 0
19 6 0 0
19 7 0 0
19 8 0 0
19 9 0 0
19 10 0 0
19 11 0 0
19 12 0 0
19 13 0 0
19 14 0 0
19 15 0 0
19 16 0.000166667 0.0129084
19 17 0.0186667 0.136574
19 18 0.143833 0.381421
19 19 0.442667 0.647342
19 20 0.251333 0.488012
19 21 0.0556667 0.233601
19 22 0 0
19 23 0 0
19 24 0 0
19 25 0 0
19 26 0 0
19 27 0.00333333 0.0576406
19 28 0.00266667 0.0515692
19 29 0 0
19 30 0 0
19 31 0 0
19 32 0 0
19 33 0 0
19 34 0 0
19 35 0 0
19 36 0 0
19 37 0 0
19 38 0 0
19 39 0 0
19 40 0 0
19 41 0 0
19 42 0 0
19 43 0 0
19 44 0 0
19 45 0 0
19 46 0 0
19 47 0 0
19 48 0 0
19 49 0 0
19 50 0 0
19 51 0.00133333 0.0364913
19 52 0.097 0.304282
19 53 0.0646667 0.251298
19 54 0.0005 0.0223548
19 55 0 0
19 56 0 0
19 57 0 0
19 58 0 0
19 59 0 0
19 60 0 0
19 61 0 0
19 62 0 0
19 63 0 0
19 64 0 0
19 65 0 0
19 66 0 0
19 67 0 0
19 68 0 0
19 69 0 0
19 70 0 0

20 1 0 0
20 2 0 0
20 3 0 0
20 4 0 0
20 5 0 0
20 6 0 0
20 7 0 0
20 8 0 0
20 9 0 0
20 10 0 0
20 11 0 0
20 12 0 0
20 13 0 0
20 14 0 0
20 15 0 0
20 16 0 0
20 17 0 0
20 18 0.0328333 0.180989
20 19 0.251333 0.488012
20 20 0.654667 0.73804
20 21 0.270333 0.497922
20 22 0.0125 0.111101
20 23 0 0
20 24 0.008 0.0890876
20 25 0.0213333 0.144497
20 26 0.000666667 0.0258115
20 27 0.00683333 0.0823764
20 28 0.00183333 0.0427786
20 29 0 0
20 30 0 0
20 31 0 0
20 32 0 0
20 33 0 0
20 34 0 0
20 35 0 0
20 36 0 0
20 37 0 0
20 38 0 0
20 39 0 0
20 40 0 0
20 41 0 0
20 42 0 0
20 43 0 0
20 44 0 0
20 45 0 0
20 46 0 0
20 47 0 0
20 48 0 0
20 49 0 0
20 50 0 0
20 51 0.027 0.165145
20 52 0.2675 0.450481
20 53 0.106333 0.310967
20 54 0.000166667 0.0129078
20 55 0 0
20 56 0 0
20 57 0 0
20 58 0 0
20 59 0 0
20 60 0 0
20 61 0 0
20 62 0 0
20 63 0 0
20 64 0 0
20 65 0 0
20 66 0 0
20 67 0 0
20 68 0 0
20 69 0 0
20 70 0 0

21 1 0 0
21 2 0 0
21 3 0 0
21 4 0 0
21 5 0 0
21 6 0 0
21 7 0 0
21 8 0 0
21 9 0 0
21 10 0 0
21 11 0 0
21 12 0 0
21 13 0 0
21 14 0 0
21 15 0 0
21 16 0 0
21 17 0 0
21 18 0 0
21 19 0.0556667 0.233601
21 20 0.270333 0.497922
21 21 0.551833 0.711086
21 22 0.215833 0.446368
21 23 0.0355 0.187727
21 24 0.045 0.20811
21 25 0.0283333 0.165926
21 26 0.000833333 0.0288548
21 27 0.000333333 0.0182544
21 28 0 0
21 29 0 0
21 30 0 0
21 31 0 0
21 32 0 0
21 33 0 0
21 34 0 0
21 35 0 0
21 36 0 0
21 37 0 0
21 38 0 0
21 39 0 0
21 40 0 0
21 41 0 0
21 42 0 0
21 43 0 0
21 44 0 0
21 45 0 0
21 46 0 0
21 47 0 0
21 48 0 0
21 49 0.000666667 0.0258114
21 50 0.0763333 0.265533
21 51 0.0421667 0.204269
21 52 0.0785 0.270196
21 53 0.0143333 0.118862
21 54 0 0
21 55 0 0
21 56 0 0
21 57 0 0
21 58 0 0
21 59 0 0
21 60 0 0
21 61 0 0
21 62 0 0
21 63 0 0
21 64 0 0
21 65 0 0
21 66 0 0
21 67 0 0
21 68 0 0
21 69 0 0
21 70 0 0

22 1 0 0
22 2 0 0
22 3 0 0
22 4 0 0
22 5 0 0
22 6 0 0
22 7 0 0
22 8 0 0
22 9 0 0
22 10 0 0
22 11 0 0
22 12 0 0
22 13 0 0
22 14 0 0
22 15 0 0
22 16 0 0
22 17 0 0
22 18 0 0
22 19 0 0
22 20 0.0125 0.111101
22 21 0.215833 0.446368
22 22 0.388 0.588882
22 23 0.161167 0.390552
22 24 0.0326667 0.177764
22 25 0.0075 0.0862773
22 26 0 0
22 27 0 0
22 28 0 0
22 29 0 0
22 30 0 0
22 31 0 0
22 32 0 0
22 33 0 0
22 34 0 0
22 35 0 0
22 36 0 0
22 37 0 0
22 38 0 0
22 39 0 0
22 40 0 0
22 41 0 0
22 42 0 0
22 43 0 0
22 44 0 0
22 45 0.000666667 0.0258117
22 46 0.00116667 0.0341374
22 47 0 0
22 48 0.0005 0.022355
22 49 0.003 0.0546912
22 50 0.097 0.295953
22 51 0.016 0.126803
22 52 0 0
22 53 0 0
22 54 0 0
22 55 0 0
22 56 0 0
22 57 0 0
22 58 0 0
22 59 0 0
22 60 0 0
22 61 0 0
22 62 0 0
22 63 0 0
22 64 0 0
22 65 0 0
22 66 0 0
22 67 0 0
22 68 0 0
22 69 0 0
22 70 0 0

23 1 0 0
23 2 0 0
23 3 0 0
23 4 0 0
23 5 0 0
23 6 0 0
23 7 0 0
23 8 0 0
23 9 0 0
23 10 0 0
23 11 0 0
23 12 0 0
23 13 0 0
23 14 0 0
23 15 0 0
23 16 0 0
23 17 0 0
23 18 0 0
23 19 0 0
23 20 0 0
23 21 0.0355 0.187727
23 22 0.161167 0.390552
23 23 0.3555 0.569897
23 24 0.0406667 0.198354
23 25 0.00283333 0.0531524
23 26 0 0
23 27 0 0
23 28 0 0
23 29 0 0
23 30 0 0
23 31 0 0
23 32 0 0
23 33 0 0
23 34 0 0
23 35 0 0
23 36 0 0
23 37 0 0
23 38 0 0
23 39 0 0
23 40 0 0
23 41 0 0
23 42 0 0
23 43 0.000166667 0.0129088
23 44 0.012 0.110406
23 45 0.0468333 0.211284
23 46 0.0485 0.215591
23 47 0.00116667 0.034137
23 48 0.00133333 0.0364906
23 49 0.00183333 0.042779
23 50 0.0113333 0.105855
23 51 0.000166667 0.0129078
23 52 0 0
23 53 0 0
23 54 0 0
23 55 0 0
23 56 0 0
23 57 0 0
23 58 0 0
23 59 0 0
23 60 0 0
23 61 0 0
23 62 0 0
23 63 0 0
23 64 0 0
23 65 0 0
23 66 0 0
23 67 0 0
23 68 0 0
23 69 0 0
23 70 0 0

24 1 0 0
24 2 0 0
24 3 0 0
24 4 0 0
24 5 0 0
24 6 0 0
24 7 0 0
24 8 0 0
24 9 0 0
24 10 0 0
24 11 0 0
24 12 0 0
24 13 0 0
24 14 0 0
24 15 0 0
24 16 0 0
24 17 0 0
24 18 0 0
24 19 0 0
24 20 0.008 0.0890876
24 21 0.045 0.20811
24 22 0.0326667 0.177764
24 23 0.0406667 0.198354
24 24 0.265833 0.507118
24 25 0.114333 0.336535
24 26 0.0208333 0.143991
24 27 0.0168333 0.129934
24 28 0 0
24 29 0 0
24 30 0 0
24 31 0 0
24 32 0 0
24 33 0 0
24 34 0 0
24 35 0 0
24 36 0 0
24 37 0 0
24 38 0 0
24 39 0 0
24 40 0 0
24 41 0 0
24 42 0.012 0.110407
24 43 0.045 0.212858
24 44 0.0513333 0.22442
24 45 0.0376667 0.191263
24 46 0.00883333 0.0935657
24 47 0 0
24 48 0 0
24 49 0 0
24 50 0 0
24 51 0 0
24 52 0 0
24 53 0 0
24 54 0 0
24 55 0 0
24 56 0 0
24 57 0 0
24 58 0 0
24 59 0 0
24 60 0 0
24 61 0 0
24 62 0 0
24 63 0 0
24 64 0 0
24 65 0 0
24 66 0 0
24 67 0 0
24 68 0 0
24 69 0 0
24 70 0 0

25 1 0 0
25 2 0 0
25 3 0 0
25 4 0 0
25 5 0 0
25 6 0 0
25 7 0 0
25 8 0 0
25 9 0 0
25 10 0 0
25 11 0 0
25 12 0.000166667 0.0129088
25 13 0 0
25 14 0 0
25 15 0 0
25 16 0 0
25 17 0 0
25 18 0 0
25 19 0 0
25 20 0.0213333 0.144497
25 21 0.0283333 0.165926
25 22 0.0075 0.0862773
25 23 0.00283333 0.0531524
25 24 0.114333 0.336535
25 25 0.2505 0.501412
25 26 0.0986667 0.316653
25 27 0.0938333 0.316276
25 28 0.00366667 0.0604412
25 29 0 0
25 30 0 0
25 31 0 0
25 32 0 0
25 33 0 0
25 34 0 0
25 35 0 0
25 36 0 0
25 37 0 0
25 38 0 0
25 39 0 0
25 40 0 0
25 41 0.00166667 0.0407913
25 42 0.0735 0.278263
25 43 0.103833 0.329727
25 44 0.0555 0.23185
25 45 0.0175 0.131122
25 46 0.000333333 0.0182545
25 47 0 0
25 48 0 0
25 49 0 0
25 50 0 0
25 51 0 0
25 52 0 0
25 53 0 0
25 54 0 0
25 55 0 0
25 56 0 0
25 57 0 0
25 58 0 0
25 59 0 0
25 60 0 0
25 61 0 0
25 62 0 0
25 63 0 0
25 64 0 0
25 65 0 0
25 66 0 0
25 67 0 0
25 68 0 0
25 69 0 0
25 70 0 0

26 1 0 0
26 2 0 0
26 3 0 0
26 4 0 0
26 5 0 0
26 6 0 0
26 7 0 0
26 8 0 0
26 9 0 0
26 10 0 0
26 11 0 0
26 12 0.0263333 0.160125
26 13 0.009 0.0944381
26 14 0.000333333 0.0182544
26 15 0 0
26 16 0 0
26 17 0 0
26 18 0 0
26 19 0 0
26 20 0.000666667 0.0258115
26 21 0.000833333 0.0288548
26 22 0 0
26 23 0 0
26 24 0.0208333 0.143991
26 25 0.0986667 0.316653
26 26 0.3725 0.593649
26 27 0.128333 0.359909
26 28 0.022 0.146681
26 29 0 0
26 30 0 0
26 31 0 0
26 32 0 0
26 33 0 0
26 34 0 0
26 35 0 0
26 36 0 0
26 37 0 0
26 38 0 0
26 39 0 0
26 40 0.0035 0.0590556
26 41 0.0603333 0.247707
26 42 0.207667 0.451528
26 43 0.220833 0.465193
26 44 0.1335 0.348822
26 45 0.00933333 0.0961584
26 46 0.000166667 0.0129084
26 47 0 0
26 48 0 0
26 49 0 0
26 50 0 0
26 51 0 0
26 52 0 0
26 53 0.0126667 0.11183
26 54 0.0388333 0.194062
26 55 0.00466667 0.0681516
26 56 0 0
26 57 0 0
26 58 0 0
26 59 0 0
26 60 0 0
26 61 0 0
26 62 0 0
26 63 0 0
26 64 0 0
26 65 0 0
26 66 0 0
26 67 0 0
26 68 0 0
26 69 0 0
26 70 0 0

27 1 0 0
27 2 0 0
27 3 0 0
27 4 0 0
27 5 0 0
27 6 0 0
27 7 0 0
27 8 0 0
27 9 0 0
27 10 0 0
27 11 0 0
27 12 0.0125 0.111101
27 13 0.000333333 0.0182546
27 14 0 0
27 15 0 0
27 16 0 0
27 17 0 0
27 18 0 0
27 19 0.00333333 0.0576406
27 20 0.00683333 0.0823764
27 21 0.000333333 0.0182544
27 22 0 0
27 23 0 0
27 24 0.0168333 0.129934
27 25 0.0938333 0.316276
27 26 0.128333 0.359909
27 27 0.315 0.582052
27 28 0.1425 0.380169
27 29 0.0141667 0.118178
27 30 0 0
27 31 0 0
27 32 0 0
27 33 0 0
27 34 0 0
27 35 0 0
27 36 0 0
27 37 0 0
27 38 0 0
27 39 0.00116667 0.0341372
27 40 0.046 0.21882
27 41 0.113333 0.347112
27 42 0.205667 0.474737
27 43 0.1 0.32507
27 44 0.00866667 0.0944732
27 45 0 0
27 46 0 0
27 47 0 0
27 48 0 0
27 49 0 0
27 50 0 0
27 51 0 0
27 52 0 0
27 53 0.000166667 0.0129085
27 54 0.00233333 0.0482487
27 55 0 0
27 56 0 0
27 57 0 0
27 58 0 0
27 59 0 0
27 60 0 0
27 61 0 0
27 62 0 0
27 63 0 0
27 64 0 0
27 65 0 0
27 66 0 0
27 67 0 0
27 68 0 0
27 69 0 0
27 70 0 0

28 1 0 0
28 2 0 0
28 3 0 0
28 4 0 0
28 5 0 0
28 6 0 0
28 7 0 0
28 8 0 0
28 9 0 0
28 10 0 0
28 11 0 0
28 12 0.0035 0.0590568
28 13 0 0
28 14 0 0
28 15 0 0
28 16 0 0
28 17 0 0
28 18 0 0
28 19 0.00266667 0.0515692
28 20 0.00183333 0.0427786
28 21 0 0
28 22 0 0
28 23 0 0
28 24 0 0
28 25 0.00366667 0.0604412
28 26 0.022 0.146681
28 27 0.1425 0.380169
28 28 0.2705 0.509896
28 29 0.0903333 0.299171
28 30 0.0153333 0.126883
28 31 0 0
28 32 0 0
28 33 0 0
28 34 0 0
28 35 0 0
28 36 0 0
28 37 0 0
28 38 0.00166667 0.0407915
28 39 0.0325 0.18287
28 40 0.0901667 0.30556
28 41 0.111 0.340117
28 42 0.105 0.328093
28 43 0.014 0.11749
28 44 0 0
28 45 0 0
28 46 0 0
28 47 0 0
28 48 0 0
28 49 0 0
28 50 0 0
28 51 0 0
28 52 0 0
28 53 0 0
28 54 0 0
28 55 0 0
28 56 0 0
28 57 0 0
28 58 0 0
28 59 0 0
28 60 0 0
28 61 0 0
28 62 0 0
28 63 0 0
28 64 0 0
28 65 0 0
28 66 0 0
28 67 0 0
28 68 0 0
28 69 0 0
28 70 0 0

29 1 0 0
29 2 0 0
29 3 0 0
29 4 0 0
29 5 0 0
29 6 0 0
29 7 0 0
29 8 0 0
29 9 0 0
29 10 0 0
29 11 0 0
29 12 0 0
29 13 0 0
29 14 0 0
29 15 0 0
29 16 0 0
29 17 0 0
29 18 0.000166667 0.0129083
29 19 0 0
29 20 0 0
29 21 0 0
29 22 0 0
29 23 0 0
29 24 0 0
29 25 0 0
29 26 0 0
29 27 0.0141667 0.118178
29 28 0.0903333 0.299171
29 29 0.397667 0.620093
29 30 0.251833 0.49168
29 31 0.0401667 0.199717
29 32 0.000166667 0.0129089
29 33 0 0
29 34 0 0
29 35 0 0
29 36 0 0
29 37 0.000333333 0.0182545
29 38 0.0376667 0.192998
29 39 0.085 0.288864
29 40 0.0766667 0.275907
29 41 0.0831667 0.287378
29 42 0.0111667 0.105079
29 43 0 0
29 44 0 0
29 45 0 0
29 46 0 0
29 47 0 0
29 48 0 0
29 49 0 0
29 50 0 0
29 51 0 0
29 52 0 0
29 53 0 0
29 54 0 0
29 55 0 0
29 56 0 0
29 57 0 0
29 58 0 0
29 59 0 0
29 60 0 0
29 61 0 0
29 62 0 0
29 63 0 0
29 64 0 0
29 65 0 0
29 66 0 0
29 67 0 0
29 68 0 0
29 69 0 0
29 70 0 0

30 1 0 0
30 2 0 0
30 3 0 0
30 4 0 0
30 5 0 0
30 6 0 0
30 7 0 0
30 8 0 0
30 9 0 0
30 10 0 0
30 11 0 0
30 12 0 0
30 13 0 0
30 14 0 0
30 15 0 0
30 16 0 0
30 17 0 0
30 18 0 0
30 19 0 0
30 20 0 0
30 21 0 0
30 22 0 0
30 23 0 0
30 24 0 0
30 25 0 0
30 26 0 0
30 27 0 0
30 28 0.0153333 0.126883
30 29 0.251833 0.49168
30 30 0.460167 0.66889
30 31 0.185 0.420452
30 32 0.042 0.200598
30 33 0.000333333 0.0182546
30 34 0 0
30 35 0 0
30 36 0 0
30 37 0.0298333 0.171101
30 38 0.0943333 0.307854
30 39 0.0685 0.266108
30 40 0.025 0.158247
30 41 0.0478333 0.224082
30 42 0 0
30 43 0 0
30 44 0 0
30 45 0 0
30 46 0 0
30 47 0 0
30 48 0 0
30 49 0 0
30 50 0 0
30 51 0 0
30 52 0 0
30 53 0 0
30 54 0 0
30 55 0 0
30 56 0 0
30 57 0 0
30 58 0 0
30 59 0 0
30 60 0 0
30 61 0 0
30 62 0 0
30 63 0 0
30 64 0 0
30 65 0 0
30 66 0 0
30 67 0 0
30 68 0 0
30 69 0 0
30 70 0 0

31 1 0 0
31 2 0 0
31 3 0 0
31 4 0 0
31 5 0 0
31 6 0 0
31 7 0 0
31 8 0 0
31 9 0 0
31 10 0 0
31 11 0 0
31 12 0 0
31 13 0 0
31 14 0 0
31 15 0 0
31 16 0.000333333 0.0182546
31 17 0 0
31 18 0 0
31 19 0 0
31 20 0 0
31 21 0 0
31 22 0 0
31 23 0 0
31 24 0 0
31 25 0 0
31 26 0 0
31 27 0 0
31 28 0 0
31 29 0.0401667 0.199717
31 30 0.185 0.420452
31 31 0.475167 0.649146
31 32 0.272167 0.489665
31 33 0.140667 0.357593
31 34 0.0055 0.0739592
31 35 0 0
31 36 0.0376667 0.191263
31 37 0.1605 0.39167
31 38 0.219667 0.451751
31 39 0.0245 0.159894
31 40 0.000833333 0.0288546
31 41 0.00266667 0.0515681
31 42 0 0
31 43 0 0
31 44 0 0
31 45 0 0
31 46 0 0
31 47 0 0
31 48 0 0
31 49 0 0
31 50 0 0
31 51 0 0
31 52 0 0
31 53 0 0
31 54 0 0
31 55 0 0
31 56 0 0
31 57 0 0
31 58 0 0
31 59 0 0
31 60 0 0
31 61 0 0
31 62 0 0
31 63 0 0
31 64 0 0
31 65 0 0
31 66 0 0
31 67 0 0
31 68 0 0
31 69 0 0
31 70 0 0

32 1 0 0
32 2 0 0
32 3 0 0
32 4 0 0
32 5 0 0
32 6 0 0
32 7 0 0
32 8 0 0
32 9 0 0
32 10 0 0
32 11 0 0
32 12 0 0
32 13 0 0
32 14 0 0
32 15 0.000666667 0.0258118
32 16 0 0
32 17 0 0
32 18 0 0
32 19 0 0
32 20 0 0
32 21 0 0
32 22 0 0
32 23 0 0
32 24 0 0
32 25 0 0
32 26 0 0
32 27 0 0
32 28 0 0
32 29 0.000166667 0.0129089
32 30 0.042 0.200598
32 31 0.272167 0.489665
32 32 0.4465 0.634151
32 33 0.261833 0.489169
32 34 0.064 0.248797
32 35 0.00666667 0.0813785
32 36 0.1125 0.336411
32 37 0.1845 0.418887
32 38 0.182333 0.40755
32 39 0.00233333 0.0482495
32 40 0 0
32 41 0 0
32 42 0 0
32 43 0 0
32 44 0 0
32 45 0 0
32 46 0 0
32 47 0 0
32 48 0 0
32 49 0 0
32 50 0 0
32 51 0 0
32 52 0 0
32 53 0 0
32 54 0 0
32 55 0 0
32 56 0 0
32 57 0 0
32 58 0 0
32 59 0 0
32 60 0 0
32 61 0 0
32 62 0 0
32 63 0 0
32 64 0 0
32 65 0 0
32 66 0 0
32 67 0 0
32 68 0 0
32 69 0 0
32 70 0 0

33 1 0 0
33 2 0 0
33 3 0 0
33 4 0 0
33 5 0 0
33 6 0 0
33 7 0 0
33 8 0.001 0.0316062
33 9 0.063 0.247715
33 10 0 0
33 11 0 0
33 12 0 0
33 13 0 0
33 14 0.000666667 0.0258113
33 15 0 0
33 16 0 0
33 17 0 0
33 18 0 0
33 19 0 0
33 20 0 0
33 21 0 0
33 22 0 0
33 23 0 0
33 24 0 0
33 25 0 0
33 26 0 0
33 27 0 0
33 28 0 0
33 29 0 0
33 30 0.000333333 0.0182546
33 31 0.140667 0.357593
33 32 0.261833 0.489169
33 33 0.496 0.679693
33 34 0.2185 0.463409
33 35 0.046 0.214984
33 36 0.176167 0.419268
33 37 0.140333 0.363747
33 38 0.127333 0.33979
33 39 0 0
33 40 0 0
33 41 0 0
33 42 0 0
33 43 0 0
33 44 0 0
33 45 0 0
33 46 0 0
33 47 0 0
33 48 0 0
33 49 0 0
33 50 0 0
33 51 0 0
33 52 0 0
33 53 0 0
33 54 0 0
33 55 0 0
33 56 0 0
33 57 0 0
33 58 0 0
33 59 0 0
33 60 0 0
33 61 0 0
33 62 0 0
33 63 0 0
33 64 0 0
33 65 0 0
33 66 0 0
33 67 0 0
33 68 0 0
33 69 0 0
33 70 0 0

34 1 0 0
34 2 0 0
34 3 0 0
34 4 0 0
34 5 0 0
34 6 0 0
34 7 0 0
34 8 0.022 0.147811
34 9 0.158667 0.391766
34 10 0.0045 0.0669327
34 11 0 0
34 12 0 0
34 13 0 0
34 14 0 0
34 15 0 0
34 16 0 0
34 17 0 0
34 18 0 0
34 19 0 0
34 20 0 0
34 21 0 0
34 22 0 0
34 23 0 0
34 24 0 0
34 25 0 0
34 26 0 0
34 27 0 0
34 28 0 0
34 29 0 0
34 30 0 0
34 31 0.0055 0.0739592
34 32 0.064 0.248797
34 33 0.2185 0.463409
34 34 0.3895 0.61681
34 35 0.151333 0.380905
34 36 0.142167 0.374546
34 37 0.0388333 0.194919
34 38 0.00633333 0.0793315
34 39 0 0
34 40 0 0
34 41 0 0
34 42 0 0
34 43 0 0
34 44 0 0
34 45 0 0
34 46 0 0
34 47 0 0
34 48 0 0
34 49 0 0
34 50 0 0
34 51 0 0
34 52 0 0
34 53 0 0
34 54 0 0
34 55 0 0
34 56 0 0
34 57 0 0
34 58 0 0
34 59 0 0
34 60 0 0
34 61 0 0
34 62 0 0
34 63 0 0
34 64 0.0128333 0.112558
34 65 0.0015 0.0387009
34 66 0 0
34 67 0 0
34 68 0 0
34 69 0 0
34 70 0 0

35 1 0 0
35 2 0 0
35 3 0 0
35 4 0 0
35 5 0 0
35 6 0 0
35 7 0.000833333 0.0288517
35 8 0.00983333 0.100346
35 9 0.0645 0.247666
35 10 0.0113333 0.105854
35 11 0.0025 0.0499399
35 12 0 0
35 13 0 0
35 14 0 0
35 15 0 0
35 16 0 0
35 17 0 0
35 18 0 0
35 19 0 0
35 20 0 0
35 21 0 0
35 22 0 0
35 23 0 0
35 24 0 0
35 25 0 0
35 26 0 0
35 27 0 0
35 28 0 0
35 29 0 0
35 30 0 0
35 31 0 0
35 32 0.00666667 0.0813785
35 33 0.046 0.214984
35 34 0.151333 0.380905
35 35 1.0405 0.664724
35 36 0.434667 0.543512
35 37 0.00616667 0.0782864
35 38 0.00116667 0.0341372
35 39 0 0
35 40 0 0
35 41 0 0
35 42 0 0
35 43 0 0
35 44 0 0
35 45 0 0
35 46 0 0
35 47 0 0
35 48 0 0
35 49 0 0
35 50 0 0
35 51 0 0
35 52 0 0
35 53 0 0
35 54 0 0
35 55 0 0
35 56 0 0
35 57 0 0
35 58 0 0
35 59 0 0
35 60 0 0
35 61 0 0
35 62 0 0
35 63 0.588167 0.516612
35 64 0.573 0.547131
35 65 0.0376667 0.191263
35 66 0 0
35 67 0 0
35 68 0 0
35 69 0 0
35 70 0 0

36 1 0 0
36 2 0 0
36 3 0 0
36 4 0 0
36 5 0 0
36 6 0 0
36 7 0 0
36 8 0 0
36 9 0.00433333 0.065687
36 10 0 0
36 11 0 0
36 12 0 0
36 13 0 0
36 14 0 0
36 15 0 0
36 16 0 0
36 17 0 0
36 18 0 0
36 19 0 0
36 20 0 0
36 21 0 0
36 22 0 0
36 23 0 0
36 24 0 0
36 25 0 0
36 26 0 0
36 27 0 0
36 28 0 0
36 29 0 0
36 30 0 0
36 31 0.0376667 0.191263
36 32 0.1125 0.336411
36 33 0.176167 0.419268
36 34 0.142167 0.374546
36 35 0.434667 0.543512
36 36 0.662833 0.724696
36 37 0.101667 0.318842
36 38 0.0366667 0.188823
36 39 0.000166667 0.012908
36 40 0 0
36 41 0 0
36 42 0 0
36 43 0 0
36 44 0 0
36 45 0 0
36 46 0 0
36 47 0 0
36 48 0 0
36 49 0 0
36 50 0 0
36 51 0 0
36 52 0 0
36 53 0 0
36 54 0 0
36 55 0 0
36 56 0 0
36 57 0 0
36 58 0 0
36 59 0 0
36 60 0 0
36 61 0 0
36 62 0 0
36 63 0.298 0.457374
36 64 0.280167 0.450196
36 65 0 0
36 66 0 0
36 67 0 0
36 68 0 0
36 69 0 0
36 70 0 0

37 1 0 0
37 2 0 0
37 3 0 0
37 4 0 0
37 5 0 0
37 6 0 0
37 7 0 0
37 8 0 0
37 9 0 0
37 10 0 0
37 11 0 0
37 12 0 0
37 13 0 0
37 14 0 0
37 15 0 0
37 16 0 0
37 17 0 0
37 18 0 0
37 19 0 0
37 20 0 0
37 21 0 0
37 22 0 0
37 23 0 0
37 24 0 0
37 25 0 0
37 26 0 0
37 27 0 0
37 28 0 0
37 29 0.000333333 0.0182545
37 30 0.0298333 0.171101
37 31 0.1605 0.39167
37 32 0.1845 0.418887
37 33 0.140333 0.363747
37 34 0.0388333 0.194919
37 35 0.00616667 0.0782864
37 36 0.101667 0.318842
37 37 0.373 0.599071
37 38 0.194 0.42234
37 39 0.0206667 0.142266
37 40 0.001 0.0316062
37 41 0 0
37 42 0 0
37 43 0 0
37 44 0 0
37 45 0 0
37 46 0 0
37 47 0 0
37 48 0 0
37 49 0 0
37 50 0 0
37 51 0 0
37 52 0 0
37 53 0 0
37 54 0 0
37 55 0 0
37 56 0 0
37 57 0 0
37 58 0 0
37 59 0 0
37 60 0 0
37 61 0 0
37 62 0 0
37 63 0.00266667 0.0515683
37 64 0.00233333 0.048249
37 65 0 0
37 66 0 0
37 67 0 0
37 68 0 0
37 69 0 0
37 70 0 0

38 1 0 0
38 2 0 0
38 3 0 0
38 4 0 0
38 5 0 0
38 6 0 0
38 7 0 0
38 8 0 0
38 9 0 0
38 10 0 0
38 11 0 0
38 12 0 0
38 13 0 0
38 14 0 0
38 15 0 0
38 16 0 0
38 17 0 0
38 18 0 0
38 19 0 0
38 20 0 0
38 21 0 0
38 22 0 0
38 23 0 0
38 24 0 0
38 25 0 0
38 26 0 0
38 27 0 0
38 28 0.00166667 0.0407915
38 29 0.0376667 0.192998
38 30 0.0943333 0.307854
38 31 0.219667 0.451751
38 32 0.182333 0.40755
38 33 0.127333 0.33979
38 34 0.00633333 0.0793315
38 35 0.00116667 0.0341372
38 36 0.0366667 0.188823
38 37 0.194 0.42234
38 38 0.3805 0.594182
38 39 0.108 0.327614
38 40 0.0225 0.149417
38 41 0.001 0.0316065
38 42 0 0
38 43 0 0
38 44 0 0
38 45 0 0
38 46 0 0
38 47 0 0
38 48 0 0
38 49 0 0
38 50 0 0
38 51 0 0
38 52 0 0
38 53 0 0
38 54 0 0
38 55 0 0
38 56 0 0
38 57 0 0
38 58 0 0
38 59 0 0
38 60 0 0
38 61 0 0
38 62 0.001 0.0316063
38 63 0.0111667 0.105084
38 64 0.0015 0.0386996
38 65 0 0
38 66 0 0
38 67 0 0
38 68 0 0
38 69 0 0
38 70 0 0

39 1 0 0
39 2 0.000166667 0.0129083
39 3 0 0
39 4 0 0
39 5 0 0
39 6 0 0
39 7 0 0
39 8 0 0
39 9 0 0
39 10 0 0
39 11 0 0
39 12 0 0
39 13 0 0
39 14 0 0
39 15 0 0
39 16 0 0
39 17 0 0
39 18 0 0
39 19 0 0
39 20 0 0
39 21 0 0
39 22 0 0
39 23 0 0
39 24 0 0
39 25 0 0
39 26 0 0
39 27 0.00116667 0.0341372
39 28 0.0325 0.18287
39 29 0.085 0.288864
39 30 0.0685 0.266108
39 31 0.0245 0.159894
39 32 0.00233333 0.0482495
39 33 0 0
39 34 0 0
39 35 0 0
39 36 0.000166667 0.012908
39 37 0.0206667 0.142266
39 38 0.108 0.327614
39 39 0.2815 0.528438
39 40 0.120333 0.344253
39 41 0.026 0.162248
39 42 0.0015 0.0387008
39 43 0 0
39 44 0 0
39 45 0 0
39 46 0 0
39 47 0 0
39 48 0 0
39 49 0 0
39 50 0 0
39 51 0 0
39 52 0 0
39 53 0 0
39 54 0 0
39 55 0 0
39 56 0 0
39 57 0 0
39 58 0 0
39 59 0 0
39 60 0 0
39 61 0 0
39 62 0.0365 0.187528
39 63 0.00283333 0.0531503
39 64 0 0
39 65 0 0
39 66 0 0
39 67 0 0
39 68 0 0
39 69 0 0
39 70 0 0

40 1 0 0
40 2 0 0
40 3 0.000166667 0.0129082
40 4 0 0
40 5 0 0
40 6 0 0
40 7 0 0
40 8 0 0
40 9 0 0
40 10 0 0
40 11 0 0
40 12 0.001 0.0316065
40 13 0.000333333 0.0182545
40 14 0 0
40 15 0 0
40 16 0 0
40 17 0 0
40 18 0 0
40 19 0 0
40 20 0 0
40 21 0 0
40 22 0 0
40 23 0 0
40 24 0 0
40 25 0 0
40 26 0.0035 0.0590556
40 27 0.046 0.21882
40 28 0.0901667 0.30556
40 29 0.0766667 0.275907
40 30 0.025 0.158247
40 31 0.000833333 0.0288546
40 32 0 0
40 33 0 0
40 34 0 0
40 35 0 0
40 36 0 0
40 37 0.001 0.0316062
40 38 0.0225 0.149417
40 39 0.120333 0.344253
40 40 0.2445 0.487909
40 41 0.0895 0.302465
40 42 0.0681667 0.268054
40 43 0.00133333 0.0364906
40 44 0 0
40 45 0 0
40 46 0 0
40 47 0 0
40 48 0 0
40 49 0 0
40 50 0 0
40 51 0 0
40 52 0 0
40 53 0 0
40 54 0 0
40 55 0 0
40 56 0 0
40 57 0 0
40 58 0 0
40 59 0 0
40 60 0 0
40 61 0.000833333 0.0288556
40 62 0.0103333 0.101127
40 63 0 0
40 64 0 0
40 65 0 0
40 66 0 0
40 67 0 0
40 68 0 0
40 69 0 0
40 70 0 0

41 1 0 0
41 2 0 0
41 3 0 0
41 4 0 0
41 5 0 0
41 6 0 0
41 7 0 0
41 8 0 0
41 9 0 0
41 10 0 0
41 11 0.000666667 0.0258115
41 12 0.059 0.242593
41 13 0.032 0.178816
41 14 0.0035 0.0590562
41 15 0 0
41 16 0 0
41 17 0 0
41 18 0 0
41 19 0 0
41 20 0 0
41 21 0 0
41 22 0 0
41 23 0 0
41 24 0 0
41 25 0.00166667 0.0407913
41 26 0.0603333 0.247707
41 27 0.113333 0.347112
41 28 0.111 0.340117
41 29 0.0831667 0.287378
41 30 0.0478333 0.224082
41 31 0.00266667 0.0515681
41 32 0 0
41 33 0 0
41 34 0 0
41 35 0 0
41 36 0 0
41 37 0 0
41 38 0.001 0.0316065
41 39 0.026 0.162248
41 40 0.0895 0.302465
41 41 0.345167 0.591353
41 42 0.129833 0.366021
41 43 0.0161667 0.126117
41 44 0 0
41 45 0 0
41 46 0 0
41 47 0 0
41 48 0 0
41 49 0 0
41 50 0 0
41 51 0 0
41 52 0 0
41 53 0.001 0.0316066
41 54 0.0258333 0.160727
41 55 0.0055 0.073959
41 56 0.000166667 0.0129089
41 57 0 0
41 58 0 0
41 59 0 0
41 60 0 0
41 61 0 0
41 62 0 0
41 63 0 0
41 64 0 0
41 65 0 0
41 66 0 0
41 67 0 0
41 68 0 0
41 69 0 0
41 70 0 0

42 1 0 0
42 2 0 0
42 3 0 0
42 4 0 0
42 5 0 0
42 6 0 0
42 7 0 0
42 8 0 0
42 9 0 0
42 10 0 0
42 11 0 0
42 12 0.0348333 0.185174
42 13 0.003 0.054689
42 14 0 0
42 15 0 0
42 16 0 0
42 17 0 0
42 18 0 0
42 19 0 0
42 20 0 0
42 21 0 0
42 22 0 0
42 23 0 0
42 24 0.012 0.110407
42 25 0.0735 0.278263
42 26 0.207667 0.451528
42 27 0.205667 0.474737
42 28 0.105 0.328093
42 29 0.0111667 0.105079
42 30 0 0
42 31 0 0
42 32 0 0
42 33 0 0
42 34 0 0
42 35 0 0
42 36 0 0
42 37 0 0
42 38 0 0
42 39 0.0015 0.0387008
42 40 0.0681667 0.268054
42 41 0.129833 0.366021
42 42 0.418667 0.650167
42 43 0.248 0.497497
42 44 0.112333 0.321525
42 45 0.00316667 0.0561843
42 46 0 0
42 47 0 0
42 48 0 0
42 49 0 0
42 50 0 0
42 51 0 0
42 52 0 0
42 53 0 0
42 54 0.00383333 0.0617963
42 55 0.000166667 0.0129082
42 56 0 0
42 57 0 0
42 58 0 0
42 59 0 0
42 60 0 0
42 61 0 0
42 62 0 0
42 63 0 0
42 64 0 0
42 65 0 0
42 66 0 0
42 67 0 0
42 68 0 0
42 69 0 0
42 70 0 0

43 1 0 0
43 2 0 0
43 3 0 0
43 4 0 0
43 5 0 0
43 6 0 0
43 7 0 0
43 8 0 0
43 9 0 0
43 10 0 0
43 11 0 0
43 12 0.009 0.0944374
43 13 0 0
43 14 0 0
43 15 0 0
43 16 0 0
43 17 0 0
43 18 0 0
43 19 0 0
43 20 0 0
43 21 0 0
43 22 0 0
43 23 0.000166667 0.0129088
43 24 0.045 0.212858
43 25 0.103833 0.329727
43 26 0.220833 0.465193
43 27 0.1 0.32507
43 28 0.014 0.11749
43 29 0 0
43 30 0 0
43 31 0 0
43 32 0 0
43 33 0 0
43 34 0 0
43 35 0 0
43 36 0 0
43 37 0 0
43 38 0 0
43 39 0 0
43 40 0.00133333 0.0364906
43 41 0.0161667 0.126117
43 42 0.248 0.497497
43 43 0.5495 0.70962
43 44 0.351833 0.540103
43 45 0.0511667 0.224093
43 46 0 0
43 47 0 0
43 48 0 0
43 49 0 0
43 50 0 0
43 51 0 0
43 52 0 0
43 53 0 0
43 54 0.000166667 0.0129084
43 55 0 0
43 56 0 0
43 57 0 0
43 58 0 0
43 59 0 0
43 60 0 0
43 61 0 0
43 62 0 0
43 63 0 0
43 64 0 0
43 65 0 0
43 66 0 0
43 67 0 0
43 68 0 0
43 69 0 0
43 70 0 0

44 1 0 0
44 2 0 0
44 3 0 0
44 4 0 0
44 5 0 0
44 6 0 0
44 7 0 0
44 8 0 0
44 9 0 0
44 10 0 0
44 11 0 0
44 12 0.000333333 0.0182544
44 13 0 0
44 14 0 0
44 15 0 0
44 16 0 0
44 17 0 0
44 18 0 0
44 19 0 0
44 20 0 0
44 21 0 0
44 22 0 0
44 23 0.012 0.110406
44 24 0.0513333 0.22442
44 25 0.0555 0.23185
44 26 0.1335 0.348822
44 27 0.00866667 0.0944732
44 28 0 0
44 29 0 0
44 30 0 0
44 31 0 0
44 32 0 0
44 33 0 0
44 34 0 0
44 35 0 0
44 36 0 0
44 37 0 0
44 38 0 0
44 39 0 0
44 40 0 0
44 41 0 0
44 42 0.112333 0.321525
44 43 0.351833 0.540103
44 44 0.704833 0.763585
44 45 0.340333 0.546673
44 46 0.186333 0.402016
44 47 0 0
44 48 0 0
44 49 0 0
44 50 0 0
44 51 0 0
44 52 0 0
44 53 0 0
44 54 0 0
44 55 0 0
44 56 0 0
44 57 0 0
44 58 0 0
44 59 0 0
44 60 0 0
44 61 0 0
44 62 0 0
44 63 0 0
44 64 0 0
44 65 0 0
44 66 0 0
44 67 0 0
44 68 0 0
44 69 0 0
44 70 0 0

45 1 0 0
45 2 0 0
45 3 0 0
45 4 0 0
45 5 0 0
45 6 0 0
45 7 0 0
45 8 0 0
45 9 0 0
45 10 0 0
45 11 0 0
45 12 0 0
45 13 0 0
45 14 0 0
45 15 0 0
45 16 0 0
45 17 0 0
45 18 0 0
45 19 0 0
45 20 0 0
45 21 0 0
45 22 0.000666667 0.0258117
45 23 0.0468333 0.211284
45 24 0.0376667 0.191263
45 25 0.0175 0.131122
45 26 0.00933333 0.0961584
45 27 0 0
45 28 0 0
45 29 0 0
45 30 0 0
45 31 0 0
45 32 0 0
45 33 0 0
45 34 0 0
45 35 0 0
45 36 0 0
45 37 0 0
45 38 0 0
45 39 0 0
45 40 0 0
45 41 0 0
45 42 0.00316667 0.0561843
45 43 0.0511667 0.224093
45 44 0.340333 0.546673
45 45 1.09617 0.716656
45 46 0.875833 0.578856
45 47 0.018 0.132947
45 48 0 0
45 49 0 0
45 50 0 0
45 51 0 0
45 52 0 0
45 53 0 0
45 54 0 0
45 55 0 0
45 56 0 0
45 57 0 0
45 58 0.000166667 0.0129086
45 59 0 0
45 60 0 0
45 61 0 0
45 62 0 0
45 63 0 0
45 64 0 0
45 65 0 0
45 66 0 0
45 67 0 0
45 68 0 0
45 69 0 0
45 70 0 0

46 1 0 0
46 2 0 0
46 3 0 0
46 4 0 0
46 5 0 0
46 6 0 0
46 7 0 0
46 8 0 0
46 9 0 0
46 10 0 0
46 11 0 0
46 12 0 0
46 13 0 0
46 14 0 0
46 15 0 0
46 16 0 0
46 17 0 0
46 18 0 0
46 19 0 0
46 20 0 0
46 21 0 0
46 22 0.00116667 0.0341374
46 23 0.0485 0.215591
46 24 0.00883333 0.0935657
46 25 0.000333333 0.0182545
46 26 0.000166667 0.0129084
46 27 0 0
46 28 0 0
46 29 0 0
46 30 0 0
46 31 0 0
46 32 0 0
46 33 0 0
46 34 0 0
46 35 0 0
46 36 0 0
46 37 0 0
46 38 0 0
46 39 0 0
46 40 0 0
46 41 0 0
46 42 0 0
46 43 0 0
46 44 0.186333 0.402016
46 45 0.875833 0.578856
46 46 1.04917 0.693125
46 47 0.117833 0.339522
46 48 0.0211667 0.146239
46 49 0.000166667 0.0129088
46 50 0 0
46 51 0 0
46 52 0 0
46 53 0 0
46 54 0 0
46 55 0 0
46 56 0 0
46 57 0 0
46 58 0 0
46 59 0 0
46 60 0 0
46 61 0 0
46 62 0 0
46 63 0 0
46 64 0 0
46 65 0 0
46 66 0 0
46 67 0 0
46 68 0 0
46 69 0 0
46 70 0 0

47 1 0 0
47 2 0 0
47 3 0 0
47 4 0 0
47 5 0 0
47 6 0 0
47 7 0 0
47 8 0 0
47 9 0 0
47 10 0 0
47 11 0 0
47 12 0 0
47 13 0 0
47 14 0 0
47 15 0 0
47 16 0 0
47 17 0 0
47 18 0 0
47 19 0 0
47 20 0 0
47 21 0 0
47 22 0 0
47 23 0.00116667 0.034137
47 24 0 0
47 25 0 0
47 26 0 0
47 27 0 0
47 28 0 0
47 29 0 0
47 30 0 0
47 31 0 0
47 32 0 0
47 33 0 0
47 34 0 0
47 35 0 0
47 36 0 0
47 37 0 0
47 38 0 0
47 39 0 0
47 40 0 0
47 41 0 0
47 42 0 0
47 43 0 0
47 44 0 0
47 45 0.018 0.132947
47 46 0.117833 0.339522
47 47 0.316833 0.557467
47 48 0.1285 0.353076
47 49 0.0323333 0.178765
47 50 0 0
47 51 0 0
47 52 0 0
47 53 0 0
47 54 0 0
47 55 0 0
47 56 0.00183333 0.0427784
47 57 0.000333333 0.0182546
47 58 0 0
47 59 0 0
47 60 0 0
47 61 0 0
47 62 0 0
47 63 0 0
47 64 0 0
47 65 0 0
47 66 0 0
47 67 0 0
47 68 0 0
47 69 0 0
47 70 0 0

48 1 0 0
48 2 0 0
48 3 0 0
48 4 0 0
48 5 0 0
48 6 0 0
48 7 0 0
48 8 0 0
48 9 0 0
48 10 0 0
48 11 0 0
48 12 0 0
48 13 0 0
48 14 0 0
48 15 0 0
48 16 0 0
48 17 0 0
48 18 0 0
48 19 0 0
48 20 0 0
48 21 0 0
48 22 0.0005 0.022355
48 23 0.00133333 0.0364906
48 24 0 0
48 25 0 0
48 26 0 0
48 27 0 0
48 28 0 0
48 29 0 0
48 30 0 0
48 31 0 0
48 32 0 0
48 33 0 0
48 34 0 0
48 35 0 0
48 36 0 0
48 37 0 0
48 38 0 0
48 39 0 0
48 40 0 0
48 41 0 0
48 42 0 0
48 43 0 0
48 44 0 0
48 45 0 0
48 46 0.0211667 0.146239
48 47 0.1285 0.353076
48 48 0.3255 0.569698
48 49 0.152 0.384587
48 50 0.031 0.17618
48 51 0.00466667 0.0681519
48 52 0.00116667 0.034137
48 53 0 0
48 54 0.001 0.0316063
48 55 0.0035 0.0590575
48 56 0 0
48 57 0 0
48 58 0 0
48 59 0 0
48 60 0 0
48 61 0 0
48 62 0 0
48 63 0 0
48 64 0 0
48 65 0 0
48 66 0 0
48 67 0 0
48 68 0 0
48 69 0 0
48 70 0 0

49 1 0 0
49 2 0 0
49 3 0 0
49 4 0 0
49 5 0 0
49 6 0 0
49 7 0 0
49 8 0 0
49 9 0 0
49 10 0 0
49 11 0 0
49 12 0 0
49 13 0 0
49 14 0 0
49 15 0 0
49 16 0 0
49 17 0 0
49 18 0 0
49 19 0 0
49 20 0 0
49 21 0.000666667 0.0258114
49 22 0.003 0.0546912
49 23 0.00183333 0.042779
49 24 0 0
49 25 0 0
49 26 0 0
49 27 0 0
49 28 0 0
49 29 0 0
49 30 0 0
49 31 0 0
49 32 0 0
49 33 0 0
49 34 0 0
49 35 0 0
49 36 0 0
49 37 0 0
49 38 0 0
49 39 0 0
49 40 0 0
49 41 0 0
49 42 0 0
49 43 0 0
49 44 0 0
49 45 0 0
49 46 0.000166667 0.0129088
49 47 0.0323333 0.178765
49 48 0.152 0.384587
49 49 0.283667 0.528071
49 50 0.115167 0.335514
49 51 0.0468333 0.215964
49 52 0.0208333 0.142829
49 53 0.00783333 0.0881575
49 54 0.0005 0.0223548
49 55 0 0
49 56 0 0
49 57 0 0
49 58 0 0
49 59 0 0
49 60 0 0
49 61 0 0
49 62 0 0
49 63 0 0
49 64 0 0
49 65 0 0
49 66 0 0
49 67 0 0
49 68 0 0
49 69 0 0
49 70 0 0

50 1 0 0
50 2 0 0
50 3 0 0
50 4 0 0
50 5 0 0
50 6 0 0
50 7 0 0
50 8 0 0
50 9 0 0
50 10 0 0
50 11 0 0
50 12 0 0
50 13 0 0
50 14 0 0
50 15 0 0
50 16 0 0
50 17 0 0
50 18 0 0
50 19 0 0
50 20 0 0
50 21 0.0763333 0.265533
50 22 0.097 0.295953
50 23 0.0113333 0.105855
50 24 0 0
50 25 0 0
50 26 0 0
50 27 0 0
50 28 0 0
50 29 0 0
50 30 0 0
50 31 0 0
50 32 0 0
50 33 0 0
50 34 0 0
50 35 0 0
50 36 0 0
50 37 0 0
50 38 0 0
50 39 0 0
50 40 0 0
50 41 0 0
50 42 0 0
50 43 0 0
50 44 0 0
50 45 0 0
50 46 0 0
50 47 0 0
50 48 0.031 0.17618
50 49 0.115167 0.335514
50 50 0.345333 0.562805
50 51 0.115833 0.338752
50 52 0.0118333 0.108136
50 53 0 0
50 54 0 0
50 55 0 0
50 56 0 0
50 57 0 0
50 58 0 0
50 59 0 0
50 60 0 0
50 61 0 0
50 62 0 0
50 63 0 0
50 64 0 0
50 65 0 0
50 66 0 0
50 67 0 0
50 68 0 0
50 69 0 0
50 70 0 0

51 1 0 0
51 2 0 0
51 3 0 0
51 4 0 0
51 5 0 0
51 6 0 0
51 7 0 0
51 8 0 0
51 9 0 0
51 10 0 0
51 11 0 0
51 12 0 0
51 13 0 0
51 14 0 0
51 15 0 0
51 16 0 0
51 17 0 0
51 18 0 0
51 19 0.00133333 0.0364913
51 20 0.027 0.165145
51 21 0.0421667 0.204269
51 22 0.016 0.126803
51 23 0.000166667 0.0129078
51 24 0 0
51 25 0 0
51 26 0 0
51 27 0 0
51 28 0 0
51 29 0 0
51 30 0 0
51 31 0 0
51 32 0 0
51 33 0 0
51 34 0 0
51 35 0 0
51 36 0 0
51 37 0 0
51 38 0 0
51 39 0 0
51 40 0 0
51 41 0 0
51 42 0 0
51 43 0 0
51 44 0 0
51 45 0 0
51 46 0 0
51 47 0 0
51 48 0.00466667 0.0681519
51 49 0.0468333 0.215964
51 50 0.115833 0.338752
51 51 0.394167 0.600397
51 52 0.133667 0.354683
51 53 0.005 0.0705326
51 54 0 0
51 55 0 0
51 56 0 0
51 57 0 0
51 58 0 0
51 59 0 0
51 60 0 0
51 61 0 0
51 62 0 0
51 63 0 0
51 64 0 0
51 65 0 0
51 66 0 0
51 67 0 0
51 68 0 0
51 69 0 0
51 70 0 0

52 1 0 0
52 2 0 0
52 3 0 0
52 4 0 0
52 5 0 0
52 6 0 0
52 7 0 0
52 8 0 0
52 9 0 0
52 10 0 0
52 11 0 0
52 12 0 0
52 13 0 0
52 14 0 0
52 15 0 0
52 16 0.00216667 0.0464972
52 17 0.00566667 0.0750624
52 18 0.00883333 0.0935664
52 19 0.097 0.304282
52 20 0.2675 0.450481
52 21 0.0785 0.270196
52 22 0 0
52 23 0 0
52 24 0 0
52 25 0 0
52 26 0 0
52 27 0 0
52 28 0 0
52 29 0 0
52 30 0 0
52 31 0 0
52 32 0 0
52 33 0 0
52 34 0 0
52 35 0 0
52 36 0 0
52 37 0 0
52 38 0 0
52 39 0 0
52 40 0 0
52 41 0 0
52 42 0 0
52 43 0 0
52 44 0 0
52 45 0 0
52 46 0 0
52 47 0 0
52 48 0.00116667 0.034137
52 49 0.0208333 0.142829
52 50 0.0118333 0.108136
52 51 0.133667 0.354683
52 52 0.615667 0.728216
52 53 0.248667 0.482187
52 54 0.008 0.0890869
52 55 0 0
52 56 0 0
52 57 0 0
52 58 0 0
52 59 0 0
52 60 0 0
52 61 0 0
52 62 0 0
52 63 0 0
52 64 0 0
52 65 0 0
52 66 0 0
52 67 0 0
52 68 0 0
52 69 0 0
52 70 0 0

53 1 0 0
53 2 0 0
53 3 0 0
53 4 0 0
53 5 0 0
53 6 0 0
53 7 0 0
53 8 0 0
53 9 0 0
53 10 0 0
53 11 0 0
53 12 0 0
53 13 0.002 0.044676
53 14 0.016 0.125479
53 15 0.0531667 0.232397
53 16 0.169833 0.397068
53 17 0.153333 0.37747
53 18 0.048 0.216091
53 19 0.0646667 0.251298
53 20 0.106333 0.310967
53 21 0.0143333 0.118862
53 22 0 0
53 23 0 0
53 24 0 0
53 25 0 0
53 26 0.0126667 0.11183
53 27 0.000166667 0.0129085
53 28 0 0
53 29 0 0
53 30 0 0
53 31 0 0
53 32 0 0
53 33 0 0
53 34 0 0
53 35 0 0
53 36 0 0
53 37 0 0
53 38 0 0
53 39 0 0
53 40 0 0
53 41 0.001 0.0316066
53 42 0 0
53 43 0 0
53 44 0 0
53 45 0 0
53 46 0 0
53 47 0 0
53 48 0 0
53 49 0.00783333 0.0881575
53 50 0 0
53 51 0.005 0.0705326
53 52 0.248667 0.482187
53 53 0.650667 0.77565
53 54 0.137333 0.362592
53 55 0.00883333 0.0953301
53 56 0 0
53 57 0 0
53 58 0 0
53 59 0 0
53 60 0 0
53 61 0 0
53 62 0 0
53 63 0 0
53 64 0 0
53 65 0 0
53 66 0 0
53 67 0 0
53 68 0 0
53 69 0 0
53 70 0 0

54 1 0 0
54 2 0 0
54 3 0 0
54 4 0 0
54 5 0 0
54 6 0 0
54 7 0 0
54 8 0 0
54 9 0 0
54 10 0 0
54 11 0.0005 0.022355
54 12 0.052 0.223526
54 13 0.116167 0.32965
54 14 0.118 0.333277
54 15 0.0465 0.216041
54 16 0.0293333 0.1707
54 17 0.0123333 0.113351
54 18 0.0015 0.0387024
54 19 0.0005 0.0223548
54 20 0.000166667 0.0129078
54 21 0 0
54 22 0 0
54 23 0 0
54 24 0 0
54 25 0 0
54 26 0.0388333 0.194062
54 27 0.00233333 0.0482487
54 28 0 0
54 29 0 0
54 30 0 0
54 31 0 0
54 32 0 0
54 33 0 0
54 34 0 0
54 35 0 0
54 36 0 0
54 37 0 0
54 38 0 0
54 39 0 0
54 40 0 0
54 41 0.0258333 0.160727
54 42 0.00383333 0.0617963
54 43 0.000166667 0.0129084
54 44 0 0
54 45 0 0
54 46 0 0
54 47 0 0
54 48 0.001 0.0316063
54 49 0.0005 0.0223548
54 50 0 0
54 51 0 0
54 52 0.008 0.0890869
54 53 0.137333 0.362592
54 54 0.343833 0.567679
54 55 0.120833 0.340431
54 56 0.0396667 0.196023
54 57 0 0
54 58 0 0
54 59 0 0
54 60 0 0
54 61 0 0
54 62 0 0
54 63 0 0
54 64 0 0
54 65 0 0
54 66 0 0
54 67 0 0
54 68 0 0
54 69 0 0
54 70 0 0

55 1 0 0
55 2 0 0
55 3 0 0
55 4 0 0
55 5 0 0
55 6 0 0
55 7 0 0
55 8 0 0
55 9 0 0
55 10 0 0
55 11 0.00233333 0.0482482
55 12 0.0468333 0.213637
55 13 0.1365 0.358515
55 14 0.125667 0.34623
55 15 0.0156667 0.125514
55 16 0 0
55 17 0 0
55 18 0 0
55 19 0 0
55 20 0 0
55 21 0 0
55 22 0 0
55 23 0 0
55 24 0 0
55 25 0 0
55 26 0.00466667 0.0681516
55 27 0 0
55 28 0 0
55 29 0 0
55 30 0 0
55 31 0 0
55 32 0 0
55 33 0 0
55 34 0 0
55 35 0 0
55 36 0 0
55 37 0 0
55 38 0 0
55 39 0 0
55 40 0 0
55 41 0.0055 0.073959
55 42 0.000166667 0.0129082
55 43 0 0
55 44 0 0
55 45 0 0
55 46 0 0
55 47 0 0
55 48 0.0035 0.0590575
55 49 0 0
55 50 0 0
55 51 0 0
55 52 0 0
55 53 0.00883333 0.0953301
55 54 0.120833 0.340431
55 55 0.2425 0.481691
55 56 0.09 0.293646
55 57 0.0025 0.0499408
55 58 0 0
55 59 0 0
55 60 0 0
55 61 0 0
55 62 0 0
55 63 0 0
55 64 0 0
55 65 0 0
55 66 0 0
55 67 0 0
55 68 0 0
55 69 0 0
55 70 0 0

56 1 0 0
56 2 0 0
56 3 0 0
56 4 0 0
56 5 0 0
56 6 0 0
56 7 0 0
56 8 0 0
56 9 0 0
56 10 0.000666667 0.0258114
56 11 0.0221667 0.150584
56 12 0.0358333 0.187656
56 13 0.0871667 0.287348
56 14 0.0538333 0.227163
56 15 0.000666667 0.0258117
56 16 0 0
56 17 0 0
56 18 0 0
56 19 0 0
56 20 0 0
56 21 0 0
56 22 0 0
56 23 0 0
56 24 0 0
56 25 0 0
56 26 0 0
56 27 0 0
56 28 0 0
56 29 0 0
56 30 0 0
56 31 0 0
56 32 0 0
56 33 0 0
56 34 0 0
56 35 0 0
56 36 0 0
56 37 0 0
56 38 0 0
56 39 0 0
56 40 0 0
56 41 0.000166667 0.0129089
56 42 0 0
56 43 0 0
56 44 0 0
56 45 0 0
56 46 0 0
56 47 0.00183333 0.0427784
56 48 0 0
56 49 0 0
56 50 0 0
56 51 0 0
56 52 0 0
56 53 0 0
56 54 0.0396667 0.196023
56 55 0.09 0.293646
56 56 0.160667 0.396469
56 57 0.0405 0.201305
56 58 0.0113333 0.105856
56 59 0.000166667 0.0129082
56 60 0 0
56 61 0 0
56 62 0 0
56 63 0 0
56 64 0 0
56 65 0 0
56 66 0 0
56 67 0 0
56 68 0 0
56 69 0 0
56 70 0 0

57 1 0 0
57 2 0 0
57 3 0 0
57 4 0 0
57 5 0 0
57 6 0.000166667 0.0129087
57 7 0.000166667 0.0129087
57 8 0 0
57 9 0 0
57 10 0.00983333 0.098675
57 11 0.0505 0.223491
57 12 0.0301667 0.175854
57 13 0.0118333 0.109667
57 14 0.000166667 0.0129089
57 15 0 0
57 16 0 0
57 17 0 0
57 18 0 0
57 19 0 0
57 20 0 0
57 21 0 0
57 22 0 0
57 23 0 0
57 24 0 0
57 25 0 0
57 26 0 0
57 27 0 0
57 28 0 0
57 29 0 0
57 30 0 0
57 31 0 0
57 32 0 0
57 33 0 0
57 34 0 0
57 35 0 0
57 36 0 0
57 37 0 0
57 38 0 0
57 39 0 0
57 40 0 0
57 41 0 0
57 42 0 0
57 43 0 0
57 44 0 0
57 45 0 0
57 46 0 0
57 47 0.000333333 0.0182546
57 48 0 0
57 49 0 0
57 50 0 0
57 51 0 0
57 52 0 0
57 53 0 0
57 54 0 0
57 55 0.0025 0.0499408
57 56 0.0405 0.201305
57 57 0.207667 0.441832
57 58 0.120667 0.3378
57 59 0.0341667 0.18349
57 60 0.00116667 0.0341374
57 61 0 0
57 62 0 0
57 63 0 0
57 64 0 0
57 65 0 0
57 66 0 0
57 67 0 0
57 68 0 0
57 69 0 0
57 70 0 0

58 1 0 0
58 2 0 0
58 3 0 0
58 4 0.000166667 0.0129082
58 5 0.00966667 0.0978384
58 6 0.0155 0.126197
58 7 0.00333333 0.0604624
58 8 0.000333333 0.0182545
58 9 0.000166667 0.0129089
58 10 0.0418333 0.205953
58 11 0.131167 0.360048
58 12 0.0676667 0.253154
58 13 0.000833333 0.0288558
58 14 0 0
58 15 0 0
58 16 0 0
58 17 0 0
58 18 0 0
58 19 0 0
58 20 0 0
58 21 0 0
58 22 0 0
58 23 0 0
58 24 0 0
58 25 0 0
58 26 0 0
58 27 0 0
58 28 0 0
58 29 0 0
58 30 0 0
58 31 0 0
58 32 0 0
58 33 0 0
58 34 0 0
58 35 0 0
58 36 0 0
58 37 0 0
58 38 0 0
58 39 0 0
58 40 0 0
58 41 0 0
58 42 0 0
58 43 0 0
58 44 0 0
58 45 0.000166667 0.0129086
58 46 0 0
58 47 0 0
58 48 0 0
58 49 0 0
58 50 0 0
58 51 0 0
58 52 0 0
58 53 0 0
58 54 0 0
58 55 0 0
58 56 0.0113333 0.105856
58 57 0.120667 0.3378
58 58 0.346667 0.566105
58 59 0.191167 0.428123
58 60 0.0588333 0.236019
58 61 0 0
58 62 0 0
58 63 0 0
58 64 0 0
58 65 0 0
58 66 0 0
58 67 0 0
58 68 0 0
58 69 0 0
58 70 0 0

59 1 0 0
59 2 0 0
59 3 0.0015 0.0387013
59 4 0.0315 0.175615
59 5 0.075 0.276956
59 6 0.0573333 0.240929
59 7 0.0115 0.109701
59 8 0.00116667 0.0341373
59 9 0 0
59 10 0.1225 0.341318
59 11 0.252333 0.463309
59 12 0.1145 0.318421
59 13 0.000166667 0.0129088
59 14 0 0
59 15 0 0
59 16 0 0
59 17 0 0
59 18 0 0
59 19 0 0
59 20 0 0
59 21 0 0
59 22 0 0
59 23 0 0
59 24 0 0
59 25 0 0
59 26 0 0
59 27 0 0
59 28 0 0
59 29 0 0
59 30 0 0
59 31 0 0
59 32 0 0
59 33 0 0
59 34 0 0
59 35 0 0
59 36 0 0
59 37 0 0
59 38 0 0
59 39 0 0
59 40 0 0
59 41 0 0
59 42 0 0
59 43 0 0
59 44 0 0
59 45 0 0
59 46 0 0
59 47 0 0
59 48 0 0
59 49 0 0
59 50 0 0
59 51 0 0
59 52 0 0
59 53 0 0
59 54 0 0
59 55 0 0
59 56 0.000166667 0.0129082
59 57 0.0341667 0.18349
59 58 0.191167 0.428123
59 59 0.478167 0.66422
59 60 0.255167 0.481033
59 61 0.0125 0.112589
59 62 0 0
59 63 0 0
59 64 0 0
59 65 0 0
59 66 0 0
59 67 0 0
59 68 0 0
59 69 0 0
59 70 0 0

60 1 0.000333333 0.0182545
60 2 0.00766667 0.0891116
60 3 0.0523333 0.227143
60 4 0.111167 0.331867
60 5 0.138833 0.37314
60 6 0.094 0.301392
60 7 0.0315 0.176562
60 8 0.0035 0.0590541
60 9 0.0055 0.0739593
60 10 0.405 0.575311
60 11 0.447333 0.573187
60 12 0.1885 0.394073
60 13 0 0
60 14 0 0
60 15 0 0
60 16 0 0
60 17 0 0
60 18 0 0
60 19 0 0
60 20 0 0
60 21 0 0
60 22 0 0
60 23 0 0
60 24 0 0
60 25 0 0
60 26 0 0
60 27 0 0
60 28 0 0
60 29 0 0
60 30 0 0
60 31 0 0
60 32 0 0
60 33 0 0
60 34 0 0
60 35 0 0
60 36 0 0
60 37 0 0
60 38 0 0
60 39 0 0
60 40 0 0
60 41 0 0
60 42 0 0
60 43 0 0
60 44 0 0
60 45 0 0
60 46 0 0
60 47 0 0
60 48 0 0
60 49 0 0
60 50 0 0
60 51 0 0
60 52 0 0
60 53 0 0
60 54 0 0
60 55 0 0
60 56 0 0
60 57 0.00116667 0.0341374
60 58 0.0588333 0.236019
60 59 0.255167 0.481033
60 60 0.706 0.756468
60 61 0.1795 0.426166
60 62 0.0158333 0.124832
60 63 0 0
60 64 0 0
60 65 0 0
60 66 0 0
60 67 0 0
60 68 0 0
60 69 0 0
60 70 0 0

61 1 0.0468333 0.221302
61 2 0.087 0.299605
61 3 0.131333 0.363903
61 4 0.1025 0.31779
61 5 0.06 0.245766
61 6 0.032 0.17788
61 7 0.0111667 0.105079
61 8 0 0
61 9 0.00183333 0.0427798
61 10 0.107667 0.327737
61 11 0.0788333 0.279805
61 12 0.0246667 0.155112
61 13 0 0
61 14 0 0
61 15 0 0
61 16 0 0
61 17 0 0
61 18 0 0
61 19 0 0
61 20 0 0
61 21 0 0
61 22 0 0
61 23 0 0
61 24 0 0
61 25 0 0
61 26 0 0
61 27 0 0
61 28 0 0
61 29 0 0
61 30 0 0
61 31 0 0
61 32 0 0
61 33 0 0
61 34 0 0
61 35 0 0
61 36 0 0
61 37 0 0
61 38 0 0
61 39 0 0
61 40 0.000833333 0.0288556
61 41 0 0
61 42 0 0
61 43 0 0
61 44 0 0
61 45 0 0
61 46 0 0
61 47 0 0
61 48 0 0
61 49 0 0
61 50 0 0
61 51 0 0
61 52 0 0
61 53 0 0
61 54 0 0
61 55 0 0
61 56 0 0
61 57 0 0
61 58 0 0
61 59 0.0125 0.112589
61 60 0.1795 0.426166
61 61 0.422833 0.655004
61 62 0.1655 0.407577
61 63 0.0585 0.237506
61 64 0.0133333 0.114699
61 65 0.001 0.0316066
61 66 0 0
61 67 0 0
61 68 0 0
61 69 0 0
61 70 0 0

62 1 0.1105 0.338556
62 2 0.1295 0.359265
62 3 0.087 0.295686
62 4 0.0275 0.164556
62 5 0.00183333 0.0427798
62 6 0 0
62 7 0 0
62 8 0 0
62 9 0 0
62 10 0 0
62 11 0 0
62 12 0 0
62 13 0 0
62 14 0 0
62 15 0 0
62 16 0 0
62 17 0 0
62 18 0 0
62 19 0 0
62 20 0 0
62 21 0 0
62 22 0 0
62 23 0 0
62 24 0 0
62 25 0 0
62 26 0 0
62 27 0 0
62 28 0 0
62 29 0 0
62 30 0 0
62 31 0 0
62 32 0 0
62 33 0 0
62 34 0 0
62 35 0 0
62 36 0 0
62 37 0 0
62 38 0.001 0.0316063
62 39 0.0365 0.187528
62 40 0.0103333 0.101127
62 41 0 0
62 42 0 0
62 43 0 0
62 44 0 0
62 45 0 0
62 46 0 0
62 47 0 0
62 48 0 0
62 49 0 0
62 50 0 0
62 51 0 0
62 52 0 0
62 53 0 0
62 54 0 0
62 55 0 0
62 56 0 0
62 57 0 0
62 58 0 0
62 59 0 0
62 60 0.0158333 0.124832
62 61 0.1655 0.407577
62 62 0.382 0.612429
62 63 0.173333 0.406953
62 64 0.0543333 0.228865
62 65 0.00133333 0.0364907
62 66 0 0
62 67 0 0
62 68 0 0
62 69 0 0
62 70 0 0

63 1 0.111167 0.334869
63 2 0.0585 0.244422
63 3 0.0146667 0.121589
63 4 0.000333333 0.0182546
63 5 0 0
63 6 0 0
63 7 0 0
63 8 0 0
63 9 0 0
63 10 0 0
63 11 0 0
63 12 0 0
63 13 0 0
63 14 0 0
63 15 0 0
63 16 0 0
63 17 0 0
63 18 0 0
63 19 0 0
63 20 0 0
63 21 0 0
63 22 0 0
63 23 0 0
63 24 0 0
63 25 0 0
63 26 0 0
63 27 0 0
63 28 0 0
63 29 0 0
63 30 0 0
63 31 0 0
63 32 0 0
63 33 0 0
63 34 0 0
63 35 0.588167 0.516612
63 36 0.298 0.457374
63 37 0.00266667 0.0515683
63 38 0.0111667 0.105084
63 39 0.00283333 0.0531503
63 40 0 0
63 41 0 0
63 42 0 0
63 43 0 0
63 44 0 0
63 45 0 0
63 46 0 0
63 47 0 0
63 48 0 0
63 49 0 0
63 50 0 0
63 51 0 0
63 52 0 0
63 53 0 0
63 54 0 0
63 55 0 0
63 56 0 0
63 57 0 0
63 58 0 0
63 59 0 0
63 60 0 0
63 61 0.0585 0.237506
63 62 0.173333 0.406953
63 63 0.947167 0.753672
63 64 0.608667 0.634712
63 65 0.0388333 0.196623
63 66 0.000333333 0.0182545
63 67 0 0
63 68 0 0
63 69 0 0
63 70 0 0

64 1 0.0621667 0.252264
64 2 0.00633333 0.07933
64 3 0 0
64 4 0 0
64 5 0 0
64 6 0 0
64 7 0 0
64 8 0 0
64 9 0.001 0.0316064
64 10 0 0
64 11 0 0
64 12 0 0
64 13 0 0
64 14 0 0
64 15 0 0
64 16 0 0
64 17 0 0
64 18 0 0
64 19 0 0
64 20 0 0
64 21 0 0
64 22 0 0
64 23 0 0
64 24 0 0
64 25 0 0
64 26 0 0
64 27 0 0
64 28 0 0
64 29 0 0
64 30 0 0
64 31 0 0
64 32 0 0
64 33 0 0
64 34 0.0128333 0.112558
64 35 0.573 0.547131
64 36 0.280167 0.450196
64 37 0.00233333 0.048249
64 38 0.0015 0.0386996
64 39 0 0
64 40 0 0
64 41 0 0
64 42 0 0
64 43 0 0
64 44 0 0
64 45 0 0
64 46 0 0
64 47 0 0
64 48 0 0
64 49 0 0
64 50 0 0
64 51 0 0
64 52 0 0
64 53 0 0
64 54 0 0
64 55 0 0
64 56 0 0
64 57 0 0
64 58 0 0
64 59 0 0
64 60 0 0
64 61 0.0133333 0.114699
64 62 0.0543333 0.228865
64 63 0.608667 0.634712
64 64 0.949667 0.788534
64 65 0.221333 0.45352
64 66 0.0395 0.198173
64 67 0.000333333 0.0182546
64 68 0 0
64 69 0 0
64 70 0 0

65 1 0.023 0.151009
65 2 0.000666667 0.0258116
65 3 0 0
65 4 0 0
65 5 0 0
65 6 0 0
65 7 0 0
65 8 0.000666667 0.0258114
65 9 0.000166667 0.012908
65 10 0 0
65 11 0 0
65 12 0 0
65 13 0 0
65 14 0 0
65 15 0 0
65 16 0 0
65 17 0 0
65 18 0 0
65 19 0 0
65 20 0 0
65 21 0 0
65 22 0 0
65 23 0 0
65 24 0 0
65 25 0 0
65 26 0 0
65 27 0 0
65 28 0 0
65 29 0 0
65 30 0 0
65 31 0 0
65 32 0 0
65 33 0 0
65 34 0.0015 0.0387009
65 35 0.0376667 0.191263
65 36 0 0
65 37 0 0
65 38 0 0
65 39 0 0
65 40 0 0
65 41 0 0
65 42 0 0
65 43 0 0
65 44 0 0
65 45 0 0
65 46 0 0
65 47 0 0
65 48 0 0
65 49 0 0
65 50 0 0
65 51 0 0
65 52 0 0
65 53 0 0
65 54 0 0
65 55 0 0
65 56 0 0
65 57 0 0
65 58 0 0
65 59 0 0
65 60 0 0
65 61 0.001 0.0316066
65 62 0.00133333 0.0364907
65 63 0.0388333 0.196623
65 64 0.221333 0.45352
65 65 0.453667 0.636018
65 66 0.180333 0.40966
65 67 0.0403333 0.198431
65 68 0.0005 0.0223548
65 69 0 0
65 70 0 0

66 1 0.00416667 0.0644139
66 2 0 0
66 3 0 0
66 4 0 0
66 5 0 0
66 6 0 0
66 7 0.000333333 0.0182546
66 8 0 0
66 9 0 0
66 10 0 0
66 11 0 0
66 12 0 0
66 13 0 0
66 14 0 0
66 15 0 0
66 16 0 0
66 17 0 0
66 18 0 0
66 19 0 0
66 20 0 0
66 21 0 0
66 22 0 0
66 23 0 0
66 24 0 0
66 25 0 0
66 26 0 0
66 27 0 0
66 28 0 0
66 29 0 0
66 30 0 0
66 31 0 0
66 32 0 0
66 33 0 0
66 34 0 0
66 35 0 0
66 36 0 0
66 37 0 0
66 38 0 0
66 39 0 0
66 40 0 0
66 41 0 0
66 42 0 0
66 43 0 0
66 44 0 0
66 45 0 0
66 46 0 0
66 47 0 0
66 48 0 0
66 49 0 0
66 50 0 0
66 51 0 0
66 52 0 0
66 53 0 0
66 54 0 0
66 55 0 0
66 56 0 0
66 57 0 0
66 58 0 0
66 59 0 0
66 60 0 0
66 61 0 0
66 62 0 0
66 63 0.000333333 0.0182545
66 64 0.0395 0.198173
66 65 0.180333 0.40966
66 66 0.421 0.630416
66 67 0.215833 0.452305
66 68 0.072 0.262332
66 69 0.000333333 0.0182546
66 70 0 0

67 1 0.0015 0.0387016
67 2 0 0
67 3 0 0
67 4 0 0
67 5 0 0
67 6 0.000166667 0.012908
67 7 0 0
67 8 0 0
67 9 0 0
67 10 0 0
67 11 0 0
67 12 0 0
67 13 0 0
67 14 0 0
67 15 0 0
67 16 0 0
67 17 0 0
67 18 0 0
67 19 0 0
67 20 0 0
67 21 0 0
67 22 0 0
67 23 0 0
67 24 0 0
67 25 0 0
67 26 0 0
67 27 0 0
67 28 0 0
67 29 0 0
67 30 0 0
67 31 0 0
67 32 0 0
67 33 0 0
67 34 0 0
67 35 0 0
67 36 0 0
67 37 0 0
67 38 0 0
67 39 0 0
67 40 0 0
67 41 0 0
67 42 0 0
67 43 0 0
67 44 0 0
67 45 0 0
67 46 0 0
67 47 0 0
67 48 0 0
67 49 0 0
67 50 0 0
67 51 0 0
67 52 0 0
67 53 0 0
67 54 0 0
67 55 0 0
67 56 0 0
67 57 0 0
67 58 0 0
67 59 0 0
67 60 0 0
67 61 0 0
67 62 0 0
67 63 0 0
67 64 0.000333333 0.0182546
67 65 0.0403333 0.198431
67 66 0.215833 0.452305
67 67 0.513833 0.682491
67 68 0.307 0.521607
67 69 0.0316667 0.177003
67 70 0 0

68 1 0.000666667 0.0258117
68 2 0 0
68 3 0 0
68 4 0 0
68 5 0.000333333 0.0182545
68 6 0.000166667 0.0129087
68 7 0 0
68 8 0 0
68 9 0 0
68 10 0 0
68 11 0 0
68 12 0 0
68 13 0 0
68 14 0 0
68 15 0 0
68 16 0 0
68 17 0 0
68 18 0 0
68 19 0 0
68 20 0 0
68 21 0 0
68 22 0 0
68 23 0 0
68 24 0 0
68 25 0 0
68 26 0 0
68 27 0 0
68 28 0 0
68 29 0 0
68 30 0 0
68 31 0 0
68 32 0 0
68 33 0 0
68 34 0 0
68 35 0 0
68 36 0 0
68 37 0 0
68 38 0 0
68 39 0 0
68 40 0 0
68 41 0 0
68 42 0 0
68 43 0 0
68 44 0 0
68 45 0 0
68 46 0 0
68 47 0 0
68 48 0 0
68 49 0 0
68 50 0 0
68 51 0 0
68 52 0 0
68 53 0 0
68 54 0 0
68 55 0 0
68 56 0 0
68 57 0 0
68 58 0 0
68 59 0 0
68 60 0 0
68 61 0 0
68 62 0 0
68 63 0 0
68 64 0 0
68 65 0.0005 0.0223548
68 66 0.072 0.262332
68 67 0.307 0.521607
68 68 0.489667 0.665751
68 69 0.132 0.354356
68 70 0.0185 0.134753

69 1 0 0
69 2 0 0
69 3 0 0
69 4 0.000333333 0.0182544
69 5 0 0
69 6 0 0
69 7 0 0
69 8 0 0
69 9 0 0
69 10 0 0
69 11 0 0
69 12 0 0
69 13 0 0
69 14 0 0
69 15 0 0
69 16 0 0
69 17 0 0
69 18 0 0
69 19 0 0
69 20 0 0
69 21 0 0
69 22 0 0
69 23 0 0
69 24 0 0
69 25 0 0
69 26 0 0
69 27 0 0
69 28 0 0
69 29 0 0
69 30 0 0
69 31 0 0
69 32 0 0
69 33 0 0
69 34 0 0
69 35 0 0
69 36 0 0
69 37 0 0
69 38 0 0
69 39 0 0
69 40 0 0
69 41 0 0
69 42 0 0
69 43 0 0
69 44 0 0
69 45 0 0
69 46 0 0
69 47 0 0
69 48 0 0
69 49 0 0
69 50 0 0
69 51 0 0
69 52 0 0
69 53 0 0
69 54 0 0
69 55 0 0
69 56 0 0
69 57 0 0
69 58 0 0
69 59 0 0
69 60 0 0
69 61 0 0
69 62 0 0
69 63 0 0
69 64 0 0
69 65 0 0
69 66 0.000333333 0.0182546
69 67 0.0316667 0.177003
69 68 0.132 0.354356
69 69 0.305 0.541884
69 70 0.126333 0.353601

70 1 0 0
70 2 0 0
70 3 0.000833333 0.028855
70 4 0 0
70 5 0 0
70 6 0 0
70 7 0 0
70 8 0 0
70 9 0 0
70 10 0 0
70 11 0 0
70 12 0 0
70 13 0 0
70 14 0 0
70 15 0 0
70 16 0 0
70 17 0 0
70 18 0 0
70 19 0 0
70 20 0 0
70 21 0 0
70 22 0 0
70 23 0 0
70 24 0 0
70 25 0 0
70 26 0 0
70 27 0 0
70 28 0 0
70 29 0 0
70 30 0 0
70 31 0 0
70 32 0 0
70 33 0 0
70 34 0 0
70 35 0 0
70 36 0 0
70 37 0 0
70 38 0 0
70 39 0 0
70 40 0 0
70 41 0 0
70 42 0 0
70 43 0 0
70 44 0 0
70 45 0 0
70 46 0 0
70 47 0 0
70 48 0 0
70 49 0 0
70 50 0 0
70 51 0 0
70 52 0 0
70 53 0 0
70 54 0 0
70 55 0 0
70 56 0 0
70 57 0 0
70 58 0 0
70 59 0 0
70 60 0 0
70 61 0 0
70 62 0 0
70 63 0 0
70 64 0 0
70 65 0 0
70 66 0 0
70 67 0 0
70 68 0.0185 0.134753
70 69 0.126333 0.353601
70 70 0.274 0.51568
