# Supplementary material for: Potential effects of metal ion induced two-state allostery on the regulatory mechanism of add adenine riboswitch
Source: Commun Biol. 2022 Oct 22;5:1120. doi: 10.1038/s42003-022-04096-z (PMC9588036; doi:10.1038/s42003-022-04096-z)
Supplement: Supplementary file 5 — Supplementary Data 2 [file 42003_2022_4096_MOESM5_ESM.zip › Supplementary Data 2/fig4_data/mg-2d-mgf0.3-1.txt]

1 1 1.331 0.762527
1 2 0.83 0.609451
1 3 0.142167 0.353486
1 4 0.00183333 0.0427787
1 5 0 0
1 6 0 0
1 7 0 0
1 8 0 0
1 9 0 0
1 10 0 0
1 11 0 0
1 12 0 0
1 13 0 0
1 14 0 0
1 15 0 0
1 16 0 0
1 17 0 0
1 18 0 0
1 19 0 0
1 20 0 0
1 21 0 0
1 22 0 0
1 23 0 0
1 24 0 0
1 25 0 0
1 26 0 0
1 27 0 0
1 28 0 0
1 29 0 0
1 30 0 0
1 31 0 0
1 32 0 0
1 33 0 0
1 34 0 0
1 35 0 0
1 36 0 0
1 37 0 0
1 38 0 0
1 39 0 0
1 40 0 0
1 41 0 0
1 42 0 0
1 43 0 0
1 44 0 0
1 45 0 0
1 46 0 0
1 47 0 0
1 48 0 0
1 49 0 0
1 50 0 0
1 51 0 0
1 52 0 0
1 53 0 0
1 54 0 0
1 55 0 0
1 56 0 0
1 57 0 0
1 58 0 0
1 59 0 0
1 60 0.000333333 0.0182546
1 61 0.225 0.450226
1 62 0.8815 0.618981
1 63 0.835667 0.655994
1 64 0.324333 0.50775
1 65 0.0716667 0.262418
1 66 0.00816667 0.0918315
1 67 0.00216667 0.046497
1 68 0.000833333 0.0288552
1 69 0 0
1 70 0 0

2 1 0.83 0.609451
2 2 1.43883 0.764384
2 3 0.604167 0.602345
2 4 0.074 0.261763
2 5 0 0
2 6 0 0
2 7 0 0
2 8 0 0
2 9 0 0
2 10 0 0
2 11 0 0
2 12 0 0
2 13 0 0
2 14 0 0
2 15 0 0
2 16 0 0
2 17 0 0
2 18 0 0
2 19 0 0
2 20 0 0
2 21 0 0
2 22 0 0
2 23 0 0
2 24 0 0
2 25 0 0
2 26 0 0
2 27 0 0
2 28 0 0
2 29 0 0
2 30 0 0
2 31 0 0
2 32 0 0
2 33 0 0
2 34 0 0
2 35 0 0
2 36 0 0
2 37 0 0
2 38 0 0
2 39 0 0
2 40 0 0
2 41 0 0
2 42 0 0
2 43 0 0
2 44 0 0
2 45 0 0
2 46 0 0
2 47 0 0
2 48 0 0
2 49 0 0
2 50 0 0
2 51 0 0
2 52 0 0
2 53 0 0
2 54 0 0
2 55 0 0
2 56 0 0
2 57 0 0
2 58 0 0
2 59 0 0
2 60 0.022 0.146678
2 61 0.554 0.597574
2 62 1.0865 0.690187
2 63 0.566667 0.608734
2 64 0.0791667 0.284421
2 65 0.00383333 0.061795
2 66 0 0
2 67 0 0
2 68 0 0
2 69 0 0
2 70 0 0

3 1 0.142167 0.353486
3 2 0.604167 0.602345
3 3 1.208 0.690687
3 4 0.581167 0.531426
3 5 0.032 0.175997
3 6 0 0
3 7 0 0
3 8 0 0
3 9 0 0
3 10 0 0
3 11 0 0
3 12 0 0
3 13 0 0
3 14 0 0
3 15 0 0
3 16 0 0
3 17 0 0
3 18 0 0
3 19 0 0
3 20 0 0
3 21 0 0
3 22 0 0
3 23 0 0
3 24 0 0
3 25 0 0
3 26 0 0
3 27 0 0
3 28 0 0
3 29 0 0
3 30 0 0
3 31 0 0
3 32 0 0
3 33 0 0
3 34 0 0
3 35 0 0
3 36 0 0
3 37 0 0
3 38 0 0
3 39 0 0
3 40 0 0
3 41 0 0
3 42 0 0
3 43 0 0
3 44 0 0
3 45 0 0
3 46 0 0
3 47 0 0
3 48 0 0
3 49 0 0
3 50 0 0
3 51 0 0
3 52 0 0
3 53 0 0
3 54 0 0
3 55 0 0
3 56 0 0
3 57 0 0
3 58 0 0
3 59 0.005 0.0705323
3 60 0.268 0.447784
3 61 0.836167 0.611014
3 62 0.5145 0.572253
3 63 0.0781667 0.276981
3 64 0.007 0.0833745
3 65 0.000833333 0.0288556
3 66 0 0
3 67 0 0
3 68 0 0
3 69 0 0
3 70 0.000333333 0.0182546

4 1 0.00183333 0.0427787
4 2 0.074 0.261763
4 3 0.581167 0.531426
4 4 0.9835 0.620391
4 5 0.345167 0.498363
4 6 0.0303333 0.172471
4 7 0.001 0.0316065
4 8 0 0
4 9 0 0
4 10 0.00216667 0.0464977
4 11 0 0
4 12 0 0
4 13 0 0
4 14 0 0
4 15 0 0
4 16 0 0
4 17 0 0
4 18 0 0
4 19 0 0
4 20 0 0
4 21 0 0
4 22 0 0
4 23 0 0
4 24 0 0
4 25 0 0
4 26 0 0
4 27 0 0
4 28 0 0
4 29 0 0
4 30 0 0
4 31 0 0
4 32 0 0
4 33 0 0
4 34 0 0
4 35 0 0
4 36 0 0
4 37 0 0
4 38 0 0
4 39 0 0
4 40 0 0
4 41 0 0
4 42 0 0
4 43 0 0
4 44 0 0
4 45 0 0
4 46 0 0
4 47 0 0
4 48 0 0
4 49 0 0
4 50 0 0
4 51 0 0
4 52 0 0
4 53 0 0
4 54 0 0
4 55 0 0
4 56 0 0
4 57 0 0
4 58 0.000833333 0.0288552
4 59 0.117167 0.322659
4 60 0.518167 0.555595
4 61 0.562667 0.540455
4 62 0.104333 0.306236
4 63 0.002 0.0446749
4 64 0 0
4 65 0 0
4 66 0 0
4 67 0 0
4 68 0 0
4 69 0.0005 0.0223549
4 70 0 0

5 1 0 0
5 2 0 0
5 3 0.032 0.175997
5 4 0.345167 0.498363
5 5 1.70467 0.773817
5 6 1.28317 0.763084
5 7 0.232 0.447418
5 8 0.000166667 0.0129085
5 9 0 0
5 10 0.5725 0.516468
5 11 0.08 0.279172
5 12 0 0
5 13 0 0
5 14 0 0
5 15 0 0
5 16 0 0
5 17 0 0
5 18 0 0
5 19 0 0
5 20 0 0
5 21 0 0
5 22 0 0
5 23 0 0
5 24 0 0
5 25 0 0
5 26 0 0
5 27 0 0
5 28 0 0
5 29 0 0
5 30 0 0
5 31 0 0
5 32 0 0
5 33 0 0
5 34 0 0
5 35 0 0
5 36 0 0
5 37 0 0
5 38 0 0
5 39 0 0
5 40 0 0
5 41 0 0
5 42 0 0
5 43 0 0
5 44 0 0
5 45 0 0
5 46 0 0
5 47 0 0
5 48 0 0
5 49 0 0
5 50 0 0
5 51 0 0
5 52 0 0
5 53 0 0
5 54 0 0
5 55 0 0
5 56 0 0
5 57 0 0
5 58 0.0713333 0.259962
5 59 0.735167 0.573921
5 60 1.42567 0.777892
5 61 0.684 0.546335
5 62 0.000333333 0.0182544
5 63 0 0
5 64 0 0
5 65 0 0
5 66 0 0
5 67 0 0
5 68 0.00466667 0.0681511
5 69 0 0
5 70 0 0

6 1 0 0
6 2 0 0
6 3 0 0
6 4 0.0303333 0.172471
6 5 1.28317 0.763084
6 6 1.86133 0.782393
6 7 0.5955 0.646437
6 8 0.0888333 0.286265
6 9 0.001 0.0316062
6 10 0.865667 0.570936
6 11 0.251833 0.4499
6 12 0 0
6 13 0 0
6 14 0 0
6 15 0 0
6 16 0 0
6 17 0 0
6 18 0 0
6 19 0 0
6 20 0 0
6 21 0 0
6 22 0 0
6 23 0 0
6 24 0 0
6 25 0 0
6 26 0 0
6 27 0 0
6 28 0 0
6 29 0 0
6 30 0 0
6 31 0 0
6 32 0 0
6 33 0 0
6 34 0 0
6 35 0 0
6 36 0 0
6 37 0 0
6 38 0 0
6 39 0 0
6 40 0 0
6 41 0 0
6 42 0 0
6 43 0 0
6 44 0 0
6 45 0 0
6 46 0 0
6 47 0 0
6 48 0 0
6 49 0 0
6 50 0 0
6 51 0 0
6 52 0 0
6 53 0 0
6 54 0 0
6 55 0 0
6 56 0 0
6 57 0.00116667 0.034137
6 58 0.1205 0.333143
6 59 0.785833 0.57123
6 60 1.39983 0.759146
6 61 0.6475 0.478807
6 62 0 0
6 63 0 0
6 64 0 0
6 65 0 0
6 66 0 0
6 67 0.00266667 0.0515686
6 68 0 0
6 69 0 0
6 70 0 0

7 1 0 0
7 2 0 0
7 3 0 0
7 4 0.001 0.0316065
7 5 0.232 0.447418
7 6 0.5955 0.646437
7 7 1.1345 0.792504
7 8 0.508833 0.544597
7 9 0.038 0.198053
7 10 0.597 0.648526
7 11 0.1615 0.375163
7 12 0 0
7 13 0 0
7 14 0 0
7 15 0 0
7 16 0 0
7 17 0 0
7 18 0 0
7 19 0 0
7 20 0 0
7 21 0 0
7 22 0 0
7 23 0 0
7 24 0 0
7 25 0 0
7 26 0 0
7 27 0 0
7 28 0 0
7 29 0 0
7 30 0 0
7 31 0 0
7 32 0 0
7 33 0 0
7 34 0 0
7 35 0.000333333 0.0182546
7 36 0 0
7 37 0 0
7 38 0 0
7 39 0 0
7 40 0 0
7 41 0 0
7 42 0 0
7 43 0 0
7 44 0 0
7 45 0 0
7 46 0 0
7 47 0 0
7 48 0 0
7 49 0 0
7 50 0 0
7 51 0 0
7 52 0 0
7 53 0 0
7 54 0 0
7 55 0 0
7 56 0 0
7 57 0.000333333 0.0182544
7 58 0.0405 0.197121
7 59 0.187667 0.402636
7 60 0.361667 0.530608
7 61 0.157167 0.363963
7 62 0 0
7 63 0 0
7 64 0 0
7 65 0 0
7 66 0.000166667 0.0129081
7 67 0 0
7 68 0 0
7 69 0 0
7 70 0 0

8 1 0 0
8 2 0 0
8 3 0 0
8 4 0 0
8 5 0.000166667 0.0129085
8 6 0.0888333 0.286265
8 7 0.508833 0.544597
8 8 1.04 0.742346
8 9 0.349667 0.502402
8 10 0.423833 0.543015
8 11 0.0401667 0.196353
8 12 0 0
8 13 0 0
8 14 0 0
8 15 0 0
8 16 0 0
8 17 0 0
8 18 0 0
8 19 0 0
8 20 0 0
8 21 0 0
8 22 0 0
8 23 0 0
8 24 0 0
8 25 0 0
8 26 0 0
8 27 0 0
8 28 0 0
8 29 0 0
8 30 0 0
8 31 0 0
8 32 0 0
8 33 0.000833333 0.0288555
8 34 0.069 0.255419
8 35 0.134167 0.342788
8 36 0.000333333 0.0182546
8 37 0 0
8 38 0 0
8 39 0 0
8 40 0 0
8 41 0 0
8 42 0 0
8 43 0 0
8 44 0 0
8 45 0 0
8 46 0 0
8 47 0 0
8 48 0 0
8 49 0 0
8 50 0 0
8 51 0 0
8 52 0 0
8 53 0 0
8 54 0 0
8 55 0 0
8 56 0 0
8 57 0.000166667 0.0129087
8 58 0.000666667 0.0258114
8 59 0.00833333 0.0927183
8 60 0.0168333 0.128644
8 61 0 0
8 62 0 0
8 63 0 0
8 64 0 0
8 65 0.000666667 0.0258116
8 66 0 0
8 67 0 0
8 68 0 0
8 69 0 0
8 70 0 0

9 1 0 0
9 2 0 0
9 3 0 0
9 4 0 0
9 5 0 0
9 6 0.001 0.0316062
9 7 0.038 0.198053
9 8 0.349667 0.502402
9 9 0.772167 0.665018
9 10 0.157 0.365634
9 11 0.001 0.0316065
9 12 0 0
9 13 0.00383333 0.0617957
9 14 0 0
9 15 0 0
9 16 0 0
9 17 0 0
9 18 0 0
9 19 0 0
9 20 0 0
9 21 0 0
9 22 0 0
9 23 0 0
9 24 0 0
9 25 0 0
9 26 0 0
9 27 0 0
9 28 0 0
9 29 0 0
9 30 0 0
9 31 0 0
9 32 0 0
9 33 0.0553333 0.228631
9 34 0.3925 0.521957
9 35 0.156667 0.365764
9 36 0.0095 0.0970051
9 37 0 0
9 38 0 0
9 39 0 0
9 40 0 0
9 41 0 0
9 42 0 0
9 43 0 0
9 44 0 0
9 45 0 0
9 46 0 0
9 47 0 0
9 48 0 0
9 49 0 0
9 50 0 0
9 51 0 0
9 52 0 0
9 53 0 0
9 54 0 0
9 55 0 0
9 56 0 0
9 57 0 0
9 58 0 0
9 59 0 0
9 60 0 0
9 61 0 0
9 62 0 0
9 63 0 0
9 64 0.00316667 0.0561859
9 65 0 0
9 66 0 0
9 67 0 0
9 68 0 0
9 69 0 0
9 70 0 0

10 1 0 0
10 2 0 0
10 3 0 0
10 4 0.00216667 0.0464977
10 5 0.5725 0.516468
10 6 0.865667 0.570936
10 7 0.597 0.648526
10 8 0.423833 0.543015
10 9 0.157 0.365634
10 10 1.516 0.669646
10 11 0.5325 0.529094
10 12 0 0
10 13 0 0
10 14 0 0
10 15 0 0
10 16 0 0
10 17 0 0
10 18 0 0
10 19 0 0
10 20 0 0
10 21 0 0
10 22 0 0
10 23 0 0
10 24 0 0
10 25 0 0
10 26 0 0
10 27 0 0
10 28 0 0
10 29 0 0
10 30 0 0
10 31 0 0
10 32 0 0
10 33 0 0
10 34 0 0
10 35 0 0
10 36 0 0
10 37 0 0
10 38 0 0
10 39 0 0
10 40 0 0
10 41 0 0
10 42 0 0
10 43 0 0
10 44 0 0
10 45 0 0
10 46 0 0
10 47 0 0
10 48 0 0
10 49 0 0
10 50 0 0
10 51 0 0
10 52 0 0
10 53 0 0
10 54 0 0
10 55 0 0
10 56 0 0
10 57 0.0165 0.127388
10 58 0.159667 0.367212
10 59 0.437167 0.510279
10 60 1.03283 0.534575
10 61 0.568667 0.495252
10 62 0 0
10 63 0 0
10 64 0 0
10 65 0 0
10 66 0 0
10 67 0 0
10 68 0 0
10 69 0 0
10 70 0 0

11 1 0 0
11 2 0 0
11 3 0 0
11 4 0 0
11 5 0.08 0.279172
11 6 0.251833 0.4499
11 7 0.1615 0.375163
11 8 0.0401667 0.196353
11 9 0.001 0.0316065
11 10 0.5325 0.529094
11 11 1.2275 0.644263
11 12 0.5495 0.497891
11 13 0.304333 0.460489
11 14 0 0
11 15 0 0
11 16 0 0
11 17 0 0
11 18 0 0
11 19 0 0
11 20 0 0
11 21 0 0
11 22 0 0
11 23 0 0
11 24 0 0
11 25 0 0
11 26 0 0
11 27 0 0
11 28 0 0
11 29 0 0
11 30 0 0
11 31 0 0
11 32 0 0
11 33 0 0
11 34 0 0
11 35 0 0
11 36 0 0
11 37 0 0
11 38 0 0
11 39 0 0
11 40 0 0
11 41 0 0
11 42 0 0
11 43 0 0
11 44 0 0
11 45 0 0
11 46 0 0
11 47 0 0
11 48 0 0
11 49 0 0
11 50 0 0
11 51 0 0
11 52 0 0
11 53 0 0
11 54 0 0
11 55 0.0101667 0.100314
11 56 0.222 0.421559
11 57 0.486333 0.572843
11 58 0.382333 0.532728
11 59 0.5375 0.542146
11 60 0.494833 0.516387
11 61 0.0406667 0.197511
11 62 0 0
11 63 0 0
11 64 0 0
11 65 0 0
11 66 0 0
11 67 0 0
11 68 0 0
11 69 0 0
11 70 0 0

12 1 0 0
12 2 0 0
12 3 0 0
12 4 0 0
12 5 0 0
12 6 0 0
12 7 0 0
12 8 0 0
12 9 0 0
12 10 0 0
12 11 0.5495 0.497891
12 12 1.17717 0.560744
12 13 0.7695 0.547745
12 14 0.0293333 0.168737
12 15 0 0
12 16 0 0
12 17 0 0
12 18 0 0
12 19 0 0
12 20 0 0
12 21 0 0
12 22 0 0
12 23 0 0
12 24 0 0
12 25 0.0005 0.0223549
12 26 0.22 0.419041
12 27 0.0986667 0.299893
12 28 0.00333333 0.0576395
12 29 0.000166667 0.0129086
12 30 0 0
12 31 0 0
12 32 0 0
12 33 0 0
12 34 0 0
12 35 0 0
12 36 0 0
12 37 0 0
12 38 0 0
12 39 0 0
12 40 0 0
12 41 0.312167 0.470872
12 42 0.191167 0.394497
12 43 0.0213333 0.144497
12 44 0 0
12 45 0 0
12 46 0 0
12 47 0 0
12 48 0 0
12 49 0 0
12 50 0 0
12 51 0 0
12 52 0 0
12 53 0 0
12 54 0.104833 0.306334
12 55 0.117833 0.324973
12 56 0.3315 0.472158
12 57 0.407333 0.492337
12 58 0.0975 0.296656
12 59 0.0188333 0.135926
12 60 0.000666667 0.0258117
12 61 0 0
12 62 0 0
12 63 0 0
12 64 0 0
12 65 0 0
12 66 0 0
12 67 0 0
12 68 0 0
12 69 0 0
12 70 0 0

13 1 0 0
13 2 0 0
13 3 0 0
13 4 0 0
13 5 0 0
13 6 0 0
13 7 0 0
13 8 0 0
13 9 0.00383333 0.0617957
13 10 0 0
13 11 0.304333 0.460489
13 12 0.7695 0.547745
13 13 1.554 0.755042
13 14 0.7025 0.57994
13 15 0.2085 0.409085
13 16 0 0
13 17 0 0
13 18 0 0
13 19 0 0
13 20 0 0
13 21 0 0
13 22 0 0
13 23 0 0
13 24 0 0
13 25 0 0
13 26 0.0865 0.282276
13 27 0.009 0.094436
13 28 0.000333333 0.0182546
13 29 0 0
13 30 0 0
13 31 0 0
13 32 0 0
13 33 0 0
13 34 0 0
13 35 0 0
13 36 0 0
13 37 0 0
13 38 0 0
13 39 0 0
13 40 0 0
13 41 0.170333 0.378124
13 42 0.0501667 0.218281
13 43 0 0
13 44 0 0
13 45 0 0
13 46 0 0
13 47 0 0
13 48 0 0
13 49 0 0
13 50 0 0
13 51 0 0
13 52 0 0
13 53 0.125833 0.331657
13 54 0.651333 0.644544
13 55 0.81 0.630004
13 56 0.467167 0.621506
13 57 0.290167 0.479552
13 58 0.017 0.129274
13 59 0.000333333 0.0182546
13 60 0 0
13 61 0 0
13 62 0 0
13 63 0 0
13 64 0 0
13 65 0 0
13 66 0 0
13 67 0 0
13 68 0 0
13 69 0 0
13 70 0 0

14 1 0 0
14 2 0 0
14 3 0 0
14 4 0 0
14 5 0 0
14 6 0 0
14 7 0 0
14 8 0 0
14 9 0 0
14 10 0 0
14 11 0 0
14 12 0.0293333 0.168737
14 13 0.7025 0.57994
14 14 1.53983 0.652238
14 15 0.842167 0.588711
14 16 0.075 0.26402
14 17 0.000833333 0.0288551
14 18 0 0
14 19 0 0
14 20 0 0
14 21 0 0
14 22 0 0
14 23 0 0
14 24 0 0
14 25 0 0
14 26 0.00483333 0.0693509
14 27 0 0
14 28 0 0
14 29 0 0
14 30 0 0
14 31 0 0
14 32 0 0
14 33 0.00733333 0.0853185
14 34 0 0
14 35 0 0
14 36 0 0
14 37 0 0
14 38 0 0
14 39 0 0
14 40 0 0
14 41 0.013 0.113271
14 42 0 0
14 43 0 0
14 44 0 0
14 45 0 0
14 46 0 0
14 47 0 0
14 48 0 0
14 49 0 0
14 50 0 0
14 51 0 0
14 52 0 0
14 53 0.38 0.510167
14 54 1.09717 0.502381
14 55 1.18367 0.513741
14 56 0.111167 0.316449
14 57 0.00583333 0.0761539
14 58 0 0
14 59 0 0
14 60 0 0
14 61 0 0
14 62 0 0
14 63 0 0
14 64 0 0
14 65 0 0
14 66 0 0
14 67 0 0
14 68 0 0
14 69 0 0
14 70 0 0

15 1 0 0
15 2 0 0
15 3 0 0
15 4 0 0
15 5 0 0
15 6 0 0
15 7 0 0
15 8 0 0
15 9 0 0
15 10 0 0
15 11 0 0
15 12 0 0
15 13 0.2085 0.409085
15 14 0.842167 0.588711
15 15 1.34483 0.766316
15 16 0.458333 0.543088
15 17 0.077 0.266589
15 18 0.0005 0.0223548
15 19 0 0
15 20 0 0
15 21 0 0
15 22 0 0
15 23 0 0
15 24 0 0
15 25 0 0
15 26 0 0
15 27 0 0
15 28 0 0
15 29 0 0
15 30 0 0
15 31 0 0
15 32 0.00166667 0.0407913
15 33 0 0
15 34 0 0
15 35 0 0
15 36 0 0
15 37 0 0
15 38 0 0
15 39 0 0
15 40 0 0
15 41 0 0
15 42 0 0
15 43 0 0
15 44 0 0
15 45 0 0
15 46 0 0
15 47 0 0
15 48 0 0
15 49 0 0
15 50 0 0
15 51 0 0
15 52 0 0
15 53 0.454 0.612013
15 54 0.711833 0.571949
15 55 0.641167 0.516157
15 56 0.00116667 0.0341368
15 57 0 0
15 58 0 0
15 59 0 0
15 60 0 0
15 61 0 0
15 62 0 0
15 63 0 0
15 64 0 0
15 65 0 0
15 66 0 0
15 67 0 0
15 68 0 0
15 69 0 0
15 70 0 0

16 1 0 0
16 2 0 0
16 3 0 0
16 4 0 0
16 5 0 0
16 6 0 0
16 7 0 0
16 8 0 0
16 9 0 0
16 10 0 0
16 11 0 0
16 12 0 0
16 13 0 0
16 14 0.075 0.26402
16 15 0.458333 0.543088
16 16 1.0585 0.703616
16 17 0.597333 0.58611
16 18 0.089 0.286504
16 19 0.00116667 0.0341371
16 20 0 0
16 21 0 0
16 22 0 0
16 23 0 0
16 24 0 0
16 25 0 0
16 26 0 0
16 27 0 0
16 28 0 0
16 29 0 0
16 30 0 0
16 31 0 0
16 32 0 0
16 33 0 0
16 34 0 0
16 35 0 0
16 36 0 0
16 37 0 0
16 38 0 0
16 39 0 0
16 40 0 0
16 41 0 0
16 42 0 0
16 43 0 0
16 44 0 0
16 45 0 0
16 46 0 0
16 47 0 0
16 48 0 0
16 49 0 0
16 50 0 0
16 51 0 0
16 52 0.011 0.104303
16 53 0.486833 0.571694
16 54 0.128167 0.358335
16 55 0.037 0.189645
16 56 0 0
16 57 0 0
16 58 0 0
16 59 0 0
16 60 0 0
16 61 0 0
16 62 0 0
16 63 0 0
16 64 0 0
16 65 0 0
16 66 0 0
16 67 0 0
16 68 0 0
16 69 0 0
16 70 0 0

17 1 0 0
17 2 0 0
17 3 0 0
17 4 0 0
17 5 0 0
17 6 0 0
17 7 0 0
17 8 0 0
17 9 0 0
17 10 0 0
17 11 0 0
17 12 0 0
17 13 0 0
17 14 0.000833333 0.0288551
17 15 0.077 0.266589
17 16 0.597333 0.58611
17 17 1.02633 0.727086
17 18 0.389667 0.539911
17 19 0.0616667 0.243992
17 20 0.000333333 0.0182544
17 21 0 0
17 22 0 0
17 23 0 0
17 24 0 0
17 25 0 0
17 26 0 0
17 27 0 0
17 28 0 0
17 29 0 0
17 30 0 0
17 31 0 0
17 32 0 0
17 33 0 0
17 34 0 0
17 35 0 0
17 36 0 0
17 37 0 0
17 38 0 0
17 39 0 0
17 40 0 0
17 41 0 0
17 42 0 0
17 43 0 0
17 44 0 0
17 45 0 0
17 46 0 0
17 47 0 0
17 48 0 0
17 49 0 0
17 50 0 0
17 51 0 0
17 52 0.0591667 0.235934
17 53 0.429833 0.531117
17 54 0.0383333 0.192
17 55 0 0
17 56 0 0
17 57 0 0
17 58 0 0
17 59 0 0
17 60 0 0
17 61 0 0
17 62 0 0
17 63 0 0
17 64 0 0
17 65 0 0
17 66 0 0
17 67 0 0
17 68 0 0
17 69 0 0
17 70 0 0

18 1 0 0
18 2 0 0
18 3 0 0
18 4 0 0
18 5 0 0
18 6 0 0
18 7 0 0
18 8 0 0
18 9 0 0
18 10 0 0
18 11 0 0
18 12 0 0
18 13 0 0
18 14 0 0
18 15 0.0005 0.0223548
18 16 0.089 0.286504
18 17 0.389667 0.539911
18 18 0.972 0.745125
18 19 0.492 0.576426
18 20 0.0388333 0.193202
18 21 0 0
18 22 0 0
18 23 0 0
18 24 0 0
18 25 0 0
18 26 0 0
18 27 0 0
18 28 0 0
18 29 0.000833333 0.0288557
18 30 0 0
18 31 0 0
18 32 0 0
18 33 0 0
18 34 0 0
18 35 0 0
18 36 0 0
18 37 0 0
18 38 0 0
18 39 0 0
18 40 0 0
18 41 0 0
18 42 0 0
18 43 0 0
18 44 0 0
18 45 0 0
18 46 0 0
18 47 0 0
18 48 0 0
18 49 0 0
18 50 0 0
18 51 0 0
18 52 0.102667 0.305161
18 53 0.213 0.41508
18 54 0.00266667 0.0515702
18 55 0 0
18 56 0 0
18 57 0 0
18 58 0 0
18 59 0 0
18 60 0 0
18 61 0 0
18 62 0 0
18 63 0 0
18 64 0 0
18 65 0 0
18 66 0 0
18 67 0 0
18 68 0 0
18 69 0 0
18 70 0 0

19 1 0 0
19 2 0 0
19 3 0 0
19 4 0 0
19 5 0 0
19 6 0 0
19 7 0 0
19 8 0 0
19 9 0 0
19 10 0 0
19 11 0 0
19 12 0 0
19 13 0 0
19 14 0 0
19 15 0 0
19 16 0.00116667 0.0341371
19 17 0.0616667 0.243992
19 18 0.492 0.576426
19 19 1.15083 0.765995
19 20 0.509667 0.587581
19 21 0.0295 0.169202
19 22 0 0
19 23 0 0
19 24 0 0
19 25 0 0
19 26 0 0
19 27 0.000833333 0.0288531
19 28 0.0025 0.0499396
19 29 0 0
19 30 0 0
19 31 0 0
19 32 0 0
19 33 0 0
19 34 0 0
19 35 0 0
19 36 0 0
19 37 0 0
19 38 0 0
19 39 0 0
19 40 0 0
19 41 0 0
19 42 0 0
19 43 0 0
19 44 0 0
19 45 0 0
19 46 0 0
19 47 0 0
19 48 0 0
19 49 0 0
19 50 0 0
19 51 0.00416667 0.0644137
19 52 0.260167 0.447748
19 53 0.224167 0.417427
19 54 0.0005 0.022355
19 55 0 0
19 56 0 0
19 57 0 0
19 58 0 0
19 59 0 0
19 60 0 0
19 61 0 0
19 62 0 0
19 63 0 0
19 64 0 0
19 65 0 0
19 66 0 0
19 67 0 0
19 68 0 0
19 69 0 0
19 70 0 0

20 1 0 0
20 2 0 0
20 3 0 0
20 4 0 0
20 5 0 0
20 6 0 0
20 7 0 0
20 8 0 0
20 9 0 0
20 10 0 0
20 11 0 0
20 12 0 0
20 13 0 0
20 14 0 0
20 15 0 0
20 16 0 0
20 17 0.000333333 0.0182544
20 18 0.0388333 0.193202
20 19 0.509667 0.587581
20 20 1.02733 0.747379
20 21 0.376333 0.518676
20 22 0.00216667 0.0464976
20 23 0 0
20 24 0.00483333 0.0693516
20 25 0.0158333 0.124833
20 26 0 0
20 27 0.0128333 0.112556
20 28 0 0
20 29 0 0
20 30 0 0
20 31 0 0
20 32 0 0
20 33 0 0
20 34 0 0
20 35 0 0
20 36 0 0
20 37 0 0
20 38 0 0
20 39 0 0
20 40 0 0
20 41 0 0
20 42 0 0
20 43 0 0
20 44 0 0
20 45 0 0
20 46 0 0
20 47 0 0
20 48 0 0
20 49 0 0
20 50 0 0
20 51 0.0393333 0.194383
20 52 0.208 0.406293
20 53 0.0838333 0.277135
20 54 0.000166667 0.0129085
20 55 0 0
20 56 0 0
20 57 0 0
20 58 0 0
20 59 0 0
20 60 0 0
20 61 0 0
20 62 0 0
20 63 0 0
20 64 0 0
20 65 0 0
20 66 0 0
20 67 0 0
20 68 0 0
20 69 0 0
20 70 0 0

21 1 0 0
21 2 0 0
21 3 0 0
21 4 0 0
21 5 0 0
21 6 0 0
21 7 0 0
21 8 0 0
21 9 0 0
21 10 0 0
21 11 0 0
21 12 0 0
21 13 0 0
21 14 0 0
21 15 0 0
21 16 0 0
21 17 0 0
21 18 0 0
21 19 0.0295 0.169202
21 20 0.376333 0.518676
21 21 0.842833 0.685655
21 22 0.315667 0.476114
21 23 0.0443333 0.205839
21 24 0.0796667 0.270778
21 25 0.0471667 0.212001
21 26 0 0
21 27 0.000333333 0.0182546
21 28 0 0
21 29 0 0
21 30 0 0
21 31 0 0
21 32 0 0
21 33 0 0
21 34 0 0
21 35 0 0
21 36 0 0
21 37 0 0
21 38 0 0
21 39 0 0
21 40 0 0
21 41 0 0
21 42 0 0
21 43 0 0
21 44 0 0
21 45 0 0
21 46 0 0
21 47 0 0
21 48 0 0
21 49 0 0
21 50 0.00916667 0.0953024
21 51 0.037 0.188763
21 52 0.0173333 0.130508
21 53 0.000333333 0.0182545
21 54 0 0
21 55 0 0
21 56 0 0
21 57 0 0
21 58 0 0
21 59 0 0
21 60 0 0
21 61 0 0
21 62 0 0
21 63 0 0
21 64 0 0
21 65 0 0
21 66 0 0
21 67 0 0
21 68 0 0
21 69 0 0
21 70 0 0

22 1 0 0
22 2 0 0
22 3 0 0
22 4 0 0
22 5 0 0
22 6 0 0
22 7 0 0
22 8 0 0
22 9 0 0
22 10 0 0
22 11 0 0
22 12 0 0
22 13 0 0
22 14 0 0
22 15 0 0
22 16 0 0
22 17 0 0
22 18 0 0
22 19 0 0
22 20 0.00216667 0.0464976
22 21 0.315667 0.476114
22 22 0.6145 0.602389
22 23 0.268833 0.454485
22 24 0.0563333 0.230565
22 25 0.00916667 0.0953024
22 26 0 0
22 27 0 0
22 28 0 0
22 29 0 0
22 30 0 0
22 31 0 0
22 32 0 0
22 33 0 0
22 34 0 0
22 35 0 0
22 36 0 0
22 37 0 0
22 38 0 0
22 39 0 0
22 40 0 0
22 41 0 0
22 42 0 0
22 43 0 0
22 44 0 0
22 45 0 0
22 46 0 0
22 47 0 0
22 48 0 0
22 49 0 0
22 50 0.0213333 0.144499
22 51 0.00433333 0.0656856
22 52 0 0
22 53 0 0
22 54 0 0
22 55 0 0
22 56 0 0
22 57 0 0
22 58 0 0
22 59 0 0
22 60 0 0
22 61 0 0
22 62 0 0
22 63 0 0
22 64 0 0
22 65 0 0
22 66 0 0
22 67 0 0
22 68 0 0
22 69 0 0
22 70 0 0

23 1 0 0
23 2 0 0
23 3 0 0
23 4 0 0
23 5 0 0
23 6 0 0
23 7 0 0
23 8 0 0
23 9 0 0
23 10 0 0
23 11 0 0
23 12 0 0
23 13 0 0
23 14 0 0
23 15 0 0
23 16 0 0
23 17 0 0
23 18 0 0
23 19 0 0
23 20 0 0
23 21 0.0443333 0.205839
23 22 0.268833 0.454485
23 23 1.422 0.715475
23 24 0.8065 0.409546
23 25 0.770667 0.420401
23 26 0 0
23 27 0 0
23 28 0 0
23 29 0 0
23 30 0 0
23 31 0 0
23 32 0 0
23 33 0 0
23 34 0 0
23 35 0 0
23 36 0 0
23 37 0 0
23 38 0 0
23 39 0 0
23 40 0 0
23 41 0 0
23 42 0 0
23 43 0.121167 0.326333
23 44 0.507833 0.512133
23 45 0.358833 0.54902
23 46 0.166833 0.37815
23 47 0.0221667 0.147226
23 48 0.004 0.0631186
23 49 0.000166667 0.0129079
23 50 0.0015 0.0386992
23 51 0.000333333 0.0182544
23 52 0 0
23 53 0 0
23 54 0 0
23 55 0 0
23 56 0 0
23 57 0 0
23 58 0 0
23 59 0 0
23 60 0 0
23 61 0 0
23 62 0 0
23 63 0 0
23 64 0 0
23 65 0 0
23 66 0 0
23 67 0 0
23 68 0 0
23 69 0 0
23 70 0 0

24 1 0 0
24 2 0 0
24 3 0 0
24 4 0 0
24 5 0 0
24 6 0 0
24 7 0 0
24 8 0 0
24 9 0 0
24 10 0 0
24 11 0 0
24 12 0 0
24 13 0 0
24 14 0 0
24 15 0 0
24 16 0 0
24 17 0 0
24 18 0 0
24 19 0 0
24 20 0.00483333 0.0693516
24 21 0.0796667 0.270778
24 22 0.0563333 0.230565
24 23 0.8065 0.409546
24 24 1.45233 0.56632
24 25 1.29733 0.489127
24 26 0.134333 0.341999
24 27 0.152167 0.360558
24 28 0 0
24 29 0 0
24 30 0 0
24 31 0 0
24 32 0 0
24 33 0 0
24 34 0 0
24 35 0 0
24 36 0 0
24 37 0 0
24 38 0 0
24 39 0 0
24 40 0 0
24 41 0 0
24 42 0.117333 0.322349
24 43 0.3675 0.600911
24 44 0.6215 0.576693
24 45 0.207333 0.405797
24 46 0.001 0.0316068
24 47 0 0
24 48 0 0
24 49 0 0
24 50 0 0
24 51 0 0
24 52 0 0
24 53 0 0
24 54 0 0
24 55 0 0
24 56 0 0
24 57 0 0
24 58 0 0
24 59 0 0
24 60 0 0
24 61 0 0
24 62 0 0
24 63 0 0
24 64 0 0
24 65 0 0
24 66 0 0
24 67 0 0
24 68 0 0
24 69 0 0
24 70 0 0

25 1 0 0
25 2 0 0
25 3 0 0
25 4 0 0
25 5 0 0
25 6 0 0
25 7 0 0
25 8 0 0
25 9 0 0
25 10 0 0
25 11 0 0
25 12 0.0005 0.0223549
25 13 0 0
25 14 0 0
25 15 0 0
25 16 0 0
25 17 0 0
25 18 0 0
25 19 0 0
25 20 0.0158333 0.124833
25 21 0.0471667 0.212001
25 22 0.00916667 0.0953024
25 23 0.770667 0.420401
25 24 1.29733 0.489127
25 25 1.9385 0.601425
25 26 0.634 0.521897
25 27 0.698667 0.52397
25 28 0.000833333 0.0288556
25 29 0 0
25 30 0 0
25 31 0 0
25 32 0 0
25 33 0 0
25 34 0 0
25 35 0 0
25 36 0 0
25 37 0 0
25 38 0 0
25 39 0 0
25 40 0 0
25 41 0.000833333 0.0288554
25 42 0.6355 0.526903
25 43 0.914167 0.684191
25 44 0.681167 0.629952
25 45 0.199167 0.403532
25 46 0.000333333 0.0182544
25 47 0 0
25 48 0 0
25 49 0 0
25 50 0 0
25 51 0 0
25 52 0 0
25 53 0 0
25 54 0 0
25 55 0 0
25 56 0 0
25 57 0 0
25 58 0 0
25 59 0 0
25 60 0 0
25 61 0 0
25 62 0 0
25 63 0 0
25 64 0 0
25 65 0 0
25 66 0 0
25 67 0 0
25 68 0 0
25 69 0 0
25 70 0 0

26 1 0 0
26 2 0 0
26 3 0 0
26 4 0 0
26 5 0 0
26 6 0 0
26 7 0 0
26 8 0 0
26 9 0 0
26 10 0 0
26 11 0 0
26 12 0.22 0.419041
26 13 0.0865 0.282276
26 14 0.00483333 0.0693509
26 15 0 0
26 16 0 0
26 17 0 0
26 18 0 0
26 19 0 0
26 20 0 0
26 21 0 0
26 22 0 0
26 23 0 0
26 24 0.134333 0.341999
26 25 0.634 0.521897
26 26 1.6565 0.690526
26 27 1.10117 0.640524
26 28 0.0411667 0.198674
26 29 0 0
26 30 0 0
26 31 0 0
26 32 0 0
26 33 0 0
26 34 0 0
26 35 0 0
26 36 0 0
26 37 0 0
26 38 0 0
26 39 0 0
26 40 0.000666667 0.0258114
26 41 0.516333 0.543195
26 42 1.27167 0.630246
26 43 1.04483 0.560781
26 44 0.241167 0.442716
26 45 0.025 0.156126
26 46 0.000166667 0.0129086
26 47 0 0
26 48 0 0
26 49 0 0
26 50 0 0
26 51 0 0
26 52 0 0
26 53 0.0181667 0.133551
26 54 0.138333 0.351011
26 55 0.0103333 0.101127
26 56 0 0
26 57 0 0
26 58 0 0
26 59 0 0
26 60 0 0
26 61 0 0
26 62 0 0
26 63 0 0
26 64 0 0
26 65 0 0
26 66 0 0
26 67 0 0
26 68 0 0
26 69 0 0
26 70 0 0

27 1 0 0
27 2 0 0
27 3 0 0
27 4 0 0
27 5 0 0
27 6 0 0
27 7 0 0
27 8 0 0
27 9 0 0
27 10 0 0
27 11 0 0
27 12 0.0986667 0.299893
27 13 0.009 0.094436
27 14 0 0
27 15 0 0
27 16 0 0
27 17 0 0
27 18 0 0
27 19 0.000833333 0.0288531
27 20 0.0128333 0.112556
27 21 0.000333333 0.0182546
27 22 0 0
27 23 0 0
27 24 0.152167 0.360558
27 25 0.698667 0.52397
27 26 1.10117 0.640524
27 27 1.941 0.783064
27 28 0.667 0.522917
27 29 0.0621667 0.242151
27 30 0 0
27 31 0 0
27 32 0 0
27 33 0 0
27 34 0 0
27 35 0 0
27 36 0 0
27 37 0 0
27 38 0 0
27 39 0.0095 0.0970064
27 40 0.410667 0.493312
27 41 0.727 0.671178
27 42 1.72633 0.743508
27 43 0.935333 0.553011
27 44 0.0923333 0.294058
27 45 0 0
27 46 0 0
27 47 0 0
27 48 0 0
27 49 0 0
27 50 0 0
27 51 0 0
27 52 0 0
27 53 0 0
27 54 0.0136667 0.116097
27 55 0 0
27 56 0 0
27 57 0 0
27 58 0 0
27 59 0 0
27 60 0 0
27 61 0 0
27 62 0 0
27 63 0 0
27 64 0 0
27 65 0 0
27 66 0 0
27 67 0 0
27 68 0 0
27 69 0 0
27 70 0 0

28 1 0 0
28 2 0 0
28 3 0 0
28 4 0 0
28 5 0 0
28 6 0 0
28 7 0 0
28 8 0 0
28 9 0 0
28 10 0 0
28 11 0 0
28 12 0.00333333 0.0576395
28 13 0.000333333 0.0182546
28 14 0 0
28 15 0 0
28 16 0 0
28 17 0 0
28 18 0 0
28 19 0.0025 0.0499396
28 20 0 0
28 21 0 0
28 22 0 0
28 23 0 0
28 24 0 0
28 25 0.000833333 0.0288556
28 26 0.0411667 0.198674
28 27 0.667 0.522917
28 28 1.43517 0.658644
28 29 0.734667 0.515371
28 30 0.0601667 0.23989
28 31 0 0
28 32 0 0
28 33 0 0
28 34 0 0
28 35 0 0
28 36 0 0
28 37 0 0
28 38 0.00116667 0.0341368
28 39 0.463833 0.511224
28 40 1.048 0.612393
28 41 0.768 0.620896
28 42 0.704 0.523189
28 43 0.00933333 0.0961596
28 44 0 0
28 45 0 0
28 46 0 0
28 47 0 0
28 48 0 0
28 49 0 0
28 50 0 0
28 51 0 0
28 52 0 0
28 53 0 0
28 54 0.000166667 0.0129081
28 55 0 0
28 56 0 0
28 57 0 0
28 58 0 0
28 59 0 0
28 60 0 0
28 61 0 0
28 62 0 0
28 63 0 0
28 64 0 0
28 65 0 0
28 66 0 0
28 67 0 0
28 68 0 0
28 69 0 0
28 70 0 0

29 1 0 0
29 2 0 0
29 3 0 0
29 4 0 0
29 5 0 0
29 6 0 0
29 7 0 0
29 8 0 0
29 9 0 0
29 10 0 0
29 11 0 0
29 12 0.000166667 0.0129086
29 13 0 0
29 14 0 0
29 15 0 0
29 16 0 0
29 17 0 0
29 18 0.000833333 0.0288557
29 19 0 0
29 20 0 0
29 21 0 0
29 22 0 0
29 23 0 0
29 24 0 0
29 25 0 0
29 26 0 0
29 27 0.0621667 0.242151
29 28 0.734667 0.515371
29 29 2.1055 0.781059
29 30 1.13417 0.676885
29 31 0.279833 0.498515
29 32 0.003 0.0546884
29 33 0 0
29 34 0 0
29 35 0 0
29 36 0 0
29 37 0.000666667 0.0258118
29 38 0.425 0.497368
29 39 1.1365 0.73566
29 40 1.275 0.725304
29 41 0.9405 0.701173
29 42 0.119833 0.32477
29 43 0 0
29 44 0 0
29 45 0 0
29 46 0 0
29 47 0 0
29 48 0 0
29 49 0 0
29 50 0 0
29 51 0 0
29 52 0 0
29 53 0 0
29 54 0 0
29 55 0 0
29 56 0 0
29 57 0 0
29 58 0 0
29 59 0 0
29 60 0 0
29 61 0 0
29 62 0 0
29 63 0 0
29 64 0 0
29 65 0 0
29 66 0 0
29 67 0 0
29 68 0 0
29 69 0 0
29 70 0 0

30 1 0 0
30 2 0 0
30 3 0 0
30 4 0 0
30 5 0 0
30 6 0 0
30 7 0 0
30 8 0 0
30 9 0 0
30 10 0 0
30 11 0 0
30 12 0 0
30 13 0 0
30 14 0 0
30 15 0 0
30 16 0 0
30 17 0 0
30 18 0 0
30 19 0 0
30 20 0 0
30 21 0 0
30 22 0 0
30 23 0 0
30 24 0 0
30 25 0 0
30 26 0 0
30 27 0 0
30 28 0.0601667 0.23989
30 29 1.13417 0.676885
30 30 1.7355 0.777113
30 31 0.758167 0.675542
30 32 0.164167 0.371335
30 33 0.0223333 0.147765
30 34 0 0
30 35 0 0
30 36 0 0
30 37 0.145333 0.356665
30 38 0.784833 0.646435
30 39 0.818333 0.599992
30 40 0.555 0.607696
30 41 0.439333 0.502967
30 42 0.000166667 0.0129086
30 43 0 0
30 44 0 0
30 45 0 0
30 46 0 0
30 47 0 0
30 48 0 0
30 49 0 0
30 50 0 0
30 51 0 0
30 52 0 0
30 53 0 0
30 54 0 0
30 55 0 0
30 56 0 0
30 57 0 0
30 58 0 0
30 59 0 0
30 60 0 0
30 61 0 0
30 62 0 0
30 63 0 0
30 64 0 0
30 65 0 0
30 66 0 0
30 67 0 0
30 68 0 0
30 69 0 0
30 70 0 0

31 1 0 0
31 2 0 0
31 3 0 0
31 4 0 0
31 5 0 0
31 6 0 0
31 7 0 0
31 8 0 0
31 9 0 0
31 10 0 0
31 11 0 0
31 12 0 0
31 13 0 0
31 14 0 0
31 15 0 0
31 16 0 0
31 17 0 0
31 18 0 0
31 19 0 0
31 20 0 0
31 21 0 0
31 22 0 0
31 23 0 0
31 24 0 0
31 25 0 0
31 26 0 0
31 27 0 0
31 28 0 0
31 29 0.279833 0.498515
31 30 0.758167 0.675542
31 31 1.46083 0.748431
31 32 0.7765 0.554252
31 33 0.2185 0.420415
31 34 0.004 0.0631191
31 35 0.000166667 0.0129079
31 36 0.0316667 0.175105
31 37 0.5725 0.544737
31 38 0.823167 0.649263
31 39 0.2555 0.475639
31 40 0.130333 0.338641
31 41 0.115333 0.319427
31 42 0 0
31 43 0 0
31 44 0 0
31 45 0 0
31 46 0 0
31 47 0 0
31 48 0 0
31 49 0 0
31 50 0 0
31 51 0 0
31 52 0 0
31 53 0 0
31 54 0 0
31 55 0 0
31 56 0 0
31 57 0 0
31 58 0 0
31 59 0 0
31 60 0 0
31 61 0 0
31 62 0 0
31 63 0 0
31 64 0 0
31 65 0 0
31 66 0 0
31 67 0 0
31 68 0 0
31 69 0 0
31 70 0 0

32 1 0 0
32 2 0 0
32 3 0 0
32 4 0 0
32 5 0 0
32 6 0 0
32 7 0 0
32 8 0 0
32 9 0 0
32 10 0 0
32 11 0 0
32 12 0 0
32 13 0 0
32 14 0 0
32 15 0.00166667 0.0407913
32 16 0 0
32 17 0 0
32 18 0 0
32 19 0 0
32 20 0 0
32 21 0 0
32 22 0 0
32 23 0 0
32 24 0 0
32 25 0 0
32 26 0 0
32 27 0 0
32 28 0 0
32 29 0.003 0.0546884
32 30 0.164167 0.371335
32 31 0.7765 0.554252
32 32 1.38733 0.717391
32 33 0.733333 0.622273
32 34 0.323333 0.47059
32 35 0.021 0.143388
32 36 0.392667 0.495458
32 37 0.871833 0.683906
32 38 0.5135 0.51266
32 39 0.0085 0.091804
32 40 0 0
32 41 0 0
32 42 0 0
32 43 0 0
32 44 0 0
32 45 0 0
32 46 0 0
32 47 0 0
32 48 0 0
32 49 0 0
32 50 0 0
32 51 0 0
32 52 0 0
32 53 0 0
32 54 0 0
32 55 0 0
32 56 0 0
32 57 0 0
32 58 0 0
32 59 0 0
32 60 0 0
32 61 0 0
32 62 0 0
32 63 0 0
32 64 0 0
32 65 0 0
32 66 0 0
32 67 0 0
32 68 0 0
32 69 0 0
32 70 0 0

33 1 0 0
33 2 0 0
33 3 0 0
33 4 0 0
33 5 0 0
33 6 0 0
33 7 0 0
33 8 0.000833333 0.0288555
33 9 0.0553333 0.228631
33 10 0 0
33 11 0 0
33 12 0 0
33 13 0 0
33 14 0.00733333 0.0853185
33 15 0 0
33 16 0 0
33 17 0 0
33 18 0 0
33 19 0 0
33 20 0 0
33 21 0 0
33 22 0 0
33 23 0 0
33 24 0 0
33 25 0 0
33 26 0 0
33 27 0 0
33 28 0 0
33 29 0 0
33 30 0.0223333 0.147765
33 31 0.2185 0.420415
33 32 0.733333 0.622273
33 33 1.52733 0.781178
33 34 0.996667 0.630327
33 35 0.196 0.399889
33 36 0.789 0.509061
33 37 0.7765 0.594028
33 38 0.158167 0.365357
33 39 0 0
33 40 0 0
33 41 0 0
33 42 0 0
33 43 0 0
33 44 0 0
33 45 0 0
33 46 0 0
33 47 0 0
33 48 0 0
33 49 0 0
33 50 0 0
33 51 0 0
33 52 0 0
33 53 0 0
33 54 0 0
33 55 0 0
33 56 0 0
33 57 0 0
33 58 0 0
33 59 0 0
33 60 0 0
33 61 0 0
33 62 0 0
33 63 0 0
33 64 0 0
33 65 0 0
33 66 0 0
33 67 0 0
33 68 0 0
33 69 0 0
33 70 0 0

34 1 0 0
34 2 0 0
34 3 0 0
34 4 0 0
34 5 0 0
34 6 0 0
34 7 0 0
34 8 0.069 0.255419
34 9 0.3925 0.521957
34 10 0 0
34 11 0 0
34 12 0 0
34 13 0 0
34 14 0 0
34 15 0 0
34 16 0 0
34 17 0 0
34 18 0 0
34 19 0 0
34 20 0 0
34 21 0 0
34 22 0 0
34 23 0 0
34 24 0 0
34 25 0 0
34 26 0 0
34 27 0 0
34 28 0 0
34 29 0 0
34 30 0 0
34 31 0.004 0.0631191
34 32 0.323333 0.47059
34 33 0.996667 0.630327
34 34 1.45467 0.732758
34 35 0.415333 0.549685
34 36 0.7675 0.533659
34 37 0.549667 0.498192
34 38 0.00466667 0.0681526
34 39 0 0
34 40 0 0
34 41 0 0
34 42 0 0
34 43 0 0
34 44 0 0
34 45 0 0
34 46 0 0
34 47 0 0
34 48 0 0
34 49 0 0
34 50 0 0
34 51 0 0
34 52 0 0
34 53 0 0
34 54 0 0
34 55 0 0
34 56 0 0
34 57 0 0
34 58 0 0
34 59 0 0
34 60 0 0
34 61 0 0
34 62 0 0
34 63 0 0
34 64 0.002 0.0446748
34 65 0 0
34 66 0 0
34 67 0 0
34 68 0 0
34 69 0 0
34 70 0 0

35 1 0 0
35 2 0 0
35 3 0 0
35 4 0 0
35 5 0 0
35 6 0 0
35 7 0.000333333 0.0182546
35 8 0.134167 0.342788
35 9 0.156667 0.365764
35 10 0 0
35 11 0 0
35 12 0 0
35 13 0 0
35 14 0 0
35 15 0 0
35 16 0 0
35 17 0 0
35 18 0 0
35 19 0 0
35 20 0 0
35 21 0 0
35 22 0 0
35 23 0 0
35 24 0 0
35 25 0 0
35 26 0 0
35 27 0 0
35 28 0 0
35 29 0 0
35 30 0 0
35 31 0.000166667 0.0129079
35 32 0.021 0.143388
35 33 0.196 0.399889
35 34 0.415333 0.549685
35 35 0.692167 0.647349
35 36 0.231833 0.426725
35 37 0.0766667 0.266069
35 38 0.000166667 0.0129086
35 39 0 0
35 40 0 0
35 41 0 0
35 42 0 0
35 43 0 0
35 44 0 0
35 45 0 0
35 46 0 0
35 47 0 0
35 48 0 0
35 49 0 0
35 50 0 0
35 51 0 0
35 52 0 0
35 53 0 0
35 54 0 0
35 55 0 0
35 56 0 0
35 57 0 0
35 58 0 0
35 59 0 0
35 60 0 0
35 61 0 0
35 62 0 0
35 63 0 0
35 64 0.0205 0.141701
35 65 0.0125 0.111102
35 66 0 0
35 67 0 0
35 68 0 0
35 69 0 0
35 70 0 0

36 1 0 0
36 2 0 0
36 3 0 0
36 4 0 0
36 5 0 0
36 6 0 0
36 7 0 0
36 8 0.000333333 0.0182546
36 9 0.0095 0.0970051
36 10 0 0
36 11 0 0
36 12 0 0
36 13 0 0
36 14 0 0
36 15 0 0
36 16 0 0
36 17 0 0
36 18 0 0
36 19 0 0
36 20 0 0
36 21 0 0
36 22 0 0
36 23 0 0
36 24 0 0
36 25 0 0
36 26 0 0
36 27 0 0
36 28 0 0
36 29 0 0
36 30 0 0
36 31 0.0316667 0.175105
36 32 0.392667 0.495458
36 33 0.789 0.509061
36 34 0.7675 0.533659
36 35 0.231833 0.426725
36 36 1.08567 0.599715
36 37 0.704667 0.477972
36 38 0.022 0.146681
36 39 0 0
36 40 0 0
36 41 0 0
36 42 0 0
36 43 0 0
36 44 0 0
36 45 0 0
36 46 0 0
36 47 0 0
36 48 0 0
36 49 0 0
36 50 0 0
36 51 0 0
36 52 0 0
36 53 0 0
36 54 0 0
36 55 0 0
36 56 0 0
36 57 0 0
36 58 0 0
36 59 0 0
36 60 0 0
36 61 0 0
36 62 0 0
36 63 0.00166667 0.0407913
36 64 0.0146667 0.120212
36 65 0.0005 0.0223548
36 66 0 0
36 67 0 0
36 68 0 0
36 69 0 0
36 70 0 0

37 1 0 0
37 2 0 0
37 3 0 0
37 4 0 0
37 5 0 0
37 6 0 0
37 7 0 0
37 8 0 0
37 9 0 0
37 10 0 0
37 11 0 0
37 12 0 0
37 13 0 0
37 14 0 0
37 15 0 0
37 16 0 0
37 17 0 0
37 18 0 0
37 19 0 0
37 20 0 0
37 21 0 0
37 22 0 0
37 23 0 0
37 24 0 0
37 25 0 0
37 26 0 0
37 27 0 0
37 28 0 0
37 29 0.000666667 0.0258118
37 30 0.145333 0.356665
37 31 0.5725 0.544737
37 32 0.871833 0.683906
37 33 0.7765 0.594028
37 34 0.549667 0.498192
37 35 0.0766667 0.266069
37 36 0.704667 0.477972
37 37 1.39633 0.682824
37 38 0.569333 0.531204
37 39 0.0221667 0.14722
37 40 0 0
37 41 0 0
37 42 0 0
37 43 0 0
37 44 0 0
37 45 0 0
37 46 0 0
37 47 0 0
37 48 0 0
37 49 0 0
37 50 0 0
37 51 0 0
37 52 0 0
37 53 0 0
37 54 0 0
37 55 0 0
37 56 0 0
37 57 0 0
37 58 0 0
37 59 0 0
37 60 0 0
37 61 0 0
37 62 0 0
37 63 0.00516667 0.0716937
37 64 0.00233333 0.0482506
37 65 0 0
37 66 0 0
37 67 0 0
37 68 0 0
37 69 0 0
37 70 0 0

38 1 0 0
38 2 0 0
38 3 0 0
38 4 0 0
38 5 0 0
38 6 0 0
38 7 0 0
38 8 0 0
38 9 0 0
38 10 0 0
38 11 0 0
38 12 0 0
38 13 0 0
38 14 0 0
38 15 0 0
38 16 0 0
38 17 0 0
38 18 0 0
38 19 0 0
38 20 0 0
38 21 0 0
38 22 0 0
38 23 0 0
38 24 0 0
38 25 0 0
38 26 0 0
38 27 0 0
38 28 0.00116667 0.0341368
38 29 0.425 0.497368
38 30 0.784833 0.646435
38 31 0.823167 0.649263
38 32 0.5135 0.51266
38 33 0.158167 0.365357
38 34 0.00466667 0.0681526
38 35 0.000166667 0.0129086
38 36 0.022 0.146681
38 37 0.569333 0.531204
38 38 1.35717 0.724078
38 39 0.598 0.520633
38 40 0.0815 0.273607
38 41 0.00366667 0.0604414
38 42 0 0
38 43 0 0
38 44 0 0
38 45 0 0
38 46 0 0
38 47 0 0
38 48 0 0
38 49 0 0
38 50 0 0
38 51 0 0
38 52 0 0
38 53 0 0
38 54 0 0
38 55 0 0
38 56 0 0
38 57 0 0
38 58 0 0
38 59 0 0
38 60 0 0
38 61 0 0
38 62 0.000166667 0.012908
38 63 0.00383333 0.0617989
38 64 0.000333333 0.0182546
38 65 0 0
38 66 0 0
38 67 0 0
38 68 0 0
38 69 0 0
38 70 0 0

39 1 0 0
39 2 0 0
39 3 0 0
39 4 0 0
39 5 0 0
39 6 0 0
39 7 0 0
39 8 0 0
39 9 0 0
39 10 0 0
39 11 0 0
39 12 0 0
39 13 0 0
39 14 0 0
39 15 0 0
39 16 0 0
39 17 0 0
39 18 0 0
39 19 0 0
39 20 0 0
39 21 0 0
39 22 0 0
39 23 0 0
39 24 0 0
39 25 0 0
39 26 0 0
39 27 0.0095 0.0970064
39 28 0.463833 0.511224
39 29 1.1365 0.73566
39 30 0.818333 0.599992
39 31 0.2555 0.475639
39 32 0.0085 0.091804
39 33 0 0
39 34 0 0
39 35 0 0
39 36 0 0
39 37 0.0221667 0.14722
39 38 0.598 0.520633
39 39 1.454 0.749582
39 40 0.8015 0.605071
39 41 0.233833 0.460611
39 42 0.0153333 0.122879
39 43 0 0
39 44 0 0
39 45 0 0
39 46 0 0
39 47 0 0
39 48 0 0
39 49 0 0
39 50 0 0
39 51 0 0
39 52 0 0
39 53 0 0
39 54 0 0
39 55 0 0
39 56 0 0
39 57 0 0
39 58 0 0
39 59 0 0
39 60 0 0
39 61 0 0
39 62 0.0148333 0.120887
39 63 0.00116667 0.0341373
39 64 0 0
39 65 0 0
39 66 0 0
39 67 0 0
39 68 0 0
39 69 0 0
39 70 0 0

40 1 0 0
40 2 0 0
40 3 0 0
40 4 0 0
40 5 0 0
40 6 0 0
40 7 0 0
40 8 0 0
40 9 0 0
40 10 0 0
40 11 0 0
40 12 0 0
40 13 0 0
40 14 0 0
40 15 0 0
40 16 0 0
40 17 0 0
40 18 0 0
40 19 0 0
40 20 0 0
40 21 0 0
40 22 0 0
40 23 0 0
40 24 0 0
40 25 0 0
40 26 0.000666667 0.0258114
40 27 0.410667 0.493312
40 28 1.048 0.612393
40 29 1.275 0.725304
40 30 0.555 0.607696
40 31 0.130333 0.338641
40 32 0 0
40 33 0 0
40 34 0 0
40 35 0 0
40 36 0 0
40 37 0 0
40 38 0.0815 0.273607
40 39 0.8015 0.605071
40 40 1.825 0.809131
40 41 1.06567 0.733055
40 42 0.499167 0.51088
40 43 0.000166667 0.0129085
40 44 0 0
40 45 0 0
40 46 0 0
40 47 0 0
40 48 0 0
40 49 0 0
40 50 0 0
40 51 0 0
40 52 0 0
40 53 0 0
40 54 0 0
40 55 0 0
40 56 0 0
40 57 0 0
40 58 0 0
40 59 0 0
40 60 0 0
40 61 0.0015 0.0387003
40 62 0.00216667 0.0464978
40 63 0 0
40 64 0 0
40 65 0 0
40 66 0 0
40 67 0 0
40 68 0 0
40 69 0 0
40 70 0 0

41 1 0 0
41 2 0 0
41 3 0 0
41 4 0 0
41 5 0 0
41 6 0 0
41 7 0 0
41 8 0 0
41 9 0 0
41 10 0 0
41 11 0 0
41 12 0.312167 0.470872
41 13 0.170333 0.378124
41 14 0.013 0.113271
41 15 0 0
41 16 0 0
41 17 0 0
41 18 0 0
41 19 0 0
41 20 0 0
41 21 0 0
41 22 0 0
41 23 0 0
41 24 0 0
41 25 0.000833333 0.0288554
41 26 0.516333 0.543195
41 27 0.727 0.671178
41 28 0.768 0.620896
41 29 0.9405 0.701173
41 30 0.439333 0.502967
41 31 0.115333 0.319427
41 32 0 0
41 33 0 0
41 34 0 0
41 35 0 0
41 36 0 0
41 37 0 0
41 38 0.00366667 0.0604414
41 39 0.233833 0.460611
41 40 1.06567 0.733055
41 41 2.11417 0.798401
41 42 0.883833 0.663337
41 43 0.0675 0.250885
41 44 0.000833333 0.0288554
41 45 0 0
41 46 0 0
41 47 0 0
41 48 0 0
41 49 0 0
41 50 0 0
41 51 0 0
41 52 0 0
41 53 0.000166667 0.0129079
41 54 0.111833 0.320412
41 55 0.0215 0.145051
41 56 0 0
41 57 0 0
41 58 0 0
41 59 0 0
41 60 0 0
41 61 0 0
41 62 0 0
41 63 0 0
41 64 0 0
41 65 0 0
41 66 0 0
41 67 0 0
41 68 0 0
41 69 0 0
41 70 0 0

42 1 0 0
42 2 0 0
42 3 0 0
42 4 0 0
42 5 0 0
42 6 0 0
42 7 0 0
42 8 0 0
42 9 0 0
42 10 0 0
42 11 0 0
42 12 0.191167 0.394497
42 13 0.0501667 0.218281
42 14 0 0
42 15 0 0
42 16 0 0
42 17 0 0
42 18 0 0
42 19 0 0
42 20 0 0
42 21 0 0
42 22 0 0
42 23 0 0
42 24 0.117333 0.322349
42 25 0.6355 0.526903
42 26 1.27167 0.630246
42 27 1.72633 0.743508
42 28 0.704 0.523189
42 29 0.119833 0.32477
42 30 0.000166667 0.0129086
42 31 0 0
42 32 0 0
42 33 0 0
42 34 0 0
42 35 0 0
42 36 0 0
42 37 0 0
42 38 0 0
42 39 0.0153333 0.122879
42 40 0.499167 0.51088
42 41 0.883833 0.663337
42 42 2.1285 0.735527
42 43 1.05817 0.557785
42 44 0.150333 0.367055
42 45 0.000333333 0.0182545
42 46 0 0
42 47 0 0
42 48 0 0
42 49 0 0
42 50 0 0
42 51 0 0
42 52 0 0
42 53 0 0
42 54 0.0321667 0.176448
42 55 0.00133333 0.0364912
42 56 0 0
42 57 0 0
42 58 0 0
42 59 0 0
42 60 0 0
42 61 0 0
42 62 0 0
42 63 0 0
42 64 0 0
42 65 0 0
42 66 0 0
42 67 0 0
42 68 0 0
42 69 0 0
42 70 0 0

43 1 0 0
43 2 0 0
43 3 0 0
43 4 0 0
43 5 0 0
43 6 0 0
43 7 0 0
43 8 0 0
43 9 0 0
43 10 0 0
43 11 0 0
43 12 0.0213333 0.144497
43 13 0 0
43 14 0 0
43 15 0 0
43 16 0 0
43 17 0 0
43 18 0 0
43 19 0 0
43 20 0 0
43 21 0 0
43 22 0 0
43 23 0.121167 0.326333
43 24 0.3675 0.600911
43 25 0.914167 0.684191
43 26 1.04483 0.560781
43 27 0.935333 0.553011
43 28 0.00933333 0.0961596
43 29 0 0
43 30 0 0
43 31 0 0
43 32 0 0
43 33 0 0
43 34 0 0
43 35 0 0
43 36 0 0
43 37 0 0
43 38 0 0
43 39 0 0
43 40 0.000166667 0.0129085
43 41 0.0675 0.250885
43 42 1.05817 0.557785
43 43 1.54583 0.687677
43 44 0.525667 0.590212
43 45 0.102333 0.306369
43 46 0.00583333 0.0761539
43 47 0 0
43 48 0 0
43 49 0 0
43 50 0 0
43 51 0 0
43 52 0 0
43 53 0 0
43 54 0.000333333 0.0182546
43 55 0 0
43 56 0 0
43 57 0 0
43 58 0 0
43 59 0 0
43 60 0 0
43 61 0 0
43 62 0 0
43 63 0 0
43 64 0 0
43 65 0 0
43 66 0 0
43 67 0 0
43 68 0 0
43 69 0 0
43 70 0 0

44 1 0 0
44 2 0 0
44 3 0 0
44 4 0 0
44 5 0 0
44 6 0 0
44 7 0 0
44 8 0 0
44 9 0 0
44 10 0 0
44 11 0 0
44 12 0 0
44 13 0 0
44 14 0 0
44 15 0 0
44 16 0 0
44 17 0 0
44 18 0 0
44 19 0 0
44 20 0 0
44 21 0 0
44 22 0 0
44 23 0.507833 0.512133
44 24 0.6215 0.576693
44 25 0.681167 0.629952
44 26 0.241167 0.442716
44 27 0.0923333 0.294058
44 28 0 0
44 29 0 0
44 30 0 0
44 31 0 0
44 32 0 0
44 33 0 0
44 34 0 0
44 35 0 0
44 36 0 0
44 37 0 0
44 38 0 0
44 39 0 0
44 40 0 0
44 41 0.000833333 0.0288554
44 42 0.150333 0.367055
44 43 0.525667 0.590212
44 44 1.26817 0.743596
44 45 0.529 0.574287
44 46 0.105833 0.309789
44 47 0 0
44 48 0 0
44 49 0 0
44 50 0 0
44 51 0 0
44 52 0 0
44 53 0 0
44 54 0 0
44 55 0 0
44 56 0 0
44 57 0 0
44 58 0 0
44 59 0 0
44 60 0 0
44 61 0 0
44 62 0 0
44 63 0 0
44 64 0 0
44 65 0 0
44 66 0 0
44 67 0 0
44 68 0 0
44 69 0 0
44 70 0 0

45 1 0 0
45 2 0 0
45 3 0 0
45 4 0 0
45 5 0 0
45 6 0 0
45 7 0 0
45 8 0 0
45 9 0 0
45 10 0 0
45 11 0 0
45 12 0 0
45 13 0 0
45 14 0 0
45 15 0 0
45 16 0 0
45 17 0 0
45 18 0 0
45 19 0 0
45 20 0 0
45 21 0 0
45 22 0 0
45 23 0.358833 0.54902
45 24 0.207333 0.405797
45 25 0.199167 0.403532
45 26 0.025 0.156126
45 27 0 0
45 28 0 0
45 29 0 0
45 30 0 0
45 31 0 0
45 32 0 0
45 33 0 0
45 34 0 0
45 35 0 0
45 36 0 0
45 37 0 0
45 38 0 0
45 39 0 0
45 40 0 0
45 41 0 0
45 42 0.000333333 0.0182545
45 43 0.102333 0.306369
45 44 0.529 0.574287
45 45 0.978833 0.717904
45 46 0.470167 0.541405
45 47 0.0208333 0.142829
45 48 0.000333333 0.0182546
45 49 0 0
45 50 0 0
45 51 0 0
45 52 0 0
45 53 0 0
45 54 0 0
45 55 0 0
45 56 0 0
45 57 0 0
45 58 0 0
45 59 0 0
45 60 0 0
45 61 0 0
45 62 0 0
45 63 0 0
45 64 0 0
45 65 0 0
45 66 0 0
45 67 0 0
45 68 0 0
45 69 0 0
45 70 0 0

46 1 0 0
46 2 0 0
46 3 0 0
46 4 0 0
46 5 0 0
46 6 0 0
46 7 0 0
46 8 0 0
46 9 0 0
46 10 0 0
46 11 0 0
46 12 0 0
46 13 0 0
46 14 0 0
46 15 0 0
46 16 0 0
46 17 0 0
46 18 0 0
46 19 0 0
46 20 0 0
46 21 0 0
46 22 0 0
46 23 0.166833 0.37815
46 24 0.001 0.0316068
46 25 0.000333333 0.0182544
46 26 0.000166667 0.0129086
46 27 0 0
46 28 0 0
46 29 0 0
46 30 0 0
46 31 0 0
46 32 0 0
46 33 0 0
46 34 0 0
46 35 0 0
46 36 0 0
46 37 0 0
46 38 0 0
46 39 0 0
46 40 0 0
46 41 0 0
46 42 0 0
46 43 0.00583333 0.0761539
46 44 0.105833 0.309789
46 45 0.470167 0.541405
46 46 0.847667 0.67091
46 47 0.285667 0.465189
46 48 0.0448333 0.206942
46 49 0.0005 0.0223549
46 50 0 0
46 51 0 0
46 52 0 0
46 53 0 0
46 54 0 0
46 55 0 0
46 56 0 0
46 57 0.0055 0.0739586
46 58 0 0
46 59 0 0
46 60 0 0
46 61 0 0
46 62 0 0
46 63 0 0
46 64 0 0
46 65 0 0
46 66 0 0
46 67 0 0
46 68 0 0
46 69 0 0
46 70 0 0

47 1 0 0
47 2 0 0
47 3 0 0
47 4 0 0
47 5 0 0
47 6 0 0
47 7 0 0
47 8 0 0
47 9 0 0
47 10 0 0
47 11 0 0
47 12 0 0
47 13 0 0
47 14 0 0
47 15 0 0
47 16 0 0
47 17 0 0
47 18 0 0
47 19 0 0
47 20 0 0
47 21 0 0
47 22 0 0
47 23 0.0221667 0.147226
47 24 0 0
47 25 0 0
47 26 0 0
47 27 0 0
47 28 0 0
47 29 0 0
47 30 0 0
47 31 0 0
47 32 0 0
47 33 0 0
47 34 0 0
47 35 0 0
47 36 0 0
47 37 0 0
47 38 0 0
47 39 0 0
47 40 0 0
47 41 0 0
47 42 0 0
47 43 0 0
47 44 0 0
47 45 0.0208333 0.142829
47 46 0.285667 0.465189
47 47 0.828667 0.670295
47 48 0.4535 0.528381
47 49 0.0398333 0.195568
47 50 0 0
47 51 0 0
47 52 0 0
47 53 0 0
47 54 0 0
47 55 0.000166667 0.0129086
47 56 0.00116667 0.0341373
47 57 0.000333333 0.0182544
47 58 0 0
47 59 0 0
47 60 0 0
47 61 0 0
47 62 0 0
47 63 0 0
47 64 0 0
47 65 0 0
47 66 0 0
47 67 0 0
47 68 0 0
47 69 0 0
47 70 0 0

48 1 0 0
48 2 0 0
48 3 0 0
48 4 0 0
48 5 0 0
48 6 0 0
48 7 0 0
48 8 0 0
48 9 0 0
48 10 0 0
48 11 0 0
48 12 0 0
48 13 0 0
48 14 0 0
48 15 0 0
48 16 0 0
48 17 0 0
48 18 0 0
48 19 0 0
48 20 0 0
48 21 0 0
48 22 0 0
48 23 0.004 0.0631186
48 24 0 0
48 25 0 0
48 26 0 0
48 27 0 0
48 28 0 0
48 29 0 0
48 30 0 0
48 31 0 0
48 32 0 0
48 33 0 0
48 34 0 0
48 35 0 0
48 36 0 0
48 37 0 0
48 38 0 0
48 39 0 0
48 40 0 0
48 41 0 0
48 42 0 0
48 43 0 0
48 44 0 0
48 45 0.000333333 0.0182546
48 46 0.0448333 0.206942
48 47 0.4535 0.528381
48 48 0.8885 0.691194
48 49 0.335833 0.503379
48 50 0.025 0.156127
48 51 0.00183333 0.0427822
48 52 0.000333333 0.0182546
48 53 0.000333333 0.0182544
48 54 0.00116667 0.0341367
48 55 0.00583333 0.0761539
48 56 0 0
48 57 0 0
48 58 0 0
48 59 0 0
48 60 0 0
48 61 0 0
48 62 0 0
48 63 0 0
48 64 0 0
48 65 0 0
48 66 0 0
48 67 0 0
48 68 0 0
48 69 0 0
48 70 0 0

49 1 0 0
49 2 0 0
49 3 0 0
49 4 0 0
49 5 0 0
49 6 0 0
49 7 0 0
49 8 0 0
49 9 0 0
49 10 0 0
49 11 0 0
49 12 0 0
49 13 0 0
49 14 0 0
49 15 0 0
49 16 0 0
49 17 0 0
49 18 0 0
49 19 0 0
49 20 0 0
49 21 0 0
49 22 0 0
49 23 0.000166667 0.0129079
49 24 0 0
49 25 0 0
49 26 0 0
49 27 0 0
49 28 0 0
49 29 0 0
49 30 0 0
49 31 0 0
49 32 0 0
49 33 0 0
49 34 0 0
49 35 0 0
49 36 0 0
49 37 0 0
49 38 0 0
49 39 0 0
49 40 0 0
49 41 0 0
49 42 0 0
49 43 0 0
49 44 0 0
49 45 0 0
49 46 0.0005 0.0223549
49 47 0.0398333 0.195568
49 48 0.335833 0.503379
49 49 0.778833 0.672001
49 50 0.322333 0.490332
49 51 0.162833 0.3701
49 52 0.0578333 0.234141
49 53 0.0456667 0.208763
49 54 0.0101667 0.100316
49 55 0.001 0.0316067
49 56 0 0
49 57 0 0
49 58 0 0
49 59 0 0
49 60 0 0
49 61 0 0
49 62 0 0
49 63 0 0
49 64 0 0
49 65 0 0
49 66 0 0
49 67 0 0
49 68 0 0
49 69 0 0
49 70 0 0

50 1 0 0
50 2 0 0
50 3 0 0
50 4 0 0
50 5 0 0
50 6 0 0
50 7 0 0
50 8 0 0
50 9 0 0
50 10 0 0
50 11 0 0
50 12 0 0
50 13 0 0
50 14 0 0
50 15 0 0
50 16 0 0
50 17 0 0
50 18 0 0
50 19 0 0
50 20 0 0
50 21 0.00916667 0.0953024
50 22 0.0213333 0.144499
50 23 0.0015 0.0386992
50 24 0 0
50 25 0 0
50 26 0 0
50 27 0 0
50 28 0 0
50 29 0 0
50 30 0 0
50 31 0 0
50 32 0 0
50 33 0 0
50 34 0 0
50 35 0 0
50 36 0 0
50 37 0 0
50 38 0 0
50 39 0 0
50 40 0 0
50 41 0 0
50 42 0 0
50 43 0 0
50 44 0 0
50 45 0 0
50 46 0 0
50 47 0 0
50 48 0.025 0.156127
50 49 0.322333 0.490332
50 50 0.719 0.649381
50 51 0.398833 0.519068
50 52 0.065 0.247872
50 53 0.0005 0.0223551
50 54 0 0
50 55 0 0
50 56 0 0
50 57 0 0
50 58 0 0
50 59 0 0
50 60 0 0
50 61 0 0
50 62 0 0
50 63 0 0
50 64 0 0
50 65 0 0
50 66 0 0
50 67 0 0
50 68 0 0
50 69 0 0
50 70 0 0

51 1 0 0
51 2 0 0
51 3 0 0
51 4 0 0
51 5 0 0
51 6 0 0
51 7 0 0
51 8 0 0
51 9 0 0
51 10 0 0
51 11 0 0
51 12 0 0
51 13 0 0
51 14 0 0
51 15 0 0
51 16 0 0
51 17 0 0
51 18 0 0
51 19 0.00416667 0.0644137
51 20 0.0393333 0.194383
51 21 0.037 0.188763
51 22 0.00433333 0.0656856
51 23 0.000333333 0.0182544
51 24 0 0
51 25 0 0
51 26 0 0
51 27 0 0
51 28 0 0
51 29 0 0
51 30 0 0
51 31 0 0
51 32 0 0
51 33 0 0
51 34 0 0
51 35 0 0
51 36 0 0
51 37 0 0
51 38 0 0
51 39 0 0
51 40 0 0
51 41 0 0
51 42 0 0
51 43 0 0
51 44 0 0
51 45 0 0
51 46 0 0
51 47 0 0
51 48 0.00183333 0.0427822
51 49 0.162833 0.3701
51 50 0.398833 0.519068
51 51 0.836833 0.711942
51 52 0.274667 0.467147
51 53 0.00366667 0.0604412
51 54 0 0
51 55 0 0
51 56 0 0
51 57 0 0
51 58 0 0
51 59 0 0
51 60 0 0
51 61 0 0
51 62 0 0
51 63 0 0
51 64 0 0
51 65 0 0
51 66 0 0
51 67 0 0
51 68 0 0
51 69 0 0
51 70 0 0

52 1 0 0
52 2 0 0
52 3 0 0
52 4 0 0
52 5 0 0
52 6 0 0
52 7 0 0
52 8 0 0
52 9 0 0
52 10 0 0
52 11 0 0
52 12 0 0
52 13 0 0
52 14 0 0
52 15 0 0
52 16 0.011 0.104303
52 17 0.0591667 0.235934
52 18 0.102667 0.305161
52 19 0.260167 0.447748
52 20 0.208 0.406293
52 21 0.0173333 0.130508
52 22 0 0
52 23 0 0
52 24 0 0
52 25 0 0
52 26 0 0
52 27 0 0
52 28 0 0
52 29 0 0
52 30 0 0
52 31 0 0
52 32 0 0
52 33 0 0
52 34 0 0
52 35 0 0
52 36 0 0
52 37 0 0
52 38 0 0
52 39 0 0
52 40 0 0
52 41 0 0
52 42 0 0
52 43 0 0
52 44 0 0
52 45 0 0
52 46 0 0
52 47 0 0
52 48 0.000333333 0.0182546
52 49 0.0578333 0.234141
52 50 0.065 0.247872
52 51 0.274667 0.467147
52 52 1.0495 0.753258
52 53 0.489 0.548526
52 54 0.00166667 0.0407914
52 55 0 0
52 56 0 0
52 57 0 0
52 58 0 0
52 59 0 0
52 60 0 0
52 61 0 0
52 62 0 0
52 63 0 0
52 64 0 0
52 65 0 0
52 66 0 0
52 67 0 0
52 68 0 0
52 69 0 0
52 70 0 0

53 1 0 0
53 2 0 0
53 3 0 0
53 4 0 0
53 5 0 0
53 6 0 0
53 7 0 0
53 8 0 0
53 9 0 0
53 10 0 0
53 11 0 0
53 12 0 0
53 13 0.125833 0.331657
53 14 0.38 0.510167
53 15 0.454 0.612013
53 16 0.486833 0.571694
53 17 0.429833 0.531117
53 18 0.213 0.41508
53 19 0.224167 0.417427
53 20 0.0838333 0.277135
53 21 0.000333333 0.0182545
53 22 0 0
53 23 0 0
53 24 0 0
53 25 0 0
53 26 0.0181667 0.133551
53 27 0 0
53 28 0 0
53 29 0 0
53 30 0 0
53 31 0 0
53 32 0 0
53 33 0 0
53 34 0 0
53 35 0 0
53 36 0 0
53 37 0 0
53 38 0 0
53 39 0 0
53 40 0 0
53 41 0.000166667 0.0129079
53 42 0 0
53 43 0 0
53 44 0 0
53 45 0 0
53 46 0 0
53 47 0 0
53 48 0.000333333 0.0182544
53 49 0.0456667 0.208763
53 50 0.0005 0.0223551
53 51 0.00366667 0.0604412
53 52 0.489 0.548526
53 53 1.70067 0.897265
53 54 0.619 0.631801
53 55 0.421167 0.494756
53 56 0 0
53 57 0 0
53 58 0 0
53 59 0 0
53 60 0 0
53 61 0 0
53 62 0 0
53 63 0 0
53 64 0 0
53 65 0 0
53 66 0 0
53 67 0 0
53 68 0 0
53 69 0 0
53 70 0 0

54 1 0 0
54 2 0 0
54 3 0 0
54 4 0 0
54 5 0 0
54 6 0 0
54 7 0 0
54 8 0 0
54 9 0 0
54 10 0 0
54 11 0 0
54 12 0.104833 0.306334
54 13 0.651333 0.644544
54 14 1.09717 0.502381
54 15 0.711833 0.571949
54 16 0.128167 0.358335
54 17 0.0383333 0.192
54 18 0.00266667 0.0515702
54 19 0.0005 0.022355
54 20 0.000166667 0.0129085
54 21 0 0
54 22 0 0
54 23 0 0
54 24 0 0
54 25 0 0
54 26 0.138333 0.351011
54 27 0.0136667 0.116097
54 28 0.000166667 0.0129081
54 29 0 0
54 30 0 0
54 31 0 0
54 32 0 0
54 33 0 0
54 34 0 0
54 35 0 0
54 36 0 0
54 37 0 0
54 38 0 0
54 39 0 0
54 40 0 0
54 41 0.111833 0.320412
54 42 0.0321667 0.176448
54 43 0.000333333 0.0182546
54 44 0 0
54 45 0 0
54 46 0 0
54 47 0 0
54 48 0.00116667 0.0341367
54 49 0.0101667 0.100316
54 50 0 0
54 51 0 0
54 52 0.00166667 0.0407914
54 53 0.619 0.631801
54 54 1.62067 0.645847
54 55 1.2025 0.423278
54 56 0.0456667 0.208767
54 57 0 0
54 58 0 0
54 59 0 0
54 60 0 0
54 61 0 0
54 62 0 0
54 63 0 0
54 64 0 0
54 65 0 0
54 66 0 0
54 67 0 0
54 68 0 0
54 69 0 0
54 70 0 0

55 1 0 0
55 2 0 0
55 3 0 0
55 4 0 0
55 5 0 0
55 6 0 0
55 7 0 0
55 8 0 0
55 9 0 0
55 10 0 0
55 11 0.0101667 0.100314
55 12 0.117833 0.324973
55 13 0.81 0.630004
55 14 1.18367 0.513741
55 15 0.641167 0.516157
55 16 0.037 0.189645
55 17 0 0
55 18 0 0
55 19 0 0
55 20 0 0
55 21 0 0
55 22 0 0
55 23 0 0
55 24 0 0
55 25 0 0
55 26 0.0103333 0.101127
55 27 0 0
55 28 0 0
55 29 0 0
55 30 0 0
55 31 0 0
55 32 0 0
55 33 0 0
55 34 0 0
55 35 0 0
55 36 0 0
55 37 0 0
55 38 0 0
55 39 0 0
55 40 0 0
55 41 0.0215 0.145051
55 42 0.00133333 0.0364912
55 43 0 0
55 44 0 0
55 45 0 0
55 46 0 0
55 47 0.000166667 0.0129086
55 48 0.00583333 0.0761539
55 49 0.001 0.0316067
55 50 0 0
55 51 0 0
55 52 0 0
55 53 0.421167 0.494756
55 54 1.2025 0.423278
55 55 1.99883 0.759931
55 56 0.707 0.639133
55 57 0.534 0.511059
55 58 0 0
55 59 0 0
55 60 0 0
55 61 0 0
55 62 0 0
55 63 0 0
55 64 0 0
55 65 0 0
55 66 0 0
55 67 0 0
55 68 0 0
55 69 0 0
55 70 0 0

56 1 0 0
56 2 0 0
56 3 0 0
56 4 0 0
56 5 0 0
56 6 0 0
56 7 0 0
56 8 0 0
56 9 0 0
56 10 0 0
56 11 0.222 0.421559
56 12 0.3315 0.472158
56 13 0.467167 0.621506
56 14 0.111167 0.316449
56 15 0.00116667 0.0341368
56 16 0 0
56 17 0 0
56 18 0 0
56 19 0 0
56 20 0 0
56 21 0 0
56 22 0 0
56 23 0 0
56 24 0 0
56 25 0 0
56 26 0 0
56 27 0 0
56 28 0 0
56 29 0 0
56 30 0 0
56 31 0 0
56 32 0 0
56 33 0 0
56 34 0 0
56 35 0 0
56 36 0 0
56 37 0 0
56 38 0 0
56 39 0 0
56 40 0 0
56 41 0 0
56 42 0 0
56 43 0 0
56 44 0 0
56 45 0 0
56 46 0 0
56 47 0.00116667 0.0341373
56 48 0 0
56 49 0 0
56 50 0 0
56 51 0 0
56 52 0 0
56 53 0 0
56 54 0.0456667 0.208767
56 55 0.707 0.639133
56 56 1.48067 0.565647
56 57 1.1825 0.412151
56 58 0.0133333 0.1147
56 59 0.000333333 0.0182546
56 60 0 0
56 61 0 0
56 62 0 0
56 63 0 0
56 64 0 0
56 65 0 0
56 66 0 0
56 67 0 0
56 68 0 0
56 69 0 0
56 70 0 0

57 1 0 0
57 2 0 0
57 3 0 0
57 4 0 0
57 5 0 0
57 6 0.00116667 0.034137
57 7 0.000333333 0.0182544
57 8 0.000166667 0.0129087
57 9 0 0
57 10 0.0165 0.127388
57 11 0.486333 0.572843
57 12 0.407333 0.492337
57 13 0.290167 0.479552
57 14 0.00583333 0.0761539
57 15 0 0
57 16 0 0
57 17 0 0
57 18 0 0
57 19 0 0
57 20 0 0
57 21 0 0
57 22 0 0
57 23 0 0
57 24 0 0
57 25 0 0
57 26 0 0
57 27 0 0
57 28 0 0
57 29 0 0
57 30 0 0
57 31 0 0
57 32 0 0
57 33 0 0
57 34 0 0
57 35 0 0
57 36 0 0
57 37 0 0
57 38 0 0
57 39 0 0
57 40 0 0
57 41 0 0
57 42 0 0
57 43 0 0
57 44 0 0
57 45 0 0
57 46 0.0055 0.0739586
57 47 0.000333333 0.0182544
57 48 0 0
57 49 0 0
57 50 0 0
57 51 0 0
57 52 0 0
57 53 0 0
57 54 0 0
57 55 0.534 0.511059
57 56 1.1825 0.412151
57 57 1.8905 0.71635
57 58 0.487667 0.566421
57 59 0.121333 0.330563
57 60 0.009 0.0944377
57 61 0 0
57 62 0 0
57 63 0 0
57 64 0 0
57 65 0 0
57 66 0 0
57 67 0 0
57 68 0 0
57 69 0 0
57 70 0 0

58 1 0 0
58 2 0 0
58 3 0 0
58 4 0.000833333 0.0288552
58 5 0.0713333 0.259962
58 6 0.1205 0.333143
58 7 0.0405 0.197121
58 8 0.000666667 0.0258114
58 9 0 0
58 10 0.159667 0.367212
58 11 0.382333 0.532728
58 12 0.0975 0.296656
58 13 0.017 0.129274
58 14 0 0
58 15 0 0
58 16 0 0
58 17 0 0
58 18 0 0
58 19 0 0
58 20 0 0
58 21 0 0
58 22 0 0
58 23 0 0
58 24 0 0
58 25 0 0
58 26 0 0
58 27 0 0
58 28 0 0
58 29 0 0
58 30 0 0
58 31 0 0
58 32 0 0
58 33 0 0
58 34 0 0
58 35 0 0
58 36 0 0
58 37 0 0
58 38 0 0
58 39 0 0
58 40 0 0
58 41 0 0
58 42 0 0
58 43 0 0
58 44 0 0
58 45 0 0
58 46 0 0
58 47 0 0
58 48 0 0
58 49 0 0
58 50 0 0
58 51 0 0
58 52 0 0
58 53 0 0
58 54 0 0
58 55 0 0
58 56 0.0133333 0.1147
58 57 0.487667 0.566421
58 58 1.04033 0.739178
58 59 0.5765 0.603175
58 60 0.2115 0.414851
58 61 0 0
58 62 0 0
58 63 0 0
58 64 0 0
58 65 0 0
58 66 0 0
58 67 0 0
58 68 0 0
58 69 0 0
58 70 0 0

59 1 0 0
59 2 0 0
59 3 0.005 0.0705323
59 4 0.117167 0.322659
59 5 0.735167 0.573921
59 6 0.785833 0.57123
59 7 0.187667 0.402636
59 8 0.00833333 0.0927183
59 9 0 0
59 10 0.437167 0.510279
59 11 0.5375 0.542146
59 12 0.0188333 0.135926
59 13 0.000333333 0.0182546
59 14 0 0
59 15 0 0
59 16 0 0
59 17 0 0
59 18 0 0
59 19 0 0
59 20 0 0
59 21 0 0
59 22 0 0
59 23 0 0
59 24 0 0
59 25 0 0
59 26 0 0
59 27 0 0
59 28 0 0
59 29 0 0
59 30 0 0
59 31 0 0
59 32 0 0
59 33 0 0
59 34 0 0
59 35 0 0
59 36 0 0
59 37 0 0
59 38 0 0
59 39 0 0
59 40 0 0
59 41 0 0
59 42 0 0
59 43 0 0
59 44 0 0
59 45 0 0
59 46 0 0
59 47 0 0
59 48 0 0
59 49 0 0
59 50 0 0
59 51 0 0
59 52 0 0
59 53 0 0
59 54 0 0
59 55 0 0
59 56 0.000333333 0.0182546
59 57 0.121333 0.330563
59 58 0.5765 0.603175
59 59 1.58283 0.705319
59 60 1.05883 0.545612
59 61 0.0153333 0.124227
59 62 0 0
59 63 0 0
59 64 0 0
59 65 0 0
59 66 0 0
59 67 0 0
59 68 0 0
59 69 0 0
59 70 0 0

60 1 0.000333333 0.0182546
60 2 0.022 0.146678
60 3 0.268 0.447784
60 4 0.518167 0.555595
60 5 1.42567 0.777892
60 6 1.39983 0.759146
60 7 0.361667 0.530608
60 8 0.0168333 0.128644
60 9 0 0
60 10 1.03283 0.534575
60 11 0.494833 0.516387
60 12 0.000666667 0.0258117
60 13 0 0
60 14 0 0
60 15 0 0
60 16 0 0
60 17 0 0
60 18 0 0
60 19 0 0
60 20 0 0
60 21 0 0
60 22 0 0
60 23 0 0
60 24 0 0
60 25 0 0
60 26 0 0
60 27 0 0
60 28 0 0
60 29 0 0
60 30 0 0
60 31 0 0
60 32 0 0
60 33 0 0
60 34 0 0
60 35 0 0
60 36 0 0
60 37 0 0
60 38 0 0
60 39 0 0
60 40 0 0
60 41 0 0
60 42 0 0
60 43 0 0
60 44 0 0
60 45 0 0
60 46 0 0
60 47 0 0
60 48 0 0
60 49 0 0
60 50 0 0
60 51 0 0
60 52 0 0
60 53 0 0
60 54 0 0
60 55 0 0
60 56 0 0
60 57 0.009 0.0944377
60 58 0.2115 0.414851
60 59 1.05883 0.545612
60 60 2.2255 0.739133
60 61 1.00633 0.633997
60 62 0.0108333 0.10352
60 63 0 0
60 64 0 0
60 65 0 0
60 66 0 0
60 67 0 0
60 68 0 0
60 69 0 0
60 70 0 0

61 1 0.225 0.450226
61 2 0.554 0.597574
61 3 0.836167 0.611014
61 4 0.562667 0.540455
61 5 0.684 0.546335
61 6 0.6475 0.478807
61 7 0.157167 0.363963
61 8 0 0
61 9 0 0
61 10 0.568667 0.495252
61 11 0.0406667 0.197511
61 12 0 0
61 13 0 0
61 14 0 0
61 15 0 0
61 16 0 0
61 17 0 0
61 18 0 0
61 19 0 0
61 20 0 0
61 21 0 0
61 22 0 0
61 23 0 0
61 24 0 0
61 25 0 0
61 26 0 0
61 27 0 0
61 28 0 0
61 29 0 0
61 30 0 0
61 31 0 0
61 32 0 0
61 33 0 0
61 34 0 0
61 35 0 0
61 36 0 0
61 37 0 0
61 38 0 0
61 39 0 0
61 40 0.0015 0.0387003
61 41 0 0
61 42 0 0
61 43 0 0
61 44 0 0
61 45 0 0
61 46 0 0
61 47 0 0
61 48 0 0
61 49 0 0
61 50 0 0
61 51 0 0
61 52 0 0
61 53 0 0
61 54 0 0
61 55 0 0
61 56 0 0
61 57 0 0
61 58 0 0
61 59 0.0153333 0.124227
61 60 1.00633 0.633997
61 61 2.07883 0.797453
61 62 0.866167 0.62816
61 63 0.314833 0.470517
61 64 0.0678333 0.251467
61 65 0.001 0.0316064
61 66 0 0
61 67 0 0
61 68 0 0
61 69 0 0
61 70 0 0

62 1 0.8815 0.618981
62 2 1.0865 0.690187
62 3 0.5145 0.572253
62 4 0.104333 0.306236
62 5 0.000333333 0.0182544
62 6 0 0
62 7 0 0
62 8 0 0
62 9 0 0
62 10 0 0
62 11 0 0
62 12 0 0
62 13 0 0
62 14 0 0
62 15 0 0
62 16 0 0
62 17 0 0
62 18 0 0
62 19 0 0
62 20 0 0
62 21 0 0
62 22 0 0
62 23 0 0
62 24 0 0
62 25 0 0
62 26 0 0
62 27 0 0
62 28 0 0
62 29 0 0
62 30 0 0
62 31 0 0
62 32 0 0
62 33 0 0
62 34 0 0
62 35 0 0
62 36 0 0
62 37 0 0
62 38 0.000166667 0.012908
62 39 0.0148333 0.120887
62 40 0.00216667 0.0464978
62 41 0 0
62 42 0 0
62 43 0 0
62 44 0 0
62 45 0 0
62 46 0 0
62 47 0 0
62 48 0 0
62 49 0 0
62 50 0 0
62 51 0 0
62 52 0 0
62 53 0 0
62 54 0 0
62 55 0 0
62 56 0 0
62 57 0 0
62 58 0 0
62 59 0 0
62 60 0.0108333 0.10352
62 61 0.866167 0.62816
62 62 1.81817 0.755486
62 63 1.03367 0.667989
62 64 0.233833 0.447768
62 65 0.0158333 0.124832
62 66 0 0
62 67 0 0
62 68 0 0
62 69 0 0
62 70 0 0

63 1 0.835667 0.655994
63 2 0.566667 0.608734
63 3 0.0781667 0.276981
63 4 0.002 0.0446749
63 5 0 0
63 6 0 0
63 7 0 0
63 8 0 0
63 9 0 0
63 10 0 0
63 11 0 0
63 12 0 0
63 13 0 0
63 14 0 0
63 15 0 0
63 16 0 0
63 17 0 0
63 18 0 0
63 19 0 0
63 20 0 0
63 21 0 0
63 22 0 0
63 23 0 0
63 24 0 0
63 25 0 0
63 26 0 0
63 27 0 0
63 28 0 0
63 29 0 0
63 30 0 0
63 31 0 0
63 32 0 0
63 33 0 0
63 34 0 0
63 35 0 0
63 36 0.00166667 0.0407913
63 37 0.00516667 0.0716937
63 38 0.00383333 0.0617989
63 39 0.00116667 0.0341373
63 40 0 0
63 41 0 0
63 42 0 0
63 43 0 0
63 44 0 0
63 45 0 0
63 46 0 0
63 47 0 0
63 48 0 0
63 49 0 0
63 50 0 0
63 51 0 0
63 52 0 0
63 53 0 0
63 54 0 0
63 55 0 0
63 56 0 0
63 57 0 0
63 58 0 0
63 59 0 0
63 60 0 0
63 61 0.314833 0.470517
63 62 1.03367 0.667989
63 63 1.6365 0.790573
63 64 0.708833 0.66085
63 65 0.0935 0.30125
63 66 0.00116667 0.0341374
63 67 0 0
63 68 0 0
63 69 0 0
63 70 0 0

64 1 0.324333 0.50775
64 2 0.0791667 0.284421
64 3 0.007 0.0833745
64 4 0 0
64 5 0 0
64 6 0 0
64 7 0 0
64 8 0 0
64 9 0.00316667 0.0561859
64 10 0 0
64 11 0 0
64 12 0 0
64 13 0 0
64 14 0 0
64 15 0 0
64 16 0 0
64 17 0 0
64 18 0 0
64 19 0 0
64 20 0 0
64 21 0 0
64 22 0 0
64 23 0 0
64 24 0 0
64 25 0 0
64 26 0 0
64 27 0 0
64 28 0 0
64 29 0 0
64 30 0 0
64 31 0 0
64 32 0 0
64 33 0 0
64 34 0.002 0.0446748
64 35 0.0205 0.141701
64 36 0.0146667 0.120212
64 37 0.00233333 0.0482506
64 38 0.000333333 0.0182546
64 39 0 0
64 40 0 0
64 41 0 0
64 42 0 0
64 43 0 0
64 44 0 0
64 45 0 0
64 46 0 0
64 47 0 0
64 48 0 0
64 49 0 0
64 50 0 0
64 51 0 0
64 52 0 0
64 53 0 0
64 54 0 0
64 55 0 0
64 56 0 0
64 57 0 0
64 58 0 0
64 59 0 0
64 60 0 0
64 61 0.0678333 0.251467
64 62 0.233833 0.447768
64 63 0.708833 0.66085
64 64 1.2215 0.776159
64 65 0.482833 0.566609
64 66 0.0526667 0.223373
64 67 0.000666667 0.0258118
64 68 0 0
64 69 0 0
64 70 0 0

65 1 0.0716667 0.262418
65 2 0.00383333 0.061795
65 3 0.000833333 0.0288556
65 4 0 0
65 5 0 0
65 6 0 0
65 7 0 0
65 8 0.000666667 0.0258116
65 9 0 0
65 10 0 0
65 11 0 0
65 12 0 0
65 13 0 0
65 14 0 0
65 15 0 0
65 16 0 0
65 17 0 0
65 18 0 0
65 19 0 0
65 20 0 0
65 21 0 0
65 22 0 0
65 23 0 0
65 24 0 0
65 25 0 0
65 26 0 0
65 27 0 0
65 28 0 0
65 29 0 0
65 30 0 0
65 31 0 0
65 32 0 0
65 33 0 0
65 34 0 0
65 35 0.0125 0.111102
65 36 0.0005 0.0223548
65 37 0 0
65 38 0 0
65 39 0 0
65 40 0 0
65 41 0 0
65 42 0 0
65 43 0 0
65 44 0 0
65 45 0 0
65 46 0 0
65 47 0 0
65 48 0 0
65 49 0 0
65 50 0 0
65 51 0 0
65 52 0 0
65 53 0 0
65 54 0 0
65 55 0 0
65 56 0 0
65 57 0 0
65 58 0 0
65 59 0 0
65 60 0 0
65 61 0.001 0.0316064
65 62 0.0158333 0.124832
65 63 0.0935 0.30125
65 64 0.482833 0.566609
65 65 0.9585 0.713746
65 66 0.384167 0.519539
65 67 0.0665 0.249159
65 68 0.00583333 0.0761548
65 69 0 0
65 70 0 0

66 1 0.00816667 0.0918315
66 2 0 0
66 3 0 0
66 4 0 0
66 5 0 0
66 6 0 0
66 7 0.000166667 0.0129081
66 8 0 0
66 9 0 0
66 10 0 0
66 11 0 0
66 12 0 0
66 13 0 0
66 14 0 0
66 15 0 0
66 16 0 0
66 17 0 0
66 18 0 0
66 19 0 0
66 20 0 0
66 21 0 0
66 22 0 0
66 23 0 0
66 24 0 0
66 25 0 0
66 26 0 0
66 27 0 0
66 28 0 0
66 29 0 0
66 30 0 0
66 31 0 0
66 32 0 0
66 33 0 0
66 34 0 0
66 35 0 0
66 36 0 0
66 37 0 0
66 38 0 0
66 39 0 0
66 40 0 0
66 41 0 0
66 42 0 0
66 43 0 0
66 44 0 0
66 45 0 0
66 46 0 0
66 47 0 0
66 48 0 0
66 49 0 0
66 50 0 0
66 51 0 0
66 52 0 0
66 53 0 0
66 54 0 0
66 55 0 0
66 56 0 0
66 57 0 0
66 58 0 0
66 59 0 0
66 60 0 0
66 61 0 0
66 62 0 0
66 63 0.00116667 0.0341374
66 64 0.0526667 0.223373
66 65 0.384167 0.519539
66 66 1.0045 0.715868
66 67 0.590833 0.611349
66 68 0.210333 0.414448
66 69 0.00216667 0.0464975
66 70 0 0

67 1 0.00216667 0.046497
67 2 0 0
67 3 0 0
67 4 0 0
67 5 0 0
67 6 0.00266667 0.0515686
67 7 0 0
67 8 0 0
67 9 0 0
67 10 0 0
67 11 0 0
67 12 0 0
67 13 0 0
67 14 0 0
67 15 0 0
67 16 0 0
67 17 0 0
67 18 0 0
67 19 0 0
67 20 0 0
67 21 0 0
67 22 0 0
67 23 0 0
67 24 0 0
67 25 0 0
67 26 0 0
67 27 0 0
67 28 0 0
67 29 0 0
67 30 0 0
67 31 0 0
67 32 0 0
67 33 0 0
67 34 0 0
67 35 0 0
67 36 0 0
67 37 0 0
67 38 0 0
67 39 0 0
67 40 0 0
67 41 0 0
67 42 0 0
67 43 0 0
67 44 0 0
67 45 0 0
67 46 0 0
67 47 0 0
67 48 0 0
67 49 0 0
67 50 0 0
67 51 0 0
67 52 0 0
67 53 0 0
67 54 0 0
67 55 0 0
67 56 0 0
67 57 0 0
67 58 0 0
67 59 0 0
67 60 0 0
67 61 0 0
67 62 0 0
67 63 0 0
67 64 0.000666667 0.0258118
67 65 0.0665 0.249159
67 66 0.590833 0.611349
67 67 1.21617 0.742582
67 68 0.699667 0.626733
67 69 0.0516667 0.222851
67 70 0.000333333 0.0182546

68 1 0.000833333 0.0288552
68 2 0 0
68 3 0 0
68 4 0 0
68 5 0.00466667 0.0681511
68 6 0 0
68 7 0 0
68 8 0 0
68 9 0 0
68 10 0 0
68 11 0 0
68 12 0 0
68 13 0 0
68 14 0 0
68 15 0 0
68 16 0 0
68 17 0 0
68 18 0 0
68 19 0 0
68 20 0 0
68 21 0 0
68 22 0 0
68 23 0 0
68 24 0 0
68 25 0 0
68 26 0 0
68 27 0 0
68 28 0 0
68 29 0 0
68 30 0 0
68 31 0 0
68 32 0 0
68 33 0 0
68 34 0 0
68 35 0 0
68 36 0 0
68 37 0 0
68 38 0 0
68 39 0 0
68 40 0 0
68 41 0 0
68 42 0 0
68 43 0 0
68 44 0 0
68 45 0 0
68 46 0 0
68 47 0 0
68 48 0 0
68 49 0 0
68 50 0 0
68 51 0 0
68 52 0 0
68 53 0 0
68 54 0 0
68 55 0 0
68 56 0 0
68 57 0 0
68 58 0 0
68 59 0 0
68 60 0 0
68 61 0 0
68 62 0 0
68 63 0 0
68 64 0 0
68 65 0.00583333 0.0761548
68 66 0.210333 0.414448
68 67 0.699667 0.626733
68 68 1.16583 0.763985
68 69 0.386 0.525049
68 70 0.0615 0.24094

69 1 0 0
69 2 0 0
69 3 0 0
69 4 0.0005 0.0223549
69 5 0 0
69 6 0 0
69 7 0 0
69 8 0 0
69 9 0 0
69 10 0 0
69 11 0 0
69 12 0 0
69 13 0 0
69 14 0 0
69 15 0 0
69 16 0 0
69 17 0 0
69 18 0 0
69 19 0 0
69 20 0 0
69 21 0 0
69 22 0 0
69 23 0 0
69 24 0 0
69 25 0 0
69 26 0 0
69 27 0 0
69 28 0 0
69 29 0 0
69 30 0 0
69 31 0 0
69 32 0 0
69 33 0 0
69 34 0 0
69 35 0 0
69 36 0 0
69 37 0 0
69 38 0 0
69 39 0 0
69 40 0 0
69 41 0 0
69 42 0 0
69 43 0 0
69 44 0 0
69 45 0 0
69 46 0 0
69 47 0 0
69 48 0 0
69 49 0 0
69 50 0 0
69 51 0 0
69 52 0 0
69 53 0 0
69 54 0 0
69 55 0 0
69 56 0 0
69 57 0 0
69 58 0 0
69 59 0 0
69 60 0 0
69 61 0 0
69 62 0 0
69 63 0 0
69 64 0 0
69 65 0 0
69 66 0.00216667 0.0464975
69 67 0.0516667 0.222851
69 68 0.386 0.525049
69 69 0.866667 0.684037
69 70 0.433333 0.534067

70 1 0 0
70 2 0 0
70 3 0.000333333 0.0182546
70 4 0 0
70 5 0 0
70 6 0 0
70 7 0 0
70 8 0 0
70 9 0 0
70 10 0 0
70 11 0 0
70 12 0 0
70 13 0 0
70 14 0 0
70 15 0 0
70 16 0 0
70 17 0 0
70 18 0 0
70 19 0 0
70 20 0 0
70 21 0 0
70 22 0 0
70 23 0 0
70 24 0 0
70 25 0 0
70 26 0 0
70 27 0 0
70 28 0 0
70 29 0 0
70 30 0 0
70 31 0 0
70 32 0 0
70 33 0 0
70 34 0 0
70 35 0 0
70 36 0 0
70 37 0 0
70 38 0 0
70 39 0 0
70 40 0 0
70 41 0 0
70 42 0 0
70 43 0 0
70 44 0 0
70 45 0 0
70 46 0 0
70 47 0 0
70 48 0 0
70 49 0 0
70 50 0 0
70 51 0 0
70 52 0 0
70 53 0 0
70 54 0 0
70 55 0 0
70 56 0 0
70 57 0 0
70 58 0 0
70 59 0 0
70 60 0 0
70 61 0 0
70 62 0 0
70 63 0 0
70 64 0 0
70 65 0 0
70 66 0 0
70 67 0.000333333 0.0182546
70 68 0.0615 0.24094
70 69 0.433333 0.534067
70 70 0.657833 0.634112
