# Supplementary material for: Potential effects of metal ion induced two-state allostery on the regulatory mechanism of add adenine riboswitch
Source: Commun Biol. 2022 Oct 22;5:1120. doi: 10.1038/s42003-022-04096-z (PMC9588036; doi:10.1038/s42003-022-04096-z)
Supplement: Supplementary file 5 — Supplementary Data 2 [file 42003_2022_4096_MOESM5_ESM.zip › Supplementary Data 2/fig4_data/mg-2d-mgf0.3-2.txt]

1 1 1.2315 0.765244
1 2 0.734167 0.60207
1 3 0.173 0.38479
1 4 0.00533333 0.0728356
1 5 0 0
1 6 0 0
1 7 0 0
1 8 0 0
1 9 0 0
1 10 0 0
1 11 0 0
1 12 0 0
1 13 0 0
1 14 0 0
1 15 0 0
1 16 0 0
1 17 0 0
1 18 0 0
1 19 0 0
1 20 0 0
1 21 0 0
1 22 0 0
1 23 0 0
1 24 0 0
1 25 0 0
1 26 0 0
1 27 0 0
1 28 0 0
1 29 0 0
1 30 0 0
1 31 0 0
1 32 0 0
1 33 0 0
1 34 0 0
1 35 0 0
1 36 0 0
1 37 0 0
1 38 0 0
1 39 0 0
1 40 0 0
1 41 0 0
1 42 0 0
1 43 0 0
1 44 0 0
1 45 0 0
1 46 0 0
1 47 0 0
1 48 0 0
1 49 0 0
1 50 0 0
1 51 0 0
1 52 0 0
1 53 0 0
1 54 0 0
1 55 0 0
1 56 0 0
1 57 0 0
1 58 0 0
1 59 0 0
1 60 0.000666667 0.0258117
1 61 0.250667 0.454787
1 62 0.7605 0.624353
1 63 0.732167 0.665416
1 64 0.288667 0.485466
1 65 0.0665 0.25182
1 66 0.005 0.0705325
1 67 0.002 0.0446756
1 68 0.001 0.0316065
1 69 0 0
1 70 0 0

2 1 0.734167 0.60207
2 2 1.37233 0.75126
2 3 0.678833 0.600845
2 4 0.08 0.274351
2 5 0.0005 0.0223549
2 6 0 0
2 7 0 0
2 8 0 0
2 9 0 0
2 10 0 0
2 11 0 0
2 12 0 0
2 13 0 0
2 14 0 0
2 15 0 0
2 16 0 0
2 17 0 0
2 18 0 0
2 19 0 0
2 20 0 0
2 21 0 0
2 22 0 0
2 23 0 0
2 24 0 0
2 25 0 0
2 26 0 0
2 27 0 0
2 28 0 0
2 29 0 0
2 30 0 0
2 31 0 0
2 32 0 0
2 33 0 0
2 34 0 0
2 35 0 0
2 36 0 0
2 37 0 0
2 38 0 0
2 39 0 0
2 40 0 0
2 41 0 0
2 42 0 0
2 43 0 0
2 44 0 0
2 45 0 0
2 46 0 0
2 47 0 0
2 48 0 0
2 49 0 0
2 50 0 0
2 51 0 0
2 52 0 0
2 53 0 0
2 54 0 0
2 55 0 0
2 56 0 0
2 57 0 0
2 58 0 0
2 59 0 0
2 60 0.0356667 0.186351
2 61 0.620833 0.600882
2 62 1.0165 0.641523
2 63 0.48 0.58928
2 64 0.0613333 0.25147
2 65 0.004 0.0631151
2 66 0 0
2 67 0 0
2 68 0 0
2 69 0 0
2 70 0 0

3 1 0.173 0.38479
3 2 0.678833 0.600845
3 3 1.27333 0.718069
3 4 0.5765 0.541127
3 5 0.055 0.229431
3 6 0.000166667 0.0129078
3 7 0 0
3 8 0 0
3 9 0 0
3 10 0 0
3 11 0 0
3 12 0 0
3 13 0 0
3 14 0 0
3 15 0 0
3 16 0 0
3 17 0 0
3 18 0 0
3 19 0 0
3 20 0 0
3 21 0 0
3 22 0 0
3 23 0 0
3 24 0 0
3 25 0 0
3 26 0 0
3 27 0 0
3 28 0 0
3 29 0 0
3 30 0 0
3 31 0 0
3 32 0 0
3 33 0 0
3 34 0 0
3 35 0 0
3 36 0 0
3 37 0 0
3 38 0 0
3 39 0 0
3 40 0 0
3 41 0 0
3 42 0 0
3 43 0 0
3 44 0 0
3 45 0 0
3 46 0 0
3 47 0 0
3 48 0 0
3 49 0 0
3 50 0 0
3 51 0 0
3 52 0 0
3 53 0 0
3 54 0 0
3 55 0 0
3 56 0 0
3 57 0 0
3 58 0 0
3 59 0.005 0.0705326
3 60 0.3495 0.486152
3 61 0.908333 0.66452
3 62 0.5615 0.558169
3 63 0.0905 0.292641
3 64 0.00483333 0.0693513
3 65 0 0
3 66 0 0
3 67 0 0
3 68 0 0
3 69 0 0
3 70 0.00116667 0.0341374

4 1 0.00533333 0.0728356
4 2 0.08 0.274351
4 3 0.5765 0.541127
4 4 1.1545 0.696639
4 5 0.548333 0.545269
4 6 0.0761667 0.26526
4 7 0.0005 0.0223549
4 8 0 0
4 9 0 0
4 10 0.00116667 0.0341373
4 11 0.000166667 0.0129078
4 12 0 0
4 13 0 0
4 14 0 0
4 15 0 0
4 16 0 0
4 17 0 0
4 18 0 0
4 19 0 0
4 20 0 0
4 21 0 0
4 22 0 0
4 23 0 0
4 24 0 0
4 25 0 0
4 26 0 0
4 27 0 0
4 28 0 0
4 29 0 0
4 30 0 0
4 31 0 0
4 32 0 0
4 33 0 0
4 34 0 0
4 35 0 0
4 36 0 0
4 37 0 0
4 38 0 0
4 39 0 0
4 40 0 0
4 41 0 0
4 42 0 0
4 43 0 0
4 44 0 0
4 45 0 0
4 46 0 0
4 47 0 0
4 48 0 0
4 49 0 0
4 50 0 0
4 51 0 0
4 52 0 0
4 53 0 0
4 54 0 0
4 55 0 0
4 56 0 0
4 57 0 0
4 58 0.002 0.0446755
4 59 0.254667 0.443268
4 60 0.7715 0.661285
4 61 0.618667 0.565005
4 62 0.0856667 0.281642
4 63 0.003 0.0546899
4 64 0.000166667 0.0129086
4 65 0 0
4 66 0 0
4 67 0 0
4 68 0 0
4 69 0.000833333 0.0288556
4 70 0 0

5 1 0 0
5 2 0.0005 0.0223549
5 3 0.055 0.229431
5 4 0.548333 0.545269
5 5 1.50817 0.743832
5 6 0.905 0.665813
5 7 0.165333 0.382101
5 8 0.000833333 0.0288553
5 9 0 0
5 10 0.297833 0.463105
5 11 0.0151667 0.123569
5 12 0 0
5 13 0 0
5 14 0 0
5 15 0 0
5 16 0 0
5 17 0 0
5 18 0 0
5 19 0 0
5 20 0 0
5 21 0 0
5 22 0 0
5 23 0 0
5 24 0 0
5 25 0 0
5 26 0 0
5 27 0 0
5 28 0 0
5 29 0 0
5 30 0 0
5 31 0 0
5 32 0 0
5 33 0 0
5 34 0 0
5 35 0 0
5 36 0 0
5 37 0 0
5 38 0 0
5 39 0 0
5 40 0 0
5 41 0 0
5 42 0 0
5 43 0 0
5 44 0 0
5 45 0 0
5 46 0 0
5 47 0 0
5 48 0 0
5 49 0 0
5 50 0 0
5 51 0 0
5 52 0 0
5 53 0 0
5 54 0 0
5 55 0 0
5 56 0 0
5 57 0 0
5 58 0.0558333 0.23391
5 59 0.664333 0.623693
5 60 1.12383 0.692947
5 61 0.423167 0.546602
5 62 0.00283333 0.0531521
5 63 0 0
5 64 0 0
5 65 0 0
5 66 0 0
5 67 0 0
5 68 0.00516667 0.0716936
5 69 0 0
5 70 0 0

6 1 0 0
6 2 0 0
6 3 0.000166667 0.0129078
6 4 0.0761667 0.26526
6 5 0.905 0.665813
6 6 1.50467 0.772203
6 7 0.601333 0.609964
6 8 0.144667 0.353188
6 9 0.000833333 0.0288556
6 10 0.57 0.570775
6 11 0.0813333 0.276389
6 12 0 0
6 13 0 0
6 14 0 0
6 15 0 0
6 16 0 0
6 17 0 0
6 18 0 0
6 19 0 0
6 20 0 0
6 21 0 0
6 22 0 0
6 23 0 0
6 24 0 0
6 25 0 0
6 26 0 0
6 27 0 0
6 28 0 0
6 29 0 0
6 30 0 0
6 31 0 0
6 32 0 0
6 33 0 0
6 34 0 0
6 35 0 0
6 36 0 0
6 37 0 0
6 38 0 0
6 39 0 0
6 40 0 0
6 41 0 0
6 42 0 0
6 43 0 0
6 44 0 0
6 45 0 0
6 46 0 0
6 47 0 0
6 48 0 0
6 49 0 0
6 50 0 0
6 51 0 0
6 52 0 0
6 53 0 0
6 54 0 0
6 55 0 0
6 56 0 0
6 57 0.00316667 0.0561849
6 58 0.0966667 0.300531
6 59 0.527 0.587598
6 60 0.814333 0.684712
6 61 0.283 0.45082
6 62 0 0
6 63 0 0
6 64 0 0
6 65 0 0
6 66 0 0
6 67 0.00233333 0.0482496
6 68 0 0
6 69 0 0
6 70 0 0

7 1 0 0
7 2 0 0
7 3 0 0
7 4 0.0005 0.0223549
7 5 0.165333 0.382101
7 6 0.601333 0.609964
7 7 1.18267 0.736188
7 8 0.611667 0.548506
7 9 0.0583333 0.23438
7 10 0.6585 0.617952
7 11 0.07 0.256461
7 12 0 0
7 13 0 0
7 14 0 0
7 15 0 0
7 16 0 0
7 17 0 0
7 18 0 0
7 19 0 0
7 20 0 0
7 21 0 0
7 22 0 0
7 23 0 0
7 24 0 0
7 25 0 0
7 26 0 0
7 27 0 0
7 28 0 0
7 29 0 0
7 30 0 0
7 31 0 0
7 32 0 0
7 33 0 0
7 34 0 0
7 35 0.000166667 0.0129078
7 36 0 0
7 37 0 0
7 38 0 0
7 39 0 0
7 40 0 0
7 41 0 0
7 42 0 0
7 43 0 0
7 44 0 0
7 45 0 0
7 46 0 0
7 47 0 0
7 48 0 0
7 49 0 0
7 50 0 0
7 51 0 0
7 52 0 0
7 53 0 0
7 54 0 0
7 55 0 0
7 56 0 0
7 57 0.00133333 0.0364902
7 58 0.0256667 0.159186
7 59 0.104 0.309048
7 60 0.206667 0.426182
7 61 0.0713333 0.257384
7 62 0 0
7 63 0 0
7 64 0 0
7 65 0 0
7 66 0.00133333 0.0364913
7 67 0 0
7 68 0 0
7 69 0 0
7 70 0 0

8 1 0 0
8 2 0 0
8 3 0 0
8 4 0 0
8 5 0.000833333 0.0288553
8 6 0.144667 0.353188
8 7 0.611667 0.548506
8 8 1.07367 0.702538
8 9 0.360167 0.501119
8 10 0.5825 0.559946
8 11 0.0316667 0.175115
8 12 0 0
8 13 0 0
8 14 0 0
8 15 0 0
8 16 0 0
8 17 0 0
8 18 0 0
8 19 0 0
8 20 0 0
8 21 0 0
8 22 0 0
8 23 0 0
8 24 0 0
8 25 0 0
8 26 0 0
8 27 0 0
8 28 0 0
8 29 0 0
8 30 0 0
8 31 0 0
8 32 0 0
8 33 0 0
8 34 0.0373333 0.190451
8 35 0.0441667 0.205471
8 36 0 0
8 37 0 0
8 38 0 0
8 39 0 0
8 40 0 0
8 41 0 0
8 42 0 0
8 43 0 0
8 44 0 0
8 45 0 0
8 46 0 0
8 47 0 0
8 48 0 0
8 49 0 0
8 50 0 0
8 51 0 0
8 52 0 0
8 53 0 0
8 54 0 0
8 55 0 0
8 56 0 0
8 57 0.0005 0.0223551
8 58 0.002 0.0446764
8 59 0.00433333 0.0656861
8 60 0.00533333 0.0728356
8 61 0 0
8 62 0 0
8 63 0 0
8 64 0 0
8 65 0.002 0.0446746
8 66 0 0
8 67 0 0
8 68 0 0
8 69 0 0
8 70 0 0

9 1 0 0
9 2 0 0
9 3 0 0
9 4 0 0
9 5 0 0
9 6 0.000833333 0.0288556
9 7 0.0583333 0.23438
9 8 0.360167 0.501119
9 9 0.7695 0.670847
9 10 0.2005 0.401219
9 11 0.00266667 0.0515681
9 12 0 0
9 13 0.00266667 0.0515695
9 14 0.000666667 0.0258113
9 15 0 0
9 16 0 0
9 17 0 0
9 18 0 0
9 19 0 0
9 20 0 0
9 21 0 0
9 22 0 0
9 23 0 0
9 24 0 0
9 25 0 0
9 26 0 0
9 27 0 0
9 28 0 0
9 29 0 0
9 30 0 0
9 31 0 0
9 32 0 0
9 33 0.0868333 0.283357
9 34 0.331167 0.49715
9 35 0.138667 0.345594
9 36 0.004 0.063117
9 37 0 0
9 38 0 0
9 39 0 0
9 40 0 0
9 41 0 0
9 42 0 0
9 43 0 0
9 44 0 0
9 45 0 0
9 46 0 0
9 47 0 0
9 48 0 0
9 49 0 0
9 50 0 0
9 51 0 0
9 52 0 0
9 53 0 0
9 54 0 0
9 55 0 0
9 56 0 0
9 57 0 0
9 58 0 0
9 59 0 0
9 60 0.000166667 0.0129083
9 61 0 0
9 62 0 0
9 63 0 0
9 64 0.00766667 0.0872219
9 65 0 0
9 66 0 0
9 67 0 0
9 68 0 0
9 69 0 0
9 70 0 0

10 1 0 0
10 2 0 0
10 3 0 0
10 4 0.00116667 0.0341373
10 5 0.297833 0.463105
10 6 0.57 0.570775
10 7 0.6585 0.617952
10 8 0.5825 0.559946
10 9 0.2005 0.401219
10 10 1.49567 0.734838
10 11 0.542333 0.5306
10 12 0.000166667 0.0129081
10 13 0 0
10 14 0 0
10 15 0 0
10 16 0 0
10 17 0 0
10 18 0 0
10 19 0 0
10 20 0 0
10 21 0 0
10 22 0 0
10 23 0 0
10 24 0 0
10 25 0 0
10 26 0 0
10 27 0 0
10 28 0 0
10 29 0 0
10 30 0 0
10 31 0 0
10 32 0 0
10 33 0 0
10 34 0 0
10 35 0 0
10 36 0 0
10 37 0 0
10 38 0 0
10 39 0 0
10 40 0 0
10 41 0 0
10 42 0 0
10 43 0 0
10 44 0 0
10 45 0 0
10 46 0 0
10 47 0 0
10 48 0 0
10 49 0 0
10 50 0 0
10 51 0 0
10 52 0 0
10 53 0 0
10 54 0 0
10 55 0 0
10 56 0.000333333 0.0182545
10 57 0.0216667 0.145598
10 58 0.187167 0.398504
10 59 0.506667 0.525326
10 60 0.773167 0.620004
10 61 0.2285 0.420257
10 62 0 0
10 63 0 0
10 64 0 0
10 65 0 0
10 66 0 0
10 67 0 0
10 68 0 0
10 69 0 0
10 70 0 0

11 1 0 0
11 2 0 0
11 3 0 0
11 4 0.000166667 0.0129078
11 5 0.0151667 0.123569
11 6 0.0813333 0.276389
11 7 0.07 0.256461
11 8 0.0316667 0.175115
11 9 0.00266667 0.0515681
11 10 0.542333 0.5306
11 11 1.365 0.64247
11 12 0.7215 0.448639
11 13 0.469667 0.499075
11 14 0.000333333 0.0182546
11 15 0 0
11 16 0 0
11 17 0 0
11 18 0 0
11 19 0 0
11 20 0 0
11 21 0 0
11 22 0 0
11 23 0 0
11 24 0 0
11 25 0 0
11 26 0 0
11 27 0 0
11 28 0 0
11 29 0 0
11 30 0 0
11 31 0 0
11 32 0 0
11 33 0 0
11 34 0 0
11 35 0 0
11 36 0 0
11 37 0 0
11 38 0 0
11 39 0 0
11 40 0 0
11 41 0 0
11 42 0 0
11 43 0 0
11 44 0 0
11 45 0 0
11 46 0 0
11 47 0 0
11 48 0 0
11 49 0 0
11 50 0 0
11 51 0 0
11 52 0 0
11 53 0 0
11 54 0.0005 0.022355
11 55 0.0388333 0.193202
11 56 0.384333 0.489504
11 57 0.542167 0.538718
11 58 0.322667 0.493517
11 59 0.528167 0.525554
11 60 0.480333 0.510498
11 61 0.02 0.139993
11 62 0.000166667 0.0129078
11 63 0 0
11 64 0 0
11 65 0 0
11 66 0 0
11 67 0 0
11 68 0 0
11 69 0 0
11 70 0 0

12 1 0 0
12 2 0 0
12 3 0 0
12 4 0 0
12 5 0 0
12 6 0 0
12 7 0 0
12 8 0 0
12 9 0 0
12 10 0.000166667 0.0129081
12 11 0.7215 0.448639
12 12 1.42333 0.574551
12 13 0.859167 0.579347
12 14 0.0348333 0.183368
12 15 0.000333333 0.0182546
12 16 0 0
12 17 0 0
12 18 0 0
12 19 0 0
12 20 0 0
12 21 0 0
12 22 0 0
12 23 0 0
12 24 0 0
12 25 0.000333333 0.0182546
12 26 0.434167 0.515424
12 27 0.2465 0.432912
12 28 0.007 0.0833736
12 29 0.000166667 0.0129084
12 30 0 0
12 31 0 0
12 32 0 0
12 33 0 0
12 34 0 0
12 35 0 0
12 36 0 0
12 37 0 0
12 38 0 0
12 39 0 0
12 40 0 0
12 41 0.503 0.514442
12 42 0.371667 0.48359
12 43 0.0401667 0.196356
12 44 0.000166667 0.0129087
12 45 0 0
12 46 0 0
12 47 0 0
12 48 0 0
12 49 0 0
12 50 0 0
12 51 0 0
12 52 0 0
12 53 0.000166667 0.0129085
12 54 0.195 0.397458
12 55 0.138167 0.349406
12 56 0.4395 0.496996
12 57 0.486667 0.499813
12 58 0.0633333 0.243547
12 59 0.0133333 0.114695
12 60 0.001 0.0316065
12 61 0 0
12 62 0 0
12 63 0 0
12 64 0 0
12 65 0 0
12 66 0 0
12 67 0 0
12 68 0 0
12 69 0 0
12 70 0 0

13 1 0 0
13 2 0 0
13 3 0 0
13 4 0 0
13 5 0 0
13 6 0 0
13 7 0 0
13 8 0 0
13 9 0.00266667 0.0515695
13 10 0 0
13 11 0.469667 0.499075
13 12 0.859167 0.579347
13 13 1.8345 0.748833
13 14 0.903 0.527497
13 15 0.2785 0.449002
13 16 0.000166667 0.0129084
13 17 0 0
13 18 0 0
13 19 0 0
13 20 0 0
13 21 0 0
13 22 0 0
13 23 0 0
13 24 0 0
13 25 0 0
13 26 0.174667 0.398114
13 27 0.028 0.164974
13 28 0 0
13 29 0 0
13 30 0 0
13 31 0 0
13 32 0 0
13 33 0 0
13 34 0 0
13 35 0 0
13 36 0 0
13 37 0 0
13 38 0 0
13 39 0 0
13 40 0 0
13 41 0.226833 0.420372
13 42 0.0905 0.28689
13 43 0 0
13 44 0 0
13 45 0 0
13 46 0 0
13 47 0 0
13 48 0 0
13 49 0 0
13 50 0 0
13 51 0 0
13 52 0 0
13 53 0.286833 0.452655
13 54 0.9405 0.621527
13 55 1.02767 0.623881
13 56 0.5265 0.585646
13 57 0.354167 0.507361
13 58 0.0183333 0.134152
13 59 0.000333333 0.0182545
13 60 0 0
13 61 0 0
13 62 0 0
13 63 0 0
13 64 0 0
13 65 0 0
13 66 0 0
13 67 0 0
13 68 0 0
13 69 0 0
13 70 0 0

14 1 0 0
14 2 0 0
14 3 0 0
14 4 0 0
14 5 0 0
14 6 0 0
14 7 0 0
14 8 0 0
14 9 0.000666667 0.0258113
14 10 0 0
14 11 0.000333333 0.0182546
14 12 0.0348333 0.183368
14 13 0.903 0.527497
14 14 1.62017 0.663247
14 15 0.824 0.616737
14 16 0.0758333 0.265354
14 17 0.00266667 0.0515702
14 18 0 0
14 19 0 0
14 20 0 0
14 21 0 0
14 22 0 0
14 23 0 0
14 24 0 0
14 25 0 0
14 26 0.00833333 0.0909027
14 27 0 0
14 28 0 0
14 29 0 0
14 30 0 0
14 31 0 0
14 32 0 0
14 33 0.00716667 0.0843511
14 34 0 0
14 35 0 0
14 36 0 0
14 37 0 0
14 38 0 0
14 39 0 0
14 40 0 0
14 41 0.0175 0.131122
14 42 0 0
14 43 0 0
14 44 0 0
14 45 0 0
14 46 0 0
14 47 0 0
14 48 0 0
14 49 0 0
14 50 0 0
14 51 0 0
14 52 0 0
14 53 0.512167 0.55606
14 54 1.15783 0.45341
14 55 1.2145 0.473461
14 56 0.112833 0.332828
14 57 0.0111667 0.105079
14 58 0 0
14 59 0 0
14 60 0 0
14 61 0 0
14 62 0 0
14 63 0 0
14 64 0 0
14 65 0 0
14 66 0 0
14 67 0 0
14 68 0 0
14 69 0 0
14 70 0 0

15 1 0 0
15 2 0 0
15 3 0 0
15 4 0 0
15 5 0 0
15 6 0 0
15 7 0 0
15 8 0 0
15 9 0 0
15 10 0 0
15 11 0 0
15 12 0.000333333 0.0182546
15 13 0.2785 0.449002
15 14 0.824 0.616737
15 15 1.33317 0.775567
15 16 0.478333 0.550923
15 17 0.0988333 0.29955
15 18 0.00116667 0.0341371
15 19 0 0
15 20 0 0
15 21 0 0
15 22 0 0
15 23 0 0
15 24 0 0
15 25 0 0
15 26 0 0
15 27 0 0
15 28 0 0
15 29 0 0
15 30 0 0
15 31 0 0
15 32 0.0015 0.0387006
15 33 0 0
15 34 0 0
15 35 0 0
15 36 0 0
15 37 0 0
15 38 0 0
15 39 0 0
15 40 0 0
15 41 0 0
15 42 0 0
15 43 0 0
15 44 0 0
15 45 0 0
15 46 0 0
15 47 0 0
15 48 0 0
15 49 0 0
15 50 0 0
15 51 0 0
15 52 0.0005 0.0223549
15 53 0.537167 0.644432
15 54 0.647333 0.581355
15 55 0.570167 0.529229
15 56 0.0015 0.0387002
15 57 0 0
15 58 0 0
15 59 0 0
15 60 0 0
15 61 0 0
15 62 0 0
15 63 0 0
15 64 0 0
15 65 0 0
15 66 0 0
15 67 0 0
15 68 0 0
15 69 0 0
15 70 0 0

16 1 0 0
16 2 0 0
16 3 0 0
16 4 0 0
16 5 0 0
16 6 0 0
16 7 0 0
16 8 0 0
16 9 0 0
16 10 0 0
16 11 0 0
16 12 0 0
16 13 0.000166667 0.0129084
16 14 0.0758333 0.265354
16 15 0.478333 0.550923
16 16 1.07217 0.674503
16 17 0.603 0.573637
16 18 0.0826667 0.276588
16 19 0.000333333 0.0182546
16 20 0 0
16 21 0 0
16 22 0 0
16 23 0 0
16 24 0 0
16 25 0 0
16 26 0 0
16 27 0 0
16 28 0 0
16 29 0 0
16 30 0 0
16 31 0 0
16 32 0 0
16 33 0 0
16 34 0 0
16 35 0 0
16 36 0 0
16 37 0 0
16 38 0 0
16 39 0 0
16 40 0 0
16 41 0 0
16 42 0 0
16 43 0 0
16 44 0 0
16 45 0 0
16 46 0 0
16 47 0 0
16 48 0 0
16 49 0 0
16 50 0 0
16 51 0 0
16 52 0.00783333 0.0881576
16 53 0.494333 0.55616
16 54 0.0955 0.309911
16 55 0.0165 0.127395
16 56 0 0
16 57 0 0
16 58 0 0
16 59 0 0
16 60 0 0
16 61 0 0
16 62 0 0
16 63 0 0
16 64 0 0
16 65 0 0
16 66 0 0
16 67 0 0
16 68 0 0
16 69 0 0
16 70 0 0

17 1 0 0
17 2 0 0
17 3 0 0
17 4 0 0
17 5 0 0
17 6 0 0
17 7 0 0
17 8 0 0
17 9 0 0
17 10 0 0
17 11 0 0
17 12 0 0
17 13 0 0
17 14 0.00266667 0.0515702
17 15 0.0988333 0.29955
17 16 0.603 0.573637
17 17 1.00283 0.712379
17 18 0.3685 0.533572
17 19 0.0576667 0.235956
17 20 0.000666667 0.0258115
17 21 0 0
17 22 0 0
17 23 0 0
17 24 0 0
17 25 0 0
17 26 0 0
17 27 0 0
17 28 0 0
17 29 0 0
17 30 0 0
17 31 0 0
17 32 0 0
17 33 0 0
17 34 0 0
17 35 0 0
17 36 0 0
17 37 0 0
17 38 0 0
17 39 0 0
17 40 0 0
17 41 0 0
17 42 0 0
17 43 0 0
17 44 0 0
17 45 0 0
17 46 0 0
17 47 0 0
17 48 0 0
17 49 0 0
17 50 0 0
17 51 0 0
17 52 0.0353333 0.187315
17 53 0.396333 0.514064
17 54 0.024 0.153042
17 55 0 0
17 56 0 0
17 57 0 0
17 58 0 0
17 59 0 0
17 60 0 0
17 61 0 0
17 62 0 0
17 63 0 0
17 64 0 0
17 65 0 0
17 66 0 0
17 67 0 0
17 68 0 0
17 69 0 0
17 70 0 0

18 1 0 0
18 2 0 0
18 3 0 0
18 4 0 0
18 5 0 0
18 6 0 0
18 7 0 0
18 8 0 0
18 9 0 0
18 10 0 0
18 11 0 0
18 12 0 0
18 13 0 0
18 14 0 0
18 15 0.00116667 0.0341371
18 16 0.0826667 0.276588
18 17 0.3685 0.533572
18 18 0.9015 0.73947
18 19 0.440833 0.565238
18 20 0.0421667 0.204269
18 21 0 0
18 22 0 0
18 23 0 0
18 24 0 0
18 25 0 0
18 26 0 0
18 27 0 0
18 28 0 0
18 29 0.000333333 0.0182546
18 30 0 0
18 31 0 0
18 32 0 0
18 33 0 0
18 34 0 0
18 35 0 0
18 36 0 0
18 37 0 0
18 38 0 0
18 39 0 0
18 40 0 0
18 41 0 0
18 42 0 0
18 43 0 0
18 44 0 0
18 45 0 0
18 46 0 0
18 47 0 0
18 48 0 0
18 49 0 0
18 50 0 0
18 51 0 0
18 52 0.0823333 0.276076
18 53 0.1915 0.398961
18 54 0.00233333 0.0482509
18 55 0 0
18 56 0 0
18 57 0 0
18 58 0 0
18 59 0 0
18 60 0 0
18 61 0 0
18 62 0 0
18 63 0 0
18 64 0 0
18 65 0 0
18 66 0 0
18 67 0 0
18 68 0 0
18 69 0 0
18 70 0 0

19 1 0 0
19 2 0 0
19 3 0 0
19 4 0 0
19 5 0 0
19 6 0 0
19 7 0 0
19 8 0 0
19 9 0 0
19 10 0 0
19 11 0 0
19 12 0 0
19 13 0 0
19 14 0 0
19 15 0 0
19 16 0.000333333 0.0182546
19 17 0.0576667 0.235956
19 18 0.440833 0.565238
19 19 1.178 0.784014
19 20 0.568833 0.622299
19 21 0.0435 0.204795
19 22 0 0
19 23 0 0
19 24 0 0
19 25 0 0
19 26 0 0
19 27 0.000833333 0.0288555
19 28 0.00333333 0.057641
19 29 0 0
19 30 0 0
19 31 0 0
19 32 0 0
19 33 0 0
19 34 0 0
19 35 0 0
19 36 0 0
19 37 0 0
19 38 0 0
19 39 0 0
19 40 0 0
19 41 0 0
19 42 0 0
19 43 0 0
19 44 0 0
19 45 0 0
19 46 0 0
19 47 0 0
19 48 0 0
19 49 0 0
19 50 0 0
19 51 0.00416667 0.0644141
19 52 0.339667 0.480576
19 53 0.288667 0.454245
19 54 0.00216667 0.0464978
19 55 0 0
19 56 0 0
19 57 0 0
19 58 0 0
19 59 0 0
19 60 0 0
19 61 0 0
19 62 0 0
19 63 0 0
19 64 0 0
19 65 0 0
19 66 0 0
19 67 0 0
19 68 0 0
19 69 0 0
19 70 0 0

20 1 0 0
20 2 0 0
20 3 0 0
20 4 0 0
20 5 0 0
20 6 0 0
20 7 0 0
20 8 0 0
20 9 0 0
20 10 0 0
20 11 0 0
20 12 0 0
20 13 0 0
20 14 0 0
20 15 0 0
20 16 0 0
20 17 0.000666667 0.0258115
20 18 0.0421667 0.204269
20 19 0.568833 0.622299
20 20 1.08367 0.75499
20 21 0.412333 0.531337
20 22 0.00333333 0.0576404
20 23 0 0
20 24 0.00533333 0.0728353
20 25 0.0156667 0.12418
20 26 0.000166667 0.0129082
20 27 0.00916667 0.0953024
20 28 0.000166667 0.0129078
20 29 0 0
20 30 0 0
20 31 0 0
20 32 0 0
20 33 0 0
20 34 0 0
20 35 0 0
20 36 0 0
20 37 0 0
20 38 0 0
20 39 0 0
20 40 0 0
20 41 0 0
20 42 0 0
20 43 0 0
20 44 0 0
20 45 0 0
20 46 0 0
20 47 0 0
20 48 0 0
20 49 0 0
20 50 0 0
20 51 0.0326667 0.1787
20 52 0.248667 0.434172
20 53 0.118167 0.322817
20 54 0.0005 0.0223548
20 55 0 0
20 56 0 0
20 57 0 0
20 58 0 0
20 59 0 0
20 60 0 0
20 61 0 0
20 62 0 0
20 63 0 0
20 64 0 0
20 65 0 0
20 66 0 0
20 67 0 0
20 68 0 0
20 69 0 0
20 70 0 0

21 1 0 0
21 2 0 0
21 3 0 0
21 4 0 0
21 5 0 0
21 6 0 0
21 7 0 0
21 8 0 0
21 9 0 0
21 10 0 0
21 11 0 0
21 12 0 0
21 13 0 0
21 14 0 0
21 15 0 0
21 16 0 0
21 17 0 0
21 18 0 0
21 19 0.0435 0.204795
21 20 0.412333 0.531337
21 21 0.922333 0.687725
21 22 0.360333 0.499167
21 23 0.042 0.200595
21 24 0.081 0.272836
21 25 0.0583333 0.234378
21 26 0 0
21 27 0.000833333 0.0288557
21 28 0 0
21 29 0 0
21 30 0 0
21 31 0 0
21 32 0 0
21 33 0 0
21 34 0 0
21 35 0 0
21 36 0 0
21 37 0 0
21 38 0 0
21 39 0 0
21 40 0 0
21 41 0 0
21 42 0 0
21 43 0 0
21 44 0 0
21 45 0 0
21 46 0 0
21 47 0 0
21 48 0 0
21 49 0 0
21 50 0.011 0.104304
21 51 0.0338333 0.180799
21 52 0.0183333 0.134152
21 53 0.00133333 0.0364922
21 54 0 0
21 55 0 0
21 56 0 0
21 57 0 0
21 58 0 0
21 59 0 0
21 60 0 0
21 61 0 0
21 62 0 0
21 63 0 0
21 64 0 0
21 65 0 0
21 66 0 0
21 67 0 0
21 68 0 0
21 69 0 0
21 70 0 0

22 1 0 0
22 2 0 0
22 3 0 0
22 4 0 0
22 5 0 0
22 6 0 0
22 7 0 0
22 8 0 0
22 9 0 0
22 10 0 0
22 11 0 0
22 12 0 0
22 13 0 0
22 14 0 0
22 15 0 0
22 16 0 0
22 17 0 0
22 18 0 0
22 19 0 0
22 20 0.00333333 0.0576404
22 21 0.360333 0.499167
22 22 0.813667 0.600227
22 23 0.4105 0.505951
22 24 0.0361667 0.186706
22 25 0.0095 0.0970054
22 26 0 0
22 27 0 0
22 28 0 0
22 29 0 0
22 30 0 0
22 31 0 0
22 32 0 0
22 33 0 0
22 34 0 0
22 35 0 0
22 36 0 0
22 37 0 0
22 38 0 0
22 39 0 0
22 40 0 0
22 41 0 0
22 42 0 0
22 43 0 0
22 44 0 0
22 45 0 0
22 46 0 0
22 47 0 0
22 48 0 0
22 49 0 0
22 50 0.0295 0.169202
22 51 0.012 0.108889
22 52 0 0
22 53 0 0
22 54 0 0
22 55 0 0
22 56 0 0
22 57 0 0
22 58 0 0
22 59 0 0
22 60 0 0
22 61 0 0
22 62 0 0
22 63 0 0
22 64 0 0
22 65 0 0
22 66 0 0
22 67 0 0
22 68 0 0
22 69 0 0
22 70 0 0

23 1 0 0
23 2 0 0
23 3 0 0
23 4 0 0
23 5 0 0
23 6 0 0
23 7 0 0
23 8 0 0
23 9 0 0
23 10 0 0
23 11 0 0
23 12 0 0
23 13 0 0
23 14 0 0
23 15 0 0
23 16 0 0
23 17 0 0
23 18 0 0
23 19 0 0
23 20 0 0
23 21 0.042 0.200595
23 22 0.4105 0.505951
23 23 1.65167 0.661812
23 24 0.955667 0.277547
23 25 0.921 0.269745
23 26 0.000333333 0.0182545
23 27 0 0
23 28 0 0
23 29 0 0
23 30 0 0
23 31 0 0
23 32 0 0
23 33 0 0
23 34 0 0
23 35 0 0
23 36 0 0
23 37 0 0
23 38 0 0
23 39 0 0
23 40 0 0
23 41 0 0
23 42 0 0
23 43 0.1925 0.394256
23 44 0.566 0.519909
23 45 0.351667 0.560345
23 46 0.11 0.313943
23 47 0.0065 0.0803587
23 48 0.00233333 0.0482478
23 49 0.000666667 0.0258115
23 50 0.0045 0.0669343
23 51 0 0
23 52 0 0
23 53 0 0
23 54 0 0
23 55 0 0
23 56 0 0
23 57 0 0
23 58 0 0
23 59 0 0
23 60 0 0
23 61 0 0
23 62 0 0
23 63 0 0
23 64 0 0
23 65 0 0
23 66 0 0
23 67 0 0
23 68 0 0
23 69 0 0
23 70 0 0

24 1 0 0
24 2 0 0
24 3 0 0
24 4 0 0
24 5 0 0
24 6 0 0
24 7 0 0
24 8 0 0
24 9 0 0
24 10 0 0
24 11 0 0
24 12 0 0
24 13 0 0
24 14 0 0
24 15 0 0
24 16 0 0
24 17 0 0
24 18 0 0
24 19 0 0
24 20 0.00533333 0.0728353
24 21 0.081 0.272836
24 22 0.0361667 0.186706
24 23 0.955667 0.277547
24 24 1.531 0.608865
24 25 1.38467 0.536685
24 26 0.205667 0.411543
24 27 0.212 0.409534
24 28 0 0
24 29 0 0
24 30 0 0
24 31 0 0
24 32 0 0
24 33 0 0
24 34 0 0
24 35 0 0
24 36 0 0
24 37 0 0
24 38 0 0
24 39 0 0
24 40 0 0
24 41 0 0
24 42 0.186667 0.391354
24 43 0.488167 0.710056
24 44 0.664833 0.590619
24 45 0.2525 0.436369
24 46 0.0055 0.0739588
24 47 0 0
24 48 0 0
24 49 0 0
24 50 0 0
24 51 0 0
24 52 0 0
24 53 0 0
24 54 0 0
24 55 0 0
24 56 0 0
24 57 0 0
24 58 0 0
24 59 0 0
24 60 0 0
24 61 0 0
24 62 0 0
24 63 0 0
24 64 0 0
24 65 0 0
24 66 0 0
24 67 0 0
24 68 0 0
24 69 0 0
24 70 0 0

25 1 0 0
25 2 0 0
25 3 0 0
25 4 0 0
25 5 0 0
25 6 0 0
25 7 0 0
25 8 0 0
25 9 0 0
25 10 0 0
25 11 0 0
25 12 0.000333333 0.0182546
25 13 0 0
25 14 0 0
25 15 0 0
25 16 0 0
25 17 0 0
25 18 0 0
25 19 0 0
25 20 0.0156667 0.12418
25 21 0.0583333 0.234378
25 22 0.0095 0.0970054
25 23 0.921 0.269745
25 24 1.38467 0.536685
25 25 1.9215 0.613446
25 26 0.6275 0.533
25 27 0.659333 0.518275
25 28 0.0005 0.0223549
25 29 0 0
25 30 0 0
25 31 0 0
25 32 0 0
25 33 0 0
25 34 0 0
25 35 0 0
25 36 0 0
25 37 0 0
25 38 0 0
25 39 0 0
25 40 0 0
25 41 0.001 0.0316065
25 42 0.608 0.520264
25 43 0.937167 0.722405
25 44 0.719667 0.624043
25 45 0.246333 0.435099
25 46 0.0005 0.0223548
25 47 0 0
25 48 0 0
25 49 0 0
25 50 0 0
25 51 0 0
25 52 0 0
25 53 0 0
25 54 0 0
25 55 0 0
25 56 0 0
25 57 0 0
25 58 0 0
25 59 0 0
25 60 0 0
25 61 0 0
25 62 0 0
25 63 0 0
25 64 0 0
25 65 0 0
25 66 0 0
25 67 0 0
25 68 0 0
25 69 0 0
25 70 0 0

26 1 0 0
26 2 0 0
26 3 0 0
26 4 0 0
26 5 0 0
26 6 0 0
26 7 0 0
26 8 0 0
26 9 0 0
26 10 0 0
26 11 0 0
26 12 0.434167 0.515424
26 13 0.174667 0.398114
26 14 0.00833333 0.0909027
26 15 0 0
26 16 0 0
26 17 0 0
26 18 0 0
26 19 0 0
26 20 0.000166667 0.0129082
26 21 0 0
26 22 0 0
26 23 0.000333333 0.0182545
26 24 0.205667 0.411543
26 25 0.6275 0.533
26 26 1.86467 0.745214
26 27 1.21583 0.615029
26 28 0.0408333 0.198743
26 29 0 0
26 30 0 0
26 31 0 0
26 32 0 0
26 33 0 0
26 34 0 0
26 35 0 0
26 36 0 0
26 37 0 0
26 38 0 0
26 39 0 0
26 40 0 0
26 41 0.633833 0.531735
26 42 1.39667 0.635067
26 43 1.05817 0.613834
26 44 0.239333 0.440876
26 45 0.029 0.167803
26 46 0.000333333 0.0182545
26 47 0 0
26 48 0 0
26 49 0 0
26 50 0 0
26 51 0 0
26 52 0 0
26 53 0.0378333 0.190799
26 54 0.263833 0.466063
26 55 0.0331667 0.179068
26 56 0.000166667 0.0129088
26 57 0 0
26 58 0 0
26 59 0 0
26 60 0 0
26 61 0 0
26 62 0 0
26 63 0 0
26 64 0 0
26 65 0 0
26 66 0 0
26 67 0 0
26 68 0 0
26 69 0 0
26 70 0 0

27 1 0 0
27 2 0 0
27 3 0 0
27 4 0 0
27 5 0 0
27 6 0 0
27 7 0 0
27 8 0 0
27 9 0 0
27 10 0 0
27 11 0 0
27 12 0.2465 0.432912
27 13 0.028 0.164974
27 14 0 0
27 15 0 0
27 16 0 0
27 17 0 0
27 18 0 0
27 19 0.000833333 0.0288555
27 20 0.00916667 0.0953024
27 21 0.000833333 0.0288557
27 22 0 0
27 23 0 0
27 24 0.212 0.409534
27 25 0.659333 0.518275
27 26 1.21583 0.615029
27 27 2.10167 0.772636
27 28 0.742167 0.491958
27 29 0.0516667 0.221353
27 30 0 0
27 31 0 0
27 32 0 0
27 33 0 0
27 34 0 0
27 35 0 0
27 36 0 0
27 37 0 0
27 38 0 0
27 39 0.0103333 0.101127
27 40 0.4875 0.500853
27 41 0.937 0.707119
27 42 1.90883 0.754881
27 43 0.9235 0.559156
27 44 0.0776667 0.278035
27 45 0 0
27 46 0 0
27 47 0 0
27 48 0 0
27 49 0 0
27 50 0 0
27 51 0 0
27 52 0 0
27 53 0 0
27 54 0.0308333 0.172863
27 55 0 0
27 56 0 0
27 57 0 0
27 58 0 0
27 59 0 0
27 60 0 0
27 61 0 0
27 62 0 0
27 63 0 0
27 64 0 0
27 65 0 0
27 66 0 0
27 67 0 0
27 68 0 0
27 69 0 0
27 70 0 0

28 1 0 0
28 2 0 0
28 3 0 0
28 4 0 0
28 5 0 0
28 6 0 0
28 7 0 0
28 8 0 0
28 9 0 0
28 10 0 0
28 11 0 0
28 12 0.007 0.0833736
28 13 0 0
28 14 0 0
28 15 0 0
28 16 0 0
28 17 0 0
28 18 0 0
28 19 0.00333333 0.057641
28 20 0.000166667 0.0129078
28 21 0 0
28 22 0 0
28 23 0 0
28 24 0 0
28 25 0.0005 0.0223549
28 26 0.0408333 0.198743
28 27 0.742167 0.491958
28 28 1.519 0.659277
28 29 0.737 0.546973
28 30 0.0633333 0.24628
28 31 0 0
28 32 0 0
28 33 0 0
28 34 0 0
28 35 0 0
28 36 0 0
28 37 0 0
28 38 0.00983333 0.0986728
28 39 0.4895 0.518555
28 40 1.11383 0.688145
28 41 0.906833 0.697977
28 42 0.752667 0.487672
28 43 0.00883333 0.0935674
28 44 0 0
28 45 0 0
28 46 0 0
28 47 0 0
28 48 0 0
28 49 0 0
28 50 0 0
28 51 0 0
28 52 0 0
28 53 0 0
28 54 0.0005 0.0223549
28 55 0 0
28 56 0 0
28 57 0 0
28 58 0 0
28 59 0 0
28 60 0 0
28 61 0 0
28 62 0 0
28 63 0 0
28 64 0 0
28 65 0 0
28 66 0 0
28 67 0 0
28 68 0 0
28 69 0 0
28 70 0 0

29 1 0 0
29 2 0 0
29 3 0 0
29 4 0 0
29 5 0 0
29 6 0 0
29 7 0 0
29 8 0 0
29 9 0 0
29 10 0 0
29 11 0 0
29 12 0.000166667 0.0129084
29 13 0 0
29 14 0 0
29 15 0 0
29 16 0 0
29 17 0 0
29 18 0.000333333 0.0182546
29 19 0 0
29 20 0 0
29 21 0 0
29 22 0 0
29 23 0 0
29 24 0 0
29 25 0 0
29 26 0 0
29 27 0.0516667 0.221353
29 28 0.737 0.546973
29 29 2.14683 0.804927
29 30 1.14183 0.677764
29 31 0.220333 0.432953
29 32 0.00666667 0.0813804
29 33 0 0
29 34 0 0
29 35 0 0
29 36 0 0
29 37 0.0045 0.0669327
29 38 0.5015 0.526936
29 39 1.0985 0.74374
29 40 1.08883 0.71012
29 41 0.9615 0.677252
29 42 0.0825 0.275123
29 43 0 0
29 44 0 0
29 45 0 0
29 46 0 0
29 47 0 0
29 48 0 0
29 49 0 0
29 50 0 0
29 51 0 0
29 52 0 0
29 53 0 0
29 54 0 0
29 55 0 0
29 56 0 0
29 57 0 0
29 58 0 0
29 59 0 0
29 60 0 0
29 61 0 0
29 62 0 0
29 63 0 0
29 64 0 0
29 65 0 0
29 66 0 0
29 67 0 0
29 68 0 0
29 69 0 0
29 70 0 0

30 1 0 0
30 2 0 0
30 3 0 0
30 4 0 0
30 5 0 0
30 6 0 0
30 7 0 0
30 8 0 0
30 9 0 0
30 10 0 0
30 11 0 0
30 12 0 0
30 13 0 0
30 14 0 0
30 15 0 0
30 16 0 0
30 17 0 0
30 18 0 0
30 19 0 0
30 20 0 0
30 21 0 0
30 22 0 0
30 23 0 0
30 24 0 0
30 25 0 0
30 26 0 0
30 27 0 0
30 28 0.0633333 0.24628
30 29 1.14183 0.677764
30 30 1.91883 0.815832
30 31 0.887167 0.653781
30 32 0.2995 0.463116
30 33 0.0588333 0.235311
30 34 0 0
30 35 0 0
30 36 0.009 0.0944369
30 37 0.342333 0.530219
30 38 1.01933 0.743174
30 39 0.725 0.580572
30 40 0.389 0.543152
30 41 0.398333 0.494649
30 42 0 0
30 43 0 0
30 44 0 0
30 45 0 0
30 46 0 0
30 47 0 0
30 48 0 0
30 49 0 0
30 50 0 0
30 51 0 0
30 52 0 0
30 53 0 0
30 54 0 0
30 55 0 0
30 56 0 0
30 57 0 0
30 58 0 0
30 59 0 0
30 60 0 0
30 61 0 0
30 62 0 0
30 63 0 0
30 64 0 0
30 65 0 0
30 66 0 0
30 67 0 0
30 68 0 0
30 69 0 0
30 70 0 0

31 1 0 0
31 2 0 0
31 3 0 0
31 4 0 0
31 5 0 0
31 6 0 0
31 7 0 0
31 8 0 0
31 9 0 0
31 10 0 0
31 11 0 0
31 12 0 0
31 13 0 0
31 14 0 0
31 15 0 0
31 16 0 0
31 17 0 0
31 18 0 0
31 19 0 0
31 20 0 0
31 21 0 0
31 22 0 0
31 23 0 0
31 24 0 0
31 25 0 0
31 26 0 0
31 27 0 0
31 28 0 0
31 29 0.220333 0.432953
31 30 0.887167 0.653781
31 31 1.709 0.733256
31 32 1.028 0.626
31 33 0.4275 0.518723
31 34 0.117667 0.322221
31 35 0 0
31 36 0.291833 0.482014
31 37 0.959333 0.744115
31 38 0.917333 0.608962
31 39 0.1755 0.395863
31 40 0.0425 0.204185
31 41 0.0486667 0.215166
31 42 0 0
31 43 0 0
31 44 0 0
31 45 0 0
31 46 0 0
31 47 0 0
31 48 0 0
31 49 0 0
31 50 0 0
31 51 0 0
31 52 0 0
31 53 0 0
31 54 0 0
31 55 0 0
31 56 0 0
31 57 0 0
31 58 0 0
31 59 0 0
31 60 0 0
31 61 0 0
31 62 0 0
31 63 0 0
31 64 0 0
31 65 0 0
31 66 0 0
31 67 0 0
31 68 0 0
31 69 0 0
31 70 0 0

32 1 0 0
32 2 0 0
32 3 0 0
32 4 0 0
32 5 0 0
32 6 0 0
32 7 0 0
32 8 0 0
32 9 0 0
32 10 0 0
32 11 0 0
32 12 0 0
32 13 0 0
32 14 0 0
32 15 0.0015 0.0387006
32 16 0 0
32 17 0 0
32 18 0 0
32 19 0 0
32 20 0 0
32 21 0 0
32 22 0 0
32 23 0 0
32 24 0 0
32 25 0 0
32 26 0 0
32 27 0 0
32 28 0 0
32 29 0.00666667 0.0813804
32 30 0.2995 0.463116
32 31 1.028 0.626
32 32 1.84717 0.693414
32 33 1.1675 0.574854
32 34 0.5905 0.537713
32 35 0.0015 0.0387006
32 36 0.984 0.508987
32 37 1.33783 0.689462
32 38 0.600167 0.52056
32 39 0.0125 0.111099
32 40 0 0
32 41 0 0
32 42 0 0
32 43 0 0
32 44 0 0
32 45 0 0
32 46 0 0
32 47 0 0
32 48 0 0
32 49 0 0
32 50 0 0
32 51 0 0
32 52 0 0
32 53 0 0
32 54 0 0
32 55 0 0
32 56 0 0
32 57 0 0
32 58 0 0
32 59 0 0
32 60 0 0
32 61 0 0
32 62 0 0
32 63 0 0
32 64 0 0
32 65 0 0
32 66 0 0
32 67 0 0
32 68 0 0
32 69 0 0
32 70 0 0

33 1 0 0
33 2 0 0
33 3 0 0
33 4 0 0
33 5 0 0
33 6 0 0
33 7 0 0
33 8 0 0
33 9 0.0868333 0.283357
33 10 0 0
33 11 0 0
33 12 0 0
33 13 0 0
33 14 0.00716667 0.0843511
33 15 0 0
33 16 0 0
33 17 0 0
33 18 0 0
33 19 0 0
33 20 0 0
33 21 0 0
33 22 0 0
33 23 0 0
33 24 0 0
33 25 0 0
33 26 0 0
33 27 0 0
33 28 0 0
33 29 0 0
33 30 0.0588333 0.235311
33 31 0.4275 0.518723
33 32 1.1675 0.574854
33 33 1.798 0.72974
33 34 1.101 0.697479
33 35 0.0573333 0.233194
33 36 1.3175 0.619713
33 37 0.919 0.527359
33 38 0.2395 0.427956
33 39 0.000166667 0.0129082
33 40 0 0
33 41 0 0
33 42 0 0
33 43 0 0
33 44 0 0
33 45 0 0
33 46 0 0
33 47 0 0
33 48 0 0
33 49 0 0
33 50 0 0
33 51 0 0
33 52 0 0
33 53 0 0
33 54 0 0
33 55 0 0
33 56 0 0
33 57 0 0
33 58 0 0
33 59 0 0
33 60 0 0
33 61 0 0
33 62 0 0
33 63 0 0
33 64 0 0
33 65 0 0
33 66 0 0
33 67 0 0
33 68 0 0
33 69 0 0
33 70 0 0

34 1 0 0
34 2 0 0
34 3 0 0
34 4 0 0
34 5 0 0
34 6 0 0
34 7 0 0
34 8 0.0373333 0.190451
34 9 0.331167 0.49715
34 10 0 0
34 11 0 0
34 12 0 0
34 13 0 0
34 14 0 0
34 15 0 0
34 16 0 0
34 17 0 0
34 18 0 0
34 19 0 0
34 20 0 0
34 21 0 0
34 22 0 0
34 23 0 0
34 24 0 0
34 25 0 0
34 26 0 0
34 27 0 0
34 28 0 0
34 29 0 0
34 30 0 0
34 31 0.117667 0.322221
34 32 0.5905 0.537713
34 33 1.101 0.697479
34 34 1.462 0.782666
34 35 0.257833 0.452053
34 36 0.987 0.669445
34 37 0.509 0.500583
34 38 0.023 0.149898
34 39 0 0
34 40 0 0
34 41 0 0
34 42 0 0
34 43 0 0
34 44 0 0
34 45 0 0
34 46 0 0
34 47 0 0
34 48 0 0
34 49 0 0
34 50 0 0
34 51 0 0
34 52 0 0
34 53 0 0
34 54 0 0
34 55 0 0
34 56 0 0
34 57 0 0
34 58 0 0
34 59 0 0
34 60 0 0
34 61 0 0
34 62 0 0
34 63 0 0
34 64 0.0148333 0.120888
34 65 0.00216667 0.0464976
34 66 0 0
34 67 0 0
34 68 0 0
34 69 0 0
34 70 0 0

35 1 0 0
35 2 0 0
35 3 0 0
35 4 0 0
35 5 0 0
35 6 0 0
35 7 0.000166667 0.0129078
35 8 0.0441667 0.205471
35 9 0.138667 0.345594
35 10 0 0
35 11 0 0
35 12 0 0
35 13 0 0
35 14 0 0
35 15 0 0
35 16 0 0
35 17 0 0
35 18 0 0
35 19 0 0
35 20 0 0
35 21 0 0
35 22 0 0
35 23 0 0
35 24 0 0
35 25 0 0
35 26 0 0
35 27 0 0
35 28 0 0
35 29 0 0
35 30 0 0
35 31 0 0
35 32 0.0015 0.0387006
35 33 0.0573333 0.233194
35 34 0.257833 0.452053
35 35 0.495667 0.58338
35 36 0.0681667 0.252031
35 37 0.000666667 0.0258119
35 38 0 0
35 39 0 0
35 40 0 0
35 41 0 0
35 42 0 0
35 43 0 0
35 44 0 0
35 45 0 0
35 46 0 0
35 47 0 0
35 48 0 0
35 49 0 0
35 50 0 0
35 51 0 0
35 52 0 0
35 53 0 0
35 54 0 0
35 55 0 0
35 56 0 0
35 57 0 0
35 58 0 0
35 59 0 0
35 60 0 0
35 61 0 0
35 62 0 0
35 63 0.0268333 0.161593
35 64 0.119667 0.331182
35 65 0.0211667 0.143942
35 66 0 0
35 67 0 0
35 68 0 0
35 69 0 0
35 70 0 0

36 1 0 0
36 2 0 0
36 3 0 0
36 4 0 0
36 5 0 0
36 6 0 0
36 7 0 0
36 8 0 0
36 9 0.004 0.063117
36 10 0 0
36 11 0 0
36 12 0 0
36 13 0 0
36 14 0 0
36 15 0 0
36 16 0 0
36 17 0 0
36 18 0 0
36 19 0 0
36 20 0 0
36 21 0 0
36 22 0 0
36 23 0 0
36 24 0 0
36 25 0 0
36 26 0 0
36 27 0 0
36 28 0 0
36 29 0 0
36 30 0.009 0.0944369
36 31 0.291833 0.482014
36 32 0.984 0.508987
36 33 1.3175 0.619713
36 34 0.987 0.669445
36 35 0.0681667 0.252031
36 36 1.47783 0.654346
36 37 0.839333 0.438003
36 38 0.0941667 0.29207
36 39 0 0
36 40 0 0
36 41 0 0
36 42 0 0
36 43 0 0
36 44 0 0
36 45 0 0
36 46 0 0
36 47 0 0
36 48 0 0
36 49 0 0
36 50 0 0
36 51 0 0
36 52 0 0
36 53 0 0
36 54 0 0
36 55 0 0
36 56 0 0
36 57 0 0
36 58 0 0
36 59 0 0
36 60 0 0
36 61 0 0
36 62 0 0
36 63 0 0
36 64 0.0025 0.0499374
36 65 0.000166667 0.0129078
36 66 0 0
36 67 0 0
36 68 0 0
36 69 0 0
36 70 0 0

37 1 0 0
37 2 0 0
37 3 0 0
37 4 0 0
37 5 0 0
37 6 0 0
37 7 0 0
37 8 0 0
37 9 0 0
37 10 0 0
37 11 0 0
37 12 0 0
37 13 0 0
37 14 0 0
37 15 0 0
37 16 0 0
37 17 0 0
37 18 0 0
37 19 0 0
37 20 0 0
37 21 0 0
37 22 0 0
37 23 0 0
37 24 0 0
37 25 0 0
37 26 0 0
37 27 0 0
37 28 0 0
37 29 0.0045 0.0669327
37 30 0.342333 0.530219
37 31 0.959333 0.744115
37 32 1.33783 0.689462
37 33 0.919 0.527359
37 34 0.509 0.500583
37 35 0.000666667 0.0258119
37 36 0.839333 0.438003
37 37 1.71283 0.771169
37 38 0.675167 0.584779
37 39 0.0295 0.169202
37 40 0 0
37 41 0 0
37 42 0 0
37 43 0 0
37 44 0 0
37 45 0 0
37 46 0 0
37 47 0 0
37 48 0 0
37 49 0 0
37 50 0 0
37 51 0 0
37 52 0 0
37 53 0 0
37 54 0 0
37 55 0 0
37 56 0 0
37 57 0 0
37 58 0 0
37 59 0 0
37 60 0 0
37 61 0 0
37 62 0 0
37 63 0.00233333 0.0482487
37 64 0.0015 0.0387002
37 65 0 0
37 66 0 0
37 67 0 0
37 68 0 0
37 69 0 0
37 70 0 0

38 1 0 0
38 2 0 0
38 3 0 0
38 4 0 0
38 5 0 0
38 6 0 0
38 7 0 0
38 8 0 0
38 9 0 0
38 10 0 0
38 11 0 0
38 12 0 0
38 13 0 0
38 14 0 0
38 15 0 0
38 16 0 0
38 17 0 0
38 18 0 0
38 19 0 0
38 20 0 0
38 21 0 0
38 22 0 0
38 23 0 0
38 24 0 0
38 25 0 0
38 26 0 0
38 27 0 0
38 28 0.00983333 0.0986728
38 29 0.5015 0.526936
38 30 1.01933 0.743174
38 31 0.917333 0.608962
38 32 0.600167 0.52056
38 33 0.2395 0.427956
38 34 0.023 0.149898
38 35 0 0
38 36 0.0941667 0.29207
38 37 0.675167 0.584779
38 38 1.5225 0.760806
38 39 0.645833 0.53952
38 40 0.134167 0.341326
38 41 0.0163333 0.126755
38 42 0 0
38 43 0 0
38 44 0 0
38 45 0 0
38 46 0 0
38 47 0 0
38 48 0 0
38 49 0 0
38 50 0 0
38 51 0 0
38 52 0 0
38 53 0 0
38 54 0 0
38 55 0 0
38 56 0 0
38 57 0 0
38 58 0 0
38 59 0 0
38 60 0 0
38 61 0 0
38 62 0.000166667 0.0129087
38 63 0.0101667 0.100315
38 64 0.000666667 0.0258113
38 65 0 0
38 66 0 0
38 67 0 0
38 68 0 0
38 69 0 0
38 70 0 0

39 1 0 0
39 2 0 0
39 3 0 0
39 4 0 0
39 5 0 0
39 6 0 0
39 7 0 0
39 8 0 0
39 9 0 0
39 10 0 0
39 11 0 0
39 12 0 0
39 13 0 0
39 14 0 0
39 15 0 0
39 16 0 0
39 17 0 0
39 18 0 0
39 19 0 0
39 20 0 0
39 21 0 0
39 22 0 0
39 23 0 0
39 24 0 0
39 25 0 0
39 26 0 0
39 27 0.0103333 0.101127
39 28 0.4895 0.518555
39 29 1.0985 0.74374
39 30 0.725 0.580572
39 31 0.1755 0.395863
39 32 0.0125 0.111099
39 33 0.000166667 0.0129082
39 34 0 0
39 35 0 0
39 36 0 0
39 37 0.0295 0.169202
39 38 0.645833 0.53952
39 39 1.42083 0.730565
39 40 0.800333 0.58436
39 41 0.260333 0.465711
39 42 0.00933333 0.0961597
39 43 0 0
39 44 0 0
39 45 0 0
39 46 0 0
39 47 0 0
39 48 0 0
39 49 0 0
39 50 0 0
39 51 0 0
39 52 0 0
39 53 0 0
39 54 0 0
39 55 0 0
39 56 0 0
39 57 0 0
39 58 0 0
39 59 0 0
39 60 0 0
39 61 0 0
39 62 0.0115 0.106622
39 63 0.0005 0.0223548
39 64 0 0
39 65 0 0
39 66 0 0
39 67 0 0
39 68 0 0
39 69 0 0
39 70 0 0

40 1 0 0
40 2 0 0
40 3 0 0
40 4 0 0
40 5 0 0
40 6 0 0
40 7 0 0
40 8 0 0
40 9 0 0
40 10 0 0
40 11 0 0
40 12 0 0
40 13 0 0
40 14 0 0
40 15 0 0
40 16 0 0
40 17 0 0
40 18 0 0
40 19 0 0
40 20 0 0
40 21 0 0
40 22 0 0
40 23 0 0
40 24 0 0
40 25 0 0
40 26 0 0
40 27 0.4875 0.500853
40 28 1.11383 0.688145
40 29 1.08883 0.71012
40 30 0.389 0.543152
40 31 0.0425 0.204185
40 32 0 0
40 33 0 0
40 34 0 0
40 35 0 0
40 36 0 0
40 37 0 0
40 38 0.134167 0.341326
40 39 0.800333 0.58436
40 40 1.73833 0.848043
40 41 1.00233 0.785912
40 42 0.550167 0.513319
40 43 0.000333333 0.0182545
40 44 0 0
40 45 0 0
40 46 0 0
40 47 0 0
40 48 0 0
40 49 0 0
40 50 0 0
40 51 0 0
40 52 0 0
40 53 0 0
40 54 0 0
40 55 0 0
40 56 0 0
40 57 0 0
40 58 0 0
40 59 0 0
40 60 0 0
40 61 0.00233333 0.0482487
40 62 0.000833333 0.0288545
40 63 0 0
40 64 0 0
40 65 0 0
40 66 0 0
40 67 0 0
40 68 0 0
40 69 0 0
40 70 0 0

41 1 0 0
41 2 0 0
41 3 0 0
41 4 0 0
41 5 0 0
41 6 0 0
41 7 0 0
41 8 0 0
41 9 0 0
41 10 0 0
41 11 0 0
41 12 0.503 0.514442
41 13 0.226833 0.420372
41 14 0.0175 0.131122
41 15 0 0
41 16 0 0
41 17 0 0
41 18 0 0
41 19 0 0
41 20 0 0
41 21 0 0
41 22 0 0
41 23 0 0
41 24 0 0
41 25 0.001 0.0316065
41 26 0.633833 0.531735
41 27 0.937 0.707119
41 28 0.906833 0.697977
41 29 0.9615 0.677252
41 30 0.398333 0.494649
41 31 0.0486667 0.215166
41 32 0 0
41 33 0 0
41 34 0 0
41 35 0 0
41 36 0 0
41 37 0 0
41 38 0.0163333 0.126755
41 39 0.260333 0.465711
41 40 1.00233 0.785912
41 41 2.33833 0.842132
41 42 1.08283 0.673772
41 43 0.0631667 0.243262
41 44 0.0005 0.0223549
41 45 0 0
41 46 0 0
41 47 0 0
41 48 0 0
41 49 0 0
41 50 0 0
41 51 0 0
41 52 0 0
41 53 0.001 0.0316067
41 54 0.184 0.392192
41 55 0.021 0.143388
41 56 0.00183333 0.0427833
41 57 0.000166667 0.0129078
41 58 0 0
41 59 0 0
41 60 0 0
41 61 0 0
41 62 0 0
41 63 0 0
41 64 0 0
41 65 0 0
41 66 0 0
41 67 0 0
41 68 0 0
41 69 0 0
41 70 0 0

42 1 0 0
42 2 0 0
42 3 0 0
42 4 0 0
42 5 0 0
42 6 0 0
42 7 0 0
42 8 0 0
42 9 0 0
42 10 0 0
42 11 0 0
42 12 0.371667 0.48359
42 13 0.0905 0.28689
42 14 0 0
42 15 0 0
42 16 0 0
42 17 0 0
42 18 0 0
42 19 0 0
42 20 0 0
42 21 0 0
42 22 0 0
42 23 0 0
42 24 0.186667 0.391354
42 25 0.608 0.520264
42 26 1.39667 0.635067
42 27 1.90883 0.754881
42 28 0.752667 0.487672
42 29 0.0825 0.275123
42 30 0 0
42 31 0 0
42 32 0 0
42 33 0 0
42 34 0 0
42 35 0 0
42 36 0 0
42 37 0 0
42 38 0 0
42 39 0.00933333 0.0961597
42 40 0.550167 0.513319
42 41 1.08283 0.673772
42 42 2.31117 0.767927
42 43 1.04367 0.590002
42 44 0.138333 0.355722
42 45 0.00116667 0.0341371
42 46 0 0
42 47 0 0
42 48 0 0
42 49 0 0
42 50 0 0
42 51 0 0
42 52 0 0
42 53 0 0
42 54 0.071 0.257468
42 55 0.00166667 0.0407914
42 56 0 0
42 57 0 0
42 58 0 0
42 59 0 0
42 60 0 0
42 61 0 0
42 62 0 0
42 63 0 0
42 64 0 0
42 65 0 0
42 66 0 0
42 67 0 0
42 68 0 0
42 69 0 0
42 70 0 0

43 1 0 0
43 2 0 0
43 3 0 0
43 4 0 0
43 5 0 0
43 6 0 0
43 7 0 0
43 8 0 0
43 9 0 0
43 10 0 0
43 11 0 0
43 12 0.0401667 0.196356
43 13 0 0
43 14 0 0
43 15 0 0
43 16 0 0
43 17 0 0
43 18 0 0
43 19 0 0
43 20 0 0
43 21 0 0
43 22 0 0
43 23 0.1925 0.394256
43 24 0.488167 0.710056
43 25 0.937167 0.722405
43 26 1.05817 0.613834
43 27 0.9235 0.559156
43 28 0.00883333 0.0935674
43 29 0 0
43 30 0 0
43 31 0 0
43 32 0 0
43 33 0 0
43 34 0 0
43 35 0 0
43 36 0 0
43 37 0 0
43 38 0 0
43 39 0 0
43 40 0.000333333 0.0182545
43 41 0.0631667 0.243262
43 42 1.04367 0.590002
43 43 1.613 0.740861
43 44 0.5905 0.592847
43 45 0.134667 0.343309
43 46 0.0035 0.0590538
43 47 0 0
43 48 0 0
43 49 0 0
43 50 0 0
43 51 0 0
43 52 0 0
43 53 0 0
43 54 0 0
43 55 0 0
43 56 0 0
43 57 0 0
43 58 0 0
43 59 0 0
43 60 0 0
43 61 0 0
43 62 0 0
43 63 0 0
43 64 0 0
43 65 0 0
43 66 0 0
43 67 0 0
43 68 0 0
43 69 0 0
43 70 0 0

44 1 0 0
44 2 0 0
44 3 0 0
44 4 0 0
44 5 0 0
44 6 0 0
44 7 0 0
44 8 0 0
44 9 0 0
44 10 0 0
44 11 0 0
44 12 0.000166667 0.0129087
44 13 0 0
44 14 0 0
44 15 0 0
44 16 0 0
44 17 0 0
44 18 0 0
44 19 0 0
44 20 0 0
44 21 0 0
44 22 0 0
44 23 0.566 0.519909
44 24 0.664833 0.590619
44 25 0.719667 0.624043
44 26 0.239333 0.440876
44 27 0.0776667 0.278035
44 28 0 0
44 29 0 0
44 30 0 0
44 31 0 0
44 32 0 0
44 33 0 0
44 34 0 0
44 35 0 0
44 36 0 0
44 37 0 0
44 38 0 0
44 39 0 0
44 40 0 0
44 41 0.0005 0.0223549
44 42 0.138333 0.355722
44 43 0.5905 0.592847
44 44 1.278 0.738962
44 45 0.53 0.574256
44 46 0.089 0.285924
44 47 0 0
44 48 0 0
44 49 0 0
44 50 0 0
44 51 0 0
44 52 0 0
44 53 0 0
44 54 0 0
44 55 0 0
44 56 0 0
44 57 0 0
44 58 0 0
44 59 0 0
44 60 0 0
44 61 0 0
44 62 0 0
44 63 0 0
44 64 0 0
44 65 0 0
44 66 0 0
44 67 0 0
44 68 0 0
44 69 0 0
44 70 0 0

45 1 0 0
45 2 0 0
45 3 0 0
45 4 0 0
45 5 0 0
45 6 0 0
45 7 0 0
45 8 0 0
45 9 0 0
45 10 0 0
45 11 0 0
45 12 0 0
45 13 0 0
45 14 0 0
45 15 0 0
45 16 0 0
45 17 0 0
45 18 0 0
45 19 0 0
45 20 0 0
45 21 0 0
45 22 0 0
45 23 0.351667 0.560345
45 24 0.2525 0.436369
45 25 0.246333 0.435099
45 26 0.029 0.167803
45 27 0 0
45 28 0 0
45 29 0 0
45 30 0 0
45 31 0 0
45 32 0 0
45 33 0 0
45 34 0 0
45 35 0 0
45 36 0 0
45 37 0 0
45 38 0 0
45 39 0 0
45 40 0 0
45 41 0 0
45 42 0.00116667 0.0341371
45 43 0.134667 0.343309
45 44 0.53 0.574256
45 45 0.9825 0.732487
45 46 0.445833 0.531414
45 47 0.0181667 0.133552
45 48 0.0005 0.0223548
45 49 0 0
45 50 0 0
45 51 0 0
45 52 0 0
45 53 0 0
45 54 0 0
45 55 0 0
45 56 0 0
45 57 0 0
45 58 0.000166667 0.0129082
45 59 0 0
45 60 0 0
45 61 0 0
45 62 0 0
45 63 0 0
45 64 0 0
45 65 0 0
45 66 0 0
45 67 0 0
45 68 0 0
45 69 0 0
45 70 0 0

46 1 0 0
46 2 0 0
46 3 0 0
46 4 0 0
46 5 0 0
46 6 0 0
46 7 0 0
46 8 0 0
46 9 0 0
46 10 0 0
46 11 0 0
46 12 0 0
46 13 0 0
46 14 0 0
46 15 0 0
46 16 0 0
46 17 0 0
46 18 0 0
46 19 0 0
46 20 0 0
46 21 0 0
46 22 0 0
46 23 0.11 0.313943
46 24 0.0055 0.0739588
46 25 0.0005 0.0223548
46 26 0.000333333 0.0182545
46 27 0 0
46 28 0 0
46 29 0 0
46 30 0 0
46 31 0 0
46 32 0 0
46 33 0 0
46 34 0 0
46 35 0 0
46 36 0 0
46 37 0 0
46 38 0 0
46 39 0 0
46 40 0 0
46 41 0 0
46 42 0 0
46 43 0.0035 0.0590538
46 44 0.089 0.285924
46 45 0.445833 0.531414
46 46 0.802167 0.670593
46 47 0.2685 0.461962
46 48 0.0451667 0.207673
46 49 0.00233333 0.0482486
46 50 0 0
46 51 0 0
46 52 0 0
46 53 0 0
46 54 0 0
46 55 0 0
46 56 0 0
46 57 0.00533333 0.0728358
46 58 0 0
46 59 0 0
46 60 0 0
46 61 0 0
46 62 0 0
46 63 0 0
46 64 0 0
46 65 0 0
46 66 0 0
46 67 0 0
46 68 0 0
46 69 0 0
46 70 0 0

47 1 0 0
47 2 0 0
47 3 0 0
47 4 0 0
47 5 0 0
47 6 0 0
47 7 0 0
47 8 0 0
47 9 0 0
47 10 0 0
47 11 0 0
47 12 0 0
47 13 0 0
47 14 0 0
47 15 0 0
47 16 0 0
47 17 0 0
47 18 0 0
47 19 0 0
47 20 0 0
47 21 0 0
47 22 0 0
47 23 0.0065 0.0803587
47 24 0 0
47 25 0 0
47 26 0 0
47 27 0 0
47 28 0 0
47 29 0 0
47 30 0 0
47 31 0 0
47 32 0 0
47 33 0 0
47 34 0 0
47 35 0 0
47 36 0 0
47 37 0 0
47 38 0 0
47 39 0 0
47 40 0 0
47 41 0 0
47 42 0 0
47 43 0 0
47 44 0 0
47 45 0.0181667 0.133552
47 46 0.2685 0.461962
47 47 0.775333 0.672447
47 48 0.425833 0.518806
47 49 0.0703333 0.256355
47 50 0 0
47 51 0 0
47 52 0 0
47 53 0 0
47 54 0 0
47 55 0 0
47 56 0.00283333 0.0531521
47 57 0.000333333 0.0182546
47 58 0 0
47 59 0 0
47 60 0 0
47 61 0 0
47 62 0 0
47 63 0 0
47 64 0 0
47 65 0 0
47 66 0 0
47 67 0 0
47 68 0 0
47 69 0 0
47 70 0 0

48 1 0 0
48 2 0 0
48 3 0 0
48 4 0 0
48 5 0 0
48 6 0 0
48 7 0 0
48 8 0 0
48 9 0 0
48 10 0 0
48 11 0 0
48 12 0 0
48 13 0 0
48 14 0 0
48 15 0 0
48 16 0 0
48 17 0 0
48 18 0 0
48 19 0 0
48 20 0 0
48 21 0 0
48 22 0 0
48 23 0.00233333 0.0482478
48 24 0 0
48 25 0 0
48 26 0 0
48 27 0 0
48 28 0 0
48 29 0 0
48 30 0 0
48 31 0 0
48 32 0 0
48 33 0 0
48 34 0 0
48 35 0 0
48 36 0 0
48 37 0 0
48 38 0 0
48 39 0 0
48 40 0 0
48 41 0 0
48 42 0 0
48 43 0 0
48 44 0 0
48 45 0.0005 0.0223548
48 46 0.0451667 0.207673
48 47 0.425833 0.518806
48 48 0.911667 0.678382
48 49 0.434167 0.528516
48 50 0.0323333 0.176891
48 51 0.003 0.0546892
48 52 0.0005 0.0223549
48 53 0 0
48 54 0 0
48 55 0.003 0.0546888
48 56 0 0
48 57 0 0
48 58 0 0
48 59 0 0
48 60 0 0
48 61 0 0
48 62 0 0
48 63 0 0
48 64 0 0
48 65 0 0
48 66 0 0
48 67 0 0
48 68 0 0
48 69 0 0
48 70 0 0

49 1 0 0
49 2 0 0
49 3 0 0
49 4 0 0
49 5 0 0
49 6 0 0
49 7 0 0
49 8 0 0
49 9 0 0
49 10 0 0
49 11 0 0
49 12 0 0
49 13 0 0
49 14 0 0
49 15 0 0
49 16 0 0
49 17 0 0
49 18 0 0
49 19 0 0
49 20 0 0
49 21 0 0
49 22 0 0
49 23 0.000666667 0.0258115
49 24 0 0
49 25 0 0
49 26 0 0
49 27 0 0
49 28 0 0
49 29 0 0
49 30 0 0
49 31 0 0
49 32 0 0
49 33 0 0
49 34 0 0
49 35 0 0
49 36 0 0
49 37 0 0
49 38 0 0
49 39 0 0
49 40 0 0
49 41 0 0
49 42 0 0
49 43 0 0
49 44 0 0
49 45 0 0
49 46 0.00233333 0.0482486
49 47 0.0703333 0.256355
49 48 0.434167 0.528516
49 49 0.955 0.693526
49 50 0.477833 0.538677
49 51 0.309667 0.464518
49 52 0.0255 0.157636
49 53 0.00233333 0.0482472
49 54 0.000833333 0.0288558
49 55 0 0
49 56 0 0
49 57 0 0
49 58 0 0
49 59 0 0
49 60 0 0
49 61 0 0
49 62 0 0
49 63 0 0
49 64 0 0
49 65 0 0
49 66 0 0
49 67 0 0
49 68 0 0
49 69 0 0
49 70 0 0

50 1 0 0
50 2 0 0
50 3 0 0
50 4 0 0
50 5 0 0
50 6 0 0
50 7 0 0
50 8 0 0
50 9 0 0
50 10 0 0
50 11 0 0
50 12 0 0
50 13 0 0
50 14 0 0
50 15 0 0
50 16 0 0
50 17 0 0
50 18 0 0
50 19 0 0
50 20 0 0
50 21 0.011 0.104304
50 22 0.0295 0.169202
50 23 0.0045 0.0669343
50 24 0 0
50 25 0 0
50 26 0 0
50 27 0 0
50 28 0 0
50 29 0 0
50 30 0 0
50 31 0 0
50 32 0 0
50 33 0 0
50 34 0 0
50 35 0 0
50 36 0 0
50 37 0 0
50 38 0 0
50 39 0 0
50 40 0 0
50 41 0 0
50 42 0 0
50 43 0 0
50 44 0 0
50 45 0 0
50 46 0 0
50 47 0 0
50 48 0.0323333 0.176891
50 49 0.477833 0.538677
50 50 0.782333 0.655452
50 51 0.469167 0.549879
50 52 0.012 0.108886
50 53 0 0
50 54 0 0
50 55 0 0
50 56 0 0
50 57 0 0
50 58 0 0
50 59 0 0
50 60 0 0
50 61 0 0
50 62 0 0
50 63 0 0
50 64 0 0
50 65 0 0
50 66 0 0
50 67 0 0
50 68 0 0
50 69 0 0
50 70 0 0

51 1 0 0
51 2 0 0
51 3 0 0
51 4 0 0
51 5 0 0
51 6 0 0
51 7 0 0
51 8 0 0
51 9 0 0
51 10 0 0
51 11 0 0
51 12 0 0
51 13 0 0
51 14 0 0
51 15 0 0
51 16 0 0
51 17 0 0
51 18 0 0
51 19 0.00416667 0.0644141
51 20 0.0326667 0.1787
51 21 0.0338333 0.180799
51 22 0.012 0.108889
51 23 0 0
51 24 0 0
51 25 0 0
51 26 0 0
51 27 0 0
51 28 0 0
51 29 0 0
51 30 0 0
51 31 0 0
51 32 0 0
51 33 0 0
51 34 0 0
51 35 0 0
51 36 0 0
51 37 0 0
51 38 0 0
51 39 0 0
51 40 0 0
51 41 0 0
51 42 0 0
51 43 0 0
51 44 0 0
51 45 0 0
51 46 0 0
51 47 0 0
51 48 0.003 0.0546892
51 49 0.309667 0.464518
51 50 0.469167 0.549879
51 51 0.984333 0.718855
51 52 0.313667 0.48506
51 53 0.00233333 0.0482498
51 54 0 0
51 55 0 0
51 56 0 0
51 57 0 0
51 58 0 0
51 59 0 0
51 60 0 0
51 61 0 0
51 62 0 0
51 63 0 0
51 64 0 0
51 65 0 0
51 66 0 0
51 67 0 0
51 68 0 0
51 69 0 0
51 70 0 0

52 1 0 0
52 2 0 0
52 3 0 0
52 4 0 0
52 5 0 0
52 6 0 0
52 7 0 0
52 8 0 0
52 9 0 0
52 10 0 0
52 11 0 0
52 12 0 0
52 13 0 0
52 14 0 0
52 15 0.0005 0.0223549
52 16 0.00783333 0.0881576
52 17 0.0353333 0.187315
52 18 0.0823333 0.276076
52 19 0.339667 0.480576
52 20 0.248667 0.434172
52 21 0.0183333 0.134152
52 22 0 0
52 23 0 0
52 24 0 0
52 25 0 0
52 26 0 0
52 27 0 0
52 28 0 0
52 29 0 0
52 30 0 0
52 31 0 0
52 32 0 0
52 33 0 0
52 34 0 0
52 35 0 0
52 36 0 0
52 37 0 0
52 38 0 0
52 39 0 0
52 40 0 0
52 41 0 0
52 42 0 0
52 43 0 0
52 44 0 0
52 45 0 0
52 46 0 0
52 47 0 0
52 48 0.0005 0.0223549
52 49 0.0255 0.157636
52 50 0.012 0.108886
52 51 0.313667 0.48506
52 52 1.072 0.736967
52 53 0.489 0.5418
52 54 0.001 0.0316065
52 55 0 0
52 56 0 0
52 57 0 0
52 58 0 0
52 59 0 0
52 60 0 0
52 61 0 0
52 62 0 0
52 63 0 0
52 64 0 0
52 65 0 0
52 66 0 0
52 67 0 0
52 68 0 0
52 69 0 0
52 70 0 0

53 1 0 0
53 2 0 0
53 3 0 0
53 4 0 0
53 5 0 0
53 6 0 0
53 7 0 0
53 8 0 0
53 9 0 0
53 10 0 0
53 11 0 0
53 12 0.000166667 0.0129085
53 13 0.286833 0.452655
53 14 0.512167 0.55606
53 15 0.537167 0.644432
53 16 0.494333 0.55616
53 17 0.396333 0.514064
53 18 0.1915 0.398961
53 19 0.288667 0.454245
53 20 0.118167 0.322817
53 21 0.00133333 0.0364922
53 22 0 0
53 23 0 0
53 24 0 0
53 25 0 0
53 26 0.0378333 0.190799
53 27 0 0
53 28 0 0
53 29 0 0
53 30 0 0
53 31 0 0
53 32 0 0
53 33 0 0
53 34 0 0
53 35 0 0
53 36 0 0
53 37 0 0
53 38 0 0
53 39 0 0
53 40 0 0
53 41 0.001 0.0316067
53 42 0 0
53 43 0 0
53 44 0 0
53 45 0 0
53 46 0 0
53 47 0 0
53 48 0 0
53 49 0.00233333 0.0482472
53 50 0 0
53 51 0.00233333 0.0482498
53 52 0.489 0.5418
53 53 1.77183 0.858533
53 54 0.686 0.622697
53 55 0.470333 0.500437
53 56 0 0
53 57 0 0
53 58 0 0
53 59 0 0
53 60 0 0
53 61 0 0
53 62 0 0
53 63 0 0
53 64 0 0
53 65 0 0
53 66 0 0
53 67 0 0
53 68 0 0
53 69 0 0
53 70 0 0

54 1 0 0
54 2 0 0
54 3 0 0
54 4 0 0
54 5 0 0
54 6 0 0
54 7 0 0
54 8 0 0
54 9 0 0
54 10 0 0
54 11 0.0005 0.022355
54 12 0.195 0.397458
54 13 0.9405 0.621527
54 14 1.15783 0.45341
54 15 0.647333 0.581355
54 16 0.0955 0.309911
54 17 0.024 0.153042
54 18 0.00233333 0.0482509
54 19 0.00216667 0.0464978
54 20 0.0005 0.0223548
54 21 0 0
54 22 0 0
54 23 0 0
54 24 0 0
54 25 0 0
54 26 0.263833 0.466063
54 27 0.0308333 0.172863
54 28 0.0005 0.0223549
54 29 0 0
54 30 0 0
54 31 0 0
54 32 0 0
54 33 0 0
54 34 0 0
54 35 0 0
54 36 0 0
54 37 0 0
54 38 0 0
54 39 0 0
54 40 0 0
54 41 0.184 0.392192
54 42 0.071 0.257468
54 43 0 0
54 44 0 0
54 45 0 0
54 46 0 0
54 47 0 0
54 48 0 0
54 49 0.000833333 0.0288558
54 50 0 0
54 51 0 0
54 52 0.001 0.0316065
54 53 0.686 0.622697
54 54 1.75517 0.659218
54 55 1.22033 0.438314
54 56 0.054 0.226026
54 57 0.000166667 0.0129085
54 58 0 0
54 59 0 0
54 60 0 0
54 61 0 0
54 62 0 0
54 63 0 0
54 64 0 0
54 65 0 0
54 66 0 0
54 67 0 0
54 68 0 0
54 69 0 0
54 70 0 0

55 1 0 0
55 2 0 0
55 3 0 0
55 4 0 0
55 5 0 0
55 6 0 0
55 7 0 0
55 8 0 0
55 9 0 0
55 10 0 0
55 11 0.0388333 0.193202
55 12 0.138167 0.349406
55 13 1.02767 0.623881
55 14 1.2145 0.473461
55 15 0.570167 0.529229
55 16 0.0165 0.127395
55 17 0 0
55 18 0 0
55 19 0 0
55 20 0 0
55 21 0 0
55 22 0 0
55 23 0 0
55 24 0 0
55 25 0 0
55 26 0.0331667 0.179068
55 27 0 0
55 28 0 0
55 29 0 0
55 30 0 0
55 31 0 0
55 32 0 0
55 33 0 0
55 34 0 0
55 35 0 0
55 36 0 0
55 37 0 0
55 38 0 0
55 39 0 0
55 40 0 0
55 41 0.021 0.143388
55 42 0.00166667 0.0407914
55 43 0 0
55 44 0 0
55 45 0 0
55 46 0 0
55 47 0 0
55 48 0.003 0.0546888
55 49 0 0
55 50 0 0
55 51 0 0
55 52 0 0
55 53 0.470333 0.500437
55 54 1.22033 0.438314
55 55 2.06067 0.768963
55 56 0.771667 0.638122
55 57 0.59 0.519841
55 58 0 0
55 59 0 0
55 60 0 0
55 61 0 0
55 62 0 0
55 63 0 0
55 64 0 0
55 65 0 0
55 66 0 0
55 67 0 0
55 68 0 0
55 69 0 0
55 70 0 0

56 1 0 0
56 2 0 0
56 3 0 0
56 4 0 0
56 5 0 0
56 6 0 0
56 7 0 0
56 8 0 0
56 9 0 0
56 10 0.000333333 0.0182545
56 11 0.384333 0.489504
56 12 0.4395 0.496996
56 13 0.5265 0.585646
56 14 0.112833 0.332828
56 15 0.0015 0.0387002
56 16 0 0
56 17 0 0
56 18 0 0
56 19 0 0
56 20 0 0
56 21 0 0
56 22 0 0
56 23 0 0
56 24 0 0
56 25 0 0
56 26 0.000166667 0.0129088
56 27 0 0
56 28 0 0
56 29 0 0
56 30 0 0
56 31 0 0
56 32 0 0
56 33 0 0
56 34 0 0
56 35 0 0
56 36 0 0
56 37 0 0
56 38 0 0
56 39 0 0
56 40 0 0
56 41 0.00183333 0.0427833
56 42 0 0
56 43 0 0
56 44 0 0
56 45 0 0
56 46 0 0
56 47 0.00283333 0.0531521
56 48 0 0
56 49 0 0
56 50 0 0
56 51 0 0
56 52 0 0
56 53 0 0
56 54 0.054 0.226026
56 55 0.771667 0.638122
56 56 1.60333 0.561539
56 57 1.27017 0.454806
56 58 0.013 0.113271
56 59 0.000166667 0.012908
56 60 0 0
56 61 0 0
56 62 0 0
56 63 0 0
56 64 0 0
56 65 0 0
56 66 0 0
56 67 0 0
56 68 0 0
56 69 0 0
56 70 0 0

57 1 0 0
57 2 0 0
57 3 0 0
57 4 0 0
57 5 0 0
57 6 0.00316667 0.0561849
57 7 0.00133333 0.0364902
57 8 0.0005 0.0223551
57 9 0 0
57 10 0.0216667 0.145598
57 11 0.542167 0.538718
57 12 0.486667 0.499813
57 13 0.354167 0.507361
57 14 0.0111667 0.105079
57 15 0 0
57 16 0 0
57 17 0 0
57 18 0 0
57 19 0 0
57 20 0 0
57 21 0 0
57 22 0 0
57 23 0 0
57 24 0 0
57 25 0 0
57 26 0 0
57 27 0 0
57 28 0 0
57 29 0 0
57 30 0 0
57 31 0 0
57 32 0 0
57 33 0 0
57 34 0 0
57 35 0 0
57 36 0 0
57 37 0 0
57 38 0 0
57 39 0 0
57 40 0 0
57 41 0.000166667 0.0129078
57 42 0 0
57 43 0 0
57 44 0 0
57 45 0 0
57 46 0.00533333 0.0728358
57 47 0.000333333 0.0182546
57 48 0 0
57 49 0 0
57 50 0 0
57 51 0 0
57 52 0 0
57 53 0 0
57 54 0.000166667 0.0129085
57 55 0.59 0.519841
57 56 1.27017 0.454806
57 57 1.87183 0.701708
57 58 0.362833 0.519784
57 59 0.0876667 0.284579
57 60 0.00533333 0.0728358
57 61 0 0
57 62 0 0
57 63 0 0
57 64 0 0
57 65 0 0
57 66 0 0
57 67 0 0
57 68 0 0
57 69 0 0
57 70 0 0

58 1 0 0
58 2 0 0
58 3 0 0
58 4 0.002 0.0446755
58 5 0.0558333 0.23391
58 6 0.0966667 0.300531
58 7 0.0256667 0.159186
58 8 0.002 0.0446764
58 9 0 0
58 10 0.187167 0.398504
58 11 0.322667 0.493517
58 12 0.0633333 0.243547
58 13 0.0183333 0.134152
58 14 0 0
58 15 0 0
58 16 0 0
58 17 0 0
58 18 0 0
58 19 0 0
58 20 0 0
58 21 0 0
58 22 0 0
58 23 0 0
58 24 0 0
58 25 0 0
58 26 0 0
58 27 0 0
58 28 0 0
58 29 0 0
58 30 0 0
58 31 0 0
58 32 0 0
58 33 0 0
58 34 0 0
58 35 0 0
58 36 0 0
58 37 0 0
58 38 0 0
58 39 0 0
58 40 0 0
58 41 0 0
58 42 0 0
58 43 0 0
58 44 0 0
58 45 0.000166667 0.0129082
58 46 0 0
58 47 0 0
58 48 0 0
58 49 0 0
58 50 0 0
58 51 0 0
58 52 0 0
58 53 0 0
58 54 0 0
58 55 0 0
58 56 0.013 0.113271
58 57 0.362833 0.519784
58 58 0.918333 0.716692
58 59 0.547 0.593113
58 60 0.189 0.398258
58 61 0 0
58 62 0 0
58 63 0 0
58 64 0 0
58 65 0 0
58 66 0 0
58 67 0 0
58 68 0 0
58 69 0 0
58 70 0 0

59 1 0 0
59 2 0 0
59 3 0.005 0.0705326
59 4 0.254667 0.443268
59 5 0.664333 0.623693
59 6 0.527 0.587598
59 7 0.104 0.309048
59 8 0.00433333 0.0656861
59 9 0 0
59 10 0.506667 0.525326
59 11 0.528167 0.525554
59 12 0.0133333 0.114695
59 13 0.000333333 0.0182545
59 14 0 0
59 15 0 0
59 16 0 0
59 17 0 0
59 18 0 0
59 19 0 0
59 20 0 0
59 21 0 0
59 22 0 0
59 23 0 0
59 24 0 0
59 25 0 0
59 26 0 0
59 27 0 0
59 28 0 0
59 29 0 0
59 30 0 0
59 31 0 0
59 32 0 0
59 33 0 0
59 34 0 0
59 35 0 0
59 36 0 0
59 37 0 0
59 38 0 0
59 39 0 0
59 40 0 0
59 41 0 0
59 42 0 0
59 43 0 0
59 44 0 0
59 45 0 0
59 46 0 0
59 47 0 0
59 48 0 0
59 49 0 0
59 50 0 0
59 51 0 0
59 52 0 0
59 53 0 0
59 54 0 0
59 55 0 0
59 56 0.000166667 0.012908
59 57 0.0876667 0.284579
59 58 0.547 0.593113
59 59 1.566 0.769627
59 60 1.05083 0.644911
59 61 0.0308333 0.174785
59 62 0 0
59 63 0 0
59 64 0 0
59 65 0 0
59 66 0 0
59 67 0 0
59 68 0 0
59 69 0 0
59 70 0 0

60 1 0.000666667 0.0258117
60 2 0.0356667 0.186351
60 3 0.3495 0.486152
60 4 0.7715 0.661285
60 5 1.12383 0.692947
60 6 0.814333 0.684712
60 7 0.206667 0.426182
60 8 0.00533333 0.0728356
60 9 0.000166667 0.0129083
60 10 0.773167 0.620004
60 11 0.480333 0.510498
60 12 0.001 0.0316065
60 13 0 0
60 14 0 0
60 15 0 0
60 16 0 0
60 17 0 0
60 18 0 0
60 19 0 0
60 20 0 0
60 21 0 0
60 22 0 0
60 23 0 0
60 24 0 0
60 25 0 0
60 26 0 0
60 27 0 0
60 28 0 0
60 29 0 0
60 30 0 0
60 31 0 0
60 32 0 0
60 33 0 0
60 34 0 0
60 35 0 0
60 36 0 0
60 37 0 0
60 38 0 0
60 39 0 0
60 40 0 0
60 41 0 0
60 42 0 0
60 43 0 0
60 44 0 0
60 45 0 0
60 46 0 0
60 47 0 0
60 48 0 0
60 49 0 0
60 50 0 0
60 51 0 0
60 52 0 0
60 53 0 0
60 54 0 0
60 55 0 0
60 56 0 0
60 57 0.00533333 0.0728358
60 58 0.189 0.398258
60 59 1.05083 0.644911
60 60 2.06483 0.743148
60 61 0.792667 0.591608
60 62 0.0171667 0.129894
60 63 0 0
60 64 0 0
60 65 0 0
60 66 0 0
60 67 0 0
60 68 0 0
60 69 0 0
60 70 0 0

61 1 0.250667 0.454787
61 2 0.620833 0.600882
61 3 0.908333 0.66452
61 4 0.618667 0.565005
61 5 0.423167 0.546602
61 6 0.283 0.45082
61 7 0.0713333 0.257384
61 8 0 0
61 9 0 0
61 10 0.2285 0.420257
61 11 0.02 0.139993
61 12 0 0
61 13 0 0
61 14 0 0
61 15 0 0
61 16 0 0
61 17 0 0
61 18 0 0
61 19 0 0
61 20 0 0
61 21 0 0
61 22 0 0
61 23 0 0
61 24 0 0
61 25 0 0
61 26 0 0
61 27 0 0
61 28 0 0
61 29 0 0
61 30 0 0
61 31 0 0
61 32 0 0
61 33 0 0
61 34 0 0
61 35 0 0
61 36 0 0
61 37 0 0
61 38 0 0
61 39 0 0
61 40 0.00233333 0.0482487
61 41 0 0
61 42 0 0
61 43 0 0
61 44 0 0
61 45 0 0
61 46 0 0
61 47 0 0
61 48 0 0
61 49 0 0
61 50 0 0
61 51 0 0
61 52 0 0
61 53 0 0
61 54 0 0
61 55 0 0
61 56 0 0
61 57 0 0
61 58 0 0
61 59 0.0308333 0.174785
61 60 0.792667 0.591608
61 61 1.6765 0.757329
61 62 0.741167 0.576061
61 63 0.198333 0.403297
61 64 0.0298333 0.170122
61 65 0.000666667 0.0258118
61 66 0 0
61 67 0 0
61 68 0 0
61 69 0 0
61 70 0 0

62 1 0.7605 0.624353
62 2 1.0165 0.641523
62 3 0.5615 0.558169
62 4 0.0856667 0.281642
62 5 0.00283333 0.0531521
62 6 0 0
62 7 0 0
62 8 0 0
62 9 0 0
62 10 0 0
62 11 0.000166667 0.0129078
62 12 0 0
62 13 0 0
62 14 0 0
62 15 0 0
62 16 0 0
62 17 0 0
62 18 0 0
62 19 0 0
62 20 0 0
62 21 0 0
62 22 0 0
62 23 0 0
62 24 0 0
62 25 0 0
62 26 0 0
62 27 0 0
62 28 0 0
62 29 0 0
62 30 0 0
62 31 0 0
62 32 0 0
62 33 0 0
62 34 0 0
62 35 0 0
62 36 0 0
62 37 0 0
62 38 0.000166667 0.0129087
62 39 0.0115 0.106622
62 40 0.000833333 0.0288545
62 41 0 0
62 42 0 0
62 43 0 0
62 44 0 0
62 45 0 0
62 46 0 0
62 47 0 0
62 48 0 0
62 49 0 0
62 50 0 0
62 51 0 0
62 52 0 0
62 53 0 0
62 54 0 0
62 55 0 0
62 56 0 0
62 57 0 0
62 58 0 0
62 59 0 0
62 60 0.0171667 0.129894
62 61 0.741167 0.576061
62 62 1.53233 0.736414
62 63 0.800833 0.648453
62 64 0.149167 0.364588
62 65 0.0075 0.0862784
62 66 0.000166667 0.0129083
62 67 0 0
62 68 0 0
62 69 0 0
62 70 0 0

63 1 0.732167 0.665416
63 2 0.48 0.58928
63 3 0.0905 0.292641
63 4 0.003 0.0546899
63 5 0 0
63 6 0 0
63 7 0 0
63 8 0 0
63 9 0 0
63 10 0 0
63 11 0 0
63 12 0 0
63 13 0 0
63 14 0 0
63 15 0 0
63 16 0 0
63 17 0 0
63 18 0 0
63 19 0 0
63 20 0 0
63 21 0 0
63 22 0 0
63 23 0 0
63 24 0 0
63 25 0 0
63 26 0 0
63 27 0 0
63 28 0 0
63 29 0 0
63 30 0 0
63 31 0 0
63 32 0 0
63 33 0 0
63 34 0 0
63 35 0.0268333 0.161593
63 36 0 0
63 37 0.00233333 0.0482487
63 38 0.0101667 0.100315
63 39 0.0005 0.0223548
63 40 0 0
63 41 0 0
63 42 0 0
63 43 0 0
63 44 0 0
63 45 0 0
63 46 0 0
63 47 0 0
63 48 0 0
63 49 0 0
63 50 0 0
63 51 0 0
63 52 0 0
63 53 0 0
63 54 0 0
63 55 0 0
63 56 0 0
63 57 0 0
63 58 0 0
63 59 0 0
63 60 0 0
63 61 0.198333 0.403297
63 62 0.800833 0.648453
63 63 1.41983 0.784587
63 64 0.638 0.637426
63 65 0.1005 0.307785
63 66 0.00266667 0.0515689
63 67 0 0
63 68 0 0
63 69 0 0
63 70 0 0

64 1 0.288667 0.485466
64 2 0.0613333 0.25147
64 3 0.00483333 0.0693513
64 4 0.000166667 0.0129086
64 5 0 0
64 6 0 0
64 7 0 0
64 8 0 0
64 9 0.00766667 0.0872219
64 10 0 0
64 11 0 0
64 12 0 0
64 13 0 0
64 14 0 0
64 15 0 0
64 16 0 0
64 17 0 0
64 18 0 0
64 19 0 0
64 20 0 0
64 21 0 0
64 22 0 0
64 23 0 0
64 24 0 0
64 25 0 0
64 26 0 0
64 27 0 0
64 28 0 0
64 29 0 0
64 30 0 0
64 31 0 0
64 32 0 0
64 33 0 0
64 34 0.0148333 0.120888
64 35 0.119667 0.331182
64 36 0.0025 0.0499374
64 37 0.0015 0.0387002
64 38 0.000666667 0.0258113
64 39 0 0
64 40 0 0
64 41 0 0
64 42 0 0
64 43 0 0
64 44 0 0
64 45 0 0
64 46 0 0
64 47 0 0
64 48 0 0
64 49 0 0
64 50 0 0
64 51 0 0
64 52 0 0
64 53 0 0
64 54 0 0
64 55 0 0
64 56 0 0
64 57 0 0
64 58 0 0
64 59 0 0
64 60 0 0
64 61 0.0298333 0.170122
64 62 0.149167 0.364588
64 63 0.638 0.637426
64 64 1.17367 0.775152
64 65 0.460333 0.569007
64 66 0.0601667 0.239194
64 67 0.0025 0.0499378
64 68 0 0
64 69 0 0
64 70 0 0

65 1 0.0665 0.25182
65 2 0.004 0.0631151
65 3 0 0
65 4 0 0
65 5 0 0
65 6 0 0
65 7 0 0
65 8 0.002 0.0446746
65 9 0 0
65 10 0 0
65 11 0 0
65 12 0 0
65 13 0 0
65 14 0 0
65 15 0 0
65 16 0 0
65 17 0 0
65 18 0 0
65 19 0 0
65 20 0 0
65 21 0 0
65 22 0 0
65 23 0 0
65 24 0 0
65 25 0 0
65 26 0 0
65 27 0 0
65 28 0 0
65 29 0 0
65 30 0 0
65 31 0 0
65 32 0 0
65 33 0 0
65 34 0.00216667 0.0464976
65 35 0.0211667 0.143942
65 36 0.000166667 0.0129078
65 37 0 0
65 38 0 0
65 39 0 0
65 40 0 0
65 41 0 0
65 42 0 0
65 43 0 0
65 44 0 0
65 45 0 0
65 46 0 0
65 47 0 0
65 48 0 0
65 49 0 0
65 50 0 0
65 51 0 0
65 52 0 0
65 53 0 0
65 54 0 0
65 55 0 0
65 56 0 0
65 57 0 0
65 58 0 0
65 59 0 0
65 60 0 0
65 61 0.000666667 0.0258118
65 62 0.0075 0.0862784
65 63 0.1005 0.307785
65 64 0.460333 0.569007
65 65 0.930167 0.721315
65 66 0.403333 0.525982
65 67 0.0621667 0.242149
65 68 0.00416667 0.0644137
65 69 0 0
65 70 0 0

66 1 0.005 0.0705325
66 2 0 0
66 3 0 0
66 4 0 0
66 5 0 0
66 6 0 0
66 7 0.00133333 0.0364913
66 8 0 0
66 9 0 0
66 10 0 0
66 11 0 0
66 12 0 0
66 13 0 0
66 14 0 0
66 15 0 0
66 16 0 0
66 17 0 0
66 18 0 0
66 19 0 0
66 20 0 0
66 21 0 0
66 22 0 0
66 23 0 0
66 24 0 0
66 25 0 0
66 26 0 0
66 27 0 0
66 28 0 0
66 29 0 0
66 30 0 0
66 31 0 0
66 32 0 0
66 33 0 0
66 34 0 0
66 35 0 0
66 36 0 0
66 37 0 0
66 38 0 0
66 39 0 0
66 40 0 0
66 41 0 0
66 42 0 0
66 43 0 0
66 44 0 0
66 45 0 0
66 46 0 0
66 47 0 0
66 48 0 0
66 49 0 0
66 50 0 0
66 51 0 0
66 52 0 0
66 53 0 0
66 54 0 0
66 55 0 0
66 56 0 0
66 57 0 0
66 58 0 0
66 59 0 0
66 60 0 0
66 61 0 0
66 62 0.000166667 0.0129083
66 63 0.00266667 0.0515689
66 64 0.0601667 0.239194
66 65 0.403333 0.525982
66 66 0.993833 0.719345
66 67 0.560167 0.594755
66 68 0.178667 0.385672
66 69 0.000833333 0.0288552
66 70 0 0

67 1 0.002 0.0446756
67 2 0 0
67 3 0 0
67 4 0 0
67 5 0 0
67 6 0.00233333 0.0482496
67 7 0 0
67 8 0 0
67 9 0 0
67 10 0 0
67 11 0 0
67 12 0 0
67 13 0 0
67 14 0 0
67 15 0 0
67 16 0 0
67 17 0 0
67 18 0 0
67 19 0 0
67 20 0 0
67 21 0 0
67 22 0 0
67 23 0 0
67 24 0 0
67 25 0 0
67 26 0 0
67 27 0 0
67 28 0 0
67 29 0 0
67 30 0 0
67 31 0 0
67 32 0 0
67 33 0 0
67 34 0 0
67 35 0 0
67 36 0 0
67 37 0 0
67 38 0 0
67 39 0 0
67 40 0 0
67 41 0 0
67 42 0 0
67 43 0 0
67 44 0 0
67 45 0 0
67 46 0 0
67 47 0 0
67 48 0 0
67 49 0 0
67 50 0 0
67 51 0 0
67 52 0 0
67 53 0 0
67 54 0 0
67 55 0 0
67 56 0 0
67 57 0 0
67 58 0 0
67 59 0 0
67 60 0 0
67 61 0 0
67 62 0 0
67 63 0 0
67 64 0.0025 0.0499378
67 65 0.0621667 0.242149
67 66 0.560167 0.594755
67 67 1.17417 0.743055
67 68 0.658667 0.623813
67 69 0.0398333 0.195568
67 70 0.000166667 0.0129088

68 1 0.001 0.0316065
68 2 0 0
68 3 0 0
68 4 0 0
68 5 0.00516667 0.0716936
68 6 0 0
68 7 0 0
68 8 0 0
68 9 0 0
68 10 0 0
68 11 0 0
68 12 0 0
68 13 0 0
68 14 0 0
68 15 0 0
68 16 0 0
68 17 0 0
68 18 0 0
68 19 0 0
68 20 0 0
68 21 0 0
68 22 0 0
68 23 0 0
68 24 0 0
68 25 0 0
68 26 0 0
68 27 0 0
68 28 0 0
68 29 0 0
68 30 0 0
68 31 0 0
68 32 0 0
68 33 0 0
68 34 0 0
68 35 0 0
68 36 0 0
68 37 0 0
68 38 0 0
68 39 0 0
68 40 0 0
68 41 0 0
68 42 0 0
68 43 0 0
68 44 0 0
68 45 0 0
68 46 0 0
68 47 0 0
68 48 0 0
68 49 0 0
68 50 0 0
68 51 0 0
68 52 0 0
68 53 0 0
68 54 0 0
68 55 0 0
68 56 0 0
68 57 0 0
68 58 0 0
68 59 0 0
68 60 0 0
68 61 0 0
68 62 0 0
68 63 0 0
68 64 0 0
68 65 0.00416667 0.0644137
68 66 0.178667 0.385672
68 67 0.658667 0.623813
68 68 1.12517 0.781133
68 69 0.373667 0.526675
68 70 0.066 0.248281

69 1 0 0
69 2 0 0
69 3 0 0
69 4 0.000833333 0.0288556
69 5 0 0
69 6 0 0
69 7 0 0
69 8 0 0
69 9 0 0
69 10 0 0
69 11 0 0
69 12 0 0
69 13 0 0
69 14 0 0
69 15 0 0
69 16 0 0
69 17 0 0
69 18 0 0
69 19 0 0
69 20 0 0
69 21 0 0
69 22 0 0
69 23 0 0
69 24 0 0
69 25 0 0
69 26 0 0
69 27 0 0
69 28 0 0
69 29 0 0
69 30 0 0
69 31 0 0
69 32 0 0
69 33 0 0
69 34 0 0
69 35 0 0
69 36 0 0
69 37 0 0
69 38 0 0
69 39 0 0
69 40 0 0
69 41 0 0
69 42 0 0
69 43 0 0
69 44 0 0
69 45 0 0
69 46 0 0
69 47 0 0
69 48 0 0
69 49 0 0
69 50 0 0
69 51 0 0
69 52 0 0
69 53 0 0
69 54 0 0
69 55 0 0
69 56 0 0
69 57 0 0
69 58 0 0
69 59 0 0
69 60 0 0
69 61 0 0
69 62 0 0
69 63 0 0
69 64 0 0
69 65 0 0
69 66 0.000833333 0.0288552
69 67 0.0398333 0.195568
69 68 0.373667 0.526675
69 69 0.8595 0.692662
69 70 0.421333 0.531168

70 1 0 0
70 2 0 0
70 3 0.00116667 0.0341374
70 4 0 0
70 5 0 0
70 6 0 0
70 7 0 0
70 8 0 0
70 9 0 0
70 10 0 0
70 11 0 0
70 12 0 0
70 13 0 0
70 14 0 0
70 15 0 0
70 16 0 0
70 17 0 0
70 18 0 0
70 19 0 0
70 20 0 0
70 21 0 0
70 22 0 0
70 23 0 0
70 24 0 0
70 25 0 0
70 26 0 0
70 27 0 0
70 28 0 0
70 29 0 0
70 30 0 0
70 31 0 0
70 32 0 0
70 33 0 0
70 34 0 0
70 35 0 0
70 36 0 0
70 37 0 0
70 38 0 0
70 39 0 0
70 40 0 0
70 41 0 0
70 42 0 0
70 43 0 0
70 44 0 0
70 45 0 0
70 46 0 0
70 47 0 0
70 48 0 0
70 49 0 0
70 50 0 0
70 51 0 0
70 52 0 0
70 53 0 0
70 54 0 0
70 55 0 0
70 56 0 0
70 57 0 0
70 58 0 0
70 59 0 0
70 60 0 0
70 61 0 0
70 62 0 0
70 63 0 0
70 64 0 0
70 65 0 0
70 66 0 0
70 67 0.000166667 0.0129088
70 68 0.066 0.248281
70 69 0.421333 0.531168
70 70 0.638167 0.633435
