# Supplementary material for: Potential effects of metal ion induced two-state allostery on the regulatory mechanism of add adenine riboswitch
Source: Commun Biol. 2022 Oct 22;5:1120. doi: 10.1038/s42003-022-04096-z (PMC9588036; doi:10.1038/s42003-022-04096-z)
Supplement: Supplementary file 5 — Supplementary Data 2 [file 42003_2022_4096_MOESM5_ESM.zip › Supplementary Data 2/fig5_data/cl_ep_740+.txt]

1 -2.5849 -0.0444663
2 -2.61966 -0.048613
3 -2.63922 -0.0533914
4 -2.65174 -0.0531306
5 -2.66282 -0.0482859
6 -2.67494 -0.0422238
7 -2.69054 -0.0380126
8 -2.70708 -0.034628
9 -2.71412 -0.0315949
10 -2.71268 -0.0287685
11 -2.72636 -0.0266072
12 -2.72162 -0.0235819
13 -2.72362 -0.0270897
14 -2.72117 -0.0326418
15 -2.7017 -0.0371532
16 -2.66523 -0.0389355
17 -2.62891 -0.04047
18 -2.60395 -0.0416196
19 -2.59312 -0.0409661
20 -2.5754 -0.0404039
21 -2.55056 -0.0408921
22 -2.53931 -0.0405825
23 -2.56269 -0.0433634
24 -2.62532 -0.0392357
25 -2.64735 -0.0335729
26 -2.67212 -0.0275473
27 -2.6997 -0.0315568
28 -2.71344 -0.0342195
29 -2.71034 -0.0354561
30 -2.70294 -0.0374835
31 -2.69818 -0.0384632
32 -2.70276 -0.0381673
33 -2.71051 -0.0365865
34 -2.70354 -0.0343747
35 -2.67345 -0.0337844
36 -2.66719 -0.0364364
37 -2.68122 -0.0362995
38 -2.70503 -0.0377507
39 -2.72663 -0.0348864
40 -2.73066 -0.0299415
41 -2.71875 -0.0256933
42 -2.72633 -0.0300714
43 -2.727 -0.0337334
44 -2.71244 -0.0357685
45 -2.68802 -0.037438
46 -2.65897 -0.0390035
47 -2.63128 -0.0413282
48 -2.58685 -0.0415645
49 -2.52868 -0.0426089
50 -2.47278 -0.046417
51 -2.485 -0.0466431
52 -2.56268 -0.0415386
53 -2.63358 -0.0356391
54 -2.68084 -0.0301311
55 -2.71113 -0.0323268
56 -2.73376 -0.0343586
57 -2.74386 -0.0351906
58 -2.74496 -0.0355464
59 -2.73797 -0.0349744
60 -2.72272 -0.0334467
61 -2.7092 -0.0339187
62 -2.69078 -0.0333218
63 -2.65822 -0.0339033
64 -2.62209 -0.0361978
65 -2.58096 -0.0400487
66 -2.53314 -0.0429735
67 -2.48299 -0.0460013
68 -2.43834 -0.0523706
69 -2.4057 -0.0625107
70 -2.38253 -0.0690966
