# Supplementary material for: Potential effects of metal ion induced two-state allostery on the regulatory mechanism of add adenine riboswitch
Source: Commun Biol. 2022 Oct 22;5:1120. doi: 10.1038/s42003-022-04096-z (PMC9588036; doi:10.1038/s42003-022-04096-z)
Supplement: Supplementary file 5 — Supplementary Data 2 [file 42003_2022_4096_MOESM5_ESM.zip › Supplementary Data 2/fig5_data/cl_ep_740-.txt]

1 -2.55799 -0.0446457
2 -2.55149 -0.0482137
3 -2.53724 -0.0520335
4 -2.54387 -0.0514567
5 -2.57441 -0.0471081
6 -2.62115 -0.0419343
7 -2.67091 -0.038127
8 -2.70944 -0.0345952
9 -2.73428 -0.0311588
10 -2.73707 -0.028185
11 -2.74522 -0.0262148
12 -2.73315 -0.0233939
13 -2.73036 -0.0269965
14 -2.72772 -0.0325427
15 -2.70873 -0.0370354
16 -2.67099 -0.0388377
17 -2.63168 -0.0404242
18 -2.60476 -0.0416061
19 -2.59102 -0.0409976
20 -2.56906 -0.040486
21 -2.53958 -0.0410158
22 -2.52305 -0.0407254
23 -2.54737 -0.0435274
24 -2.61554 -0.039341
25 -2.64331 -0.0336161
26 -2.67171 -0.0275514
27 -2.7076 -0.031433
28 -2.7279 -0.0339415
29 -2.73026 -0.0350205
30 -2.72802 -0.0368726
31 -2.72884 -0.0376416
32 -2.7345 -0.0373049
33 -2.73857 -0.0358716
34 -2.73096 -0.0336819
35 -2.69484 -0.0332968
36 -2.68618 -0.0360172
37 -2.70839 -0.035607
38 -2.73344 -0.0370195
39 -2.75628 -0.0341179
40 -2.75372 -0.029414
41 -2.73364 -0.0254175
42 -2.73759 -0.0298819
43 -2.72999 -0.0336923
44 -2.70387 -0.0358492
45 -2.66941 -0.0375481
46 -2.63451 -0.0391096
47 -2.60205 -0.0414388
48 -2.55996 -0.0416932
49 -2.50603 -0.0427716
50 -2.43666 -0.0465578
51 -2.45016 -0.0468051
52 -2.5333 -0.0416452
53 -2.61577 -0.0357308
54 -2.6717 -0.030189
55 -2.70704 -0.0323673
56 -2.73354 -0.0343613
57 -2.74623 -0.0351577
58 -2.75273 -0.0354198
59 -2.75562 -0.0346125
60 -2.75072 -0.0327396
61 -2.73568 -0.0332632
62 -2.7062 -0.0330175
63 -2.67141 -0.0336517
64 -2.64893 -0.0354957
65 -2.61589 -0.038984
66 -2.5536 -0.0424532
67 -2.46555 -0.0462007
68 -2.37134 -0.0520925
69 -2.29292 -0.0611304
70 -2.25271 -0.067569
