# Supplementary material for: Potential effects of metal ion induced two-state allostery on the regulatory mechanism of add adenine riboswitch
Source: Commun Biol. 2022 Oct 22;5:1120. doi: 10.1038/s42003-022-04096-z (PMC9588036; doi:10.1038/s42003-022-04096-z)
Supplement: Supplementary file 5 — Supplementary Data 2 [file 42003_2022_4096_MOESM5_ESM.zip › Supplementary Data 2/fig5_data/distance_kf0.3_2.txt]

#Frame      Dis_00001
       1      10.5602
       2       9.5797
       3       9.9457
       4       9.9923
       5      10.0569
       6      10.1332
       7      10.2926
       8       9.8314
       9      10.0412
      10       9.3950
      11       9.8894
      12       9.9566
      13      10.5105
      14       9.5449
      15       8.8994
      16       9.4646
      17       9.3412
      18       9.5171
      19      10.3619
      20      10.6962
      21      11.5466
      22      11.3121
      23      10.8397
      24      10.5229
      25      11.4908
      26      10.9429
      27      11.0199
      28      11.5575
      29      10.7565
      30      10.7776
      31      10.6192
      32      10.1386
      33      10.8800
      34      10.4852
      35      11.3014
      36      11.4477
      37      10.6451
      38      11.8466
      39      10.8360
      40      11.0640
      41      12.2723
      42      11.9165
      43      11.6726
      44      11.7586
      45      12.9224
      46      11.9934
      47      10.7486
      48      11.1824
      49      10.8148
      50       9.6450
      51      10.3338
      52      10.5678
      53      10.9617
      54      10.7415
      55      10.4795
      56      12.1733
      57      10.4900
      58      10.7543
      59      10.2842
      60      11.2661
      61      10.2044
      62      10.3801
      63      10.3039
      64      11.4026
      65      11.5653
      66      11.0444
      67      10.9081
      68      10.8140
      69      11.0908
      70      10.2356
      71      10.8173
      72      11.3077
      73      10.5366
      74      11.3571
      75      10.0099
      76      10.2995
      77      10.9211
      78      10.8112
      79      10.5544
      80      11.1233
      81      11.3031
      82      10.4581
      83      12.6810
      84      11.4236
      85      11.9292
      86      10.9323
      87      13.3529
      88      11.5847
      89      11.2020
      90      12.0584
      91      11.2295
      92      10.4808
      93      12.3216
      94      11.8300
      95      12.5340
      96      12.0423
      97      11.3985
      98      11.6493
      99      11.1016
     100      10.7017
     101      11.4260
     102      11.5021
     103      11.4911
     104      11.3446
     105      11.1752
     106      12.1753
     107      11.6551
     108      12.3425
     109      11.7050
     110      11.7452
     111      11.3840
     112      11.1146
     113      11.3605
     114      11.9694
     115      11.7247
     116      10.8892
     117      11.3365
     118      11.4475
     119      11.6038
     120      11.8035
     121      11.6502
     122      11.1066
     123      12.6453
     124      11.9279
     125      11.4933
     126      11.8278
     127      11.6417
     128      12.6388
     129      12.6025
     130      11.9892
     131      12.9872
     132      10.6520
     133      11.7280
     134      11.3981
     135      11.2073
     136      11.0792
     137      11.1139
     138       9.9063
     139      10.6775
     140      10.8154
     141      11.5020
     142      12.7644
     143      13.5196
     144      12.6632
     145      11.5447
     146      11.7539
     147      11.6589
     148      10.1333
     149      10.6158
     150      11.2521
     151      10.8057
     152       9.8441
     153      10.7794
     154      11.3386
     155      11.1903
     156      10.7672
     157      11.1693
     158      11.3411
     159      11.8777
     160      10.9397
     161       9.8566
     162      11.3160
     163      12.2760
     164      13.0948
     165      12.8788
     166      11.9740
     167      11.9352
     168      12.0474
     169      12.4001
     170      12.5252
     171      12.2642
     172      11.8499
     173      12.8137
     174      12.5750
     175      12.6559
     176      12.3672
     177      11.9635
     178      11.4788
     179      12.8891
     180      11.0452
     181      10.5086
     182      11.4167
     183      11.7858
     184      11.6581
     185      11.5457
     186      10.3111
     187      11.6540
     188      12.6211
     189      11.2689
     190      11.3375
     191      10.7790
     192      10.9081
     193      11.7271
     194      11.8035
     195      12.3324
     196      11.5796
     197      11.7033
     198      11.5194
     199      12.4412
     200      11.1468
     201      11.2473
     202      11.6527
     203      12.0423
     204      10.6832
     205      12.0719
     206      12.0708
     207      11.4857
     208      11.2978
     209      10.5977
     210      11.0247
     211      11.9337
     212      10.1944
     213      10.5204
     214      10.4480
     215      11.1872
     216      11.6454
     217      11.0015
     218      10.8181
     219      11.9515
     220      10.6929
     221      11.9405
     222      11.3818
     223      12.6636
     224      11.5254
     225      11.5927
     226      12.4004
     227      12.9296
     228      11.9990
     229      12.3385
     230      11.7830
     231      12.1761
     232      12.0630
     233      12.7709
     234      13.1613
     235      12.3208
     236      12.1289
     237      11.4554
     238      12.5101
     239      11.4634
     240      11.9089
     241      11.3698
     242      10.9762
     243      11.5480
     244      11.3492
     245      12.2254
     246      10.4885
     247      11.3607
     248      11.9149
     249      11.2613
     250      11.9250
     251      10.8026
     252      10.7480
     253      10.9958
     254      10.2991
     255      10.7837
     256      10.1657
     257      11.0743
     258      12.0361
     259      10.8296
     260       9.9083
     261      10.2388
     262      10.4094
     263       9.9732
     264      10.2713
     265      10.3832
     266       9.7871
     267      10.1218
     268       9.5705
     269       9.7314
     270       9.8000
     271       9.6542
     272       9.6512
     273       9.6770
     274      10.9601
     275      11.6001
     276      11.2703
     277      11.3669
     278      11.2437
     279      10.1031
     280      10.8219
     281      10.1213
     282      10.5018
     283      10.4926
     284       9.3858
     285      10.0165
     286      11.2156
     287      10.0050
     288      11.2561
     289      10.5771
     290      10.6539
     291      11.8920
     292      12.7873
     293      11.3524
     294      12.2206
     295      11.4850
     296      11.8506
     297      11.7606
     298      12.5798
     299      13.9040
     300      12.2414
     301      12.5466
     302      11.8174
     303      10.6827
     304      10.7268
     305      11.0509
     306      10.5060
     307      10.5460
     308      10.2643
     309      11.1214
     310      10.3523
     311      11.1109
     312      10.5485
     313      10.8592
     314      10.8404
     315       9.8915
     316      10.4603
     317      11.1182
     318       9.2849
     319      10.6558
     320      11.1302
     321      10.1062
     322      11.0432
     323      11.2111
     324      11.3267
     325      10.8141
     326      12.0675
     327       9.8107
     328      10.6004
     329      10.7025
     330      10.0631
     331      10.5772
     332      10.1187
     333      10.3262
     334      11.3589
     335      11.4955
     336      11.4407
     337      11.1307
     338      11.5367
     339      10.7109
     340      11.1916
     341      10.6879
     342      10.4397
     343      10.6708
     344      11.6527
     345      11.7308
     346      10.6968
     347      12.2382
     348      10.5923
     349      11.2913
     350      11.4914
     351      11.7671
     352      12.4556
     353      10.5716
     354      10.5101
     355      12.2907
     356      11.9881
     357      10.1412
     358      11.0765
     359       9.3352
     360       9.2190
     361      10.6104
     362      11.0589
     363      10.6532
     364      10.5008
     365      11.1893
     366      10.2007
     367      10.4362
     368      11.6347
     369      10.5686
     370      11.2847
     371      11.8097
     372      12.5047
     373      12.9410
     374      12.7609
     375      12.2847
     376      11.8114
     377      12.4697
     378      13.0954
     379      12.3239
     380      13.8775
     381      12.8060
     382      13.2575
     383      11.9405
     384      12.1862
     385      11.7064
     386      11.1645
     387      10.9315
     388      12.3608
     389      11.4437
     390      12.4165
     391      10.8466
     392      11.4311
     393      11.5384
     394      11.8406
     395      11.6969
     396      11.6767
     397      10.9595
     398      11.8750
     399      11.8434
     400      11.8521
     401      11.5939
     402      12.3389
     403      11.8284
     404      12.0968
     405      11.8587
     406      11.5042
     407      11.4025
     408      12.0029
     409      12.3019
     410      12.1505
     411      11.7121
     412      11.9564
     413      11.2260
     414      11.8315
     415      10.5332
     416      10.6314
     417      12.4043
     418      11.7514
     419      11.2383
     420      11.1662
     421      11.4157
     422      11.3393
     423      11.3410
     424      10.1878
     425      11.1465
     426      11.0683
     427      10.4117
     428      10.8535
     429      10.2061
     430      11.1151
     431      10.4779
     432      10.4956
     433      10.4663
     434      10.8084
     435      10.6172
     436      10.1068
     437      10.8519
     438      11.5502
     439      11.0862
     440      10.5826
     441      10.5257
     442      11.3971
     443      11.7494
     444      12.0427
     445      12.6481
     446      12.0458
     447      11.9959
     448      13.0110
     449      12.3666
     450      12.6975
     451      11.1698
     452      11.5097
     453      11.3115
     454      10.7873
     455      10.8743
     456      10.5381
     457      10.9748
     458      10.4874
     459      10.2954
     460      10.5234
     461      10.2952
     462      10.7392
     463      10.5243
     464      10.5569
     465      12.0633
     466      12.2061
     467      12.4217
     468      13.1211
     469      12.4486
     470      13.3355
     471      12.3080
     472      13.3239
     473      13.1648
     474      13.7471
     475      13.1162
     476      12.7371
     477      12.1596
     478      12.7376
     479      13.0089
     480      12.8078
     481      12.4701
     482      11.4541
     483      12.4880
     484      12.8199
     485      11.8559
     486      12.8705
     487      11.7837
     488      12.5414
     489      11.4769
     490      12.5791
     491      11.5258
     492      11.5254
     493      12.0937
     494      12.3672
     495      13.3623
     496      12.4994
     497      12.2699
     498      11.0357
     499      11.8333
     500      12.5266
     501      11.9800
     502      12.6137
     503      12.9213
     504      12.9646
     505      12.0317
     506      12.9396
     507      12.6040
     508      11.8845
     509      12.0220
     510      12.2185
     511      11.5468
     512      11.6466
     513      12.6887
     514      12.2487
     515      13.1109
     516      12.6837
     517      11.4978
     518      12.4487
     519      12.3562
     520      12.2102
     521      12.7301
     522      12.9518
     523      13.1212
     524      12.7121
     525      13.2885
     526      12.6420
     527      13.4588
     528      12.4638
     529      12.5847
     530      12.2080
     531      12.1529
     532      12.1607
     533      12.5118
     534      12.1513
     535      12.7547
     536      12.8160
     537      12.4373
     538      12.1065
     539      11.3768
     540      12.8278
     541      11.8882
     542      11.4935
     543      11.7059
     544      11.0841
     545      11.9889
     546      12.0504
     547      11.9658
     548      11.6375
     549      11.5234
     550      12.2690
     551      12.4424
     552      13.1032
     553      12.9238
     554      12.3728
     555      12.6960
     556      13.3643
     557      12.5062
     558      12.1768
     559      13.4016
     560      12.7909
     561      12.9088
     562      12.7966
     563      12.9111
     564      12.4464
     565      12.6181
     566      11.2821
     567      12.5070
     568      12.3920
     569      10.8739
     570      10.8666
     571      12.8144
     572      11.8364
     573      11.0433
     574      11.1296
     575      11.5885
     576      11.4787
     577      12.7009
     578      11.1848
     579      11.8570
     580      11.8416
     581      11.5596
     582      11.2991
     583      11.0697
     584      11.0246
     585      10.9439
     586      11.4953
     587      12.4571
     588      12.2983
     589      12.2117
     590      11.8189
     591      11.6188
     592      10.9652
     593      10.7091
     594      11.2416
     595      10.5643
     596      11.8896
     597      11.8808
     598      10.3864
     599       9.8568
     600      10.3167
     601      10.3430
     602      10.6707
     603      11.1097
     604      11.8698
     605      11.9476
     606      11.7579
     607      11.5702
     608      12.4990
     609      12.1997
     610      10.8428
     611      10.4721
     612      10.9684
     613       9.9373
     614      11.0580
     615       9.8049
     616      10.8017
     617      11.0914
     618      11.0301
     619      12.0465
     620      12.9450
     621      10.8451
     622      11.3124
     623      11.3552
     624      11.3526
     625      11.7734
     626      10.8001
     627      11.4397
     628      10.7703
     629      11.6354
     630      11.1463
     631      11.9635
     632      11.5141
     633      12.1706
     634      12.2061
     635      11.5402
     636      11.7297
     637      12.1651
     638      12.7897
     639      11.3278
     640      11.3165
     641      11.9814
     642      11.5945
     643      11.8461
     644      10.9575
     645      11.6373
     646      11.0794
     647      10.5416
     648      10.4905
     649      10.0141
     650       9.0918
     651       9.4489
     652       9.5553
     653       9.0853
     654       9.6897
     655       9.5797
     656      10.4795
     657      10.3023
     658       9.6173
     659      11.5488
     660      10.8586
     661      11.0388
     662      12.4607
     663      12.1313
     664      12.7694
     665      11.7210
     666      12.9748
     667      11.8112
     668      12.1784
     669      12.6425
     670      11.5240
     671      12.1140
     672      11.3845
     673      11.1733
     674      11.7365
     675      11.4649
     676      12.3888
     677      11.0427
     678      11.7045
     679      11.1197
     680      11.4122
     681      11.8668
     682      11.2146
     683      11.1594
     684      11.0077
     685      11.7219
     686      11.5603
     687      10.9250
     688      10.2262
     689      10.0445
     690      11.1465
     691      10.7029
     692      12.2122
     693      11.6567
     694      12.4987
     695      11.9817
     696      11.3003
     697      11.4035
     698      12.2975
     699      13.1349
     700      13.1601
     701      13.3146
     702      12.6912
     703      12.0683
     704      11.5813
     705      12.2769
     706      12.9678
     707      12.4678
     708      12.5067
     709      12.4165
     710      12.4764
     711      11.1812
     712      12.4770
     713      12.2613
     714      12.6532
     715      12.1849
     716      11.6564
     717      12.7159
     718      12.3143
     719      11.5980
     720      11.8953
     721      12.2001
     722      12.3592
     723      12.5596
     724      13.2046
     725      12.7552
     726      12.1446
     727      12.4065
     728      11.6036
     729      12.0466
     730      12.1038
     731      12.2375
     732      11.6765
     733      11.1861
     734      11.4485
     735      10.7081
     736      11.7301
     737      11.5972
     738      11.5795
     739      12.4853
     740      12.5087
     741      12.0223
     742      11.3616
     743      11.9005
     744      11.5714
     745      12.0308
     746      11.4586
     747      12.1824
     748      13.0525
     749      12.0623
     750      12.2227
     751      11.6273
     752      11.9901
     753      11.5097
     754      11.8147
     755      10.5088
     756      10.8525
     757      12.4874
     758      12.3516
     759      11.0264
     760      12.3471
     761      12.2515
     762      12.1627
     763      12.3763
     764      11.4063
     765      11.1587
     766      11.4419
     767      11.8194
     768      11.6343
     769      11.6621
     770      12.4041
     771      11.8759
     772      11.2988
     773      12.6660
     774      12.2399
     775      12.5514
     776      13.2092
     777      11.7788
     778      12.2282
     779      12.5618
     780      11.3778
     781      12.4232
     782      12.5673
     783      11.8940
     784      11.9468
     785      11.5430
     786      10.8727
     787      12.1173
     788      11.5275
     789      11.3234
     790      12.0196
     791      11.8989
     792      12.0159
     793      11.1981
     794      10.8197
     795      11.4206
     796      11.1581
     797      11.0363
     798      11.9177
     799      10.8894
     800      12.3743
     801      10.5602
     802      12.0311
     803      12.1944
     804      12.1162
     805      10.3548
     806      10.9130
     807      10.9361
     808      11.4681
     809      11.1314
     810      11.8560
     811      11.0909
     812      11.5068
     813      12.0575
     814      12.6334
     815      12.4160
     816      11.6301
     817      11.6491
     818      12.2605
     819      11.8144
     820      12.5646
     821      11.4608
     822      11.1287
     823      11.6940
     824      10.5979
     825      12.1270
     826      12.3002
     827      11.9284
     828      13.1565
     829      13.2516
     830      13.0129
     831      13.6226
     832      12.8620
     833      13.0583
     834      13.9533
     835      13.5147
     836      12.6499
     837      12.1772
     838      11.9615
     839      12.2850
     840      12.6934
     841      12.1392
     842      12.9660
     843      12.1145
     844      12.5035
     845      12.3996
     846      11.9048
     847      11.7310
     848      12.2307
     849      12.2164
     850      12.9065
     851      12.0191
     852      11.9244
     853      10.5099
     854      12.1360
     855      12.2202
     856      11.7793
     857      10.5450
     858      11.4066
     859      12.0762
     860      12.3314
     861      12.0502
     862      12.9167
     863      12.4369
     864      11.9098
     865      12.3765
     866      11.7298
     867      11.5695
     868      11.9335
     869      11.8762
     870      11.3816
     871      13.0388
     872      12.2927
     873      12.4408
     874      11.8134
     875      11.7374
     876      12.0938
     877      11.7959
     878      11.9257
     879      11.4122
     880      12.5037
     881      12.3148
     882      12.7964
     883      12.3673
     884      11.9808
     885      13.5475
     886      12.6468
     887      12.4189
     888      11.9940
     889      12.4353
     890      12.4811
     891      11.1572
     892      12.0553
     893      13.5212
     894      12.8288
     895      13.1608
     896      11.6979
     897      12.1960
     898      11.6266
     899      12.3385
     900      13.0170
     901      11.5593
     902      12.9296
     903      12.3665
     904      12.9209
     905      12.1984
     906      13.0285
     907      12.8863
     908      12.7659
     909      12.5322
     910      12.4211
     911      12.1438
     912      11.0842
     913      12.5416
     914      13.1122
     915      12.7465
     916      12.0457
     917      11.5145
     918      11.8712
     919      11.4253
     920      10.8106
     921      11.0203
     922      10.5185
     923       9.6270
     924      10.2284
     925      10.1769
     926       9.8045
     927       9.9522
     928      11.1403
     929      11.0261
     930      10.4860
     931      10.5732
     932      10.1991
     933      10.5419
     934      10.4872
     935      10.1923
     936      10.5139
     937      11.5252
     938      10.4404
     939      11.4769
     940      11.0052
     941      11.2498
     942      11.8294
     943      11.1634
     944      11.6208
     945      11.9675
     946      12.5351
     947       9.7811
     948      10.2629
     949      11.6909
     950      12.0332
     951      12.0375
     952      11.5700
     953      10.9502
     954      11.9765
     955      11.8247
     956      12.2666
     957      11.7037
     958      12.2195
     959      11.2272
     960      10.8120
     961      11.4116
     962      10.7468
     963      11.1635
     964      11.9738
     965      10.7101
     966      11.0611
     967      10.3917
     968      10.3459
     969      11.9175
     970      10.4700
     971      10.5751
     972      11.2533
     973      11.5928
     974      11.6229
     975      10.4276
     976      10.7146
     977      11.7629
     978      11.5252
     979      11.7621
     980      10.4833
     981      12.8333
     982      11.5294
     983      12.8959
     984      12.9975
     985      12.6682
     986      12.1098
     987      11.7391
     988      12.3324
     989      12.5587
     990      12.4711
     991      12.8949
     992      12.7315
     993      11.5185
     994      11.9943
     995      12.3924
     996      13.0020
     997      13.0978
     998      12.5710
     999      12.6291
    1000      12.3952
    1001      13.3099
    1002      12.7113
    1003      12.5007
    1004      12.7974
    1005      13.2842
    1006      12.7150
    1007      12.5589
    1008      12.8501
    1009      12.1250
    1010      12.9594
    1011      12.3750
    1012      12.1658
    1013      11.5619
    1014      12.8718
    1015      13.4647
    1016      13.2541
    1017      13.3986
    1018      13.7362
    1019      13.1787
    1020      12.7222
    1021      12.2723
    1022      11.5727
    1023      10.7655
    1024      10.6310
    1025      11.4706
    1026      11.2545
    1027      12.0698
    1028      12.2617
    1029      11.9568
    1030      12.0187
    1031      12.2396
    1032      12.8168
    1033      13.3402
    1034      13.4186
    1035      12.2254
    1036      12.6754
    1037      12.3341
    1038      12.1061
    1039      12.4189
    1040      12.0496
    1041      12.1679
    1042      11.3085
    1043      11.9857
    1044      11.9445
    1045      12.3319
    1046      11.7027
    1047      11.2528
    1048      11.7503
    1049      11.4801
    1050      10.9239
    1051      11.0712
    1052      12.7887
    1053      14.1605
    1054      13.4380
    1055      13.0215
    1056      12.8106
    1057      12.7455
    1058      13.4264
    1059      14.2106
    1060      12.7940
    1061      14.0711
    1062      13.0014
    1063      13.7337
    1064      13.6907
    1065      13.6928
    1066      14.5725
    1067      14.4058
    1068      13.3350
    1069      12.8653
    1070      14.0639
    1071      12.2429
    1072      11.8559
    1073      12.4536
    1074      12.6987
    1075      13.5320
    1076      13.0035
    1077      12.7975
    1078      12.5570
    1079      11.9767
    1080      12.2405
    1081      12.2615
    1082      12.2029
    1083      13.0220
    1084      12.7717
    1085      13.0851
    1086      11.1255
    1087      12.0977
    1088      11.7679
    1089      12.3905
    1090      11.8920
    1091      12.5345
    1092      12.6646
    1093      10.7723
    1094      11.3690
    1095      11.0462
    1096      10.9832
    1097      11.7916
    1098      11.5618
    1099      12.0450
    1100      12.5561
    1101      10.9917
    1102      11.7745
    1103      11.0854
    1104      12.2437
    1105      12.5939
    1106      12.6863
    1107      13.8328
    1108      12.4087
    1109      13.0234
    1110      13.4881
    1111      12.2899
    1112      12.8792
    1113      12.6905
    1114      12.4292
    1115      11.2077
    1116      11.3892
    1117      11.5008
    1118      12.3584
    1119      11.5529
    1120      10.9708
    1121      12.7718
    1122      10.9117
    1123      11.0431
    1124      11.4541
    1125      11.3250
    1126      12.7335
    1127      12.6133
    1128      11.4278
    1129      12.8156
    1130      11.9895
    1131      11.6307
    1132      12.5007
    1133      12.0445
    1134      11.9625
    1135      12.2419
    1136      11.9280
    1137      11.6378
    1138      10.9956
    1139      11.3476
    1140      10.9254
    1141      11.1640
    1142      11.0063
    1143      10.8012
    1144      11.0845
    1145      11.1028
    1146      11.7967
    1147      11.0917
    1148      10.8075
    1149      10.5959
    1150      11.6363
    1151      10.6671
    1152      10.4395
    1153      11.2900
    1154      11.9901
    1155      11.2938
    1156      12.8797
    1157      11.8414
    1158      11.9370
    1159      11.9721
    1160      12.0058
    1161      10.7151
    1162      11.3902
    1163      11.1681
    1164      12.5537
    1165      12.6695
    1166      11.8516
    1167      11.8865
    1168      12.4090
    1169      11.8564
    1170      11.5811
    1171      11.9221
    1172      12.1119
    1173      10.7624
    1174      10.9853
    1175      11.7587
    1176      11.2278
    1177      12.3178
    1178      11.7026
    1179      11.9311
    1180      12.2341
    1181      12.6342
    1182      11.9205
    1183      12.5832
    1184      11.4152
    1185      10.5203
    1186      11.6471
    1187      11.3881
    1188      13.0272
    1189      12.3109
    1190      11.4446
    1191      10.0818
    1192      11.9519
    1193      12.3075
    1194      11.9173
    1195      11.4182
    1196      10.9457
    1197      12.2187
    1198      11.9709
    1199      11.4774
    1200      12.3855
    1201      11.8868
    1202      13.3750
    1203      11.7630
    1204      11.7149
    1205      12.1420
    1206      11.8535
    1207      11.8123
    1208      12.9925
    1209      12.6340
    1210      12.2422
    1211      11.6290
    1212      13.6858
    1213      13.1533
    1214      11.8745
    1215      12.1356
    1216      12.2463
    1217      12.5095
    1218      12.1162
    1219      12.7924
    1220      11.8559
    1221      11.4773
    1222      11.5934
    1223      10.6046
    1224      12.6863
    1225      12.4946
    1226      12.0171
    1227      12.5146
    1228      11.5024
    1229      13.1850
    1230      12.5353
    1231      11.4968
    1232      11.7790
    1233      12.8480
    1234      12.0158
    1235      12.6924
    1236      13.1733
    1237      12.2791
    1238      11.7933
    1239      11.5936
    1240      12.0005
    1241      12.3683
    1242      10.8671
    1243      11.6946
    1244      12.3584
    1245      11.1768
    1246      11.6356
    1247      12.3603
    1248      11.4130
    1249      13.0967
    1250      12.4181
    1251      11.7896
    1252      11.3110
    1253      11.7918
    1254      11.6013
    1255      10.8493
    1256      11.3199
    1257      11.4228
    1258      11.4778
    1259      11.1748
    1260      12.7474
    1261      11.4331
    1262      11.5970
    1263      11.6067
    1264      12.1707
    1265      12.7764
    1266      12.1109
    1267      10.9221
    1268      11.2227
    1269      11.1740
    1270      10.9632
    1271      11.7083
    1272      11.9073
    1273      11.9661
    1274      10.7805
    1275      11.0601
    1276      11.0471
    1277      10.4384
    1278      11.0709
    1279      10.9037
    1280      10.7529
    1281      11.4222
    1282      11.6695
    1283      12.0006
    1284      11.1218
    1285      12.2752
    1286      12.1975
    1287      12.5044
    1288      12.1414
    1289      12.8061
    1290      13.9082
    1291      12.2203
    1292      13.2648
    1293      13.1474
    1294      13.0992
    1295      14.2164
    1296      13.0783
    1297      13.1513
    1298      12.6020
    1299      13.9143
    1300      12.2952
    1301      11.8732
    1302      12.6183
    1303      12.3821
    1304      11.4517
    1305      12.0461
    1306      11.6939
    1307      12.7153
    1308      12.4021
    1309      11.8207
    1310      13.0224
    1311      12.0663
    1312      12.4457
    1313      13.6382
    1314      12.1829
    1315      12.6969
    1316      11.9668
    1317      11.3965
    1318      11.7565
    1319      12.0944
    1320      12.0707
    1321      11.8065
    1322      11.5996
    1323      11.9960
    1324      12.0389
    1325      11.5838
    1326      12.1101
    1327      13.0860
    1328      12.6880
    1329      12.5431
    1330      11.5611
    1331      11.6166
    1332      11.7335
    1333      12.0113
    1334      12.2029
    1335      11.4393
    1336      11.5462
    1337      11.9476
    1338      11.9577
    1339      11.2622
    1340      11.5562
    1341      12.4091
    1342      10.8386
    1343      12.2367
    1344      12.3021
    1345      11.7569
    1346      11.9676
    1347      12.1650
    1348      12.0208
    1349      11.9435
    1350      11.7034
    1351      12.2559
    1352      12.1858
    1353      12.9070
    1354      11.5034
    1355      11.6627
    1356      11.8574
    1357      12.0091
    1358      11.9324
    1359      10.7949
    1360      10.8655
    1361      11.2747
    1362      10.5797
    1363      10.2198
    1364      11.1444
    1365      11.8871
    1366      11.0159
    1367      11.5959
    1368      12.3887
    1369      12.6237
    1370      11.7416
    1371      11.9836
    1372      13.0572
    1373      12.6369
    1374      12.1328
    1375      12.5422
    1376      13.2661
    1377      12.6852
    1378      12.1121
    1379      12.1384
    1380      12.1469
    1381      11.2627
    1382      11.0895
    1383      12.9848
    1384      11.6644
    1385      12.4224
    1386      11.3294
    1387      11.1045
    1388      12.7861
    1389      13.0601
    1390      13.9115
    1391      13.0366
    1392      13.5902
    1393      13.4450
    1394      13.2346
    1395      13.1169
    1396      13.1557
    1397      14.6507
    1398      14.3395
    1399      14.4776
    1400      14.1088
    1401      14.5045
    1402      13.5319
    1403      14.5717
    1404      13.1615
    1405      13.6283
    1406      14.0594
    1407      14.4819
    1408      12.9036
    1409      13.4901
    1410      13.1938
    1411      13.0350
    1412      13.1414
    1413      13.0460
    1414      12.5832
    1415      13.6075
    1416      14.2691
    1417      13.8784
    1418      14.6010
    1419      14.6781
    1420      13.8236
    1421      13.7096
    1422      13.8197
    1423      13.4034
    1424      13.4679
    1425      14.1798
    1426      13.1190
    1427      12.7252
    1428      13.5765
    1429      14.8244
    1430      13.8521
    1431      14.7358
    1432      13.2066
    1433      13.2826
    1434      13.2244
    1435      13.4097
    1436      14.1164
    1437      14.7458
    1438      13.7568
    1439      14.1296
    1440      13.6068
    1441      13.1786
    1442      13.4601
    1443      12.8238
    1444      12.8161
    1445      13.0303
    1446      13.4305
    1447      13.4759
    1448      12.6654
    1449      12.9564
    1450      12.7282
    1451      13.1272
    1452      13.5578
    1453      13.3150
    1454      12.7359
    1455      13.7324
    1456      13.4349
    1457      13.6005
    1458      13.5963
    1459      13.5625
    1460      14.0488
    1461      13.1585
    1462      13.4867
    1463      13.1499
    1464      14.1005
    1465      13.5081
    1466      13.4965
    1467      13.4947
    1468      12.5211
    1469      11.7908
    1470      13.1355
    1471      12.7392
    1472      11.7563
    1473      12.0412
    1474      13.9226
    1475      12.9540
    1476      12.1477
    1477      11.9439
    1478      11.5484
    1479      11.4712
    1480      12.6218
    1481      11.4754
    1482      11.3105
    1483      12.0004
    1484      11.1358
    1485      10.9108
    1486      10.9405
    1487      11.5679
    1488      12.5520
    1489      13.8412
    1490      13.2090
    1491      13.4122
    1492      13.4444
    1493      12.6600
    1494      12.1988
    1495      12.0377
    1496      12.0208
    1497      12.8402
    1498      12.7685
    1499      11.4906
    1500      12.6553
    1501      12.0091
    1502      11.5270
    1503      11.5122
    1504      11.6165
    1505      12.7190
    1506      12.1083
    1507      12.3117
    1508      12.7872
    1509      11.7592
    1510      12.4944
    1511      13.3457
    1512      12.8856
    1513      12.3181
    1514      13.4854
    1515      13.1492
    1516      12.5548
    1517      13.1948
    1518      13.7038
    1519      11.7817
    1520      12.7618
    1521      11.6763
    1522      12.2795
    1523      12.0106
    1524      12.6804
    1525      11.9798
    1526      12.1081
    1527      13.0115
    1528      12.6123
    1529      12.9441
    1530      13.9140
    1531      13.0713
    1532      12.2375
    1533      11.9923
    1534      11.7471
    1535      12.5617
    1536      11.8878
    1537      12.1051
    1538      12.5778
    1539      12.2335
    1540      13.2748
    1541      13.0912
    1542      13.3159
    1543      12.7460
    1544      13.2605
    1545      13.0256
    1546      12.4108
    1547      12.8761
    1548      13.5556
    1549      12.2080
    1550      12.2443
    1551      12.7032
    1552      11.9377
    1553      12.5311
    1554      11.6327
    1555      12.6375
    1556      12.6986
    1557      12.4511
    1558      12.5508
    1559      11.7997
    1560      12.5116
    1561      11.5725
    1562      12.0009
    1563      12.3456
    1564      12.8536
    1565      13.7945
    1566      12.3622
    1567      10.9144
    1568      11.4510
    1569      12.0054
    1570      11.0149
    1571      11.1257
    1572      11.3527
    1573      12.3671
    1574      12.0513
    1575      12.1531
    1576      12.3523
    1577      12.8325
    1578      12.8951
    1579      12.1667
    1580      12.6523
    1581      12.0684
    1582      12.3846
    1583      11.6950
    1584      12.3158
    1585      11.8651
    1586      12.6783
    1587      10.6470
    1588      11.9408
    1589      11.8963
    1590      11.9662
    1591      11.2843
    1592      12.0885
    1593      11.8444
    1594      11.9809
    1595      11.7685
    1596      12.3281
    1597      12.0346
    1598      12.5310
    1599      12.4751
    1600      12.3905
    1601      12.4705
    1602      12.6065
    1603      13.1009
    1604      12.4167
    1605      11.6098
    1606      14.2046
    1607      13.1089
    1608      12.2143
    1609      12.3267
    1610      12.3119
    1611      12.3144
    1612      12.1836
    1613      11.8336
    1614      12.2473
    1615      12.4839
    1616      11.9792
    1617      12.3826
    1618      12.8224
    1619      12.2015
    1620      12.4758
    1621      11.2213
    1622      11.5566
    1623      12.2726
    1624      12.6134
    1625      12.4388
    1626      11.4771
    1627      11.9851
    1628      12.1573
    1629      11.9371
    1630      11.9158
    1631      12.4309
    1632      11.3161
    1633      12.0338
    1634      12.4495
    1635      13.1323
    1636      11.7712
    1637      11.8068
    1638      12.8520
    1639      12.5742
    1640      12.1664
    1641      11.5074
    1642      12.2864
    1643      12.1217
    1644      12.5692
    1645      13.4338
    1646      12.0069
    1647      12.8595
    1648      12.2457
    1649      12.8637
    1650      13.2784
    1651      12.4379
    1652      12.7231
    1653      11.8385
    1654      12.8292
    1655      12.2430
    1656      12.8990
    1657      13.7457
    1658      13.4176
    1659      12.7337
    1660      12.7461
    1661      12.5783
    1662      13.6208
    1663      12.6365
    1664      13.2031
    1665      13.6157
    1666      11.8085
    1667      12.9377
    1668      11.1040
    1669      11.1931
    1670      10.0808
    1671      12.0957
    1672      11.2336
    1673      10.5863
    1674      10.2678
    1675      10.2709
    1676      10.2889
    1677      11.7070
    1678      12.1971
    1679      12.1564
    1680      11.9142
    1681      11.9151
    1682      12.3737
    1683      11.6419
    1684      10.4361
    1685      10.9360
    1686       9.8480
    1687      10.8218
    1688      12.2766
    1689      10.9941
    1690      10.9445
    1691      10.8870
    1692      10.9074
    1693      11.2197
    1694      10.4845
    1695      11.2989
    1696      10.4828
    1697      11.3958
    1698      11.0784
    1699      11.4465
    1700      10.2560
    1701      11.0643
    1702      10.9060
    1703      11.6820
    1704       9.6102
    1705      10.0799
    1706      10.9394
    1707      10.1380
    1708      10.5342
    1709      10.5120
    1710      10.8921
    1711      10.0263
    1712      10.1319
    1713      11.2180
    1714      10.2702
    1715      11.7557
    1716      11.4525
    1717      12.1307
    1718      11.0571
    1719      10.8751
    1720      10.8026
    1721      10.6027
    1722      11.1001
    1723      10.9372
    1724      11.6314
    1725      10.8711
    1726      10.4409
    1727      11.2407
    1728      10.7795
    1729       9.2253
    1730      10.3006
    1731      11.3621
    1732      10.8627
    1733      11.4632
    1734      11.1805
    1735      10.8529
    1736      10.5113
    1737      10.6053
    1738      10.9681
    1739      11.3281
    1740      11.1980
    1741      11.3419
    1742      11.6480
    1743      12.0880
    1744      10.9397
    1745      11.6938
    1746      12.6888
    1747      12.1957
    1748      10.4616
    1749      12.8845
    1750      11.3481
    1751      12.6323
    1752      12.6612
    1753      12.6570
    1754      12.7695
    1755      11.9827
    1756      12.6499
    1757      11.5662
    1758      11.6382
    1759      11.9403
    1760      10.4716
    1761      11.0104
    1762      10.9748
    1763      11.2885
    1764      11.7274
    1765      11.6471
    1766      11.0174
    1767      11.1728
    1768      10.7080
    1769      10.8442
    1770      10.2096
    1771      10.8820
    1772      11.8261
    1773      11.8037
    1774      11.8736
    1775      11.9788
    1776      10.6174
    1777      11.4395
    1778      11.6785
    1779      11.8932
    1780      12.0873
    1781      12.2770
    1782      12.5785
    1783      11.4859
    1784      12.6542
    1785      12.9954
    1786      11.3729
    1787      11.9346
    1788      12.1206
    1789      12.6649
    1790      11.9772
    1791      12.0996
    1792      11.9356
    1793      12.2821
    1794      11.0937
    1795      11.7501
    1796      11.5906
    1797      10.8394
    1798      10.5876
    1799      10.4169
    1800      10.6458
    1801      11.3224
    1802      11.2237
    1803      10.5046
    1804      10.7004
    1805      10.0971
    1806      10.0254
    1807      10.5544
    1808      10.5595
    1809      10.8483
    1810      10.6406
    1811      10.4638
    1812      11.1235
    1813       9.7111
    1814      10.6559
    1815      10.8458
    1816      11.2639
    1817      11.5756
    1818      11.3896
    1819      11.0187
    1820      11.8543
    1821      11.4237
    1822      10.3264
    1823      10.9687
    1824      11.2675
    1825      12.9755
    1826      10.8024
    1827      11.1311
    1828      10.4914
    1829      10.2909
    1830      10.5048
    1831      10.9375
    1832      10.5244
    1833      10.3312
    1834      10.8016
    1835       9.0652
    1836       9.9515
    1837      10.2642
    1838      10.0472
    1839       9.3914
    1840      11.1095
    1841      11.5232
    1842      10.0173
    1843      10.0433
    1844      10.9074
    1845      12.2661
    1846      10.9057
    1847       9.6129
    1848      10.7031
    1849      11.8906
    1850      10.9092
    1851      10.0649
    1852      10.5678
    1853      10.8855
    1854      10.9548
    1855      11.3265
    1856      11.0272
    1857      10.4794
    1858      11.0031
    1859      12.0459
    1860      12.0236
    1861      11.2700
    1862      10.3441
    1863      11.1605
    1864      11.2222
    1865      10.3208
    1866      10.7367
    1867      11.1198
    1868      11.3769
    1869      11.0736
    1870      11.8933
    1871      11.8575
    1872      11.0496
    1873      12.5485
    1874      11.0354
    1875      12.1739
    1876      12.9869
    1877      10.5710
    1878      10.8526
    1879      12.5988
    1880      11.0097
    1881      10.6806
    1882      10.1281
    1883      10.1545
    1884      11.2930
    1885      10.5831
    1886      10.1932
    1887      10.4019
    1888      10.9617
    1889      11.1981
    1890      11.7260
    1891      12.2794
    1892      12.3026
    1893      11.2664
    1894      10.6563
    1895       9.7800
    1896      10.0855
    1897       9.8003
    1898      10.8831
    1899      11.0026
    1900       9.9275
    1901      10.9701
    1902      11.0566
    1903      11.2048
    1904      10.3158
    1905      11.1498
    1906      10.5483
    1907      10.5854
    1908      11.3252
    1909      12.2132
    1910      11.5035
    1911      12.5264
    1912      11.8147
    1913      12.1685
    1914      11.8419
    1915      11.7568
    1916      11.6557
    1917      12.2857
    1918      12.5927
    1919      12.7283
    1920      11.9897
    1921      11.9057
    1922      11.4420
    1923      12.1132
    1924      12.6400
    1925      11.8992
    1926      11.7467
    1927      12.3265
    1928      11.7761
    1929      12.9631
    1930      11.6700
    1931      12.8731
    1932      11.7853
    1933      12.4316
    1934      12.1318
    1935      13.2866
    1936      13.0935
    1937      11.9827
    1938      12.7984
    1939      12.0686
    1940      11.8096
    1941      11.4414
    1942      12.0575
    1943      11.9127
    1944      11.7267
    1945      12.2440
    1946      13.4681
    1947      12.1183
    1948      12.3817
    1949      13.0373
    1950      13.7506
    1951      13.4598
    1952      12.9809
    1953      12.9476
    1954      12.5798
    1955      12.9031
    1956      13.2533
    1957      12.6738
    1958      11.6055
    1959      12.6797
    1960      12.8938
    1961      13.8151
    1962      13.3502
    1963      14.0665
    1964      12.2706
    1965      13.0538
    1966      13.6471
    1967      13.4473
    1968      12.3885
    1969      12.9034
    1970      11.5903
    1971      11.0240
    1972      11.5221
    1973      12.6175
    1974      11.8741
    1975      13.7442
    1976      13.2319
    1977      13.4516
    1978      13.3135
    1979      13.0438
    1980      12.3086
    1981      13.1360
    1982      12.6921
    1983      12.1870
    1984      11.4787
    1985      12.4723
    1986      12.6294
    1987      11.7689
    1988      11.8403
    1989      12.2639
    1990      12.0201
    1991      12.3798
    1992      12.8546
    1993      13.4986
    1994      11.9627
    1995      12.7855
    1996      12.8710
    1997      11.2222
    1998      12.1714
    1999      11.3967
    2000      11.8971
    2001      12.3148
    2002      11.6018
    2003      12.0933
    2004      11.6865
    2005      11.3410
    2006      13.0691
    2007      11.9966
    2008      11.8675
    2009      11.2099
    2010      11.8113
    2011      10.3430
    2012      12.7482
    2013      13.0512
    2014      13.1680
    2015      13.5423
    2016      12.6934
    2017      11.7177
    2018      12.0177
    2019      12.2815
    2020      12.4638
    2021      12.2234
    2022      11.5478
    2023      12.1440
    2024      11.9518
    2025      11.6740
    2026      12.1077
    2027      10.6184
    2028      11.4677
    2029      11.9350
    2030      11.6360
    2031      11.2488
    2032      11.8210
    2033      12.2455
    2034      12.3471
    2035      12.5439
    2036      12.2704
    2037      11.9785
    2038      12.1433
    2039      12.4320
    2040      12.3915
    2041      12.0388
    2042      12.2483
    2043      12.2096
    2044      12.3919
    2045      13.5724
    2046      12.2107
    2047      13.4333
    2048      13.3109
    2049      12.8309
    2050      12.2629
    2051      13.2018
    2052      12.8189
    2053      13.4697
    2054      12.6787
    2055      12.7951
    2056      12.7338
    2057      12.2274
    2058      11.9406
    2059      11.7707
    2060      12.2326
    2061      11.5859
    2062      11.7071
    2063      12.4083
    2064      13.4219
    2065      12.8776
    2066      13.0428
    2067      11.6517
    2068      13.6951
    2069      12.8182
    2070      13.0976
    2071      13.3157
    2072      12.6207
    2073      12.9740
    2074      12.2185
    2075      12.4516
    2076      12.4868
    2077      11.7632
    2078      12.8451
    2079      11.4686
    2080      12.1162
    2081      11.9818
    2082      12.3592
    2083      12.3985
    2084      12.6062
    2085      11.5578
    2086      11.3910
    2087      11.2948
    2088      10.9688
    2089      11.4137
    2090      11.1929
    2091      11.5830
    2092      11.1030
    2093      11.1986
    2094      11.4603
    2095      10.3019
    2096      10.4212
    2097       9.9034
    2098       9.9806
    2099      10.9426
    2100      11.7146
    2101      11.8711
    2102      12.4953
    2103      12.2051
    2104      10.8123
    2105      11.3245
    2106      11.6223
    2107      11.0925
    2108      11.8963
    2109      11.5326
    2110      11.5359
    2111      10.9615
    2112      11.4917
    2113      11.8246
    2114      11.5728
    2115      12.0694
    2116      11.3766
    2117      12.6509
    2118      12.5463
    2119      11.8246
    2120      12.2103
    2121      12.1468
    2122      11.8499
    2123      11.7001
    2124      11.8321
    2125      12.8412
    2126      12.5556
    2127      12.6848
    2128      12.5203
    2129      13.0569
    2130      14.2435
    2131      13.7017
    2132      14.4949
    2133      14.1098
    2134      14.7646
    2135      14.3033
    2136      13.3288
    2137      12.8386
    2138      12.9021
    2139      13.6303
    2140      13.8213
    2141      12.8003
    2142      13.2234
    2143      12.8693
    2144      14.2862
    2145      13.7923
    2146      14.3918
    2147      12.9277
    2148      11.9961
    2149      11.6543
    2150      11.3076
    2151      10.6387
    2152      11.0245
    2153      10.6798
    2154      10.5803
    2155      11.0781
    2156      10.7624
    2157       9.6596
    2158      10.6269
    2159      10.3211
    2160       9.7075
    2161      10.2567
    2162      10.0860
    2163      11.3539
    2164      10.8102
    2165      10.6039
    2166      11.2549
    2167      10.8017
    2168      10.8556
    2169      11.4961
    2170      10.7898
    2171      10.5357
    2172      10.9084
    2173      11.2137
    2174      10.4288
    2175      10.3467
    2176      10.3198
    2177      10.0070
    2178      10.9373
    2179      10.6753
    2180      10.9543
    2181      11.0167
    2182      11.2992
    2183      10.7933
    2184      11.6020
    2185      11.1777
    2186      11.1738
    2187      11.6042
    2188      11.3839
    2189      11.7059
    2190      12.5973
    2191      13.2186
    2192      12.8623
    2193      12.1239
    2194      12.5426
    2195      13.2563
    2196      11.3782
    2197      12.2465
    2198      13.2797
    2199      12.1828
    2200      11.5065
    2201      12.4020
    2202      10.9590
    2203      10.7849
    2204      11.1524
    2205      11.5039
    2206      11.7853
    2207      10.9167
    2208      11.4536
    2209      11.3069
    2210      10.7987
    2211      11.3154
    2212      11.8810
    2213      11.4073
    2214      11.6614
    2215      11.0287
    2216      10.7784
    2217      10.5354
    2218      10.4001
    2219      10.9268
    2220      10.9004
    2221      10.7981
    2222      11.7624
    2223      11.3873
    2224      11.5588
    2225      11.6129
    2226      10.9728
    2227      11.1475
    2228      11.7379
    2229      11.3853
    2230      11.3574
    2231      11.1982
    2232      10.3271
    2233       9.2933
    2234      11.1245
    2235      11.4964
    2236      11.8624
    2237      10.9831
    2238      11.6540
    2239      11.7661
    2240      11.3757
    2241      11.5687
    2242      11.5096
    2243      12.4749
    2244      11.9758
    2245      12.2853
    2246      12.7004
    2247      13.2374
    2248      12.9432
    2249      13.1351
    2250      12.0155
    2251      12.4812
    2252      12.3375
    2253      13.8037
    2254      12.5789
    2255      10.9669
    2256      12.3126
    2257      12.0633
    2258      12.7549
    2259      13.0269
    2260      12.5239
    2261      12.7448
    2262      12.5319
    2263      13.0644
    2264      12.2705
    2265      12.7974
    2266      13.3096
    2267      12.5927
    2268      12.6974
    2269      12.2280
    2270      12.5162
    2271      12.6697
    2272      13.1796
    2273      12.2662
    2274      11.3916
    2275      12.6249
    2276      12.1448
    2277      11.7388
    2278      12.4352
    2279      12.5409
    2280      11.6006
    2281      11.8335
    2282      12.2972
    2283      11.7150
    2284      11.9446
    2285      12.3839
    2286      12.1900
    2287      12.9112
    2288      13.0470
    2289      11.6046
    2290      11.8814
    2291      12.1834
    2292      10.7978
    2293      12.4612
    2294      12.8320
    2295      13.0862
    2296      12.5300
    2297      11.5665
    2298      12.0443
    2299      12.5110
    2300      12.5246
    2301      12.0328
    2302      12.4973
    2303      13.4848
    2304      12.7703
    2305      13.1176
    2306      12.5401
    2307      12.0596
    2308      12.5181
    2309      12.5142
    2310      12.9941
    2311      12.8048
    2312      12.6607
    2313      12.0456
    2314      11.6876
    2315      12.7713
    2316      14.1854
    2317      13.7516
    2318      13.5531
    2319      12.9938
    2320      12.0468
    2321      12.2422
    2322      12.0193
    2323      11.9740
    2324      11.8882
    2325      11.8950
    2326      11.4394
    2327      12.1324
    2328      11.8342
    2329      12.2641
    2330      12.2917
    2331      12.5776
    2332      13.3291
    2333      12.4270
    2334      12.1255
    2335      14.0741
    2336      12.8001
    2337      13.0348
    2338      11.7194
    2339      11.1079
    2340      12.1153
    2341      11.3701
    2342      10.4064
    2343      10.6865
    2344      10.7507
    2345      11.6060
    2346      10.2681
    2347      10.2601
    2348       9.9664
    2349      10.7008
    2350       9.9511
    2351      10.7008
    2352      11.0313
    2353      10.8163
    2354      10.1064
    2355      10.7134
    2356      10.9760
    2357      10.1634
    2358      11.0477
    2359      11.2727
    2360      11.6126
    2361      11.1044
    2362      11.7706
    2363      10.6789
    2364      10.9888
    2365      10.8526
    2366      10.4480
    2367      10.5221
    2368      11.1806
    2369      10.3957
    2370      10.6237
    2371       9.4210
    2372       9.9540
    2373       9.9728
    2374       9.6585
    2375       9.8225
    2376      10.6151
    2377       9.5822
    2378      10.2332
    2379       9.8390
    2380      11.4623
    2381      10.2661
    2382       9.9609
    2383       9.9514
    2384      10.6631
    2385      11.1163
    2386      10.0134
    2387      10.8249
    2388      11.1357
    2389      10.8066
    2390      10.9419
    2391      10.7501
    2392      10.8042
    2393      10.2010
    2394      10.5228
    2395      11.3871
    2396      10.4352
    2397      11.3202
    2398      10.7349
    2399      11.1212
    2400      11.1654
    2401      10.8835
    2402       9.3076
    2403       9.4628
    2404       9.8190
    2405      10.8132
    2406      11.4158
    2407      10.6304
    2408      11.3031
    2409      11.3827
    2410      12.1226
    2411      12.1659
    2412      10.9359
    2413      10.3495
    2414      10.1987
    2415      10.3392
    2416      10.3587
    2417      10.7744
    2418      11.2816
    2419      10.7488
    2420      11.2147
    2421      10.7090
    2422      10.3628
    2423      10.9822
    2424      11.2482
    2425      11.1436
    2426      10.4214
    2427      11.0972
    2428      10.3378
    2429      11.6934
    2430      11.0651
    2431      10.5999
    2432      11.1751
    2433      10.4363
    2434      10.7009
    2435       9.8321
    2436      10.3706
    2437      11.0031
    2438      10.2970
    2439      10.6904
    2440       9.1197
    2441      10.0186
    2442       8.7714
    2443       9.7386
    2444      10.1013
    2445      10.2118
    2446       9.7920
    2447       9.9059
    2448      10.9045
    2449      11.8337
    2450      11.9769
    2451      11.4163
    2452      10.4278
    2453      10.8241
    2454      11.4879
    2455      11.3524
    2456      10.8241
    2457      11.8200
    2458      10.7788
    2459      10.9938
    2460      11.5104
    2461      11.5328
    2462      12.1876
    2463      11.7928
    2464      10.9412
    2465      10.7569
    2466      11.6015
    2467      10.5709
    2468      10.9076
    2469      10.8271
    2470      10.9752
    2471      10.6189
    2472      12.6906
    2473      11.3719
    2474      12.0866
    2475      12.9287
    2476      11.7485
    2477      11.8744
    2478      12.2409
    2479      11.4858
    2480      11.8384
    2481      11.2521
    2482      10.2077
    2483      10.2674
    2484      11.3136
    2485      11.4180
    2486      11.0755
    2487      11.5853
    2488      11.6637
    2489      12.9091
    2490      10.8893
    2491      10.4121
    2492      11.7920
    2493      11.4441
    2494      11.0924
    2495      11.2991
    2496      11.4971
    2497      11.1070
    2498      10.8689
    2499      12.0145
    2500      11.9058
    2501      11.5938
    2502      11.6916
    2503      12.4594
    2504      10.4257
    2505      11.7731
    2506      11.8966
    2507      11.7158
    2508      12.1272
    2509      13.0035
    2510      11.9833
    2511      11.2712
    2512      12.3804
    2513      10.7447
    2514      10.1477
    2515      10.7168
    2516      11.0535
    2517      11.5683
    2518      11.8953
    2519      11.7535
    2520      11.6093
    2521      11.1115
    2522      11.5886
    2523      12.0173
    2524      12.4074
    2525      11.6804
    2526      11.5480
    2527      11.4982
    2528      11.9800
    2529      11.1096
    2530      10.5134
    2531      11.8067
    2532      11.3220
    2533      10.7784
    2534      11.0878
    2535      11.9778
    2536      10.4694
    2537      11.1194
    2538      12.2681
    2539      11.4719
    2540      12.0390
    2541      10.1338
    2542      10.1538
    2543       9.6123
    2544      10.4695
    2545      11.2544
    2546      10.7821
    2547      11.5485
    2548      10.4631
    2549      11.1633
    2550      11.7020
    2551      10.9400
    2552      10.9272
    2553      10.2954
    2554       9.7132
    2555      10.1472
    2556      10.8006
    2557      10.7735
    2558      10.8390
    2559      11.5187
    2560      11.5767
    2561      10.8211
    2562      10.4274
    2563      10.7398
    2564      11.3470
    2565      10.2090
    2566      11.6256
    2567      11.5827
    2568      10.9408
    2569      11.5068
    2570      10.6968
    2571      10.9466
    2572      10.7619
    2573      12.2334
    2574      11.4819
    2575      11.2807
    2576      12.0347
    2577       9.7961
    2578      10.4708
    2579      11.7396
    2580      10.6592
    2581      10.1986
    2582      10.9301
    2583      11.4166
    2584      11.4339
    2585      10.7434
    2586      10.6807
    2587      10.7952
    2588      11.5230
    2589      11.1546
    2590      10.2482
    2591      10.5108
    2592      10.0143
    2593      10.8046
    2594       7.9649
    2595      10.6596
    2596       8.6949
    2597      10.3657
    2598      10.1029
    2599       9.7767
    2600      10.3591
    2601      10.2616
    2602      10.1015
    2603      11.3251
    2604      11.1696
    2605      11.2284
    2606      12.0886
    2607      11.8430
    2608      12.2076
    2609      10.9497
    2610      11.0529
    2611      11.7088
    2612      11.7294
    2613      11.3286
    2614      11.6965
    2615      11.6314
    2616      11.6217
    2617      11.4063
    2618      10.5141
    2619      10.9946
    2620      11.7015
    2621      10.9095
    2622       9.6996
    2623      10.5089
    2624      10.2867
    2625      10.9433
    2626      11.2558
    2627      11.3587
    2628      11.6842
    2629      11.4577
    2630      10.3353
    2631      10.4509
    2632      10.7641
    2633      10.3793
    2634       8.3921
    2635       8.9305
    2636       9.5434
    2637       8.9250
    2638       8.4700
    2639       8.9412
    2640       8.5592
    2641       9.2711
    2642       9.5112
    2643      10.0889
    2644      10.2232
    2645      10.5245
    2646      10.4540
    2647      10.2134
    2648       9.6772
    2649      10.1725
    2650      10.5153
    2651      10.4426
    2652      10.3835
    2653       9.8543
    2654      10.2943
    2655       8.2512
    2656       9.3783
    2657       9.7624
    2658       9.7113
    2659      10.0251
    2660       9.3427
    2661       9.5043
    2662       9.6525
    2663      10.1178
    2664      10.0113
    2665       9.6655
    2666       8.9933
    2667      10.6120
    2668      10.5002
    2669       9.8462
    2670      10.1209
    2671      10.3062
    2672       9.9615
    2673       9.8807
    2674      10.2762
    2675      10.2718
    2676      10.0405
    2677      10.6260
    2678       9.7512
    2679       9.5914
    2680       9.5707
    2681      10.3803
    2682       9.3262
    2683       8.9839
    2684       9.4711
    2685       9.6764
    2686       8.7775
    2687       9.1877
    2688       9.4990
    2689       9.2766
    2690       9.2052
    2691       9.7408
    2692      10.1689
    2693      10.2789
    2694       9.9456
    2695      10.1889
    2696      10.1336
    2697       9.3217
    2698       9.5553
    2699       9.2076
    2700       9.4249
    2701       9.1120
    2702       9.4766
    2703       8.9639
    2704      10.0493
    2705       9.2897
    2706       9.4709
    2707       8.9413
    2708       9.1233
    2709      10.1363
    2710      10.3061
    2711       9.8319
    2712      10.9332
    2713       9.4903
    2714       9.7174
    2715      10.6394
    2716       8.6501
    2717       9.4404
    2718      10.3528
    2719      10.3852
    2720      10.2300
    2721       9.7731
    2722       9.1648
    2723       8.5207
    2724       8.3692
    2725       9.0159
    2726       9.4175
    2727       9.2621
    2728       8.6535
    2729       9.1788
    2730       8.4689
    2731      10.4327
    2732      11.3043
    2733      10.3623
    2734       9.6001
    2735      10.4371
    2736      10.9079
    2737      10.8245
    2738      10.0323
    2739      10.2763
    2740      10.6212
    2741      10.2242
    2742      10.6344
    2743       9.7928
    2744       9.7854
    2745      10.3262
    2746      10.8755
    2747      11.0217
    2748      10.7435
    2749      10.3644
    2750      10.7660
    2751      10.4092
    2752      10.7571
    2753      10.5465
    2754      11.0866
    2755      11.0177
    2756      10.6822
    2757      11.4720
    2758      11.9984
    2759      12.3501
    2760      12.0864
    2761      10.9695
    2762      10.7091
    2763      11.2587
    2764      10.3546
    2765      10.5576
    2766      11.5225
    2767      10.9332
    2768      10.7081
    2769      11.0530
    2770      10.6800
    2771       9.6553
    2772      10.4809
    2773      10.1006
    2774      10.5700
    2775      10.2085
    2776       9.1826
    2777      10.8860
    2778      10.3891
    2779      10.0741
    2780      10.4348
    2781       9.9410
    2782      11.0194
    2783      11.2032
    2784      12.0679
    2785      10.4035
    2786      10.9732
    2787       9.7730
    2788       9.7201
    2789      10.0616
    2790       9.8563
    2791       9.6405
    2792      11.6344
    2793      11.4358
    2794      11.6245
    2795      11.8540
    2796      12.2983
    2797      11.7187
    2798      13.4176
    2799      11.9496
    2800      12.5058
    2801      13.7093
    2802      11.8704
    2803      12.3714
    2804      11.9338
    2805       9.9006
    2806      10.9982
    2807      11.4149
    2808      10.9187
    2809      10.3447
    2810      10.8249
    2811      10.8135
    2812      11.5032
    2813      10.5286
    2814      10.8032
    2815      10.1989
    2816      10.1842
    2817      10.8095
    2818      10.9111
    2819      10.3801
    2820      10.3274
    2821       9.8951
    2822      11.5324
    2823      10.4707
    2824      10.5853
    2825      10.2063
    2826       9.3363
    2827       9.4785
    2828      11.0636
    2829       9.2748
    2830      10.7666
    2831      11.0705
    2832      10.7510
    2833      11.3613
    2834      10.8744
    2835      10.4797
    2836      10.4752
    2837      10.6257
    2838      10.2958
    2839      11.5548
    2840      10.2749
    2841      12.2758
    2842      10.3476
    2843      10.1399
    2844      11.5040
    2845      10.7778
    2846      10.7900
    2847      10.3477
    2848       9.8352
    2849       9.0831
    2850      10.0162
    2851      10.2240
    2852      10.2683
    2853      11.0561
    2854      10.7846
    2855      11.3118
    2856      10.3899
    2857      10.5940
    2858      10.4291
    2859      10.2501
    2860      10.3227
    2861      10.7706
    2862      10.5536
    2863      10.1954
    2864      11.6043
    2865      10.8816
    2866      10.6212
    2867      11.4599
    2868       9.9228
    2869      10.3124
    2870      10.5287
    2871      10.2690
    2872       9.3100
    2873      10.2376
    2874      10.5942
    2875      11.1134
    2876      11.3419
    2877      10.6889
    2878      10.3227
    2879      11.0078
    2880      10.6931
    2881      10.4269
    2882      10.3176
    2883       9.7372
    2884      10.0548
    2885      10.8058
    2886      11.5119
    2887       9.7628
    2888      10.3600
    2889       9.6751
    2890      10.3043
    2891      11.2424
    2892       9.9751
    2893       9.9455
    2894      10.1770
    2895       9.2506
    2896      10.0178
    2897      10.0041
    2898      10.1601
    2899       9.9069
    2900      11.2040
    2901      10.9417
    2902      11.6272
    2903       9.7992
    2904      10.3659
    2905      10.2000
    2906      11.0087
    2907      11.2241
    2908      11.2673
    2909      10.7817
    2910      11.4587
    2911      12.1187
    2912      11.1385
    2913      11.0202
    2914       9.7077
    2915      10.7131
    2916      11.2682
    2917      10.5974
    2918      10.3967
    2919      10.7959
    2920      11.8483
    2921      10.6679
    2922      12.3006
    2923      11.1294
    2924      10.8428
    2925      10.1723
    2926      11.0954
    2927      10.3560
    2928      10.5462
    2929      11.7779
    2930      11.3735
    2931      11.2777
    2932      11.7974
    2933      11.0084
    2934      11.1881
    2935      11.2287
    2936      12.7496
    2937      11.3735
    2938      11.4924
    2939      11.5334
    2940      12.7364
    2941      11.5822
    2942      11.5713
    2943      10.2611
    2944      11.6033
    2945      11.4517
    2946      10.7350
    2947      11.0995
    2948      12.0877
    2949      12.9872
    2950      12.1666
    2951      12.9831
    2952      11.5399
    2953      12.5084
    2954      11.6903
    2955      11.7816
    2956      11.6674
    2957      11.1897
    2958      11.4332
    2959      10.5709
    2960      12.0002
    2961      12.1132
    2962      10.9791
    2963      12.3737
    2964      11.9812
    2965      11.6060
    2966      12.0006
    2967      11.6428
    2968      11.1304
    2969      11.5671
    2970      11.8803
    2971       9.2295
    2972      10.5178
    2973      10.2727
    2974      11.3384
    2975      11.8725
    2976      12.0737
    2977      12.5992
    2978      12.1806
    2979      13.1623
    2980      11.7430
    2981      12.6494
    2982      11.2250
    2983      11.3569
    2984      10.6627
    2985      12.5459
    2986      12.0212
    2987      11.4731
    2988      12.3510
    2989      11.9205
    2990      10.6648
    2991      11.2648
    2992      10.5021
    2993      12.6185
    2994      11.0887
    2995      12.3838
    2996      11.9604
    2997      11.2106
    2998      11.3712
    2999      11.4909
    3000      12.0856
    3001      11.0560
    3002       9.7454
    3003       9.2346
    3004       9.4363
    3005      10.6529
    3006      10.0874
    3007      10.1977
    3008      11.3275
    3009      10.8914
    3010      11.8517
    3011      10.7591
    3012      11.1101
    3013      10.7173
    3014      10.8684
    3015      10.5459
    3016      11.0583
    3017      11.5893
    3018      11.1470
    3019      11.2293
    3020      11.5169
    3021      12.1973
    3022      10.9421
    3023      11.6403
    3024      11.2068
    3025      10.9033
    3026      11.5589
    3027      10.2148
    3028      10.2785
    3029      10.0972
    3030      10.5675
    3031      11.0922
    3032      10.6959
    3033      10.8982
    3034      11.0070
    3035      10.7737
    3036      11.1705
    3037      11.6024
    3038      11.2782
    3039      11.5541
    3040      11.4545
    3041      11.6609
    3042      11.6898
    3043      12.6159
    3044      11.6067
    3045      12.1977
    3046      12.3266
    3047      12.7619
    3048      12.2862
    3049      12.7421
    3050      12.5159
    3051      10.9673
    3052      11.4286
    3053      10.3444
    3054      12.1939
    3055      10.8462
    3056      11.5335
    3057      10.7465
    3058      11.6743
    3059      12.1159
    3060      10.5738
    3061      10.0986
    3062      11.2034
    3063      11.4387
    3064      11.5158
    3065      11.3573
    3066      11.4502
    3067      11.0893
    3068      11.4437
    3069      11.7446
    3070      12.1712
    3071      12.3604
    3072      13.0593
    3073      12.6861
    3074      13.7128
    3075      12.2206
    3076      11.1349
    3077      11.3375
    3078      13.3640
    3079      13.3466
    3080      11.9115
    3081      11.1638
    3082      11.1498
    3083      10.9642
    3084      11.0203
    3085      10.7148
    3086      10.3523
    3087      10.1367
    3088      10.8345
    3089       9.3617
    3090      10.3496
    3091      11.3707
    3092      11.3888
    3093      10.1145
    3094      10.7621
    3095      11.2532
    3096      11.6545
    3097      11.2307
    3098      11.5231
    3099      11.2872
    3100      11.4171
    3101      11.6237
    3102      11.6808
    3103      11.3792
    3104      11.4347
    3105      10.1891
    3106      10.2335
    3107      11.3904
    3108      11.8026
    3109      10.6015
    3110      11.7309
    3111      10.9318
    3112      11.2794
    3113      12.0189
    3114      11.3627
    3115      10.9695
    3116      12.1748
    3117      10.9937
    3118      11.2032
    3119      12.6751
    3120      11.6118
    3121      12.3038
    3122      12.4661
    3123      11.8733
    3124      11.8169
    3125      11.7084
    3126      11.2598
    3127      11.8042
    3128      11.9063
    3129      12.5325
    3130      12.4731
    3131      12.6876
    3132      12.1344
    3133      12.8616
    3134      12.1687
    3135      12.3451
    3136      10.9711
    3137      11.7834
    3138      12.1481
    3139      12.8419
    3140      11.6931
    3141      11.3256
    3142      12.0976
    3143      12.2675
    3144      11.1748
    3145      11.2550
    3146      11.1103
    3147      12.7609
    3148      11.6252
    3149      11.4177
    3150      11.5588
    3151      11.5820
    3152      11.2834
    3153      11.6009
    3154      11.6497
    3155      12.0026
    3156      12.1699
    3157      11.6712
    3158      11.3148
    3159      12.2470
    3160      11.9922
    3161      12.0039
    3162      11.9316
    3163      10.9631
    3164      10.9601
    3165      11.3597
    3166      10.7903
    3167      11.6187
    3168      11.5744
    3169      11.2151
    3170      11.7838
    3171      10.9400
    3172       9.7759
    3173      10.9440
    3174      10.1917
    3175      10.8455
    3176      10.5056
    3177      11.3083
    3178      11.0458
    3179      11.1819
    3180      11.5874
    3181      10.4730
    3182      10.9072
    3183      10.7690
    3184      12.0784
    3185      11.9701
    3186      11.0762
    3187      11.5018
    3188      10.7199
    3189      10.7680
    3190      11.1541
    3191       9.9101
    3192      10.2001
    3193      10.1259
    3194      10.1444
    3195      10.9917
    3196      10.4535
    3197      10.2875
    3198      10.4063
    3199      10.6367
    3200      11.5765
    3201      10.4619
    3202      10.6180
    3203      10.1656
    3204      10.3754
    3205       9.8707
    3206      11.6142
    3207      10.6266
    3208      10.3710
    3209       9.5817
    3210      10.2661
    3211       9.1275
    3212       9.8690
    3213       9.1261
    3214      11.4174
    3215      11.6028
    3216      10.6736
    3217      11.2519
    3218      10.9324
    3219       9.9311
    3220      10.0348
    3221      11.4426
    3222      11.5849
    3223      11.2413
    3224      11.2911
    3225      11.6437
    3226      12.2862
    3227      11.3954
    3228      11.9389
    3229      11.6233
    3230      11.8300
    3231      11.7292
    3232      11.8874
    3233      11.3774
    3234      11.0725
    3235      11.4572
    3236      12.0604
    3237      10.1748
    3238       9.5075
    3239      11.5541
    3240      10.7404
    3241      10.4450
    3242      11.1747
    3243      10.7731
    3244      12.2523
    3245      11.3668
    3246      11.5291
    3247      12.3910
    3248      11.5618
    3249      11.1725
    3250      11.0154
    3251      11.1484
    3252      10.6778
    3253      10.8544
    3254      11.3599
    3255      10.7726
    3256      11.5691
    3257      12.1693
    3258      12.1293
    3259      11.2567
    3260      12.2198
    3261      11.7055
    3262      12.3946
    3263      11.0638
    3264      11.7129
    3265      11.9639
    3266      12.7310
    3267      13.3233
    3268      12.1649
    3269      11.7485
    3270      12.9900
    3271      12.0889
    3272      12.4644
    3273      12.4375
    3274      11.4235
    3275      11.9708
    3276      11.1838
    3277      11.9104
    3278      10.6181
    3279      11.4800
    3280      12.3926
    3281      12.3297
    3282      11.9052
    3283      13.2724
    3284      12.7154
    3285      12.2534
    3286      11.6839
    3287      11.5739
    3288      10.3177
    3289      11.2843
    3290      10.4942
    3291      10.9653
    3292      11.4934
    3293      11.3107
    3294      11.9604
    3295      12.3788
    3296      12.0003
    3297      11.8505
    3298      11.4929
    3299      10.8961
    3300      11.5008
    3301      11.3580
    3302      10.9160
    3303      10.5979
    3304      10.9684
    3305      10.0355
    3306      11.3984
    3307      10.1589
    3308      10.9248
    3309      10.7403
    3310      10.3574
    3311      11.1748
    3312      10.2460
    3313      10.5930
    3314      11.1897
    3315      11.2519
    3316      11.4056
    3317      11.4551
    3318      11.9947
    3319      12.0667
    3320      11.6553
    3321      11.9390
    3322      12.0421
    3323      11.4160
    3324      11.5251
    3325      11.7534
    3326      11.8025
    3327      11.1106
    3328       9.8807
    3329      11.5074
    3330      12.1650
    3331      12.2719
    3332      11.6431
    3333      11.8211
    3334      12.6416
    3335      11.0529
    3336      11.6399
    3337      11.8252
    3338      10.9353
    3339       9.7002
    3340      11.3459
    3341      10.4070
    3342      11.1382
    3343      11.6627
    3344      10.6191
    3345      11.1308
    3346      11.3495
    3347      11.7133
    3348      11.1526
    3349      12.4331
    3350      11.3692
    3351      11.8498
    3352      11.6065
    3353      12.0312
    3354      11.7758
    3355      11.7296
    3356      10.9288
    3357      11.4956
    3358      10.3418
    3359      11.7374
    3360      11.8027
    3361      11.0649
    3362      11.5429
    3363      11.2307
    3364      11.7981
    3365      10.3218
    3366      10.8092
    3367       9.7666
    3368      10.5107
    3369      10.8109
    3370      11.0778
    3371      10.6907
    3372      11.5881
    3373      10.6552
    3374      11.1767
    3375      10.7149
    3376       9.5011
    3377      11.0131
    3378      10.9067
    3379      11.1363
    3380      10.7138
    3381      11.4676
    3382      11.0355
    3383      11.1245
    3384      11.8316
    3385      11.5054
    3386      12.3420
    3387      11.7672
    3388      11.4289
    3389      11.9559
    3390      11.9051
    3391      11.3914
    3392      11.7808
    3393      11.6907
    3394      10.6283
    3395      11.3764
    3396      11.2920
    3397      11.7715
    3398      10.9604
    3399      11.4933
    3400      11.6376
    3401      11.3974
    3402      11.2719
    3403      11.4044
    3404      10.0307
    3405      12.0618
    3406      11.9578
    3407      11.3679
    3408      11.0765
    3409      11.2331
    3410      11.3884
    3411      11.5542
    3412      10.4359
    3413      11.0753
    3414      12.4216
    3415      12.6094
    3416      11.8523
    3417      11.6354
    3418      12.6300
    3419      11.5145
    3420      11.8272
    3421      11.7449
    3422      12.1561
    3423      12.0916
    3424      12.1093
    3425      12.2587
    3426      11.7835
    3427      12.0005
    3428      12.6368
    3429      11.7382
    3430      10.9369
    3431      12.8116
    3432      12.0669
    3433      12.1620
    3434      11.7182
    3435      12.1142
    3436      11.7785
    3437      11.6810
    3438      11.1303
    3439      11.8000
    3440      10.9395
    3441      11.6214
    3442      10.6000
    3443      11.6597
    3444      11.2924
    3445      11.3554
    3446      11.7056
    3447      11.0811
    3448      11.0469
    3449      10.3966
    3450      10.8797
    3451      11.4484
    3452      11.3164
    3453      11.2040
    3454      11.7046
    3455      11.5441
    3456      10.3318
    3457      11.4452
    3458      10.8301
    3459      10.6822
    3460      10.7947
    3461      11.7794
    3462      11.6140
    3463      11.2299
    3464      11.0323
    3465      11.9431
    3466      11.2124
    3467      11.1778
    3468      10.5349
    3469      11.2684
    3470      11.1528
    3471      11.0188
    3472      11.7770
    3473      11.5346
    3474      10.5588
    3475      11.7773
    3476      11.8081
    3477      11.3679
    3478      10.7796
    3479      11.7562
    3480      10.8317
    3481      10.7076
    3482      10.6600
    3483      10.6268
    3484      10.8311
    3485      11.0121
    3486      11.1495
    3487      12.3228
    3488      12.4277
    3489      13.2225
    3490      11.8249
    3491      11.5769
    3492      12.2818
    3493      12.1739
    3494       9.8633
    3495      10.0170
    3496      11.6230
    3497      11.7874
    3498      10.7874
    3499      10.5942
    3500      11.3391
    3501       9.4942
    3502      10.0307
    3503       9.7060
    3504      11.1579
    3505      11.4146
    3506      11.0505
    3507      10.9334
    3508      10.4460
    3509      11.6846
    3510      10.1325
    3511      10.0894
    3512       9.9710
    3513      11.1254
    3514      10.5694
    3515      12.1629
    3516      12.5700
    3517      12.1270
    3518      11.7883
    3519      10.1363
    3520      10.0821
    3521      10.4543
    3522      10.8854
    3523      10.7619
    3524      11.0039
    3525      10.4213
    3526      10.7627
    3527      10.8203
    3528      11.6662
    3529      11.6679
    3530      12.2712
    3531      10.5079
    3532      11.4630
    3533      11.2501
    3534      11.2952
    3535      11.9658
    3536      12.0023
    3537      12.1006
    3538      12.9165
    3539      12.2822
    3540      12.3423
    3541      11.7432
    3542      12.3928
    3543      12.0736
    3544      11.6677
    3545      11.5327
    3546      12.4013
    3547      11.6420
    3548      10.7918
    3549      10.9825
    3550      10.4583
    3551      10.9825
    3552      10.8558
    3553      11.6369
    3554      11.4459
    3555      12.0173
    3556      10.7790
    3557      10.8187
    3558      11.3259
    3559      11.0117
    3560      10.2691
    3561      10.8962
    3562      10.7958
    3563      10.6669
    3564      11.2778
    3565      11.5181
    3566      11.1130
    3567      10.8473
    3568      10.6248
    3569      11.1170
    3570      10.3843
    3571      10.5600
    3572      10.6691
    3573      11.3936
    3574      11.1794
    3575      11.2797
    3576      10.7832
    3577      11.3860
    3578      10.6847
    3579      11.6005
    3580      10.5659
    3581      11.8026
    3582      10.4257
    3583      10.3440
    3584      11.6250
    3585      11.9328
    3586      11.4935
    3587      11.3277
    3588      12.3204
    3589      10.2162
    3590      10.5181
    3591      10.8124
    3592      11.5027
    3593      11.4292
    3594      11.0131
    3595      11.5204
    3596      12.3812
    3597      11.8426
    3598      10.8990
    3599      10.2423
    3600       9.8533
    3601       9.8027
    3602       9.8650
    3603      10.0422
    3604      10.6046
    3605      10.9797
    3606      11.3559
    3607      11.7342
    3608      11.5754
    3609      12.0475
    3610      10.8711
    3611      11.2605
    3612      10.9790
    3613      11.4208
    3614      10.1960
    3615      11.1057
    3616      11.3032
    3617      11.9994
    3618      11.4588
    3619      12.0998
    3620      11.8428
    3621      12.0712
    3622      11.5719
    3623      11.4848
    3624      11.7341
    3625      11.7672
    3626      11.6881
    3627      11.9553
    3628      10.6899
    3629      11.3422
    3630      11.5999
    3631      10.8567
    3632      10.7239
    3633      10.6406
    3634      11.1043
    3635      11.5911
    3636      11.1991
    3637      10.6120
    3638      12.1396
    3639      11.2508
    3640      10.1410
    3641       9.8616
    3642      10.2838
    3643      10.3806
    3644      10.7892
    3645       8.9819
    3646      10.0477
    3647       9.8573
    3648       9.5117
    3649       9.9469
    3650      10.2051
    3651       9.1213
    3652      10.2687
    3653       9.7447
    3654       9.8126
    3655      10.1867
    3656       9.9103
    3657      10.6547
    3658      10.4420
    3659      10.0199
    3660      10.7357
    3661      10.9596
    3662      10.7143
    3663      11.3440
    3664      12.9010
    3665      11.7278
    3666      12.1243
    3667      11.5651
    3668      12.1688
    3669      12.0644
    3670      11.7620
    3671      12.4137
    3672      11.1547
    3673      12.6259
    3674      11.7998
    3675      12.4386
    3676      12.1860
    3677      10.6289
    3678      10.4789
    3679      10.7460
    3680      12.0968
    3681      11.8434
    3682      11.3459
    3683      12.1364
    3684      11.8894
    3685      11.7884
    3686      11.5895
    3687      11.1539
    3688      11.5795
    3689      11.6225
    3690      12.1169
    3691      11.6449
    3692      11.8241
    3693      12.0050
    3694      12.8653
    3695      12.2401
    3696      11.4938
    3697      10.7853
    3698      11.5522
    3699      11.4793
    3700      12.1831
    3701      12.3242
    3702      12.0873
    3703      12.5748
    3704      12.2697
    3705      12.3736
    3706      11.8529
    3707      11.8937
    3708      11.8258
    3709      11.9308
    3710      11.1913
    3711      11.3239
    3712      10.6848
    3713      11.6083
    3714      11.9132
    3715      11.3891
    3716      12.2993
    3717      11.9119
    3718      12.5510
    3719      11.5157
    3720      13.0593
    3721      12.6304
    3722      12.0949
    3723      12.7518
    3724      12.2472
    3725      12.4650
    3726      12.4513
    3727      11.7380
    3728      12.6550
    3729      12.4285
    3730      11.9111
    3731      13.0141
    3732      11.3502
    3733      12.5512
    3734      12.4068
    3735      12.3339
    3736      12.3896
    3737      11.7554
    3738      13.3228
    3739      12.4853
    3740      12.6598
    3741      12.5222
    3742      11.6707
    3743      11.5650
    3744      11.0318
    3745      11.4852
    3746      11.3534
    3747      10.5817
    3748      11.6917
    3749      12.0183
    3750      12.2020
    3751      12.3350
    3752      12.5532
    3753      12.4195
    3754      12.8543
    3755      12.4635
    3756      12.2754
    3757      11.6147
    3758      12.7648
    3759      12.4181
    3760      12.7029
    3761      12.4601
    3762      11.5996
    3763      11.4768
    3764      12.0946
    3765      11.9074
    3766      11.6588
    3767      11.4909
    3768      11.9232
    3769      11.5276
    3770      11.1684
    3771      10.9433
    3772      11.4619
    3773      10.8712
    3774      11.1697
    3775      12.5761
    3776      11.9338
    3777      12.7024
    3778      12.3823
    3779      11.1780
    3780      10.6205
    3781      11.4026
    3782      11.2353
    3783      10.5270
    3784      11.2732
    3785      11.9579
    3786      12.2185
    3787      11.8977
    3788      11.8670
    3789      12.2982
    3790      11.7441
    3791      12.0068
    3792      11.9771
    3793      11.8133
    3794      11.4037
    3795      10.8388
    3796      11.0174
    3797      10.3678
    3798      10.9115
    3799      10.7208
    3800      11.1036
    3801      11.4580
    3802      12.1455
    3803      11.8683
    3804      12.1312
    3805      11.2139
    3806      11.5274
    3807      11.2314
    3808      10.6670
    3809      10.0619
    3810      10.3082
    3811      11.1396
    3812      11.4633
    3813      11.8563
    3814      12.1028
    3815      12.7714
    3816      13.1224
    3817      11.8169
    3818      11.6421
    3819      11.2357
    3820      12.0131
    3821      11.0052
    3822      10.9317
    3823      11.3059
    3824      10.8390
    3825      10.1481
    3826      12.0731
    3827      11.1653
    3828      11.3261
    3829      11.7990
    3830      12.7025
    3831      12.9551
    3832      11.3596
    3833      12.8284
    3834      11.9942
    3835      11.9411
    3836      12.6559
    3837      10.5372
    3838      12.1947
    3839      11.3177
    3840      12.6133
    3841      13.0395
    3842      12.3083
    3843      12.2353
    3844      11.8059
    3845      11.2951
    3846      12.2940
    3847      12.1556
    3848      10.5111
    3849      11.2947
    3850      11.5066
    3851      10.9594
    3852      11.3379
    3853      11.0912
    3854      12.2465
    3855      12.3911
    3856      11.7387
    3857      11.6125
    3858      12.0916
    3859      12.4941
    3860      12.5179
    3861      12.2458
    3862      11.4466
    3863      11.1146
    3864      12.0988
    3865      10.8693
    3866      10.6945
    3867      11.2535
    3868      10.4375
    3869      10.5182
    3870      10.5693
    3871      10.3833
    3872      10.6311
    3873      11.1305
    3874      10.5779
    3875      10.4232
    3876      11.4363
    3877      10.9881
    3878       9.6797
    3879       8.9300
    3880       9.1454
    3881      10.6039
    3882      10.6458
    3883      10.5847
    3884      10.7791
    3885      10.8451
    3886      11.3691
    3887      10.5918
    3888      11.4603
    3889      10.9338
    3890      11.1723
    3891      10.9328
    3892      11.1612
    3893      12.1758
    3894      11.7565
    3895      12.3769
    3896      11.5571
    3897      12.7069
    3898      11.1459
    3899      10.9482
    3900      11.8538
    3901      12.2001
    3902      11.7687
    3903      11.1018
    3904      11.6314
    3905      12.0675
    3906      12.0061
    3907      13.4403
    3908      12.1448
    3909      12.1408
    3910      11.8399
    3911      11.2017
    3912      11.4851
    3913      12.0588
    3914      12.3275
    3915      12.1203
    3916      11.2467
    3917      10.8728
    3918      11.9482
    3919      11.9116
    3920      10.9887
    3921      11.8064
    3922      10.7009
    3923      11.1870
    3924      10.6675
    3925      12.2778
    3926      12.2545
    3927      11.4855
    3928      11.0866
    3929      11.0752
    3930      11.3787
    3931      12.2794
    3932      11.3035
    3933      12.6666
    3934      12.2037
    3935      13.3927
    3936      13.3956
    3937      12.8867
    3938      12.4637
    3939      12.0639
    3940      12.6014
    3941      11.5999
    3942      11.0978
    3943      12.0814
    3944      11.4493
    3945      12.2567
    3946      12.3042
    3947      11.9553
    3948      12.5728
    3949      11.6581
    3950      12.1222
    3951      11.4206
    3952      11.3429
    3953      12.2109
    3954      12.7496
    3955      12.5343
    3956      12.5828
    3957      11.3357
    3958      12.4353
    3959      12.8624
    3960      11.7139
    3961      12.6200
    3962      13.2471
    3963      11.8551
    3964      12.5771
    3965      12.1136
    3966      12.8723
    3967      11.9152
    3968      11.2331
    3969      11.4172
    3970      10.7561
    3971      10.8069
    3972      11.5049
    3973       9.9154
    3974      11.3349
    3975      10.8030
    3976      10.8006
    3977      10.3238
    3978      10.8406
    3979      10.6748
    3980      10.3100
    3981      10.4790
    3982      11.9455
    3983      11.4696
    3984      12.2276
    3985      11.4250
    3986      12.3529
    3987      12.1517
    3988      11.7064
    3989      12.3387
    3990      11.8148
    3991      11.3080
    3992      11.5238
    3993      10.3399
    3994      10.9228
    3995      10.6400
    3996      10.9931
    3997      11.1801
    3998      12.0653
    3999      12.4628
    4000      11.9031
    4001      11.6221
    4002      11.6736
    4003      10.6674
    4004      11.8350
    4005      11.2383
    4006      11.3029
    4007      11.3867
    4008      11.9261
    4009      11.0639
    4010      10.9654
    4011      11.8799
    4012      10.7902
    4013      11.6036
    4014      10.7448
    4015      11.1841
    4016      11.5985
    4017      10.7989
    4018      11.7615
    4019      12.2932
    4020      12.4820
    4021      11.6754
    4022      12.4006
    4023      12.1282
    4024      13.0983
    4025      12.5874
    4026      12.5479
    4027      13.5329
    4028      12.4877
    4029      12.3872
    4030      12.3461
    4031      12.2218
    4032      11.4603
    4033      11.6053
    4034      11.9092
    4035      11.9213
    4036      12.0753
    4037      12.3048
    4038      12.4675
    4039      11.9683
    4040      11.3409
    4041      10.6377
    4042      10.4062
    4043       9.8998
    4044      11.4502
    4045      11.2356
    4046      10.3389
    4047       9.3491
    4048       9.0792
    4049      10.7352
    4050      10.9490
    4051       9.9835
    4052      11.0985
    4053      11.5846
    4054      11.6615
    4055      11.9390
    4056      11.8215
    4057      11.0942
    4058      11.3154
    4059      11.3873
    4060      11.0743
    4061      11.4455
    4062      11.0424
    4063      11.5904
    4064      11.7862
    4065      11.3717
    4066      11.7452
    4067      11.9035
    4068      11.6947
    4069      11.6837
    4070      11.2698
    4071      11.0941
    4072      11.7952
    4073      11.5477
    4074      12.2423
    4075      12.6910
    4076      11.4667
    4077      11.4103
    4078      11.4489
    4079      11.2044
    4080      10.3304
    4081      11.3862
    4082      10.5377
    4083      11.0597
    4084      10.8828
    4085      10.0220
    4086       9.9822
    4087      10.6768
    4088      10.8173
    4089      11.3295
    4090      10.7189
    4091      11.8522
    4092      10.5699
    4093      11.9878
    4094      11.4679
    4095      12.2357
    4096      11.1034
    4097      10.2246
    4098      11.7843
    4099      10.5047
    4100      11.9435
    4101      11.9758
    4102      11.9314
    4103      12.7584
    4104      12.7538
    4105      11.0925
    4106      11.8546
    4107      13.2576
    4108      12.1946
    4109      12.2866
    4110      12.1354
    4111      12.3318
    4112      11.4748
    4113      11.1257
    4114      12.5424
    4115      11.5783
    4116      12.3557
    4117      13.1304
    4118      11.6243
    4119      12.3658
    4120      13.1138
    4121      12.3479
    4122      13.0269
    4123      13.0001
    4124      13.1784
    4125      13.0801
    4126      13.0107
    4127      12.6275
    4128      13.9228
    4129      12.5466
    4130      13.0920
    4131      11.4550
    4132      10.5027
    4133      12.0390
    4134      13.0546
    4135      11.8291
    4136      12.2776
    4137      12.5521
    4138      12.5892
    4139      12.8854
    4140      11.7862
    4141      10.9514
    4142      10.9733
    4143      10.5600
    4144      10.4448
    4145      11.1004
    4146      12.3463
    4147      11.4787
    4148      10.4327
    4149      11.6382
    4150      11.2421
    4151      10.8280
    4152      11.0964
    4153      10.3675
    4154      10.2739
    4155      10.7917
    4156      11.0295
    4157      10.8813
    4158      11.4818
    4159      11.7533
    4160      11.5378
    4161      11.1295
    4162      11.6302
    4163      11.5987
    4164      11.2387
    4165      10.8138
    4166      10.7154
    4167      10.3757
    4168      10.3890
    4169      10.9710
    4170      10.6668
    4171      11.6861
    4172      10.5350
    4173       9.9482
    4174      12.2186
    4175      11.6846
    4176      11.9664
    4177      11.4717
    4178      12.3384
    4179      12.2974
    4180      13.7353
    4181      12.3162
    4182      12.6798
    4183      12.7808
    4184      11.8857
    4185      11.9744
    4186      11.5937
    4187      10.1109
    4188      11.1646
    4189      11.2629
    4190      11.5270
    4191      11.2881
    4192      11.2171
    4193      11.4993
    4194      10.5398
    4195      11.3560
    4196      12.1332
    4197      11.4986
    4198      11.3178
    4199      11.1032
    4200      10.7315
    4201      10.9810
    4202      11.5391
    4203      11.5172
    4204      11.2215
    4205      10.1239
    4206      10.8053
    4207      11.4607
    4208      11.0375
    4209      11.2443
    4210      10.7693
    4211      11.2627
    4212      11.3811
    4213      11.4583
    4214      11.0854
    4215      10.9782
    4216      11.3693
    4217      11.2436
    4218      11.1237
    4219      10.3359
    4220      10.6585
    4221      10.3189
    4222      11.1610
    4223      10.5525
    4224      10.3904
    4225      11.4291
    4226      10.0717
    4227      11.6672
    4228      10.7321
    4229      11.3155
    4230      10.9545
    4231      11.0993
    4232      10.4624
    4233      10.6822
    4234      11.4349
    4235      11.1592
    4236      10.3715
    4237      10.2731
    4238      10.7114
    4239      11.0777
    4240      10.3568
    4241       9.8869
    4242      10.4849
    4243      10.1014
    4244      10.0061
    4245      10.7202
    4246      11.8968
    4247      11.2120
    4248      11.4529
    4249      10.5973
    4250      10.1263
    4251      10.2703
    4252      10.8419
    4253      11.3189
    4254      11.2890
    4255      10.8529
    4256      10.7405
    4257      10.0333
    4258      10.7017
    4259      10.9536
    4260      10.8739
    4261      10.9857
    4262      11.0098
    4263      10.7878
    4264      10.2592
    4265      10.4905
    4266      11.2346
    4267      12.6494
    4268      12.7805
    4269      11.4807
    4270      11.8549
    4271      11.0068
    4272      12.4525
    4273      11.6359
    4274      11.5783
    4275      11.8222
    4276      10.6881
    4277      11.8194
    4278      10.2713
    4279      11.0520
    4280      11.2474
    4281      10.8763
    4282      10.8732
    4283       9.6853
    4284      11.1669
    4285      11.2506
    4286       9.9611
    4287      10.8185
    4288      11.2244
    4289      11.2586
    4290      12.1463
    4291      11.5369
    4292      10.9358
    4293      10.4810
    4294      10.6291
    4295      11.7866
    4296      11.2004
    4297      11.0984
    4298      11.5292
    4299      10.3062
    4300      11.1035
    4301      10.1781
    4302      11.4565
    4303      12.2746
    4304      12.3633
    4305      11.5196
    4306      11.6434
    4307      11.7017
    4308      12.2183
    4309      11.0680
    4310      12.1670
    4311      12.5554
    4312      11.6292
    4313      12.2124
    4314      13.2297
    4315      11.9783
    4316      13.1058
    4317      12.2697
    4318      11.1012
    4319      12.3091
    4320      11.7500
    4321      10.6204
    4322      10.9069
    4323      11.0314
    4324      11.6074
    4325      12.6900
    4326      11.3322
    4327      10.8600
    4328      12.4662
    4329      12.2111
    4330      12.1832
    4331      12.2572
    4332      11.7128
    4333      11.7996
    4334      11.7218
    4335      12.3448
    4336      11.8090
    4337      12.1146
    4338      11.3552
    4339      12.2314
    4340      11.8566
    4341      12.6350
    4342      13.2135
    4343      11.9224
    4344      12.5014
    4345      12.9645
    4346      10.9637
    4347      10.2222
    4348      12.2464
    4349      11.8000
    4350      11.2002
    4351      12.1817
    4352      10.7905
    4353      10.9805
    4354      11.8725
    4355      11.3557
    4356      11.6735
    4357      11.7159
    4358      11.9963
    4359      12.5391
    4360      11.4617
    4361      11.4134
    4362      11.0305
    4363      10.4659
    4364      11.8076
    4365      11.9519
    4366      11.1521
    4367      11.4436
    4368      10.7363
    4369      11.7949
    4370      11.0809
    4371      11.1965
    4372      11.6572
    4373      12.0975
    4374      11.9145
    4375      12.4426
    4376      11.4803
    4377      11.9659
    4378      11.1191
    4379      11.1999
    4380      10.5419
    4381      10.9612
    4382      11.0649
    4383       9.8000
    4384       9.7716
    4385       9.7062
    4386      11.2343
    4387      11.5258
    4388      10.7838
    4389      12.9798
    4390      12.9053
    4391      12.4293
    4392      12.9331
    4393      13.0883
    4394      12.0714
    4395      12.1972
    4396      11.1732
    4397      11.2990
    4398       9.8469
    4399      10.5459
    4400      11.8971
    4401      10.4110
    4402      11.1158
    4403      11.6945
    4404       9.6755
    4405      11.0687
    4406      10.9730
    4407      10.5924
    4408      11.2380
    4409      10.8017
    4410      10.6766
    4411      10.1807
    4412       9.6938
    4413       9.6943
    4414       9.9298
    4415      10.5661
    4416       9.2761
    4417      10.5440
    4418      10.0246
    4419      10.4120
    4420      11.0656
    4421      10.6601
    4422      10.5082
    4423      11.4889
    4424      10.8507
    4425      11.4116
    4426      12.0308
    4427      10.5076
    4428      11.9263
    4429      11.9852
    4430      10.9679
    4431      12.0470
    4432      11.2426
    4433      11.9446
    4434      11.9073
    4435      12.5848
    4436      12.3021
    4437      11.3067
    4438      11.5092
    4439      11.4988
    4440      12.8186
    4441      13.0600
    4442      12.7091
    4443      13.2462
    4444      13.2953
    4445      11.5723
    4446      12.7975
    4447      12.7840
    4448      12.5224
    4449      11.8124
    4450      12.7352
    4451      12.5884
    4452      12.3690
    4453      13.1550
    4454      11.6136
    4455      13.2098
    4456      12.0428
    4457      12.0261
    4458      11.8019
    4459      12.7470
    4460      12.9738
    4461      12.6766
    4462      12.0178
    4463      13.2827
    4464      12.9225
    4465      10.9056
    4466      11.3457
    4467      11.4608
    4468      11.2704
    4469      10.8170
    4470      11.1088
    4471      11.1170
    4472      11.8059
    4473      11.3201
    4474      12.5598
    4475      11.3181
    4476      10.4925
    4477      11.6116
    4478      12.9535
    4479      12.0281
    4480      11.4484
    4481      10.6410
    4482      12.5086
    4483      11.0298
    4484      11.7982
    4485      11.9242
    4486      11.9201
    4487      10.3603
    4488      11.3246
    4489      10.2664
    4490      10.3436
    4491      10.6371
    4492      10.0280
    4493      10.4312
    4494      10.3283
    4495      11.3030
    4496      10.8502
    4497      10.0943
    4498      10.3771
    4499      11.4067
    4500      11.0230
    4501      11.1520
    4502      11.1168
    4503       9.2781
    4504      11.1207
    4505      11.8018
    4506      10.7249
    4507      10.9443
    4508      10.4170
    4509      10.7375
    4510      11.6812
    4511      11.6348
    4512      12.3217
    4513      12.4411
    4514      11.9951
    4515      11.5675
    4516      12.9131
    4517      12.6906
    4518      12.6173
    4519      12.2137
    4520      11.6817
    4521      11.3956
    4522      10.9865
    4523      11.1845
    4524      10.9841
    4525      10.0346
    4526      11.0801
    4527       9.4340
    4528      10.3603
    4529      10.8667
    4530      10.9719
    4531      11.3156
    4532      11.0491
    4533      12.2967
    4534      11.4158
    4535      11.5708
    4536      11.4614
    4537      12.1229
    4538      11.3128
    4539      11.9553
    4540      11.3730
    4541      10.7574
    4542      11.2852
    4543      11.4580
    4544      12.0204
    4545      11.1339
    4546      11.1184
    4547      10.6572
    4548      11.0310
    4549      11.2530
    4550      10.7219
    4551       9.8006
    4552      11.1977
    4553      12.0212
    4554      12.4087
    4555      10.9460
    4556      11.8793
    4557      10.6408
    4558      10.0508
    4559      10.4319
    4560      11.4562
    4561      11.1247
    4562       9.7152
    4563       9.8685
    4564      10.7110
    4565      11.2811
    4566      12.1035
    4567      11.0809
    4568      11.2459
    4569      10.6301
    4570      11.2170
    4571      10.2174
    4572      11.6066
    4573      10.7736
    4574      11.7224
    4575      11.5487
    4576      10.8099
    4577      11.1336
    4578      10.7486
    4579      10.1744
    4580      10.5247
    4581      11.0354
    4582      10.9342
    4583      12.1280
    4584      11.7167
    4585      11.5338
    4586      11.8298
    4587      11.6845
    4588      11.0730
    4589      10.2385
    4590      10.3660
    4591      10.3040
    4592      11.4335
    4593       9.2865
    4594      10.4640
    4595      10.4450
    4596      11.2936
    4597       9.6682
    4598      10.2130
    4599       9.8490
    4600      10.5848
    4601      11.6100
    4602      11.1979
    4603      12.0362
    4604      12.0285
    4605      13.0078
    4606      11.9952
    4607      11.9375
    4608      12.6539
    4609      11.2669
    4610      10.9718
    4611      11.1015
    4612      11.0898
    4613      11.2512
    4614      11.6694
    4615      12.6616
    4616      11.1771
    4617      10.9654
    4618      11.0221
    4619      10.8643
    4620      10.6076
    4621      12.1159
    4622      11.9803
    4623      11.5634
    4624      10.6929
    4625      11.3745
    4626      11.3009
    4627      10.2047
    4628      11.4767
    4629      12.1693
    4630      12.0383
    4631      10.9472
    4632      11.7792
    4633      11.1742
    4634      11.3088
    4635      11.7678
    4636      11.5832
    4637      12.4227
    4638      11.7022
    4639      10.6112
    4640      10.9739
    4641      12.2319
    4642      11.9252
    4643      11.3253
    4644      11.7417
    4645      11.3365
    4646      12.2077
    4647      11.6620
    4648      11.4529
    4649      11.7311
    4650      11.3751
    4651      12.6507
    4652      11.3878
    4653      12.2001
    4654      12.3885
    4655      11.2228
    4656      11.2636
    4657      11.4880
    4658      13.2091
    4659      12.7471
    4660      11.6316
    4661      11.8728
    4662      11.9861
    4663      10.8506
    4664      11.7589
    4665      12.3504
    4666      11.5804
    4667      11.7467
    4668      12.3489
    4669      11.5832
    4670      12.2196
    4671      12.0484
    4672      12.4870
    4673      12.2970
    4674      11.8262
    4675      11.8886
    4676      11.9331
    4677      11.4847
    4678      11.8600
    4679      11.0574
    4680      10.9534
    4681      10.6140
    4682      11.7352
    4683      11.5916
    4684      11.7171
    4685      10.6370
    4686      11.5532
    4687      11.1555
    4688      12.3464
    4689      12.0238
    4690      12.3394
    4691      11.6653
    4692      12.2084
    4693      12.8757
    4694      12.4493
    4695      10.6450
    4696      11.3904
    4697      10.7205
    4698      10.6035
    4699      11.6921
    4700      11.3117
    4701       9.3606
    4702      11.0978
    4703      11.3317
    4704      10.8695
    4705      11.0430
    4706      11.0554
    4707      12.0706
    4708      11.7198
    4709      10.3557
    4710      11.0827
    4711      10.8527
    4712      10.6631
    4713      10.8366
    4714      11.0566
    4715      10.2656
    4716      10.3509
    4717      10.7966
    4718      11.3341
    4719      10.8112
    4720      11.7590
    4721      12.5683
    4722      11.5619
    4723      10.7587
    4724      12.0738
    4725      11.9823
    4726      13.1550
    4727      12.5732
    4728      12.0762
    4729      12.4035
    4730      12.4844
    4731      11.2121
    4732      12.3816
    4733      12.5852
    4734      11.9141
    4735      11.8610
    4736      12.3471
    4737      13.4974
    4738      11.0182
    4739      12.0294
    4740      12.0047
    4741      11.4921
    4742      12.0549
    4743      12.2391
    4744      12.5165
    4745      11.7915
    4746      11.3643
    4747      11.6566
    4748      11.5412
    4749      11.6119
    4750      11.7240
    4751      11.6185
    4752      10.8205
    4753      11.6861
    4754      11.5566
    4755      11.0230
    4756      10.7797
    4757      11.0087
    4758      10.7188
    4759      11.0163
    4760      11.5787
    4761      11.4014
    4762      12.3337
    4763      11.2389
    4764      11.2212
    4765      12.0652
    4766      11.3813
    4767      10.9805
    4768      11.0851
    4769      12.4619
    4770      12.1782
    4771      12.1068
    4772      12.2469
    4773      12.3325
    4774      11.3899
    4775      12.7231
    4776      10.8898
    4777      11.7899
    4778      12.9509
    4779      12.0369
    4780      12.0521
    4781      12.0067
    4782      12.2050
    4783      12.7000
    4784      11.5366
    4785      11.4377
    4786      12.1580
    4787      11.5771
    4788      12.7277
    4789      13.4177
    4790      13.3085
    4791      12.2693
    4792      12.4700
    4793      12.7100
    4794      11.2121
    4795      12.3945
    4796      13.0463
    4797      11.3944
    4798      10.8960
    4799      10.8427
    4800      12.4151
    4801      11.3206
    4802      11.9799
    4803      10.1805
    4804      10.6480
    4805      11.2678
    4806      10.2962
    4807      10.1167
    4808      11.7257
    4809      10.9337
    4810      11.2135
    4811      11.1073
    4812      10.7943
    4813      11.3838
    4814       9.6099
    4815      10.6885
    4816      11.4181
    4817      12.5049
    4818      11.9212
    4819      12.2330
    4820      11.8474
    4821      10.8416
    4822       9.6422
    4823       9.2424
    4824       8.9750
    4825       9.7236
    4826       9.5000
    4827       8.6364
    4828       9.1609
    4829       9.8025
    4830       9.9753
    4831       9.6836
    4832       9.0781
    4833       8.4720
    4834       9.3475
    4835      10.4044
    4836      10.2970
    4837      10.0562
    4838      10.6573
    4839      10.6276
    4840      10.1980
    4841       9.1829
    4842       8.7103
    4843       9.8869
    4844      10.2690
    4845       9.5653
    4846       9.2892
    4847       9.7612
    4848       9.5758
    4849       9.1707
    4850       9.1950
    4851       9.0308
    4852       9.5933
    4853      10.1855
    4854       9.4871
    4855       9.6664
    4856       9.5164
    4857       9.2866
    4858       9.1574
    4859       8.6326
    4860      10.2150
    4861       9.8781
    4862      10.0380
    4863      11.0039
    4864      11.3189
    4865      10.7058
    4866      11.6748
    4867      11.9628
    4868      11.9947
    4869      11.4702
    4870      11.7779
    4871      11.1940
    4872      11.3390
    4873      11.6531
    4874      12.5408
    4875      11.9557
    4876      11.9421
    4877      11.4852
    4878      11.7132
    4879      11.6199
    4880       9.5982
    4881      11.7459
    4882      12.9447
    4883      11.1638
    4884      11.5847
    4885      11.4140
    4886      12.0997
    4887      12.2890
    4888      11.2677
    4889      11.6368
    4890      11.7542
    4891      11.8686
    4892      11.6068
    4893      10.9375
    4894      11.1312
    4895      12.3649
    4896      11.9559
    4897      11.5466
    4898      11.4536
    4899      11.5449
    4900      12.1305
    4901      13.1963
    4902      13.3292
    4903      12.0140
    4904      12.4818
    4905      11.2967
    4906      11.1714
    4907       9.3256
    4908      12.0687
    4909      11.7807
    4910      11.4377
    4911      11.5012
    4912      10.6824
    4913      10.2022
    4914      11.5074
    4915      11.0911
    4916       9.9029
    4917      10.9703
    4918      10.8947
    4919      11.8280
    4920      12.5514
    4921      11.2802
    4922      11.6252
    4923      11.4246
    4924      11.5380
    4925      11.6326
    4926      11.4638
    4927      11.9671
    4928      12.1201
    4929      12.2543
    4930      12.4868
    4931      12.1155
    4932      12.1971
    4933      12.5525
    4934      11.8286
    4935      11.4365
    4936      11.4119
    4937      11.2749
    4938      10.6978
    4939      10.3728
    4940      10.4561
    4941      10.3142
    4942      11.1795
    4943      11.5113
    4944      11.3046
    4945      11.5385
    4946      12.6791
    4947      11.2092
    4948      11.4752
    4949      11.7342
    4950      11.8365
    4951      11.5571
    4952      12.1295
    4953      12.8453
    4954      12.0916
    4955      11.4234
    4956      11.1209
    4957      10.8653
    4958      11.6335
    4959      11.2580
    4960      12.0853
    4961      10.4466
    4962      10.5716
    4963      11.0717
    4964      10.3887
    4965      10.6412
    4966      11.4333
    4967      10.3042
    4968      10.1659
    4969      10.4227
    4970      10.2626
    4971      10.7465
    4972      11.1766
    4973      10.8883
    4974      10.9089
    4975      10.3799
    4976       9.8462
    4977       9.6240
    4978       9.8331
    4979      10.2608
    4980      10.6274
    4981      10.3590
    4982       9.6942
    4983      10.7249
    4984      10.1198
    4985      10.5532
    4986      11.3193
    4987      10.1787
    4988      10.2497
    4989      10.3197
    4990      10.6703
    4991      10.0217
    4992      10.3366
    4993       9.6679
    4994       9.6074
    4995       9.8276
    4996       9.4858
    4997       9.2429
    4998      10.1020
    4999       9.8258
    5000       9.9444
    5001      10.6553
    5002      10.8886
    5003      10.6540
    5004      10.5572
    5005      11.3200
    5006      11.0784
    5007      11.3457
    5008      11.6015
    5009      11.8307
    5010      10.6353
    5011      10.7707
    5012       8.7966
    5013       9.7523
    5014      10.6853
    5015      10.6245
    5016      10.4398
    5017      10.5548
    5018      11.5806
    5019      10.2980
    5020      10.9631
    5021      10.4237
    5022       9.8455
    5023      10.5010
    5024      10.5865
    5025      11.1824
    5026      10.1386
    5027      10.6268
    5028      10.3850
    5029      10.7289
    5030      11.2497
    5031      11.2273
    5032      10.9889
    5033      11.4496
    5034      11.4117
    5035      10.9268
    5036      11.1760
    5037      10.7712
    5038      10.9521
    5039      11.2640
    5040      10.8219
    5041      11.7821
    5042      10.7925
    5043      10.2056
    5044      10.9725
    5045      10.3117
    5046      10.0955
    5047      10.4703
    5048      11.2042
    5049      10.8329
    5050       9.9461
    5051      11.9422
    5052      11.7381
    5053      11.5929
    5054      11.4485
    5055      10.6586
    5056      11.9377
    5057      11.4432
    5058      11.6182
    5059      10.1051
    5060      10.1206
    5061      11.3588
    5062       9.6561
    5063       9.9955
    5064       9.9982
    5065       9.6193
    5066      11.9446
    5067      11.2021
    5068      11.9749
    5069      11.5989
    5070      12.0025
    5071      12.0138
    5072      10.7970
    5073      11.6435
    5074      11.8450
    5075      11.3728
    5076      11.7462
    5077      11.4535
    5078      11.5060
    5079      11.3764
    5080      11.9392
    5081      12.1894
    5082      12.9636
    5083      11.7668
    5084      10.9621
    5085      11.4664
    5086      11.7926
    5087      10.7915
    5088      11.5150
    5089      11.3157
    5090      11.6820
    5091      11.8652
    5092      12.3605
    5093      11.8706
    5094      11.6162
    5095      11.6855
    5096      11.8957
    5097      12.4098
    5098      12.6440
    5099      12.6529
    5100      11.1396
    5101      11.3228
    5102      10.6370
    5103      12.0854
    5104      10.7803
    5105      11.1667
    5106      10.7943
    5107      10.8862
    5108      11.4739
    5109      10.6433
    5110      10.7396
    5111       9.5263
    5112      12.2427
    5113      11.0259
    5114      11.5695
    5115      11.0994
    5116      10.3889
    5117      11.2716
    5118      10.5882
    5119      11.2950
    5120      10.1415
    5121      10.4721
    5122      11.0672
    5123      10.7881
    5124      11.4230
    5125      10.3676
    5126      11.6260
    5127      10.9132
    5128      10.5752
    5129      10.8045
    5130      10.1408
    5131       9.8158
    5132       9.4694
    5133      10.3301
    5134       9.4831
    5135       8.7638
    5136       9.7185
    5137       9.7718
    5138       9.4180
    5139      10.2023
    5140       9.8290
    5141      10.1501
    5142      10.1849
    5143       9.7384
    5144       9.8393
    5145      10.2145
    5146      10.4837
    5147      10.4892
    5148      10.8168
    5149      11.0638
    5150      10.5287
    5151      10.0523
    5152      10.1496
    5153      10.4383
    5154      10.4018
    5155       9.9778
    5156      10.1060
    5157      10.3993
    5158      10.3546
    5159      11.4965
    5160      11.2868
    5161      10.7502
    5162      11.0398
    5163      11.4208
    5164      10.8633
    5165      11.6727
    5166      10.6073
    5167      10.8862
    5168      11.2145
    5169      11.5155
    5170      11.4182
    5171      10.4873
    5172      10.9840
    5173      10.5703
    5174      10.2741
    5175      10.9628
    5176      10.2846
    5177      10.4398
    5178      10.0910
    5179       9.6207
    5180      10.8193
    5181      12.0147
    5182      12.7593
    5183      11.1126
    5184      11.0912
    5185      10.9275
    5186      10.9414
    5187      11.0024
    5188      11.3958
    5189      11.0317
    5190      11.3759
    5191      10.8252
    5192      10.7472
    5193      10.6116
    5194      10.4781
    5195      10.9712
    5196      11.9767
    5197      11.3502
    5198      10.5853
    5199      10.2438
    5200      10.0057
    5201      10.2238
    5202      11.2096
    5203      10.7830
    5204      11.8186
    5205      10.5770
    5206      10.8857
    5207      11.4733
    5208      10.9900
    5209      10.6952
    5210      11.1989
    5211      10.5581
    5212      11.3732
    5213      11.0999
    5214      10.2907
    5215      11.2745
    5216      10.4013
    5217      11.4148
    5218      11.2802
    5219      11.8403
    5220      10.7026
    5221      11.2342
    5222      10.8825
    5223      11.5768
    5224      11.5635
    5225      11.2218
    5226      10.6318
    5227      11.2404
    5228      10.1814
    5229      10.4985
    5230      11.2023
    5231      10.4291
    5232      12.0886
    5233      11.0832
    5234      10.3703
    5235      11.0396
    5236      11.8413
    5237      11.2356
    5238      10.8164
    5239      10.4835
    5240      13.1419
    5241      12.3736
    5242      11.2694
    5243      10.7997
    5244      11.5050
    5245      12.1569
    5246      12.0926
    5247      12.3387
    5248      12.2599
    5249      12.5058
    5250      11.7939
    5251      11.4636
    5252      12.0257
    5253      12.1437
    5254      12.1668
    5255      11.5815
    5256      12.4988
    5257      12.4320
    5258      10.8989
    5259      11.9683
    5260      11.8529
    5261      11.2550
    5262      11.2057
    5263      10.2904
    5264      10.3505
    5265      11.2442
    5266      11.8275
    5267      11.0711
    5268      10.9290
    5269      11.8263
    5270      12.3008
    5271      12.1534
    5272      11.6221
    5273      12.5149
    5274      11.2517
    5275      11.3697
    5276      11.4924
    5277      11.2281
    5278      10.8873
    5279      12.2482
    5280      10.8614
    5281      11.7335
    5282      11.8978
    5283      11.5133
    5284      11.0325
    5285      11.6823
    5286      12.0135
    5287      11.8756
    5288      11.6344
    5289      12.2326
    5290      11.9949
    5291      11.6551
    5292      11.9854
    5293      11.9104
    5294      12.0746
    5295      11.0284
    5296      11.5756
    5297      11.7056
    5298      12.0165
    5299      11.5524
    5300      11.5698
    5301      11.1431
    5302      10.6816
    5303      11.0920
    5304      11.5468
    5305      10.2120
    5306      12.6990
    5307      12.1907
    5308      11.8415
    5309      11.2076
    5310      12.0559
    5311      12.5643
    5312      11.4964
    5313      13.5583
    5314      11.9282
    5315      12.3866
    5316      12.1891
    5317      12.3419
    5318      12.0916
    5319      11.4387
    5320      11.4489
    5321       9.8053
    5322       9.7337
    5323      11.4215
    5324      11.0456
    5325      10.4719
    5326      11.5312
    5327      11.2794
    5328      11.2119
    5329      11.3143
    5330      11.1164
    5331      11.1687
    5332      12.0104
    5333      11.1041
    5334      11.4452
    5335      11.1527
    5336      12.4512
    5337      12.6389
    5338      12.1273
    5339      12.3744
    5340      12.0985
    5341      12.0122
    5342      10.6928
    5343      11.6121
    5344      11.5192
    5345      11.3001
    5346      11.4221
    5347      11.1834
    5348       9.9978
    5349      11.6046
    5350      11.0862
    5351      11.2143
    5352      11.5514
    5353      11.8156
    5354      11.1182
    5355      10.6070
    5356      11.9584
    5357      10.8894
    5358      10.5921
    5359      10.5407
    5360      11.7092
    5361      10.7879
    5362      11.2608
    5363      11.1344
    5364      11.8102
    5365      10.0692
    5366      10.7442
    5367      11.9099
    5368      11.7809
    5369      12.3264
    5370      12.2109
    5371      12.1333
    5372      12.1520
    5373      12.1229
    5374      11.7405
    5375      12.0704
    5376      12.0535
    5377      11.9010
    5378      10.9233
    5379      12.3768
    5380      12.7459
    5381      12.0010
    5382      12.5887
    5383      11.7384
    5384      12.7669
    5385      11.6762
    5386      12.2906
    5387      11.4695
    5388      12.5432
    5389      11.7527
    5390      11.5290
    5391      10.8502
    5392      11.8962
    5393      11.6725
    5394      10.6395
    5395      11.3980
    5396      10.9156
    5397      11.2268
    5398       9.2655
    5399      10.6574
    5400      12.4800
    5401      11.8881
    5402      11.5277
    5403      11.9293
    5404      12.2344
    5405      12.2218
    5406      11.8784
    5407      11.7537
    5408      10.0322
    5409      12.4901
    5410      11.9140
    5411      11.3264
    5412      10.5836
    5413      11.4852
    5414      10.7487
    5415      11.3311
    5416      11.1401
    5417      11.6893
    5418      12.6588
    5419      12.4851
    5420      12.0220
    5421      11.9811
    5422      11.0549
    5423      11.4061
    5424      11.4596
    5425      11.6758
    5426      12.8211
    5427      12.5092
    5428      12.1811
    5429      13.0427
    5430      12.2666
    5431      12.4118
    5432      12.2232
    5433      11.1552
    5434      11.2917
    5435      11.9439
    5436      12.1074
    5437      12.0202
    5438      12.0102
    5439      12.0485
    5440      12.0111
    5441      12.1066
    5442      12.2548
    5443      12.2868
    5444      12.6699
    5445      13.0960
    5446      13.0635
    5447      11.9658
    5448      11.8022
    5449      11.0135
    5450      12.6802
    5451      12.1636
    5452      12.0815
    5453      14.0074
    5454      12.4524
    5455      11.8282
    5456      12.2555
    5457      12.6268
    5458      11.1437
    5459      12.9356
    5460      13.6003
    5461      12.9700
    5462      12.0562
    5463      12.1185
    5464      13.0261
    5465      13.0386
    5466      11.8491
    5467      11.7486
    5468      11.1204
    5469      11.0422
    5470      10.8185
    5471      12.1309
    5472      12.3714
    5473      10.9034
    5474      11.2371
    5475      11.5894
    5476      10.7344
    5477      11.7962
    5478      10.8340
    5479      12.0253
    5480      12.2289
    5481      12.3783
    5482      12.0960
    5483      12.1890
    5484      12.4401
    5485      12.9559
    5486      11.1333
    5487      12.6838
    5488      10.9005
    5489      12.0151
    5490      11.6506
    5491      11.8619
    5492      11.9055
    5493      10.9731
    5494      11.2757
    5495      11.6794
    5496      10.7059
    5497      11.7010
    5498      11.7963
    5499      12.1687
    5500      11.7667
    5501      11.9019
    5502      12.5635
    5503      11.7395
    5504      11.9752
    5505      11.7512
    5506      11.1112
    5507      12.1246
    5508      10.9368
    5509      11.9539
    5510      11.8204
    5511      11.7700
    5512      11.1904
    5513      12.5201
    5514      11.0413
    5515      11.4602
    5516      10.8858
    5517      12.1784
    5518      11.8016
    5519      12.2181
    5520      12.1614
    5521      12.6293
    5522      11.2585
    5523      11.4550
    5524      11.6719
    5525      13.1151
    5526      12.3213
    5527      12.2068
    5528      11.8589
    5529      12.3081
    5530      13.1058
    5531      11.7097
    5532      11.0291
    5533      11.2231
    5534      11.8222
    5535      11.5682
    5536      11.5490
    5537      12.2230
    5538      12.2685
    5539      12.3160
    5540      12.7502
    5541      12.5453
    5542      12.5509
    5543      13.2653
    5544      12.2408
    5545      11.8771
    5546      11.2795
    5547      12.8960
    5548      11.0850
    5549      11.4538
    5550      11.2625
    5551      11.6206
    5552      12.0245
    5553      11.2819
    5554      12.1200
    5555      11.8019
    5556      11.4486
    5557      12.4799
    5558      12.2627
    5559      11.3439
    5560      12.4552
    5561      12.1760
    5562      12.5425
    5563      12.4139
    5564      11.0971
    5565      11.9802
    5566      11.7216
    5567      12.5933
    5568      12.0866
    5569      11.8237
    5570      11.8732
    5571      11.6944
    5572      11.9794
    5573      12.0604
    5574      12.4344
    5575      12.4983
    5576      12.2368
    5577      11.6401
    5578      13.7265
    5579      12.6729
    5580      11.9624
    5581      12.0426
    5582      12.0983
    5583      11.5049
    5584      11.8778
    5585      11.2982
    5586      10.9904
    5587      11.9408
    5588      11.6983
    5589      13.4294
    5590      12.9146
    5591      11.6591
    5592      12.3450
    5593      11.2693
    5594      11.2310
    5595      11.7270
    5596      12.1053
    5597      13.4451
    5598      13.2442
    5599      11.9510
    5600      11.5647
    5601      12.4905
    5602      12.5501
    5603      11.8876
    5604      12.2581
    5605      12.0754
    5606      11.7315
    5607      10.9934
    5608      11.7414
    5609      11.5558
    5610      11.7881
    5611      11.3235
    5612      11.1674
    5613      12.9402
    5614      11.1895
    5615      12.7594
    5616      12.0169
    5617      11.2128
    5618      11.3853
    5619      11.3315
    5620      12.0194
    5621      10.9131
    5622      12.6223
    5623      13.0384
    5624      11.8328
    5625      12.7069
    5626      11.9957
    5627      12.6627
    5628      11.8873
    5629      11.9332
    5630      11.5600
    5631      12.9204
    5632      12.5455
    5633      12.4906
    5634      12.9011
    5635      12.6748
    5636      11.8396
    5637      12.5502
    5638      13.0653
    5639      12.4277
    5640      11.4999
    5641      12.7437
    5642      13.1394
    5643      11.9473
    5644      12.2319
    5645      11.5697
    5646      11.1897
    5647      11.7594
    5648      12.2538
    5649      12.3167
    5650      12.1626
    5651      11.9242
    5652      11.4570
    5653      12.1394
    5654      11.9572
    5655      11.9709
    5656      11.1811
    5657      11.6397
    5658      12.3548
    5659      11.7772
    5660      12.1726
    5661      12.5978
    5662      12.9362
    5663      13.1803
    5664      13.8028
    5665      13.2930
    5666      12.6821
    5667      12.3679
    5668      12.3474
    5669      12.0881
    5670      11.5435
    5671      11.7909
    5672      12.5153
    5673      10.1187
    5674      11.0715
    5675      10.7064
    5676      10.5599
    5677      12.1605
    5678      11.5417
    5679      11.8922
    5680      12.0000
    5681      11.5361
    5682      11.1663
    5683      10.5525
    5684      11.8244
    5685      12.1943
    5686      11.8061
    5687      12.2322
    5688      11.8096
    5689      11.6640
    5690      11.8740
    5691      12.4790
    5692      12.6240
    5693      12.3207
    5694      12.6045
    5695      11.3167
    5696      12.7929
    5697      10.9493
    5698      11.5126
    5699      10.3505
    5700      11.1452
    5701      11.9360
    5702      11.0580
    5703      12.1504
    5704      11.5665
    5705      11.1001
    5706      11.8089
    5707      12.0551
    5708      11.7001
    5709      11.2217
    5710      11.3018
    5711      11.5697
    5712      11.2379
    5713      11.7147
    5714      12.0466
    5715      10.7629
    5716      11.5333
    5717      11.9453
    5718      12.1469
    5719      12.7221
    5720      12.3047
    5721      12.1116
    5722      12.8416
    5723      12.4096
    5724      12.0694
    5725      11.9599
    5726      11.7794
    5727      11.5148
    5728      11.5191
    5729      11.2998
    5730      10.3810
    5731      10.9701
    5732      10.3668
    5733      10.6453
    5734      11.1209
    5735      12.1339
    5736      11.8232
    5737      11.2726
    5738      10.8648
    5739      11.0594
    5740      11.4536
    5741      11.7876
    5742      10.7224
    5743      10.7925
    5744      11.1307
    5745      11.9874
    5746      11.5254
    5747      11.2516
    5748      12.3834
    5749      10.9353
    5750      12.0769
    5751      11.7872
    5752      12.3627
    5753      13.1446
    5754      12.5549
    5755      12.1724
    5756      11.6468
    5757      11.1518
    5758      11.5105
    5759      12.3822
    5760      12.1546
    5761      10.9601
    5762      12.2715
    5763      11.1714
    5764      12.1881
    5765      11.2525
    5766      11.5570
    5767      10.8076
    5768      10.8711
    5769      10.8216
    5770      11.2216
    5771      11.7122
    5772      12.0814
    5773      10.4609
    5774      11.5561
    5775      11.3416
    5776       9.5493
    5777      11.4592
    5778      11.7858
    5779      10.8666
    5780      12.3375
    5781      11.9579
    5782      12.0689
    5783      11.6767
    5784      11.2955
    5785      12.3020
    5786      11.0329
    5787      10.8393
    5788      12.0426
    5789      11.7621
    5790      12.1760
    5791      11.0157
    5792      11.8964
    5793      10.6525
    5794      11.0096
    5795      10.1355
    5796      11.9144
    5797      11.8069
    5798      12.1249
    5799      11.9287
    5800      11.4524
    5801      11.0307
    5802      10.7764
    5803      11.1736
    5804      10.5512
    5805      11.3621
    5806      11.6362
    5807      11.4245
    5808      13.3265
    5809      12.5305
    5810      12.6102
    5811      11.8292
    5812      11.1494
    5813      11.9287
    5814      11.9468
    5815      11.7496
    5816      12.2908
    5817      11.5597
    5818      11.6324
    5819      11.8121
    5820      12.7320
    5821      10.8900
    5822      10.6980
    5823      11.0646
    5824      11.1433
    5825      10.8481
    5826      11.2849
    5827      11.1311
    5828      11.7479
    5829      11.0797
    5830      10.3574
    5831      10.7313
    5832      11.4280
    5833      11.0377
    5834      12.0208
    5835      11.2935
    5836      10.7357
    5837      11.1688
    5838      10.9908
    5839      11.7907
    5840      11.8532
    5841      11.5259
    5842      11.0181
    5843      11.7411
    5844      11.8644
    5845      12.5519
    5846      12.4840
    5847      12.6102
    5848      13.2964
    5849      11.5362
    5850      12.6465
    5851      12.1954
    5852      11.7349
    5853      11.8082
    5854      12.8354
    5855      12.6123
    5856      12.8802
    5857      11.9239
    5858      11.8950
    5859      11.9834
    5860      11.8738
    5861      12.6056
    5862      12.7848
    5863      12.3904
    5864      12.3455
    5865      12.1412
    5866      12.0873
    5867      13.1303
    5868      12.4489
    5869      11.7216
    5870      12.2565
    5871      10.9963
    5872      11.8753
    5873      11.7967
    5874      12.0730
    5875      11.7399
    5876      12.3732
    5877      12.0683
    5878      12.8023
    5879      12.8148
    5880      11.9583
    5881      12.2226
    5882      12.1635
    5883      12.4866
    5884      13.6169
    5885      13.0482
    5886      12.2470
    5887      13.1715
    5888      12.5164
    5889      11.3770
    5890      12.3872
    5891      12.5522
    5892      12.7972
    5893      11.7194
    5894      11.8463
    5895      12.1231
    5896      12.1272
    5897      11.4256
    5898      11.9140
    5899      12.4636
    5900      11.8498
    5901      13.7432
    5902      12.0926
    5903      11.3928
    5904      11.1615
    5905      11.9719
    5906      11.5231
    5907      12.2364
    5908      13.4682
    5909      12.0572
    5910      13.3727
    5911      13.0395
    5912      12.6818
    5913      13.1859
    5914      12.3052
    5915      11.8170
    5916      11.3992
    5917      11.9656
    5918      11.9178
    5919      12.7535
    5920      12.3634
    5921      12.7653
    5922      12.4216
    5923      12.9530
    5924      13.5313
    5925      12.3724
    5926      12.0619
    5927      11.8435
    5928      13.2546
    5929      11.5067
    5930      12.3685
    5931      13.0152
    5932      11.4051
    5933      12.4688
    5934      10.7298
    5935      10.2758
    5936      11.2166
    5937      10.6296
    5938      11.2097
    5939      12.1638
    5940      12.5986
    5941      12.3744
    5942      12.1603
    5943      12.7245
    5944      12.2574
    5945      12.0129
    5946      12.1318
    5947      11.9827
    5948      12.8931
    5949      13.2468
    5950      13.6579
    5951      13.2411
    5952      12.9356
    5953      12.9326
    5954      13.2011
    5955      13.1438
    5956      12.7911
    5957      13.1947
    5958      13.0265
    5959      12.3647
    5960      12.8329
    5961      13.2815
    5962      13.0835
    5963      12.3843
    5964      12.7846
    5965      13.2929
    5966      12.6699
    5967      13.2883
    5968      12.7106
    5969      11.2266
    5970      11.4149
    5971      11.1767
    5972      11.6926
    5973      11.0101
    5974      11.2474
    5975      12.3918
    5976      12.1556
    5977      11.6003
    5978      12.6901
    5979      11.7152
    5980      12.2715
    5981      12.1050
    5982      12.8468
    5983      12.8081
    5984      11.5487
    5985      12.3960
    5986      12.0048
    5987      13.4822
    5988      13.3272
    5989      13.8743
    5990      12.1401
    5991      12.5051
    5992      12.8847
    5993      13.0446
    5994      13.0845
    5995      12.9991
    5996      13.3378
    5997      12.5001
    5998      11.5089
    5999      12.0439
    6000      11.9694
    6001      11.5407
    6002      11.8544
    6003      11.6249
    6004      11.3934
    6005      12.2179
    6006      12.3629
    6007      13.2804
    6008      12.4226
    6009      13.5214
    6010      12.7354
    6011      13.2981
    6012      13.5365
    6013      12.4787
    6014      13.2391
    6015      12.4391
    6016      12.3372
    6017      11.8833
    6018      11.6239
    6019      12.6837
    6020      12.1867
    6021      13.0660
    6022      12.7090
    6023      12.1180
    6024      11.6108
    6025      12.1910
    6026      12.2164
    6027      12.2692
    6028      11.8941
    6029      11.6008
    6030      13.0825
    6031      11.7465
    6032      11.5445
    6033      11.7567
    6034      12.4611
    6035      12.2898
    6036      12.3782
    6037      11.7920
    6038      11.9911
    6039      11.8210
    6040      12.6419
    6041      12.4650
    6042      12.2123
    6043      11.4713
    6044      11.5314
    6045      13.0230
    6046      11.6233
    6047      11.8571
    6048      11.6601
    6049      12.1053
    6050      11.4175
    6051      12.0077
    6052      11.2408
    6053      12.0663
    6054      13.3964
    6055      12.7968
    6056      12.5851
    6057      12.5323
    6058      12.3946
    6059      12.4702
    6060      12.9482
    6061      12.8484
    6062      13.0149
    6063      13.6035
    6064      12.9796
    6065      12.9620
    6066      12.5808
    6067      12.5613
    6068      13.1018
    6069      11.7361
    6070      11.9844
    6071      11.1681
    6072      10.9389
    6073      11.9650
    6074      12.1179
    6075      12.3102
    6076      10.9482
    6077      11.7707
    6078      12.7458
    6079      10.7858
    6080      11.1850
    6081      12.2753
    6082      12.6716
    6083      13.3891
    6084      12.5701
    6085      14.1808
    6086      13.5371
    6087      12.6121
    6088      12.1202
    6089      13.4576
    6090      12.6787
    6091      13.7102
    6092      12.4418
    6093      13.0636
    6094      12.0651
    6095      12.3174
    6096      12.8710
    6097      12.5676
    6098      12.8918
    6099      12.5960
    6100      11.8917
    6101      13.1156
    6102      12.7034
    6103      11.6582
    6104      13.4285
    6105      12.7766
    6106      11.5417
    6107      12.1287
    6108      11.2968
    6109      13.2984
    6110      12.0460
    6111      12.9575
    6112      11.3880
    6113      12.5390
    6114      12.5324
    6115      12.0343
    6116      12.4489
    6117      11.1964
    6118      11.8626
    6119      12.1761
    6120      11.4092
    6121      11.8542
    6122      11.4184
    6123      11.8551
    6124      12.2892
    6125      11.9778
    6126      12.9978
    6127      11.6518
    6128      11.4603
    6129      10.8673
    6130      10.2164
    6131      10.6709
    6132      11.9138
    6133      12.0243
    6134      12.1261
    6135      12.8755
    6136      11.8850
    6137      12.5173
    6138      11.9337
    6139      12.1781
    6140      11.4895
    6141      11.0342
    6142      11.8943
    6143      11.1184
    6144      12.7830
    6145      10.8773
    6146      12.1978
    6147      10.1922
    6148      11.1532
    6149      11.8999
    6150      11.8664
    6151      10.2836
    6152      10.0473
    6153      10.9619
    6154       9.7744
    6155      10.1474
    6156      10.0417
    6157      11.0558
    6158      12.3611
    6159      12.7182
    6160      12.1340
    6161      11.5420
    6162      12.6531
    6163      11.8696
    6164      12.6572
    6165      11.7871
    6166      12.2600
    6167      11.6648
    6168      11.0893
    6169      11.9809
    6170      10.8828
    6171      11.4639
    6172      11.3304
    6173      11.0390
    6174      12.2875
    6175      12.7535
    6176      12.2910
    6177      11.9393
    6178      12.4981
    6179      12.0776
    6180      12.0075
    6181      11.5884
    6182      12.4388
    6183      12.0465
    6184      11.5624
    6185      11.7242
    6186      11.3869
    6187      11.2658
    6188      12.0031
    6189      11.2608
    6190      10.7233
    6191      11.2516
    6192      11.0021
    6193      11.5953
    6194      12.2037
    6195      12.8930
    6196      11.8969
    6197      12.3652
    6198      12.5176
    6199      11.7380
    6200      12.1267
    6201      11.8287
    6202      12.0064
    6203      12.8515
    6204      11.2710
    6205      11.6327
    6206      12.5564
    6207      12.1945
    6208      11.4587
    6209      11.8173
    6210      12.2490
    6211      11.9615
    6212      11.6119
    6213      11.6190
    6214      11.9139
    6215      10.7522
    6216      11.9465
    6217      11.6615
    6218      10.9900
    6219      11.5271
    6220      12.4772
    6221      11.9571
    6222      11.5504
    6223      11.1407
    6224      10.6200
    6225      10.5801
    6226       9.9328
    6227      11.0091
    6228      10.8369
    6229      11.9249
    6230      11.4928
    6231      11.7669
    6232      12.7278
    6233      12.7616
    6234      13.5831
    6235      12.1337
    6236      12.4313
    6237      11.4433
    6238      12.2416
    6239      12.8488
    6240      12.0575
    6241      13.3925
    6242      13.2277
    6243      13.2330
    6244      13.2092
    6245      12.8566
    6246      13.5200
    6247      13.4297
    6248      13.1647
    6249      12.3719
    6250      12.6946
    6251      11.7759
    6252      11.9947
    6253      11.0073
    6254      11.1712
    6255      12.7372
    6256      10.8904
    6257      11.2418
    6258      10.5340
    6259      11.6080
    6260      11.4249
    6261      11.6953
    6262      10.7905
    6263      11.2170
    6264      11.4699
    6265      11.5219
    6266      11.3257
    6267      10.9627
    6268      10.6950
    6269      10.6220
    6270      10.6516
    6271      11.9145
    6272      12.4814
    6273      10.7971
    6274       9.7970
    6275      11.8789
    6276      12.1978
    6277      11.2668
    6278      10.9826
    6279      11.8462
    6280      12.3912
    6281      11.8433
    6282      12.4672
    6283      11.2720
    6284      11.2277
    6285      10.9185
    6286      11.5501
    6287      12.4666
    6288      11.9127
    6289      12.1980
    6290      12.3052
    6291      11.1099
    6292      11.9729
    6293      11.2864
    6294      12.5107
    6295      12.6514
    6296      12.6687
    6297      12.6957
    6298      12.2376
    6299      11.8357
    6300      10.5649
    6301      11.4424
    6302      10.8345
    6303      10.9902
    6304      11.8147
    6305      11.6174
    6306      11.4929
    6307      11.4875
    6308      12.3100
    6309      12.0693
    6310      11.4282
    6311       9.9750
    6312      10.5288
    6313      10.9522
    6314       9.9426
    6315       9.8063
    6316      10.6389
    6317       9.7891
    6318      10.3173
    6319      10.4266
    6320      10.4719
    6321      11.4833
    6322      10.6655
    6323      11.5120
    6324       9.6816
    6325      10.3540
    6326      11.7736
    6327      12.7069
    6328      10.6809
    6329      11.2197
    6330      10.7839
    6331      11.0538
    6332      11.0089
    6333      11.1967
    6334      10.1699
    6335      10.6430
    6336      11.9385
    6337      11.4521
    6338      10.9063
    6339      10.3199
    6340       9.6719
    6341      10.2198
    6342      10.2747
    6343      11.5756
    6344      10.1932
    6345      10.5835
    6346      10.4044
    6347      10.8569
    6348      11.2189
    6349      12.1497
    6350      11.8584
    6351      11.5926
    6352      11.3356
    6353      11.6198
    6354      11.2950
    6355      10.6400
    6356      11.4947
    6357      11.6398
    6358      11.6205
    6359      11.5160
    6360      11.8964
    6361      11.7065
    6362      11.4693
    6363      11.9742
    6364      10.3352
    6365      11.8454
    6366      10.3961
    6367      11.3518
    6368      12.0144
    6369      12.2815
    6370      12.6030
    6371      11.5544
    6372      11.3797
    6373      11.5127
    6374      11.8941
    6375      11.5603
    6376      12.5007
    6377      12.0067
    6378      11.3546
    6379      11.5403
    6380      11.7409
    6381      11.5405
    6382      11.4520
    6383      12.0962
    6384      11.0491
    6385      10.6515
    6386      11.6207
    6387      12.2836
    6388      12.0525
    6389      11.5520
    6390      11.2099
    6391      10.8074
    6392      12.2070
    6393      11.9050
    6394      12.1823
    6395      11.3186
    6396      13.1070
    6397      11.6945
    6398      12.3729
    6399      12.8351
    6400      13.0491
    6401      12.3257
    6402      11.1353
    6403      10.9800
    6404      12.0787
    6405      11.7466
    6406      12.0966
    6407      12.3865
    6408      12.3972
    6409      11.7220
    6410      11.7956
    6411      12.2359
    6412      12.5193
    6413      12.1821
    6414      12.7746
    6415      12.5934
    6416      12.6343
    6417      12.3518
    6418      12.2941
    6419      12.6691
    6420      12.7505
    6421      13.5094
    6422      12.9458
    6423      12.2172
    6424      12.7656
    6425      11.9626
    6426      12.6987
    6427      12.6791
    6428      12.1887
    6429      12.5617
    6430      13.4921
    6431      12.5574
    6432      13.0146
    6433      12.6621
    6434      13.1142
    6435      12.7308
    6436      12.1763
    6437      12.5153
    6438      11.5712
    6439      12.9308
    6440      12.5762
    6441      11.8754
    6442      12.4873
    6443      12.2731
    6444      12.8890
    6445      12.3307
    6446      11.4989
    6447      11.3205
    6448      11.2662
    6449      11.5952
    6450      11.6904
    6451      11.7345
    6452      12.0354
    6453      12.8449
    6454      12.5497
    6455      12.9966
    6456      12.5630
    6457      12.1401
    6458      11.8178
    6459      12.3963
    6460      12.4339
    6461      13.2638
    6462      11.7241
    6463      12.1356
    6464      11.5669
    6465      11.0638
    6466      11.3701
    6467      10.4073
    6468      10.6752
    6469      11.3769
    6470      10.2600
    6471      10.2065
    6472      10.8131
    6473      10.5541
    6474      10.9047
    6475      11.3459
    6476      11.5741
    6477      11.3494
    6478      11.1720
    6479      11.4853
    6480      10.6720
    6481      11.1524
    6482      10.4166
    6483      10.5439
    6484       9.9958
    6485      10.2450
    6486      11.1198
    6487       9.3176
    6488      11.1816
    6489      11.3451
    6490      11.0470
    6491      11.5925
    6492      12.2960
    6493      11.0469
    6494      11.1385
    6495      10.7155
    6496      11.6273
    6497      11.6536
    6498      12.1779
    6499      11.5938
    6500      11.1546
    6501      11.0169
    6502      12.0961
    6503      11.8987
    6504      11.1616
    6505      11.7336
    6506      11.6669
    6507      10.8044
    6508      11.4101
    6509      12.4428
    6510      12.4623
    6511      12.9783
    6512      12.9685
    6513      12.3982
    6514      11.5172
    6515      12.2490
    6516      11.7302
    6517      11.3693
    6518      12.2557
    6519      11.8678
    6520      12.2901
    6521      12.2759
    6522      11.9744
    6523      11.0739
    6524      11.3312
    6525      10.0691
    6526      11.0176
    6527      10.9344
    6528      10.5554
    6529      11.7864
    6530      12.2571
    6531      10.8480
    6532      11.0655
    6533      11.4767
    6534      11.1439
    6535      12.2114
    6536      11.2193
    6537      12.3330
    6538      11.6764
    6539      12.7118
    6540      11.8857
    6541      10.8083
    6542      12.7743
    6543      12.3267
    6544      12.2057
    6545      12.1461
    6546      11.5118
    6547      11.0196
    6548      11.3020
    6549      12.6061
    6550      11.9691
    6551      11.1277
    6552      11.0530
    6553      11.7444
    6554      11.4025
    6555      10.9784
    6556      11.0745
    6557      11.0436
    6558      10.2267
    6559       9.3187
    6560      10.4428
    6561      10.8933
    6562      10.9856
    6563      10.8273
    6564      11.2269
    6565      11.1391
    6566      10.2223
    6567      10.7804
    6568       9.8809
    6569      11.6800
    6570      11.8764
    6571      10.1409
    6572       9.8165
    6573      10.1816
    6574      11.1755
    6575      11.5417
    6576      10.7461
    6577      10.4788
    6578       9.7991
    6579       9.6911
    6580      10.9553
    6581       9.6394
    6582      10.8195
    6583      10.1805
    6584      10.3587
    6585      10.2764
    6586       9.6324
    6587      10.5476
    6588      11.6364
    6589      10.6988
    6590      11.5884
    6591      11.4308
    6592      11.8561
    6593      12.9348
    6594      11.8673
    6595      12.0826
    6596      13.1142
    6597      13.0524
    6598      13.0390
    6599      11.5402
    6600      11.2223
    6601      12.8700
    6602      12.3076
    6603      11.8957
    6604      12.1181
    6605      12.3964
    6606      12.1653
    6607      12.9845
    6608      11.9337
    6609      11.8429
    6610      11.4545
    6611      12.4308
    6612      12.4781
    6613      12.2065
    6614      11.5364
    6615      12.4259
    6616      13.2951
    6617      12.6680
    6618      12.3122
    6619      12.3591
    6620      12.9003
    6621      11.9721
    6622      12.6914
    6623      13.0711
    6624      12.7538
    6625      11.6956
    6626      13.0386
    6627      12.8728
    6628      12.7390
    6629      12.7814
    6630      12.8980
    6631      12.9373
    6632      12.4027
    6633      12.6306
    6634      14.0649
    6635      13.7147
    6636      12.6366
    6637      13.6769
    6638      13.0726
    6639      12.0168
    6640      11.1594
    6641      10.9006
    6642      11.9715
    6643      11.6107
    6644      12.7000
    6645      13.2682
    6646      12.4307
    6647      12.4584
    6648      12.1132
    6649      11.6377
    6650      12.6395
    6651      12.3671
    6652      11.8697
    6653      12.1202
    6654      12.2343
    6655      12.2912
    6656      11.7781
    6657      12.6526
    6658      12.5563
    6659      12.4810
    6660      12.7564
    6661      12.1150
    6662      11.5429
    6663      13.0079
    6664      12.3446
    6665      12.7877
    6666      12.2876
    6667      11.7412
    6668      11.3477
    6669      11.0008
    6670      10.8990
    6671      11.5405
    6672      11.4186
    6673      11.4734
    6674      12.3921
    6675      11.4221
    6676      12.4141
    6677      12.5326
    6678      12.1940
    6679      12.4194
    6680      13.3041
    6681      12.4155
    6682      11.6777
    6683      12.7781
    6684      11.1842
    6685      12.3422
    6686      12.7923
    6687      13.4049
    6688      13.0774
    6689      12.2129
    6690      11.5822
    6691      11.5330
    6692      10.9585
    6693      11.2335
    6694      11.4392
    6695      11.5220
    6696      11.1055
    6697      12.1896
    6698      11.5087
    6699      13.0651
    6700      12.5442
    6701      12.1634
    6702      12.2046
    6703      11.6387
    6704      13.0181
    6705      11.3297
    6706      11.7628
    6707      12.2982
    6708      11.8732
    6709      13.2779
    6710      11.8519
    6711      12.4129
    6712      13.2842
    6713      11.4900
    6714      11.9868
    6715      12.3388
    6716      13.6371
    6717      12.5130
    6718      13.5885
    6719      12.7009
    6720      12.0282
    6721      12.2987
    6722      12.6101
    6723      11.9964
    6724      12.5476
    6725      13.1252
    6726      12.6380
    6727      12.4759
    6728      12.9758
    6729      13.0360
    6730      12.5783
    6731      12.4732
    6732      12.3137
    6733      11.2953
    6734      11.6374
    6735      11.8128
    6736      12.4407
    6737      12.9781
    6738      13.0051
    6739      13.1349
    6740      12.5062
    6741      13.1171
    6742      12.7789
    6743      12.0473
    6744      12.3814
    6745      14.1895
    6746      13.7152
    6747      13.5480
    6748      12.8005
    6749      12.7305
    6750      13.5825
    6751      13.4467
    6752      13.8961
    6753      13.9379
    6754      13.0946
    6755      13.0154
    6756      11.6572
    6757      12.2330
    6758      13.3124
    6759      13.7044
    6760      13.7573
    6761      13.9546
    6762      12.7761
    6763      13.5493
    6764      12.4312
    6765      13.2138
    6766      14.5285
    6767      13.5112
    6768      12.5845
    6769      14.0682
    6770      12.4294
    6771      12.7663
    6772      13.0828
    6773      12.5216
    6774      12.7683
    6775      12.9949
    6776      13.9510
    6777      13.5197
    6778      13.4350
    6779      14.0828
    6780      14.6527
    6781      13.8467
    6782      14.5750
    6783      14.1019
    6784      14.2149
    6785      14.5797
    6786      13.9111
    6787      13.1881
    6788      13.9466
    6789      13.3165
    6790      14.0534
    6791      12.1398
    6792      13.0478
    6793      13.8709
    6794      12.8916
    6795      14.1114
    6796      14.1782
    6797      13.7417
    6798      12.5556
    6799      13.7030
    6800      13.2743
    6801      12.7894
    6802      13.3888
    6803      13.0535
    6804      13.1319
    6805      13.5195
    6806      13.4163
    6807      13.3016
    6808      12.9006
    6809      13.7858
    6810      13.6201
    6811      13.1129
    6812      13.4153
    6813      13.8995
    6814      13.9963
    6815      13.9278
    6816      14.6206
    6817      13.7225
    6818      13.3711
    6819      13.2343
    6820      14.6063
    6821      14.4946
    6822      13.5075
    6823      12.8440
    6824      12.9326
    6825      13.8852
    6826      13.8521
    6827      14.1643
    6828      13.7616
    6829      13.6782
    6830      12.9239
    6831      13.4422
    6832      13.1883
    6833      12.7915
    6834      13.2335
    6835      13.8208
    6836      13.2322
    6837      13.7628
    6838      14.1980
    6839      13.5231
    6840      13.8191
    6841      13.8393
    6842      13.2316
    6843      13.1585
    6844      13.7152
    6845      12.7806
    6846      13.0833
    6847      13.0367
    6848      13.0181
    6849      13.0899
    6850      13.1760
    6851      13.0754
    6852      13.6052
    6853      13.1108
    6854      13.6005
    6855      12.7516
    6856      11.8021
    6857      12.5424
    6858      13.7207
    6859      12.3342
    6860      13.3542
    6861      12.5225
    6862      13.1259
    6863      13.0714
    6864      13.6681
    6865      13.4836
    6866      14.1059
    6867      13.5215
    6868      14.0361
    6869      14.1475
    6870      14.3683
    6871      13.5387
    6872      14.1573
    6873      13.9739
    6874      14.5824
    6875      12.9053
    6876      12.5708
    6877      13.8448
    6878      13.5090
    6879      12.5814
    6880      12.3514
    6881      12.2634
    6882      12.8456
    6883      13.1065
    6884      13.3952
    6885      13.5174
    6886      12.0789
    6887      12.4789
    6888      12.6211
    6889      12.7811
    6890      14.0897
    6891      11.8569
    6892      12.9855
    6893      12.4621
    6894      13.3309
    6895      12.3372
    6896      12.2362
    6897      12.9762
    6898      12.9488
    6899      12.6483
    6900      13.4340
    6901      13.0646
    6902      12.1203
    6903      13.5970
    6904      13.7326
    6905      13.3449
    6906      13.3468
    6907      13.5725
    6908      13.8674
    6909      13.2665
    6910      13.3715
    6911      12.4857
    6912      13.5559
    6913      12.5405
    6914      14.1935
    6915      13.5332
    6916      13.6787
    6917      13.1667
    6918      12.7400
    6919      13.7675
    6920      13.4726
    6921      12.9696
    6922      13.5821
    6923      12.6899
    6924      13.0100
    6925      12.2922
    6926      12.8111
    6927      12.9349
    6928      11.8929
    6929      12.4980
    6930      12.7053
    6931      13.3225
    6932      13.2892
    6933      12.3707
    6934      12.3190
    6935      13.4269
    6936      12.8209
    6937      12.4245
    6938      12.2803
    6939      13.1569
    6940      12.8903
    6941      12.8825
    6942      12.7411
    6943      13.7071
    6944      13.2991
    6945      12.9183
    6946      13.3936
    6947      13.2063
    6948      13.7323
    6949      12.9058
    6950      13.0933
    6951      13.5442
    6952      13.5326
    6953      13.1444
    6954      14.0590
    6955      14.3609
    6956      13.1162
    6957      13.6404
    6958      14.1691
    6959      13.9530
    6960      13.7623
    6961      14.0562
    6962      13.5971
    6963      12.8771
    6964      13.2995
    6965      13.4880
    6966      13.6222
    6967      13.5209
    6968      13.5444
    6969      13.4361
    6970      13.1538
    6971      12.5342
    6972      13.9629
    6973      12.6563
    6974      13.2704
    6975      13.2397
    6976      12.9222
    6977      13.2479
    6978      12.4886
    6979      11.9352
    6980      13.7211
    6981      12.9696
    6982      13.2858
    6983      12.9580
    6984      13.0234
    6985      12.8218
    6986      13.3845
    6987      12.4176
    6988      12.2852
    6989      12.6285
    6990      13.2562
    6991      13.5531
    6992      14.0034
    6993      12.6785
    6994      13.1264
    6995      12.5736
    6996      12.3589
    6997      11.5688
    6998      12.6259
    6999      12.9628
    7000      13.4167
    7001      13.1892
    7002      12.8506
    7003      14.2426
    7004      13.0729
    7005      13.5881
    7006      13.3324
    7007      14.4673
    7008      12.9014
    7009      13.8761
    7010      12.7899
    7011      12.6506
    7012      12.7687
    7013      13.2460
    7014      12.8795
    7015      12.4778
    7016      13.4314
    7017      13.0290
    7018      13.6234
    7019      13.3899
    7020      13.9176
    7021      12.3571
    7022      12.6222
    7023      12.3557
    7024      13.1189
    7025      12.8017
    7026      13.4752
    7027      13.6232
    7028      12.8192
    7029      13.3823
    7030      14.1234
    7031      13.2532
    7032      13.0018
    7033      14.2386
    7034      13.3969
    7035      12.5599
    7036      13.6341
    7037      12.9976
    7038      12.0841
    7039      13.3401
    7040      12.9448
    7041      13.5527
    7042      13.9921
    7043      13.1622
    7044      13.4766
    7045      13.4877
    7046      13.1483
    7047      13.4478
    7048      14.1741
    7049      14.7417
    7050      14.1996
    7051      14.0498
    7052      14.3189
    7053      13.4361
    7054      12.9234
    7055      12.8606
    7056      14.0201
    7057      13.3718
    7058      13.6983
    7059      12.9356
    7060      12.3139
    7061      12.4492
    7062      12.9978
    7063      12.5995
    7064      13.4360
    7065      13.5162
    7066      13.0224
    7067      13.6272
    7068      13.3297
    7069      13.1652
    7070      13.9389
    7071      14.0080
    7072      13.0783
    7073      12.9748
    7074      13.3879
    7075      13.4448
    7076      13.6055
    7077      12.0375
    7078      12.5067
    7079      11.5956
    7080      11.7716
    7081      11.2240
    7082      11.6437
    7083      11.5630
    7084      11.5990
    7085      12.6395
    7086      11.6353
    7087      12.2583
    7088      12.0134
    7089      12.5820
    7090      12.2090
    7091      11.3081
    7092      12.5304
    7093      12.6219
    7094      12.5118
    7095      13.5255
    7096      12.3619
    7097      11.8219
    7098      11.9042
    7099      12.1048
    7100      11.8979
    7101      12.2272
    7102      12.3434
    7103      13.4288
    7104      12.7619
    7105      12.4589
    7106      12.3545
    7107      12.3440
    7108      13.5694
    7109      14.0087
    7110      13.4393
    7111      13.9663
    7112      12.3399
    7113      12.0414
    7114      11.7800
    7115      12.0041
    7116      12.6070
    7117      12.0915
    7118      13.5454
    7119      11.9634
    7120      13.0345
    7121      12.6967
    7122      12.2179
    7123      12.1109
    7124      13.0125
    7125      13.4826
    7126      12.8869
    7127      13.1957
    7128      13.0789
    7129      12.1068
    7130      13.4531
    7131      11.8561
    7132      12.3219
    7133      12.2217
    7134      12.8218
    7135      12.3347
    7136      13.0617
    7137      13.0450
    7138      12.6791
    7139      13.1154
    7140      13.0654
    7141      12.2657
    7142      12.0712
    7143      13.5747
    7144      13.0143
    7145      12.9245
    7146      12.7977
    7147      13.4146
    7148      13.7891
    7149      13.2070
    7150      13.4916
    7151      13.6981
    7152      12.1545
    7153      12.7036
    7154      12.3974
    7155      12.9972
    7156      13.2879
    7157      12.9626
    7158      13.7707
    7159      13.5821
    7160      14.9719
    7161      13.4548
    7162      14.9243
    7163      14.5846
    7164      13.4053
    7165      13.1498
    7166      12.5326
    7167      13.4520
    7168      13.0088
    7169      13.2498
    7170      13.7606
    7171      12.8206
    7172      13.9610
    7173      12.4933
    7174      12.2192
    7175      12.6570
    7176      12.9015
    7177      11.3420
    7178      11.7143
    7179      12.9353
    7180      12.1447
    7181      12.9560
    7182      13.0406
    7183      12.2562
    7184      12.3889
    7185      12.4788
    7186      13.2128
    7187      13.6161
    7188      12.8833
    7189      11.8926
    7190      12.5189
    7191      12.8033
    7192      12.1646
    7193      11.3061
    7194      12.2577
    7195      12.1874
    7196      12.8405
    7197      13.3040
    7198      12.3401
    7199      12.0110
    7200      11.8918
    7201      12.8146
    7202      12.7695
    7203      12.6618
    7204      12.5020
    7205      12.4756
    7206      11.8041
    7207      11.2524
    7208      12.3938
    7209      12.2903
    7210      13.1867
    7211      12.0760
    7212      12.0909
    7213      12.1056
    7214      12.9417
    7215      12.5333
    7216      11.4997
    7217      11.9688
    7218      11.6412
    7219      12.5076
    7220      11.0668
    7221      11.1950
    7222      11.7752
    7223      10.7979
    7224      12.8249
    7225      12.5476
    7226      12.1315
    7227      11.8561
    7228      11.9977
    7229      11.9190
    7230      11.5716
    7231      11.8989
    7232      11.4881
    7233      11.6295
    7234      11.8234
    7235      11.7855
    7236      11.8321
    7237      11.2340
    7238      11.7435
    7239      11.9852
    7240      11.3600
    7241      11.1767
    7242      11.3079
    7243      11.7488
    7244      11.7655
    7245      12.1789
    7246      13.0335
    7247      11.8232
    7248      11.9237
    7249      11.0444
    7250      11.8803
    7251      11.8720
    7252      11.1576
    7253      12.1920
    7254      12.8894
    7255      11.9298
    7256      12.9220
    7257      11.3724
    7258      11.6831
    7259      11.3728
    7260      11.1494
    7261      11.7642
    7262      11.8084
    7263      13.4134
    7264      13.5203
    7265      12.7446
    7266      13.0537
    7267      11.9574
    7268      12.6747
    7269      12.9407
    7270      12.5511
    7271      13.5446
    7272      12.4969
    7273      12.2014
    7274      11.4960
    7275      11.6808
    7276      11.3838
    7277      10.7525
    7278      11.2298
    7279      11.0169
    7280      12.2540
    7281      11.7847
    7282      10.9613
    7283      10.6704
    7284      11.1810
    7285      11.2579
    7286      11.3192
    7287      11.7739
    7288      11.5027
    7289      11.7530
    7290      11.7247
    7291      12.0736
    7292      12.0853
    7293      11.9251
    7294      11.9305
    7295      10.9623
    7296      11.8615
    7297      11.8413
    7298      12.4835
    7299      12.9503
    7300      11.4509
    7301      11.2804
    7302      11.6685
    7303      12.2540
    7304      12.9523
    7305      12.9694
    7306      11.9027
    7307      13.2258
    7308      12.4754
    7309      12.5284
    7310      11.6080
    7311      11.7581
    7312      12.6445
    7313      12.2662
    7314      12.3977
    7315      12.2124
    7316      11.5505
    7317      12.2438
    7318      11.4640
    7319      12.7101
    7320      12.9409
    7321      12.6403
    7322      12.0594
    7323      12.2526
    7324      12.9927
    7325      12.2093
    7326      12.1039
    7327      11.6862
    7328      11.9087
    7329      12.3904
    7330      12.2595
    7331      12.3311
    7332      12.0163
    7333      11.7206
    7334      11.9333
    7335      12.8025
    7336      12.2804
    7337      11.7225
    7338      11.5168
    7339      12.8791
    7340      12.1640
    7341      11.6269
    7342      11.6308
    7343      12.0878
    7344      11.3835
    7345      12.2035
    7346      10.9219
    7347      13.3469
    7348      12.6546
    7349      12.0950
    7350      12.6629
    7351      11.9327
    7352      11.8236
    7353      11.5342
    7354      12.3532
    7355      11.9795
    7356      11.4954
    7357      11.8195
    7358      12.0142
    7359      11.1220
    7360      11.3290
    7361      10.6386
    7362      10.9339
    7363      11.4300
    7364      11.2904
    7365      11.4447
    7366      11.8258
    7367      12.2362
    7368      12.3811
    7369      11.6418
    7370      12.5892
    7371      11.9283
    7372      11.3507
    7373      11.2657
    7374      11.8890
    7375      11.7455
    7376      11.0067
    7377      10.9968
    7378      11.0891
    7379      11.1435
    7380      12.4713
    7381      12.2073
    7382      12.0020
    7383      12.5017
    7384      11.6875
    7385      11.4899
    7386      11.2620
    7387      11.6359
    7388      11.0068
    7389      10.7252
    7390      10.8461
    7391      11.8494
    7392      11.6682
    7393      11.2656
    7394      11.0763
    7395      12.0707
    7396      11.7594
    7397      12.2608
    7398      12.4662
    7399      11.8818
    7400      11.1459
    7401      11.5341
    7402      11.9589
    7403      12.5316
    7404      11.6404
    7405      12.3232
    7406      11.6234
    7407      11.6693
    7408      12.0482
    7409      11.8254
    7410      12.2693
    7411      11.8246
    7412      12.1386
    7413      11.7331
    7414      11.0798
    7415      11.8980
    7416      11.5808
    7417      10.9031
    7418      11.1992
    7419      11.7453
    7420      11.1127
    7421      12.6431
    7422      11.9715
    7423      11.7888
    7424      12.7598
    7425      12.7923
    7426      12.4084
    7427      13.3393
    7428      13.3917
    7429      12.6356
    7430      12.7761
    7431      11.4002
    7432      11.8568
    7433      11.6075
    7434      10.6675
    7435      11.1619
    7436      11.0966
    7437      11.9586
    7438      11.8708
    7439      11.8365
    7440      12.7233
    7441      13.0232
    7442      11.7461
    7443      12.4151
    7444      12.7928
    7445      12.8287
    7446      12.7210
    7447      12.3950
    7448      12.4631
    7449      12.3436
    7450      11.9647
    7451      11.5096
    7452      11.5742
    7453      12.0708
    7454      12.3003
    7455      12.5378
    7456      12.4716
    7457      12.5987
    7458      12.5663
    7459      11.5547
    7460      12.1095
    7461      11.0937
    7462      11.5919
    7463      11.2058
    7464      10.4772
    7465      10.7277
    7466      10.0765
    7467      10.7162
    7468      10.9365
    7469      11.3320
    7470      12.0440
    7471      11.6326
    7472      11.6045
    7473      11.6460
    7474      11.3969
    7475      11.7962
    7476      11.6433
    7477      11.6915
    7478      11.5549
    7479      11.7680
    7480      12.0202
    7481      11.7180
    7482      10.3124
    7483      11.0907
    7484      11.3269
    7485      10.5195
    7486      10.8799
    7487      11.3771
    7488      10.4769
    7489      10.4449
    7490      11.1940
    7491      10.5461
    7492      10.8724
    7493      10.8113
    7494      10.3329
    7495      11.2644
    7496      11.4775
    7497      10.5385
    7498      11.8875
    7499      11.2681
    7500      10.9891
    7501      12.1094
    7502      12.7463
    7503      11.6389
    7504      11.4453
    7505      11.2778
    7506      11.6697
    7507      12.4600
    7508      12.7485
    7509      11.8408
    7510      10.3397
    7511      10.9450
    7512      12.8924
    7513      11.4828
    7514      11.0604
    7515      10.7697
    7516      11.6067
    7517      11.1769
    7518      12.1395
    7519      12.9453
    7520      11.6910
    7521      11.6847
    7522      12.6864
    7523      12.1486
    7524      12.1184
    7525      12.5614
    7526      11.4510
    7527      10.7143
    7528      11.7272
    7529      12.1460
    7530      12.3513
    7531      11.9975
    7532      12.1203
    7533      10.5517
    7534      12.2822
    7535      10.7237
    7536      11.8921
    7537      11.8995
    7538      11.8011
    7539      11.9101
    7540      11.9006
    7541      11.2406
    7542      11.5472
    7543      10.2687
    7544      10.7567
    7545      10.9198
    7546      10.6940
    7547      12.3005
    7548      11.2823
    7549      11.2526
    7550      11.5863
    7551      11.4277
    7552      11.7720
    7553      10.9820
    7554      10.9768
    7555      11.6948
    7556      11.9751
    7557      11.7212
    7558      12.9481
    7559      11.7551
    7560      10.9592
    7561      12.1732
    7562      11.5242
    7563      10.5600
    7564      11.7343
    7565      11.6479
    7566      11.4911
    7567      11.3910
    7568      10.7759
    7569      11.5705
    7570      11.6946
    7571      12.3846
    7572      11.6217
    7573      11.6120
    7574      12.1192
    7575      11.9826
    7576      10.9413
    7577      11.0461
    7578      11.7760
    7579      11.6538
    7580      11.7865
    7581      10.9182
    7582      11.7520
    7583      11.1768
    7584      11.7318
    7585      11.9146
    7586      11.2696
    7587      12.4065
    7588      12.9494
    7589      12.1788
    7590      11.8797
    7591      12.2729
    7592      12.3874
    7593      12.9440
    7594      12.0970
    7595      11.2884
    7596      11.8913
    7597      11.3701
    7598      10.6363
    7599      11.4515
    7600      11.8439
    7601      12.3067
    7602      12.0036
    7603      12.0338
    7604      12.4462
    7605      12.5526
    7606      12.2517
    7607      12.0056
    7608      11.8226
    7609      10.9563
    7610      10.8758
    7611      11.5499
    7612      11.7733
    7613      12.5724
    7614      12.4377
    7615      11.6531
    7616      11.3833
    7617      12.3182
    7618      11.5213
    7619      11.9585
    7620      11.9487
    7621      12.4873
    7622      12.4350
    7623      11.5943
    7624      11.6833
    7625      12.1681
    7626      12.9842
    7627      11.9232
    7628      11.9439
    7629      12.0545
    7630      12.0461
    7631      11.4288
    7632      11.4848
    7633      11.7184
    7634      11.7005
    7635      11.0983
    7636      11.6212
    7637      11.1985
    7638      11.3435
    7639      11.3240
    7640      12.0542
    7641      11.9060
    7642      11.1036
    7643      11.3724
    7644      11.4686
    7645      10.9733
    7646      11.3114
    7647      13.0196
    7648      11.3635
    7649      12.0400
    7650      11.5110
    7651      12.4679
    7652      12.4391
    7653      12.1237
    7654      11.7740
    7655      11.7739
    7656      12.0459
    7657      12.1187
    7658      12.3049
    7659      12.8844
    7660      12.2245
    7661      12.0273
    7662      12.4333
    7663      13.3968
    7664      12.0364
    7665      12.9360
    7666      12.9209
    7667      13.4675
    7668      12.3712
    7669      13.1023
    7670      12.4369
    7671      12.5345
    7672      12.4607
    7673      11.6535
    7674      11.8259
    7675      12.1870
    7676      12.3030
    7677      12.3067
    7678      11.5959
    7679      11.0636
    7680      11.8194
    7681      12.0284
    7682      12.6616
    7683      12.7566
    7684      12.2573
    7685      12.7190
    7686      11.8168
    7687      12.6715
    7688      12.2053
    7689      11.5120
    7690      12.4436
    7691      11.4247
    7692      11.6401
    7693      11.1771
    7694      11.4289
    7695      11.2748
    7696      12.5477
    7697      12.3530
    7698      13.3421
    7699      12.6613
    7700      12.0479
    7701      12.4614
    7702      11.9151
    7703      12.6151
    7704      12.7326
    7705      12.2858
    7706      12.5170
    7707      11.9711
    7708      12.3185
    7709      11.8397
    7710      12.8695
    7711      12.7542
    7712      12.8838
    7713      13.3224
    7714      13.6422
    7715      13.9963
    7716      12.9097
    7717      13.2325
    7718      12.5766
    7719      12.6190
    7720      12.3819
    7721      12.9423
    7722      12.8312
    7723      13.3778
    7724      12.1767
    7725      12.9448
    7726      12.2299
    7727      11.8600
    7728      11.5365
    7729      11.3192
    7730      11.6499
    7731      12.1414
    7732      11.8482
    7733      11.7088
    7734      12.6036
    7735      10.7287
    7736      11.0812
    7737      11.8883
    7738      11.5825
    7739      10.9724
    7740      11.5474
    7741      10.8898
    7742      11.6487
    7743      11.7522
    7744      11.3581
    7745      12.5558
    7746      12.1690
    7747      11.3582
    7748      12.0598
    7749      11.9157
    7750      12.3103
    7751      12.3946
    7752      11.7726
    7753      12.5255
    7754      12.4075
    7755      11.6854
    7756      12.6868
    7757      10.9055
    7758      12.9150
    7759      12.4546
    7760      12.5784
    7761      11.6613
    7762      13.2782
    7763      11.6511
    7764      13.1927
    7765      12.2441
    7766      13.1713
    7767      13.1944
    7768      13.3045
    7769      14.0436
    7770      12.8432
    7771      13.2167
    7772      12.7781
    7773      13.3347
    7774      13.1335
    7775      12.1318
    7776      12.1086
    7777      12.1490
    7778      10.7546
    7779      10.5821
    7780      11.6585
    7781      11.6421
    7782      11.8713
    7783      11.0032
    7784      11.0601
    7785      11.1625
    7786      11.2852
    7787      11.3064
    7788      11.6837
    7789      12.0576
    7790      11.3007
    7791      11.8331
    7792      11.2219
    7793      11.2106
    7794      11.3863
    7795      10.7105
    7796      10.8630
    7797      11.0894
    7798      10.9326
    7799      10.6149
    7800      11.9613
    7801      11.2804
    7802      12.2809
    7803      12.0158
    7804      11.5406
    7805      10.9789
    7806      12.4463
    7807      12.4374
    7808      12.5684
    7809      12.4279
    7810      10.8563
    7811      11.6617
    7812      11.0917
    7813      11.2503
    7814      11.5063
    7815      11.8527
    7816      11.9622
    7817      11.5318
    7818      12.8324
    7819      12.8994
    7820      12.6276
    7821      11.8816
    7822      11.9321
    7823      12.2949
    7824      11.2158
    7825      10.4494
    7826      10.8849
    7827      11.2803
    7828      11.3835
    7829      10.7510
    7830      10.1643
    7831      11.4232
    7832      11.0037
    7833      10.4698
    7834      10.0755
    7835       9.9144
    7836      11.3860
    7837      11.4186
    7838      10.8097
    7839      11.9662
    7840      12.4525
    7841      11.0317
    7842      11.3843
    7843      12.1560
    7844      10.7782
    7845      11.1746
    7846      11.7016
    7847      11.3339
    7848      11.1722
    7849      11.1460
    7850      11.2353
    7851      11.5402
    7852      12.3459
    7853      11.7428
    7854      11.8291
    7855      12.0195
    7856      10.8611
    7857      11.0718
    7858      10.9611
    7859      10.9193
    7860      11.9129
    7861      11.4471
    7862      12.0585
    7863      11.6749
    7864      11.6240
    7865      12.2014
    7866      12.0955
    7867      12.7321
    7868      12.3322
    7869      12.5034
    7870      12.6750
    7871      11.7828
    7872      12.0401
    7873      13.3191
    7874      12.9766
    7875      12.8790
    7876      11.3843
    7877      11.8191
    7878      11.0219
    7879      11.5261
    7880      12.1026
    7881      12.3947
    7882      12.4735
    7883      11.9982
    7884      11.8142
    7885      12.6442
    7886      11.9034
    7887      12.7653
    7888      12.8087
    7889      13.4798
    7890      13.1899
    7891      12.5634
    7892      12.3153
    7893      11.9156
    7894      12.9105
    7895      12.6543
    7896      12.4452
    7897      13.1158
    7898      12.6293
    7899      13.1203
    7900      12.9755
    7901      12.7764
    7902      12.4366
    7903      12.7825
    7904      12.2273
    7905      12.2491
    7906      12.6494
    7907      12.1161
    7908      12.1284
    7909      11.5571
    7910      12.7711
    7911      12.1186
    7912      12.0253
    7913      11.0409
    7914      11.5023
    7915      10.6918
    7916      11.9507
    7917      11.1263
    7918      12.7013
    7919      12.5177
    7920      12.1653
    7921      12.0755
    7922      11.3400
    7923      11.1763
    7924      11.8298
    7925      11.7151
    7926      11.8222
    7927      11.5437
    7928      11.3159
    7929      11.1260
    7930      11.1747
    7931      11.1592
    7932      10.6903
    7933      11.1149
    7934      11.3407
    7935      11.1964
    7936      11.5356
    7937      11.4829
    7938      10.6240
    7939      11.0799
    7940      11.6746
    7941      11.0948
    7942      10.8755
    7943      12.0441
    7944      11.9415
    7945      12.1661
    7946      11.0539
    7947      11.4673
    7948      10.5928
    7949      11.7333
    7950      12.2874
    7951      11.6783
    7952      12.2734
    7953      10.7821
    7954      11.6057
    7955      10.8126
    7956      10.9429
    7957      11.1133
    7958      11.7183
    7959      11.5839
    7960      11.6513
    7961      11.3720
    7962      12.0271
    7963      11.6433
    7964      11.6391
    7965      11.4824
    7966      10.9284
    7967      11.6273
    7968      12.0052
    7969      12.3777
    7970      12.6194
    7971      11.6329
    7972      12.3101
    7973      11.9217
    7974      11.5325
    7975      11.4202
    7976      11.6461
    7977      11.6769
    7978      12.0651
    7979      12.5327
    7980      12.5022
    7981      12.2951
    7982      13.0830
    7983      12.6373
    7984      12.4515
    7985      12.0924
    7986      13.1518
    7987      12.7584
    7988      12.3820
    7989      12.4411
    7990      13.3078
    7991      12.1914
    7992      11.8110
    7993      13.4443
    7994      12.3953
    7995      13.9109
    7996      13.8382
    7997      12.8426
    7998      13.4439
    7999      13.3191
    8000      14.0384
    8001      12.4285
    8002      13.9505
    8003      12.5996
    8004      12.8593
    8005      12.9165
    8006      12.9551
    8007      12.1429
    8008      12.8007
    8009      12.0851
    8010      12.5958
    8011      11.7468
    8012      12.3540
    8013      12.6453
    8014      13.3307
    8015      13.4152
    8016      12.5010
    8017      12.6719
    8018      13.5638
    8019      12.2552
    8020      12.7750
    8021      13.4338
    8022      12.5040
    8023      11.9152
    8024      13.5112
    8025      12.0644
    8026      11.9507
    8027      11.9321
    8028      12.1575
    8029      11.6441
    8030      11.7866
    8031      11.6322
    8032      11.5080
    8033      11.6814
    8034      11.7671
    8035      11.6866
    8036      11.3648
    8037      10.5799
    8038      11.4493
    8039      12.0941
    8040      11.9634
    8041      12.8189
    8042      13.6767
    8043      13.6366
    8044      12.9858
    8045      13.1425
    8046      13.0081
    8047      12.0386
    8048      12.6183
    8049      12.2970
    8050      11.4288
    8051      12.3873
    8052      12.2021
    8053      11.1249
    8054      12.2889
    8055      11.6747
    8056      12.0535
    8057      12.2059
    8058      12.8708
    8059      12.5543
    8060      12.4071
    8061      12.3474
    8062      12.8430
    8063      12.6696
    8064      12.3426
    8065      12.6617
    8066      12.7342
    8067      13.4051
    8068      12.8336
    8069      12.0633
    8070      11.5244
    8071      12.1235
    8072      11.3994
    8073      11.4509
    8074      12.6292
    8075      11.9667
    8076      12.2605
    8077      12.4586
    8078      11.8000
    8079      11.8432
    8080      10.7677
    8081      11.7588
    8082      12.7943
    8083      12.3021
    8084      12.0792
    8085      11.8944
    8086      12.6747
    8087      12.1697
    8088      13.1843
    8089      12.4183
    8090      12.3659
    8091      11.3842
    8092      11.8196
    8093      10.6192
    8094      10.5162
    8095      11.0660
    8096      12.6148
    8097      10.8883
    8098      12.4283
    8099      13.3251
    8100      11.9782
    8101      13.0197
    8102      12.7239
    8103      12.6065
    8104      12.4289
    8105      12.5254
    8106      11.9629
    8107      11.6003
    8108      11.7319
    8109      13.0849
    8110      13.0746
    8111      12.7603
    8112      12.9206
    8113      11.7930
    8114      12.4886
    8115      11.4311
    8116      13.0667
    8117      12.8022
    8118      12.4453
    8119      12.1526
    8120      12.0566
    8121      11.9963
    8122      12.5703
    8123      12.7086
    8124      10.9122
    8125      12.5862
    8126      10.6679
    8127      11.7864
    8128      11.9310
    8129      11.0133
    8130      11.6196
    8131      11.5144
    8132      11.8483
    8133      10.5823
    8134      11.1789
    8135      10.5191
    8136      10.9705
    8137      10.7745
    8138      11.2860
    8139      10.6960
    8140      11.5011
    8141      11.4231
    8142      11.8439
    8143      11.9885
    8144      12.4219
    8145      11.3109
    8146      11.6796
    8147      11.3771
    8148      11.7640
    8149      11.7095
    8150      11.2996
    8151      10.9487
    8152      11.5420
    8153      11.4774
    8154      11.3327
    8155      11.5351
    8156      12.0550
    8157      11.7894
    8158      11.4338
    8159      11.3375
    8160      12.2370
    8161      12.3158
    8162      11.1898
    8163      10.8738
    8164      11.3098
    8165      10.6490
    8166      10.7208
    8167      10.5974
    8168      11.0976
    8169      10.3027
    8170      11.8812
    8171      11.9212
    8172      12.0042
    8173      11.6121
    8174      12.5140
    8175      12.2719
    8176      11.1467
    8177      10.2561
    8178      10.8366
    8179      11.0845
    8180      11.0224
    8181      12.6848
    8182      11.2116
    8183      11.8666
    8184      11.3702
    8185      12.0235
    8186      11.3681
    8187      10.4611
    8188      11.1616
    8189      11.6890
    8190      11.7913
    8191      10.5801
    8192      11.4951
    8193      11.3088
    8194      11.0120
    8195      10.4936
    8196      11.1991
    8197      11.4940
    8198      12.2251
    8199      11.7656
    8200      12.8019
    8201      11.8239
    8202      13.1987
    8203      11.8369
    8204      12.4029
    8205      12.4144
    8206      11.8028
    8207      12.0745
    8208      11.9586
    8209      12.0884
    8210      11.8738
    8211      12.1000
    8212      12.0592
    8213      11.6651
    8214      12.4725
    8215      11.9170
    8216      12.0790
    8217      11.7782
    8218      11.4789
    8219      11.0401
    8220      11.1457
    8221      10.6269
    8222      11.5228
    8223      11.4558
    8224      11.5313
    8225      11.4578
    8226      11.9378
    8227      11.5468
    8228      12.3615
    8229      11.7170
    8230      12.2006
    8231      11.8138
    8232      11.6540
    8233      11.8712
    8234      12.1261
    8235      12.9771
    8236      12.6287
    8237      12.7609
    8238      12.1531
    8239      12.0668
    8240      12.3454
    8241      12.5277
    8242      12.0390
    8243      12.3037
    8244      11.2256
    8245      11.9631
    8246      12.3349
    8247      12.4986
    8248      11.1857
    8249      11.5677
    8250      11.6723
    8251      11.8620
    8252      12.0057
    8253      11.8314
    8254      12.0069
    8255      11.2754
    8256      11.9171
    8257      11.7940
    8258      11.7625
    8259      12.7621
    8260      12.5734
    8261      12.5778
    8262      13.7555
    8263      12.9621
    8264      13.4626
    8265      12.3378
    8266      12.7729
    8267      12.8886
    8268      13.3260
    8269      12.2013
    8270      12.0432
    8271      12.0513
    8272      13.3705
    8273      11.8903
    8274      11.4421
    8275      12.2695
    8276      13.1275
    8277      12.9090
    8278      13.1308
    8279      12.1990
    8280      12.4906
    8281      12.6134
    8282      12.2323
    8283      12.0991
    8284      13.1907
    8285      12.3955
    8286      12.1356
    8287      11.7377
    8288      11.6196
    8289      12.5296
    8290      12.1669
    8291      11.6901
    8292      12.4962
    8293      13.0139
    8294      12.5150
    8295      12.3347
    8296      11.8367
    8297      12.2939
    8298      11.4146
    8299      12.0711
    8300      12.2030
    8301      11.5717
    8302      12.2085
    8303      11.7005
    8304      11.0212
    8305      10.7918
    8306      11.4566
    8307      12.4823
    8308      11.2998
    8309      12.5878
    8310      11.3633
    8311      11.3462
    8312      12.3269
    8313      12.2180
    8314      12.3459
    8315      12.1622
    8316      12.5916
    8317      11.9713
    8318      12.0839
    8319      12.5288
    8320      11.8629
    8321      12.1367
    8322      11.5737
    8323      12.3984
    8324      12.4092
    8325      11.9375
    8326      13.1471
    8327      12.4699
    8328      12.2808
    8329      11.2846
    8330      12.4441
    8331      10.8334
    8332      12.2126
    8333      10.7868
    8334      11.4404
    8335      11.3338
    8336      10.7465
    8337      11.6823
    8338      11.9114
    8339      11.1164
    8340      11.2988
    8341      11.3112
    8342      10.8394
    8343      11.4302
    8344      11.8945
    8345      11.0755
    8346      10.9537
    8347      10.7923
    8348      11.3110
    8349       9.8881
    8350      10.7050
    8351      10.5478
    8352      10.7769
    8353      10.5608
    8354      11.4441
    8355      10.6440
    8356      10.9433
    8357      10.9802
    8358      11.0745
    8359      11.0597
    8360      11.2929
    8361      11.1752
    8362      11.2267
    8363      10.9822
    8364      10.5680
    8365       9.8360
    8366      11.1409
    8367      10.9996
    8368      10.8576
    8369      10.5065
    8370      10.0856
    8371      10.6016
    8372      11.4653
    8373      10.8027
    8374      10.5964
    8375      10.4930
    8376      10.3033
    8377      10.3925
    8378      11.1123
    8379      10.2811
    8380      11.1655
    8381      10.2390
    8382       9.9281
    8383      10.5897
    8384      10.7253
    8385      10.9487
    8386      10.6504
    8387      10.3206
    8388      10.3210
    8389      11.3220
    8390      10.9284
    8391      10.7694
    8392      11.1708
    8393      11.7153
    8394      11.7998
    8395      11.9134
    8396      11.6101
    8397      11.6566
    8398      11.9191
    8399      11.4791
    8400      12.9098
    8401      12.3684
    8402      10.8931
    8403      11.5024
    8404      10.8664
    8405      11.6817
    8406      11.9275
    8407      11.9255
    8408      12.1820
    8409      12.2849
    8410      12.2001
    8411      12.2368
    8412      11.8215
    8413      12.4640
    8414      12.3680
    8415      12.5823
    8416      13.1424
    8417      12.3396
    8418      12.7315
    8419      12.7908
    8420      12.8776
    8421      14.4308
    8422      12.8472
    8423      11.6261
    8424      11.9230
    8425      11.2925
    8426      11.1671
    8427      12.1455
    8428      12.3729
    8429      12.2174
    8430      12.5813
    8431      10.9556
    8432      11.2354
    8433      11.5569
    8434      11.4684
    8435      12.5566
    8436      12.1561
    8437      10.8246
    8438      11.8106
    8439      11.3706
    8440      12.4283
    8441      12.1804
    8442      12.3122
    8443      12.1765
    8444      11.9029
    8445      11.6916
    8446      12.0796
    8447      12.7981
    8448      12.6128
    8449      12.4980
    8450      12.2170
    8451      13.2735
    8452      11.4840
    8453      11.2563
    8454      10.5294
    8455      11.0403
    8456      10.4596
    8457      11.1086
    8458      11.2833
    8459      11.4618
    8460      11.1362
    8461      11.9620
    8462      11.8269
    8463      11.5893
    8464      11.5856
    8465      11.2618
    8466      11.2125
    8467      11.6317
    8468      10.8397
    8469      11.3065
    8470      11.1572
    8471      10.8061
    8472      10.7444
    8473      10.3219
    8474      11.2692
    8475      11.7901
    8476      11.0692
    8477      11.1994
    8478      10.1943
    8479      11.3884
    8480      10.8357
    8481      10.0194
    8482      11.3599
    8483      10.9842
    8484       9.8042
    8485      10.7388
    8486      10.7776
    8487      10.4661
    8488      11.1424
    8489      11.0324
    8490      10.1345
    8491      11.7737
    8492       9.6218
    8493      10.6381
    8494      10.6283
    8495      11.1124
    8496      10.3310
    8497      10.3486
    8498      10.7698
    8499       8.9297
    8500       9.3846
    8501       9.5647
    8502       8.8062
    8503       8.9865
    8504      10.3852
    8505      11.0730
    8506       9.4217
    8507      10.9352
    8508       9.9923
    8509      11.3329
    8510      12.1558
    8511      11.4689
    8512      11.1495
    8513      10.9291
    8514      11.5865
    8515      10.3579
    8516      10.2938
    8517      10.6833
    8518      10.7323
    8519      12.2328
    8520      11.5981
    8521      11.2235
    8522      12.2650
    8523      10.6201
    8524      12.0494
    8525      12.0593
    8526      12.5882
    8527      12.8677
    8528      12.7826
    8529      12.3406
    8530      12.2639
    8531      12.6015
    8532      12.2041
    8533      11.3578
    8534      11.4278
    8535      12.1269
    8536      10.9665
    8537      11.2536
    8538      11.3286
    8539      11.8151
    8540      11.8675
    8541      12.4104
    8542      13.0443
    8543      12.4075
    8544      12.0549
    8545      11.9369
    8546      12.7934
    8547      13.2071
    8548      12.5895
    8549      11.9453
    8550      12.4589
    8551      13.8569
    8552      12.9767
    8553      12.5150
    8554      12.7515
    8555      13.2086
    8556      12.2618
    8557      11.8701
    8558      13.2706
    8559      11.9698
    8560      12.4721
    8561      12.1198
    8562      11.9220
    8563      11.6675
    8564      11.2904
    8565      11.9764
    8566      12.3031
    8567      12.6514
    8568      12.8108
    8569      12.2417
    8570      12.1397
    8571      11.1923
    8572      10.8939
    8573      10.5337
    8574      10.9725
    8575      11.3201
    8576      11.2749
    8577      10.8566
    8578      10.0336
    8579      10.5542
    8580      11.4880
    8581      12.6322
    8582      12.8506
    8583      12.0404
    8584      12.0529
    8585      11.9402
    8586      10.7824
    8587      11.9394
    8588      12.6024
    8589      12.2255
    8590      12.4993
    8591      11.8120
    8592      11.7758
    8593      12.2779
    8594      11.6324
    8595      11.5582
    8596      11.1345
    8597      11.6050
    8598      12.8046
    8599      12.3292
    8600      11.6194
    8601      12.3732
    8602      11.9271
    8603      11.9762
    8604      11.8837
    8605      12.8475
    8606      11.8608
    8607      12.4178
    8608      12.4439
    8609      11.4097
    8610      11.8387
    8611      11.7214
    8612      11.8804
    8613      12.3726
    8614      10.9911
    8615      10.4689
    8616      10.8986
    8617      10.8827
    8618      11.5624
    8619      11.1439
    8620      10.8985
    8621      12.2066
    8622      11.3790
    8623      12.0910
    8624      11.3105
    8625      10.7001
    8626      11.6559
    8627      11.8277
    8628      11.5545
    8629      12.1266
    8630      12.1805
    8631      11.9279
    8632      11.7083
    8633      11.4568
    8634      11.9934
    8635      11.6239
    8636      11.6573
    8637      11.7921
    8638      11.0579
    8639      11.6769
    8640      11.3132
    8641      11.5892
    8642      11.4316
    8643      11.9022
    8644      11.4862
    8645      11.3617
    8646      11.8585
    8647      10.6879
    8648      11.3132
    8649      12.1341
    8650      11.2843
    8651      10.9693
    8652      11.1873
    8653      11.1418
    8654      10.7920
    8655      10.7598
    8656      11.4795
    8657      10.4294
    8658      11.1824
    8659      11.2977
    8660      11.2655
    8661      11.2669
    8662      10.9260
    8663      11.5936
    8664      12.4643
    8665      11.7865
    8666      11.2056
    8667      10.1515
    8668      10.4445
    8669      10.1677
    8670       9.4810
    8671      10.5950
    8672      10.7533
    8673      10.8375
    8674      10.9950
    8675      12.7313
    8676      11.4862
    8677      11.6755
    8678      12.2205
    8679      11.5195
    8680      10.4610
    8681      11.0235
    8682      10.5353
    8683      10.5600
    8684      11.2650
    8685      12.2732
    8686      11.6825
    8687      10.9254
    8688      10.9327
    8689      12.3120
    8690      12.2862
    8691      12.7661
    8692      13.3239
    8693      11.9759
    8694      10.1831
    8695      11.3523
    8696      10.6444
    8697      10.4795
    8698      11.2336
    8699      11.2665
    8700      11.6137
    8701      11.4476
    8702      11.7159
    8703      11.8686
    8704      12.3428
    8705      11.6156
    8706      13.4468
    8707      11.6294
    8708      12.2452
    8709      12.6416
    8710      11.9186
    8711      12.3438
    8712      12.0098
    8713      11.7172
    8714      12.1098
    8715      12.1262
    8716      11.1128
    8717      12.0360
    8718      11.1542
    8719      12.6553
    8720      11.5046
    8721      11.7095
    8722      11.3694
    8723      12.7926
    8724      11.2978
    8725      12.0271
    8726      12.1036
    8727      12.0247
    8728      11.3183
    8729      11.4201
    8730      11.8853
    8731      11.8680
    8732      11.2094
    8733      11.5563
    8734      13.0543
    8735      11.8697
    8736      11.6542
    8737      11.4644
    8738      11.7760
    8739      12.1325
    8740      12.4391
    8741      12.4079
    8742      11.6941
    8743      11.4165
    8744      10.9938
    8745      11.6902
    8746      11.1537
    8747      11.5709
    8748      12.5473
    8749      11.6825
    8750      12.1586
    8751      11.0319
    8752      11.3309
    8753      11.3402
    8754      11.1004
    8755      11.4021
    8756      10.6504
    8757      10.7882
    8758      11.1890
    8759      10.2492
    8760      10.2078
    8761      11.0743
    8762      10.7049
    8763      11.9076
    8764      11.0472
    8765      11.2096
    8766      10.8203
    8767      11.5907
    8768      10.8123
    8769      11.3021
    8770      12.0670
    8771      12.0127
    8772      12.6959
    8773      12.0027
    8774      12.2733
    8775      11.4701
    8776      10.8742
    8777      11.1757
    8778      12.7618
    8779      12.3546
    8780      12.7354
    8781      12.5840
    8782      11.6604
    8783      11.8269
    8784      12.5050
    8785      12.3629
    8786      12.4544
    8787      12.1059
    8788      11.9608
    8789      12.2127
    8790      12.3190
    8791      12.3413
    8792      12.4815
    8793      12.8416
    8794      12.0178
    8795      12.6107
    8796      13.3145
    8797      12.3200
    8798      12.5353
    8799      12.2095
    8800      13.1066
    8801      12.1354
    8802      13.0518
    8803      11.8408
    8804      13.3277
    8805      12.6790
    8806      13.1674
    8807      12.5715
    8808      12.8376
    8809      13.8090
    8810      13.4385
    8811      13.7277
    8812      13.7217
    8813      12.5738
    8814      13.9927
    8815      13.2693
    8816      12.9855
    8817      12.2055
    8818      12.5971
    8819      12.8254
    8820      12.5341
    8821      12.3858
    8822      12.2956
    8823      12.8433
    8824      12.5692
    8825      12.4269
    8826      12.7126
    8827      11.8294
    8828      11.5551
    8829      11.3604
    8830      12.6209
    8831      12.7355
    8832      12.5143
    8833      12.3287
    8834      12.3638
    8835      12.6846
    8836      13.3480
    8837      12.6017
    8838      12.6478
    8839      11.9919
    8840      11.7864
    8841      11.7786
    8842      11.4322
    8843      12.4554
    8844      11.7788
    8845      12.1933
    8846      12.3145
    8847      11.8301
    8848      12.1661
    8849      12.0762
    8850      12.3390
    8851      12.4954
    8852      13.4476
    8853      11.8646
    8854      11.8816
    8855      11.9184
    8856      11.0009
    8857      12.4718
    8858      12.2419
    8859      11.6313
    8860      11.9428
    8861      12.7087
    8862      11.9600
    8863      12.8272
    8864      11.7250
    8865      11.9940
    8866      11.5824
    8867      12.4510
    8868      12.3532
    8869      11.9793
    8870      11.8447
    8871      12.3451
    8872      10.6982
    8873      12.0175
    8874      11.7262
    8875      12.4988
    8876      11.8705
    8877      11.7866
    8878      11.3509
    8879      11.6803
    8880      11.2015
    8881      12.0629
    8882      11.3356
    8883      11.9426
    8884      11.6405
    8885      11.0877
    8886      11.0371
    8887      12.0862
    8888      12.1149
    8889      11.1532
    8890      11.6544
    8891      10.6017
    8892      11.7020
    8893      11.3357
    8894      10.7102
    8895      11.7801
    8896      10.9257
    8897      10.8080
    8898      11.3114
    8899      11.7287
    8900      11.7471
    8901      11.3883
    8902      11.7433
    8903      12.0036
    8904      11.4131
    8905      12.0033
    8906      11.8650
    8907      11.8975
    8908      11.7293
    8909      11.2946
    8910      10.8968
    8911      12.1015
    8912      11.5743
    8913      11.4436
    8914      12.0256
    8915      11.1164
    8916      11.6715
    8917       9.8354
    8918      10.6838
    8919      10.2109
    8920      11.2813
    8921      10.3312
    8922      11.3130
    8923      11.7918
    8924      11.6645
    8925      10.5547
    8926      10.4304
    8927      11.2471
    8928      11.2141
    8929      11.4147
    8930      11.2385
    8931      11.4148
    8932      11.5972
    8933      11.2249
    8934      10.2513
    8935      10.9718
    8936       9.9862
    8937      11.7813
    8938      11.8412
    8939      10.6883
    8940      11.7747
    8941      12.3153
    8942      12.2083
    8943      12.6295
    8944      11.0420
    8945      11.4200
    8946       9.9035
    8947      11.3513
    8948      12.3081
    8949      11.2038
    8950      11.6679
    8951      11.7809
    8952      11.7399
    8953      12.0425
    8954      12.3843
    8955      11.3976
    8956      11.6074
    8957      11.1441
    8958      11.1230
    8959      11.2944
    8960      11.1923
    8961      11.3811
    8962      11.9681
    8963      11.1352
    8964      11.5906
    8965      11.5215
    8966      12.7729
    8967      12.5854
    8968      11.8637
    8969      11.5714
    8970      11.7302
    8971      11.7718
    8972      12.8027
    8973      11.0635
    8974      12.6408
    8975      11.8693
    8976      11.4396
    8977      10.9926
    8978      10.9874
    8979      11.0425
    8980      11.5783
    8981      10.9614
    8982      11.1527
    8983      10.4010
    8984      10.9979
    8985      10.4440
    8986      10.4239
    8987      10.5649
    8988      11.3050
    8989      10.5454
    8990      11.6309
    8991      11.3608
    8992      11.6327
    8993      11.2536
    8994      10.3858
    8995      10.4848
    8996      10.5203
    8997      10.9733
    8998      10.8807
    8999      10.7546
    9000      10.1340
    9001      10.2037
    9002      11.4966
    9003      12.2776
    9004      11.3973
    9005      10.4814
    9006      10.9905
    9007      11.2440
    9008      11.6948
    9009      11.8928
    9010      10.3882
    9011      11.8039
    9012      12.4121
    9013      11.3866
    9014      12.1367
    9015      11.6738
    9016      12.4022
    9017      11.9578
    9018      11.5041
    9019      11.8522
    9020      11.4504
    9021      10.7885
    9022      12.0067
    9023      11.3335
    9024      11.7253
    9025      11.5228
    9026      10.9415
    9027      11.4135
    9028      11.4599
    9029      11.0270
    9030      11.5926
    9031      10.8607
    9032      11.3979
    9033      11.3959
    9034      11.3384
    9035      11.4625
    9036      12.6908
    9037      11.1199
    9038      11.3741
    9039      11.8539
    9040      11.8388
    9041      10.8922
    9042      12.2195
    9043      12.0809
    9044      12.4661
    9045      11.8513
    9046      12.3544
    9047      12.3381
    9048      11.8769
    9049      12.6707
    9050      11.2690
    9051      11.4979
    9052      12.0018
    9053      11.5795
    9054      11.2096
    9055      11.5381
    9056      11.5500
    9057      11.4438
    9058      11.4127
    9059      11.7058
    9060      10.8426
    9061      12.5029
    9062      12.3092
    9063      12.1036
    9064      11.3561
    9065      11.1194
    9066      11.2403
    9067      11.2830
    9068      12.4164
    9069      12.6529
    9070      11.8305
    9071      12.3563
    9072      11.2295
    9073      12.1280
    9074      12.4663
    9075      11.7796
    9076      13.2180
    9077      12.2498
    9078      12.2317
    9079      11.9899
    9080      11.5997
    9081      12.1572
    9082      10.6761
    9083      10.2756
    9084      11.8811
    9085      10.4721
    9086      10.5702
    9087      10.6618
    9088      11.4220
    9089      12.0835
    9090      13.3432
    9091      11.4180
    9092      13.2568
    9093      12.3538
    9094      12.1026
    9095      12.3697
    9096      11.3027
    9097      11.4364
    9098      12.2313
    9099      11.1972
    9100      10.9406
    9101      11.2333
    9102      10.5839
    9103      11.2315
    9104      11.9668
    9105      10.8516
    9106      11.5012
    9107      11.7130
    9108      11.9505
    9109      12.4549
    9110      12.1002
    9111      11.6580
    9112      12.4009
    9113      11.3789
    9114      11.7210
    9115      12.2120
    9116      11.5987
    9117      11.1276
    9118      12.2532
    9119      13.0493
    9120      11.8409
    9121      12.0246
    9122      12.3561
    9123      11.8074
    9124      12.1028
    9125      12.0490
    9126      12.2576
    9127      12.7163
    9128      12.3359
    9129      11.8344
    9130      11.9031
    9131      11.9761
    9132      12.2765
    9133      11.3799
    9134      11.8548
    9135      11.8414
    9136      10.9544
    9137      11.5897
    9138      11.6802
    9139      10.9025
    9140      11.7374
    9141      12.6148
    9142      12.6512
    9143      11.9956
    9144      13.0324
    9145      11.7434
    9146      11.1565
    9147      11.1040
    9148      10.5351
    9149      11.0555
    9150      11.4406
    9151      11.2596
    9152      11.0723
    9153      10.6207
    9154      10.5032
    9155      10.0300
    9156      10.2266
    9157      11.2503
    9158      11.5888
    9159      11.2698
    9160      11.5079
    9161      11.1262
    9162      12.1778
    9163      12.0307
    9164      10.8750
    9165      11.2878
    9166      11.9402
    9167      11.9951
    9168      12.8195
    9169      12.4569
    9170      11.3260
    9171      10.8668
    9172      11.4671
    9173      10.7415
    9174      11.1615
    9175      11.6227
    9176      12.4375
    9177      11.8460
    9178      12.7832
    9179      12.0242
    9180      12.6148
    9181      12.6096
    9182      13.0301
    9183      12.3604
    9184      11.2675
    9185      12.6062
    9186      12.3464
    9187      13.0739
    9188      12.3381
    9189      13.1189
    9190      12.4514
    9191      13.0213
    9192      13.4692
    9193      12.4054
    9194      12.5665
    9195      12.3552
    9196      12.8381
    9197      12.9293
    9198      13.6566
    9199      13.1418
    9200      12.7280
    9201      12.0606
    9202      12.4888
    9203      12.2153
    9204      11.8923
    9205      12.0039
    9206      13.0183
    9207      13.8551
    9208      13.6805
    9209      12.4907
    9210      11.4731
    9211      12.0490
    9212      11.9464
    9213      11.9241
    9214      12.9337
    9215      12.5257
    9216      11.9489
    9217      11.5855
    9218      11.7865
    9219      12.8283
    9220      12.6423
    9221      12.0466
    9222      11.2040
    9223      12.2837
    9224      11.6240
    9225      11.4098
    9226      12.1652
    9227      12.2898
    9228      10.7971
    9229      11.4050
    9230      11.2767
    9231      11.9227
    9232      11.1100
    9233      12.5248
    9234      11.3569
    9235      12.3194
    9236      11.0433
    9237      13.4853
    9238      12.6223
    9239      12.9981
    9240      11.6984
    9241      13.1898
    9242      12.7295
    9243      12.0168
    9244      11.4552
    9245      11.5630
    9246      12.1048
    9247      11.4374
    9248      12.1744
    9249      11.5809
    9250      12.6812
    9251      12.1313
    9252      12.9189
    9253      12.5756
    9254      12.2320
    9255      11.6159
    9256      12.0096
    9257      12.1744
    9258      11.9770
    9259      11.9835
    9260      11.9395
    9261      12.7554
    9262      13.0889
    9263      12.8930
    9264      11.7780
    9265      12.4673
    9266      12.5744
    9267      13.2792
    9268      13.3272
    9269      12.8051
    9270      12.1642
    9271      12.0415
    9272      12.2235
    9273      12.4033
    9274      12.1539
    9275      12.4284
    9276      12.8776
    9277      12.3921
    9278      12.8837
    9279      12.9164
    9280      12.3669
    9281      12.9434
    9282      12.4206
    9283      12.5728
    9284      14.3044
    9285      13.5598
    9286      12.5579
    9287      12.3489
    9288      12.3652
    9289      12.2764
    9290      11.5472
    9291      10.9717
    9292      11.6046
    9293      11.1084
    9294      10.5478
    9295      11.2096
    9296      11.0826
    9297      10.5916
    9298      11.9461
    9299      11.6280
    9300      11.5304
    9301      10.9558
    9302      11.3598
    9303      11.3533
    9304      11.0571
    9305      11.4959
    9306      10.9531
    9307      11.0317
    9308      10.8843
    9309      12.1408
    9310      10.9109
    9311      11.3980
    9312      11.0753
    9313      11.5472
    9314      10.6781
    9315      11.3160
    9316      11.6837
    9317      11.4951
    9318      11.8696
    9319      10.5503
    9320      11.4588
    9321      10.4578
    9322      11.4364
    9323      11.1428
    9324      11.6810
    9325      10.9467
    9326      10.5553
    9327      11.5492
    9328      11.2221
    9329      11.4641
    9330      11.5777
    9331      10.9659
    9332      11.9760
    9333      11.5742
    9334      11.5033
    9335      10.6202
    9336      10.5345
    9337      11.5304
    9338      11.5171
    9339      11.8065
    9340      11.7608
    9341      12.0134
    9342      11.9433
    9343      11.9379
    9344      12.0291
    9345      10.0604
    9346      11.3836
    9347      10.6135
    9348      11.5986
    9349      11.7493
    9350      11.9632
    9351      11.7720
    9352      12.1895
    9353      11.6884
    9354      10.8543
    9355      10.8893
    9356      11.0591
    9357      12.0037
    9358      11.3231
    9359      11.6269
    9360      11.2510
    9361      11.0177
    9362      11.6457
    9363      11.1339
    9364      11.1065
    9365      10.9970
    9366      10.6168
    9367      11.6189
    9368      11.1033
    9369      11.4861
    9370      11.3822
    9371      10.7774
    9372      10.4388
    9373      10.5621
    9374      10.8356
    9375      10.5844
    9376      11.5196
    9377      10.7803
    9378      10.8603
    9379      11.3173
    9380      10.9285
    9381      10.7470
    9382      11.4034
    9383      11.0215
    9384      10.4776
    9385      11.1974
    9386      11.2038
    9387      12.1055
    9388      11.0624
    9389      11.0881
    9390      10.3216
    9391      11.2433
    9392      11.2367
    9393      10.9340
    9394      10.9004
    9395      10.8657
    9396      10.8778
    9397      10.4209
    9398      11.2035
    9399      11.3357
    9400      12.2558
    9401      12.0894
    9402      11.0463
    9403      11.8962
    9404      11.8402
    9405      11.7334
    9406      11.6826
    9407      11.5535
    9408      11.1349
    9409      11.2320
    9410      11.4034
    9411      10.8831
    9412      10.1316
    9413      10.7994
    9414      11.1875
    9415      11.8149
    9416      11.3154
    9417      11.1810
    9418      10.7413
    9419      11.3601
    9420      10.2487
    9421      10.0345
    9422      10.6855
    9423      10.9918
    9424      11.5550
    9425      11.1416
    9426      11.4200
    9427      10.9326
    9428      10.7154
    9429      12.1828
    9430      11.5736
    9431      11.4484
    9432      11.5929
    9433      11.6916
    9434      12.5027
    9435      12.9703
    9436      11.4435
    9437      12.0448
    9438      11.9107
    9439      11.1442
    9440      11.3275
    9441      10.7791
    9442      12.0764
    9443      11.8547
    9444      11.5163
    9445      10.6901
    9446      12.1569
    9447      11.5021
    9448      11.4056
    9449      10.9420
    9450      11.6999
    9451      11.8120
    9452      11.7139
    9453      12.8169
    9454      11.9036
    9455      11.2638
    9456      11.5368
    9457      11.5372
    9458      11.0181
    9459      11.0591
    9460      11.9084
    9461      11.7527
    9462      11.5338
    9463      10.8863
    9464      10.8804
    9465      10.5384
    9466      11.0815
    9467      10.4922
    9468      10.6763
    9469      11.6079
    9470      10.8748
    9471      10.4062
    9472      10.0971
    9473      11.2580
    9474      11.1731
    9475      11.4970
    9476      10.3147
    9477      11.1977
    9478      10.5432
    9479      11.0273
    9480      11.1223
    9481      11.1686
    9482      10.4690
    9483      11.8860
    9484      11.2210
    9485      11.0810
    9486      11.3111
    9487      11.7880
    9488      11.7183
    9489      11.0621
    9490      11.5705
    9491      11.1977
    9492      10.7855
    9493      10.9085
    9494      11.1098
    9495      10.9118
    9496      11.2315
    9497      11.1258
    9498      11.0599
    9499      10.3898
    9500      10.2552
    9501      10.8581
    9502      11.0854
    9503      11.7040
    9504      11.3665
    9505      11.5361
    9506      11.1096
    9507      10.8704
    9508      10.8731
    9509      11.5397
    9510      11.9643
    9511      11.6586
    9512      11.0761
    9513      11.5799
    9514      10.0361
    9515      10.8298
    9516      10.6745
    9517      10.3372
    9518      11.4379
    9519      11.2592
    9520      10.3850
    9521      11.2513
    9522      10.1858
    9523      11.2528
    9524      11.5916
    9525      11.1355
    9526      11.1064
    9527      10.7815
    9528      10.8225
    9529      10.2804
    9530      10.6543
    9531      11.0044
    9532       9.6672
    9533       9.6543
    9534      10.3002
    9535      11.3209
    9536      10.8074
    9537      10.9985
    9538      11.4537
    9539      10.7935
    9540      10.5341
    9541      11.0129
    9542      12.0557
    9543      11.8438
    9544      12.6241
    9545      12.4053
    9546      12.2668
    9547      12.7261
    9548      11.4899
    9549      12.4960
    9550      12.2969
    9551      13.3962
    9552      12.2807
    9553      12.8842
    9554      11.0463
    9555      11.9541
    9556      11.7785
    9557      12.3958
    9558      12.0735
    9559      12.2980
    9560      11.5287
    9561      11.6972
    9562      11.9704
    9563      12.5392
    9564      13.8496
    9565      11.6642
    9566      12.2831
    9567      12.9836
    9568      12.2831
    9569      12.9006
    9570      12.1017
    9571      12.3471
    9572      12.9458
    9573      13.8404
    9574      13.3625
    9575      12.7991
    9576      13.3518
    9577      11.9690
    9578      11.4294
    9579      11.0217
    9580      10.8168
    9581      11.5689
    9582      12.4284
    9583      11.8796
    9584      11.1250
    9585      11.0015
    9586      10.6058
    9587      11.7429
    9588      11.9121
    9589      12.7430
    9590      12.3451
    9591      12.0715
    9592      11.9501
    9593      10.9120
    9594      11.3147
    9595      11.4398
    9596      12.0169
    9597      11.7987
    9598      12.1950
    9599      11.8073
    9600      11.6424
    9601      12.2872
    9602      12.7961
    9603      12.7116
    9604      12.9449
    9605      12.7326
    9606      12.5789
    9607      12.7387
    9608      12.4817
    9609      12.4273
    9610      12.8333
    9611      12.1826
    9612      12.7420
    9613      13.1352
    9614      13.0884
    9615      12.3298
    9616      13.1032
    9617      12.4267
    9618      12.5485
    9619      12.9184
    9620      13.2276
    9621      12.9308
    9622      12.8574
    9623      12.5717
    9624      12.6681
    9625      12.0041
    9626      11.7954
    9627      13.5842
    9628      12.6307
    9629      12.0126
    9630      12.8673
    9631      11.3831
    9632      11.9915
    9633      11.6066
    9634      12.2055
    9635      11.8968
    9636      12.2296
    9637      12.0040
    9638      12.5347
    9639      12.0469
    9640      11.6151
    9641      11.4054
    9642      11.7931
    9643      11.9658
    9644      11.8070
    9645      12.0601
    9646      11.9037
    9647      11.5967
    9648      12.0510
    9649      11.8774
    9650      11.6136
    9651      12.6254
    9652      12.2884
    9653      12.2864
    9654      13.2809
    9655      13.4446
    9656      12.2145
    9657      13.1589
    9658      12.9133
    9659      13.1302
    9660      13.6614
    9661      12.7627
    9662      12.9274
    9663      12.2349
    9664      12.6944
    9665      11.1985
    9666      12.2089
    9667      11.8951
    9668      11.8494
    9669      12.5244
    9670      12.0564
    9671      12.5229
    9672      12.2408
    9673      13.0931
    9674      12.3795
    9675      12.2495
    9676      12.8508
    9677      12.9104
    9678      11.0671
    9679      11.7117
    9680      12.0276
    9681      12.3522
    9682      12.3170
    9683      12.1715
    9684      12.2462
    9685      11.7150
    9686      11.8800
    9687      12.5707
    9688      12.6053
    9689      11.2174
    9690      13.0300
    9691      13.1037
    9692      12.7549
    9693      12.6772
    9694      12.2391
    9695      12.9924
    9696      12.0060
    9697      13.2926
    9698      12.8228
    9699      12.6226
    9700      12.9686
    9701      11.8502
    9702      12.6861
    9703      13.0703
    9704      11.7159
    9705      12.5586
    9706      11.4045
    9707      11.8730
    9708      11.7489
    9709      12.1299
    9710      11.0773
    9711      11.7916
    9712      10.8098
    9713      11.8337
    9714      12.2278
    9715      12.1230
    9716      12.2962
    9717      12.0261
    9718      12.1601
    9719      10.5536
    9720      12.1170
    9721      13.4405
    9722      12.2542
    9723      12.4503
    9724      12.7348
    9725      11.7539
    9726      12.0540
    9727      11.5678
    9728      12.9149
    9729      12.4637
    9730      12.5905
    9731      13.1030
    9732      13.0977
    9733      13.6149
    9734      13.3861
    9735      12.0379
    9736      13.0538
    9737      12.3695
    9738      12.7795
    9739      12.3329
    9740      12.1707
    9741      12.5718
    9742      13.3827
    9743      13.3742
    9744      14.0427
    9745      13.5476
    9746      13.9982
    9747      12.7805
    9748      13.4945
    9749      12.6712
    9750      13.8388
    9751      13.0472
    9752      12.7808
    9753      12.4521
    9754      12.6163
    9755      12.6306
    9756      11.7831
    9757      12.9053
    9758      13.2289
    9759      12.4485
    9760      12.1373
    9761      12.9783
    9762      11.9437
    9763      11.9162
    9764      12.7704
    9765      12.6605
    9766      13.2098
    9767      14.1066
    9768      13.2623
    9769      12.6654
    9770      13.0157
    9771      11.8520
    9772      11.8360
    9773      13.4736
    9774      11.9656
    9775      13.3668
    9776      12.4439
    9777      12.2893
    9778      12.4344
    9779      13.6414
    9780      12.7366
    9781      12.9898
    9782      12.5968
    9783      12.0504
    9784      11.8181
    9785      11.2382
    9786      11.4561
    9787      11.9044
    9788      11.9040
    9789      11.9695
    9790      11.8529
    9791      11.6940
    9792      11.6257
    9793      12.1883
    9794      12.8484
    9795      10.7686
    9796      11.3171
    9797      10.8106
    9798      11.8751
    9799      11.9578
    9800      12.9297
    9801      11.8531
    9802      12.8639
    9803      12.4998
    9804      13.0557
    9805      13.2453
    9806      12.6819
    9807      12.4284
    9808      12.9091
    9809      13.3934
    9810      12.9333
    9811      12.8039
    9812      12.5743
    9813      12.4372
    9814      12.8400
    9815      13.6188
    9816      13.8576
    9817      12.4592
    9818      11.8430
    9819      11.8389
    9820      13.4008
    9821      12.4662
    9822      12.9507
    9823      12.6234
    9824      12.7356
    9825      11.6403
    9826      12.6681
    9827      11.9636
    9828      12.7234
    9829      11.5462
    9830      12.0865
    9831      12.6663
    9832      12.1218
    9833      11.4859
    9834      12.3815
    9835      11.7889
    9836      11.9713
    9837      12.4153
    9838      12.8457
    9839      12.6649
    9840      12.6116
    9841      12.7373
    9842      12.5564
    9843      11.8636
    9844      11.1387
    9845      11.3495
    9846      13.0206
    9847      12.1767
    9848      12.5097
    9849      11.3252
    9850      11.4399
    9851      12.1261
    9852      11.9601
    9853      12.0956
    9854      11.7958
    9855      11.9200
    9856      12.1877
    9857      11.4075
    9858      11.2112
    9859      11.1427
    9860      11.4274
    9861      11.1365
    9862      10.6708
    9863      11.3092
    9864      11.7336
    9865      11.7162
    9866      11.3522
    9867      13.0448
    9868      13.0304
    9869      12.1138
    9870      12.6621
    9871      12.1569
    9872      11.8808
    9873      10.6406
    9874      11.1903
    9875      12.0149
    9876      11.6256
    9877      11.4748
    9878      11.0830
    9879      11.3452
    9880      10.5101
    9881      11.4314
    9882      11.6759
    9883      11.8190
    9884      12.8702
    9885      11.9886
    9886      12.2093
    9887      13.0159
    9888      12.2609
    9889      11.1995
    9890      11.8541
    9891      10.5752
    9892      10.9314
    9893      11.9621
    9894      10.3811
    9895      11.7981
    9896      11.2020
    9897      11.3778
    9898      12.1276
    9899      12.2025
    9900      12.3374
    9901      12.1246
    9902      11.0313
    9903      11.6872
    9904      12.6435
    9905      11.9922
    9906      13.0400
    9907      11.4326
    9908      12.9346
    9909      12.8322
    9910      12.6242
    9911      12.9292
    9912      11.9018
    9913      11.1651
    9914      11.5522
    9915      11.5556
    9916      11.8497
    9917      12.8577
    9918      11.0666
    9919      12.3270
    9920      11.8479
    9921      11.9834
    9922      11.7887
    9923      13.0175
    9924      12.6142
    9925      12.4077
    9926      12.7132
    9927      12.1675
    9928      12.6801
    9929      13.2545
    9930      12.7324
    9931      12.6099
    9932      12.3517
    9933      11.6789
    9934      12.3765
    9935      11.8971
    9936      11.4071
    9937      12.2311
    9938      11.4987
    9939      11.8883
    9940      11.2577
    9941      11.8587
    9942      11.2974
    9943      11.5827
    9944      12.6660
    9945      11.9903
    9946      13.0419
    9947      13.0776
    9948      12.8836
    9949      12.2246
    9950      13.3129
    9951      12.6348
    9952      12.7197
    9953      12.7926
    9954      12.7607
    9955      12.2252
    9956      11.8344
    9957      12.6632
    9958      14.1889
    9959      12.4564
    9960      13.2141
    9961      13.0155
    9962      14.1142
    9963      14.1595
    9964      13.7424
    9965      13.6396
    9966      14.1259
    9967      12.6497
    9968      13.1416
    9969      12.3802
    9970      12.8418
    9971      13.1487
    9972      13.2589
    9973      13.3870
    9974      13.4855
    9975      13.1681
    9976      13.1209
    9977      12.6864
    9978      14.0176
    9979      12.5030
    9980      12.1712
    9981      12.5341
    9982      11.7242
    9983      11.4230
    9984      12.2452
    9985      12.3119
    9986      11.3375
    9987      11.0043
    9988      11.7434
    9989      12.2765
    9990      11.3476
    9991      12.3593
    9992      13.3106
    9993      12.9833
    9994      12.7261
    9995      12.8601
    9996      13.5280
    9997      13.2618
    9998      12.8647
    9999      12.2133
   10000      12.4544
   10001      11.6342
   10002      12.6571
   10003      13.1480
   10004      12.6112
   10005      12.8814
   10006      12.6673
   10007      13.1136
   10008      13.3515
   10009      13.7220
   10010      13.7467
   10011      14.0738
   10012      13.4917
   10013      13.2221
   10014      12.5798
   10015      13.1023
   10016      12.4623
   10017      12.7708
   10018      12.7323
   10019      12.9007
   10020      12.8653
   10021      11.7306
   10022      12.3110
   10023      12.8224
   10024      13.2070
   10025      12.4094
   10026      12.2481
   10027      12.0463
   10028      12.2212
   10029      12.8541
   10030      12.0197
   10031      11.9977
   10032      11.5949
   10033      10.9617
   10034      10.9891
   10035      11.0946
   10036      11.6972
   10037      11.7135
   10038      11.1549
   10039      10.3780
   10040      12.1174
   10041      12.5703
   10042      11.9287
   10043      11.4487
   10044      10.3524
   10045      11.6775
   10046      11.6600
   10047      11.0167
   10048      12.2227
   10049      11.3549
   10050      11.9252
   10051      11.9228
   10052      12.5298
   10053      13.0299
   10054      11.6366
   10055      12.5036
   10056      11.2463
   10057      12.2920
   10058      12.0420
   10059      11.4324
   10060      11.9428
   10061      11.8487
   10062      11.6512
   10063      11.2845
   10064      11.5695
   10065      12.5794
   10066      12.8212
   10067      11.9214
   10068      13.0597
   10069      12.7463
   10070      12.7814
   10071      12.5999
   10072      12.9966
   10073      13.4541
   10074      12.7215
   10075      12.5326
   10076      13.2678
   10077      12.2814
   10078      12.4354
   10079      13.2581
   10080      12.4863
   10081      12.4428
   10082      11.9659
   10083      11.9708
   10084      11.5660
   10085      13.1275
   10086      11.8554
   10087      12.6157
   10088      12.3973
   10089      12.6454
   10090      11.8600
   10091      12.4175
   10092      12.2968
   10093      12.9870
   10094      12.7934
   10095      11.6521
   10096      12.2204
   10097      13.2607
   10098      13.6206
   10099      12.3961
   10100      13.3287
   10101      12.3419
   10102      12.0485
   10103      12.1236
   10104      13.4872
   10105      12.4619
   10106      12.3136
   10107      12.1774
   10108      12.9996
   10109      13.3640
   10110      13.2357
   10111      12.5228
   10112      12.6275
   10113      14.3289
   10114      13.5012
   10115      12.8443
   10116      13.7862
   10117      11.8020
   10118      13.5912
   10119      13.0718
   10120      13.5837
   10121      13.0385
   10122      12.4634
   10123      12.4068
   10124      12.4272
   10125      12.6562
   10126      11.3683
   10127      11.6932
   10128      11.0337
   10129      11.1556
   10130      12.6765
   10131      11.9758
   10132      11.6137
   10133      12.1440
   10134      11.3458
   10135      11.7898
   10136      12.9239
   10137      12.8735
   10138      12.5186
   10139      12.5813
   10140      11.8679
   10141      13.1665
   10142      12.0334
   10143      11.0548
   10144      11.4998
   10145      11.7523
   10146      11.9670
   10147      11.0053
   10148      11.3827
   10149      12.2152
   10150      11.3057
   10151      11.7910
   10152      11.3349
   10153      11.7637
   10154      11.2985
   10155      11.2811
   10156      10.9728
   10157      12.0633
   10158      11.6712
   10159      12.3958
   10160      11.8164
   10161      11.6096
   10162      12.3242
   10163      11.7108
   10164      11.1688
   10165      11.6669
   10166      12.0634
   10167      12.1521
   10168      13.3348
   10169      13.4455
   10170      12.9469
   10171      13.9360
   10172      13.6588
   10173      12.7693
   10174      12.0233
   10175      12.6574
   10176      12.2954
   10177      12.6766
   10178      12.6534
   10179      12.9062
   10180      12.8677
   10181      13.1949
   10182      13.5756
   10183      12.0490
   10184      12.2866
   10185      11.8154
   10186      11.7633
   10187      11.3798
   10188      12.4095
   10189      11.2655
   10190      11.7606
   10191      10.7067
   10192      10.8117
   10193      12.8918
   10194      11.8899
   10195      12.7399
   10196      12.8551
   10197      13.4969
   10198      12.3855
   10199      11.3526
   10200      13.0464
   10201      13.1047
   10202      13.1068
   10203      11.9709
   10204      11.4312
   10205      11.8629
   10206      12.9883
   10207      12.2431
   10208      12.9250
   10209      12.3268
   10210      13.0602
   10211      13.6168
   10212      12.6259
   10213      12.6117
   10214      13.8138
   10215      12.6037
   10216      12.2935
   10217      13.6522
   10218      13.7977
   10219      12.5110
   10220      13.2275
   10221      12.6259
   10222      12.4890
   10223      12.1737
   10224      12.7469
   10225      13.8609
   10226      12.9937
   10227      12.9531
   10228      12.8260
   10229      12.5926
   10230      12.6210
   10231      12.4598
   10232      12.4632
   10233      13.1206
   10234      11.9226
   10235      12.2618
   10236      12.1429
   10237      12.3484
   10238      11.2311
   10239      11.9461
   10240      11.2285
   10241      11.5853
   10242      12.3444
   10243      11.9314
   10244      12.9744
   10245      13.6486
   10246      12.5332
   10247      11.2392
   10248      11.7605
   10249      11.2279
   10250      11.2233
   10251      11.5663
   10252      11.9130
   10253      12.7170
   10254      11.5563
   10255      11.5454
   10256      12.3283
   10257      10.9549
   10258      12.4001
   10259      11.3713
   10260      11.6070
   10261      11.7074
   10262      10.9817
   10263      11.2092
   10264      10.3894
   10265      10.9821
   10266      11.3290
   10267      11.0930
   10268      11.5421
   10269      11.5705
   10270      11.9119
   10271      12.2478
   10272      11.9118
   10273      11.4522
   10274      11.2571
   10275      11.0087
   10276      12.5183
   10277      11.2956
   10278      12.4062
   10279      12.7441
   10280      12.1280
   10281      12.7113
   10282      12.2160
   10283      12.0025
   10284      13.5844
   10285      12.8789
   10286      12.2626
   10287      11.8216
   10288      13.1692
   10289      12.1719
   10290      12.8050
   10291      11.6073
   10292      12.1950
   10293      12.2216
   10294      12.4741
   10295      12.7457
   10296      12.6570
   10297      12.5919
   10298      13.1104
   10299      12.3117
   10300      12.1410
   10301      12.1525
   10302      13.0082
   10303      13.6290
   10304      12.8364
   10305      12.5133
   10306      12.1712
   10307      11.9413
   10308      10.8934
   10309      12.0705
   10310      11.1609
   10311      12.6075
   10312      11.4700
   10313      12.8058
   10314      12.9257
   10315      12.3206
   10316      11.5803
   10317      11.4521
   10318      11.1659
   10319      12.1433
   10320      12.4269
   10321      13.0263
   10322      12.6304
   10323      12.4850
   10324      12.0659
   10325      12.3050
   10326      12.7213
   10327      10.8529
   10328      10.3866
   10329      11.4369
   10330      11.6417
   10331      11.5753
   10332      11.5059
   10333      10.9228
   10334      11.5503
   10335      11.8232
   10336      12.8159
   10337      12.9758
   10338      11.8079
   10339      12.5513
   10340      12.6706
   10341      12.8317
   10342      11.9676
   10343      12.1289
   10344      12.1153
   10345      13.0187
   10346      12.3360
   10347      13.1798
   10348      12.8852
   10349      13.9472
   10350      13.6335
   10351      12.5927
   10352      12.8603
   10353      12.6203
   10354      12.6231
   10355      14.2222
   10356      12.1869
   10357      12.3869
   10358      13.0476
   10359      13.1703
   10360      12.4654
   10361      12.4816
   10362      12.4568
   10363      13.0841
   10364      12.0495
   10365      12.0013
   10366      12.6712
   10367      12.6218
   10368      12.7394
   10369      13.0439
   10370      13.6443
   10371      12.6377
   10372      12.9450
   10373      12.4249
   10374      12.2876
   10375      13.2079
   10376      11.8351
   10377      13.2281
   10378      13.2316
   10379      12.0881
   10380      13.2517
   10381      12.0787
   10382      12.3508
   10383      13.5498
   10384      13.9733
   10385      11.5441
   10386      12.9861
   10387      12.5235
   10388      12.0227
   10389      13.1792
   10390      12.6260
   10391      12.6738
   10392      12.4463
   10393      11.4124
   10394      12.6271
   10395      11.6862
   10396      12.2379
   10397      13.1996
   10398      12.2264
   10399      11.0255
   10400      11.4921
   10401      11.7685
   10402      12.0272
   10403      13.2897
   10404      12.7595
   10405      12.6506
   10406      12.8291
   10407      12.9244
   10408      12.7046
   10409      13.5623
   10410      14.1374
   10411      13.7028
   10412      13.6052
   10413      14.4955
   10414      13.9925
   10415      14.0348
   10416      14.4584
   10417      14.7472
   10418      14.5612
   10419      13.9771
   10420      13.8910
   10421      13.2102
   10422      13.9459
   10423      13.7110
   10424      13.5111
   10425      13.2887
   10426      12.8907
   10427      13.6864
   10428      13.5223
   10429      13.9664
   10430      13.2652
   10431      13.6186
   10432      12.9185
   10433      12.9106
   10434      12.6046
   10435      13.0291
   10436      13.7950
   10437      13.4083
   10438      13.6480
   10439      13.7422
   10440      13.3392
   10441      13.5076
   10442      13.1079
   10443      12.5579
   10444      13.2910
   10445      13.3495
   10446      13.5015
   10447      13.7628
   10448      13.2982
   10449      13.4237
   10450      12.6859
   10451      12.8119
   10452      12.7551
   10453      12.6062
   10454      13.0671
   10455      13.2134
   10456      13.3813
   10457      13.4474
   10458      13.3257
   10459      13.1526
   10460      13.4265
   10461      13.9033
   10462      13.1974
   10463      12.9173
   10464      14.3644
   10465      13.9317
   10466      14.1597
   10467      13.5318
   10468      12.9602
   10469      12.7070
   10470      13.2881
   10471      13.4368
   10472      12.1145
   10473      13.8691
   10474      13.2315
   10475      12.6586
   10476      12.6740
   10477      13.8585
   10478      13.4986
   10479      12.8142
   10480      12.8882
   10481      11.9295
   10482      13.5746
   10483      14.0354
   10484      12.9392
   10485      13.4159
   10486      14.1303
   10487      12.6033
   10488      13.2669
   10489      13.8582
   10490      14.2237
   10491      12.9512
   10492      13.1652
   10493      14.4300
   10494      13.1222
   10495      13.0973
   10496      12.8749
   10497      13.1643
   10498      12.2974
   10499      12.9374
   10500      12.8577
   10501      11.5895
   10502      11.6247
   10503      11.1294
   10504      11.8086
   10505      11.4373
   10506      11.8018
   10507      11.3499
   10508      12.2778
   10509      11.8731
   10510      11.3895
   10511      11.7391
   10512      12.9834
   10513      11.8549
   10514      11.8133
   10515      11.5675
   10516      11.6023
   10517      12.0401
   10518      12.2982
   10519      11.7949
   10520      11.7261
   10521      12.6337
   10522      12.7001
   10523      12.4873
   10524      12.5354
   10525      12.5616
   10526      13.3278
   10527      13.1293
   10528      13.5755
   10529      13.6594
   10530      13.5629
   10531      13.8134
   10532      13.5260
   10533      13.0316
   10534      13.4152
   10535      13.6718
   10536      12.6439
   10537      12.7978
   10538      13.6126
   10539      13.0466
   10540      12.7712
   10541      13.2036
   10542      14.1920
   10543      13.0442
   10544      13.0416
   10545      13.0777
   10546      12.6462
   10547      12.8814
   10548      13.1018
   10549      12.7834
   10550      11.8150
   10551      12.4514
   10552      13.0569
   10553      12.4825
   10554      12.7501
   10555      12.9988
   10556      13.8081
   10557      13.3166
   10558      12.9001
   10559      13.6377
   10560      13.1996
   10561      13.0534
   10562      13.1321
   10563      13.6440
   10564      13.2942
   10565      12.9911
   10566      11.8643
   10567      12.0437
   10568      12.8283
   10569      11.7565
   10570      11.8653
   10571      12.2067
   10572      12.9493
   10573      13.5077
   10574      12.8801
   10575      12.0834
   10576      11.6271
   10577      12.7522
   10578      12.0315
   10579      13.1811
   10580      12.8335
   10581      12.1320
   10582      11.6954
   10583      12.9073
   10584      13.7688
   10585      13.6264
   10586      13.0218
   10587      13.3371
   10588      14.1599
   10589      14.2110
   10590      13.2960
   10591      12.7085
   10592      13.7096
   10593      12.7406
   10594      13.1246
   10595      13.4318
   10596      12.6365
   10597      12.2602
   10598      13.7897
   10599      13.4893
   10600      13.1880
   10601      12.5915
   10602      12.8499
   10603      12.8027
   10604      12.4548
   10605      12.7789
   10606      13.7364
   10607      13.8425
   10608      12.4750
   10609      12.2155
   10610      12.2623
   10611      13.1342
   10612      11.8529
   10613      12.4886
   10614      12.7825
   10615      12.7738
   10616      12.8421
   10617      13.0250
   10618      13.1984
   10619      12.6765
   10620      12.0213
   10621      11.9154
   10622      12.8688
   10623      13.9494
   10624      12.7202
   10625      13.6316
   10626      13.7690
   10627      12.4989
   10628      13.5321
   10629      12.4041
   10630      12.0531
   10631      12.8152
   10632      13.0182
   10633      12.6183
   10634      12.0929
   10635      12.5475
   10636      12.6013
   10637      12.6807
   10638      11.0491
   10639      11.9858
   10640      11.3085
   10641      11.9334
   10642      11.2943
   10643      12.5943
   10644      12.2259
   10645      11.7376
   10646      12.6571
   10647      12.3745
   10648      13.1009
   10649      13.1063
   10650      12.6690
   10651      12.0246
   10652      12.0819
   10653      12.7337
   10654      12.9262
   10655      12.9882
   10656      12.0534
   10657      12.8748
   10658      12.5279
   10659      12.1572
   10660      11.9674
   10661      12.3808
   10662      11.9649
   10663      12.5104
   10664      12.8960
   10665      12.5728
   10666      12.8841
   10667      12.3687
   10668      12.8746
   10669      13.3686
   10670      11.9587
   10671      12.6450
   10672      12.9188
   10673      13.1198
   10674      12.9281
   10675      13.1026
   10676      13.0630
   10677      12.6359
   10678      11.9500
   10679      13.1751
   10680      12.8798
   10681      11.6079
   10682      11.3675
   10683      12.2989
   10684      12.3800
   10685      12.8646
   10686      13.1772
   10687      13.9162
   10688      12.6204
   10689      13.2558
   10690      13.8691
   10691      13.1502
   10692      13.4490
   10693      12.8095
   10694      12.7205
   10695      12.4503
   10696      13.0133
   10697      12.5837
   10698      13.0493
   10699      12.9673
   10700      12.8547
   10701      12.5039
   10702      12.0083
   10703      12.0832
   10704      11.3456
   10705      11.3768
   10706      11.5888
   10707      12.4044
   10708      12.2223
   10709      11.9223
   10710      12.1427
   10711      11.9134
   10712      12.1569
   10713      11.5110
   10714      12.4941
   10715      11.3263
   10716      11.9878
   10717      12.6717
   10718      13.2437
   10719      12.4606
   10720      12.2773
   10721      12.8688
   10722      12.1986
   10723      11.0709
   10724      11.3142
   10725      12.9575
   10726      11.6378
   10727      13.0978
   10728      12.0753
   10729      12.4135
   10730      11.6458
   10731      11.3652
   10732      11.1398
   10733      12.0772
   10734      11.9397
   10735      11.9553
   10736      11.2703
   10737      11.7456
   10738      11.9997
   10739      11.4510
   10740      10.7288
   10741      10.9395
   10742      11.0526
   10743      10.8293
   10744      11.9312
   10745      12.1847
   10746      12.6733
   10747      11.9624
   10748      11.3355
   10749      12.0283
   10750      11.8572
   10751      12.3943
   10752      12.1718
   10753      12.3256
   10754      11.6464
   10755      11.6842
   10756      12.8600
   10757      11.0615
   10758      11.8729
   10759      12.9364
   10760      12.9845
   10761      12.0776
   10762      12.4345
   10763      12.1811
   10764      11.6475
   10765      12.4819
   10766      11.9474
   10767      12.4515
   10768      12.7129
   10769      11.6879
   10770      13.3411
   10771      12.0167
   10772      12.4697
   10773      11.8197
   10774      12.0355
   10775      11.8266
   10776      11.8745
   10777      12.7108
   10778      11.2496
   10779      11.3994
   10780      10.9008
   10781      11.5270
   10782      11.2518
   10783      11.6528
   10784      11.3520
   10785      11.8435
   10786      11.5297
   10787      11.5381
   10788      11.5469
   10789      12.1481
   10790      10.6589
   10791      12.0300
   10792      11.2708
   10793      11.0634
   10794      11.5579
   10795      12.4209
   10796      11.3825
   10797      12.1861
   10798      11.9186
   10799      11.8745
   10800      12.0069
   10801      13.5954
   10802      13.0580
   10803      12.3053
   10804      13.0750
   10805      12.1079
   10806      13.2581
   10807      12.5275
   10808      12.4640
   10809      12.6518
   10810      12.0966
   10811      11.8902
   10812      12.8377
   10813      11.8328
   10814      11.9298
   10815      12.1638
   10816      11.5817
   10817      11.6870
   10818      11.6695
   10819      12.2978
   10820      11.4405
   10821      11.2446
   10822      11.7928
   10823      13.2046
   10824      12.7223
   10825      13.0494
   10826      12.8155
   10827      12.7189
   10828      12.4863
   10829      12.6892
   10830      13.0770
   10831      12.7547
   10832      13.4776
   10833      13.1455
   10834      13.3163
   10835      12.7403
   10836      12.2807
   10837      13.0457
   10838      12.9802
   10839      13.7445
   10840      13.2928
   10841      12.9774
   10842      12.9242
   10843      13.0643
   10844      12.4362
   10845      12.7380
   10846      12.9995
   10847      13.3541
   10848      13.5400
   10849      13.3119
   10850      12.3913
   10851      13.0921
   10852      13.3777
   10853      13.5832
   10854      12.5876
   10855      13.9895
   10856      14.0413
   10857      14.4684
   10858      14.0166
   10859      13.4725
   10860      13.8698
   10861      13.7017
   10862      11.6558
   10863      12.1105
   10864      12.7802
   10865      12.7282
   10866      12.2310
   10867      12.5208
   10868      11.6822
   10869      10.6470
   10870      11.4996
   10871      10.8431
   10872      10.6053
   10873      11.6610
   10874      12.1488
   10875      10.6038
   10876      11.5641
   10877      11.1896
   10878      11.5990
   10879      11.2488
   10880      11.8513
   10881      10.5489
   10882      11.7267
   10883      10.5777
   10884      11.0634
   10885      11.1684
   10886      10.9600
   10887      12.0790
   10888      11.5661
   10889      10.9020
   10890      11.0514
   10891      10.6276
   10892      12.0328
   10893      11.4415
   10894      11.9976
   10895      11.7156
   10896      10.6761
   10897      11.0970
   10898      12.1373
   10899      11.6035
   10900      11.1967
   10901      10.1681
   10902      11.5562
   10903      11.4588
   10904      11.5899
   10905      10.9314
   10906      11.4208
   10907      11.9748
   10908      11.4757
   10909      11.3387
   10910      12.3132
   10911      10.4806
   10912      11.2325
   10913      10.6717
   10914      11.8830
   10915      11.1586
   10916      11.4927
   10917      12.0163
   10918      11.3311
   10919      12.9896
   10920      11.9291
   10921      12.2547
   10922      12.6899
   10923      12.6810
   10924      13.2413
   10925      13.1937
   10926      12.7833
   10927      13.0487
   10928      12.3864
   10929      13.2319
   10930      12.9068
   10931      12.5954
   10932      12.9451
   10933      12.6112
   10934      12.7352
   10935      13.9698
   10936      14.0440
   10937      12.3406
   10938      13.9978
   10939      13.9943
   10940      13.4711
   10941      13.5241
   10942      12.5310
   10943      13.4693
   10944      13.0727
   10945      12.9336
   10946      13.0050
   10947      12.4289
   10948      13.1952
   10949      12.8867
   10950      13.0844
   10951      12.7060
   10952      13.8514
   10953      12.7261
   10954      12.7978
   10955      12.1669
   10956      13.9305
   10957      12.7311
   10958      12.9214
   10959      13.7380
   10960      13.7877
   10961      12.2967
   10962      13.1699
   10963      13.3108
   10964      14.0110
   10965      14.0517
   10966      13.5200
   10967      13.8474
   10968      13.6887
   10969      14.0972
   10970      14.1559
   10971      13.6732
   10972      14.1120
   10973      14.6574
   10974      14.7340
   10975      14.5664
   10976      13.7816
   10977      14.2897
   10978      14.6150
   10979      15.1391
   10980      14.2058
   10981      12.9858
   10982      13.4413
   10983      13.3223
   10984      13.5524
   10985      13.5021
   10986      14.4065
   10987      13.1839
   10988      12.8035
   10989      13.6224
   10990      13.4311
   10991      13.2732
   10992      13.2502
   10993      13.9121
   10994      12.5816
   10995      12.9709
   10996      13.6257
   10997      13.2940
   10998      13.4586
   10999      12.8684
   11000      13.4093
   11001      12.0996
   11002      12.9352
   11003      13.7472
   11004      12.4122
   11005      13.1338
   11006      13.1544
   11007      13.4942
   11008      13.8633
   11009      14.3587
   11010      12.7686
   11011      13.2126
   11012      11.8109
   11013      13.4973
   11014      12.8629
   11015      12.4787
   11016      12.5207
   11017      12.9650
   11018      12.4844
   11019      13.3439
   11020      12.6045
   11021      13.4024
   11022      13.3130
   11023      13.3266
   11024      14.1094
   11025      13.2268
   11026      13.1524
   11027      13.6553
   11028      13.0817
   11029      13.6694
   11030      12.2312
   11031      12.8214
   11032      12.9521
   11033      14.2847
   11034      13.4795
   11035      12.9006
   11036      13.3028
   11037      13.4649
   11038      12.6526
   11039      12.8743
   11040      13.5904
   11041      13.9207
   11042      13.0166
   11043      12.3364
   11044      12.0866
   11045      12.1255
   11046      12.9105
   11047      13.4231
   11048      13.0597
   11049      12.3617
   11050      12.6440
   11051      12.3981
   11052      13.0091
   11053      13.1568
   11054      12.5012
   11055      12.9224
   11056      14.1159
   11057      13.9013
   11058      13.4213
   11059      13.6554
   11060      13.3400
   11061      13.3604
   11062      12.9280
   11063      14.1029
   11064      14.3383
   11065      14.0809
   11066      13.9242
   11067      13.3208
   11068      13.8349
   11069      13.3032
   11070      13.2771
   11071      13.3988
   11072      13.1725
   11073      13.1355
   11074      12.6258
   11075      12.7543
   11076      12.6073
   11077      12.9640
   11078      12.7874
   11079      12.6654
   11080      13.3900
   11081      12.5620
   11082      13.5667
   11083      13.2395
   11084      12.8196
   11085      11.7557
   11086      11.3934
   11087      12.0708
   11088      11.6658
   11089      12.5158
   11090      12.5353
   11091      12.3372
   11092      12.1207
   11093      13.9655
   11094      12.6422
   11095      12.9586
   11096      13.9653
   11097      13.7024
   11098      14.2769
   11099      13.0076
   11100      13.4198
   11101      13.2968
   11102      13.5844
   11103      14.4554
   11104      13.2292
   11105      14.2687
   11106      13.5911
   11107      14.0235
   11108      13.6852
   11109      13.6736
   11110      14.2288
   11111      14.0582
   11112      13.8114
   11113      13.7653
   11114      13.3826
   11115      14.0316
   11116      12.8566
   11117      12.9058
   11118      12.6655
   11119      14.0765
   11120      13.3707
   11121      13.1281
   11122      13.0272
   11123      13.3998
   11124      13.3812
   11125      13.6031
   11126      13.3418
   11127      12.4703
   11128      12.9145
   11129      13.4115
   11130      13.5193
   11131      13.0200
   11132      13.5258
   11133      13.2156
   11134      13.5271
   11135      13.3320
   11136      13.0687
   11137      13.3675
   11138      13.5437
   11139      12.4635
   11140      13.6042
   11141      12.3726
   11142      12.7677
   11143      12.0666
   11144      12.3414
   11145      13.0982
   11146      12.3695
   11147      12.5271
   11148      12.9772
   11149      12.6010
   11150      13.1229
   11151      12.1718
   11152      11.9167
   11153      11.7665
   11154      11.4846
   11155      11.8305
   11156      11.8860
   11157      11.7553
   11158      11.4530
   11159      11.3554
   11160      11.0071
   11161      11.3472
   11162      11.3372
   11163      12.6399
   11164      12.3380
   11165      12.7444
   11166      13.1331
   11167      13.2850
   11168      12.1019
   11169      12.5084
   11170      12.2677
   11171      12.4755
   11172      12.5595
   11173      12.2164
   11174      11.7096
   11175      11.9223
   11176      12.3790
   11177      12.6128
   11178      11.9413
   11179      12.5353
   11180      13.0588
   11181      13.5885
   11182      11.9486
   11183      12.9737
   11184      13.0504
   11185      13.4181
   11186      13.0906
   11187      13.4506
   11188      13.0053
   11189      12.6164
   11190      13.8195
   11191      13.3370
   11192      12.7317
   11193      13.9299
   11194      12.9791
   11195      14.3501
   11196      13.6777
   11197      13.6550
   11198      12.8300
   11199      13.6058
   11200      12.7196
   11201      13.2202
   11202      13.4929
   11203      13.0860
   11204      14.0184
   11205      14.0297
   11206      13.7537
   11207      12.0964
   11208      13.3361
   11209      12.9648
   11210      12.8074
   11211      12.3028
   11212      13.8253
   11213      12.3201
   11214      13.2011
   11215      12.5705
   11216      12.9553
   11217      13.7197
   11218      12.2198
   11219      12.3515
   11220      13.3241
   11221      12.3713
   11222      12.3621
   11223      11.6164
   11224      11.4126
   11225      12.1261
   11226      11.8811
   11227      12.2119
   11228      12.2418
   11229      12.5035
   11230      11.3310
   11231      11.4694
   11232      12.2276
   11233      12.1640
   11234      12.6147
   11235      13.3193
   11236      13.5877
   11237      13.2653
   11238      13.5486
   11239      13.5777
   11240      12.3572
   11241      13.1685
   11242      13.7182
   11243      13.8535
   11244      13.0787
   11245      12.7412
   11246      12.2886
   11247      12.3842
   11248      12.8594
   11249      13.2598
   11250      13.6200
   11251      13.2863
   11252      12.8232
   11253      13.1326
   11254      11.8359
   11255      11.5482
   11256      12.6501
   11257      12.6944
   11258      13.0340
   11259      11.7029
   11260      12.1059
   11261      11.7503
   11262      13.0450
   11263      12.1802
   11264      13.1083
   11265      12.9781
   11266      12.5624
   11267      13.4875
   11268      13.0376
   11269      11.9606
   11270      12.7665
   11271      12.8080
   11272      13.0850
   11273      13.2896
   11274      13.3398
   11275      13.3555
   11276      13.4552
   11277      13.0354
   11278      13.1911
   11279      13.5050
   11280      13.5420
   11281      13.3188
   11282      12.4252
   11283      12.9192
   11284      12.8725
   11285      13.3185
   11286      14.1884
   11287      13.9694
   11288      13.8798
   11289      13.5424
   11290      12.9112
   11291      12.4741
   11292      13.1971
   11293      13.2205
   11294      13.1907
   11295      13.6877
   11296      13.2537
   11297      13.7411
   11298      14.0611
   11299      14.0196
   11300      13.8403
   11301      12.7707
   11302      12.2260
   11303      12.9225
   11304      13.3566
   11305      13.3328
   11306      13.2611
   11307      13.4250
   11308      13.1082
   11309      12.6839
   11310      13.1016
   11311      14.2417
   11312      12.8298
   11313      13.3871
   11314      13.4922
   11315      12.6977
   11316      13.4108
   11317      13.5305
   11318      13.4288
   11319      13.6819
   11320      13.1288
   11321      12.6113
   11322      12.0584
   11323      12.4566
   11324      12.7463
   11325      13.5947
   11326      12.3334
   11327      11.5061
   11328      12.0398
   11329      11.4351
   11330      12.8660
   11331      12.3714
   11332      12.1555
   11333      12.1279
   11334      12.3066
   11335      12.6644
   11336      12.0627
   11337      11.9608
   11338      12.2982
   11339      13.0748
   11340      12.2041
   11341      11.5679
   11342      12.2652
   11343      11.8874
   11344      12.8057
   11345      13.2117
   11346      12.7129
   11347      13.0444
   11348      12.7896
   11349      13.0439
   11350      13.5380
   11351      13.6253
   11352      14.2041
   11353      13.4424
   11354      13.1004
   11355      13.0132
   11356      11.6819
   11357      12.4059
   11358      12.4705
   11359      12.0959
   11360      13.2178
   11361      12.8955
   11362      13.4918
   11363      12.6656
   11364      12.7640
   11365      12.6916
   11366      13.2648
   11367      12.7898
   11368      12.3909
   11369      12.4876
   11370      12.6815
   11371      13.1486
   11372      12.3366
   11373      12.0751
   11374      12.5074
   11375      11.4879
   11376      11.7961
   11377      11.7229
   11378      12.4275
   11379      10.9256
   11380      10.6907
   11381      11.1497
   11382      10.9347
   11383      10.7839
   11384      10.6783
   11385      11.4993
   11386      11.9259
   11387      12.5243
   11388      12.7163
   11389      12.5815
   11390      12.8361
   11391      13.1322
   11392      13.2729
   11393      14.1528
   11394      13.1194
   11395      12.7750
   11396      13.0482
   11397      12.5665
   11398      12.3109
   11399      13.3278
   11400      12.5619
   11401      12.2127
   11402      12.5234
   11403      12.3476
   11404      12.6052
   11405      12.9276
   11406      13.3629
   11407      13.3397
   11408      13.2164
   11409      13.1190
   11410      13.2005
   11411      13.3177
   11412      13.8964
   11413      12.9085
   11414      13.4078
   11415      13.4369
   11416      13.0890
   11417      12.6547
   11418      12.2430
   11419      13.2830
   11420      13.4350
   11421      13.5606
   11422      14.0193
   11423      13.8482
   11424      12.7499
   11425      13.8312
   11426      12.7640
   11427      12.2771
   11428      11.4973
   11429      13.1409
   11430      12.0892
   11431      13.1024
   11432      12.5773
   11433      12.6449
   11434      12.4892
   11435      12.7709
   11436      11.3145
   11437      12.4185
   11438      12.1190
   11439      12.1656
   11440      12.7979
   11441      12.3861
   11442      12.6456
   11443      13.2985
   11444      13.6408
   11445      13.2633
   11446      13.0150
   11447      13.4041
   11448      13.8045
   11449      13.7785
   11450      13.2192
   11451      13.2587
   11452      12.4900
   11453      12.5284
   11454      13.0638
   11455      13.0283
   11456      13.0468
   11457      12.8441
   11458      12.6155
   11459      12.8416
   11460      13.0104
   11461      14.0510
   11462      13.1702
   11463      13.7958
   11464      14.0476
   11465      13.5441
   11466      13.6093
   11467      12.8717
   11468      14.2932
   11469      13.9359
   11470      14.2446
   11471      14.8043
   11472      14.5166
   11473      13.8087
   11474      13.5088
   11475      13.4081
   11476      13.6603
   11477      13.7789
   11478      14.0127
   11479      13.4597
   11480      12.8113
   11481      13.4280
   11482      13.2954
   11483      13.2771
   11484      13.4562
   11485      13.6871
   11486      13.2692
   11487      13.7304
   11488      13.2649
   11489      13.5671
   11490      13.9185
   11491      13.1639
   11492      12.3127
   11493      12.1038
   11494      12.1557
   11495      12.7288
   11496      13.1037
   11497      13.6802
   11498      12.9043
   11499      13.0676
   11500      13.6962
   11501      13.8317
   11502      13.1571
   11503      13.5606
   11504      12.9158
   11505      12.9090
   11506      13.5133
   11507      13.3649
   11508      13.8239
   11509      13.1325
   11510      13.0951
   11511      13.4791
   11512      12.8909
   11513      13.7438
   11514      12.4553
   11515      12.0395
   11516      13.7639
   11517      13.5507
   11518      13.1834
   11519      13.6501
   11520      13.2532
   11521      12.4287
   11522      13.3556
   11523      13.5018
   11524      12.8228
   11525      12.0844
   11526      12.9796
   11527      14.2509
   11528      13.3244
   11529      13.1807
   11530      12.8552
   11531      13.3128
   11532      13.3458
   11533      13.3175
   11534      12.5529
   11535      12.0866
   11536      13.2015
   11537      11.9063
   11538      13.3322
   11539      12.8071
   11540      13.1519
   11541      12.9320
   11542      14.0883
   11543      13.1559
   11544      12.0655
   11545      12.5391
   11546      12.1780
   11547      12.8435
   11548      11.9850
   11549      10.9930
   11550      11.2161
   11551      11.6226
   11552      12.2891
   11553      11.8067
   11554      11.4219
   11555      11.0185
   11556      12.1045
   11557      10.7451
   11558      11.8556
   11559      12.0358
   11560      11.0387
   11561      11.4755
   11562      11.4002
   11563      11.3205
   11564      11.9620
   11565      10.7372
   11566      11.9433
   11567      10.8676
   11568      12.4168
   11569      12.6792
   11570      11.8865
   11571      11.4833
   11572      11.3657
   11573      11.5004
   11574      11.2183
   11575      11.0941
   11576      12.0303
   11577      11.3765
   11578      12.5557
   11579      11.4339
   11580      11.3183
   11581      10.8174
   11582      11.7314
   11583      11.3320
   11584      11.8812
   11585      11.6623
   11586      12.0680
   11587      11.4794
   11588      12.3533
   11589      11.0510
   11590      10.8317
   11591      10.8740
   11592      10.3432
   11593      10.9169
   11594      10.5972
   11595      10.7331
   11596      11.0518
   11597      11.5093
   11598      12.4350
   11599      11.2989
   11600      11.5054
   11601      13.0870
   11602      12.2298
   11603      12.0422
   11604      11.8657
   11605      11.9757
   11606      11.8209
   11607      12.1866
   11608      11.8606
   11609      12.7583
   11610      12.7762
   11611      12.3547
   11612      12.9647
   11613      12.3945
   11614      11.9571
   11615      12.8150
   11616      13.2871
   11617      12.7748
   11618      12.3864
   11619      13.1312
   11620      13.4207
   11621      12.8974
   11622      12.0163
   11623      12.4095
   11624      13.7133
   11625      12.1248
   11626      13.2156
   11627      12.7880
   11628      12.0090
   11629      12.0673
   11630      13.6433
   11631      12.6926
   11632      12.7953
   11633      12.2690
   11634      11.5476
   11635      13.3132
   11636      12.8555
   11637      13.0641
   11638      12.7702
   11639      12.7245
   11640      12.2930
   11641      11.8097
   11642      12.2088
   11643      12.1652
   11644      12.1985
   11645      12.7069
   11646      12.4984
   11647      12.4535
   11648      12.6966
   11649      13.7631
   11650      13.7325
   11651      13.6796
   11652      14.0525
   11653      13.4989
   11654      13.9964
   11655      12.9123
   11656      12.4758
   11657      13.5010
   11658      13.7123
   11659      13.7608
   11660      13.9325
   11661      13.4759
   11662      13.6392
   11663      13.2861
   11664      13.1512
   11665      13.4766
   11666      13.7306
   11667      12.3149
   11668      12.7396
   11669      11.2292
   11670      11.8668
   11671      12.3942
   11672      11.8327
   11673      12.3921
   11674      12.0821
   11675      12.1551
   11676      12.3283
   11677      12.6093
   11678      12.7420
   11679      12.3462
   11680      12.7663
   11681      13.1419
   11682      12.8890
   11683      13.3339
   11684      13.5484
   11685      13.1213
   11686      13.0903
   11687      12.8732
   11688      12.5059
   11689      13.7373
   11690      11.9824
   11691      11.6688
   11692      11.9730
   11693      14.3369
   11694      13.8794
   11695      13.0695
   11696      13.0437
   11697      13.9120
   11698      12.5410
   11699      12.0908
   11700      11.1916
   11701      11.5775
   11702      12.1121
   11703      12.0709
   11704      11.6855
   11705      11.8086
   11706      12.5809
   11707      12.1488
   11708      13.4331
   11709      12.5875
   11710      12.8964
   11711      12.4837
   11712      13.2549
   11713      12.9059
   11714      13.7362
   11715      12.5201
   11716      13.3405
   11717      12.7113
   11718      12.9229
   11719      14.1758
   11720      12.6514
   11721      13.5758
   11722      12.3093
   11723      13.4144
   11724      14.0328
   11725      13.2940
   11726      13.1392
   11727      13.6194
   11728      13.5261
   11729      12.9074
   11730      13.5687
   11731      12.3111
   11732      12.5584
   11733      13.2479
   11734      13.2970
   11735      13.1139
   11736      13.2199
   11737      13.6979
   11738      13.2292
   11739      12.0312
   11740      12.2629
   11741      13.5217
   11742      14.1014
   11743      13.0280
   11744      13.4245
   11745      13.7739
   11746      12.5094
   11747      12.1606
   11748      12.6695
   11749      14.0343
   11750      13.4906
   11751      11.4035
   11752      12.3038
   11753      13.7029
   11754      12.6625
   11755      12.6087
   11756      13.9771
   11757      12.3750
   11758      12.9046
   11759      12.7758
   11760      12.4704
   11761      13.6784
   11762      13.6220
   11763      14.1863
   11764      13.8391
   11765      14.3668
   11766      13.3045
   11767      13.1485
   11768      13.3113
   11769      13.0907
   11770      12.7122
   11771      12.2119
   11772      12.1944
   11773      12.4223
   11774      13.2765
   11775      12.9745
   11776      13.4676
   11777      12.2495
   11778      12.6443
   11779      13.6083
   11780      12.8830
   11781      13.2105
   11782      13.4266
   11783      13.8903
   11784      13.6292
   11785      13.1215
   11786      14.2433
   11787      12.6255
   11788      12.7968
   11789      13.6611
   11790      12.9431
   11791      12.6094
   11792      13.5981
   11793      13.1797
   11794      12.7656
   11795      12.7440
   11796      12.6655
   11797      12.1623
   11798      12.2805
   11799      11.9634
   11800      11.7670
   11801      12.3635
   11802      12.4115
   11803      11.6975
   11804      12.3714
   11805      12.2174
   11806      12.9457
   11807      12.3754
   11808      11.9058
   11809      12.4354
   11810      12.9106
   11811      11.7047
   11812      12.5135
   11813      11.3947
   11814      12.3876
   11815      11.9913
   11816      12.1998
   11817      13.1049
   11818      11.8811
   11819      11.9125
   11820      12.2042
   11821      12.7564
   11822      12.8230
   11823      11.9601
   11824      12.6501
   11825      12.5912
   11826      12.0144
   11827      13.3932
   11828      12.1025
   11829      11.8427
   11830      11.5946
   11831      13.1321
   11832      13.7335
   11833      13.0001
   11834      12.6493
   11835      12.4726
   11836      13.0345
   11837      12.3977
   11838      12.9147
   11839      12.1290
   11840      11.6722
   11841      11.1790
   11842      12.6787
   11843      12.0335
   11844      11.2943
   11845      12.0406
   11846      11.3210
   11847      11.5764
   11848      11.8454
   11849      10.9978
   11850      11.7731
   11851      12.5437
   11852      12.4066
   11853      12.3560
   11854      12.2635
   11855      12.8497
   11856      12.8661
   11857      13.1091
   11858      12.5189
   11859      13.6541
   11860      13.3991
   11861      15.1985
   11862      13.3132
   11863      12.5101
   11864      13.2008
   11865      12.8230
   11866      12.0414
   11867      11.9687
   11868      12.8269
   11869      12.5502
   11870      11.7302
   11871      11.6093
   11872      11.9247
   11873      12.1897
   11874      11.4576
   11875      11.4644
   11876      11.7802
   11877      11.4928
   11878      11.5207
   11879      12.0373
   11880      11.8320
   11881      11.2855
   11882      11.4162
   11883      11.5338
   11884      12.0899
   11885      11.9046
   11886      12.4579
   11887      12.2603
   11888      12.8992
   11889      12.1040
   11890      12.3033
   11891      11.8652
   11892      12.4016
   11893      12.5624
   11894      11.7184
   11895      12.2393
   11896      11.6631
   11897      10.8754
   11898      10.4475
   11899      10.5226
   11900      10.9017
   11901      11.4962
   11902      10.8925
   11903      11.2638
   11904      11.4988
   11905      11.2761
   11906      11.4730
   11907      12.6049
   11908      13.2568
   11909      12.3632
   11910      11.9071
   11911      11.0654
   11912      11.0014
   11913      12.6386
   11914      11.4415
   11915      12.3134
   11916      12.6065
   11917      12.6027
   11918      12.4023
   11919      12.8078
   11920      12.6904
   11921      12.6550
   11922      12.0450
   11923      12.1541
   11924      12.3242
   11925      12.3288
   11926      12.8984
   11927      11.3981
   11928      11.2522
   11929      12.4381
   11930      12.2540
   11931      12.5488
   11932      12.2749
   11933      12.2112
   11934      12.5696
   11935      12.5309
   11936      11.4045
   11937      12.0198
   11938      11.6968
   11939      11.5766
   11940      11.8761
   11941      11.6384
   11942      12.6445
   11943      12.5831
   11944      11.6194
   11945      11.9409
   11946      12.4872
   11947      12.1887
   11948      12.3761
   11949      12.0609
   11950      12.2100
   11951      13.0050
   11952      11.2754
   11953      11.5928
   11954      11.5039
   11955      12.5986
   11956      11.5602
   11957      11.7509
   11958      11.6966
   11959      11.0457
   11960      11.9131
   11961      11.4399
   11962      11.7483
   11963      12.0048
   11964      12.6851
   11965      12.1881
   11966      12.0661
   11967      11.1162
   11968      11.0455
   11969      12.2024
   11970      11.8189
   11971      11.4248
   11972      11.9646
   11973      11.9540
   11974      11.6142
   11975      11.4324
   11976      12.1389
   11977      12.1592
   11978      12.8807
   11979      12.8168
   11980      12.1310
   11981      11.2168
   11982      13.1811
   11983      12.3356
   11984      11.2270
   11985      10.6058
   11986      10.9159
   11987      11.4298
   11988      11.0720
   11989      11.1989
   11990      11.7769
   11991      10.9286
   11992      10.6288
   11993      11.3836
   11994      12.0556
   11995      11.1545
   11996      12.2925
   11997      11.4260
   11998      10.3608
   11999      10.3835
   12000      11.7542
   12001      12.8748
   12002      12.9715
   12003      12.4803
   12004      12.7005
   12005      11.7042
   12006      11.0264
   12007      11.4283
   12008      11.4405
   12009      11.6878
   12010      11.3450
   12011      11.2903
   12012      10.5896
   12013      11.8025
   12014      11.1553
   12015      11.0217
   12016      11.1604
   12017      12.0589
   12018      12.2390
   12019      11.6722
   12020      11.7456
   12021      11.6484
   12022      11.0111
   12023      11.4368
   12024      11.5548
   12025      12.4692
   12026      11.4909
   12027      12.1799
   12028      12.2982
   12029      12.4626
   12030      11.2533
   12031      11.0367
   12032      12.5808
   12033      12.7351
   12034      13.2448
   12035      13.2409
   12036      12.8149
   12037      12.3724
   12038      11.6709
   12039      12.5239
   12040      12.3796
   12041      13.5892
   12042      12.9944
   12043      13.1740
   12044      13.0820
   12045      13.1507
   12046      12.4429
   12047      12.1805
   12048      12.6529
   12049      12.3748
   12050      12.0213
   12051      13.0053
   12052      13.3737
   12053      13.0178
   12054      13.4575
   12055      13.6555
   12056      14.0099
   12057      13.3000
   12058      14.3815
   12059      13.4786
   12060      13.0704
   12061      13.6061
   12062      13.0023
   12063      12.4185
   12064      13.6862
   12065      14.0982
   12066      13.1497
   12067      14.1854
   12068      12.7183
   12069      14.1130
   12070      13.8445
   12071      12.1285
   12072      14.0219
   12073      12.5750
   12074      12.0598
   12075      12.6121
   12076      13.0149
   12077      12.1587
   12078      12.9851
   12079      12.9320
   12080      13.0182
   12081      13.2849
   12082      12.2506
   12083      12.3101
   12084      12.2759
   12085      11.7912
   12086      11.7237
   12087      12.2254
   12088      12.3886
   12089      12.7370
   12090      13.2203
   12091      12.9339
   12092      11.9870
   12093      12.4134
   12094      12.1171
   12095      12.5772
   12096      12.7101
   12097      11.6682
   12098      12.0641
   12099      12.3752
   12100      11.6373
   12101      12.6906
   12102      11.7220
   12103      12.4813
   12104      12.7062
   12105      12.5679
   12106      12.7323
   12107      12.5979
   12108      13.5130
   12109      13.7766
   12110      13.9988
   12111      12.3353
   12112      12.3185
   12113      12.3958
   12114      12.5965
   12115      11.8559
   12116      12.7369
   12117      11.3731
   12118      12.9335
   12119      12.0496
   12120      11.7908
   12121      11.8188
   12122      11.2067
   12123      11.8985
   12124      10.9493
   12125      11.5913
   12126      12.8639
   12127      11.2235
   12128      12.8950
   12129      14.4664
   12130      13.4418
   12131      13.2439
   12132      13.0305
   12133      11.8823
   12134      12.4346
   12135      12.2158
   12136      12.2537
   12137      11.8857
   12138      12.2282
   12139      11.8969
   12140      12.3239
   12141      12.9183
   12142      12.3746
   12143      12.6420
   12144      11.3110
   12145      13.0384
   12146      12.5348
   12147      13.1994
   12148      12.8724
   12149      12.1081
   12150      12.0157
   12151      12.6098
   12152      11.8535
   12153      12.3716
   12154      11.6788
   12155      12.3412
   12156      12.4762
   12157      12.9098
   12158      13.1744
   12159      14.0191
   12160      12.8669
   12161      13.4135
   12162      12.8872
   12163      12.7697
   12164      12.6061
   12165      11.9817
   12166      12.3144
   12167      11.9350
   12168      12.5090
   12169      12.6762
   12170      13.4784
   12171      11.7811
   12172      11.6842
   12173      12.9768
   12174      12.9025
   12175      12.2526
   12176      12.1952
   12177      11.7492
   12178      12.7111
   12179      12.4927
   12180      11.6928
   12181      11.7935
   12182      11.8973
   12183      10.2167
   12184       9.6455
   12185      11.7330
   12186      11.2764
   12187      12.0883
   12188      12.0840
   12189      11.9500
   12190      11.4541
   12191      11.6357
   12192      11.9818
   12193      11.4542
   12194      10.7750
   12195      11.2755
   12196      11.9431
   12197      11.8726
   12198      11.5272
   12199      11.2166
   12200      12.1232
   12201      12.2528
   12202      11.4586
   12203      11.7647
   12204      12.3896
   12205      11.8345
   12206      11.5868
   12207      12.5287
   12208      12.6185
   12209      12.5125
   12210      12.9887
   12211      12.7652
   12212      12.1380
   12213      13.0149
   12214      12.3715
   12215      12.3796
   12216      12.0787
   12217      13.2353
   12218      13.4513
   12219      12.6229
   12220      13.9285
   12221      13.8255
   12222      13.5087
   12223      12.7268
   12224      13.7471
   12225      12.4238
   12226      12.9859
   12227      12.0506
   12228      11.8344
   12229      12.5386
   12230      12.9620
   12231      13.1565
   12232      13.5544
   12233      12.9555
   12234      11.8443
   12235      11.6368
   12236      12.1365
   12237      12.7260
   12238      12.5835
   12239      11.3285
   12240      11.7417
   12241      12.1953
   12242      11.8785
   12243      13.2275
   12244      13.9606
   12245      13.7372
   12246      13.3126
   12247      14.1528
   12248      13.3384
   12249      13.9731
   12250      13.3217
   12251      12.7608
   12252      12.8956
   12253      12.7321
   12254      12.5800
   12255      12.7977
   12256      12.8387
   12257      11.7594
   12258      11.6002
   12259      11.1257
   12260      11.7200
   12261      12.2520
   12262      11.9233
   12263      13.1343
   12264      14.2984
   12265      13.6320
   12266      13.3850
   12267      13.0737
   12268      13.5139
   12269      14.5241
   12270      13.0089
   12271      13.9569
   12272      13.5950
   12273      12.7956
   12274      13.6005
   12275      13.1293
   12276      13.8167
   12277      12.1835
   12278      13.4027
   12279      13.7401
   12280      13.1726
   12281      12.4410
   12282      13.0206
   12283      12.6492
   12284      12.8513
   12285      12.1717
   12286      11.5201
   12287      11.4122
   12288      11.5740
   12289      11.1954
   12290      12.0822
   12291      11.5248
   12292      12.3011
   12293      12.9570
   12294      11.2424
   12295      12.3384
   12296      11.1077
   12297      12.1991
   12298      12.1198
   12299      10.9792
   12300      12.5709
   12301      10.9320
   12302      11.0458
   12303      11.4906
   12304      12.1879
   12305      10.8120
   12306      11.8310
   12307      12.0448
   12308      11.6602
   12309      11.3090
   12310      12.0090
   12311      12.2756
   12312      11.6106
   12313      11.6305
   12314      11.4049
   12315      11.4164
   12316      12.9207
   12317      12.5244
   12318      12.5565
   12319      13.0252
   12320      13.6516
   12321      13.2956
   12322      13.4821
   12323      13.1538
   12324      12.8622
   12325      12.2750
   12326      12.1841
   12327      12.7324
   12328      12.8479
   12329      11.5126
   12330      12.9158
   12331      11.7362
   12332      12.6474
   12333      11.6921
   12334      13.0271
   12335      13.4887
   12336      11.8646
   12337      11.7373
   12338      11.8775
   12339      11.3071
   12340      11.9797
   12341      12.1114
   12342      11.2503
   12343      11.9014
   12344      11.5701
   12345      11.8180
   12346      10.7017
   12347      10.8451
   12348      10.4197
   12349      11.6448
   12350      12.5450
   12351      12.1973
   12352      11.8853
   12353      13.0240
   12354      12.8528
   12355      10.8345
   12356      11.3108
   12357      11.3282
   12358      11.3666
   12359      11.0139
   12360      11.4439
   12361      11.4696
   12362      11.1133
   12363      11.5547
   12364      11.3477
   12365      11.1334
   12366      10.9104
   12367      11.8131
   12368      10.9583
   12369      10.7817
   12370      11.0965
   12371      10.8083
   12372      11.6020
   12373      11.3684
   12374      11.6243
   12375      11.2196
   12376      11.0586
   12377      11.1060
   12378      11.7155
   12379      11.5536
   12380      12.4328
   12381      12.2751
   12382      12.7506
   12383      12.6218
   12384      12.5845
   12385      13.0998
   12386      13.6823
   12387      12.8739
   12388      12.6915
   12389      12.8232
   12390      12.4404
   12391      12.5446
   12392      13.4081
   12393      12.5217
   12394      11.7867
   12395      13.3169
   12396      13.4724
   12397      12.7809
   12398      12.7985
   12399      12.0113
   12400      13.0921
   12401      12.7459
   12402      12.3474
   12403      11.5914
   12404      12.1790
   12405      12.8950
   12406      13.2222
   12407      11.9406
   12408      11.6196
   12409      11.1581
   12410      12.1980
   12411      11.0630
   12412      11.3888
   12413      12.2643
   12414      10.9943
   12415      11.5353
   12416      11.9949
   12417      11.7808
   12418      12.4062
   12419      13.0545
   12420      12.3297
   12421      11.6326
   12422      12.0793
   12423      12.7251
   12424      12.4551
   12425      12.1172
   12426      12.5214
   12427      13.4308
   12428      11.6076
   12429      13.2233
   12430      12.5448
   12431      12.9417
   12432      11.9675
   12433      13.4660
   12434      12.0683
   12435      12.9914
   12436      12.8170
   12437      12.9937
   12438      12.8085
   12439      11.9884
   12440      13.4364
   12441      13.1951
   12442      13.0001
   12443      13.2820
   12444      12.8757
   12445      12.9412
   12446      13.9519
   12447      13.7962
   12448      13.3678
   12449      13.5690
   12450      12.7738
   12451      13.8336
   12452      12.6400
   12453      12.7442
   12454      13.4540
   12455      13.5286
   12456      13.5312
   12457      13.0374
   12458      13.9639
   12459      13.3234
   12460      13.8137
   12461      13.5275
   12462      13.4869
   12463      13.7642
   12464      12.9888
   12465      12.7478
   12466      12.5898
   12467      13.2585
   12468      13.6179
   12469      12.8589
   12470      13.2793
   12471      13.7050
   12472      13.4718
   12473      12.7199
   12474      13.2046
   12475      13.1306
   12476      12.8791
   12477      12.9220
   12478      12.8752
   12479      13.3144
   12480      13.3543
   12481      13.4288
   12482      12.9433
   12483      13.0637
   12484      11.9849
   12485      12.6540
   12486      12.2127
   12487      13.0090
   12488      13.2376
   12489      12.2550
   12490      11.3781
   12491      11.9531
   12492      11.8018
   12493      11.7810
   12494      11.7265
   12495      12.8286
   12496      13.3749
   12497      13.5216
   12498      11.8814
   12499      11.8189
   12500      12.3514
   12501      12.2888
   12502      13.4746
   12503      12.7997
   12504      12.3559
   12505      12.7724
   12506      13.4029
   12507      12.1831
   12508      13.2561
   12509      11.8427
   12510      12.0812
   12511      12.5065
   12512      12.2852
   12513      12.6170
   12514      12.2184
   12515      12.2983
   12516      12.0898
   12517      12.7854
   12518      11.8698
   12519      13.2877
   12520      13.6387
   12521      12.7522
   12522      12.8932
   12523      13.6665
   12524      12.8598
   12525      12.5646
   12526      12.6137
   12527      12.2071
   12528      12.7195
   12529      11.4763
   12530      12.0692
   12531      12.5726
   12532      10.8559
   12533      11.2997
   12534      11.7982
   12535      11.9195
   12536      12.6558
   12537      12.6703
   12538      12.5607
   12539      13.9616
   12540      14.3687
   12541      13.6203
   12542      13.5872
   12543      14.6440
   12544      14.6668
   12545      13.6651
   12546      13.4981
   12547      12.6149
   12548      12.9976
   12549      13.1517
   12550      13.9686
   12551      14.0531
   12552      13.7660
   12553      14.1857
   12554      12.9220
   12555      14.3551
   12556      13.2756
   12557      13.7400
   12558      13.6959
   12559      13.6933
   12560      13.1683
   12561      13.4375
   12562      13.7622
   12563      12.7634
   12564      12.7565
   12565      12.5653
   12566      13.1492
   12567      13.9074
   12568      13.2212
   12569      13.1142
   12570      13.0363
   12571      12.6536
   12572      11.7336
   12573      12.6773
   12574      12.9304
   12575      12.7941
   12576      12.1667
   12577      12.9604
   12578      13.4673
   12579      12.4493
   12580      13.2703
   12581      12.5709
   12582      13.2741
   12583      12.3296
   12584      11.5173
   12585      11.4323
   12586      10.6478
   12587      11.9559
   12588      10.5670
   12589      10.7200
   12590      11.6057
   12591      11.7956
   12592      11.1064
   12593      11.7314
   12594      12.6760
   12595      11.9173
   12596      12.1151
   12597      12.8776
   12598      12.4470
   12599      11.8744
   12600      12.6757
   12601      12.8338
   12602      11.6971
   12603      12.2637
   12604      13.1129
   12605      12.8003
   12606      12.1416
   12607      10.7807
   12608      11.8816
   12609      11.9527
   12610      11.9093
   12611      11.6529
   12612      11.5311
   12613      12.4410
   12614      12.2773
   12615      11.7684
   12616      11.5476
   12617      11.9067
   12618      11.5210
   12619      12.9251
   12620      13.6608
   12621      13.3287
   12622      12.1949
   12623      12.4114
   12624      11.9053
   12625      12.9762
   12626      12.7450
   12627      12.1177
   12628      10.5394
   12629      12.4132
   12630      11.9642
   12631      11.8616
   12632      11.9256
   12633      11.4777
   12634      12.2971
   12635      12.4817
   12636      13.0036
   12637      11.6984
   12638      12.1300
   12639      12.9065
   12640      13.0547
   12641      13.3068
   12642      12.8643
   12643      13.1370
   12644      13.3156
   12645      13.0197
   12646      12.2143
   12647      10.7253
   12648      12.0174
   12649      12.2796
   12650      12.2297
   12651      12.0355
   12652      12.8544
   12653      12.1733
   12654      13.1391
   12655      12.2787
   12656      12.4886
   12657      12.4495
   12658      12.6027
   12659      11.8310
   12660      12.5739
   12661      12.0579
   12662      13.4036
   12663      12.5185
   12664      13.2956
   12665      12.0489
   12666      12.1976
   12667      11.2677
   12668      12.2008
   12669      12.9367
   12670      12.7213
   12671      12.8341
   12672      14.0349
   12673      14.3261
   12674      12.7715
   12675      14.2369
   12676      13.7153
   12677      13.7469
   12678      13.4027
   12679      13.4451
   12680      12.9005
   12681      12.6767
   12682      13.5303
   12683      13.2244
   12684      12.1927
   12685      12.4121
   12686      12.3310
   12687      11.4772
   12688      12.3002
   12689      12.2771
   12690      12.5037
   12691      11.5641
   12692      11.3026
   12693      12.9266
   12694      12.1716
   12695      12.2128
   12696      11.9485
   12697      12.1082
   12698      11.3107
   12699      11.4946
   12700      11.4760
   12701      11.5212
   12702      11.8724
   12703      11.7557
   12704      10.9044
   12705      11.6332
   12706      12.9260
   12707      11.7243
   12708      12.5616
   12709      12.3493
   12710      11.7408
   12711      11.3075
   12712      11.4070
   12713      11.4942
   12714      10.6491
   12715      11.9169
   12716      11.2907
   12717      11.5795
   12718      11.2473
   12719      12.1587
   12720      11.3654
   12721      11.2493
   12722      10.8471
   12723      11.7584
   12724      12.1299
   12725      12.3240
   12726      12.7246
   12727      11.2932
   12728      11.2219
   12729      11.0802
   12730      11.2422
   12731      13.2944
   12732      12.0587
   12733      12.0010
   12734      11.9538
   12735      13.4797
   12736      13.6750
   12737      13.0020
   12738      12.3951
   12739      11.6181
   12740      12.1937
   12741      13.1407
   12742      12.9208
   12743      12.1437
   12744      12.1740
   12745      11.6379
   12746      13.2599
   12747      11.4638
   12748      12.4511
   12749      11.9943
   12750      11.9024
   12751      12.4932
   12752      12.2272
   12753      11.5088
   12754      12.5856
   12755      12.5776
   12756      12.5048
   12757      11.7106
   12758      12.4959
   12759      11.7514
   12760      11.9903
   12761      12.7354
   12762      10.5665
   12763      12.8617
   12764      12.7017
   12765      11.3360
   12766      10.8265
   12767      11.6450
   12768      12.4857
   12769      13.1793
   12770      12.6916
   12771      13.0667
   12772      12.5162
   12773      12.3543
   12774      12.2821
   12775      12.2163
   12776      12.2699
   12777      12.8449
   12778      12.3767
   12779      13.0589
   12780      12.5630
   12781      13.3538
   12782      13.1199
   12783      13.1868
   12784      11.8306
   12785      12.9241
   12786      11.3308
   12787      13.1859
   12788      12.2467
   12789      12.8018
   12790      13.0035
   12791      13.3779
   12792      12.2846
   12793      12.8760
   12794      12.4430
   12795      12.2596
   12796      11.3724
   12797      11.9643
   12798      12.5090
   12799      12.9662
   12800      11.9422
   12801      12.4738
   12802      12.2793
   12803      12.8911
   12804      13.6503
   12805      12.6262
   12806      12.7793
   12807      11.1701
   12808      11.4930
   12809      11.9975
   12810      12.5585
   12811      12.1366
   12812      12.6531
   12813      11.7134
   12814      11.7218
   12815      11.4668
   12816      11.4310
   12817      10.8759
   12818      11.4930
   12819      11.2973
   12820      11.1133
   12821      10.9920
   12822      11.8497
   12823      12.7412
   12824      11.8660
   12825      11.9375
   12826      11.0446
   12827      11.4593
   12828      11.9081
   12829      11.5221
   12830      10.7391
   12831      11.0973
   12832      11.6974
   12833      12.1041
   12834      11.2912
   12835      11.9317
   12836      11.4487
   12837      13.0385
   12838      12.1166
   12839      12.5638
   12840      12.3053
   12841      11.7158
   12842      11.5048
   12843      11.6476
   12844      12.3459
   12845      12.6049
   12846      12.2000
   12847      11.9821
   12848      13.0702
   12849      12.2069
   12850      12.7221
   12851      12.0852
   12852      11.8439
   12853      12.4144
   12854      12.7675
   12855      12.4839
   12856      11.2268
   12857      11.8303
   12858      11.7521
   12859      11.8093
   12860      12.7916
   12861      11.5167
   12862      11.7383
   12863      12.4329
   12864      12.3698
   12865      10.8075
   12866      12.3782
   12867      12.2150
   12868      12.8757
   12869      11.3441
   12870      11.7270
   12871      11.5353
   12872      11.6331
   12873      11.9933
   12874      11.7600
   12875      11.2870
   12876      11.2410
   12877      12.3865
   12878      11.8019
   12879      11.7034
   12880      10.8231
   12881      11.5233
   12882      11.3737
   12883      12.1505
   12884      12.5100
   12885      11.9865
   12886      11.0876
   12887      11.2351
   12888      12.3279
   12889      11.9762
   12890      11.4593
   12891      12.0512
   12892      12.4599
   12893      11.5163
   12894      10.3883
   12895      11.8045
   12896      11.6283
   12897      11.4404
   12898      12.4512
   12899      11.6967
   12900      11.8187
   12901      11.7368
   12902      11.8061
   12903      12.6758
   12904      11.3762
   12905      12.0983
   12906      11.0880
   12907      12.3532
   12908      11.6943
   12909      11.1052
   12910      11.8900
   12911      11.3350
   12912      10.7439
   12913      10.5257
   12914      10.8972
   12915      12.1376
   12916      11.6046
   12917      11.5113
   12918      11.1968
   12919      11.6807
   12920      11.1728
   12921      10.7940
   12922      11.0118
   12923      11.6166
   12924      11.4007
   12925      11.6521
   12926      11.8414
   12927      10.9865
   12928      12.6098
   12929      12.1232
   12930      11.8572
   12931      11.0860
   12932      12.1298
   12933      11.5721
   12934      12.0557
   12935      12.7935
   12936      11.4432
   12937      12.1228
   12938      11.4053
   12939      11.5088
   12940      11.8901
   12941      11.4655
   12942      12.2851
   12943      11.1151
   12944      11.7873
   12945      12.2720
   12946      12.5440
   12947      11.1874
   12948      11.4830
   12949      11.1833
   12950      11.0569
   12951      10.8814
   12952      10.8155
   12953      10.9840
   12954      11.0688
   12955      10.6830
   12956      11.1477
   12957      11.6406
   12958      11.2156
   12959      10.9594
   12960      10.7894
   12961      11.5095
   12962      11.6074
   12963      10.8286
   12964      10.7165
   12965      11.9409
   12966      11.3135
   12967      11.1426
   12968      10.7698
   12969      10.5175
   12970      10.2102
   12971      11.3873
   12972      11.6343
   12973      11.3584
   12974      10.4285
   12975      11.2039
   12976      12.3674
   12977      11.3216
   12978      10.8271
   12979      10.6516
   12980      11.0718
   12981      11.2362
   12982      10.6878
   12983      11.7597
   12984      11.6977
   12985      11.9025
   12986      11.2728
   12987      11.2801
   12988      12.0146
   12989      10.5295
   12990      10.9967
   12991      10.3724
   12992      10.5745
   12993      10.9883
   12994      11.5262
   12995      11.5454
   12996      10.6961
   12997      10.1837
   12998      11.2041
   12999      11.3059
   13000      10.2395
   13001      10.9489
   13002      11.2775
   13003      11.4590
   13004      11.6038
   13005      10.8044
   13006      11.0307
   13007      11.5397
   13008      12.2803
   13009      11.5352
   13010      11.9402
   13011      11.3270
   13012      11.7363
   13013      11.6153
   13014      11.2181
   13015      10.9692
   13016      11.6853
   13017      12.0961
   13018      12.1726
   13019      11.0379
   13020      10.7641
   13021      10.7710
   13022      11.6676
   13023      11.9431
   13024      10.0542
   13025      10.9776
   13026      11.1514
   13027      11.2452
   13028      11.1961
   13029      11.5291
   13030      11.3399
   13031      11.5313
   13032      11.4866
   13033      10.8061
   13034      10.8187
   13035      11.0092
   13036      11.4730
   13037      12.4760
   13038      12.0230
   13039      11.8076
   13040      11.1759
   13041      11.7788
   13042      11.1431
   13043      12.0611
   13044      11.2161
   13045      12.0060
   13046      10.9394
   13047      11.2870
   13048      10.5108
   13049      11.8256
   13050      11.5520
   13051      11.9540
   13052      11.4722
   13053      10.9345
   13054      11.5782
   13055      11.2949
   13056      11.2638
   13057      10.8752
   13058      11.4760
   13059      10.9770
   13060      10.8163
   13061      11.5635
   13062      11.2759
   13063       9.8821
   13064      10.1438
   13065       9.9266
   13066      10.3045
   13067       9.5053
   13068      11.0849
   13069      10.4056
   13070      10.9590
   13071      11.4253
   13072      10.9668
   13073      11.9214
   13074      11.2870
   13075      10.9305
   13076      10.4982
   13077      10.8082
   13078      10.7171
   13079      10.7661
   13080      12.2180
   13081      10.8078
   13082       9.9290
   13083       9.9393
   13084      10.0283
   13085      10.4483
   13086      11.2206
   13087      10.3696
   13088      10.5054
   13089      10.7554
   13090      10.8076
   13091      10.9077
   13092      11.3146
   13093      11.8460
   13094      10.9752
   13095      11.1893
   13096      11.8463
   13097      11.2849
   13098      11.2049
   13099      11.7451
   13100      11.3535
   13101      11.1949
   13102      10.8278
   13103      11.6242
   13104      10.7587
   13105      11.6351
   13106      11.5221
   13107      10.9321
   13108      10.9367
   13109      11.5426
   13110      10.9852
   13111      10.9861
   13112      10.3405
   13113      11.0262
   13114      10.6401
   13115      12.3847
   13116      12.5808
   13117      11.4389
   13118      11.3927
   13119      10.9522
   13120      11.8420
   13121      12.5007
   13122      11.5901
   13123      11.3128
   13124      11.3810
   13125      11.9414
   13126      11.8325
   13127      11.8375
   13128      12.6358
   13129      12.3886
   13130      12.1521
   13131      11.3487
   13132      11.2331
   13133      12.0451
   13134      11.1264
   13135      12.0094
   13136      12.0930
   13137      10.9690
   13138      10.9634
   13139      10.8826
   13140      10.8430
   13141      11.5709
   13142      11.2695
   13143      12.5635
   13144      11.3474
   13145      12.2485
   13146      12.3391
   13147      11.9966
   13148      11.5408
   13149      10.9900
   13150      12.2028
   13151      11.6995
   13152      11.2647
   13153      11.6529
   13154      11.8889
   13155      11.9514
   13156      10.9128
   13157      12.7812
   13158      12.0734
   13159      12.4475
   13160      12.0152
   13161      11.8503
   13162      12.8216
   13163      10.7041
   13164      11.2033
   13165      11.3307
   13166      11.6629
   13167      11.7098
   13168      12.0282
   13169      11.2641
   13170      10.5571
   13171      11.0088
   13172      11.9651
   13173      10.5285
   13174      11.7125
   13175      11.8246
   13176      10.5472
   13177      10.8846
   13178      10.8489
   13179      11.4623
   13180      11.0234
   13181      11.1516
   13182      11.4390
   13183      11.5230
   13184      11.7593
   13185      11.8417
   13186      11.9637
   13187      11.8165
   13188      12.3089
   13189      12.4752
   13190      13.1032
   13191      13.4617
   13192      13.4981
   13193      12.4532
   13194      11.8549
   13195      11.7805
   13196      12.8645
   13197      12.6489
   13198      12.7250
   13199      12.3068
   13200      11.7626
   13201      11.7646
   13202      10.9699
   13203      10.7268
   13204      11.3282
   13205      10.7443
   13206      11.1777
   13207      11.7355
   13208      11.2261
   13209      11.6031
   13210      11.5452
   13211      11.5009
   13212      11.3917
   13213      11.4561
   13214      11.2292
   13215      10.8696
   13216      10.8218
   13217      11.4339
   13218      11.8464
   13219      11.1783
   13220      11.6408
   13221      11.7012
   13222      11.4078
   13223      11.8123
   13224      12.2296
   13225      12.4898
   13226      12.7613
   13227      12.4199
   13228      12.6595
   13229      12.3874
   13230      11.7412
   13231      11.4231
   13232      12.7569
   13233      12.2490
   13234      13.1987
   13235      12.2395
   13236      13.1163
   13237      13.8845
   13238      13.2635
   13239      13.1647
   13240      13.5139
   13241      12.9442
   13242      12.7536
   13243      12.6307
   13244      12.6833
   13245      12.4069
   13246      12.2435
   13247      12.8074
   13248      11.9657
   13249      11.7432
   13250      12.2909
   13251      12.6069
   13252      12.9652
   13253      12.9151
   13254      13.0260
   13255      11.9529
   13256      12.7341
   13257      12.9979
   13258      12.9994
   13259      13.3357
   13260      12.9841
   13261      13.3812
   13262      11.6165
   13263      12.4497
   13264      11.5381
   13265      11.1395
   13266      11.0585
   13267      12.7590
   13268      12.0551
   13269      11.8035
   13270      12.3875
   13271      12.0560
   13272      12.6822
   13273      13.3128
   13274      13.5031
   13275      12.9437
   13276      12.9707
   13277      13.0741
   13278      13.5821
   13279      13.3530
   13280      12.4418
   13281      12.2654
   13282      11.8705
   13283      10.9849
   13284      12.1692
   13285      12.6645
   13286      11.6716
   13287      11.8165
   13288      11.8846
   13289      12.5318
   13290      12.5453
   13291      11.1668
   13292      11.8392
   13293      11.6924
   13294      11.3928
   13295      12.1541
   13296      12.5849
   13297      12.0723
   13298      11.5416
   13299      12.1806
   13300      12.2452
   13301      12.0774
   13302      12.5279
   13303      11.9888
   13304      12.2978
   13305      11.7039
   13306      11.5880
   13307      12.8683
   13308      12.8476
   13309      12.5124
   13310      11.7232
   13311      12.1244
   13312      11.9325
   13313      11.5174
   13314      13.5054
   13315      11.0317
   13316      11.5490
   13317      11.6792
   13318      13.2152
   13319      12.8961
   13320      11.5146
   13321      12.3229
   13322      11.1601
   13323      11.8960
   13324      12.2509
   13325      11.6594
   13326      12.0465
   13327      12.7342
   13328      11.6897
   13329      12.2667
   13330      11.7132
   13331      11.9403
   13332      11.8216
   13333      12.8878
   13334      12.0685
   13335      11.3322
   13336      11.1897
   13337      12.5237
   13338      12.1533
   13339      12.2479
   13340      11.5571
   13341      11.1824
   13342      11.8125
   13343      11.7418
   13344      11.8227
   13345      11.2438
   13346      11.7882
   13347      11.8816
   13348      11.7948
   13349      12.2837
   13350      10.9278
   13351      12.8843
   13352      10.9769
   13353      11.7189
   13354      11.4741
   13355      12.3400
   13356      12.4554
   13357      12.1301
   13358      12.2380
   13359      11.9526
   13360      12.1861
   13361      11.4519
   13362      12.1019
   13363      12.1779
   13364      11.0107
   13365      12.1517
   13366      11.9404
   13367      11.3433
   13368      11.4241
   13369      11.3773
   13370      10.9365
   13371      11.9621
   13372      12.1350
   13373      12.9275
   13374      11.8029
   13375      11.8774
   13376      12.4571
   13377      11.3693
   13378      12.0126
   13379      11.5237
   13380      11.8749
   13381      12.0530
   13382      11.7781
   13383      12.2368
   13384      11.1593
   13385      10.5845
   13386      10.1713
   13387      11.8652
   13388      11.1713
   13389      10.8577
   13390      10.8630
   13391      12.0482
   13392      13.5522
   13393      13.1044
   13394      11.7516
   13395      12.8020
   13396      12.7363
   13397      12.5309
   13398      12.6518
   13399      12.6236
   13400      11.6101
   13401      11.9146
   13402      12.5329
   13403      11.7176
   13404      11.7286
   13405      12.1442
   13406      12.5509
   13407      11.9109
   13408      12.1387
   13409      11.8657
   13410      12.0695
   13411      12.1521
   13412      12.8553
   13413      11.9650
   13414      13.2039
   13415      12.0967
   13416      11.9646
   13417      12.1481
   13418      11.4180
   13419      13.1258
   13420      12.7776
   13421      12.7769
   13422      12.2850
   13423      11.0837
   13424      10.9357
   13425      11.9839
   13426      12.6199
   13427      12.3889
   13428      12.0082
   13429      12.0885
   13430      10.7274
   13431      12.9476
   13432      12.5554
   13433      12.8919
   13434      12.3511
   13435      13.0719
   13436      13.4392
   13437      12.4249
   13438      13.4535
   13439      12.3616
   13440      12.4573
   13441      13.1098
   13442      13.3758
   13443      13.0132
   13444      12.8675
   13445      12.8910
   13446      13.0568
   13447      13.1503
   13448      12.4731
   13449      14.2104
   13450      13.9561
   13451      12.2822
   13452      13.4005
   13453      13.0695
   13454      11.7661
   13455      12.3426
   13456      13.0127
   13457      13.3408
   13458      12.7495
   13459      12.9638
   13460      13.2076
   13461      12.3078
   13462      13.2816
   13463      12.6074
   13464      12.8644
   13465      13.6299
   13466      14.0144
   13467      13.8318
   13468      14.2566
   13469      13.6304
   13470      14.0019
   13471      14.0158
   13472      14.3704
   13473      13.3038
   13474      13.6433
   13475      12.6172
   13476      12.4785
   13477      12.0874
   13478      11.8007
   13479      12.2954
   13480      12.1840
   13481      12.5165
   13482      11.7644
   13483      12.0441
   13484      11.7736
   13485      11.2641
   13486      12.0017
   13487      12.3291
   13488      12.5784
   13489      11.1852
   13490      11.8975
   13491      11.7526
   13492      12.5125
   13493      10.9064
   13494      10.4438
   13495      12.7256
   13496      12.4489
   13497      12.5615
   13498      11.9865
   13499      11.6000
   13500      11.8348
   13501      12.3067
   13502      12.0791
   13503      12.0267
   13504      11.4037
   13505      12.5611
   13506      11.7447
   13507      12.0170
   13508      11.7987
   13509      11.3551
   13510      12.2910
   13511      11.4752
   13512      12.0140
   13513      11.7820
   13514      11.7310
   13515      11.6989
   13516      11.6885
   13517      11.3723
   13518      11.0833
   13519      10.9181
   13520      10.6094
   13521      11.5394
   13522      12.0103
   13523      11.9824
   13524      11.3387
   13525      11.0488
   13526      11.8345
   13527      11.6270
   13528      12.1953
   13529      11.3693
   13530      12.4053
   13531      12.3498
   13532      12.4416
   13533      12.3203
   13534      12.0951
   13535      11.9078
   13536      11.9320
   13537      11.1881
   13538      10.6077
   13539      10.2360
   13540      10.8213
   13541      10.7766
   13542      11.0712
   13543      11.5662
   13544      10.9075
   13545      11.0829
   13546      11.0106
   13547      11.6721
   13548      11.5831
   13549      11.5818
   13550      10.9674
   13551      10.8834
   13552      11.4627
   13553      11.2118
   13554      10.9553
   13555      10.7329
   13556      11.8616
   13557      12.3090
   13558      11.5237
   13559      10.9638
   13560      11.6142
   13561      11.9803
   13562      11.8680
   13563      12.1975
   13564      11.6690
   13565      11.9501
   13566      12.6517
   13567      11.6601
   13568      11.9471
   13569      12.0416
   13570      11.9091
   13571      11.9641
   13572      11.5743
   13573      10.5146
   13574      11.5436
   13575      10.6219
   13576      11.0269
   13577      10.7937
   13578      10.8712
   13579      10.5145
   13580      10.9195
   13581       9.8936
   13582      10.5518
   13583      10.6133
   13584      10.9474
   13585      10.8836
   13586      11.0465
   13587      10.0592
   13588      11.3644
   13589      10.8175
   13590      11.0597
   13591      11.4637
   13592      11.8660
   13593      11.0764
   13594      11.6702
   13595      12.2999
   13596      12.0785
   13597      12.4111
   13598      12.1142
   13599      12.0738
   13600      11.3031
   13601      10.5672
   13602      12.0733
   13603      11.9237
   13604      11.2894
   13605      10.4064
   13606      10.5304
   13607      10.6391
   13608      10.4185
   13609      11.4548
   13610      10.4282
   13611      11.0946
   13612      10.2196
   13613      11.4478
   13614      10.8730
   13615      11.7516
   13616      10.2474
   13617      11.7226
   13618      11.2401
   13619      11.6987
   13620      11.7591
   13621      11.1131
   13622      11.2367
   13623      11.3970
   13624      10.6561
   13625      10.8143
   13626      11.4343
   13627      11.1027
   13628      10.6014
   13629      10.8077
   13630      10.9356
   13631      11.4189
   13632      11.5638
   13633      11.6759
   13634      11.8021
   13635      12.2754
   13636      11.3809
   13637      12.2412
   13638      10.6450
   13639      11.0874
   13640       9.9132
   13641      10.5617
   13642      10.5532
   13643      10.8557
   13644      11.5902
   13645      10.2112
   13646      12.3934
   13647      12.5214
   13648      11.9812
   13649      12.2512
   13650      12.2055
   13651      11.2140
   13652      12.2748
   13653      12.4791
   13654      11.6606
   13655      11.7052
   13656      12.4594
   13657      12.7378
   13658      12.4585
   13659      12.7578
   13660      12.8094
   13661      13.1495
   13662      12.1889
   13663      13.6851
   13664      12.6662
   13665      12.1915
   13666      11.9277
   13667      11.3854
   13668      13.1804
   13669      11.4052
   13670      11.6438
   13671      12.0743
   13672      11.9070
   13673      11.0512
   13674      11.5828
   13675      11.0408
   13676      12.4196
   13677      11.3766
   13678      12.6534
   13679      12.5076
   13680      11.7348
   13681      11.9393
   13682      11.3671
   13683      12.9760
   13684      13.0317
   13685      12.1402
   13686      12.0213
   13687      12.1374
   13688      12.7683
   13689      12.2751
   13690      12.5888
   13691      12.4115
   13692      12.1311
   13693      13.3016
   13694      12.8292
   13695      12.0923
   13696      12.3220
   13697      12.6880
   13698      11.7346
   13699      12.1466
   13700      12.6330
   13701      11.6721
   13702      10.9933
   13703      11.3739
   13704      10.8813
   13705      10.4531
   13706      11.0240
   13707      11.9289
   13708      12.1965
   13709      10.4744
   13710      11.5411
   13711      11.0145
   13712      11.0848
   13713      12.2061
   13714      11.4655
   13715      11.1774
   13716      11.1702
   13717      12.9537
   13718      12.3816
   13719      11.7958
   13720      11.7738
   13721      11.3964
   13722      11.9527
   13723      11.9279
   13724      12.8976
   13725      12.2141
   13726      11.6943
   13727      11.7283
   13728      11.1381
   13729      10.4467
   13730      11.4268
   13731      12.0228
   13732      12.8828
   13733      11.9854
   13734      12.1545
   13735      13.1182
   13736      11.2546
   13737      11.9231
   13738      12.6631
   13739      12.6983
   13740      12.8067
   13741      12.0011
   13742      12.2871
   13743      13.2378
   13744      12.3591
   13745      12.8547
   13746      12.0056
   13747      12.1777
   13748      12.1130
   13749      10.7170
   13750      11.5771
   13751      10.8900
   13752      12.3335
   13753      11.6322
   13754      12.3879
   13755      11.6643
   13756      12.1643
   13757      11.5477
   13758      11.4338
   13759      11.0573
   13760      11.8947
   13761      11.7316
   13762      12.1311
   13763      12.7386
   13764      11.6286
   13765      12.5893
   13766      11.4472
   13767      11.4158
   13768      12.9336
   13769      12.1851
   13770      11.1846
   13771      12.0155
   13772      11.8051
   13773      12.3224
   13774      12.3890
   13775      12.0028
   13776      12.2162
   13777      11.3182
   13778      12.0745
   13779      12.3665
   13780      12.2198
   13781      11.7338
   13782      12.2267
   13783      11.3644
   13784      11.3398
   13785      12.1657
   13786      12.2379
   13787      12.5138
   13788      12.4146
   13789      12.5928
   13790      12.1731
   13791      12.4452
   13792      12.3711
   13793      11.3302
   13794      11.5617
   13795      11.6148
   13796      11.9785
   13797      10.9129
   13798      10.3586
   13799      10.9341
   13800      10.3763
   13801      11.7367
   13802      12.4316
   13803      11.8313
   13804      11.1242
   13805      11.9340
   13806      11.7398
   13807      11.5605
   13808      12.7845
   13809      10.9538
   13810      10.9726
   13811      12.3124
   13812      12.0253
   13813      11.0664
   13814      12.6291
   13815      11.9048
   13816      11.5683
   13817      10.4029
   13818      11.7003
   13819      11.4276
   13820      11.2150
   13821      11.6357
   13822      11.6422
   13823      12.2829
   13824      11.5520
   13825      11.7174
   13826      10.9450
   13827      12.3117
   13828      12.1262
   13829      12.8577
   13830      13.1989
   13831      12.2392
   13832      12.2182
   13833      12.1335
   13834      11.2951
   13835      11.8427
   13836      11.2211
   13837      12.1337
   13838      12.3950
   13839      11.4041
   13840      11.2703
   13841      11.5773
   13842      11.2255
   13843      12.4573
   13844      11.6507
   13845      11.7551
   13846      11.8614
   13847      11.6627
   13848      10.9352
   13849      11.1327
   13850      10.9069
   13851      11.3796
   13852      10.9726
   13853      11.6508
   13854      11.7343
   13855      11.8728
   13856      11.1127
   13857      12.1513
   13858      10.9358
   13859      11.6196
   13860      12.8293
   13861      12.7277
   13862      11.8181
   13863      11.8186
   13864      11.2214
   13865      11.9615
   13866      12.6057
   13867      12.5587
   13868      12.9052
   13869      11.8402
   13870      12.4149
   13871      11.6537
   13872      11.9884
   13873      11.2857
   13874      11.2553
   13875      11.6365
   13876      11.4148
   13877      11.5078
   13878      12.0115
   13879      11.6878
   13880      11.0235
   13881      11.0347
   13882      11.0967
   13883      10.9123
   13884      10.6076
   13885      11.5230
   13886      11.1609
   13887      11.5356
   13888      11.3158
   13889      11.6010
   13890      11.0922
   13891      11.2158
   13892      11.7463
   13893      11.4799
   13894      10.0668
   13895      11.2947
   13896      11.5655
   13897      11.1796
   13898      11.1218
   13899      12.3985
   13900      11.5456
   13901      12.0663
   13902      11.6845
   13903      12.1313
   13904      13.0456
   13905      12.4025
   13906      12.0397
   13907      12.0195
   13908      12.0862
   13909      11.9246
   13910      11.2557
   13911      11.7824
   13912      11.7909
   13913      12.2330
   13914      11.3354
   13915      11.7091
   13916      11.7726
   13917      12.4709
   13918      11.4393
   13919      12.2663
   13920      12.5533
   13921      11.2266
   13922      10.9185
   13923      11.9650
   13924      11.5058
   13925      12.6039
   13926      11.8316
   13927      11.9466
   13928      12.9504
   13929      13.1196
   13930      13.1153
   13931      11.4007
   13932      11.0515
   13933      12.4896
   13934      12.0161
   13935      11.8273
   13936      12.5480
   13937      11.3659
   13938      11.6036
   13939      11.8102
   13940      11.3001
   13941      12.0819
   13942      11.2264
   13943      12.2604
   13944      12.3806
   13945      12.9561
   13946      12.1164
   13947      11.7596
   13948      11.5925
   13949      12.4155
   13950      11.7159
   13951      11.1127
   13952      11.1414
   13953      11.0965
   13954      11.5074
   13955      10.9650
   13956      11.9241
   13957      10.6198
   13958      11.5625
   13959      11.8322
   13960      10.9949
   13961      10.5900
   13962      11.5567
   13963      11.1057
   13964      11.0819
   13965      10.9576
   13966      11.5623
   13967      11.6391
   13968      11.5334
   13969      12.5981
   13970      12.8031
   13971      12.0986
   13972      12.1996
   13973      12.7400
   13974      12.1465
   13975      12.3630
   13976      11.9165
   13977      11.5546
   13978      11.4176
   13979      11.8156
   13980      12.4990
   13981      11.9559
   13982      11.9634
   13983      12.2090
   13984      11.4696
   13985      12.2366
   13986      12.5274
   13987      12.0474
   13988      13.4246
   13989      12.7980
   13990      12.3429
   13991      13.2283
   13992      12.8480
   13993      12.2908
   13994      11.9229
   13995      11.2149
   13996      11.6218
   13997      11.0559
   13998      11.1774
   13999      11.3482
   14000      11.0467
   14001      11.4181
   14002      10.9533
   14003      11.4380
   14004      10.7871
   14005      10.8876
   14006      11.3233
   14007      11.2020
   14008      10.9482
   14009      10.5423
   14010      10.7920
   14011      10.9800
   14012      10.8863
   14013      10.8282
   14014      10.3575
   14015      10.9694
   14016      11.3294
   14017      10.4712
   14018      10.6667
   14019      10.8336
   14020      11.0671
   14021      10.9182
   14022      12.0926
   14023      11.0242
   14024      10.8591
   14025      11.1133
   14026      11.6358
   14027      11.0450
   14028      10.1600
   14029      10.7851
   14030      11.8239
   14031      11.8529
   14032      11.2953
   14033      12.0074
   14034      11.5399
   14035      11.2401
   14036      12.0023
   14037      12.5741
   14038      12.4206
   14039      12.4777
   14040      12.6118
   14041      12.7611
   14042      12.3012
   14043      12.0272
   14044      11.5780
   14045      12.0909
   14046      12.3596
   14047      13.1129
   14048      12.2440
   14049      11.8550
   14050      13.2946
   14051      12.5451
   14052      12.5268
   14053      11.7052
   14054      12.2406
   14055      12.2391
   14056      10.8637
   14057      11.2691
   14058      11.8996
   14059      13.4701
   14060      11.4741
   14061      11.9081
   14062      12.4483
   14063      12.2990
   14064      12.3531
   14065      12.0027
   14066      12.2431
   14067      12.7225
   14068      11.0558
   14069      12.3931
   14070      11.8223
   14071      11.9697
   14072      11.7082
   14073      11.3377
   14074      11.4696
   14075      12.1185
   14076      11.9292
   14077      10.9379
   14078      11.3289
   14079      12.0412
   14080      11.2625
   14081      12.2806
   14082      11.2265
   14083      11.3224
   14084      12.9514
   14085      11.7857
   14086      12.3086
   14087      12.0486
   14088      12.0548
   14089      13.3476
   14090      13.0821
   14091      13.2986
   14092      12.8068
   14093      12.2983
   14094      11.9720
   14095      13.3692
   14096      12.3294
   14097      12.6377
   14098      13.1977
   14099      12.1544
   14100      12.8977
   14101      11.7237
   14102      12.7160
   14103      12.2193
   14104      13.5743
   14105      12.8838
   14106      13.4461
   14107      12.3842
   14108      12.7027
   14109      12.5487
   14110      12.2737
   14111      12.1803
   14112      12.7470
   14113      12.6595
   14114      11.9962
   14115      13.0019
   14116      13.1880
   14117      13.3434
   14118      12.4095
   14119      12.6734
   14120      13.1903
   14121      12.9380
   14122      13.2370
   14123      12.1316
   14124      12.2789
   14125      12.3793
   14126      12.5554
   14127      11.8730
   14128      12.0201
   14129      11.8341
   14130      11.8615
   14131      12.6651
   14132      12.2918
   14133      12.7730
   14134      11.9432
   14135      12.1420
   14136      12.1266
   14137      10.9047
   14138      11.4170
   14139      11.4846
   14140      10.9227
   14141      11.9373
   14142      12.9329
   14143      12.4195
   14144      11.4734
   14145      11.7356
   14146      11.7087
   14147      11.8112
   14148      11.1776
   14149      12.3944
   14150      12.1163
   14151      11.9659
   14152      11.4344
   14153      12.1600
   14154      11.8606
   14155      11.8369
   14156      11.6813
   14157      11.9889
   14158      12.1388
   14159      11.9428
   14160      12.8082
   14161      12.0907
   14162      12.9912
   14163      12.6163
   14164      13.9364
   14165      13.5970
   14166      12.5892
   14167      12.4109
   14168      12.9219
   14169      13.6252
   14170      12.5307
   14171      11.8458
   14172      11.8996
   14173      12.4578
   14174      12.7325
   14175      12.6531
   14176      12.5141
   14177      11.3966
   14178      12.0078
   14179      11.3358
   14180      11.7515
   14181      12.1758
   14182      11.6691
   14183      11.1623
   14184      11.9805
   14185      11.2908
   14186      11.3804
   14187      10.8934
   14188      11.2139
   14189      12.2496
   14190      12.6973
   14191      11.2936
   14192      11.5681
   14193      11.7749
   14194      10.8866
   14195      11.5869
   14196      11.2401
   14197      12.0582
   14198      12.0133
   14199      11.5913
   14200      12.0446
   14201      11.2850
   14202      11.7453
   14203      10.4312
   14204      11.7229
   14205      11.1410
   14206      11.3619
   14207      11.6849
   14208      12.1204
   14209      12.6516
   14210      12.6659
   14211      11.3702
   14212      12.1688
   14213      12.7748
   14214      13.5787
   14215      12.6778
   14216      12.9855
   14217      12.6473
   14218      11.7922
   14219      12.7740
   14220      12.3184
   14221      12.9313
   14222      11.8069
   14223      12.1131
   14224      12.1058
   14225      12.1691
   14226      12.0628
   14227      11.9272
   14228      11.9968
   14229      11.2099
   14230      12.2407
   14231      12.4716
   14232      11.5296
   14233      11.5962
   14234      12.0060
   14235      11.0505
   14236      11.3921
   14237      11.2227
   14238      12.1350
   14239      11.8645
   14240      11.5156
   14241      10.8429
   14242      11.6929
   14243      11.8367
   14244      12.0331
   14245      11.6892
   14246      12.5777
   14247      11.9736
   14248      11.5549
   14249      11.3952
   14250      11.4757
   14251      10.8268
   14252      11.6551
   14253      11.8709
   14254      12.8002
   14255      11.9579
   14256      12.2963
   14257      12.6093
   14258      13.1770
   14259      11.7798
   14260      11.8606
   14261      13.3911
   14262      12.5836
   14263      13.4063
   14264      13.1304
   14265      12.7876
   14266      13.1913
   14267      13.1488
   14268      12.7353
   14269      13.8777
   14270      12.7307
   14271      12.6960
   14272      12.5927
   14273      12.7686
   14274      12.6612
   14275      12.6245
   14276      12.0049
   14277      11.8456
   14278      11.7649
   14279      10.9301
   14280      11.5837
   14281      12.4397
   14282      11.4207
   14283      11.7944
   14284      11.0496
   14285      10.9588
   14286      10.8917
   14287      12.3865
   14288      12.8139
   14289      11.7139
   14290      11.4448
   14291      11.8692
   14292      11.9595
   14293      11.6894
   14294      11.2841
   14295      11.5254
   14296      12.4656
   14297      11.4411
   14298      12.9823
   14299      12.2874
   14300      12.6767
   14301      13.0892
   14302      12.8502
   14303      12.3700
   14304      11.3793
   14305      12.1805
   14306      11.7980
   14307      12.6827
   14308      12.2953
   14309      11.4233
   14310      11.0715
   14311      12.4805
   14312      11.9848
   14313      12.2999
   14314      11.2207
   14315      11.3769
   14316      11.2717
   14317      11.2906
   14318      12.1775
   14319      11.6147
   14320      12.3839
   14321      11.8157
   14322      12.3167
   14323      12.1550
   14324      12.3292
   14325      12.3298
   14326      11.5798
   14327      12.2801
   14328      11.1806
   14329      11.2290
   14330      11.6931
   14331      12.4745
   14332      12.6318
   14333      10.9615
   14334      11.6431
   14335      12.3696
   14336      11.7436
   14337      11.6908
   14338      12.0670
   14339      13.0050
   14340      12.4358
   14341      12.8329
   14342      12.9766
   14343      12.6013
   14344      11.4067
   14345      12.4612
   14346      12.5448
   14347      11.6374
   14348      12.1058
   14349      11.2927
   14350      10.8462
   14351      11.8869
   14352      11.1593
   14353      11.5651
   14354      10.6980
   14355      12.1385
   14356      12.0454
   14357      12.1346
   14358      13.0890
   14359      12.4612
   14360      13.2032
   14361      12.4176
   14362      12.2904
   14363      12.4384
   14364      11.9264
   14365      11.9024
   14366      12.6881
   14367      11.6751
   14368      13.2931
   14369      12.3699
   14370      12.0036
   14371      13.1731
   14372      11.6803
   14373      11.3176
   14374      11.8812
   14375      12.1087
   14376      12.7072
   14377      12.3324
   14378      11.2029
   14379      12.2787
   14380      11.5276
   14381      11.1405
   14382      11.7666
   14383      10.7164
   14384      12.1317
   14385      11.9601
   14386      11.2007
   14387      10.3175
   14388      10.6243
   14389      10.2053
   14390      10.0754
   14391       9.8500
   14392      10.4250
   14393      11.8778
   14394      11.4292
   14395      10.8833
   14396      12.3150
   14397      12.4066
   14398      12.4846
   14399      12.6464
   14400      12.2043
   14401      13.0277
   14402      12.7607
   14403      12.5764
   14404      11.5038
   14405      11.7983
   14406      11.1369
   14407      11.9037
   14408      11.4682
   14409      11.9341
   14410      10.8737
   14411      10.9742
   14412      10.7493
   14413      11.7677
   14414      11.4226
   14415      11.0891
   14416      11.1194
   14417      12.0108
   14418      11.5348
   14419      10.9662
   14420      11.2814
   14421      11.9767
   14422      12.4517
   14423      10.6265
   14424       9.9715
   14425      11.7075
   14426      10.9242
   14427      12.0702
   14428      11.7493
   14429      11.9971
   14430      10.9183
   14431      12.7471
   14432      12.1091
   14433      10.6391
   14434      11.1614
   14435      11.1906
   14436      11.6707
   14437      11.6542
   14438      11.2568
   14439      13.1568
   14440      11.4593
   14441      12.1000
   14442      11.5983
   14443      10.7724
   14444      10.5246
   14445      11.0984
   14446      11.0742
   14447      10.7841
   14448      11.2301
   14449      11.4802
   14450      11.1848
   14451      10.8616
   14452      12.4308
   14453      12.7584
   14454      12.2846
   14455      12.1676
   14456      12.6849
   14457      11.1153
   14458      12.6743
   14459      12.6347
   14460      11.9128
   14461      13.2865
   14462      12.8508
   14463      12.6062
   14464      12.4335
   14465      11.7174
   14466      11.6824
   14467      11.7800
   14468      11.0062
   14469      11.7082
   14470      11.6997
   14471      12.8275
   14472      13.3894
   14473      14.0844
   14474      13.3314
   14475      13.4382
   14476      12.9309
   14477      12.5833
   14478      11.7670
   14479      12.6356
   14480      12.4038
   14481      12.8534
   14482      11.8546
   14483      11.8417
   14484      12.7478
   14485      12.8930
   14486      13.5839
   14487      13.1001
   14488      12.6865
   14489      12.8291
   14490      12.8325
   14491      13.9672
   14492      13.1670
   14493      13.7967
   14494      13.5053
   14495      12.7597
   14496      13.0386
   14497      12.7060
   14498      12.7774
   14499      12.9524
   14500      12.7811
   14501      12.0057
   14502      12.8860
   14503      12.9770
   14504      12.5347
   14505      13.0911
   14506      12.5374
   14507      12.6007
   14508      12.6548
   14509      11.9770
   14510      12.7015
   14511      12.4929
   14512      13.3209
   14513      13.7002
   14514      12.6696
   14515      11.2450
   14516      12.8572
   14517      12.4446
   14518      12.7754
   14519      13.2404
   14520      12.2067
   14521      12.1112
   14522      11.2978
   14523      11.1321
   14524      11.0384
   14525      11.4696
   14526      11.2621
   14527      11.7341
   14528      11.8932
   14529      12.1442
   14530      12.1314
   14531      11.8654
   14532      12.0099
   14533      11.7132
   14534      12.2005
   14535      11.6116
   14536      11.2499
   14537      12.8651
   14538      11.9546
   14539      11.8634
   14540      11.7210
   14541      12.3149
   14542      12.3457
   14543      11.0261
   14544      12.3234
   14545      11.5791
   14546      11.7992
   14547      11.9588
   14548      11.9292
   14549      10.6366
   14550      10.9962
   14551      10.6408
   14552      11.0751
   14553      10.3501
   14554      10.9327
   14555      11.5713
   14556      11.5641
   14557      11.4766
   14558      10.8014
   14559      11.3135
   14560      10.7799
   14561      11.0430
   14562      11.9267
   14563      10.9730
   14564      12.2710
   14565      12.4009
   14566      12.2358
   14567      11.9257
   14568      12.6148
   14569      12.0526
   14570       9.9450
   14571      11.3714
   14572      12.0557
   14573      11.3729
   14574      11.5709
   14575      11.6896
   14576      11.5222
   14577      11.9493
   14578      12.6099
   14579      11.2987
   14580      11.1314
   14581      11.6957
   14582      10.6200
   14583      11.7204
   14584      11.5137
   14585      11.2354
   14586      11.7105
   14587      11.2488
   14588      11.0741
   14589      10.5968
   14590      11.5603
   14591      11.1902
   14592      12.4088
   14593      12.9912
   14594      11.4099
   14595      11.8903
   14596      11.1987
   14597      11.4869
   14598      12.7083
   14599      12.2626
   14600      11.9030
   14601      12.6252
   14602      11.4828
   14603      12.2731
   14604      11.4861
   14605      12.2229
   14606      10.6434
   14607      11.7365
   14608      11.4248
   14609      11.7020
   14610      10.9981
   14611      11.3890
   14612      11.9105
   14613      12.1625
   14614      11.3454
   14615      11.4197
   14616      12.2123
   14617      12.0892
   14618      12.6006
   14619      12.0724
   14620      12.9380
   14621      12.3325
   14622      12.6086
   14623      12.4216
   14624      11.8100
   14625      11.3945
   14626      12.0171
   14627      12.0081
   14628      11.9260
   14629      12.6314
   14630      12.1236
   14631      12.4036
   14632      11.9898
   14633      11.7244
   14634      12.0991
   14635      12.0060
   14636      11.8058
   14637      11.9554
   14638      11.6840
   14639      12.2960
   14640      11.1284
   14641      10.1351
   14642      12.1121
   14643      12.6436
   14644      12.2770
   14645      12.2783
   14646      12.2182
   14647      12.9960
   14648      12.0619
   14649      11.7730
   14650      12.1190
   14651      11.5821
   14652      12.2995
   14653      11.8192
   14654      11.5408
   14655      12.8316
   14656      12.7794
   14657      12.5881
   14658      12.8121
   14659      13.3268
   14660      12.6017
   14661      12.4979
   14662      12.9646
   14663      12.9760
   14664      13.6527
   14665      13.1927
   14666      12.4617
   14667      11.6845
   14668      11.7047
   14669      11.8113
   14670      12.2372
   14671      11.9825
   14672      11.8036
   14673      12.9622
   14674      11.9210
   14675      11.4993
   14676      12.8394
   14677      12.0928
   14678      11.9335
   14679      10.7340
   14680      11.3771
   14681      11.7830
   14682      11.0673
   14683      10.5962
   14684      10.8474
   14685      10.7578
   14686      10.7476
   14687      11.5246
   14688      11.8719
   14689      11.0326
   14690      11.5646
   14691      12.2520
   14692      11.7959
   14693      12.2252
   14694      12.3602
   14695      11.7150
   14696      12.4911
   14697      11.9618
   14698      12.2326
   14699      11.9326
   14700      11.7516
   14701      12.1216
   14702      12.1524
   14703      10.9240
   14704      10.3460
   14705      11.0722
   14706      10.9591
   14707      11.3826
   14708      11.7441
   14709      11.2147
   14710      11.1380
   14711      12.6950
   14712      11.3035
   14713      10.5487
   14714      11.4776
   14715      10.8505
   14716      11.9140
   14717      11.7597
   14718      11.8481
   14719      11.9667
   14720      12.4373
   14721      12.4476
   14722      11.3379
   14723      12.0455
   14724      11.9268
   14725      13.0814
   14726      11.7374
   14727      11.7172
   14728      11.7475
   14729      12.8010
   14730      12.9316
   14731      12.3474
   14732      12.2124
   14733      12.7405
   14734      12.0359
   14735      12.4714
   14736      12.8826
   14737      11.1082
   14738      11.0632
   14739      11.1085
   14740      11.6885
   14741      12.5016
   14742      11.3355
   14743      11.1450
   14744      10.9585
   14745      12.0043
   14746      12.5785
   14747      11.1307
   14748      10.5241
   14749      10.5935
   14750      11.7652
   14751      11.7612
   14752      10.4697
   14753      11.1357
   14754      10.8564
   14755      10.7977
   14756      11.4010
   14757      11.3180
   14758      11.0585
   14759      10.7891
   14760      11.5368
   14761      12.7176
   14762      11.2493
   14763      11.6502
   14764      10.9323
   14765      11.5430
   14766      10.7938
   14767      10.4434
   14768      11.1419
   14769      11.6640
   14770      11.6624
   14771      12.0328
   14772      11.6280
   14773      10.7157
   14774      10.9048
   14775      11.4871
   14776      11.9036
   14777      12.0738
   14778      12.4775
   14779      12.4976
   14780      13.0809
   14781      12.1055
   14782      11.4960
   14783      11.4449
   14784      12.1425
   14785      12.5494
   14786      12.7806
   14787      13.2708
   14788      12.1702
   14789      11.6993
   14790      10.6956
   14791      12.3629
   14792      12.5695
   14793      12.3544
   14794      11.2207
   14795      12.3828
   14796      11.8374
   14797      11.2751
   14798      12.2560
   14799      11.9725
   14800      11.5204
   14801      12.1813
   14802      11.4474
   14803      12.6830
   14804      11.7797
   14805      12.5477
   14806      11.4952
   14807      11.9461
   14808      11.9549
   14809      11.0288
   14810      12.0120
   14811      10.6390
   14812      11.4989
   14813      11.8312
   14814      11.7694
   14815      12.1625
   14816      12.0522
   14817      11.9563
   14818      11.3843
   14819      10.4586
   14820      11.0185
   14821      11.0198
   14822      12.0314
   14823      10.9138
   14824      12.3718
   14825      13.0238
   14826      11.9517
   14827      11.9981
   14828      11.6347
   14829      11.6217
   14830      11.9731
   14831      11.8223
   14832      12.1964
   14833      12.6233
   14834      12.8762
   14835      12.2098
   14836      12.6753
   14837      11.8927
   14838      11.4733
   14839      11.1469
   14840      11.3359
   14841      11.8189
   14842      11.2498
   14843      12.0469
   14844      12.7716
   14845      11.3074
   14846      12.7448
   14847      12.2074
   14848      12.3458
   14849      11.7119
   14850      12.0633
   14851      12.4722
   14852      12.1401
   14853      11.9396
   14854      11.7076
   14855      12.9715
   14856      12.4308
   14857      12.1473
   14858      12.4667
   14859      12.6327
   14860      12.9175
   14861      13.0670
   14862      12.1992
   14863      12.5551
   14864      12.9770
   14865      13.0540
   14866      13.5996
   14867      13.2800
   14868      12.2490
   14869      12.9728
   14870      12.6048
   14871      13.9569
   14872      12.9530
   14873      12.6871
   14874      13.0160
   14875      13.4328
   14876      12.6643
   14877      12.2161
   14878      12.9682
   14879      11.7976
   14880      12.6193
   14881      11.8695
   14882      11.6501
   14883      12.1634
   14884      12.1326
   14885      10.8768
   14886      12.1571
   14887      11.2090
   14888      11.2120
   14889      11.7124
   14890      11.7782
   14891      12.1319
   14892      11.6599
   14893      13.0387
   14894      11.9660
   14895      11.7458
   14896      12.0187
   14897      11.9527
   14898      11.7968
   14899      12.8528
   14900      12.5843
   14901      12.6567
   14902      12.6068
   14903      12.1537
   14904      12.1488
   14905      12.1827
   14906      12.4941
   14907      12.0989
   14908      12.5007
   14909      11.6929
   14910      12.6475
   14911      12.5406
   14912      12.7113
   14913      12.5624
   14914      11.7217
   14915      12.1622
   14916      12.2480
   14917      11.7652
   14918      11.1859
   14919      11.8427
   14920      12.5025
   14921      13.0058
   14922      11.8261
   14923      11.2629
   14924      11.3003
   14925      12.2513
   14926      12.1507
   14927      11.6715
   14928      11.6727
   14929      11.2112
   14930      10.9496
   14931      11.4630
   14932      10.4881
   14933      11.2973
   14934      11.7252
   14935      12.2551
   14936      12.2871
   14937      11.1446
   14938      11.1387
   14939      12.3133
   14940      11.7168
   14941      11.4880
   14942      11.3206
   14943      12.9172
   14944      12.3384
   14945      12.7800
   14946      10.6404
   14947      12.6808
   14948      12.5446
   14949      12.6265
   14950      11.9193
   14951      11.2856
   14952      11.5329
   14953      12.0048
   14954      11.9284
   14955      12.2364
   14956      11.5052
   14957      12.0327
   14958      10.9543
   14959      11.8314
   14960      10.7836
   14961      11.7821
   14962      11.2684
   14963      11.8630
   14964      11.3053
   14965      11.2474
   14966      12.1250
   14967      11.4783
   14968      11.0658
   14969      11.4212
   14970      11.7353
   14971      11.2579
   14972      11.4212
   14973      11.6200
   14974      11.4491
   14975      12.0164
   14976      11.3575
   14977      12.2618
   14978      12.0103
   14979      12.5193
   14980      11.8924
   14981      10.6147
   14982      12.4090
   14983      12.3794
   14984      10.8166
   14985      11.1506
   14986      11.9358
   14987      12.5898
   14988      10.7820
   14989      11.7191
   14990      12.5922
   14991      12.5871
   14992      11.9140
   14993      12.2857
   14994      12.3320
   14995      13.4805
   14996      11.3698
   14997      12.2695
   14998      11.1231
   14999      13.1123
   15000      12.9578
   15001      12.7530
   15002      12.9917
   15003      12.2384
   15004      12.1696
   15005      12.1433
   15006      12.1077
   15007      12.8404
   15008      12.7757
   15009      12.4037
   15010      12.4858
   15011      12.9563
   15012      12.5174
   15013      12.0677
   15014      11.5772
   15015      12.1575
   15016      10.9123
   15017      11.9652
   15018      11.8637
   15019      12.5611
   15020      11.7625
   15021      12.4191
   15022      10.9779
   15023      11.6399
   15024      11.9221
   15025      12.0963
   15026      10.8251
   15027      11.2565
   15028      10.1142
   15029      11.2149
   15030      10.7644
   15031      10.5956
   15032      10.0628
   15033      12.1253
   15034      11.6244
   15035      11.4707
   15036      10.0407
   15037      11.5393
   15038      10.6309
   15039      11.2240
   15040      10.6750
   15041      10.9333
   15042      10.5137
   15043      10.2388
   15044      11.3048
   15045      11.6881
   15046      11.0801
   15047      11.1671
   15048      10.9627
   15049      10.8033
   15050      10.9589
   15051      12.1510
   15052      12.9515
   15053      13.1802
   15054      12.9046
   15055      12.0563
   15056      11.7715
   15057      12.2810
   15058      12.4726
   15059      12.5855
   15060      12.3419
   15061      12.0911
   15062      11.6709
   15063      12.4313
   15064      11.8694
   15065      10.5687
   15066      10.5094
   15067      11.7183
   15068      11.5939
   15069      11.1973
   15070      11.0051
   15071      10.2946
   15072      10.7715
   15073      11.5272
   15074      11.0711
   15075      10.2142
   15076      11.2032
   15077      10.7726
   15078      11.1621
   15079      10.6658
   15080      10.8109
   15081      11.3258
   15082      11.1278
   15083      11.2958
   15084      10.6913
   15085      10.9211
   15086      11.6618
   15087      11.9596
   15088      11.6956
   15089      11.2679
   15090      10.8552
   15091      10.9145
   15092      11.2355
   15093      12.0946
   15094      11.0580
   15095      11.7374
   15096      12.0783
   15097      12.0840
   15098      12.5633
   15099      11.9209
   15100      11.1820
   15101      11.2832
   15102      11.0512
   15103      11.6943
   15104      11.9628
   15105      11.6601
   15106      11.6649
   15107      11.1862
   15108      11.5921
   15109      11.9133
   15110      10.8167
   15111      10.9105
   15112      11.5856
   15113      11.7559
   15114      11.7313
   15115      11.8666
   15116      11.7009
   15117      11.2064
   15118      11.1445
   15119      11.5485
   15120      11.5133
   15121      12.2013
   15122      11.7476
   15123      10.8672
   15124      11.9442
   15125      12.3492
   15126      12.4028
   15127      11.1734
   15128      10.7439
   15129      11.2240
   15130      11.8558
   15131      12.2171
   15132      11.8342
   15133      11.3341
   15134      11.3924
   15135      11.1517
   15136      11.5254
   15137      11.5070
   15138      11.4248
   15139      11.7949
   15140      11.3234
   15141      11.0786
   15142      10.9186
   15143      11.1572
   15144      10.9478
   15145       9.7689
   15146      11.3093
   15147      10.9159
   15148      10.6779
   15149      11.4606
   15150      10.0316
   15151      10.7840
   15152      11.6535
   15153      10.4400
   15154      11.3024
   15155      11.6886
   15156      11.2280
   15157      10.8094
   15158      10.8602
   15159      11.2048
   15160      11.4385
   15161      11.8213
   15162      12.3372
   15163      10.7494
   15164      11.5135
   15165      12.3330
   15166      11.5410
   15167      11.8628
   15168      11.9584
   15169      11.5830
   15170      11.9387
   15171      11.4055
   15172      11.9947
   15173      12.3755
   15174      13.1045
   15175      11.7609
   15176      12.3599
   15177      13.1280
   15178      12.5536
   15179      11.8620
   15180      13.2992
   15181      12.8701
   15182      12.4855
   15183      12.7977
   15184      12.5099
   15185      10.6900
   15186      11.5138
   15187      11.1727
   15188      12.4236
   15189      12.3634
   15190      12.9393
   15191      12.6851
   15192      12.2608
   15193      12.7477
   15194      12.6289
   15195      14.0050
   15196      12.3932
   15197      12.7950
   15198      11.8598
   15199      12.5163
   15200      13.5505
   15201      12.2917
   15202      12.7001
   15203      12.5725
   15204      13.9456
   15205      12.4673
   15206      12.8686
   15207      12.6121
   15208      11.8210
   15209      13.0528
   15210      12.4269
   15211      13.5117
   15212      12.4220
   15213      11.8130
   15214      12.6430
   15215      11.8030
   15216      10.4405
   15217      10.4457
   15218      10.5439
   15219      10.4383
   15220      12.3709
   15221      11.7537
   15222      12.2222
   15223      11.1898
   15224      11.4689
   15225      11.2896
   15226      10.5842
   15227      10.7232
   15228      10.4185
   15229      10.4390
   15230      11.2482
   15231      11.9698
   15232      11.2406
   15233      10.6654
   15234      10.5815
   15235      10.0481
   15236      10.5705
   15237      11.5196
   15238      10.7528
   15239      10.9908
   15240      11.2023
   15241      12.1344
   15242      11.8642
   15243      12.3516
   15244      11.4274
   15245      10.8025
   15246      12.0210
   15247      12.1544
   15248      12.2011
   15249      12.2696
   15250      11.4748
   15251      11.7503
   15252      12.2175
   15253      11.0425
   15254      10.5920
   15255      10.8677
   15256      11.5431
   15257      10.9865
   15258      10.7215
   15259      11.2396
   15260      11.2554
   15261      11.2795
   15262      11.5703
   15263      11.8404
   15264      11.8778
   15265      11.8616
   15266      11.8884
   15267      10.8997
   15268      12.3471
   15269      12.1135
   15270      11.1303
   15271      11.8869
   15272      12.5605
   15273      13.4455
   15274      13.1656
   15275      12.5208
   15276      12.4598
   15277      12.1926
   15278      12.5252
   15279      13.1746
   15280      12.2163
   15281      11.6705
   15282      12.4518
   15283      12.0737
   15284      12.5501
   15285      12.3515
   15286      12.8643
   15287      12.8405
   15288      12.8402
   15289      11.0945
   15290      11.5042
   15291      10.9282
   15292      11.3447
   15293      10.9083
   15294      12.1582
   15295      11.8344
   15296      12.0658
   15297      12.0324
   15298      10.6100
   15299      12.9754
   15300      12.9918
   15301      13.2882
   15302      12.9272
   15303      13.5571
   15304      12.9047
   15305      11.4612
   15306      11.2126
   15307      11.3074
   15308      11.7841
   15309      11.1936
   15310       9.7617
   15311      10.4878
   15312      11.0060
   15313      11.2096
   15314      11.3463
   15315      11.5249
   15316      10.8556
   15317      10.8011
   15318      10.9515
   15319      10.4364
   15320      10.2799
   15321      10.8177
   15322      10.6936
   15323      10.7394
   15324      11.6952
   15325      11.6574
   15326      10.8352
   15327      11.1361
   15328      11.7790
   15329      11.9610
   15330      11.2571
   15331      10.8476
   15332      10.8495
   15333      10.7531
   15334      11.3738
   15335      10.7412
   15336      11.0496
   15337      12.5294
   15338      11.3550
   15339      12.1275
   15340      12.0360
   15341      11.8784
   15342      10.7863
   15343      10.8849
   15344      11.4820
   15345      12.1101
   15346      11.5375
   15347      12.5475
   15348      11.3728
   15349      11.5608
   15350      12.3132
   15351      12.2060
   15352      11.7063
   15353      10.9863
   15354      11.3529
   15355      12.0256
   15356      11.5753
   15357      11.8628
   15358      12.5041
   15359      12.5588
   15360      11.1905
   15361      12.4293
   15362      12.3280
   15363      11.2513
   15364      11.6334
   15365      11.2031
   15366      11.8479
   15367      12.1739
   15368      11.8942
   15369      12.6946
   15370      12.6945
   15371      12.1778
   15372      12.3461
   15373      12.0827
   15374      12.7562
   15375      11.9697
   15376      11.5768
   15377      12.0918
   15378      11.7612
   15379      11.8389
   15380      12.3870
   15381      12.8007
   15382      12.7161
   15383      12.3001
   15384      12.1205
   15385      11.7936
   15386      13.1180
   15387      12.8890
   15388      12.7737
   15389      11.3067
   15390      12.2705
   15391      12.4328
   15392      11.8838
   15393      12.5753
   15394      11.9427
   15395      11.5398
   15396      12.1493
   15397      11.9330
   15398      12.7015
   15399      12.0118
   15400      12.4730
   15401      12.0802
   15402      12.0823
   15403      13.1314
   15404      12.7638
   15405      13.3948
   15406      11.7022
   15407      13.2882
   15408      13.0654
   15409      12.6405
   15410      11.2622
   15411      12.8432
   15412      11.9989
   15413      10.9618
   15414      10.7885
   15415      11.4228
   15416      10.4096
   15417      12.3283
   15418      12.6277
   15419      11.8557
   15420      11.5923
   15421      11.4856
   15422      11.5323
   15423      11.1954
   15424      11.3311
   15425      11.7522
   15426      11.3073
   15427      11.6233
   15428      11.5756
   15429      11.6746
   15430      12.7784
   15431      12.5610
   15432      13.3816
   15433      12.6745
   15434      12.1165
   15435      12.0043
   15436      12.8489
   15437      12.5116
   15438      12.2300
   15439      13.3621
   15440      12.0964
   15441      14.0016
   15442      12.5416
   15443      12.8982
   15444      12.7042
   15445      12.3734
   15446      12.6347
   15447      12.7399
   15448      13.1840
   15449      12.6080
   15450      12.3240
   15451      12.2250
   15452      12.2975
   15453      10.8483
   15454      11.5337
   15455      12.5814
   15456      10.9271
   15457      11.1545
   15458      11.5758
   15459      11.9469
   15460      10.9385
   15461      11.1228
   15462      11.3106
   15463      11.6811
   15464      12.3245
   15465      12.2950
   15466      12.0890
   15467      12.3952
   15468      12.3119
   15469      11.8871
   15470      12.0695
   15471      12.8740
   15472      11.7036
   15473      11.5735
   15474      12.4894
   15475      12.4068
   15476      11.9179
   15477      12.1717
   15478      13.0541
   15479      12.4243
   15480      12.1294
   15481      10.4807
   15482      11.8225
   15483      12.6775
   15484      11.9937
   15485      11.8982
   15486      11.9980
   15487      11.2359
   15488      10.9229
   15489      11.8096
   15490      11.7542
   15491      11.6797
   15492      11.2263
   15493      11.3195
   15494      11.5175
   15495      11.1734
   15496      11.5107
   15497      11.5243
   15498      11.0772
   15499      12.1426
   15500      11.2889
   15501      11.4115
   15502      11.5203
   15503      11.8176
   15504      11.5855
   15505      12.3440
   15506      11.1968
   15507      11.4697
   15508      12.5356
   15509      12.4274
   15510      11.9158
   15511      12.2697
   15512      12.3124
   15513      11.5523
   15514      11.5711
   15515      12.5071
   15516      12.3588
   15517      11.4355
   15518      11.7965
   15519      12.4424
   15520      11.2892
   15521      11.4541
   15522      12.6366
   15523      12.5041
   15524      12.7639
   15525      11.8873
   15526      12.2557
   15527      11.4614
   15528      12.4740
   15529      12.8259
   15530      11.6526
   15531      12.0748
   15532      11.2964
   15533      12.5912
   15534      12.5924
   15535      12.8554
   15536      12.5474
   15537      11.9030
   15538      11.7628
   15539      12.8278
   15540      12.9534
   15541      13.0621
   15542      12.8803
   15543      13.5162
   15544      13.6323
   15545      14.0878
   15546      14.3121
   15547      13.4297
   15548      13.5426
   15549      13.0836
   15550      13.8819
   15551      13.1682
   15552      12.7917
   15553      12.3225
   15554      11.5432
   15555      11.4257
   15556      11.5013
   15557      11.6585
   15558      11.9418
   15559      12.8063
   15560      12.5253
   15561      12.9246
   15562      13.1710
   15563      13.0797
   15564      12.0632
   15565      13.3263
   15566      11.8070
   15567      12.6123
   15568      12.6270
   15569      12.4603
   15570      11.1462
   15571      12.5806
   15572      13.1311
   15573      11.8925
   15574      12.4538
   15575      12.8861
   15576      11.9688
   15577      12.1415
   15578      12.7615
   15579      12.4421
   15580      11.9790
   15581      11.7269
   15582      11.9744
   15583      11.2754
   15584      11.3941
   15585      11.2975
   15586      12.1724
   15587      12.8028
   15588      11.9205
   15589      11.9672
   15590      12.7536
   15591      12.2076
   15592      12.3501
   15593      12.3663
   15594      12.2679
   15595      12.0563
   15596      11.8599
   15597      11.1979
   15598      12.5875
   15599      11.9145
   15600      11.8015
   15601      11.8747
   15602      12.7533
   15603      11.9453
   15604      12.3635
   15605      11.9217
   15606      11.9699
   15607      11.9448
   15608      12.4544
   15609      12.0401
   15610      11.8508
   15611      11.3714
   15612      11.7667
   15613      10.8280
   15614      11.4111
   15615      11.1024
   15616      12.4707
   15617      12.1326
   15618      10.9562
   15619      11.9637
   15620      12.3679
   15621      11.7435
   15622      11.4781
   15623      11.9184
   15624      12.5734
   15625      11.5673
   15626      11.6376
   15627      12.1798
   15628      11.6477
   15629      12.0738
   15630      11.7343
   15631      10.6646
   15632      12.2614
   15633      11.4126
   15634      11.3994
   15635      12.8202
   15636      11.9574
   15637      10.9413
   15638      11.1657
   15639      11.1081
   15640      11.9602
   15641      10.1848
   15642      10.0106
   15643      10.4584
   15644      11.1715
   15645      12.5842
   15646      11.6901
   15647      11.9478
   15648      11.7288
   15649      12.2443
   15650      11.2851
   15651      10.8216
   15652      11.1337
   15653      10.4675
   15654      11.3412
   15655      11.2757
   15656      10.6315
   15657      10.4654
   15658      11.0201
   15659      11.1011
   15660      11.3541
   15661      10.9912
   15662      10.1270
   15663      10.5667
   15664      11.5339
   15665      12.0447
   15666      10.8618
   15667      11.7888
   15668      10.5871
   15669      11.0614
   15670      11.5031
   15671      11.4870
   15672      11.0975
   15673      11.0932
   15674      11.2486
   15675      12.3291
   15676      11.0877
   15677      11.3135
   15678      11.8840
   15679      11.5586
   15680      11.8567
   15681      11.4444
   15682      10.6569
   15683      12.0004
   15684      11.3930
   15685      11.7100
   15686      12.3325
   15687      12.5962
   15688      12.3702
   15689      11.3903
   15690      12.3117
   15691      12.7183
   15692      10.2784
   15693      10.4506
   15694      10.9602
   15695      11.7955
   15696      11.7608
   15697      11.5597
   15698      12.0079
   15699      12.1424
   15700      11.4568
   15701      11.6253
   15702      12.5850
   15703      12.0543
   15704      10.8962
   15705      12.3175
   15706      11.0786
   15707      11.6691
   15708      12.3443
   15709      12.3917
   15710      12.0556
   15711      12.5918
   15712      12.4248
   15713      11.6665
   15714      11.4383
   15715      11.5153
   15716      11.3308
   15717      11.8594
   15718      11.6093
   15719      11.2861
   15720      11.2925
   15721      11.6976
   15722      11.3671
   15723      11.4330
   15724      10.8137
   15725      12.3285
   15726      11.6277
   15727      11.3265
   15728      11.6073
   15729      12.3659
   15730      12.1805
   15731      11.1960
   15732      12.2588
   15733      10.1854
   15734      10.9163
   15735      11.3721
   15736      11.9320
   15737      10.7433
   15738      11.6072
   15739      12.0949
   15740      12.8869
   15741      11.7513
   15742      12.2236
   15743      13.0172
   15744      11.1329
   15745      12.3210
   15746      11.1407
   15747      11.5208
   15748      11.2225
   15749      11.3616
   15750      11.2635
   15751      11.0095
   15752      12.1491
   15753      12.1520
   15754      10.8342
   15755      11.7457
   15756      11.5272
   15757      12.6125
   15758      11.9934
   15759      12.7801
   15760      12.2942
   15761      12.0341
   15762      11.0666
   15763      11.1816
   15764      12.1970
   15765      12.6867
   15766      11.6237
   15767      12.2788
   15768      12.8001
   15769      12.4238
   15770      12.6479
   15771      11.3324
   15772      12.3429
   15773      12.6686
   15774      12.3588
   15775      12.3262
   15776      12.9599
   15777      12.5773
   15778      12.7148
   15779      12.9401
   15780      12.7698
   15781      13.1582
   15782      12.8294
   15783      12.5321
   15784      12.1294
   15785      13.0513
   15786      11.0192
   15787      11.6205
   15788      11.0455
   15789      11.3402
   15790      11.2992
   15791      11.2358
   15792      11.6331
   15793      12.2245
   15794      11.7640
   15795      11.7241
   15796      10.8208
   15797      11.3189
   15798      12.5821
   15799      11.7534
   15800      12.0406
   15801      11.2885
   15802      11.1819
   15803      12.1632
   15804      12.1558
   15805      12.2647
   15806      11.6662
   15807      12.3206
   15808      11.7158
   15809      11.1652
   15810      11.6408
   15811      12.6194
   15812      12.0104
   15813      11.0238
   15814      11.5182
   15815      12.0421
   15816      11.7833
   15817      11.9246
   15818      10.9052
   15819      11.0704
   15820      11.8156
   15821      11.3442
   15822      11.0034
   15823      11.4468
   15824      11.1491
   15825      10.4064
   15826      11.8563
   15827      11.9604
   15828      10.9691
   15829      11.8105
   15830      10.7660
   15831      11.8073
   15832      11.0711
   15833      11.5473
   15834      11.7722
   15835      11.8766
   15836      12.3570
   15837      12.0517
   15838      12.5810
   15839      11.4478
   15840      11.9789
   15841      10.8436
   15842      12.4419
   15843      11.2228
   15844      12.5607
   15845      12.1294
   15846      12.2219
   15847      11.9760
   15848      12.3536
   15849      12.3613
   15850      11.0044
   15851      12.2298
   15852      12.3957
   15853      12.5331
   15854      12.0634
   15855      11.6567
   15856      11.2734
   15857      11.9884
   15858      11.3839
   15859      12.1084
   15860      11.7349
   15861      11.9761
   15862      11.6762
   15863      11.6654
   15864      11.8866
   15865      11.1633
   15866      12.2657
   15867      11.6412
   15868      11.9278
   15869      10.9177
   15870      12.3586
   15871      12.0578
   15872      13.0108
   15873      11.2027
   15874      12.2039
   15875      11.9888
   15876      12.4721
   15877      11.0668
   15878      11.6583
   15879      10.4783
   15880      10.8672
   15881      11.4775
   15882      12.1015
   15883      11.0185
   15884      10.8118
   15885      10.4969
   15886      10.9467
   15887      11.0124
   15888      12.3677
   15889      11.6991
   15890      13.6778
   15891      12.3061
   15892      12.4082
   15893      13.0540
   15894      11.9795
   15895      11.8218
   15896      11.7019
   15897      11.5723
   15898      12.3333
   15899      12.3941
   15900      12.8800
   15901      11.3963
   15902      11.4580
   15903      11.0414
   15904      12.1753
   15905      11.8486
   15906      12.6621
   15907      11.6004
   15908      11.0921
   15909      12.5111
   15910      11.9380
   15911      11.6066
   15912      11.8414
   15913      11.0273
   15914      11.5251
   15915      11.7695
   15916      11.4555
   15917      11.0911
   15918      11.5792
   15919      11.3049
   15920      12.1089
   15921      11.2094
   15922      11.6654
   15923      11.2033
   15924      12.5462
   15925      11.1918
   15926      11.7794
   15927      11.6578
   15928      11.2075
   15929      11.0497
   15930      11.6369
   15931      11.8656
   15932      12.8027
   15933      11.5495
   15934      11.7148
   15935      11.0720
   15936      10.8316
   15937      11.2287
   15938      11.5938
   15939      11.8774
   15940      11.1211
   15941      11.0854
   15942      11.4416
   15943      10.4440
   15944      10.7545
   15945      10.8881
   15946      10.4081
   15947      11.3890
   15948      10.7835
   15949      11.4875
   15950      11.5659
   15951      11.6680
   15952      11.5428
   15953      11.8247
   15954      11.0191
   15955      12.6265
   15956      12.2555
   15957      12.3605
   15958      10.9998
   15959      12.1164
   15960      10.4981
   15961      10.7934
   15962      11.7662
   15963      10.9812
   15964      10.7917
   15965      11.3413
   15966      11.6163
   15967      11.4768
   15968      12.3167
   15969      11.4382
   15970      11.5108
   15971      12.3825
   15972      12.5176
   15973      12.0977
   15974      12.1115
   15975      12.2427
   15976      11.1012
   15977      11.6416
   15978      12.2775
   15979      12.4266
   15980      11.1487
   15981      12.5060
   15982      12.3301
   15983      12.2073
   15984      12.5020
   15985      13.1089
   15986      13.4190
   15987      12.8064
   15988      12.6700
   15989      12.3267
   15990      11.9200
   15991      11.6910
   15992      11.8061
   15993      11.3605
   15994      11.3704
   15995      11.8737
   15996      12.2786
   15997      12.0232
   15998      11.3556
   15999      11.7800
   16000      10.7522
   16001      11.1242
   16002      10.9845
   16003      10.0825
   16004      10.5018
   16005      10.9011
   16006      11.3112
   16007      11.1206
   16008      11.6052
   16009      11.0477
   16010      10.6764
   16011      12.1058
   16012      10.4209
   16013      11.4037
   16014      12.4371
   16015      10.8109
   16016      11.0066
   16017       9.6807
   16018      11.1549
   16019      11.2356
   16020      10.9512
   16021      10.8136
   16022      11.6467
   16023      11.5214
   16024      11.8003
   16025      12.3679
   16026      11.2486
   16027      12.6158
   16028      11.5806
   16029      12.1090
   16030      10.0716
   16031      11.8320
   16032      12.9829
   16033      12.3704
   16034      11.8360
   16035      12.4680
   16036      11.7465
   16037      12.4295
   16038      11.7404
   16039      11.2627
   16040      12.0737
   16041      11.4679
   16042      11.5772
   16043      11.3298
   16044      11.5149
   16045      11.8761
   16046      10.8668
   16047      12.2928
   16048      11.1493
   16049      10.6784
   16050      12.2237
   16051      11.6918
   16052      11.5185
   16053      11.2618
   16054      11.1373
   16055      11.0968
   16056      11.1053
   16057      11.2032
   16058      11.0339
   16059      11.4419
   16060      11.2380
   16061      11.3441
   16062      11.7910
   16063      11.6208
   16064      11.9247
   16065      10.8507
   16066      10.9198
   16067      11.0940
   16068      11.1239
   16069      11.1351
   16070      10.8496
   16071      10.6591
   16072      11.7876
   16073      12.3303
   16074      12.4464
   16075      11.5116
   16076      12.7190
   16077      11.7760
   16078      10.9357
   16079      11.6390
   16080      10.4870
   16081      11.8644
   16082      11.6707
   16083      12.6743
   16084      12.4846
   16085      11.1947
   16086      11.9342
   16087      11.7567
   16088      11.3957
   16089      11.7101
   16090      11.1152
   16091      11.7266
   16092      11.1714
   16093      11.7603
   16094      10.9713
   16095      11.1181
   16096      11.2177
   16097      10.8068
   16098       9.9851
   16099      10.1870
   16100      11.1027
   16101      10.0024
   16102      11.5907
   16103      11.8680
   16104      10.8389
   16105      11.0859
   16106      10.5004
   16107      10.5992
   16108      12.1432
   16109      11.5411
   16110      12.3617
   16111      11.4278
   16112      11.9854
   16113      11.5177
   16114      11.5140
   16115      11.3740
   16116      10.7442
   16117      11.5819
   16118      12.9328
   16119      12.5619
   16120      11.3687
   16121      11.1440
   16122      10.6201
   16123      11.4336
   16124      11.3619
   16125      11.5723
   16126      10.9622
   16127      11.0438
   16128      11.2318
   16129      11.0298
   16130      10.5737
   16131      10.6976
   16132      11.2724
   16133      11.4724
   16134      11.8218
   16135      11.2348
   16136      11.4327
   16137      10.4460
   16138      10.4887
   16139      10.7243
   16140      10.9213
   16141       9.7805
   16142      10.3707
   16143      11.3218
   16144      11.6313
   16145      11.2601
   16146      12.1061
   16147      11.1597
   16148      11.8788
   16149      11.5097
   16150      12.1667
   16151      11.8668
   16152      11.8086
   16153      12.1464
   16154      11.8562
   16155      12.2293
   16156      11.3880
   16157      11.8220
   16158      11.3501
   16159      11.5340
   16160      12.3877
   16161      12.1001
   16162      12.4583
   16163      12.3089
   16164      12.4529
   16165      12.1780
   16166      11.2974
   16167      11.3297
   16168      11.5224
   16169      11.8503
   16170      11.8042
   16171      11.5839
   16172      11.6843
   16173      10.9690
   16174      10.6904
   16175      10.2750
   16176      11.3783
   16177      11.3369
   16178      11.8855
   16179      11.7221
   16180      11.7049
   16181      11.5642
   16182      11.6277
   16183      11.0057
   16184      10.4249
   16185      10.7387
   16186      10.0080
   16187      10.5018
   16188      11.1934
   16189      11.3478
   16190      11.4943
   16191      11.9817
   16192      11.7445
   16193      11.8390
   16194      10.5659
   16195      11.2220
   16196      10.9498
   16197      10.8853
   16198      11.8734
   16199      10.6491
   16200      10.0333
   16201      11.0526
   16202      10.7554
   16203      11.6846
   16204      11.0128
   16205      11.1436
   16206      11.3649
   16207      11.1714
   16208      11.2198
   16209      11.1397
   16210      11.1933
   16211      11.0060
   16212      11.1341
   16213      11.1466
   16214      10.3892
   16215      11.5037
   16216      10.7838
   16217      12.0143
   16218      11.4796
   16219      10.1937
   16220      11.0614
   16221      12.2306
   16222      10.4772
   16223      11.7812
   16224      11.8969
   16225      11.6530
   16226      11.7867
   16227      11.7518
   16228      11.1506
   16229      11.5527
   16230      12.1470
   16231      10.1281
   16232      11.2926
   16233      11.2056
   16234      11.9285
   16235       9.9825
   16236      11.1552
   16237      10.9032
   16238      11.8394
   16239      10.8830
   16240      12.6688
   16241      11.0529
   16242      11.7306
   16243      11.8222
   16244      10.5354
   16245      11.5823
   16246      11.9694
   16247      11.7055
   16248      12.1844
   16249      12.4712
   16250      12.1445
   16251      12.2218
   16252      12.0406
   16253      11.4865
   16254      11.8947
   16255      11.4158
   16256      11.6319
   16257      12.3510
   16258      11.2659
   16259      11.4907
   16260      11.9241
   16261      12.5918
   16262      12.9151
   16263      12.1018
   16264      11.8315
   16265      11.4285
   16266      12.6561
   16267      11.5691
   16268      12.6099
   16269      12.4050
   16270      12.9978
   16271      12.6122
   16272      12.9555
   16273      13.9354
   16274      14.3018
   16275      12.7690
   16276      12.4551
   16277      12.6608
   16278      13.3292
   16279      13.2196
   16280      12.5124
   16281      13.8073
   16282      15.0960
   16283      13.9513
   16284      14.6527
   16285      13.7802
   16286      12.5630
   16287      13.4501
   16288      13.5073
   16289      13.4743
   16290      14.1838
   16291      12.6811
   16292      12.4811
   16293      13.0352
   16294      13.4434
   16295      12.9665
   16296      13.4926
   16297      12.8675
   16298      13.9389
   16299      12.9729
   16300      12.7613
   16301      12.5434
   16302      12.0112
   16303      11.2929
   16304      12.6393
   16305      11.9265
   16306      11.4660
   16307      12.0125
   16308      11.9741
   16309      13.0032
   16310      11.6793
   16311      12.2361
   16312      11.6061
   16313      11.3144
   16314      10.7592
   16315      11.2445
   16316      10.6634
   16317      11.4100
   16318      12.2562
   16319      12.4443
   16320      12.1204
   16321      13.0874
   16322      11.5151
   16323      12.4360
   16324      13.0333
   16325      13.1056
   16326      12.2418
   16327      13.1592
   16328      10.9279
   16329      11.8063
   16330      11.9882
   16331      12.0515
   16332      12.2225
   16333      11.9097
   16334      12.2211
   16335      12.7304
   16336      11.1639
   16337      10.4432
   16338      10.2418
   16339      12.1877
   16340      12.2693
   16341      11.4350
   16342      11.3391
   16343      11.7393
   16344      11.0518
   16345      10.7092
   16346      11.1177
   16347      11.3994
   16348      11.3538
   16349      11.1924
   16350      11.4187
   16351      11.5700
   16352      11.3091
   16353      11.2993
   16354      11.5112
   16355      12.0417
   16356      12.2140
   16357      11.4929
   16358      11.5109
   16359      11.0991
   16360      11.1009
   16361      10.9988
   16362      10.3822
   16363      10.6569
   16364      10.3564
   16365      11.2664
   16366      10.9051
   16367      10.6187
   16368      10.6917
   16369      12.2903
   16370      11.1035
   16371      10.8975
   16372      11.4124
   16373      12.2320
   16374      10.5960
   16375      10.9511
   16376       9.8726
   16377      10.8262
   16378      10.4820
   16379      10.9146
   16380      11.6509
   16381      11.0082
   16382      10.9731
   16383      11.6321
   16384      10.9369
   16385      11.8027
   16386       9.7142
   16387      11.2838
   16388      10.4946
   16389      10.9923
   16390      10.9344
   16391      10.7389
   16392      10.4890
   16393      10.6633
   16394      10.4437
   16395      11.6412
   16396      10.4241
   16397      10.3371
   16398      10.9681
   16399      11.4871
   16400      12.3269
   16401      11.8876
   16402      11.6255
   16403      10.4530
   16404      10.6006
   16405      10.6017
   16406      11.7887
   16407      11.2349
   16408      10.9941
   16409      10.7830
   16410      11.6170
   16411      11.4415
   16412      10.8830
   16413      11.8048
   16414      11.1843
   16415      10.9140
   16416      10.7900
   16417      11.6012
   16418      11.1282
   16419      11.1415
   16420      10.2836
   16421      11.3711
   16422      10.8039
   16423      10.7198
   16424      10.3939
   16425      10.5979
   16426      10.7238
   16427      11.1540
   16428      10.3202
   16429      10.8970
   16430      11.9136
   16431      11.3168
   16432      10.6264
   16433      11.2814
   16434      10.9685
   16435      11.2498
   16436      12.4369
   16437      12.6011
   16438      11.8389
   16439      11.5060
   16440      10.8382
   16441      11.7350
   16442      11.6787
   16443      11.4671
   16444      11.5349
   16445      12.0255
   16446      12.0545
   16447      12.4399
   16448      11.4339
   16449      11.6829
   16450      11.0002
   16451      11.1637
   16452      12.7289
   16453      10.9699
   16454      11.8966
   16455      11.4507
   16456      12.5126
   16457      11.5214
   16458      11.9829
   16459      10.5857
   16460      10.7433
   16461      10.9096
   16462      11.3961
   16463      10.4068
   16464      10.7625
   16465      11.4912
   16466      10.7289
   16467      11.6674
   16468      11.0600
   16469      12.4017
   16470      11.8893
   16471      12.4565
   16472      12.1623
   16473      11.5602
   16474      11.2267
   16475      11.3441
   16476      11.1976
   16477      11.5327
   16478      11.3608
   16479      11.8990
   16480      11.7554
   16481      12.1806
   16482      11.8353
   16483      12.0847
   16484      12.0129
   16485      12.1478
   16486      12.1674
   16487      11.1518
   16488      12.0939
   16489      12.7459
   16490      12.3004
   16491      12.0771
   16492      11.7085
   16493      11.3348
   16494      12.0610
   16495      12.2900
   16496      11.5595
   16497      11.4244
   16498      11.5638
   16499      11.3097
   16500      11.9070
   16501      11.5860
   16502      11.3671
   16503      10.7662
   16504      11.2692
   16505      10.8801
   16506      11.4108
   16507      11.2467
   16508      11.2952
   16509      12.1396
   16510      12.4491
   16511      12.1031
   16512      13.0483
   16513      11.8904
   16514      10.9357
   16515      10.7350
   16516      10.4817
   16517      10.9005
   16518      11.8085
   16519      11.0163
   16520      11.0943
   16521      11.5245
   16522      11.4754
   16523      11.8719
   16524      11.5683
   16525      11.3087
   16526      10.8822
   16527      11.0325
   16528      12.1036
   16529      11.6186
   16530      10.6109
   16531      11.7319
   16532      11.9464
   16533      11.2952
   16534      11.1124
   16535      12.2447
   16536      11.3803
   16537      10.5443
   16538      11.4416
   16539      11.0669
   16540      11.4225
   16541      10.3931
   16542      11.0894
   16543      11.4779
   16544      11.8840
   16545      11.0505
   16546      12.2341
   16547      11.6077
   16548      12.7331
   16549      12.6295
   16550      12.0123
   16551      12.4527
   16552      12.4235
   16553      11.6659
   16554      11.5212
   16555      13.0163
   16556      13.2724
   16557      11.4245
   16558      12.3813
   16559      12.5484
   16560      11.2820
   16561      12.5053
   16562      12.0610
   16563      10.6424
   16564      11.5415
   16565      11.7685
   16566      12.5751
   16567      12.4185
   16568      11.3500
   16569      10.5458
   16570      11.1096
   16571      10.4413
   16572      12.0712
   16573      10.4748
   16574      10.6823
   16575      10.5730
   16576       9.7876
   16577      11.8276
   16578      11.3521
   16579      11.2489
   16580      11.4186
   16581      11.5896
   16582      11.6014
   16583      10.3349
   16584      11.2988
   16585      10.5664
   16586      10.4539
   16587       9.3958
   16588      10.3011
   16589      11.1586
   16590      11.2583
   16591      11.0604
   16592      10.7738
   16593      10.7144
   16594      11.0175
   16595      10.7847
   16596      10.4816
   16597       9.4922
   16598      10.4374
   16599       9.9818
   16600      11.0831
   16601      10.6234
   16602      10.5900
   16603      11.1821
   16604      12.0296
   16605      12.1187
   16606      11.1487
   16607      11.0086
   16608      12.4035
   16609      11.6733
   16610      11.2264
   16611      11.4858
   16612      11.4944
   16613      12.5000
   16614      11.9510
   16615      12.3553
   16616      11.8805
   16617      11.5038
   16618      12.4154
   16619      11.9941
   16620      12.1409
   16621      12.8708
   16622      11.8777
   16623      11.1968
   16624      11.1606
   16625      11.3020
   16626      12.0018
   16627      10.8776
   16628      11.2874
   16629      12.2736
   16630      12.2138
   16631      11.5068
   16632      11.9527
   16633      12.5057
   16634      11.8940
   16635      12.0158
   16636      12.1182
   16637      11.2448
   16638      11.2534
   16639      10.7875
   16640      12.1759
   16641      10.9202
   16642      10.4002
   16643      11.6462
   16644      11.9307
   16645      12.1019
   16646      12.4066
   16647      11.5051
   16648      10.7461
   16649      11.4802
   16650      12.1591
   16651      11.7623
   16652      10.3610
   16653      10.7264
   16654      10.4858
   16655      10.5352
   16656      11.8436
   16657      12.9131
   16658      11.6424
   16659      11.1892
   16660      12.0979
   16661      13.4375
   16662      12.8763
   16663      12.1041
   16664      11.8742
   16665      13.2455
   16666      12.0219
   16667      12.2755
   16668      11.1087
   16669      12.8790
   16670      11.5252
   16671      10.8529
   16672      11.8777
   16673      11.7004
   16674      11.9960
   16675      13.4148
   16676      12.6300
   16677      12.1161
   16678      11.5776
   16679      12.0396
   16680      13.3667
   16681      12.5090
   16682      11.8419
   16683      12.4177
   16684      13.2803
   16685      13.1673
   16686      12.6510
   16687      13.0681
   16688      12.7999
   16689      13.7698
   16690      13.7212
   16691      12.0293
   16692      11.7595
   16693      12.8602
   16694      11.8068
   16695      12.7550
   16696      12.3961
   16697      11.1527
   16698      11.9102
   16699      12.8288
   16700      11.8441
   16701      12.2799
   16702      11.9848
   16703      12.2350
   16704      12.2636
   16705      12.2722
   16706      12.5316
   16707      12.9414
   16708      12.1520
   16709      12.4606
   16710      10.4582
   16711      12.3596
   16712      12.4600
   16713      12.2177
   16714      12.4626
   16715      12.6812
   16716      12.2724
   16717      12.3039
   16718      12.3555
   16719      12.6282
   16720      12.7766
   16721      11.9770
   16722      12.7262
   16723      12.3799
   16724      11.9964
   16725      11.7024
   16726      11.8294
   16727      12.2293
   16728      11.7027
   16729      13.0055
   16730      12.5877
   16731      12.7911
   16732      11.3225
   16733      12.9251
   16734      12.8309
   16735      12.8628
   16736      13.0569
   16737      12.8504
   16738      12.3326
   16739      13.1545
   16740      12.9271
   16741      12.6683
   16742      12.1192
   16743      11.5778
   16744      12.0381
   16745      12.4246
   16746      11.9036
   16747      12.3855
   16748      12.0819
   16749      12.7773
   16750      11.8792
   16751      11.7526
   16752      12.7322
   16753      12.0584
   16754      12.2175
   16755      12.5725
   16756      12.1343
   16757      12.9663
   16758      12.4126
   16759      12.2612
   16760      12.2243
   16761      12.1298
   16762      12.1813
   16763      13.3628
   16764      14.0970
   16765      12.6424
   16766      13.8577
   16767      13.3592
   16768      12.7449
   16769      13.2379
   16770      13.5225
   16771      13.2160
   16772      13.6081
   16773      13.6391
   16774      13.6006
   16775      13.2807
   16776      12.4063
   16777      13.7030
   16778      14.1091
   16779      14.4274
   16780      14.3664
   16781      15.2150
   16782      14.8164
   16783      14.0209
   16784      14.5079
   16785      14.2746
   16786      13.9539
   16787      14.2558
   16788      14.2449
   16789      15.3350
   16790      14.4324
   16791      13.8379
   16792      14.0549
   16793      13.5944
   16794      14.2035
   16795      13.7382
   16796      13.0916
   16797      12.8801
   16798      12.6077
   16799      12.8934
   16800      12.5097
   16801      12.5043
   16802      12.3909
   16803      12.4329
   16804      12.5368
   16805      12.8907
   16806      11.8284
   16807      13.8483
   16808      12.8563
   16809      13.4834
   16810      11.9654
   16811      13.7084
   16812      13.0490
   16813      12.5609
   16814      11.2625
   16815      12.1083
   16816      12.6674
   16817      12.2678
   16818      12.0428
   16819      12.6784
   16820      12.2403
   16821      12.3752
   16822      12.2842
   16823      13.2848
   16824      12.6316
   16825      12.4137
   16826      12.5921
   16827      13.1883
   16828      12.4828
   16829      13.1504
   16830      13.7106
   16831      13.5666
   16832      13.6674
   16833      13.7605
   16834      11.9860
   16835      11.7109
   16836      11.8550
   16837      11.8107
   16838      12.9169
   16839      12.6143
   16840      12.2935
   16841      12.9985
   16842      12.0307
   16843      12.9180
   16844      13.5341
   16845      11.5663
   16846      11.8475
   16847      12.1576
   16848      12.0513
   16849      12.1610
   16850      12.2562
   16851      13.4550
   16852      13.4735
   16853      12.3552
   16854      13.0008
   16855      12.0164
   16856      12.1642
   16857      13.0612
   16858      13.8332
   16859      12.3695
   16860      12.7083
   16861      13.4714
   16862      12.6198
   16863      11.5348
   16864      11.9759
   16865      11.3918
   16866      12.4890
   16867      12.6617
   16868      12.6188
   16869      12.8484
   16870      11.8504
   16871      12.8463
   16872      12.5281
   16873      11.9885
   16874      10.9324
   16875      10.7299
   16876      11.6755
   16877      11.9588
   16878      12.0656
   16879      11.6248
   16880      11.8318
   16881      11.1691
   16882      11.6591
   16883      11.5745
   16884      11.5178
   16885      11.5898
   16886      11.5751
   16887      12.1890
   16888      12.6555
   16889      12.8027
   16890      12.0051
   16891      13.0838
   16892      11.9872
   16893      12.7189
   16894      12.8589
   16895      11.8951
   16896      11.8937
   16897      11.5220
   16898      11.1145
   16899      11.0196
   16900      12.0860
   16901      11.9424
   16902      12.1516
   16903      11.9864
   16904      10.6794
   16905      10.1675
   16906      10.9896
   16907      12.0802
   16908      11.6325
   16909      11.2904
   16910      11.2067
   16911      10.9209
   16912      12.5820
   16913      11.9053
   16914      11.7331
   16915      12.8604
   16916      11.9239
   16917      12.3900
   16918      12.2626
   16919      12.1042
   16920      13.0268
   16921      12.8930
   16922      12.9130
   16923      13.3002
   16924      12.9534
   16925      12.3637
   16926      13.0612
   16927      13.4077
   16928      12.0899
   16929      13.8530
   16930      13.6951
   16931      13.3111
   16932      12.9238
   16933      12.2385
   16934      12.0135
   16935      12.4096
   16936      12.9532
   16937      13.1745
   16938      12.4776
   16939      13.4618
   16940      12.9752
   16941      13.1054
   16942      12.7145
   16943      13.4218
   16944      13.8031
   16945      13.1590
   16946      13.0453
   16947      14.0004
   16948      14.5587
   16949      13.8343
   16950      14.1992
   16951      12.7060
   16952      13.3101
   16953      13.3369
   16954      13.3372
   16955      12.9170
   16956      13.7861
   16957      13.1183
   16958      13.3353
   16959      12.6941
   16960      12.5455
   16961      12.1273
   16962      12.9367
   16963      12.2166
   16964      13.4322
   16965      13.5987
   16966      11.1756
   16967      12.1467
   16968      12.6694
   16969      12.1191
   16970      12.0244
   16971      12.8968
   16972      12.5946
   16973      12.5034
   16974      12.8412
   16975      12.5906
   16976      12.2890
   16977      12.7405
   16978      11.7455
   16979      12.7539
   16980      12.4857
   16981      13.7014
   16982      12.4407
   16983      13.3187
   16984      12.6071
   16985      13.1147
   16986      13.1501
   16987      13.0631
   16988      14.2923
   16989      13.0671
   16990      13.7028
   16991      13.9574
   16992      12.2689
   16993      12.1693
   16994      12.9150
   16995      12.7671
   16996      12.9804
   16997      12.2218
   16998      13.2438
   16999      14.1462
   17000      12.3891
   17001      13.3419
   17002      13.7597
   17003      12.5799
   17004      11.8024
   17005      12.1923
   17006      11.6875
   17007      12.9383
   17008      12.5603
   17009      13.0902
   17010      12.4589
   17011      12.7922
   17012      12.0781
   17013      12.1713
   17014      12.1156
   17015      12.6612
   17016      13.3271
   17017      13.0243
   17018      12.5643
   17019      12.7728
   17020      12.6806
   17021      11.8058
   17022      12.2065
   17023      12.8195
   17024      13.9326
   17025      13.7509
   17026      12.9547
   17027      12.3197
   17028      11.1050
   17029      12.1984
   17030      13.0765
   17031      10.9762
   17032      11.3823
   17033      12.4183
   17034      12.6166
   17035      11.4970
   17036      10.8846
   17037      11.5184
   17038      12.6747
   17039      11.8372
   17040      11.3767
   17041      12.7725
   17042      11.9466
   17043      11.8644
   17044      11.7962
   17045      12.8221
   17046      12.9121
   17047      13.3537
   17048      13.0425
   17049      12.5828
   17050      11.9242
   17051      12.1298
   17052      13.0082
   17053      13.5142
   17054      13.3954
   17055      12.2835
   17056      12.7863
   17057      12.7575
   17058      13.0661
   17059      12.6176
   17060      12.6406
   17061      11.4735
   17062      12.7694
   17063      11.2548
   17064      11.7847
   17065      11.9855
   17066      11.7488
   17067      12.3561
   17068      12.3710
   17069      12.4681
   17070      12.8001
   17071      11.8496
   17072      11.4956
   17073      11.8405
   17074      13.0151
   17075      12.6322
   17076      12.3418
   17077      13.2466
   17078      12.5077
   17079      11.9267
   17080      13.1510
   17081      12.1560
   17082      12.8020
   17083      12.1722
   17084      12.6605
   17085      12.6153
   17086      11.9364
   17087      11.4736
   17088      12.2086
   17089      10.7882
   17090      11.2281
   17091      12.8205
   17092      11.8095
   17093      12.1103
   17094      11.8137
   17095      12.4136
   17096      12.2528
   17097      13.4052
   17098      12.2678
   17099      11.9379
   17100      12.4075
   17101      12.5619
   17102      12.9985
   17103      11.8754
   17104      12.1568
   17105      12.0789
   17106      13.5772
   17107      12.4554
   17108      13.8641
   17109      13.1547
   17110      13.5377
   17111      12.8108
   17112      12.5855
   17113      11.9427
   17114      11.8233
   17115      12.1643
   17116      13.1668
   17117      13.3732
   17118      13.7645
   17119      12.3735
   17120      12.9558
   17121      12.4058
   17122      12.0320
   17123      12.5035
   17124      12.2075
   17125      12.5719
   17126      12.2607
   17127      12.5026
   17128      13.0394
   17129      12.7944
   17130      12.9554
   17131      13.1930
   17132      12.4393
   17133      12.5257
   17134      13.1202
   17135      12.3154
   17136      11.9338
   17137      12.6716
   17138      12.8199
   17139      13.2871
   17140      11.7021
   17141      11.3601
   17142      12.3444
   17143      12.0994
   17144      13.4868
   17145      12.9797
   17146      12.3611
   17147      13.6227
   17148      13.4307
   17149      13.6293
   17150      12.9277
   17151      13.1081
   17152      12.1134
   17153      12.2951
   17154      12.6352
   17155      13.1523
   17156      12.8419
   17157      12.7861
   17158      13.0664
   17159      12.3948
   17160      11.7660
   17161      12.0630
   17162      13.3737
   17163      13.4191
   17164      13.1026
   17165      12.9435
   17166      12.7006
   17167      12.3964
   17168      12.9581
   17169      14.0879
   17170      13.4401
   17171      11.9842
   17172      13.4091
   17173      12.7638
   17174      12.4368
   17175      12.6923
   17176      11.7946
   17177      13.2027
   17178      12.9174
   17179      11.3189
   17180      13.0722
   17181      12.6247
   17182      12.3906
   17183      11.9384
   17184      12.4366
   17185      12.7248
   17186      11.8962
   17187      11.5356
   17188      12.5746
   17189      12.3676
   17190      11.8403
   17191      12.2738
   17192      13.1155
   17193      12.8968
   17194      12.3075
   17195      12.4866
   17196      12.5467
   17197      12.8769
   17198      12.7338
   17199      12.1546
   17200      12.8289
   17201      12.1784
   17202      12.4779
   17203      13.0563
   17204      12.7091
   17205      12.0421
   17206      12.5650
   17207      12.2088
   17208      12.6640
   17209      12.8025
   17210      12.3836
   17211      12.7143
   17212      12.2490
   17213      11.7433
   17214      12.1544
   17215      11.7765
   17216      11.9160
   17217      11.7334
   17218      11.9163
   17219      11.9484
   17220      11.6608
   17221      10.6015
   17222      10.7341
   17223      10.5502
   17224      10.9543
   17225      11.9050
   17226      11.7994
   17227      11.1025
   17228      11.7813
   17229      11.9901
   17230      13.0332
   17231      11.7523
   17232      12.2236
   17233      12.4765
   17234      11.8709
   17235      11.9061
   17236      13.0041
   17237      13.9193
   17238      12.9945
   17239      12.9001
   17240      12.9670
   17241      12.2203
   17242      13.0555
   17243      13.7567
   17244      14.0172
   17245      14.3042
   17246      12.7370
   17247      12.0316
   17248      12.5794
   17249      12.4872
   17250      12.1742
   17251      11.9388
   17252      14.0829
   17253      13.0956
   17254      11.9842
   17255      13.3359
   17256      14.2721
   17257      13.3216
   17258      13.0798
   17259      13.2390
   17260      12.8552
   17261      14.5745
   17262      13.9688
   17263      15.0176
   17264      13.7468
   17265      12.9044
   17266      12.1065
   17267      13.1603
   17268      14.0511
   17269      13.6227
   17270      13.1769
   17271      12.2730
   17272      13.0816
   17273      11.2527
   17274      12.7868
   17275      12.4686
   17276      13.0398
   17277      12.4093
   17278      12.1904
   17279      11.5815
   17280      11.5345
   17281      11.1403
   17282      12.9981
   17283      13.9701
   17284      12.9187
   17285      12.3631
   17286      12.1456
   17287      12.1399
   17288      12.2177
   17289      13.0163
   17290      12.0384
   17291      12.2071
   17292      12.9784
   17293      13.1894
   17294      12.2844
   17295      12.7264
   17296      13.4120
   17297      12.9343
   17298      12.8262
   17299      12.0298
   17300      12.1877
   17301      13.0381
   17302      12.8212
   17303      12.4539
   17304      13.9043
   17305      12.7742
   17306      13.8709
   17307      13.0824
   17308      12.8755
   17309      12.1512
   17310      13.1163
   17311      13.1075
   17312      11.9802
   17313      11.7121
   17314      12.1729
   17315      12.3450
   17316      11.7145
   17317      11.7703
   17318      12.6646
   17319      11.9130
   17320      11.6792
   17321      11.5162
   17322      12.7705
   17323      12.2021
   17324      12.7598
   17325      12.6709
   17326      14.2197
   17327      13.3537
   17328      13.7700
   17329      13.2240
   17330      12.5484
   17331      13.3985
   17332      13.8538
   17333      13.4061
   17334      13.8817
   17335      12.3062
   17336      13.1596
   17337      13.1872
   17338      12.4677
   17339      13.0930
   17340      12.8872
   17341      12.7096
   17342      14.1526
   17343      14.1933
   17344      14.1926
   17345      12.6838
   17346      14.3856
   17347      14.3378
   17348      14.8643
   17349      12.1897
   17350      13.7358
   17351      12.8528
   17352      13.9004
   17353      12.6640
   17354      13.6468
   17355      13.0765
   17356      13.9342
   17357      13.8543
   17358      13.9355
   17359      13.7224
   17360      14.4466
   17361      14.0978
   17362      14.5337
   17363      14.2655
   17364      14.0265
   17365      15.0334
   17366      14.9143
   17367      13.6643
   17368      13.6915
   17369      14.0298
   17370      14.0136
   17371      12.8639
   17372      13.5704
   17373      14.1569
   17374      14.2239
   17375      13.7575
   17376      13.0742
   17377      13.6059
   17378      13.1277
   17379      12.2278
   17380      13.7588
   17381      12.5022
   17382      13.3009
   17383      13.4079
   17384      12.7553
   17385      13.5032
   17386      13.8804
   17387      12.5425
   17388      12.3844
   17389      13.1118
   17390      13.3888
   17391      13.3249
   17392      13.6165
   17393      13.3716
   17394      13.4380
   17395      13.6693
   17396      13.4986
   17397      13.3012
   17398      13.1443
   17399      12.9653
   17400      13.8114
   17401      13.1195
   17402      12.6450
   17403      12.9783
   17404      13.0598
   17405      13.0364
   17406      13.0052
   17407      12.6985
   17408      12.2729
   17409      12.9519
   17410      12.2057
   17411      12.8351
   17412      13.3126
   17413      12.1056
   17414      13.2944
   17415      13.2900
   17416      13.3099
   17417      12.4482
   17418      11.2760
   17419      10.9274
   17420      12.0354
   17421      12.7612
   17422      12.2477
   17423      12.6298
   17424      12.5580
   17425      12.1096
   17426      13.0919
   17427      12.2213
   17428      12.1937
   17429      13.2912
   17430      12.7155
   17431      12.1478
   17432      13.2328
   17433      12.9392
   17434      12.0173
   17435      13.0661
   17436      13.0106
   17437      12.7592
   17438      12.7186
   17439      11.9486
   17440      11.8958
   17441      12.1860
   17442      11.6686
   17443      12.3345
   17444      12.7470
   17445      11.9480
   17446      12.6659
   17447      11.9524
   17448      11.8770
   17449      12.5161
   17450      12.7514
   17451      13.5152
   17452      12.1549
   17453      12.5427
   17454      12.6381
   17455      12.6346
   17456      12.0605
   17457      12.0226
   17458      12.2894
   17459      12.0524
   17460      12.7309
   17461      12.4299
   17462      12.5839
   17463      12.1558
   17464      12.3326
   17465      11.5900
   17466      12.8290
   17467      11.9478
   17468      11.8515
   17469      11.4274
   17470      12.5154
   17471      12.4409
   17472      12.3655
   17473      11.6413
   17474      12.1030
   17475      11.4172
   17476      12.0330
   17477      12.2833
   17478      11.8216
   17479      11.8166
   17480      12.5846
   17481      11.8778
   17482      12.3016
   17483      11.6190
   17484      10.5677
   17485      11.0835
   17486      11.4047
   17487      11.4255
   17488      11.4722
   17489      12.4259
   17490      11.1217
   17491      12.0405
   17492      12.1523
   17493      12.0183
   17494      12.2404
   17495      11.2891
   17496      12.5693
   17497      12.1968
   17498      11.7988
   17499      11.4464
   17500      12.7217
   17501      12.3161
   17502      12.3691
   17503      12.7532
   17504      11.6121
   17505      11.4841
   17506      11.2129
   17507      10.1967
   17508      12.1612
   17509      11.7449
   17510      12.3144
   17511      12.6407
   17512      11.4745
   17513      12.0438
   17514      12.1413
   17515      12.4107
   17516      11.9345
   17517      12.1636
   17518      12.8539
   17519      12.2183
   17520      12.8937
   17521      12.9640
   17522      13.1161
   17523      13.0666
   17524      14.6095
   17525      12.9842
   17526      13.1810
   17527      12.9573
   17528      14.6340
   17529      13.4729
   17530      13.7830
   17531      14.5923
   17532      13.5822
   17533      14.7820
   17534      13.2941
   17535      13.7862
   17536      12.2708
   17537      13.7432
   17538      13.7600
   17539      13.2498
   17540      12.3169
   17541      12.6791
   17542      12.7025
   17543      12.5690
   17544      13.2207
   17545      13.6243
   17546      12.5939
   17547      12.9033
   17548      11.9334
   17549      12.6057
   17550      12.4942
   17551      12.5442
   17552      11.0102
   17553      11.8722
   17554      11.5238
   17555      12.3800
   17556      14.0114
   17557      12.1051
   17558      12.1254
   17559      11.4206
   17560      12.5007
   17561      11.6599
   17562      12.4249
   17563      13.3391
   17564      12.8705
   17565      13.3865
   17566      13.9440
   17567      12.8904
   17568      14.0134
   17569      13.6209
   17570      12.9408
   17571      13.3623
   17572      13.0985
   17573      12.9484
   17574      12.5581
   17575      11.7719
   17576      12.3739
   17577      12.6049
   17578      12.2745
   17579      11.7074
   17580      12.3064
   17581      12.6935
   17582      12.0305
   17583      13.5253
   17584      12.7336
   17585      12.8571
   17586      13.5713
   17587      13.0864
   17588      13.6592
   17589      13.4061
   17590      13.9535
   17591      13.8169
   17592      13.7432
   17593      14.0108
   17594      13.3207
   17595      12.0941
   17596      12.9876
   17597      12.0360
   17598      12.0387
   17599      12.2951
   17600      12.6438
   17601      12.5274
   17602      12.6803
   17603      12.8127
   17604      12.7535
   17605      13.5779
   17606      12.6140
   17607      12.1135
   17608      13.2045
   17609      13.2100
   17610      13.6059
   17611      12.9934
   17612      12.2428
   17613      12.6911
   17614      13.4322
   17615      13.4173
   17616      13.3448
   17617      13.2153
   17618      13.9056
   17619      12.3522
   17620      13.3483
   17621      12.3741
   17622      13.7104
   17623      13.2490
   17624      13.5654
   17625      13.6578
   17626      13.0114
   17627      13.1781
   17628      14.0643
   17629      13.2344
   17630      12.7941
   17631      13.3129
   17632      13.1397
   17633      14.1954
   17634      13.8952
   17635      13.4215
   17636      14.0000
   17637      13.8973
   17638      14.5073
   17639      13.7781
   17640      14.6766
   17641      14.3788
   17642      14.2109
   17643      14.0039
   17644      14.7126
   17645      13.8450
   17646      15.5575
   17647      14.3427
   17648      13.2442
   17649      14.4170
   17650      14.3414
   17651      13.4567
   17652      11.4973
   17653      12.9516
   17654      12.6038
   17655      12.9716
   17656      12.6889
   17657      12.8791
   17658      13.5146
   17659      13.4912
   17660      12.4282
   17661      13.9864
   17662      13.6410
   17663      13.0590
   17664      13.6957
   17665      12.8103
   17666      13.3302
   17667      13.5103
   17668      14.4345
   17669      13.1772
   17670      13.4411
   17671      15.1648
   17672      14.7851
   17673      14.2962
   17674      13.6890
   17675      14.0936
   17676      14.5539
   17677      12.9133
   17678      14.5923
   17679      14.4565
   17680      14.5530
   17681      14.2709
   17682      14.4369
   17683      13.1363
   17684      14.9539
   17685      14.7569
   17686      13.7617
   17687      13.6187
   17688      13.6547
   17689      13.4688
   17690      13.3837
   17691      14.4358
   17692      14.0168
   17693      13.2337
   17694      13.3538
   17695      13.3229
   17696      13.1867
   17697      14.1114
   17698      13.6523
   17699      14.2177
   17700      14.0494
   17701      13.3940
   17702      14.4423
   17703      13.4617
   17704      13.0556
   17705      13.6401
   17706      13.8543
   17707      13.2607
   17708      12.7855
   17709      13.6290
   17710      12.9185
   17711      12.8549
   17712      13.2557
   17713      13.7875
   17714      12.8306
   17715      13.1057
   17716      12.6893
   17717      13.4287
   17718      13.6669
   17719      13.5969
   17720      13.8019
   17721      14.1062
   17722      13.7908
   17723      13.2804
   17724      14.3316
   17725      13.2039
   17726      12.7438
   17727      13.4127
   17728      13.4136
   17729      12.5555
   17730      12.1314
   17731      12.8361
   17732      12.2406
   17733      12.5824
   17734      11.6586
   17735      11.9512
   17736      12.6183
   17737      11.6216
   17738      11.9050
   17739      11.6431
   17740      11.0610
   17741      12.4158
   17742      12.0892
   17743      11.9877
   17744      12.1458
   17745      12.5053
   17746      12.3162
   17747      12.6979
   17748      12.6775
   17749      11.9861
   17750      13.1611
   17751      12.1712
   17752      13.0688
   17753      12.2435
   17754      12.4130
   17755      12.1656
   17756      12.6076
   17757      12.6009
   17758      12.1391
   17759      11.7723
   17760      12.0372
   17761      12.3718
   17762      12.9093
   17763      12.9491
   17764      13.5982
   17765      12.7582
   17766      13.4065
   17767      12.7658
   17768      12.5503
   17769      12.9580
   17770      13.4116
   17771      12.9260
   17772      13.4036
   17773      12.9626
   17774      12.3484
   17775      12.0385
   17776      12.8743
   17777      13.0862
   17778      12.8512
   17779      13.0864
   17780      12.2506
   17781      11.8095
   17782      12.3445
   17783      12.5297
   17784      11.4853
   17785      12.5047
   17786      12.5403
   17787      11.7182
   17788      12.5020
   17789      11.6127
   17790      12.5378
   17791      11.2973
   17792      12.7076
   17793      12.9836
   17794      12.1426
   17795      10.9839
   17796      11.2904
   17797      11.2776
   17798      11.8429
   17799      11.2832
   17800      11.6952
   17801      11.4838
   17802      11.7821
   17803      10.8756
   17804      11.0093
   17805      10.8544
   17806      11.0507
   17807      11.8462
   17808      12.1579
   17809      11.7151
   17810      11.5798
   17811      10.7749
   17812      10.2160
   17813      10.8756
   17814      11.3021
   17815      11.5184
   17816      10.8484
   17817      10.4467
   17818      10.3901
   17819      11.7402
   17820      10.8098
   17821      12.1194
   17822      11.1610
   17823      11.6221
   17824      10.6108
   17825      11.5008
   17826      12.1798
   17827      11.8927
   17828      10.5654
   17829      11.0099
   17830      10.7610
   17831      11.0983
   17832      10.9957
   17833      10.8707
   17834      11.4708
   17835      13.0611
   17836      11.7058
   17837      12.2873
   17838      12.5565
   17839      11.5740
   17840      11.7381
   17841      10.6591
   17842      11.8207
   17843      10.9767
   17844      11.2135
   17845      10.5534
   17846      11.0460
   17847      11.4554
   17848      11.7466
   17849      11.5922
   17850      10.9475
   17851      11.6656
   17852      11.1706
   17853      12.1055
   17854      11.7186
   17855      11.4598
   17856      11.7886
   17857      10.7669
   17858      11.6197
   17859      10.8101
   17860      10.2893
   17861      11.3633
   17862      12.3173
   17863      11.4335
   17864      11.6079
   17865      10.4806
   17866      11.1005
   17867      10.8545
   17868      11.3133
   17869      11.5090
   17870      12.3396
   17871      12.1380
   17872      12.5183
   17873      12.8524
   17874      12.8501
   17875      13.3057
   17876      13.6420
   17877      13.2617
   17878      14.7086
   17879      13.8305
   17880      14.1439
   17881      13.8672
   17882      12.9491
   17883      12.9298
   17884      12.7978
   17885      10.7988
   17886      11.7732
   17887      11.0749
   17888      11.6961
   17889      12.8481
   17890      11.1967
   17891      12.3230
   17892      12.9954
   17893      12.4554
   17894      13.5371
   17895      14.0639
   17896      12.9279
   17897      15.1627
   17898      14.1599
   17899      14.1058
   17900      13.8439
   17901      13.2697
   17902      14.1150
   17903      14.3615
   17904      13.8012
   17905      13.4009
   17906      13.2063
   17907      12.7609
   17908      12.3914
   17909      12.8857
   17910      13.5754
   17911      13.5787
   17912      13.1988
   17913      13.8531
   17914      12.7734
   17915      13.2100
   17916      13.5408
   17917      14.6900
   17918      13.5107
   17919      12.3169
   17920      13.3339
   17921      13.7590
   17922      12.3752
   17923      13.6695
   17924      13.5592
   17925      12.8617
   17926      13.1261
   17927      13.1184
   17928      13.3942
   17929      12.9553
   17930      13.0306
   17931      12.7765
   17932      14.1220
   17933      13.4527
   17934      12.7751
   17935      12.0368
   17936      12.1216
   17937      11.9721
   17938      11.8339
   17939      11.6768
   17940      12.1541
   17941      13.0122
   17942      13.0523
   17943      13.2698
   17944      12.1141
   17945      12.6872
   17946      11.7212
   17947      11.9573
   17948      12.7883
   17949      12.9327
   17950      12.4148
   17951      12.0723
   17952      12.2188
   17953      11.8929
   17954      11.8915
   17955      11.5836
   17956      10.5292
   17957      11.6570
   17958      12.4637
   17959      11.5764
   17960      10.7925
   17961      11.1652
   17962      12.1667
   17963      12.1485
   17964      12.4527
   17965      12.3364
   17966      12.8453
   17967      12.8714
   17968      12.2545
   17969      11.4187
   17970      12.2705
   17971      12.6917
   17972      12.5822
   17973      13.7784
   17974      11.7215
   17975      12.7319
   17976      12.3925
   17977      13.4883
   17978      13.2069
   17979      12.4783
   17980      12.2996
   17981      10.7807
   17982      10.7633
   17983      11.0151
   17984      12.5424
   17985      13.2551
   17986      13.6418
   17987      13.4022
   17988      13.2340
   17989      12.8696
   17990      12.4886
   17991      12.9599
   17992      11.7117
   17993      11.6809
   17994      12.5881
   17995      12.4660
   17996      12.2082
   17997      12.9462
   17998      13.1819
   17999      14.3908
   18000      13.3725
   18001      13.1354
   18002      14.2516
   18003      13.7826
   18004      12.8786
   18005      12.9912
   18006      13.6003
   18007      12.4475
   18008      13.7540
   18009      13.7034
   18010      13.4773
   18011      13.2978
   18012      13.9866
   18013      13.6483
   18014      13.5569
   18015      13.4551
   18016      13.9404
   18017      13.5968
   18018      13.8796
   18019      12.5181
   18020      13.5759
   18021      12.8251
   18022      12.2882
   18023      13.5911
   18024      13.1204
   18025      13.7679
   18026      13.3393
   18027      13.5239
   18028      14.0092
   18029      14.6141
   18030      15.0050
   18031      13.8996
   18032      14.1226
   18033      14.0421
   18034      14.6199
   18035      15.2926
   18036      13.9201
   18037      13.3101
   18038      14.4848
   18039      13.7773
   18040      14.5007
   18041      14.1823
   18042      14.7256
   18043      14.0102
   18044      14.4138
   18045      13.9400
   18046      15.5152
   18047      13.5855
   18048      14.7193
   18049      13.9242
   18050      15.0301
   18051      14.9708
   18052      14.2299
   18053      14.4461
   18054      15.0735
   18055      14.8402
   18056      14.3035
   18057      14.5220
   18058      14.2464
   18059      14.3293
   18060      15.0982
   18061      14.4939
   18062      14.1899
   18063      13.2645
   18064      14.2502
   18065      13.9472
   18066      14.5278
   18067      12.8067
   18068      13.5306
   18069      13.3017
   18070      14.6966
   18071      14.7563
   18072      13.7845
   18073      14.1463
   18074      14.5888
   18075      13.7491
   18076      14.1200
   18077      14.2669
   18078      14.6268
   18079      13.4893
   18080      14.8177
   18081      14.1815
   18082      13.6838
   18083      12.9059
   18084      14.6017
   18085      14.7365
   18086      13.9393
   18087      14.8205
   18088      14.8147
   18089      13.3036
   18090      13.5015
   18091      12.7891
   18092      13.3534
   18093      12.1365
   18094      12.7394
   18095      11.2306
   18096      11.8170
   18097      11.9752
   18098      12.7891
   18099      12.8267
   18100      12.9876
   18101      13.3733
   18102      13.7796
   18103      14.4593
   18104      11.9932
   18105      11.3453
   18106      12.2851
   18107      12.3757
   18108      12.5341
   18109      13.0490
   18110      14.4640
   18111      15.0437
   18112      13.1741
   18113      12.1309
   18114      11.9130
   18115      13.0909
   18116      13.0261
   18117      13.5205
   18118      13.8179
   18119      14.3972
   18120      13.6658
   18121      13.4661
   18122      12.9897
   18123      12.3156
   18124      12.2453
   18125      12.2049
   18126      12.4691
   18127      12.1270
   18128      12.9670
   18129      12.7898
   18130      12.5817
   18131      12.4562
   18132      11.6981
   18133      12.4198
   18134      12.4084
   18135      11.9882
   18136      11.5317
   18137      13.1182
   18138      11.6882
   18139      13.6098
   18140      13.6302
   18141      12.4299
   18142      13.0800
   18143      12.3204
   18144      12.1552
   18145      11.0669
   18146      10.9548
   18147      11.3535
   18148      11.0634
   18149      12.1827
   18150      12.7584
   18151      12.3042
   18152      11.6596
   18153      12.0417
   18154      11.1603
   18155      11.6204
   18156      12.4916
   18157      12.6191
   18158      13.4708
   18159      13.3377
   18160      12.1023
   18161      12.1594
   18162      13.1160
   18163      11.9039
   18164      13.1813
   18165      12.9476
   18166      12.0648
   18167      12.9908
   18168      11.9447
   18169      12.9220
   18170      12.5597
   18171      11.3514
   18172      12.3986
   18173      12.3796
   18174      12.6446
   18175      13.8036
   18176      13.9988
   18177      14.2934
   18178      13.6973
   18179      13.8813
   18180      12.8948
[truncated: 920,041 more chars]
