# Supplementary material for: Potential effects of metal ion induced two-state allostery on the regulatory mechanism of add adenine riboswitch
Source: Commun Biol. 2022 Oct 22;5:1120. doi: 10.1038/s42003-022-04096-z (PMC9588036; doi:10.1038/s42003-022-04096-z)
Supplement: Supplementary file 5 — Supplementary Data 2 [file 42003_2022_4096_MOESM5_ESM.zip › Supplementary Data 2/fig5_data/distance_kf_1.txt]

#Frame      Dis_00001
       1      10.4008
       2      11.5612
       3      10.7702
       4      10.3406
       5      10.9967
       6      11.2823
       7      12.0373
       8      10.8481
       9      12.2953
      10      12.4052
      11      11.6053
      12      10.0662
      13       9.8328
      14      10.1918
      15      10.4538
      16      10.7566
      17      11.9541
      18      11.7652
      19      12.0687
      20       9.7671
      21      10.7276
      22      11.2073
      23      11.3253
      24      11.5312
      25      10.0980
      26       9.8071
      27      11.0918
      28      10.5835
      29      10.9651
      30      10.5482
      31      11.6022
      32      11.7520
      33      10.8590
      34      11.3910
      35      11.0928
      36      11.0636
      37      11.0617
      38      10.7921
      39      11.0357
      40      10.9251
      41      11.1973
      42      10.8188
      43      10.9635
      44      11.2119
      45      11.0994
      46      11.1455
      47      10.3002
      48      10.9233
      49       9.9152
      50      11.3741
      51       9.8944
      52      10.7613
      53       9.8597
      54       9.5875
      55       9.6663
      56      10.1928
      57      10.5460
      58       9.6640
      59      10.7837
      60      10.1553
      61      10.8003
      62      10.4483
      63       9.9923
      64       9.8407
      65       9.7753
      66      10.5530
      67      10.3310
      68      10.0825
      69      11.0665
      70      11.1005
      71       9.8988
      72      10.8967
      73      10.7400
      74      10.8981
      75      11.7775
      76      11.0845
      77      10.8607
      78      10.1685
      79      10.3104
      80      10.6004
      81      11.1725
      82      10.7264
      83      11.4803
      84      11.1706
      85      10.8095
      86      11.1054
      87      11.1056
      88      11.3796
      89      11.5890
      90      12.9414
      91      11.4862
      92      11.3224
      93      11.4341
      94      10.8848
      95      10.6540
      96      10.8571
      97      11.2093
      98      11.9411
      99      11.3866
     100      11.4134
     101      11.2984
     102      11.4947
     103      10.6663
     104      11.4403
     105      10.9189
     106      10.9292
     107      10.9902
     108      11.4628
     109      11.6639
     110      11.2667
     111      11.9316
     112      11.4050
     113      12.0644
     114      10.9569
     115      11.9312
     116      11.3445
     117      11.8388
     118      10.6458
     119      12.0664
     120      10.9565
     121      10.3786
     122      10.8039
     123      12.1593
     124      11.7772
     125      11.2103
     126      11.5856
     127      10.7435
     128      11.2638
     129      11.3381
     130      11.1615
     131       9.8956
     132      10.0730
     133      10.6669
     134      10.5133
     135      11.6456
     136      10.4399
     137      10.4917
     138       9.9146
     139      10.5113
     140      11.1472
     141      10.3174
     142      10.4196
     143       9.8204
     144      11.0922
     145      11.6942
     146      11.9877
     147      11.3689
     148      12.3865
     149      11.7795
     150      12.4775
     151      11.6010
     152      10.8414
     153      11.5797
     154      12.2504
     155      12.1911
     156      11.7208
     157      11.8768
     158      12.4552
     159      11.1202
     160      11.2099
     161      11.8949
     162      11.0306
     163      11.3018
     164      12.1252
     165      10.9453
     166      11.0346
     167      10.4760
     168      11.4585
     169      11.6492
     170      10.9911
     171       9.8012
     172      10.1729
     173      10.5219
     174      11.6090
     175      10.7125
     176      11.0463
     177      10.5162
     178      11.7797
     179      12.1542
     180      11.6496
     181      10.1475
     182      11.0306
     183      10.4970
     184      10.9895
     185      11.5418
     186      10.8932
     187      10.5074
     188      10.2771
     189      10.1324
     190      10.5645
     191      12.2984
     192      10.9210
     193      10.5616
     194      10.5386
     195       9.5584
     196      10.6649
     197      11.3504
     198      11.4510
     199      11.6250
     200      11.2156
     201      10.6172
     202      10.5436
     203       9.9233
     204      11.0240
     205      11.3155
     206      10.6671
     207      10.5293
     208      10.9243
     209      10.5574
     210      10.3811
     211       9.9913
     212      10.0551
     213       9.5705
     214      10.5184
     215      11.6889
     216      10.5412
     217      11.5001
     218      11.2951
     219      10.1482
     220      11.4035
     221      10.9645
     222      10.2942
     223      10.2599
     224      10.8834
     225      10.9305
     226      11.1022
     227      10.8634
     228       9.7078
     229      10.3279
     230      10.0237
     231      12.0575
     232      11.5780
     233       9.2886
     234       9.9931
     235       9.6302
     236      10.2538
     237       9.8663
     238       9.6368
     239      10.1989
     240       9.7047
     241      10.5232
     242      10.4459
     243      10.0776
     244      11.4468
     245      11.0902
     246      10.9429
     247      10.6882
     248      10.4979
     249      10.8903
     250      10.3159
     251      10.8927
     252      10.7355
     253      10.2793
     254      10.3686
     255      10.9101
     256      11.4024
     257      10.4157
     258      11.5921
     259      10.4073
     260      11.1282
     261      12.4668
     262      11.6810
     263      10.9639
     264      12.4278
     265      12.5650
     266      12.2039
     267      12.4274
     268      11.3502
     269      12.0213
     270      12.9062
     271      10.9994
     272      11.5464
     273      11.4859
     274      11.5567
     275      11.7780
     276      10.9886
     277      11.1035
     278      10.3926
     279       9.8225
     280      10.0705
     281      10.6664
     282      10.4348
     283      10.0262
     284       9.6383
     285      11.3324
     286      10.2187
     287      10.7713
     288      10.6847
     289      10.4611
     290       9.8868
     291      10.2515
     292      10.5032
     293      10.6322
     294      11.1232
     295      11.0673
     296      11.6705
     297      11.6930
     298      10.7338
     299      10.3615
     300       9.1028
     301       9.9537
     302      10.4583
     303      10.3394
     304       9.7901
     305       9.5199
     306       9.4745
     307       9.0845
     308       9.7794
     309       9.9044
     310      10.4982
     311       9.3566
     312       9.7117
     313      11.1174
     314      10.5448
     315      10.6966
     316      10.8771
     317      10.4937
     318       9.5344
     319       9.8992
     320       9.7238
     321      11.2287
     322      12.0813
     323      10.5031
     324      11.3027
     325      10.3591
     326       9.6113
     327      11.1475
     328       9.5918
     329      11.0003
     330      10.8277
     331      10.0618
     332      10.9602
     333      10.3927
     334      11.0424
     335      10.3863
     336      11.5133
     337      11.6016
     338      10.9819
     339      10.3084
     340      10.3935
     341      10.7366
     342      11.1009
     343      10.8889
     344      10.3536
     345       9.8833
     346      10.8224
     347       9.6894
     348      11.0280
     349      10.3706
     350      10.4327
     351      11.3662
     352      10.5138
     353      11.7515
     354      10.9589
     355      11.1622
     356      10.1745
     357      10.2516
     358      11.5568
     359      10.6492
     360      11.2467
     361      10.4961
     362       9.6346
     363      11.0466
     364      12.0205
     365      10.9767
     366      11.5632
     367      11.8839
     368      11.7058
     369      11.3359
     370      10.8905
     371      10.7983
     372      11.0795
     373      10.3810
     374      12.2991
     375      10.8603
     376      11.2274
     377      10.7700
     378      10.5523
     379      11.5307
     380      10.0588
     381       9.6546
     382      10.8590
     383      11.1403
     384      11.2550
     385      12.3103
     386      12.0823
     387      11.3644
     388      11.7201
     389      12.4204
     390      11.6762
     391      11.5004
     392      11.2856
     393      11.3719
     394      11.9015
     395      10.9519
     396      12.2527
     397       9.9056
     398      10.6147
     399      10.8648
     400      11.2013
     401      11.1238
     402      11.1182
     403      10.7294
     404       9.7625
     405       9.9492
     406      11.8316
     407      10.8493
     408       9.9602
     409      10.9885
     410      10.9464
     411      11.1175
     412      11.5853
     413      11.2091
     414      12.1598
     415      11.7912
     416      11.1206
     417      10.2565
     418      10.8835
     419      10.9053
     420      11.0368
     421      10.8758
     422      10.6097
     423      11.4008
     424      11.3659
     425      11.0831
     426      11.7146
     427      10.9970
     428      10.7036
     429      11.0459
     430      10.5849
     431      10.6437
     432      11.3818
     433      10.6874
     434      10.6908
     435      11.7398
     436      10.9154
     437      11.3370
     438      11.2988
     439      11.2208
     440      10.2616
     441      11.1389
     442      10.4440
     443      11.0666
     444      10.6866
     445      10.3793
     446      11.1505
     447      11.2662
     448      10.7439
     449       9.8731
     450      10.5441
     451      10.5301
     452      10.2533
     453       9.7746
     454       9.0172
     455      10.0138
     456      10.8573
     457       9.9938
     458      10.8100
     459      10.2694
     460      10.6198
     461      10.8764
     462      11.2100
     463      11.1702
     464      11.5496
     465      10.0388
     466      11.1676
     467      10.4619
     468      11.3269
     469      11.6723
     470      10.5243
     471       9.7082
     472      10.4457
     473      10.5780
     474      10.8921
     475      11.3660
     476      11.5371
     477      11.2122
     478      11.4088
     479      11.0361
     480      12.2886
     481      11.0327
     482      12.1464
     483      10.8846
     484      12.0255
     485      11.9660
     486      11.3382
     487      10.9293
     488      10.9451
     489      10.7559
     490      11.1759
     491      10.2379
     492       9.9401
     493      10.5252
     494      11.2034
     495      11.0869
     496      10.5706
     497      11.4585
     498      10.7914
     499      10.9219
     500      11.9379
     501      12.0326
     502      11.4703
     503      10.8421
     504      11.2667
     505      10.4133
     506      12.3636
     507      10.6850
     508       9.8258
     509      10.2814
     510      10.6913
     511      10.6709
     512      11.1048
     513      11.5572
     514      11.1662
     515      10.7734
     516      10.8518
     517       9.7761
     518      10.6632
     519       9.9059
     520       9.7588
     521      10.0541
     522      10.7529
     523      11.0375
     524      11.2300
     525      10.8928
     526      10.7324
     527      11.0030
     528      10.7085
     529      11.4054
     530      11.0833
     531      11.1252
     532      11.1896
     533      10.9359
     534      12.2181
     535      11.2643
     536      10.7128
     537      11.5812
     538      11.6121
     539      12.3861
     540      12.4437
     541      12.2017
     542      12.2813
     543      12.0771
     544      12.5517
     545      12.7305
     546      12.3401
     547      12.0573
     548      11.8460
     549      12.6879
     550      12.4285
     551      13.1026
     552      12.7491
     553      11.8211
     554      12.1277
     555      11.0545
     556      10.8948
     557      12.0841
     558      10.3420
     559      11.3700
     560      11.2170
     561      10.9295
     562      10.5619
     563      11.3754
     564      10.9795
     565      11.1112
     566      12.3654
     567      12.2817
     568      11.3042
     569      12.0090
     570      12.7418
     571      11.3555
     572      11.1235
     573      11.4554
     574      12.6958
     575      11.7504
     576      11.5155
     577      10.2916
     578      10.8026
     579      11.4225
     580      11.0518
     581      10.9347
     582      11.8502
     583      10.6269
     584      10.7146
     585      10.7947
     586       9.8459
     587       9.9375
     588      11.1039
     589      10.8913
     590      11.1187
     591      10.7173
     592       9.2067
     593      11.8600
     594      10.9402
     595      11.9361
     596      10.0882
     597      11.1569
     598      10.9422
     599      11.4085
     600      11.0237
     601      10.4859
     602      10.3653
     603      11.0473
     604      11.0139
     605      11.7488
     606      10.6851
     607      12.1147
     608      12.0681
     609      11.5493
     610       9.8098
     611      10.6169
     612      10.7822
     613      10.6374
     614      11.6127
     615      10.1892
     616      10.9865
     617      11.8765
     618      12.7235
     619      11.2396
     620      11.2201
     621      12.0939
     622      11.2773
     623      11.2336
     624      10.7488
     625      11.0231
     626      11.9180
     627      12.3111
     628      11.2711
     629      11.8819
     630      10.8276
     631      12.0788
     632      12.1050
     633      11.3061
     634      11.4511
     635      11.9259
     636      11.0129
     637      10.6662
     638      11.7064
     639      10.3401
     640      10.6014
     641      10.3134
     642      10.7370
     643      10.9625
     644      11.4748
     645       9.7267
     646      10.4050
     647      10.8388
     648       9.7446
     649      11.2990
     650      10.6891
     651      10.0629
     652      10.4887
     653      11.3298
     654      10.5579
     655      10.3710
     656      10.8488
     657      12.0563
     658      10.4603
     659      10.4836
     660      10.9012
     661      10.3883
     662      11.8436
     663      10.1713
     664      11.5464
     665      10.3835
     666      10.8938
     667      11.9969
     668      10.5308
     669      11.1109
     670      12.1110
     671      11.5113
     672      11.1169
     673      10.3116
     674      11.4107
     675      10.3432
     676       9.9735
     677      11.2369
     678      12.3569
     679      11.8806
     680      11.5824
     681      11.5681
     682      11.9017
     683      11.0188
     684      11.4203
     685      11.1127
     686      11.1657
     687      11.8037
     688      10.7384
     689      11.4978
     690      11.6943
     691      10.7257
     692      10.1847
     693      10.8713
     694      11.8680
     695      10.4091
     696      10.6319
     697      11.0108
     698      11.2333
     699      12.4311
     700      11.6658
     701      10.6007
     702      10.6662
     703      11.2522
     704      11.4877
     705      11.0466
     706      10.5842
     707      10.4874
     708      10.5834
     709      11.3991
     710      10.5304
     711      10.0601
     712      10.1234
     713      10.9816
     714      10.5112
     715       9.8533
     716       9.3302
     717      10.3828
     718      10.3078
     719      10.5239
     720      10.8191
     721      11.7055
     722      12.8644
     723      11.8762
     724      11.8326
     725      11.9223
     726      12.7506
     727      12.1702
     728      12.4385
     729      11.4857
     730      12.1153
     731      11.7819
     732      12.8198
     733      11.8295
     734      11.6273
     735      11.8925
     736      11.5643
     737      11.6621
     738      10.8909
     739      10.7452
     740      11.2159
     741      11.0813
     742      10.8525
     743      10.5570
     744      10.7833
     745      10.2596
     746      11.3415
     747      11.2990
     748      11.7997
     749      11.1571
     750      10.7335
     751      11.1255
     752      11.2458
     753      11.0997
     754      10.8884
     755      11.4762
     756       9.9535
     757      10.4084
     758       9.9409
     759      11.0160
     760      10.7117
     761      11.0472
     762      12.4580
     763      11.4478
     764      11.9646
     765      12.1038
     766      12.4432
     767      12.0304
     768      12.3638
     769      12.1374
     770      13.2105
     771      11.5448
     772      12.1351
     773      11.7437
     774      12.3740
     775      12.7150
     776      11.1601
     777      11.6715
     778      11.9239
     779      11.4829
     780      11.0719
     781      11.7523
     782      11.1266
     783      11.3870
     784      11.5063
     785      11.2469
     786      10.9915
     787      11.2021
     788      11.3307
     789      10.9676
     790      10.8902
     791      11.0973
     792      12.1196
     793      11.9707
     794      10.9589
     795      11.5039
     796      12.9674
     797      11.7292
     798      12.8031
     799      12.5378
     800      12.5928
     801      12.4828
     802      12.7566
     803      12.4965
     804      12.2312
     805      12.5475
     806      13.6634
     807      12.7498
     808      13.1833
     809      11.7332
     810      11.6450
     811      12.3857
     812      12.2003
     813      12.1959
     814      11.9235
     815      11.4740
     816      12.5936
     817      11.9173
     818      12.1938
     819      12.2987
     820      12.5242
     821      12.2914
     822      12.4509
     823      11.9743
     824      11.8663
     825      12.0839
     826      11.6510
     827      10.7150
     828      11.9036
     829      10.5270
     830      10.7028
     831      11.3481
     832      11.4065
     833      12.1158
     834      11.2198
     835      10.9419
     836      11.1028
     837      10.9724
     838      11.7282
     839      11.5306
     840      11.1015
     841      12.1059
     842      11.2703
     843      13.0578
     844      12.2735
     845      11.7970
     846      11.7239
     847      12.0289
     848      12.2875
     849      11.5714
     850      11.4550
     851      12.2547
     852      12.5679
     853      13.7135
     854      12.1687
     855      12.1730
     856      12.5563
     857      12.3979
     858      11.6251
     859      11.6895
     860      11.2200
     861      12.2416
     862      12.9466
     863      12.2214
     864      11.3445
     865      12.5491
     866      12.9459
     867      12.3359
     868      11.9509
     869      12.3728
     870      12.1063
     871      12.5635
     872      11.7432
     873      11.6591
     874      12.4442
     875      12.7340
     876      12.1344
     877      12.0487
     878      11.4917
     879      11.3252
     880      11.8293
     881      11.8772
     882      13.0242
     883      10.9489
     884      10.1583
     885      11.0937
     886      11.5573
     887      11.9166
     888      12.7648
     889      11.5837
     890      11.5786
     891      11.3457
     892      11.0842
     893      11.5901
     894      12.0109
     895      11.8981
     896      13.4572
     897      13.3105
     898      13.2744
     899      11.0543
     900      12.4036
     901      12.0662
     902      12.1339
     903      12.1122
     904      13.3027
     905      12.3671
     906      12.0703
     907      13.3707
     908      13.4599
     909      11.2748
     910      12.5889
     911      12.8414
     912      11.6819
     913      11.6620
     914      10.9370
     915      11.3113
     916      11.5354
     917      11.4043
     918      11.3754
     919      13.0254
     920      12.3509
     921      12.0960
     922      12.5390
     923      11.7264
     924      12.0383
     925      12.0768
     926      13.0657
     927      11.9587
     928      12.2405
     929      11.7495
     930      11.8408
     931      11.5468
     932      11.6011
     933      11.4550
     934      11.2647
     935      12.8094
     936      12.5089
     937      12.4987
     938      12.4788
     939      12.2982
     940      11.8397
     941      11.8524
     942      11.3470
     943      11.1479
     944      12.1212
     945      10.5801
     946      10.8901
     947      12.3665
     948      11.5066
     949      11.7592
     950      12.6440
     951      12.8075
     952      12.7176
     953      12.3540
     954      12.5546
     955      11.2516
     956      11.5097
     957      11.3777
     958      12.6359
     959      12.4971
     960      11.4145
     961      12.8352
     962      13.0084
     963      12.4902
     964      11.5532
     965      12.9883
     966      12.9465
     967      11.5660
     968      11.5049
     969      11.5544
     970      11.3980
     971      11.1840
     972      10.9463
     973      11.8059
     974      11.1605
     975      12.1502
     976      11.2724
     977      11.6016
     978      11.7429
     979      10.8467
     980      11.9398
     981      11.2676
     982      11.7698
     983      11.5238
     984      11.3940
     985      11.0432
     986      10.8156
     987      11.2093
     988      10.5649
     989      10.7599
     990      11.2780
     991      10.6787
     992      11.4818
     993      11.1291
     994      11.6372
     995      11.7436
     996      10.5397
     997      10.3784
     998      11.5221
     999      12.1294
    1000      11.1538
    1001      12.3915
    1002      11.9510
    1003      12.1982
    1004      13.6865
    1005      11.8218
    1006      11.3250
    1007      11.5470
    1008      12.3255
    1009      12.8002
    1010      12.8340
    1011      11.3146
    1012      11.0798
    1013      11.4702
    1014      12.2347
    1015      11.5729
    1016      11.4297
    1017      12.1811
    1018      12.0148
    1019      12.0780
    1020      11.1192
    1021      10.3536
    1022      10.9482
    1023      11.1969
    1024      10.9993
    1025      11.2754
    1026      11.7164
    1027      11.6665
    1028      12.6552
    1029      10.5746
    1030      11.8625
    1031      10.7104
    1032      12.2739
    1033      12.7114
    1034      12.2368
    1035      11.0025
    1036      11.6585
    1037      11.5289
    1038      10.7404
    1039      11.9347
    1040      10.9193
    1041      11.2737
    1042      12.3683
    1043      11.9702
    1044      11.0031
    1045      11.7797
    1046      12.6335
    1047      12.5479
    1048      11.1507
    1049      11.8962
    1050      11.1972
    1051      12.7394
    1052      12.5105
    1053      11.8202
    1054      11.6681
    1055      12.5339
    1056      11.5012
    1057      11.6721
    1058      10.4494
    1059      10.6839
    1060      10.5499
    1061      11.7334
    1062      11.0409
    1063      11.8323
    1064      11.6789
    1065      10.6638
    1066      11.4576
    1067      11.3724
    1068      10.9009
    1069      10.6982
    1070      11.1149
    1071      11.0986
    1072      12.9224
    1073      11.2730
    1074      10.5398
    1075      11.5216
    1076      11.3204
    1077      10.7463
    1078      10.2799
    1079      10.4523
    1080      11.1948
    1081      10.9916
    1082      12.6431
    1083      11.5171
    1084      10.9392
    1085      12.2805
    1086      11.2192
    1087      11.5006
    1088      12.9076
    1089      11.7859
    1090      12.2291
    1091      12.4367
    1092      12.1813
    1093      11.4425
    1094      11.2903
    1095      12.4130
    1096      12.0760
    1097      11.2875
    1098      11.4216
    1099      12.3923
    1100      11.6729
    1101      11.1143
    1102      11.8076
    1103      10.6790
    1104      11.4764
    1105      11.7088
    1106      11.8937
    1107      11.5332
    1108       9.7065
    1109      12.1230
    1110      11.2730
    1111      12.4536
    1112      11.8157
    1113      11.8338
    1114      10.4017
    1115      11.9718
    1116      11.1798
    1117      11.6466
    1118      11.6900
    1119      11.9570
    1120      12.7399
    1121      11.3619
    1122      12.2062
    1123      12.3070
    1124      11.2417
    1125      12.0943
    1126      11.5906
    1127      10.8643
    1128       9.8756
    1129      11.0878
    1130      11.7958
    1131      11.0152
    1132      11.1705
    1133      12.5889
    1134      11.0906
    1135      10.7661
    1136       9.7345
    1137      10.6804
    1138      12.1863
    1139      11.9680
    1140      11.1922
    1141      12.1238
    1142      11.1770
    1143      11.2127
    1144      12.1098
    1145      12.1078
    1146      11.9602
    1147      11.1653
    1148      12.0870
    1149      11.2547
    1150      11.4963
    1151      11.4730
    1152      11.0698
    1153      11.8413
    1154      13.0665
    1155      12.8371
    1156      12.3209
    1157      12.2046
    1158      11.9275
    1159      12.0198
    1160      12.0869
    1161      12.5843
    1162      12.6813
    1163      12.5089
    1164      12.2163
    1165      11.9149
    1166      11.8940
    1167      11.6961
    1168      11.6210
    1169      10.6520
    1170      11.9002
    1171      12.0722
    1172      12.0305
    1173      12.2222
    1174      11.1137
    1175      11.3265
    1176      12.6585
    1177      11.7742
    1178      13.0766
    1179      11.8559
    1180      11.5643
    1181      11.6567
    1182      12.8668
    1183      11.8282
    1184      12.5206
    1185      11.1967
    1186      11.0819
    1187      11.1683
    1188      11.2158
    1189      11.3022
    1190      10.9771
    1191      11.2591
    1192      11.0795
    1193      11.4062
    1194      10.1451
    1195      11.1478
    1196      11.1089
    1197      11.8614
    1198      11.0360
    1199      11.0190
    1200      11.0045
    1201      11.7208
    1202      11.3891
    1203      10.8006
    1204      11.7366
    1205      11.6243
    1206      12.2113
    1207      11.4873
    1208      11.1635
    1209      11.2552
    1210      11.3977
    1211      11.8960
    1212      12.4118
    1213      11.4884
    1214      11.7924
    1215      12.1021
    1216      11.0751
    1217      10.9915
    1218      12.1505
    1219      11.3743
    1220      10.8510
    1221      11.4824
    1222      11.2189
    1223      11.1369
    1224      10.4074
    1225      11.6078
    1226      12.5212
    1227      12.1558
    1228      11.4124
    1229      11.6497
    1230      12.7804
    1231      11.5522
    1232      11.6824
    1233      11.4759
    1234      12.3452
    1235      12.2286
    1236      10.9558
    1237      11.4345
    1238      12.0392
    1239      11.1716
    1240      11.8656
    1241      11.3494
    1242      11.9586
    1243      11.1236
    1244      11.7817
    1245      10.8536
    1246      11.5012
    1247      11.1290
    1248      11.6068
    1249      10.8956
    1250      11.1750
    1251      11.7491
    1252      11.7039
    1253      11.7715
    1254      12.1976
    1255      10.9797
    1256      12.1367
    1257      11.9593
    1258      11.6476
    1259      12.2854
    1260      11.3780
    1261      11.5138
    1262      13.2738
    1263      12.6916
    1264      11.2973
    1265      11.8835
    1266      11.6033
    1267      11.4203
    1268      12.2090
    1269      12.9795
    1270      11.5742
    1271      12.5633
    1272      13.5760
    1273      12.4471
    1274      11.6148
    1275      11.6180
    1276      11.6830
    1277      11.5711
    1278      13.3463
    1279      12.6218
    1280      12.6408
    1281      12.2876
    1282      12.5896
    1283      11.7686
    1284      11.9862
    1285      11.4712
    1286      11.9325
    1287      11.0842
    1288      11.1593
    1289      12.4553
    1290      12.0841
    1291      12.2054
    1292      11.3157
    1293      11.4513
    1294      12.6073
    1295      12.8513
    1296      12.8131
    1297      12.6806
    1298      12.8717
    1299      12.8128
    1300      12.8477
    1301      11.9270
    1302      12.0970
    1303      11.9033
    1304      11.0521
    1305      11.7684
    1306      12.3251
    1307      10.7238
    1308      11.2126
    1309      12.2121
    1310      11.2838
    1311      11.8773
    1312      11.2067
    1313      11.6302
    1314      11.8890
    1315      11.8994
    1316      11.8224
    1317      12.0972
    1318      11.9375
    1319      12.7280
    1320      12.7057
    1321      12.7321
    1322      12.6857
    1323      11.9270
    1324      12.2339
    1325      12.7863
    1326      12.0010
    1327      12.0612
    1328      11.3775
    1329      11.9702
    1330      13.1342
    1331      13.0893
    1332      11.9489
    1333      11.8261
    1334      12.4936
    1335      11.9525
    1336      11.4452
    1337      12.1994
    1338      12.8751
    1339      12.6551
    1340      11.8074
    1341      12.7849
    1342      13.8509
    1343      12.5444
    1344      11.9777
    1345      11.7184
    1346      12.7040
    1347      11.8678
    1348      12.7110
    1349      11.6717
    1350      12.0376
    1351      12.0125
    1352      12.1926
    1353      12.9886
    1354      11.8832
    1355      10.9881
    1356      10.9384
    1357      10.4824
    1358      12.0160
    1359      10.6523
    1360      10.6467
    1361      11.9101
    1362      10.8546
    1363      11.3518
    1364      10.5527
    1365       9.8695
    1366      11.2522
    1367      10.2574
    1368      10.3976
    1369      10.7362
    1370      11.6081
    1371      11.1131
    1372      12.2013
    1373      11.4534
    1374      11.1581
    1375      11.8117
    1376      13.1593
    1377      12.0867
    1378      11.9485
    1379      13.1979
    1380      12.2538
    1381      12.7922
    1382      12.7695
    1383      12.6539
    1384      12.1033
    1385      13.0293
    1386      13.4213
    1387      13.2490
    1388      13.5700
    1389      13.7805
    1390      13.3283
    1391      13.8466
    1392      12.6287
    1393      12.7278
    1394      12.3731
    1395      11.9210
    1396      12.8449
    1397      12.5750
    1398      11.1904
    1399      11.8886
    1400      11.9561
    1401      12.3994
    1402      13.1685
    1403      12.6242
    1404      13.2230
    1405      11.8708
    1406      12.0308
    1407      11.9729
    1408      11.8378
    1409      13.1710
    1410      12.7194
    1411      12.7102
    1412      12.2743
    1413      11.4482
    1414      10.9309
    1415      11.4512
    1416      11.5970
    1417      12.3469
    1418      12.0412
    1419      12.8798
    1420      13.2081
    1421      14.0396
    1422      13.9256
    1423      13.3196
    1424      13.2610
    1425      13.6388
    1426      13.1553
    1427      13.4576
    1428      12.6124
    1429      12.6401
    1430      12.3491
    1431      12.7747
    1432      13.5341
    1433      12.8378
    1434      13.3570
    1435      12.9043
    1436      12.9368
    1437      13.1534
    1438      13.4116
    1439      14.6430
    1440      14.2474
    1441      14.2640
    1442      13.6342
    1443      13.1185
    1444      12.0923
    1445      13.1499
    1446      12.2752
    1447      11.9865
    1448      13.3075
    1449      12.4574
    1450      13.0834
    1451      13.2832
    1452      13.5350
    1453      14.7828
    1454      13.3209
    1455      14.0021
    1456      12.7931
    1457      12.4577
    1458      12.5457
    1459      12.5615
    1460      12.0060
    1461      11.4922
    1462      13.5176
    1463      12.5877
    1464      11.1681
    1465      11.6346
    1466      13.3864
    1467      13.0116
    1468      12.8426
    1469      11.9039
    1470      12.2018
    1471      10.7616
    1472      12.4794
    1473      11.4237
    1474      12.1011
    1475      13.0269
    1476      12.6096
    1477      12.3753
    1478      10.9584
    1479      12.0935
    1480      11.8818
    1481      11.7109
    1482      11.0015
    1483      12.0287
    1484      11.6468
    1485      12.2188
    1486      13.2738
    1487      12.7908
    1488      12.4966
    1489      12.7467
    1490      12.6830
    1491      11.8503
    1492      12.7263
    1493      12.4581
    1494      12.2050
    1495      11.3908
    1496      12.0693
    1497      12.1409
    1498      12.0522
    1499      11.9812
    1500      12.3813
    1501      12.2482
    1502      12.6361
    1503      11.2804
    1504      11.5654
    1505      12.0814
    1506      12.0209
    1507      12.1384
    1508      12.4638
    1509      12.7208
    1510      12.3291
    1511      12.2358
    1512      11.0279
    1513      11.6044
    1514      11.9592
    1515      11.8387
    1516      11.4349
    1517      11.8824
    1518      12.6652
    1519      11.8448
    1520      12.0322
    1521      11.5116
    1522      11.3475
    1523      11.7493
    1524      11.5561
    1525      10.0661
    1526      11.3778
    1527      10.9136
    1528      11.2039
    1529      10.3983
    1530      10.5763
    1531      11.4834
    1532      12.0842
    1533      11.9920
    1534      11.6835
    1535      11.9017
    1536      11.0773
    1537      13.0238
    1538      12.7417
    1539      12.4813
    1540      12.3233
    1541      12.7671
    1542      12.3087
    1543      12.8009
    1544      13.0026
    1545      12.7245
    1546      12.5489
    1547      12.9958
    1548      12.2940
    1549      11.8631
    1550      12.2755
    1551      11.9263
    1552      12.7836
    1553      12.0602
    1554      12.4836
    1555      12.9337
    1556      11.6300
    1557      11.8161
    1558      11.4982
    1559      12.6311
    1560      11.7402
    1561      11.8281
    1562      11.6510
    1563      11.9415
    1564      12.3587
    1565      11.9168
    1566      12.2247
    1567      12.1777
    1568      12.0928
    1569      11.9065
    1570      13.2052
    1571      12.2696
    1572      12.3458
    1573      10.9998
    1574      11.8206
    1575      11.1933
    1576      11.9851
    1577      11.7033
    1578      12.1654
    1579      13.1447
    1580      13.0421
    1581      11.7484
    1582      12.4371
    1583      11.5922
    1584      11.9946
    1585      11.9127
    1586      12.4061
    1587      12.4691
    1588      11.6598
    1589      11.2726
    1590      12.9166
    1591      11.7155
    1592      10.7330
    1593      11.3978
    1594      11.0744
    1595      11.4552
    1596      10.7799
    1597      11.0783
    1598      11.4746
    1599      12.3490
    1600      12.2536
    1601      11.8047
    1602      11.1373
    1603      12.4634
    1604      11.7074
    1605      11.9685
    1606      12.7990
    1607      12.1970
    1608      12.1294
    1609      11.5777
    1610      10.5799
    1611      10.9964
    1612      12.4033
    1613      12.5592
    1614      11.1888
    1615      12.2963
    1616      11.6611
    1617      10.7907
    1618       9.8953
    1619      10.6953
    1620      10.1934
    1621      10.5497
    1622      11.9143
    1623      10.8154
    1624      10.8747
    1625      10.1629
    1626      11.2106
    1627      10.6105
    1628       9.6109
    1629      11.6285
    1630      11.3376
    1631      10.9220
    1632       9.9384
    1633      10.5408
    1634      11.6806
    1635      10.8934
    1636      11.4720
    1637       9.2303
    1638      10.1224
    1639      10.4188
    1640      12.8405
    1641      10.9339
    1642      11.9435
    1643      12.1400
    1644      10.3341
    1645      11.0759
    1646      11.7756
    1647      12.1561
    1648      10.6415
    1649      10.4541
    1650      12.4810
    1651      12.2164
    1652      11.7586
    1653      11.4000
    1654      12.1550
    1655      11.4701
    1656      12.0137
    1657      11.5936
    1658      11.6713
    1659      12.0365
    1660      12.2953
    1661      12.4853
    1662      12.4668
    1663      13.1305
    1664      12.7021
    1665      12.4154
    1666      12.8411
    1667      12.5641
    1668      13.4774
    1669      12.6226
    1670      12.3469
    1671      12.3020
    1672      13.1960
    1673      12.6861
    1674      11.6970
    1675      13.3156
    1676      13.1992
    1677      13.0258
    1678      12.6477
    1679      13.0480
    1680      13.4523
    1681      12.7973
    1682      12.6765
    1683      12.2692
    1684      12.4279
    1685      11.8386
    1686      12.5121
    1687      11.1129
    1688      11.9961
    1689      11.6972
    1690      12.0669
    1691      11.9155
    1692      11.1129
    1693      12.1473
    1694      11.8060
    1695      11.7071
    1696      11.4998
    1697      11.8108
    1698      12.2186
    1699      11.0881
    1700      11.3992
    1701      11.5354
    1702      12.5192
    1703      12.0019
    1704      12.4934
    1705      11.6919
    1706      12.8717
    1707      12.1895
    1708      12.0691
    1709      12.0928
    1710      12.5520
    1711      11.9783
    1712      12.4153
    1713      11.1912
    1714      11.7624
    1715      12.9393
    1716      11.3040
    1717      12.2315
    1718      10.2636
    1719      12.3730
    1720      11.1851
    1721      11.4286
    1722      11.4512
    1723      11.3752
    1724      11.3333
    1725      11.2067
    1726      11.8820
    1727      11.3290
    1728      11.0938
    1729      10.6472
    1730      10.3047
    1731      10.4387
    1732      11.2403
    1733      10.8335
    1734      10.6455
    1735      11.5254
    1736      10.3640
    1737      11.0393
    1738      11.3383
    1739      11.0429
    1740      10.3557
    1741       9.8530
    1742      10.9433
    1743      10.6271
    1744      10.8210
    1745      10.9551
    1746      11.0314
    1747      10.1303
    1748       9.7331
    1749      10.2403
    1750      10.3722
    1751      10.4226
    1752      11.7441
    1753       9.7647
    1754       9.6428
    1755       9.0813
    1756       9.3671
    1757       9.7258
    1758       9.0936
    1759      10.6445
    1760      10.1483
    1761       9.5754
    1762       9.9020
    1763      10.8019
    1764       9.6773
    1765       9.9898
    1766      10.3222
    1767      10.5656
    1768      10.7662
    1769       9.9337
    1770      11.4728
    1771      11.7932
    1772      10.7365
    1773      12.3183
    1774      11.6818
    1775      12.3249
    1776      11.3402
    1777      10.7125
    1778      11.5573
    1779      11.7338
    1780      11.1902
    1781      10.6741
    1782      10.9540
    1783      10.5854
    1784      11.4646
    1785      10.5568
    1786      10.3240
    1787      10.0561
    1788      10.7739
    1789      10.8241
    1790      11.2175
    1791      10.4020
    1792      11.3121
    1793      11.4249
    1794      12.1929
    1795      10.9172
    1796      11.4670
    1797      11.8894
    1798      11.3490
    1799      11.8639
    1800      12.1092
    1801      12.5870
    1802      11.8097
    1803      12.5590
    1804      12.4189
    1805      12.5673
    1806      12.6723
    1807      11.8132
    1808      12.3969
    1809      12.6068
    1810      12.0475
    1811      12.2556
    1812      11.5445
    1813      11.6581
    1814      12.2031
    1815      11.2001
    1816      11.3487
    1817      11.0328
    1818      11.8370
    1819      11.1143
    1820      11.8922
    1821      11.9423
    1822      11.5162
    1823      12.4668
    1824      11.7035
    1825      13.0021
    1826      11.1513
    1827      12.1326
    1828      12.0346
    1829       9.5135
    1830      10.1060
    1831      10.2923
    1832      11.6564
    1833      11.5355
    1834      11.4516
    1835      11.2005
    1836      10.8714
    1837      10.6875
    1838      10.4653
    1839      12.0275
    1840      13.0886
    1841      12.5819
    1842      12.8767
    1843      11.8769
    1844      11.1642
    1845      11.8124
    1846      11.9496
    1847      11.7098
    1848      12.7252
    1849      12.7372
    1850      13.1704
    1851      11.8407
    1852      12.7943
    1853      13.0524
    1854      11.0366
    1855      11.9032
    1856      12.3602
    1857      11.2605
    1858      12.9252
    1859      12.4676
    1860      11.6638
    1861      11.8571
    1862      11.9087
    1863      12.8223
    1864      12.3318
    1865      11.5475
    1866      11.6445
    1867      12.5408
    1868      12.1490
    1869      11.0747
    1870      11.6645
    1871      12.1721
    1872      11.4814
    1873      12.1151
    1874      11.8804
    1875      12.2140
    1876      11.3882
    1877      10.6455
    1878      10.7293
    1879      10.4395
    1880      10.0390
    1881       9.2107
    1882      10.2521
    1883      11.1268
    1884      10.0559
    1885      10.2843
    1886       9.9106
    1887      10.5005
    1888      10.5913
    1889      10.9215
    1890      10.8192
    1891      11.1651
    1892      12.4782
    1893      11.5784
    1894      12.0855
    1895      11.4789
    1896      10.5304
    1897      11.8486
    1898      11.6482
    1899      12.1057
    1900      12.2351
    1901      11.2620
    1902      12.8331
    1903      12.6299
    1904      12.2314
    1905      12.3519
    1906      12.5506
    1907      12.7881
    1908      12.5663
    1909      12.5233
    1910      12.2393
    1911      12.2617
    1912      12.7052
    1913      12.1281
    1914      12.9101
    1915      13.0524
    1916      13.0883
    1917      12.5667
    1918      11.2215
    1919      11.7744
    1920      11.3718
    1921      12.9239
    1922      11.1236
    1923      11.5519
    1924      12.1009
    1925      11.6575
    1926      11.7032
    1927      11.6152
    1928      12.0962
    1929      12.0136
    1930      10.4538
    1931      11.8755
    1932      12.6000
    1933      11.7973
    1934      11.9937
    1935      11.5178
    1936      11.0536
    1937      11.7972
    1938      11.6893
    1939      12.3951
    1940      10.9337
    1941      11.8117
    1942      12.7236
    1943      11.3345
    1944      12.4454
    1945      11.0595
    1946      12.0511
    1947      10.6794
    1948      10.9152
    1949      12.2947
    1950      12.1260
    1951      11.7012
    1952      10.3770
    1953      10.9301
    1954      11.4012
    1955      12.2865
    1956      11.5763
    1957      10.7520
    1958      11.0818
    1959      10.7186
    1960      11.1322
    1961      11.5114
    1962      11.2874
    1963      11.2725
    1964      11.4224
    1965      11.9907
    1966      10.8389
    1967      11.7887
    1968      11.6622
    1969      12.4924
    1970      11.9903
    1971      11.7503
    1972      12.4257
    1973      12.2917
    1974      12.9646
    1975      13.0041
    1976      12.2447
    1977      13.0437
    1978      12.7577
    1979      12.2852
    1980      13.2238
    1981      12.3385
    1982      12.6519
    1983      12.5399
    1984      11.9134
    1985      12.8507
    1986      12.4646
    1987      11.5739
    1988      11.5584
    1989      11.2173
    1990      12.2382
    1991      12.0002
    1992      11.8142
    1993      12.0075
    1994      12.1290
    1995      11.4911
    1996      11.2553
    1997      11.2285
    1998      11.6413
    1999      11.9737
    2000      11.8131
    2001      10.6383
    2002      10.0871
    2003      11.1080
    2004      11.9008
    2005      12.6467
    2006      12.3990
    2007      11.1883
    2008      11.4446
    2009      11.1522
    2010      10.9991
    2011      11.3269
    2012      11.0976
    2013      10.9131
    2014      10.9814
    2015      12.1245
    2016      11.4805
    2017      11.2055
    2018      11.3551
    2019      12.8018
    2020      11.9593
    2021      12.2472
    2022      11.8622
    2023      11.8821
    2024      12.2688
    2025      12.8003
    2026      12.0949
    2027      11.6075
    2028      12.1417
    2029      11.4395
    2030      11.6341
    2031      11.6094
    2032      11.8362
    2033      12.0521
    2034      11.3883
    2035      12.0627
    2036      11.2825
    2037      11.4738
    2038      11.2949
    2039      12.0840
    2040      11.3012
    2041      12.3044
    2042      11.7250
    2043      12.6901
    2044      11.4204
    2045      11.9737
    2046      11.7102
    2047      11.6523
    2048      11.7280
    2049      11.2867
    2050      11.4998
    2051      11.2577
    2052      10.4681
    2053      11.3252
    2054      11.2723
    2055      12.0745
    2056      11.8648
    2057      10.8448
    2058      11.6918
    2059      12.1236
    2060      11.0518
    2061      10.2349
    2062      10.0847
    2063      10.3386
    2064      11.3169
    2065      10.6199
    2066      11.8427
    2067      12.3908
    2068      11.5165
    2069      11.0953
    2070      11.6266
    2071      11.6269
    2072      10.9706
    2073      10.5487
    2074      10.7841
    2075      11.6639
    2076      11.8074
    2077       9.3331
    2078      10.6551
    2079      10.8232
    2080      10.8337
    2081      10.6756
    2082      10.3675
    2083      10.5047
    2084      11.0808
    2085      12.2659
    2086      12.3373
    2087      11.6765
    2088      11.6415
    2089       9.6486
    2090      11.2242
    2091       8.9960
    2092      10.5138
    2093       9.4404
    2094      10.0269
    2095      10.8475
    2096      11.7635
    2097      11.7739
    2098      10.5888
    2099      11.7913
    2100      11.1609
    2101      10.9209
    2102      12.0351
    2103      10.8825
    2104      12.8512
    2105      10.7895
    2106      10.7732
    2107      11.4479
    2108      10.8290
    2109      11.1336
    2110       9.6334
    2111      10.3989
    2112      11.0717
    2113       9.8748
    2114      11.0123
    2115      11.1004
    2116      11.4912
    2117      11.1249
    2118      11.3039
    2119      10.6031
    2120      10.6495
    2121      11.0619
    2122      10.6670
    2123      10.7602
    2124      11.1290
    2125      11.4669
    2126      10.6040
    2127      11.3920
    2128      10.1025
    2129      10.0057
    2130      11.2259
    2131      11.2504
    2132      12.3352
    2133      10.9188
    2134      10.9957
    2135      12.0368
    2136      11.5098
    2137      10.8954
    2138      10.1722
    2139       9.7809
    2140      10.6100
    2141      11.9662
    2142      11.6017
    2143      11.5800
    2144      10.7381
    2145      11.5410
    2146      11.2468
    2147      10.6083
    2148      10.6165
    2149      11.0055
    2150      11.9169
    2151      10.7771
    2152      12.1044
    2153      12.3481
    2154      11.6053
    2155      11.6527
    2156      12.6852
    2157      12.2142
    2158      11.1410
    2159      11.3932
    2160      11.0930
    2161      11.3151
    2162      11.7391
    2163      10.5883
    2164      11.2975
    2165      11.9852
    2166      11.2639
    2167      10.6721
    2168      11.0706
    2169      12.6717
    2170      11.2731
    2171      11.6463
    2172      12.1019
    2173      12.2165
    2174      11.6867
    2175      11.6601
    2176      11.2863
    2177      11.1262
    2178      11.8875
    2179      11.2694
    2180      10.5139
    2181      10.5928
    2182       9.9180
    2183      10.6007
    2184       8.1785
    2185       9.4283
    2186       9.8000
    2187      10.1557
    2188      10.7149
    2189      10.4199
    2190       9.8257
    2191      10.6576
    2192      11.9152
    2193      10.6957
    2194      11.1499
    2195      12.6624
    2196      11.0093
    2197      10.4151
    2198      11.2910
    2199      10.7274
    2200      10.5016
    2201      10.5638
    2202      10.3096
    2203      10.0939
    2204      11.9575
    2205      11.8895
    2206      12.1134
    2207      12.3103
    2208      12.3548
    2209      12.0537
    2210      12.2500
    2211      11.4237
    2212      11.5471
    2213      11.8829
    2214      11.0058
    2215      12.2659
    2216      10.9806
    2217      11.1847
    2218      10.7070
    2219      12.0334
    2220      10.3886
    2221      10.6167
    2222      11.1521
    2223      10.5208
    2224      10.1213
    2225      10.2104
    2226      11.2723
    2227      12.1802
    2228      11.8344
    2229      12.8828
    2230      11.8323
    2231      11.1437
    2232      11.4652
    2233      13.2996
    2234      12.8370
    2235      11.9779
    2236      12.2555
    2237      11.5111
    2238      11.6299
    2239      11.5050
    2240      11.6793
    2241      11.0786
    2242      11.4677
    2243      10.6851
    2244      12.3607
    2245      11.2331
    2246      12.2335
    2247      11.9673
    2248      11.5048
    2249      11.5156
    2250      12.7990
    2251      11.9401
    2252      10.7898
    2253      11.7224
    2254      11.4750
    2255      11.8684
    2256      11.2387
    2257      11.8235
    2258      10.8134
    2259      10.7900
    2260      11.1539
    2261      12.1384
    2262      11.5096
    2263      11.2752
    2264      11.2744
    2265      10.7660
    2266      12.0283
    2267      12.3037
    2268      10.6406
    2269      12.7543
    2270      10.1106
    2271      11.7290
    2272      11.6185
    2273       9.3825
    2274       9.6008
    2275      10.8592
    2276      12.7587
    2277      11.8147
    2278      11.7707
    2279      10.4051
    2280      12.2289
    2281      12.8298
    2282      10.9794
    2283      11.4446
    2284      12.1240
    2285      10.1483
    2286      11.1518
    2287      11.3233
    2288      10.9501
    2289      11.1917
    2290      10.5318
    2291      10.5412
    2292      10.7543
    2293       9.9977
    2294      10.9438
    2295      10.5272
    2296      10.9154
    2297      11.5865
    2298      10.7837
    2299      11.9516
    2300      12.0530
    2301      11.7067
    2302      10.9945
    2303      10.9554
    2304      10.3184
    2305      11.8718
    2306      11.6003
    2307      11.4176
    2308      11.5548
    2309      11.4602
    2310      11.6279
    2311      10.2795
    2312       9.1444
    2313      10.9106
    2314      11.3901
    2315      12.5114
    2316      12.3678
    2317      11.2752
    2318      11.2759
    2319      10.9499
    2320      11.0580
    2321      11.2460
    2322      10.4099
    2323      11.6888
    2324      10.8540
    2325      11.1640
    2326      10.5921
    2327      11.1924
    2328      12.6146
    2329      12.0721
    2330      11.1881
    2331      11.1816
    2332      12.8897
    2333      12.8972
    2334      13.5185
    2335      11.7914
    2336      12.0636
    2337      11.6867
    2338      13.1512
    2339      11.3663
    2340      11.0078
    2341      11.8059
    2342      11.1878
    2343      11.4681
    2344      11.2462
    2345       9.4938
    2346      10.0787
    2347      10.7300
    2348      10.8871
    2349      10.8382
    2350      11.0088
    2351      10.6224
    2352       9.9366
    2353      10.8055
    2354      10.6036
    2355       9.7696
    2356      10.0104
    2357      10.3839
    2358      10.8839
    2359      10.8374
    2360       8.7383
    2361       9.4202
    2362       9.5503
    2363      10.3686
    2364      10.2413
    2365       9.4353
    2366       9.2778
    2367      10.3434
    2368      10.9195
    2369      11.0312
    2370      10.5241
    2371      10.0737
    2372       9.7468
    2373      10.0663
    2374      10.9686
    2375       9.9022
    2376      10.6001
    2377      10.3847
    2378       9.9853
    2379      10.5973
    2380      10.5487
    2381       9.6747
    2382       9.6656
    2383      10.3299
    2384      10.5422
    2385      10.4908
    2386      11.7909
    2387      10.4216
    2388      11.5494
    2389      11.7820
    2390      11.5540
    2391      10.1269
    2392      11.2713
    2393      10.9594
    2394      10.6966
    2395      12.3317
    2396      12.4165
    2397      12.2168
    2398      12.0789
    2399      12.9391
    2400      12.8007
    2401      11.3137
    2402      11.6817
    2403      11.9331
    2404      12.0672
    2405      12.0058
    2406      11.8623
    2407      11.7081
    2408      12.5869
    2409      12.1178
    2410      12.1223
    2411      11.7069
    2412      11.6950
    2413      11.7106
    2414      11.8484
    2415      10.9509
    2416      11.6971
    2417      11.7595
    2418      12.0115
    2419      11.0346
    2420      10.9220
    2421      11.7767
    2422      10.8291
    2423      10.6862
    2424      11.4075
    2425      11.8692
    2426      11.7965
    2427      11.1854
    2428      11.3897
    2429      11.5909
    2430      10.3453
    2431       9.5589
    2432      11.1544
    2433      11.2693
    2434      11.4805
    2435      11.2798
    2436      10.3767
    2437      11.6558
    2438      12.2587
    2439      12.8225
    2440      11.2749
    2441      11.1098
    2442      11.5184
    2443      11.6534
    2444      11.2983
    2445      10.7172
    2446      10.9604
    2447      12.7612
    2448      12.5594
    2449      11.9688
    2450      11.9926
    2451      12.6415
    2452      12.3951
    2453      11.6938
    2454      11.5624
    2455      10.7819
    2456      10.9519
    2457      11.4382
    2458      11.8333
    2459      11.8890
    2460      12.1474
    2461      10.6424
    2462      10.7038
    2463      12.1942
    2464      11.6007
    2465      11.1208
    2466      10.6906
    2467      11.8617
    2468      10.5377
    2469      11.3977
    2470      11.3749
    2471      11.3968
    2472      11.8926
    2473      11.0637
    2474       9.7882
    2475      10.7717
    2476      11.5748
    2477      10.5403
    2478      10.7702
    2479      11.0261
    2480       9.6482
    2481       9.7025
    2482      12.0525
    2483      11.3179
    2484      11.5332
    2485      12.4921
    2486      12.3340
    2487      12.6986
    2488      12.7334
    2489      12.3456
    2490      11.4389
    2491      12.8519
    2492      12.5657
    2493      13.2707
    2494      12.9681
    2495      10.7602
    2496       9.9318
    2497      11.9694
    2498      12.4565
    2499      10.8074
    2500       9.5232
    2501      11.6247
    2502      11.3716
    2503      11.2042
    2504      11.7671
    2505      11.3251
    2506      12.3515
    2507      12.4560
    2508      11.4379
    2509      10.1808
    2510      11.5995
    2511      12.0575
    2512      12.2245
    2513      10.6245
    2514      10.8988
    2515      11.0803
    2516      12.2041
    2517      10.8284
    2518      10.9675
    2519      10.8503
    2520      10.2064
    2521      11.2015
    2522      10.0821
    2523       9.6586
    2524       8.9113
    2525       8.1272
    2526       9.4035
    2527       8.8251
    2528       8.9460
    2529      10.3672
    2530       9.8880
    2531       9.8929
    2532      10.2687
    2533       9.8681
    2534       9.6420
    2535      10.6426
    2536      11.0510
    2537      10.0272
    2538       9.4634
    2539       9.3489
    2540      10.3861
    2541      10.3928
    2542      10.2756
    2543       9.9405
    2544      10.1695
    2545      10.1716
    2546      10.0116
    2547      10.7022
    2548      11.5092
    2549       9.5816
    2550      10.1440
    2551      10.0515
    2552      10.2506
    2553       9.6713
    2554      11.2664
    2555       9.9773
    2556      10.5587
    2557       9.5454
    2558      11.0011
    2559       9.9209
    2560       9.3597
    2561      10.6736
    2562      11.2035
    2563      11.5610
    2564      11.2896
    2565      10.9468
    2566      11.3765
    2567      10.4855
    2568      10.4729
    2569      10.8746
    2570      12.7777
    2571      11.6184
    2572      12.2199
    2573      12.2950
    2574      11.7439
    2575      13.1106
    2576      12.2410
    2577      12.1278
    2578      13.0087
    2579      12.1208
    2580      11.8808
    2581      12.7150
    2582      11.3031
    2583      12.1940
    2584      11.5508
    2585       9.8913
    2586      10.3560
    2587      10.7548
    2588       9.8595
    2589      10.1796
    2590       9.8698
    2591      10.5505
    2592      10.6028
    2593      10.8006
    2594      11.3143
    2595      11.3504
    2596      12.2352
    2597      12.4291
    2598      10.6870
    2599      10.7574
    2600      11.7082
    2601      11.3815
    2602      12.2646
    2603      12.4105
    2604      11.3539
    2605      11.1795
    2606      11.5470
    2607      11.9487
    2608      11.4587
    2609      11.1576
    2610      10.0915
    2611      10.1865
    2612      10.9241
    2613      11.0259
    2614      11.2147
    2615      12.0124
    2616      11.6911
    2617      11.7695
    2618      13.3647
    2619      13.0106
    2620      12.2176
    2621      12.1133
    2622      12.2363
    2623      12.9158
    2624      10.8433
    2625      11.6433
    2626      10.9942
    2627      11.9322
    2628      11.6644
    2629      11.6910
    2630      10.7892
    2631      10.6560
    2632      11.1345
    2633      11.9086
    2634      11.0693
    2635      11.4178
    2636      11.8124
    2637      11.4866
    2638      11.3031
    2639      10.6999
    2640      11.1780
    2641      10.6075
    2642      10.9177
    2643      10.6787
    2644      10.6733
    2645      10.7062
    2646      10.5166
    2647      11.1264
    2648      12.0981
    2649      11.0338
    2650      12.4871
    2651      11.6785
    2652      12.5907
    2653      11.3504
    2654      10.8219
    2655      12.2372
    2656      11.7096
    2657      11.7233
    2658      11.7046
    2659      12.3341
    2660      12.7671
    2661      12.2306
    2662      11.6695
    2663      12.9315
    2664      11.5681
    2665      11.5500
    2666      11.7929
    2667      12.2700
    2668      11.5040
    2669      11.5904
    2670      11.2072
    2671      11.7133
    2672      10.5515
    2673      12.2746
    2674      11.7153
    2675      11.3626
    2676      11.6268
    2677      12.2935
    2678      12.0236
    2679      11.8564
    2680      11.0563
    2681      11.2764
    2682      12.2871
    2683      12.7760
    2684      11.7309
    2685      11.7225
    2686      12.6667
    2687      11.1574
    2688      12.4571
    2689      12.0829
    2690      12.1250
    2691      11.6357
    2692      11.3251
    2693      10.6023
    2694      11.8877
    2695      12.8614
    2696      12.2753
    2697      11.6839
    2698      12.0822
    2699      12.2036
    2700      12.1622
    2701      11.3564
    2702      12.0369
    2703      12.3835
    2704      12.2904
    2705      11.4649
    2706      11.5249
    2707      12.0748
    2708      12.1444
    2709      11.9472
    2710      11.4768
    2711      10.9737
    2712      10.5737
    2713      10.4506
    2714      11.5486
    2715      10.5886
    2716       9.9630
    2717      10.7903
    2718      10.8871
    2719      11.2020
    2720      11.0150
    2721      11.3005
    2722      11.0432
    2723      11.9311
    2724      11.8282
    2725      11.9565
    2726      11.3523
    2727      11.6546
    2728      10.2886
    2729      10.9284
    2730      11.6156
    2731      10.9476
    2732      11.8311
    2733      10.5822
    2734      11.0084
    2735      12.3736
    2736      11.3328
    2737      11.9940
    2738      10.8993
    2739      11.5878
    2740      11.4274
    2741      10.8491
    2742       9.8889
    2743      11.0867
    2744      11.8266
    2745      11.0910
    2746      11.0252
    2747      11.6990
    2748      11.2977
    2749      10.5194
    2750      10.7078
    2751      10.4179
    2752      12.0410
    2753      11.7738
    2754      12.0804
    2755      11.3497
    2756      11.7570
    2757      11.2331
    2758      10.7041
    2759      11.2761
    2760      11.7642
    2761      12.4482
    2762      12.3312
    2763      12.5133
    2764      13.1906
    2765      11.6204
    2766      11.7114
    2767      11.7291
    2768      12.2423
    2769      12.6553
    2770      11.5309
    2771      12.6077
    2772       9.6384
    2773      11.3283
    2774      11.1484
    2775      11.6167
    2776      10.9527
    2777      11.9744
    2778      12.3046
    2779      11.7743
    2780      12.4770
    2781      11.4737
    2782      11.1893
    2783      11.5476
    2784      11.4691
    2785      11.6289
    2786      11.7642
    2787      12.0699
    2788      11.7852
    2789      11.0852
    2790       9.9629
    2791      10.6023
    2792      10.1725
    2793      12.4933
    2794      10.5046
    2795       9.5240
    2796      10.2427
    2797      10.3059
    2798      10.4821
    2799      12.6725
    2800      11.4902
    2801      11.6527
    2802      11.9358
    2803      11.0143
    2804      10.1402
    2805      10.4198
    2806      11.0686
    2807      11.8861
    2808      11.2455
    2809      11.2522
    2810      10.2759
    2811      11.2559
    2812      11.5137
    2813      11.8436
    2814      11.7877
    2815      11.5098
    2816      11.8198
    2817      11.4155
    2818      10.8075
    2819      10.3790
    2820      11.4968
    2821      12.8975
    2822      12.4651
    2823      12.5296
    2824      12.7164
    2825      10.6494
    2826      10.2916
    2827      11.6697
    2828      10.4950
    2829      10.7520
    2830      10.1557
    2831      10.6650
    2832      12.4486
    2833       9.2743
    2834      10.2485
    2835      11.4323
    2836      10.6684
    2837      10.9472
    2838      11.0701
    2839      10.8235
    2840      10.5126
    2841      10.1216
    2842      10.5186
    2843       9.7706
    2844      10.9912
    2845       9.7248
    2846      10.1723
    2847       9.0223
    2848      10.4060
    2849      10.1677
    2850      10.4492
    2851      10.8005
    2852      11.2168
    2853      11.7922
    2854      10.9964
    2855      10.3736
    2856      10.6015
    2857      10.1256
    2858       9.8533
    2859      11.3610
    2860      11.4911
    2861      10.3910
    2862      10.3511
    2863      11.1838
    2864      11.5384
    2865      11.9745
    2866      10.9172
    2867      10.3185
    2868      10.6597
    2869       8.9358
    2870       8.4771
    2871      10.5271
    2872       9.7663
    2873       9.9146
    2874       8.3954
    2875       8.6529
    2876       9.2415
    2877       9.7293
    2878       9.7659
    2879      10.4075
    2880       9.8394
    2881       9.6133
    2882      11.5692
    2883      11.0988
    2884      11.8802
    2885      10.7737
    2886      11.3712
    2887      10.3034
    2888      10.9156
    2889      12.4514
    2890      12.0967
    2891      13.3080
    2892      12.8230
    2893      12.5866
    2894      12.4156
    2895      11.5859
    2896      12.8933
    2897      11.8188
    2898      11.7440
    2899      10.5031
    2900      11.9340
    2901      11.7504
    2902      10.4345
    2903      10.6512
    2904      10.8507
    2905      11.8347
    2906      10.6046
    2907      11.3045
    2908      11.6317
    2909      11.7722
    2910      10.4862
    2911      12.2568
    2912      11.8220
    2913      12.1158
    2914      11.7828
    2915      12.0608
    2916      12.6289
    2917      11.2122
    2918      10.6917
    2919      11.4599
    2920      11.2790
    2921      10.7785
    2922      11.9026
    2923      11.2430
    2924      11.5855
    2925      11.7379
    2926      11.3285
    2927      11.4386
    2928      11.5392
    2929      10.0638
    2930      10.0394
    2931       9.1359
    2932      10.5265
    2933      11.0618
    2934       9.8549
    2935      11.4429
    2936      10.5780
    2937      10.7722
    2938      10.5314
    2939      10.2820
    2940      10.2643
    2941       9.9311
    2942      10.5853
    2943      10.1743
    2944      10.7593
    2945      11.8094
    2946      11.3911
    2947      10.5106
    2948       9.8505
    2949      10.3332
    2950      10.7865
    2951      10.7011
    2952       9.9720
    2953       9.9105
    2954       9.5045
    2955       9.1875
    2956      10.0074
    2957       9.8328
    2958      10.6950
    2959      10.5055
    2960      10.2838
    2961      10.2528
    2962       9.7461
    2963       9.8858
    2964      11.3054
    2965      10.8635
    2966      12.0730
    2967      11.6849
    2968      10.3989
    2969      10.0758
    2970      10.7515
    2971      11.3181
    2972      11.5086
    2973      10.5630
    2974      10.4577
    2975      10.6144
    2976      10.5534
    2977      11.3704
    2978       9.6885
    2979      10.7881
    2980      10.5235
    2981      10.5995
    2982      10.7863
    2983      10.9184
    2984      11.0225
    2985      10.1937
    2986      10.2680
    2987      10.0780
    2988      10.1446
    2989      11.1899
    2990      10.6030
    2991      10.6260
    2992       9.9476
    2993      10.0380
    2994      10.8358
    2995      10.3351
    2996      10.6046
    2997      10.4094
    2998      10.8329
    2999      11.5000
    3000      12.4207
    3001      12.5051
    3002      10.9078
    3003      12.1472
    3004      12.2816
    3005      12.3442
    3006      11.9980
    3007      12.7672
    3008      11.3690
    3009      11.1494
    3010      11.9188
    3011      10.2332
    3012      10.5260
    3013      10.4980
    3014       9.9131
    3015      11.0826
    3016       9.9113
    3017      10.3054
    3018      11.1999
    3019      11.3356
    3020      11.4137
    3021      10.7336
    3022      10.9806
    3023      11.0747
    3024      11.8178
    3025      11.5521
    3026      10.6077
    3027      11.5102
    3028      11.3583
    3029      11.9751
    3030      12.9918
    3031      12.4788
    3032      12.3798
    3033      11.3331
    3034      12.6623
    3035      12.7954
    3036      12.7207
    3037      12.9368
    3038      12.8172
    3039      11.6659
    3040      10.3909
    3041      11.4056
    3042      11.8664
    3043      10.7141
    3044      12.2717
    3045      11.6700
    3046      12.3639
    3047      12.4693
    3048      11.2922
    3049      11.8930
    3050      12.5091
    3051      11.0627
    3052       9.8741
    3053      10.5492
    3054      10.2229
    3055      10.4850
    3056      11.0627
    3057      10.9594
    3058      11.2253
    3059      12.3320
    3060      12.0627
    3061      11.8020
    3062      11.7729
    3063      12.8302
    3064      11.8860
    3065      11.2027
    3066      11.1600
    3067      11.5736
    3068      11.0843
    3069      10.5301
    3070      11.3180
    3071      10.9336
    3072      11.1156
    3073      10.5498
    3074      12.0809
    3075      12.1217
    3076      11.4269
    3077      11.4050
    3078      11.1109
    3079      11.4332
    3080      10.5953
    3081      10.2739
    3082      10.2274
    3083      11.8112
    3084      10.4079
    3085      11.0043
    3086      11.1963
    3087      10.8953
    3088      11.3771
    3089      10.1514
    3090      11.3027
    3091      10.9661
    3092      11.2771
    3093      11.1624
    3094      11.0414
    3095      10.9760
    3096      10.6926
    3097      10.9666
    3098      11.1363
    3099      11.1490
    3100      12.2196
    3101      10.6045
    3102       9.9838
    3103      10.9919
    3104      10.8017
    3105      11.1678
    3106      12.0918
    3107      11.8804
    3108      11.9483
    3109      12.1977
    3110      12.1629
    3111      11.4184
    3112      12.3599
    3113      11.5234
    3114      10.2408
    3115      10.2079
    3116      10.6631
    3117       9.6719
    3118       9.0707
    3119      10.3581
    3120      10.2991
    3121      11.1636
    3122      10.5660
    3123      10.9888
    3124      11.8217
    3125      10.7215
    3126      11.2534
    3127      11.6923
    3128      10.5089
    3129      11.1726
    3130      10.3797
    3131      11.0517
    3132      11.4644
    3133      12.2849
    3134      12.6194
    3135      13.5025
    3136      11.7678
    3137       9.8714
    3138      11.6109
    3139      11.1040
    3140      11.9391
    3141      10.0899
    3142       9.7573
    3143       9.7810
    3144      10.8248
    3145      10.0221
    3146       8.7061
    3147      10.1840
    3148      10.5771
    3149       9.5178
    3150      10.0020
    3151      10.2765
    3152       9.6349
    3153      10.9719
    3154      11.0331
    3155      10.7040
    3156      11.5809
    3157      10.3203
    3158      11.4799
    3159      10.0487
    3160      11.2431
    3161      11.2793
    3162      12.0453
    3163      11.2814
    3164      11.1360
    3165      11.0617
    3166      11.7112
    3167      11.0143
    3168      12.3994
    3169      11.9695
    3170      11.1622
    3171      10.6916
    3172      10.8399
    3173      10.9703
    3174       9.5686
    3175      11.0094
    3176      10.9904
    3177      11.2049
    3178      12.6661
    3179      12.1444
    3180      11.0418
    3181      11.6678
    3182      10.8139
    3183      11.4961
    3184      11.5804
    3185      11.7931
    3186      11.6347
    3187      10.1761
    3188      11.0108
    3189      11.1711
    3190      11.5428
    3191      11.3030
    3192       9.9799
    3193      10.6521
    3194      10.2551
    3195      12.1840
    3196      13.3080
    3197      12.6522
    3198      12.7119
    3199      11.3282
    3200      11.3986
    3201      11.7573
    3202      10.9736
    3203      10.9827
    3204      10.6529
    3205      10.7103
    3206      11.1542
    3207      11.1838
    3208      11.4508
    3209      10.4638
    3210      11.6618
    3211      10.6372
    3212      10.0014
    3213      10.8449
    3214      10.2571
    3215      10.3433
    3216      10.9748
    3217      10.1667
    3218       9.4126
    3219      10.2404
    3220       9.6229
    3221       9.6974
    3222       9.9797
    3223      10.4789
    3224      10.7244
    3225      11.1516
    3226      10.5736
    3227      11.5506
    3228      12.4668
    3229      13.2702
    3230      12.7419
    3231      11.0807
    3232      11.1562
    3233      11.7675
    3234      11.9408
    3235      11.6364
    3236      11.6530
    3237      12.7638
    3238      11.2531
    3239      12.0002
    3240      11.6465
    3241      12.7437
    3242      12.8167
    3243      12.8614
    3244      14.2236
    3245      13.6051
    3246      13.0889
    3247      13.0606
    3248      13.3916
    3249      12.2028
    3250      12.0864
    3251      12.8867
    3252      12.6567
    3253      13.0598
    3254      13.7038
    3255      13.4541
    3256      13.1524
    3257      12.6326
    3258      12.7211
    3259      12.8162
    3260      12.3808
    3261      12.2014
    3262      11.8380
    3263      12.9991
    3264      13.8109
    3265      14.1587
    3266      13.2054
    3267      13.0487
    3268      12.9268
    3269      12.4609
    3270      12.9484
    3271      12.4272
    3272      12.3117
    3273      11.5257
    3274      12.4251
    3275      11.7487
    3276      12.3672
    3277      12.0449
    3278      11.0086
    3279      11.6787
    3280      11.6559
    3281      12.0949
    3282      11.3891
    3283      11.4550
    3284      10.8507
    3285      10.5599
    3286      11.4366
    3287      11.7980
    3288      12.5436
    3289      12.4065
    3290      12.8059
    3291      11.6233
    3292      11.9540
    3293      11.3447
    3294      11.4328
    3295      10.0562
    3296      11.7114
    3297      11.2905
    3298      11.4237
    3299      11.4219
    3300      11.3894
    3301      12.8853
    3302      11.0553
    3303      10.1090
    3304      11.3784
    3305      11.2137
    3306      11.0093
    3307      10.9160
    3308      11.0759
    3309      11.4606
    3310      12.5086
    3311      11.7214
    3312      11.6684
    3313      11.4935
    3314      10.8922
    3315      11.2576
    3316      11.1045
    3317      10.9105
    3318      12.0014
    3319      12.1577
    3320      12.8533
    3321      11.9781
    3322      12.0811
    3323      12.0104
    3324      11.7544
    3325      12.4527
    3326      12.5158
    3327      10.8705
    3328      11.0034
    3329      10.9621
    3330      10.7403
    3331      10.7332
    3332      11.0993
    3333      11.8924
    3334      12.1240
    3335      11.4444
    3336      12.2054
    3337      11.5747
    3338      12.1332
    3339      11.1145
    3340      12.6384
    3341      13.3452
    3342      12.1274
    3343      12.0973
    3344      12.0395
    3345      11.3791
    3346      12.1593
    3347      12.0032
    3348      12.2589
    3349      12.0240
    3350      10.9678
    3351      11.5635
    3352      12.7272
    3353      12.4010
    3354      10.8446
    3355      10.8139
    3356      12.3337
    3357      12.3729
    3358      13.1465
    3359      12.5309
    3360      11.9289
    3361      11.2800
    3362      12.8759
    3363      12.1439
    3364      12.5951
    3365      12.9224
    3366      12.3165
    3367      11.9905
    3368      12.2526
    3369      12.4769
    3370      12.0575
    3371      12.9211
    3372      13.3407
    3373      12.2911
    3374      12.5158
    3375      11.5212
    3376      11.7169
    3377      12.5000
    3378      12.7290
    3379      11.8822
    3380      12.0128
    3381      11.8254
    3382      13.7536
    3383      12.1159
    3384      12.3287
    3385      11.7681
    3386      12.1974
    3387      12.3030
    3388      11.8748
    3389      12.1731
    3390      11.8968
    3391      12.2260
    3392      12.5768
    3393      11.0202
    3394      12.1646
    3395      10.9328
    3396      11.7361
    3397      10.8244
    3398      12.7374
    3399      11.1214
    3400      11.1172
    3401      10.8579
    3402      11.1866
    3403      11.5543
    3404      12.1399
    3405      12.0566
    3406      10.8258
    3407      11.2706
    3408      11.4314
    3409      10.6969
    3410      12.4414
    3411      11.0293
    3412      10.1215
    3413      11.4664
    3414      11.0849
    3415      12.1875
    3416      11.0579
    3417      10.5220
    3418      10.5952
    3419      10.8100
    3420      11.6060
    3421      12.3669
    3422      10.8264
    3423      11.7477
    3424      11.0728
    3425      12.1877
    3426      11.3646
    3427      11.6121
    3428      10.9050
    3429      10.5260
    3430       9.1041
    3431      12.0152
    3432      10.9354
    3433      11.8051
    3434      11.6959
    3435      12.6435
    3436      11.7813
    3437      12.0591
    3438      11.7406
    3439      11.2367
    3440      12.4662
    3441      11.7165
    3442      11.7645
    3443      11.5946
    3444      11.9411
    3445      11.2135
    3446      10.4738
    3447      10.7530
    3448      11.1399
    3449      11.7560
    3450      11.7307
    3451      10.9962
    3452      11.2604
    3453      10.5827
    3454      10.2050
    3455      10.5798
    3456      10.3015
    3457      10.2092
    3458       9.6151
    3459       9.7282
    3460      10.5845
    3461       9.9684
    3462      10.8853
    3463      10.3529
    3464      11.0749
    3465      11.6252
    3466      11.0377
    3467      11.1838
    3468      10.2383
    3469      11.0282
    3470      11.0139
    3471      10.5728
    3472       9.2541
    3473      10.1799
    3474       9.9128
    3475      10.1967
    3476      11.2095
    3477      11.3951
    3478      10.2053
    3479      10.7811
    3480      10.8243
    3481      10.5637
    3482       9.4147
    3483       9.0148
    3484       8.8332
    3485       9.1008
    3486       9.6189
    3487      10.9059
    3488      11.0533
    3489      10.4289
    3490      11.0147
    3491      10.4530
    3492      10.7736
    3493      10.1929
    3494      10.8104
    3495      10.4612
    3496      11.0214
    3497      10.3539
    3498      12.3744
    3499      11.1354
    3500       9.8603
    3501      10.3376
    3502      10.0621
    3503       9.5799
    3504       9.6064
    3505      10.9458
    3506      11.9150
    3507       8.8601
    3508       9.3511
    3509       9.3107
    3510      10.7824
    3511       9.8770
    3512      10.5612
    3513      10.0196
    3514      10.4659
    3515      10.8901
    3516      10.2725
    3517       9.2194
    3518      10.6142
    3519      10.4737
    3520      10.7453
    3521       9.8105
    3522       9.8546
    3523       9.8658
    3524       9.5379
    3525      10.1338
    3526      11.4979
    3527      10.9788
    3528      11.5579
    3529      10.8572
    3530       9.8432
    3531      10.4883
    3532      10.7747
    3533       9.8053
    3534       8.1018
    3535       9.1942
    3536      11.0052
    3537      10.7780
    3538      10.5156
    3539      10.9319
    3540       9.5298
    3541       9.4364
    3542       9.5280
    3543      10.0486
    3544       9.6924
    3545      10.8739
    3546      10.9522
    3547      11.6633
    3548      11.2961
    3549      11.4173
    3550      11.2924
    3551      10.8234
    3552      10.3992
    3553      10.9986
    3554      10.5367
    3555      11.4864
    3556      11.3126
    3557      10.9423
    3558      11.7748
    3559      10.5515
    3560      10.8503
    3561      10.4102
    3562       9.8121
    3563      10.6236
    3564      10.1146
    3565      11.7798
    3566      11.0927
    3567      11.4896
    3568      11.1292
    3569      10.8882
    3570      11.2748
    3571      11.7724
    3572      11.0050
    3573      12.8309
    3574      12.4692
    3575      11.1321
    3576      11.2338
    3577      10.9752
    3578      12.0134
    3579      11.1414
    3580      11.1007
    3581      12.4548
    3582      11.6573
    3583      10.7646
    3584      10.6552
    3585      11.3421
    3586      10.6305
    3587      10.9969
    3588      10.2012
    3589      11.4221
    3590      11.0140
    3591      11.4209
    3592      10.9577
    3593      10.6551
    3594      10.2147
    3595      10.1514
    3596      10.0733
    3597      11.1199
    3598      11.3058
    3599      10.4180
    3600      10.3573
    3601      11.0183
    3602      10.7179
    3603      11.0843
    3604      10.4084
    3605      10.5857
    3606      10.6957
    3607      11.5573
    3608      11.8824
    3609      10.8895
    3610      11.2948
    3611      11.7919
    3612      11.2733
    3613      12.4732
    3614      10.9583
    3615      11.1577
    3616      11.8680
    3617      10.3953
    3618      10.9213
    3619      10.2076
    3620      11.2235
    3621      11.6883
    3622      10.9918
    3623      12.1291
    3624      11.7001
    3625      11.2298
    3626      10.6336
    3627      12.4236
    3628      10.3885
    3629      10.9262
    3630      10.4764
    3631      11.1673
    3632      11.0560
    3633      11.5543
    3634      12.8548
    3635      12.7109
    3636      13.6899
    3637      12.6208
    3638      11.8692
    3639      12.5567
    3640      12.4430
    3641      10.6379
    3642      10.7997
    3643      11.5853
    3644      11.4922
    3645      12.0786
    3646      10.9365
    3647      11.0764
    3648      12.0544
    3649      11.3602
    3650      11.8313
    3651      11.3152
    3652      10.8038
    3653      10.7459
    3654      11.5855
    3655      11.0700
    3656      10.9936
    3657      12.0652
    3658      11.5950
    3659      11.7088
    3660      12.5113
    3661      11.2829
    3662      12.0419
    3663      10.5931
    3664      10.7413
    3665      11.6301
    3666      11.0057
    3667      12.2302
    3668      11.4566
    3669      11.7769
    3670      13.1233
    3671      12.8087
    3672      12.7572
    3673      12.8731
    3674      13.7432
    3675      13.3661
    3676      12.7405
    3677      13.4568
    3678      11.9805
    3679      12.0545
    3680      12.7700
    3681      12.0023
    3682      12.2814
    3683      12.7774
    3684      12.9026
    3685      12.4034
    3686      13.5385
    3687      13.7602
    3688      12.7366
    3689      12.1010
    3690      13.9099
    3691      13.5347
    3692      13.4075
    3693      12.5240
    3694      14.6985
    3695      13.2463
    3696      12.4885
    3697      13.9640
    3698      13.3592
    3699      14.3691
    3700      13.8749
    3701      13.6661
    3702      12.7578
    3703      13.0006
    3704      12.4656
    3705      11.9770
    3706      12.9917
    3707      13.3676
    3708      13.7559
    3709      12.6954
    3710      13.1232
    3711      12.5119
    3712      13.2522
    3713      12.4336
    3714      12.7898
    3715      13.0781
    3716      14.2204
    3717      13.7285
    3718      13.1896
    3719      12.6068
    3720      12.1512
    3721      12.7302
    3722      12.1495
    3723      12.6745
    3724      12.2051
    3725      12.3054
    3726      11.4117
    3727      11.8965
    3728      12.0689
    3729      12.5870
    3730      11.3404
    3731      11.6862
    3732      12.3650
    3733      11.8917
    3734      11.9157
    3735      11.4478
    3736      12.9345
    3737      11.2705
    3738      13.0194
    3739      12.8664
    3740      13.4778
    3741      12.9812
    3742      12.0587
    3743      13.5637
    3744      12.8581
    3745      12.4858
    3746      12.9033
    3747      12.2003
    3748      12.2367
    3749      11.9206
    3750      12.2230
    3751      11.0749
    3752      12.0995
    3753      11.9076
    3754      12.5219
    3755      12.0448
    3756      12.4295
    3757      11.2810
    3758      11.2321
    3759      11.4131
    3760      10.9041
    3761      11.5868
    3762      11.1772
    3763      12.4627
    3764      12.0923
    3765      11.3045
    3766      11.5488
    3767      11.3844
    3768      11.4131
    3769      11.7228
    3770      13.1073
    3771      11.7436
    3772      12.7798
    3773      12.2820
    3774      11.1751
    3775      11.3103
    3776      11.8395
    3777      10.3196
    3778      10.0024
    3779      11.1212
    3780      12.3302
    3781      11.1222
    3782      11.8845
    3783      10.0968
    3784      11.5830
    3785      11.6123
    3786      11.6570
    3787       9.6156
    3788      10.0550
    3789      10.4900
    3790      11.9437
    3791      10.7921
    3792      11.4682
    3793      11.8523
    3794      12.1387
    3795      12.4016
    3796      11.0973
    3797      12.0793
    3798      12.2349
    3799      12.0819
    3800      12.2377
    3801      12.5374
    3802      11.5863
    3803      11.7791
    3804      11.9852
    3805      10.7685
    3806      11.2282
    3807      10.8282
    3808      11.7856
    3809      11.9901
    3810      11.7418
    3811      12.3862
    3812      11.6159
    3813      11.1075
    3814      12.0521
    3815      11.8225
    3816      11.9572
    3817      12.4279
    3818      11.6060
    3819      11.0793
    3820      12.1228
    3821      11.4207
    3822      11.3465
    3823      10.6074
    3824      12.1838
    3825      12.0733
    3826      10.5830
    3827      10.9424
    3828      11.2388
    3829      11.2145
    3830      11.8252
    3831      11.4203
    3832      12.1742
    3833      12.3747
    3834      11.5472
    3835      11.6839
    3836      11.9966
    3837      11.6836
    3838      12.5158
    3839      12.3755
    3840      12.5940
    3841      11.9388
    3842      12.2669
    3843      12.9084
    3844      13.7226
    3845      12.5233
    3846      11.9863
    3847      13.0985
    3848      11.9409
    3849      11.9283
    3850      13.0559
    3851      12.3606
    3852      11.8207
    3853      11.2774
    3854      11.7001
    3855      11.0286
    3856      11.1843
    3857      12.3029
    3858      11.6266
    3859      10.9558
    3860      11.5380
    3861      11.7649
    3862      11.1927
    3863      12.2501
    3864      11.6650
    3865      12.6152
    3866      11.2244
    3867      12.3638
    3868      10.6118
    3869      11.5210
    3870      11.9730
    3871      11.8275
    3872      12.4310
    3873      11.1237
    3874      11.0756
    3875      11.6587
    3876      10.8792
    3877      10.7490
    3878      11.9909
    3879      12.2569
    3880      11.9086
    3881      12.5491
    3882      12.5398
    3883      13.5609
    3884      13.0640
    3885      12.9097
    3886      13.1017
    3887      12.8947
    3888      12.5734
    3889      12.1071
    3890      12.1007
    3891      11.9748
    3892      11.8358
    3893      11.4658
    3894      11.8281
    3895      12.4268
    3896      12.0167
    3897      10.5947
    3898      10.8086
    3899      11.5138
    3900      11.9144
    3901      11.7687
    3902      12.1620
    3903      11.4171
    3904      12.1050
    3905      11.4689
    3906      11.7751
    3907      12.0407
    3908      11.7193
    3909      12.4629
    3910      10.4478
    3911      10.1147
    3912      11.4638
    3913      11.8521
    3914      11.6874
    3915      11.5536
    3916      10.9356
    3917      10.9284
    3918      10.9542
    3919      11.2714
    3920      10.6231
    3921      11.0892
    3922      12.0217
    3923      12.8089
    3924      12.6431
    3925      11.5438
    3926      11.9838
    3927      11.4819
    3928      11.4424
    3929      11.6389
    3930      12.1067
    3931      11.6563
    3932      11.6626
    3933      11.3041
    3934      12.4785
    3935      12.2990
    3936      13.7255
    3937      13.8102
    3938      12.0993
    3939      12.5679
    3940      11.9795
    3941      11.8733
    3942      11.5424
    3943      12.5209
    3944      11.2174
    3945      11.8419
    3946      12.0845
    3947      13.5328
    3948      12.6617
    3949      12.3378
    3950      12.0511
    3951      12.6565
    3952      11.6424
    3953      11.4501
    3954      11.7445
    3955      12.6121
    3956      12.0516
    3957      11.4426
    3958      12.5052
    3959      11.6412
    3960      11.8917
    3961      12.7367
    3962      12.5220
    3963      12.5150
    3964      12.4494
    3965      11.9209
    3966      11.5629
    3967      11.4565
    3968      11.6214
    3969      12.5893
    3970      12.0572
    3971      10.8589
    3972      11.3278
    3973      11.3175
    3974      12.3774
    3975      12.3795
    3976      11.8278
    3977      11.4253
    3978      12.2980
    3979      12.2900
    3980      12.3218
    3981      12.0318
    3982      11.2808
    3983      11.5340
    3984      11.2250
    3985      10.3385
    3986      11.3594
    3987      11.8412
    3988      11.0102
    3989      10.8214
    3990      11.0686
    3991      11.1419
    3992      12.1441
    3993      12.0140
    3994      10.8931
    3995      10.5525
    3996      10.5268
    3997      10.7102
    3998      11.5636
    3999      12.0406
    4000      10.7752
    4001      11.7652
    4002      11.6044
    4003      12.6210
    4004      12.4052
    4005      11.8810
    4006      11.9195
    4007      12.7860
    4008      12.6205
    4009      12.5421
    4010      12.5556
    4011      12.8956
    4012      11.8719
    4013      11.1204
    4014      11.5734
    4015      11.5088
    4016      11.4407
    4017      12.3125
    4018      12.4745
    4019      11.4465
    4020      11.4663
    4021      11.0766
    4022      11.4187
    4023      11.9189
    4024      13.2753
    4025      12.4195
    4026      12.9486
    4027      13.1728
    4028      12.3173
    4029      12.4996
    4030      13.3897
    4031      13.8712
    4032      12.8642
    4033      12.2388
    4034      12.6696
    4035      12.3278
    4036      12.1566
    4037      12.3963
    4038      11.7803
    4039      11.6396
    4040      12.5638
    4041      12.4553
    4042      13.0341
    4043      12.4155
    4044      12.0007
    4045      12.7790
    4046      12.5162
    4047      13.0872
    4048      12.7635
    4049      11.7545
    4050      11.2267
    4051      12.1660
    4052      11.5987
    4053      11.7800
    4054      12.0082
    4055      11.6286
    4056      12.7567
    4057      11.1247
    4058      11.5755
    4059      11.3844
    4060      12.0026
    4061      11.1794
    4062      11.5019
    4063      11.6017
    4064      11.0141
    4065      11.2897
    4066      11.3416
    4067      11.3696
    4068      10.3688
    4069      10.9039
    4070      11.6925
    4071      11.8884
    4072      13.0302
    4073      12.0636
    4074      11.7603
    4075      12.8458
    4076      11.5682
    4077      12.2482
    4078      11.9262
    4079      12.2458
    4080      12.8644
    4081      10.7890
    4082      11.8074
    4083      11.9816
    4084      11.7629
    4085      11.1839
    4086      11.9211
    4087      11.3996
    4088      11.5929
    4089      10.4047
    4090      12.4155
    4091      11.2035
    4092      12.4944
    4093      11.7028
    4094      13.8425
    4095      14.4050
    4096      13.9521
    4097      13.9381
    4098      13.7933
    4099      12.5275
    4100      13.1131
    4101      12.1602
    4102      12.6480
    4103      12.0893
    4104      12.4826
    4105      12.6793
    4106      12.6707
    4107      13.3464
    4108      12.7360
    4109      13.2893
    4110      11.7931
    4111      12.1995
    4112      11.6264
    4113      11.5110
    4114      11.6639
    4115      10.5303
    4116      11.4307
    4117      10.8201
    4118      12.0771
    4119      11.3758
    4120      11.0317
    4121      11.0376
    4122      11.1340
    4123      11.7547
    4124      11.8145
    4125      13.2349
    4126      11.0767
    4127      11.2411
    4128      11.3307
    4129      12.0241
    4130      11.6864
    4131      11.3071
    4132      11.2617
    4133      11.6117
    4134      12.1088
    4135      11.5991
    4136      11.3573
    4137      11.5712
    4138      12.1781
    4139      12.1898
    4140      12.4038
    4141      12.3399
    4142      11.1338
    4143      11.3586
    4144      11.2531
    4145      10.7856
    4146      10.9356
    4147      10.3272
    4148      10.7962
    4149      10.5975
    4150      10.9057
    4151      11.3002
    4152      11.3337
    4153      11.2284
    4154      10.6396
    4155      11.6124
    4156      10.1719
    4157      11.1592
    4158      11.5752
    4159      11.6395
    4160      11.9416
    4161      10.6969
    4162      11.8783
    4163      10.7717
    4164      11.5338
    4165      11.6221
    4166      12.8087
    4167      12.1698
    4168      12.1475
    4169      10.8518
    4170      11.5904
    4171      11.0019
    4172      11.3101
    4173      10.6774
    4174      10.0674
    4175      11.5368
    4176      11.4590
    4177      11.4971
    4178      10.8925
    4179      10.0996
    4180      11.0079
    4181      11.8972
    4182      12.6517
    4183      11.7709
    4184      12.3312
    4185      12.6088
    4186      12.9120
    4187      12.6577
    4188      11.5949
    4189      10.6128
    4190      10.8436
    4191      11.6150
    4192      10.1045
    4193      10.1606
    4194      11.0094
    4195      11.4158
    4196      11.3726
    4197      11.0890
    4198      11.1694
    4199      11.8763
    4200      11.2570
    4201      12.6449
    4202      11.4433
    4203      12.4326
    4204      11.6144
    4205      11.5591
    4206      11.8068
    4207      11.8619
    4208      12.5341
    4209      10.7948
    4210      12.3526
    4211      12.1109
    4212      11.4024
    4213      12.8344
    4214      12.6547
    4215      12.2960
    4216      11.5327
    4217      11.7164
    4218      10.7028
    4219      10.9904
    4220      11.3462
    4221      12.0391
    4222      11.7646
    4223      11.9995
    4224      11.6811
    4225      12.1760
    4226      12.3470
    4227      12.8437
    4228      12.4533
    4229      12.4344
    4230      11.4305
    4231      11.6649
    4232      12.5027
    4233      12.2322
    4234      12.9162
    4235      12.6450
    4236      12.6413
    4237      12.6930
    4238      12.2261
    4239      12.3202
    4240      12.1180
    4241      11.5380
    4242      10.7634
    4243      10.7039
    4244      13.3101
    4245      11.5362
    4246      11.2676
    4247      12.3264
    4248      11.9600
    4249      11.7133
    4250      12.5905
    4251      12.5727
    4252      12.5280
    4253      11.4405
    4254      11.9542
    4255      11.8919
    4256      12.0337
    4257      11.3745
    4258      11.7532
    4259      12.2546
    4260      11.3320
    4261      12.5767
    4262      13.2741
    4263      12.5999
    4264      12.7125
    4265      13.4320
    4266      13.1383
    4267      13.2965
    4268      13.0040
    4269      13.1310
    4270      13.3536
    4271      12.4367
    4272      13.2759
    4273      13.6104
    4274      13.4333
    4275      13.7160
    4276      12.7384
    4277      13.6017
    4278      13.8334
    4279      13.1289
    4280      12.8250
    4281      12.5084
    4282      12.7258
    4283      12.5370
    4284      12.1906
    4285      12.9111
    4286      13.0113
    4287      12.4474
    4288      13.3430
    4289      13.0055
    4290      13.4385
    4291      13.3618
    4292      13.3664
    4293      13.6513
    4294      12.3704
    4295      12.9527
    4296      13.4229
    4297      13.1509
    4298      13.0720
    4299      13.0374
    4300      12.8762
    4301      13.0274
    4302      14.1593
    4303      14.4783
    4304      14.4398
    4305      14.2705
    4306      14.1155
    4307      13.5500
    4308      13.1344
    4309      13.6840
    4310      13.8469
    4311      13.3484
    4312      13.0953
    4313      13.1246
    4314      12.0297
    4315      11.4400
    4316      11.8671
    4317      11.8834
    4318      11.3146
    4319      11.5275
    4320      11.7033
    4321      11.7744
    4322      11.0256
    4323      12.0326
    4324      11.4830
    4325      10.9282
    4326      10.9049
    4327      11.6161
    4328      12.2821
    4329      11.6999
    4330      12.1754
    4331      11.6386
    4332      10.6135
    4333      11.8626
    4334      12.2772
    4335      12.1928
    4336      11.7941
    4337      12.2826
    4338      11.3943
    4339      11.9339
    4340      11.9189
    4341      12.9790
    4342      12.5579
    4343      11.3440
    4344      11.3569
    4345      12.6357
    4346      12.4797
    4347      11.8654
    4348      12.3434
    4349      10.6587
    4350      12.1119
    4351      11.9804
    4352      11.9159
    4353      11.0800
    4354      13.1177
    4355      11.9950
    4356      11.6997
    4357      12.0439
    4358      11.5836
    4359      11.3809
    4360      10.8935
    4361      11.0341
    4362      11.3449
    4363      11.4660
    4364      11.9383
    4365      11.3737
    4366      12.1840
    4367      12.5593
    4368      11.4074
    4369      11.3579
    4370      11.4828
    4371      11.5579
    4372      13.0685
    4373      12.5519
    4374      11.9542
    4375      12.3028
    4376      12.5902
    4377      12.7504
    4378      12.2161
    4379      11.2497
    4380      11.6492
    4381      12.2876
    4382      11.3693
    4383      10.8094
    4384      12.7120
    4385      10.9673
    4386      11.3910
    4387      11.7710
    4388      11.8242
    4389      12.5895
    4390      12.7666
    4391      13.5060
    4392      12.9977
    4393      12.6934
    4394      12.6790
    4395      12.6752
    4396      11.9170
    4397      12.0638
    4398      12.4594
    4399      12.7935
    4400      12.4224
    4401      12.5937
    4402      13.0615
    4403      14.0501
    4404      12.8422
    4405      13.9754
    4406      13.0890
    4407      12.8761
    4408      12.0598
    4409      11.9402
    4410      11.5833
    4411      12.1872
    4412      10.9686
    4413      11.5516
    4414      13.2320
    4415      12.6790
    4416      13.3864
    4417      12.7540
    4418      13.1049
    4419      13.2251
    4420      12.8634
    4421      12.6108
    4422      12.5624
    4423      12.7268
    4424      12.1557
    4425      11.8917
    4426      13.1522
    4427      13.1216
    4428      13.3803
    4429      13.4906
    4430      12.8105
    4431      13.6514
    4432      13.1858
    4433      13.4486
    4434      14.0748
    4435      13.3870
    4436      11.9051
    4437      12.5991
    4438      12.7120
    4439      13.0224
    4440      13.3112
    4441      13.0702
    4442      12.8730
    4443      12.7376
    4444      12.0389
    4445      12.4631
    4446      11.4961
    4447      11.6228
    4448      11.7271
    4449      12.5002
    4450      12.9981
    4451      13.1261
    4452      12.3406
    4453      12.6125
    4454      12.4919
    4455      11.4565
    4456      12.2328
    4457      12.5906
    4458      11.9649
    4459      12.2065
    4460      12.0631
    4461      12.0228
    4462      12.7008
    4463      12.3123
    4464      12.1054
    4465      12.4143
    4466      12.2996
    4467      12.2862
    4468      11.8950
    4469      12.5370
    4470      12.2497
    4471      12.2113
    4472      13.1680
    4473      12.8814
    4474      12.8386
    4475      13.3701
    4476      13.1496
    4477      12.3273
    4478      12.4890
    4479      12.4388
    4480      12.1646
    4481      12.1623
    4482      11.9450
    4483      11.9544
    4484      11.9373
    4485      11.6894
    4486      11.3822
    4487      12.0846
    4488      11.4764
    4489      11.5357
    4490      10.8617
    4491      12.3436
    4492      12.6704
    4493      12.4393
    4494      12.6008
    4495      12.8994
    4496      11.4595
    4497      12.1338
    4498      10.6546
    4499      11.5619
    4500      11.0647
    4501      11.8795
    4502      10.6141
    4503      11.5822
    4504      12.6499
    4505      11.8788
    4506      11.8696
    4507      11.6227
    4508      12.2828
    4509      11.8495
    4510      10.5908
    4511      11.9047
    4512      10.8307
    4513      12.5822
    4514      12.3967
    4515      11.5521
    4516      12.3230
    4517      12.3726
    4518      11.5664
    4519      11.4941
    4520      11.3774
    4521      11.9244
    4522      11.0508
    4523      12.4171
    4524      11.5987
    4525      11.1278
    4526      11.1577
    4527      11.2839
    4528      11.3326
    4529      11.8758
    4530      11.0489
    4531      10.9591
    4532      10.7222
    4533      11.4900
    4534      10.8869
    4535      11.0406
    4536      12.3579
    4537      11.6454
    4538      11.6230
    4539      11.2742
    4540      10.8642
    4541      10.2023
    4542      12.0742
    4543      11.8854
    4544      12.0139
    4545      12.6765
    4546      12.5052
    4547      13.3897
    4548      13.1640
    4549      11.5495
    4550      12.0948
    4551      12.0943
    4552      11.5835
    4553      12.2758
    4554      12.2150
    4555      12.6150
    4556      11.4436
    4557      11.9924
    4558      11.7659
    4559      12.2665
    4560       9.4007
    4561      11.8348
    4562      11.4714
    4563      11.4788
    4564      11.1451
    4565      11.7302
    4566      10.2470
    4567      11.1453
    4568      10.4513
    4569      10.9392
    4570      12.0183
    4571      11.7422
    4572      12.1022
    4573      11.5269
    4574      11.8786
    4575      11.4053
    4576       9.3663
    4577      11.4230
    4578      10.3101
    4579       9.8431
    4580      10.4922
    4581      10.7618
    4582      10.9318
    4583      11.0322
    4584      11.6824
    4585      11.7974
    4586      11.5538
    4587      11.2721
    4588      11.3910
    4589      11.2521
    4590      11.4065
    4591      11.5241
    4592      11.8046
    4593      11.8375
    4594      12.5218
    4595      13.1238
    4596      12.1614
    4597      12.4075
    4598      12.4740
    4599      12.3242
    4600      11.0277
    4601      12.2037
    4602      11.5315
    4603      12.5634
    4604      13.0643
    4605      11.7299
    4606      11.4834
    4607      11.8902
    4608      11.4753
    4609      11.5506
    4610      11.1762
    4611      11.7862
    4612      11.1675
    4613      12.5611
    4614      11.9207
    4615      10.6206
    4616      10.6892
    4617      12.0096
    4618      12.3938
    4619      12.0658
    4620      11.5962
    4621      11.4159
    4622      11.0647
    4623      11.7725
    4624      11.1141
    4625      11.2371
    4626      10.3375
    4627      11.0371
    4628      10.9866
    4629      10.1429
    4630      10.3718
    4631      10.3329
    4632      10.4987
    4633      11.3094
    4634      11.0556
    4635      10.3814
    4636      10.5880
    4637      11.7207
    4638      11.0107
    4639      12.2457
    4640      12.2617
    4641      12.4573
    4642      12.5073
    4643      12.7465
    4644      11.4691
    4645      11.8294
    4646      12.3884
    4647      12.1226
    4648      11.2645
    4649      12.2874
    4650      10.7129
    4651      10.9038
    4652      10.4673
    4653       9.8793
    4654      11.2793
    4655      11.0510
    4656      11.5280
    4657      11.4033
    4658      11.3666
    4659      12.7173
    4660      12.6678
    4661      11.6416
    4662      12.9078
    4663      13.0572
    4664      12.3287
    4665      10.9674
    4666      11.8449
    4667      11.0366
    4668      11.9163
    4669      11.7478
    4670      12.6032
    4671      12.3918
    4672      12.5225
    4673      13.5377
    4674      13.0462
    4675      12.6313
    4676      12.3367
    4677      12.8117
    4678      13.1460
    4679      12.6932
    4680      12.0027
    4681      11.9575
    4682      12.3174
    4683      13.2148
    4684      12.2411
    4685      12.2784
    4686      12.9223
    4687      12.4563
    4688      12.1723
    4689      11.5085
    4690      11.3763
    4691      11.3843
    4692      12.6500
    4693      12.0265
    4694      11.9967
    4695      12.7262
    4696      12.3684
    4697      12.3954
    4698      11.9618
    4699      11.9766
    4700      11.6336
    4701      11.9932
    4702      13.1317
    4703      12.9023
    4704      13.3658
    4705      12.6323
    4706      12.6310
    4707      12.7044
    4708      13.1406
    4709      12.1603
    4710      11.7559
    4711      11.4160
    4712      11.2220
    4713      10.5471
    4714      11.6775
    4715      10.4684
    4716      10.4633
    4717      11.3087
    4718      11.1428
    4719      11.4307
    4720      10.2178
    4721      10.9726
    4722      11.3027
    4723      11.4060
    4724      10.7596
    4725      10.6532
    4726      10.9329
    4727      11.3017
    4728      11.6010
    4729      10.9157
    4730      11.7406
    4731      11.4708
    4732      10.5500
    4733      10.8181
    4734      10.6634
    4735      11.6510
    4736      11.1519
    4737      10.8587
    4738      10.5854
    4739      11.0083
    4740      11.1759
    4741      11.7917
    4742      11.1599
    4743      11.5205
    4744      10.6028
    4745      11.3919
    4746      10.9500
    4747      11.2671
    4748      11.5834
    4749      10.3952
    4750      10.9121
    4751      11.5514
    4752      11.2394
    4753      10.1733
    4754      10.9219
    4755      10.8381
    4756      10.7209
    4757      12.2518
    4758      12.5135
    4759      11.2764
    4760      12.7131
    4761      12.3597
    4762      12.5268
    4763      12.4666
    4764      12.5023
    4765      12.0328
    4766      11.7937
    4767      11.8770
    4768      11.7746
    4769      11.2219
    4770      11.6387
    4771      12.3409
    4772      11.1982
    4773      11.5978
    4774      12.2674
    4775      12.1878
    4776      11.3313
    4777      12.0665
    4778      12.0592
    4779      12.5799
    4780      12.8363
    4781      12.1067
    4782      10.6456
    4783      11.4778
    4784      10.9958
    4785      11.2911
    4786      11.0059
    4787      12.0273
    4788      12.2835
    4789      11.6865
    4790      12.8269
    4791      12.7235
    4792      12.4519
    4793      12.0092
    4794      12.6831
    4795      12.7841
    4796      12.4722
    4797      12.1458
    4798      11.7624
    4799      12.0625
    4800      12.1378
    4801      11.1271
    4802      10.9622
    4803      11.0924
    4804      11.2083
    4805      10.5872
    4806      10.6636
    4807      10.7642
    4808      10.2952
    4809       9.5971
    4810       9.9987
    4811      11.2507
    4812      10.1211
    4813      10.1434
    4814       9.4921
    4815       9.7923
    4816      10.9616
    4817       9.9636
    4818      10.2470
    4819      10.7190
    4820       9.2937
    4821       9.5446
    4822       9.7065
    4823       9.4776
    4824       9.6348
    4825      10.2724
    4826      10.5628
    4827       9.9855
    4828      10.2148
    4829       9.9688
    4830      10.5824
    4831      10.9668
    4832      10.6745
    4833      11.0247
    4834      11.1188
    4835      10.8677
    4836      10.9388
    4837      10.6551
    4838      11.0528
    4839      11.1452
    4840      10.8735
    4841      10.6559
    4842      10.6495
    4843      11.1267
    4844      11.1734
    4845      10.8290
    4846      10.8059
    4847       9.2433
    4848       8.8699
    4849       9.4806
    4850      10.4761
    4851      10.9125
    4852      11.6889
    4853      11.1738
    4854      11.5101
    4855      10.7631
    4856      10.6320
    4857      10.3891
    4858      11.0488
    4859      10.5635
    4860      11.6489
    4861      10.8994
    4862      10.6130
    4863      10.4265
    4864      10.8842
    4865      10.2861
    4866       9.4281
    4867      10.1786
    4868      10.6844
    4869      11.6498
    4870      11.6751
    4871      11.7123
    4872      10.1350
    4873      10.2151
    4874      10.6547
    4875      11.0249
    4876      10.1684
    4877      10.2346
    4878      10.8328
    4879      10.6070
    4880      11.0901
    4881      11.2833
    4882      10.9833
    4883      10.8495
    4884      11.7699
    4885      11.3295
    4886      12.2036
    4887      10.9337
    4888       9.8180
    4889      10.5848
    4890      10.1781
    4891       9.5414
    4892      10.8381
    4893      10.6329
    4894       9.9729
    4895      11.2053
    4896      10.5230
    4897       9.7060
    4898       8.5870
    4899       9.4731
    4900       9.7276
    4901      10.1343
    4902      10.2530
    4903      10.9008
    4904      11.0284
    4905      11.4509
    4906       9.9985
    4907      10.5225
    4908      10.5635
    4909      10.2521
    4910      10.4629
    4911      11.1795
    4912      11.8722
    4913      11.2143
    4914      11.1715
    4915      10.1079
    4916      10.6009
    4917      11.2587
    4918      10.9075
    4919      11.6224
    4920      10.6983
    4921      10.4894
    4922      10.8799
    4923      11.3629
    4924       9.4564
    4925      11.4755
    4926      11.7011
    4927      12.5187
    4928      11.6813
    4929      11.2396
    4930      12.1696
    4931      12.0125
    4932      12.1723
    4933      11.9511
    4934      12.0674
    4935      12.2084
    4936      11.7476
    4937      11.7436
    4938      11.5066
    4939      10.5845
    4940      11.0822
    4941      10.3022
    4942      11.2734
    4943      10.7038
    4944      10.4726
    4945      10.7288
    4946      11.1434
    4947      11.2828
    4948      10.6490
    4949      10.2547
    4950      10.4518
    4951      10.4731
    4952      10.8203
    4953      10.3975
    4954      11.0278
    4955      10.8326
    4956      12.0742
    4957      11.9148
    4958      11.7740
    4959      11.4574
    4960      12.4426
    4961      10.9999
    4962      11.5281
    4963      11.6324
    4964      11.1840
    4965      10.5949
    4966      11.9083
    4967      12.4195
    4968      12.5560
    4969      12.9472
    4970      11.7526
    4971      12.2577
    4972      12.5846
    4973      11.9640
    4974      11.5267
    4975      11.4850
    4976      10.8972
    4977      12.5279
    4978      12.8816
    4979      12.2716
    4980      11.5712
    4981      11.5924
    4982      11.1896
    4983      11.3574
    4984      11.7102
    4985      10.8802
    4986      10.5921
    4987      10.6871
    4988      10.4449
    4989      10.5900
    4990      11.2060
    4991      11.2904
    4992      10.7154
    4993      10.4412
    4994      11.7573
    4995      11.9941
    4996      11.6230
    4997      11.6382
    4998      11.7502
    4999      12.2990
    5000      12.5572
    5001      13.0246
    5002      13.4450
    5003      12.5478
    5004      13.0063
    5005      13.1167
    5006      12.4891
    5007      12.4719
    5008      13.1152
    5009      12.9440
    5010      12.6037
    5011      12.9023
    5012      13.9333
    5013      12.2271
    5014      12.1953
    5015      13.1052
    5016      13.4088
    5017      12.9572
    5018      13.4090
    5019      12.7856
    5020      12.4014
    5021      12.6849
    5022      11.7796
    5023      12.4302
    5024      11.7545
    5025      12.1828
    5026      12.5135
    5027      12.2297
    5028      12.9070
    5029      12.3919
    5030      12.9574
    5031      12.7553
    5032      13.8212
    5033      12.5357
    5034      12.7609
    5035      12.1378
    5036      11.8188
    5037      12.8018
    5038      11.8960
    5039      12.2891
    5040      13.1536
    5041      12.7964
    5042      12.8140
    5043      12.8347
    5044      12.6464
    5045      12.0611
    5046      11.9385
    5047      12.2364
    5048      11.5665
    5049      10.9148
    5050      12.2301
    5051      11.7114
    5052      10.7528
    5053      10.9551
    5054      11.8072
    5055      12.8505
    5056      11.1580
    5057      11.3531
    5058      11.5647
    5059      12.3411
    5060      11.8628
    5061      11.7555
    5062      11.3954
    5063      11.2052
    5064      11.5367
    5065      11.5291
    5066      12.1114
    5067      11.1587
    5068      12.1268
    5069      12.5136
    5070      11.4738
    5071      12.4638
    5072      13.0319
    5073      13.5970
    5074      11.7694
    5075      12.4212
    5076      12.3090
    5077      13.1592
    5078      11.5594
    5079      12.0292
    5080      12.7946
    5081      12.7275
    5082      12.3511
    5083      10.7122
    5084      11.1718
    5085      10.9193
    5086      10.7935
    5087      10.9666
    5088      10.7649
    5089      12.5185
    5090      11.4275
    5091      10.9304
    5092      11.2154
    5093      11.2972
    5094      11.7732
    5095      12.7414
    5096      12.9622
    5097      11.9460
    5098      11.3670
    5099      11.5774
    5100      11.9601
    5101      12.1461
    5102      11.8599
    5103      12.7513
    5104      13.0247
    5105      13.3771
    5106      13.0933
    5107      14.0006
    5108      12.8750
    5109      13.1281
    5110      12.7186
    5111      12.5785
    5112      11.5180
    5113      12.7345
    5114      11.7185
    5115      12.4463
    5116      12.8235
    5117      12.8417
    5118      13.0520
    5119      13.5338
    5120      13.2529
    5121      12.4479
    5122      12.3112
    5123      12.1681
    5124      11.9749
    5125      11.9350
    5126      11.9850
    5127      10.8289
    5128      11.7344
    5129      11.1407
    5130      11.5402
    5131      11.1145
    5132      11.0129
    5133      11.2725
    5134      10.8477
    5135      10.8301
    5136      11.5002
    5137      10.9027
    5138      11.0628
    5139      12.4437
    5140      11.6197
    5141      11.4441
    5142      11.3071
    5143      10.8535
    5144      11.1680
    5145      11.5221
    5146      10.5881
    5147      10.6244
    5148      11.9346
    5149      10.4660
    5150      11.5710
    5151      10.9741
    5152      12.0863
    5153      12.1003
    5154      11.2093
    5155      11.9810
    5156      13.1598
    5157      11.6852
    5158      13.6701
    5159      12.8108
    5160      13.4577
    5161      12.2731
    5162      13.0405
    5163      11.7969
    5164      12.5658
    5165      11.8624
    5166      11.9991
    5167      11.1973
    5168      13.5309
    5169      12.8029
    5170      13.0794
    5171      12.0120
    5172      12.1409
    5173      12.2581
    5174      12.1251
    5175      12.1019
    5176      13.2020
    5177      12.0829
    5178      11.1872
    5179      11.6878
    5180      12.4038
    5181      11.6100
    5182      10.4070
    5183      10.8852
    5184      11.0161
    5185      10.6334
    5186      10.0596
    5187       9.9840
    5188      10.7491
    5189      10.7633
    5190       9.7931
    5191      10.9273
    5192       9.5383
    5193       9.5646
    5194      10.5627
    5195      11.2318
    5196      11.1331
    5197      10.6360
    5198      11.2377
    5199      11.6727
    5200      12.0190
    5201      11.2396
    5202      10.5750
    5203      11.1921
    5204      11.8407
    5205      11.6977
    5206      11.4956
    5207      11.2289
    5208      11.5696
    5209      11.5090
    5210      11.6289
    5211      12.4804
    5212      10.7673
    5213      11.9664
    5214      12.4105
    5215      11.5674
    5216      12.1695
    5217      11.9500
    5218      11.9472
    5219      12.7020
    5220      12.3129
    5221      12.6023
    5222      11.8823
    5223      12.1054
    5224      12.6875
    5225      12.1025
    5226      11.5604
    5227      11.9021
    5228      11.8979
    5229      12.2845
    5230      12.5901
    5231      12.8645
    5232      11.5411
    5233      11.9746
    5234      11.3649
    5235      11.7379
    5236      12.4188
    5237      12.7100
    5238      12.5565
    5239      11.6728
    5240      11.6741
    5241      12.1260
    5242      11.1652
    5243      12.2866
    5244      11.1520
    5245      11.5486
    5246      11.7949
    5247      12.0342
    5248      12.8350
    5249      12.2385
    5250      12.1395
    5251      12.1606
    5252      11.9939
    5253      11.7437
    5254      12.2751
    5255      12.2058
    5256      11.7706
    5257      10.5931
    5258      11.2922
    5259      10.5449
    5260      10.8749
    5261      11.1549
    5262      11.2440
    5263      11.4130
    5264      11.9116
    5265      11.1871
    5266      11.6874
    5267      11.6286
    5268      11.1753
    5269      12.2996
    5270      10.6432
    5271      11.2510
    5272      10.9774
    5273      10.9985
    5274      11.3960
    5275      10.9658
    5276      12.8121
    5277      12.4470
    5278      12.8585
    5279      12.7457
    5280      11.9373
    5281      10.9720
    5282      10.8606
    5283      11.9571
    5284      11.7296
    5285      12.6005
    5286      12.9227
    5287      12.6681
    5288      12.7173
    5289      12.6557
    5290      12.3107
    5291      12.3345
    5292      12.7983
    5293      12.9767
    5294      12.2028
    5295      11.2867
    5296      11.4537
    5297      11.5384
    5298      12.0686
    5299      12.1759
    5300      11.3057
    5301      11.2905
    5302      11.7120
    5303      12.0080
    5304      11.9074
    5305      12.1525
    5306      11.9340
    5307      11.9646
    5308      12.3462
    5309      12.3550
    5310      12.5437
    5311      12.3268
    5312      12.1047
    5313      10.4560
    5314      10.8815
    5315      11.5734
    5316      11.2859
    5317      12.5004
    5318      11.7189
    5319      11.1694
    5320      11.8488
    5321      12.2710
    5322      11.4496
    5323      11.8410
    5324      12.0209
    5325      11.3906
    5326      12.1737
    5327      11.5802
    5328      12.2969
    5329      12.3989
    5330      12.3410
    5331      11.4173
    5332      11.8792
    5333      12.3866
    5334      12.0005
    5335      11.4096
    5336      11.1011
    5337      10.8373
    5338      11.6922
    5339      12.4945
    5340      10.9892
    5341      11.9968
    5342      11.9685
    5343      11.2282
    5344      11.7654
    5345      12.4383
    5346      12.6626
    5347      12.5743
    5348      11.3721
    5349      12.0400
    5350      12.6439
    5351      12.3678
    5352      11.8882
    5353      11.3846
    5354      12.0802
    5355      12.0595
    5356      11.6914
    5357      11.5043
    5358      11.2762
    5359      11.5212
    5360      12.0511
    5361      12.1583
    5362      12.0716
    5363      12.5415
    5364      12.7597
    5365      12.2350
    5366      12.1687
    5367      11.7814
    5368      12.7695
    5369      12.9718
    5370      12.0269
    5371      11.8698
    5372      12.5462
    5373      12.2585
    5374      12.8633
    5375      12.1828
    5376      11.8465
    5377      11.9700
    5378      11.0380
    5379      11.4736
    5380      12.5478
    5381      11.7867
    5382      12.6307
    5383      12.2584
    5384      11.2722
    5385      12.9950
    5386      12.4324
    5387      12.5702
    5388      12.2910
    5389      12.5196
    5390      12.1916
    5391      12.6223
    5392      12.6471
    5393      11.3716
    5394      12.8618
    5395      14.3003
    5396      12.6247
    5397      12.4928
    5398      12.3526
    5399      12.3446
    5400      12.0687
    5401      13.0100
    5402      12.9404
    5403      12.1912
    5404      11.9806
    5405      11.8969
    5406      12.1761
    5407      12.3159
    5408      12.9777
    5409      12.9648
    5410      12.7572
    5411      12.2295
    5412      13.1767
    5413      12.7264
    5414      13.0392
    5415      12.9893
    5416      12.9812
    5417      12.3120
    5418      12.7907
    5419      13.0031
    5420      12.2430
    5421      12.2399
    5422      12.6897
    5423      11.1571
    5424      12.1444
    5425      11.5943
    5426      11.7873
    5427      12.0800
    5428      13.6011
    5429      13.1995
    5430      10.8705
    5431      11.6470
    5432      12.1864
    5433      12.8064
    5434      11.5013
    5435      11.5583
    5436      11.9785
    5437      12.1711
    5438      12.1953
    5439      11.3863
    5440      12.3521
    5441      12.2654
    5442      12.1712
    5443      12.5548
    5444      12.9043
    5445      12.9622
    5446      12.6252
    5447      12.6622
    5448      12.7558
    5449      13.0974
    5450      11.7175
    5451      12.7959
    5452      12.4614
    5453      12.1922
    5454      12.1381
    5455      12.6932
    5456      12.1827
    5457      12.4710
    5458      12.9193
    5459      11.7212
    5460      12.3543
    5461      12.8565
    5462      12.0925
    5463      12.4839
    5464      12.5752
    5465      11.3373
    5466      11.3022
    5467      11.6692
    5468      11.6940
    5469      10.8162
    5470      11.3270
    5471      11.1837
    5472      11.4950
    5473      12.1187
    5474      11.5647
    5475      11.3663
    5476      10.8725
    5477      11.3150
    5478      11.2485
    5479      11.3542
    5480      11.8478
    5481      12.0672
    5482      12.5248
    5483      11.5718
    5484      11.3485
    5485      11.4076
    5486      11.6596
    5487      11.6694
    5488      12.4808
    5489      11.5300
    5490      12.2970
    5491      11.6622
    5492      11.7977
    5493      12.3257
    5494      12.8612
    5495      12.4654
    5496      12.7913
    5497      12.0370
    5498      12.3639
    5499      13.0382
    5500      11.5498
    5501      12.5740
    5502      12.3822
    5503      12.2028
    5504      12.3363
    5505      12.4915
    5506      13.7740
    5507      11.9182
    5508      11.6587
    5509      12.5162
    5510      11.6024
    5511      11.0233
    5512      11.2132
    5513      11.5101
    5514      10.6295
    5515      11.7392
    5516      11.3646
    5517      12.5812
    5518      13.4181
    5519      13.3564
    5520      13.9393
    5521      13.6003
    5522      13.2506
    5523      12.3495
    5524      12.3180
    5525      12.4351
    5526      12.2731
    5527      12.1943
    5528      11.9527
    5529      11.9768
    5530      12.9228
    5531      12.7608
    5532      12.2941
    5533      13.3414
    5534      12.7242
    5535      12.3822
    5536      12.2181
    5537      11.6410
    5538      12.5214
    5539      11.4177
    5540      12.7901
    5541      11.9303
    5542      12.6219
    5543      12.4780
    5544      12.6559
    5545      13.7056
    5546      12.0444
    5547      13.1757
    5548      12.0495
    5549      12.6911
    5550      13.0332
    5551      12.8561
    5552      13.1441
    5553      12.8908
    5554      12.7752
    5555      12.6680
    5556      12.0731
    5557      12.1193
    5558      11.9830
    5559      12.2328
    5560      12.3382
    5561      12.4894
    5562      12.7483
    5563      12.6809
    5564      11.8165
    5565      12.2377
    5566      11.6012
    5567      11.8713
    5568      11.6224
    5569      11.4202
    5570      11.4094
    5571      10.7346
    5572      12.9471
    5573      10.5374
    5574      10.5367
    5575      11.3430
    5576      12.0895
    5577      12.5555
    5578      12.9877
    5579      11.7364
    5580      12.5593
    5581      12.5738
    5582      12.9073
    5583      13.4209
    5584      13.5790
    5585      13.3885
    5586      12.5034
    5587      12.5615
    5588      13.1562
    5589      13.3976
    5590      12.8062
    5591      12.9879
    5592      13.1999
    5593      13.4257
    5594      12.8239
    5595      11.9606
    5596      12.3936
    5597      12.7401
    5598      12.5521
    5599      11.6105
    5600      12.3219
    5601      11.7467
    5602      12.2421
    5603      11.3274
    5604      12.0871
    5605      12.2362
    5606      12.2479
    5607      12.1578
    5608      12.2113
    5609      12.4599
    5610      12.6023
    5611      12.3386
    5612      11.4002
    5613      11.7668
    5614      11.0678
    5615      11.9748
    5616      10.7011
    5617      11.4018
    5618      11.6526
    5619      11.7492
    5620      10.7389
    5621      11.2287
    5622      11.0866
    5623      11.9584
    5624      11.6588
    5625      11.2170
    5626      12.2112
    5627      12.3812
    5628      10.6449
    5629      11.6156
    5630      12.4738
    5631      11.8760
    5632      11.4825
    5633      12.3726
    5634      12.2015
    5635      12.4355
    5636      13.0245
    5637      12.6844
    5638      13.0831
    5639      12.5265
    5640      13.0886
    5641      12.6190
    5642      12.7044
    5643      12.5919
    5644      11.4777
    5645      12.7217
    5646      12.9059
    5647      11.6265
    5648      12.7689
    5649      12.9886
    5650      13.0522
    5651      12.7430
    5652      12.3767
    5653      12.6033
    5654      11.6411
    5655      12.8953
    5656      11.3076
    5657      12.1825
    5658      12.1692
    5659      12.5707
    5660      11.9976
    5661      11.7795
    5662      12.6229
    5663      12.6711
    5664      12.4295
    5665      12.7526
    5666      12.8853
    5667      11.9758
    5668      11.6703
    5669      12.2288
    5670      12.0133
    5671      12.4551
    5672      11.5837
    5673      11.2311
    5674      12.2043
    5675      11.0237
    5676      12.6065
    5677      12.4124
    5678      12.7903
    5679      12.7405
    5680      12.9210
    5681      12.5639
    5682      12.6682
    5683      13.1811
    5684      12.8016
    5685      11.7371
    5686      12.5368
    5687      11.8336
    5688      12.1517
    5689      11.6460
    5690      12.0373
    5691      11.7415
    5692      13.5046
    5693      12.5598
    5694      12.3749
    5695      11.3173
    5696      12.0143
    5697      11.6392
    5698      12.5461
    5699      11.8557
    5700      12.3749
    5701      11.4962
    5702      12.4688
    5703      11.3721
    5704      11.0494
    5705      11.4084
    5706      11.5671
    5707      10.9258
    5708      11.0294
    5709      10.7019
    5710      12.1593
    5711      11.1424
    5712      11.9432
    5713      10.7154
    5714      11.7528
    5715      11.5126
    5716      11.5410
    5717      11.2002
    5718      11.2815
    5719      10.6889
    5720      11.3699
    5721      11.5001
    5722      11.4329
    5723      11.1464
    5724      11.7711
    5725      12.0314
    5726      12.1089
    5727      12.7138
    5728      12.6797
    5729      12.6162
    5730      12.3773
    5731      12.8244
    5732      13.0216
    5733      13.1975
    5734      13.0757
    5735      13.0010
    5736      12.3410
    5737      12.9903
    5738      12.2066
    5739      13.3173
    5740      11.6452
    5741      12.9523
    5742      13.3740
    5743      12.8516
    5744      12.5202
    5745      12.7961
    5746      12.4966
    5747      12.6155
    5748      11.7429
    5749      11.9326
    5750      11.9033
    5751      12.8116
    5752      11.8693
    5753      13.1243
    5754      12.6184
    5755      13.3941
    5756      12.2603
    5757      11.7942
    5758      12.2580
    5759      12.8165
    5760      13.2336
    5761      12.0658
    5762      12.7258
    5763      12.3387
    5764      12.6827
    5765      12.8565
    5766      13.2606
    5767      12.5791
    5768      11.8971
    5769      12.8192
    5770      11.6887
    5771      12.6175
    5772      11.8984
    5773      11.6664
    5774      11.2811
    5775      12.5987
    5776      11.8004
    5777      12.3010
    5778      11.0820
    5779      11.7591
    5780      12.7302
    5781      12.1640
    5782      12.1436
    5783      11.8853
    5784      11.8100
    5785      12.9975
    5786      11.9800
    5787      12.2281
    5788      11.1879
    5789      12.4474
    5790      11.3233
    5791      11.1473
    5792      11.7995
    5793      11.7894
    5794      11.2230
    5795      11.9809
    5796      11.8454
    5797      12.8995
    5798      11.2231
    5799      11.2793
    5800      11.5342
    5801      11.6628
    5802      10.9876
    5803      12.6311
    5804      11.6249
    5805      12.0550
    5806      11.8652
    5807      11.1615
    5808      10.3901
    5809      11.7883
    5810      11.1769
    5811      10.7655
    5812      12.9829
    5813      11.9174
    5814      12.8353
    5815      11.4752
    5816      10.7224
    5817      11.1290
    5818      11.5750
    5819      12.8485
    5820      11.7042
    5821      11.2919
    5822      10.8896
    5823      11.1072
    5824      11.3497
    5825      11.9454
    5826      11.7330
    5827      11.1547
    5828      11.9406
    5829      11.5491
    5830      11.3024
    5831      12.0841
    5832      11.7748
    5833      12.2357
    5834      12.5173
    5835      11.4598
    5836      12.4128
    5837      11.6403
    5838      12.8113
    5839      12.4172
    5840      11.9775
    5841      12.1971
    5842      11.4411
    5843      11.8057
    5844      11.8494
    5845      12.2388
    5846      11.4264
    5847      12.1127
    5848      11.4120
    5849      11.8481
    5850      12.3754
    5851      12.1351
    5852      10.8472
    5853      11.3475
    5854      11.1618
    5855      12.0016
    5856      12.6314
    5857      12.1017
    5858      12.2670
    5859      11.8591
    5860      11.6687
    5861      11.2683
    5862      12.1006
    5863      11.4071
    5864      11.3928
    5865      11.6329
    5866      11.7880
    5867      11.2659
    5868      11.8726
    5869      12.2561
    5870      12.0932
    5871      12.1087
    5872      12.0655
    5873      13.1645
    5874      13.1846
    5875      12.7429
    5876      11.9570
    5877      12.5718
    5878      12.4083
    5879      12.0013
    5880      12.3233
    5881      12.3053
    5882      11.1836
    5883      11.2446
    5884      12.3231
    5885      11.1174
    5886      10.7644
    5887      11.7115
    5888      11.6732
    5889      11.5170
    5890      11.2847
    5891      10.6442
    5892      11.6953
    5893      11.9775
    5894      12.2102
    5895      11.5581
    5896      10.9895
    5897      11.3883
    5898      11.2369
    5899      10.9340
    5900      10.8060
    5901      11.2405
    5902      10.3276
    5903      11.8610
    5904      12.0607
    5905      11.8924
    5906      11.1029
    5907      10.8015
    5908      11.3827
    5909      11.4494
    5910      10.8761
    5911      11.1722
    5912      11.2474
    5913      11.2547
    5914      11.1206
    5915      11.2181
    5916      10.8834
    5917      10.3758
    5918      10.2406
    5919      11.3549
    5920      10.9595
    5921      11.4395
    5922      11.9591
    5923      12.4292
    5924      12.0669
    5925      11.7618
    5926      11.6700
    5927      11.8114
    5928      11.3817
    5929      11.8496
    5930      10.6672
    5931      10.6605
    5932      11.4482
    5933      11.4880
    5934      10.7157
    5935      11.5271
    5936      11.8126
    5937      12.1077
    5938      11.3268
    5939      12.2137
    5940      12.5325
    5941      11.9342
    5942      11.1589
    5943      12.0593
    5944      11.2742
    5945      11.7335
    5946      12.6271
    5947      11.8430
    5948      12.0317
    5949      11.4627
    5950      13.3124
    5951      11.2138
    5952      12.8818
    5953      11.6221
    5954      11.7958
    5955      11.5400
    5956      12.3643
    5957      12.7569
    5958      12.4903
    5959      12.3023
    5960      12.2733
    5961      12.2358
    5962      12.0036
    5963      12.6574
    5964      11.5665
    5965      12.1285
    5966      11.5141
    5967      12.4176
    5968      12.5448
    5969      13.3791
    5970      12.2958
    5971      12.0442
    5972      12.7227
    5973      12.6592
    5974      12.6095
    5975      12.6603
    5976      12.9650
    5977      12.1435
    5978      13.0314
    5979      13.3011
    5980      12.7619
    5981      12.0652
    5982      11.4045
    5983      12.4069
    5984      11.3799
    5985      12.5388
    5986      12.6739
    5987      12.2715
    5988      12.6967
    5989      12.6558
    5990      11.9815
    5991      12.4859
    5992      11.4529
    5993      12.2726
    5994      12.8950
    5995      12.1637
    5996      12.0196
    5997      12.8021
    5998      11.5515
    5999      12.0707
    6000      11.7159
    6001      11.5600
    6002      11.3416
    6003      11.3119
    6004      11.7776
    6005      11.1079
    6006      10.7940
    6007      11.4220
    6008      10.8570
    6009      12.0291
    6010      11.3876
    6011      12.6056
    6012      11.8108
    6013      12.4713
    6014      12.3293
    6015      11.0671
    6016      11.9438
    6017      12.6261
    6018      12.1602
    6019      11.2738
    6020      11.0768
    6021      11.3529
    6022      10.7604
    6023      12.5083
    6024      11.6628
    6025      12.0774
    6026      11.9897
    6027      11.7995
    6028      12.0017
    6029      10.4713
    6030      11.8500
    6031      12.0381
    6032      11.7711
    6033      10.4718
    6034      12.1943
    6035      11.8352
    6036      11.5638
    6037      11.6929
    6038      11.5427
    6039      12.1530
    6040      12.2620
    6041      13.0298
    6042      12.0423
    6043      12.3358
    6044      11.4585
    6045      11.7810
    6046      12.7406
    6047      12.3324
    6048      11.1771
    6049      11.1887
    6050      11.5375
    6051      11.5860
    6052      11.8039
    6053      12.1328
    6054      11.9797
    6055      11.7945
    6056      10.8681
    6057      11.6028
    6058      10.7877
    6059      11.2757
    6060      11.5292
    6061      11.6309
    6062      11.7491
    6063      12.4175
    6064      11.7455
    6065      12.1904
    6066      11.4042
    6067      11.8803
    6068      11.6892
    6069      11.7413
    6070      11.0670
    6071      12.9500
    6072      12.3562
    6073      12.4547
    6074      12.1228
    6075      11.9464
    6076      12.2603
    6077      11.5077
    6078      11.5858
    6079      11.1142
    6080      12.5465
    6081      11.9318
    6082      12.0192
    6083      11.0745
    6084      12.2219
    6085      11.4419
    6086      11.8246
    6087      12.6782
    6088      12.0053
    6089      11.4930
    6090      12.1615
    6091      11.6876
    6092      10.5266
    6093      11.2977
    6094      11.9640
    6095      11.9536
    6096      11.2776
    6097      12.2246
    6098      11.8657
    6099      10.9197
    6100      12.4031
    6101      12.0343
    6102      11.6754
    6103      12.6756
    6104      11.7828
    6105      12.6400
    6106      11.4675
    6107      12.0023
    6108      10.6688
    6109      10.7206
    6110      10.5814
    6111      12.2956
    6112      12.1520
    6113      11.0494
    6114      10.9636
    6115      11.0119
    6116      11.5661
    6117      10.8208
    6118      11.6925
    6119      11.9865
    6120      11.7633
    6121      12.4917
    6122      11.3660
    6123      12.2129
    6124      11.5286
    6125      11.9693
    6126      12.0322
    6127      11.9404
    6128      11.5747
    6129      10.8041
    6130      11.2539
    6131      10.8684
    6132      12.1384
    6133      10.6882
    6134      11.3009
    6135      10.9304
    6136      12.0502
    6137      12.7015
    6138      11.8709
    6139      11.8493
    6140      12.1436
    6141      11.6313
    6142      11.5828
    6143      10.6761
    6144      11.6848
    6145      11.2272
    6146      11.4456
    6147      11.3310
    6148      11.6461
    6149      12.0519
    6150      12.3558
    6151      11.3580
    6152      12.2009
    6153      11.5605
    6154      12.7079
    6155      11.8364
    6156      12.0020
    6157      12.6078
    6158      11.5857
    6159      12.5595
    6160      11.8863
    6161      12.1176
    6162      11.9632
    6163      11.8446
    6164      12.8894
    6165      12.4139
    6166      12.5783
    6167      12.0581
    6168      11.8793
    6169      12.2951
    6170      12.3122
    6171      11.9074
    6172      12.4318
    6173      12.3965
    6174      12.5253
    6175      12.6563
    6176      12.0797
    6177      12.6382
    6178      12.6028
    6179      12.3647
    6180      12.5294
    6181      12.3175
    6182      13.0531
    6183      11.9503
    6184      12.8024
    6185      13.2166
    6186      12.3056
    6187      12.4686
    6188      11.9521
    6189      11.1039
    6190      11.4894
    6191      12.0365
    6192      12.2999
    6193      11.8086
    6194      11.6365
    6195      11.1717
    6196      12.0388
    6197      11.9735
    6198      12.8002
    6199      13.0422
    6200      12.5887
    6201      12.4210
    6202      11.6089
    6203      12.0488
    6204      11.5446
    6205      11.7812
    6206      12.1864
    6207      10.8257
    6208      12.3910
    6209      11.8069
    6210      10.9976
    6211      11.7020
    6212      11.4720
    6213      11.6604
    6214      11.6247
    6215      11.7018
    6216      11.8368
    6217      11.4612
    6218      11.8373
    6219      11.5938
    6220      12.6325
    6221      11.7125
    6222      12.0173
    6223      12.1502
    6224      11.0495
    6225      11.8290
    6226      12.7883
    6227      12.5360
    6228      12.7969
    6229      12.7301
    6230      12.6332
    6231      12.3531
    6232      11.2856
    6233      11.4355
    6234      10.6087
    6235      12.2537
    6236      11.5991
    6237      10.9513
    6238      11.8944
    6239      10.9510
    6240      12.4280
    6241      11.8460
    6242      11.5879
    6243      11.7633
    6244      12.1926
    6245      12.7629
    6246      11.8895
    6247      11.8198
    6248      11.9153
    6249      12.1568
    6250      12.2314
    6251      11.3933
    6252      11.1257
    6253      11.0918
    6254      11.2600
    6255      11.0477
    6256      11.1486
    6257      11.9060
    6258      10.9523
    6259      11.3100
    6260      11.8548
    6261      11.4675
    6262      11.2284
    6263      11.7347
    6264      11.9133
    6265      10.9803
    6266      10.4208
    6267      11.0139
    6268      11.1258
    6269      10.5492
    6270      11.9637
    6271      11.6590
    6272      11.6424
    6273      10.8155
    6274      10.8327
    6275      11.9753
    6276      11.4554
    6277      12.2519
    6278      12.2021
    6279      12.8001
    6280      12.4556
    6281      12.8395
    6282      11.8537
    6283      12.3691
    6284      12.1657
    6285      12.8885
    6286      13.1966
    6287      13.8104
    6288      13.1702
    6289      11.9863
    6290      12.8031
    6291      12.4408
    6292      11.7354
    6293      12.1016
    6294      11.1830
    6295      11.2250
    6296      11.5159
    6297      10.9378
    6298      10.9195
    6299      11.1835
    6300      11.6040
    6301      12.5198
    6302      12.0517
    6303      12.5023
    6304      11.8982
    6305      11.6080
    6306      13.1189
    6307      10.8080
    6308      11.8693
    6309      11.8647
    6310      12.3723
    6311      12.6180
    6312      12.3575
    6313      13.0308
    6314      12.8516
    6315      12.6987
    6316      12.6972
    6317      12.7038
    6318      12.8660
    6319      12.1870
    6320      11.7513
    6321      11.9971
    6322      12.2203
    6323      12.0313
    6324      11.6295
    6325      11.3931
    6326      12.1339
    6327      11.3647
    6328      11.8634
    6329      11.5662
    6330      11.2884
    6331      11.8175
    6332      12.1909
    6333      12.0743
    6334      12.1572
    6335      13.1192
    6336      12.9017
    6337      13.0739
    6338      11.9291
    6339      12.1918
    6340      12.3708
    6341      12.9789
    6342      12.2789
    6343      11.4998
    6344      11.7835
    6345      11.9374
    6346      13.6538
    6347      12.1565
    6348      11.9649
    6349      11.9119
    6350      12.4512
    6351      12.5559
    6352      11.8668
    6353      12.2687
    6354      12.8301
    6355      12.1436
    6356      11.9406
    6357      13.1273
    6358      12.0932
    6359      11.7131
    6360      11.2361
    6361      11.4711
    6362      12.5501
    6363      11.4686
    6364      11.6875
    6365      11.1795
    6366      11.1783
    6367      11.2000
    6368      11.4742
    6369      11.7185
    6370      11.9367
    6371      11.8579
    6372      11.6645
    6373      11.4618
    6374      12.0255
    6375      12.1269
    6376      10.7077
    6377      11.3769
    6378      11.5103
    6379      11.5969
    6380      12.1304
    6381      12.5037
    6382      12.1341
    6383      12.1027
    6384      11.2653
    6385      11.2917
    6386      11.1660
    6387      12.0520
    6388      12.1401
    6389      10.6106
    6390      12.4187
    6391      12.5991
    6392      12.0006
    6393      11.9306
    6394      12.4018
    6395      12.0574
    6396      12.5905
    6397      12.3410
    6398      13.0815
    6399      11.7326
    6400      12.6131
    6401      12.1217
    6402      12.4554
    6403      12.2479
    6404      12.3729
    6405      12.6146
    6406      13.0552
    6407      11.6761
    6408      11.5230
    6409      13.0616
    6410      12.1820
    6411      13.3366
    6412      12.7568
    6413      11.4962
    6414      11.8986
    6415      11.2412
    6416      11.3812
    6417      11.5993
    6418      11.0353
    6419      12.6886
    6420      11.7697
    6421      11.3460
    6422      11.3753
    6423      10.9723
    6424      11.8451
    6425      11.3780
    6426      12.4955
    6427      12.0898
    6428      11.7415
    6429      11.7752
    6430      12.4734
    6431      12.1916
    6432      13.0944
    6433      12.5599
    6434      12.6679
    6435      12.6465
    6436      11.9905
    6437      11.3197
    6438      13.1857
    6439      12.8538
    6440      12.5575
    6441      13.6826
    6442      12.7796
    6443      12.9449
    6444      12.5414
    6445      12.6134
    6446      12.1871
    6447      12.6707
    6448      12.3604
    6449      12.3779
    6450      12.2700
    6451      12.0835
    6452      11.9094
    6453      11.3394
    6454      12.9702
    6455      11.2375
    6456      11.3621
    6457      11.1264
    6458      11.2384
    6459      11.1050
    6460      10.3204
    6461      12.4244
    6462      11.6769
    6463      12.7665
    6464      11.9916
    6465      11.3806
    6466      12.2962
    6467      11.7070
    6468      10.8274
    6469      11.8094
    6470      11.1729
    6471      11.2531
    6472      11.7016
    6473      11.7507
    6474      11.7461
    6475      13.0239
    6476      11.1644
    6477      13.3409
    6478      13.1215
    6479      12.2533
    6480      13.1495
    6481      13.4914
    6482      13.6446
    6483      12.6502
    6484      11.2181
    6485      12.2320
    6486      13.0905
    6487      11.3765
    6488      12.5697
    6489      11.4149
    6490      11.4754
    6491      12.1233
    6492      11.7140
    6493      10.8148
    6494      12.2249
    6495      11.9801
    6496      11.7241
    6497      10.6522
    6498      10.8188
    6499      12.4341
    6500      11.2570
    6501      11.1790
    6502      12.0069
    6503      11.8333
    6504      12.6340
    6505      11.5037
    6506      11.4756
    6507      12.1421
    6508      11.9026
    6509      11.4519
    6510      11.2824
    6511      10.9496
    6512      11.1897
    6513      11.7905
    6514      11.5007
    6515      11.0571
    6516      11.5204
    6517      12.2157
    6518      12.8912
    6519      12.3534
    6520      11.4340
    6521      12.3392
    6522      12.6472
    6523      12.0015
    6524      12.2663
    6525      11.3834
    6526      11.1813
    6527      12.1991
    6528      11.5259
    6529      11.7833
    6530      11.8857
    6531      11.4924
    6532      11.0299
    6533      10.2384
    6534      11.2652
    6535      10.2191
    6536      11.3538
    6537      10.9613
    6538      10.7784
    6539      10.4739
    6540      10.8459
    6541      10.3387
    6542      10.9642
    6543      11.6258
    6544      12.8191
    6545      12.3529
    6546      13.5493
    6547      12.4569
    6548      12.0518
    6549      11.6009
    6550      11.6090
    6551      11.9251
    6552      11.5797
    6553      12.0725
    6554      11.3296
    6555      11.7763
    6556      12.3153
    6557      13.2781
    6558      11.9186
    6559      12.3501
    6560      12.7296
    6561      12.0044
    6562      12.0712
    6563      11.5573
    6564      11.0896
    6565      11.4968
    6566      12.5017
    6567      11.0460
    6568      11.8195
    6569      11.6845
    6570      11.6624
    6571      12.1198
    6572      12.5248
    6573      12.4910
    6574      12.6576
    6575      12.3230
    6576      12.3028
    6577      12.0765
    6578      11.2247
    6579      12.4331
    6580      12.4208
    6581      13.0705
    6582      12.8042
    6583      12.6088
    6584      11.9822
    6585      12.6637
    6586      12.1418
    6587      12.1116
    6588      12.2513
    6589      12.1609
    6590      12.4266
    6591      12.3983
    6592      12.3298
    6593      12.6666
    6594      11.8432
    6595      11.8864
    6596      11.5783
    6597      12.0383
    6598      12.0739
    6599      12.8240
    6600      12.0496
    6601      11.5203
    6602      10.6012
    6603      11.3045
    6604      10.8235
    6605      10.7300
    6606      11.1705
    6607      11.5329
    6608      11.3654
    6609      12.0741
    6610      11.8441
    6611      12.0073
    6612      10.9381
    6613      11.3779
    6614      12.0008
    6615      11.2902
    6616      11.3892
    6617      11.1693
    6618      11.1208
    6619      10.5177
    6620      10.9935
    6621      12.2414
    6622      10.2776
    6623      11.6493
    6624      11.0415
    6625      11.1707
    6626      11.4540
    6627      11.4196
    6628      12.3514
    6629      11.7601
    6630      11.0551
    6631      11.7469
    6632      12.4278
    6633      11.9041
    6634      12.0536
    6635      11.8347
    6636      11.5907
    6637      11.9850
    6638      12.7310
    6639      12.2848
    6640      12.6681
    6641      12.6627
    6642      11.6342
    6643      11.1567
    6644      12.3811
    6645      11.6221
    6646      12.5821
    6647      11.8771
    6648      12.4112
    6649      11.8104
    6650      12.1000
    6651      11.8504
    6652      11.7884
    6653      12.4752
    6654      12.0110
    6655      11.4978
    6656      12.5034
    6657      11.5755
    6658      11.5978
    6659      10.9514
    6660      11.6827
    6661      12.0466
    6662      11.3241
    6663      11.5373
    6664      11.4373
    6665      11.0838
    6666      10.9046
    6667      12.1541
    6668      11.0584
    6669      10.8968
    6670      10.9041
    6671      12.1493
    6672      12.2108
    6673      11.8965
    6674      12.5876
    6675      12.4536
    6676      12.9973
    6677      12.1856
    6678      11.3771
    6679      12.3590
    6680      12.9400
    6681      12.3203
    6682      12.4483
    6683      12.4945
    6684      11.8336
    6685      12.0788
    6686      12.4453
    6687      11.7679
    6688      11.3975
    6689      12.2359
    6690      11.1875
    6691      12.0602
    6692      11.6698
    6693      10.8406
    6694      11.4127
    6695      11.3269
    6696      11.6185
    6697      10.4568
    6698      12.1601
    6699      11.8234
    6700      11.7620
    6701      10.8104
    6702      11.2645
    6703      11.4128
    6704      11.5942
    6705      12.5565
    6706      12.3274
    6707      11.9402
    6708      11.9139
    6709      12.0580
    6710      12.0765
    6711      11.5261
    6712      11.6315
    6713      12.3807
    6714      12.1039
    6715      12.7558
    6716      11.7230
    6717      10.6253
    6718      11.4866
    6719      10.8557
    6720      11.0905
    6721      10.9540
    6722      11.7376
    6723      11.3223
    6724      11.8571
    6725      11.7996
    6726      11.2098
    6727      11.0797
    6728      12.2849
    6729      11.5791
    6730      11.6849
    6731      11.9028
    6732      12.1538
    6733      11.7291
    6734      12.6813
    6735      13.2523
    6736      12.4337
    6737      12.7170
    6738      11.7534
    6739      12.4289
    6740      12.4545
    6741      12.7181
    6742      12.2252
    6743      13.3123
    6744      13.0952
    6745      13.2668
    6746      13.7125
    6747      13.1598
    6748      12.7456
    6749      11.9579
    6750      13.2351
    6751      11.3339
    6752      11.2256
    6753      12.3109
    6754      12.6656
    6755      12.1635
    6756      12.2241
    6757      12.3981
    6758      12.3427
    6759      12.1042
    6760      10.9854
    6761      11.6514
    6762      11.8030
    6763      11.4864
    6764      12.2609
    6765      11.8178
    6766      10.4526
    6767      11.9173
    6768      12.1708
    6769      12.2371
    6770      10.6814
    6771      10.8346
    6772      11.3011
    6773      11.9422
    6774      11.2735
    6775      11.5478
    6776      11.7980
    6777      11.6134
    6778      12.1389
    6779      12.7018
    6780      11.7787
    6781      12.3104
    6782      13.2046
    6783      11.9152
    6784      10.9544
    6785      11.3240
    6786      12.3078
    6787      12.0851
    6788      12.2279
    6789      12.3986
    6790      12.0077
    6791      12.3833
    6792      11.9365
    6793      12.3237
    6794      12.8816
    6795      13.1887
    6796      13.0026
    6797      12.3275
    6798      12.5335
    6799      12.0095
    6800      12.3053
    6801      12.0789
    6802      12.2138
    6803      12.1597
    6804      11.4334
    6805      12.3019
    6806      12.0754
    6807      11.9718
    6808      11.9942
    6809      11.5431
    6810      12.5163
    6811      12.1250
    6812      11.9942
    6813      11.7255
    6814      11.3391
    6815      12.0050
    6816      11.7482
    6817      12.4737
    6818      12.3455
    6819      12.8673
    6820      13.0316
    6821      12.1265
    6822      12.5090
    6823      12.5851
    6824      11.7938
    6825      11.1652
    6826      11.7139
    6827      11.7393
    6828      12.5619
    6829      12.2463
    6830      11.9703
    6831      12.2524
    6832      12.2915
    6833      11.6233
    6834      12.4538
    6835      13.1452
    6836      11.5380
    6837      11.6975
    6838      11.2664
    6839      11.9249
    6840      11.5676
    6841      12.4213
    6842      11.5662
    6843      11.3871
    6844      10.9819
    6845      11.6355
    6846      11.3175
    6847      10.9224
    6848      10.7989
    6849       9.9904
    6850      11.8988
    6851      11.4534
    6852      12.1888
    6853      11.6628
    6854      11.4406
    6855      11.6143
    6856      12.7855
    6857      11.8026
    6858      12.3459
    6859      11.8921
    6860      11.3916
    6861      11.3872
    6862      12.1601
    6863      11.2378
    6864      11.5620
    6865      12.3031
    6866      11.9133
    6867      12.1212
    6868      12.7280
    6869      11.5392
    6870      12.2840
    6871      11.4172
    6872      10.8749
    6873      11.4489
    6874      10.5895
    6875      11.0576
    6876      10.8360
    6877      11.0478
    6878      11.8554
    6879      12.2253
    6880      12.0649
    6881      12.5408
    6882      11.9179
    6883      11.3760
    6884      12.8149
    6885      12.0003
    6886      11.2444
    6887      12.3892
    6888      12.3749
    6889      13.0274
    6890      12.8082
    6891      12.5978
    6892      12.6448
    6893      12.2246
    6894      12.0903
    6895      11.6113
    6896      10.9518
    6897      12.1890
    6898      12.3863
    6899      11.3893
    6900      12.6361
    6901      12.6810
    6902      12.4063
    6903      12.8909
    6904      12.8014
    6905      12.3044
    6906      13.2475
    6907      12.4483
    6908      11.5931
    6909      11.1936
    6910      11.5453
    6911      12.6697
    6912      11.7080
    6913      11.8509
    6914      12.5075
    6915      12.2660
    6916      12.3086
    6917      11.6860
    6918      12.3689
    6919      11.9424
    6920      12.6406
    6921      12.8002
    6922      11.8905
    6923      12.2211
    6924      12.3065
    6925      12.0745
    6926      12.0152
    6927      11.2244
    6928      12.0565
    6929      11.2392
    6930      11.5464
    6931      11.9339
    6932      12.9422
    6933      12.7268
    6934      12.3325
    6935      12.3660
    6936      13.1020
    6937      12.6154
    6938      11.5835
    6939      12.6752
    6940      12.4961
    6941      12.4964
    6942      12.2440
    6943      11.8743
    6944      12.0132
    6945      11.5534
    6946      11.0590
    6947      11.4849
    6948      11.3399
    6949      10.9865
    6950      10.8412
    6951      11.3071
    6952      12.1299
    6953      11.7134
    6954      12.0597
    6955      13.1992
    6956      11.7821
    6957      11.8378
    6958      11.8099
    6959      11.5305
    6960      11.8155
    6961      11.6271
    6962      11.8907
    6963      12.8030
    6964      11.6391
    6965      12.8373
    6966      12.9013
    6967      13.0123
    6968      12.9610
    6969      12.2844
    6970      12.7952
    6971      12.4932
    6972      12.7029
    6973      11.6338
    6974      12.6188
    6975      11.9397
    6976      12.5966
    6977      12.6294
    6978      12.3024
    6979      12.5212
    6980      12.4476
    6981      11.3687
    6982      12.0762
    6983      12.2847
    6984      12.3865
    6985      12.9095
    6986      12.5950
    6987      12.1048
    6988      12.4087
    6989      12.5817
    6990      12.6503
    6991      13.0865
    6992      12.7282
    6993      12.4013
    6994      11.5886
    6995      12.8345
    6996      12.1033
    6997      12.0613
    6998      11.4377
    6999      12.7398
    7000      12.1557
    7001      11.7583
    7002      12.1468
    7003      13.0052
    7004      11.6409
    7005      12.2910
    7006      11.4510
    7007      12.6801
    7008      11.7418
    7009      11.5738
    7010      11.0166
    7011      12.3264
    7012      11.0562
    7013      11.9200
    7014      11.9981
    7015      10.7638
    7016      11.3831
    7017      11.3977
    7018      10.6401
    7019      12.1390
    7020      11.4437
    7021      10.5214
    7022      10.9305
    7023      10.9009
    7024      10.8331
    7025      11.0262
    7026      10.5782
    7027      11.4945
    7028      12.0035
    7029      12.3059
    7030      11.9094
    7031      11.7448
    7032      11.9221
    7033      12.0066
    7034      11.6135
    7035      13.0169
    7036      12.3484
    7037      12.1090
    7038      13.4125
    7039      13.2826
    7040      11.8701
    7041      12.7328
    7042      12.4465
    7043      12.3324
    7044      12.9167
    7045      11.4277
    7046      11.1386
    7047      11.8404
    7048      11.9698
    7049      12.1163
    7050      12.0363
    7051      11.3578
    7052      12.5980
    7053      12.4751
    7054      11.9988
    7055      12.4066
    7056      12.9583
    7057      13.9097
    7058      12.3282
    7059      13.0631
    7060      12.7263
    7061      13.4992
    7062      11.9979
    7063      12.6916
    7064      11.6909
    7065      12.4369
    7066      11.7119
    7067      11.5084
    7068      12.2354
    7069      12.8974
    7070      11.1552
    7071      12.2755
    7072      11.9103
    7073      11.9399
    7074      10.1630
    7075      11.8490
    7076      11.6018
    7077      11.9306
    7078      11.8130
    7079      11.5804
    7080      11.9681
    7081      10.8661
    7082      10.8068
    7083      11.0027
    7084      11.7916
    7085      11.8313
    7086      11.5730
    7087      11.0342
    7088      11.5834
    7089      12.4790
    7090      11.4636
    7091      11.5794
    7092      11.5525
    7093      13.0223
    7094      12.2871
    7095      12.0964
    7096      11.8777
    7097      11.9080
    7098      11.4263
    7099      11.5136
    7100      12.5641
    7101      12.4120
    7102      12.0034
    7103      11.9503
    7104      12.0691
    7105      13.2616
    7106      12.1223
    7107      12.4120
    7108      11.5208
    7109      11.1793
    7110      10.4874
    7111      11.8668
    7112      10.8421
    7113      11.3348
    7114      10.8936
    7115      12.0580
    7116      11.2363
    7117      10.9946
    7118      11.1490
    7119      11.4973
    7120      11.4803
    7121      11.6228
    7122      11.9144
    7123      10.7998
    7124      11.8187
    7125      12.2709
    7126      12.7752
    7127      12.5389
    7128      11.3999
    7129      10.6125
    7130      11.5732
    7131      11.2771
    7132      11.3987
    7133      12.2522
    7134      13.2303
    7135      11.9377
    7136      12.4117
    7137      12.0329
    7138      13.3267
    7139      13.4370
    7140      12.9805
    7141      12.5652
    7142      11.2957
    7143      11.7344
    7144      13.0899
    7145      12.1483
    7146      12.5399
    7147      12.5987
    7148      12.2382
    7149      13.4063
    7150      13.1546
    7151      11.9315
    7152      12.7493
    7153      12.0632
    7154      11.6653
    7155      13.3184
    7156      11.6611
    7157      11.6936
    7158      12.3471
    7159      12.7020
    7160      12.8924
    7161      12.3711
    7162      12.0781
    7163      12.6286
    7164      13.1552
    7165      12.7627
    7166      13.3427
    7167      13.2033
    7168      13.1219
    7169      13.2246
    7170      12.7962
    7171      12.6796
    7172      12.3369
    7173      12.6436
    7174      12.3222
    7175      13.0082
    7176      12.9389
    7177      12.8272
    7178      13.9099
    7179      13.1303
    7180      13.2277
    7181      13.3201
    7182      12.4811
    7183      12.5978
    7184      12.6589
    7185      12.9378
    7186      12.7707
    7187      12.7779
    7188      11.6895
    7189      13.0503
    7190      12.3725
    7191      13.1429
    7192      12.9452
    7193      12.9616
    7194      11.5581
    7195      12.3330
    7196      12.7043
    7197      11.6919
    7198      11.8925
    7199      12.1174
    7200      12.7065
    7201      12.8895
    7202      12.1285
    7203      12.4212
    7204      11.9228
    7205      11.5154
    7206      11.8226
    7207      11.5433
    7208      11.9196
    7209      12.8952
    7210      13.3710
    7211      12.5742
    7212      12.1019
    7213      12.5909
    7214      12.6871
    7215      12.6896
    7216      11.6931
    7217      11.6695
    7218      12.3194
    7219      12.4662
    7220      11.9160
    7221      12.0297
    7222      12.3460
    7223      12.9876
    7224      12.4416
    7225      13.6083
    7226      11.8821
    7227      12.8858
    7228      13.2444
    7229      13.0232
    7230      13.8226
    7231      12.4875
    7232      12.9719
    7233      13.0973
    7234      12.3246
    7235      11.9721
    7236      12.1810
    7237      12.8746
    7238      12.6789
    7239      11.8127
    7240      12.3734
    7241      11.8789
    7242      12.5112
    7243      11.3273
    7244      11.9108
    7245      13.9692
    7246      13.3032
    7247      12.8675
    7248      13.7245
    7249      13.4667
    7250      13.5354
    7251      13.4300
    7252      13.5279
    7253      14.0421
    7254      13.0898
    7255      14.7760
    7256      13.7191
    7257      13.7315
    7258      13.8662
    7259      12.5367
    7260      13.4790
    7261      12.8422
    7262      13.9510
    7263      13.1111
    7264      13.5931
    7265      13.9865
    7266      14.6572
    7267      13.5882
    7268      13.6561
    7269      13.4356
    7270      14.8654
    7271      13.5234
    7272      12.7488
    7273      13.6078
    7274      12.7341
    7275      11.5020
    7276      12.1316
    7277      11.9612
    7278      11.9624
    7279      12.3409
    7280      12.9163
    7281      13.5903
    7282      14.5961
    7283      12.7853
    7284      13.1256
    7285      13.1335
    7286      12.6545
    7287      12.4501
    7288      12.2011
    7289      12.4316
    7290      11.7833
    7291      10.8431
    7292      12.1466
    7293      10.9236
    7294      11.3946
    7295      11.4597
    7296      11.0884
    7297      10.8045
    7298      10.8986
    7299      11.5695
    7300      11.6478
    7301      11.9239
    7302      12.2502
    7303      10.9336
    7304      12.1420
    7305      12.8372
    7306      11.5710
    7307      12.0746
    7308      12.2087
    7309      10.6358
    7310      11.2907
    7311      11.8013
    7312      12.4277
    7313      12.0336
    7314      11.1077
    7315      11.3627
    7316      11.8947
    7317      12.4111
    7318      12.4767
    7319      12.9200
    7320      12.7467
    7321      12.9503
    7322      12.0859
    7323      11.9353
    7324      12.0468
    7325      11.9179
    7326      11.7191
    7327      13.1575
    7328      12.0212
    7329      12.4596
    7330      12.6626
    7331      11.2195
    7332      12.6046
    7333      11.9198
    7334      12.1260
    7335      12.4873
    7336      11.8923
    7337      12.1002
    7338      12.7968
    7339      12.4854
    7340      12.4259
    7341      13.1788
    7342      12.9823
    7343      13.0576
    7344      12.5972
    7345      12.2926
    7346      13.1156
    7347      11.9515
    7348      13.3249
    7349      12.9392
    7350      11.9028
    7351      12.3063
    7352      12.3160
    7353      12.9246
    7354      12.8143
    7355      12.8395
    7356      13.2444
    7357      13.3670
    7358      12.5812
    7359      13.3264
    7360      13.2339
    7361      12.2950
    7362      12.9390
    7363      12.7746
    7364      12.4167
    7365      11.4200
    7366      11.8983
    7367      13.1790
    7368      12.0730
    7369      12.7051
    7370      12.6466
    7371      12.6467
    7372      12.8753
    7373      12.2998
    7374      11.7443
    7375      11.6954
    7376      11.9652
    7377      12.3218
    7378      12.3547
    7379      12.1612
    7380      12.3052
    7381      12.0523
    7382      12.2953
    7383      12.7308
    7384      12.4653
    7385      11.7372
    7386      12.6952
    7387      12.3419
    7388      12.4408
    7389      12.2634
    7390      12.4192
    7391      12.6757
    7392      12.3887
    7393      12.7088
    7394      12.1971
    7395      12.9312
    7396      13.3849
    7397      12.6973
    7398      11.8787
    7399      11.6425
    7400      11.1904
    7401      12.6890
    7402      11.9926
    7403      11.2933
    7404      11.7094
    7405      11.4231
    7406      11.2846
    7407      11.5367
    7408      11.0117
    7409      11.6610
    7410      11.3294
    7411      10.9466
    7412      11.5975
    7413      11.7751
    7414      11.3882
    7415      12.3159
    7416      11.6502
    7417      11.9732
    7418      11.7498
    7419      11.7164
    7420      12.9292
    7421      12.5235
    7422      12.1545
    7423      12.8132
    7424      12.5610
    7425      11.3939
    7426      12.6298
    7427      12.8981
    7428      11.8345
    7429      11.7710
    7430      12.4386
    7431      12.2007
    7432      12.3152
    7433      13.0141
    7434      12.8905
    7435      12.8604
    7436      12.1645
    7437      13.1032
    7438      12.2272
    7439      13.9210
    7440      12.8820
    7441      12.0064
    7442      12.9450
    7443      12.3806
    7444      12.8889
    7445      11.8019
    7446      11.8819
    7447      11.4594
    7448      11.9814
    7449      12.5179
    7450      13.5186
    7451      11.6509
    7452      11.9624
    7453      12.4068
    7454      11.4624
    7455      12.3224
    7456      12.6064
    7457      12.0381
    7458      12.5096
    7459      12.4773
    7460      11.5753
    7461      11.3593
    7462      11.4810
    7463      12.2764
    7464      11.8727
    7465      12.3115
    7466      10.9678
    7467      12.7319
    7468      11.5419
    7469      12.3676
    7470      12.9604
    7471      12.3064
    7472      12.1500
    7473      13.6695
    7474      12.9997
    7475      13.5455
    7476      12.9364
    7477      12.8084
    7478      13.6450
    7479      12.4829
    7480      12.7510
    7481      13.0457
    7482      12.2611
    7483      12.5375
    7484      12.5138
    7485      11.9198
    7486      13.2520
    7487      13.0691
    7488      12.7727
    7489      13.1099
    7490      13.0888
    7491      14.1979
    7492      12.6252
    7493      12.2974
    7494      13.0433
    7495      13.5343
    7496      12.6383
    7497      13.0348
    7498      13.7695
    7499      13.5555
    7500      12.8690
    7501      11.8087
    7502      12.3772
    7503      12.4484
    7504      13.4704
    7505      12.6485
    7506      12.8341
    7507      12.5002
    7508      12.9075
    7509      12.9916
    7510      13.1097
    7511      12.9809
    7512      13.1277
    7513      12.7740
    7514      13.2244
    7515      13.3061
    7516      14.0095
    7517      13.3077
    7518      12.1882
    7519      12.6956
    7520      12.7433
    7521      12.7347
    7522      13.0337
    7523      12.9839
    7524      12.8361
    7525      12.4701
    7526      12.0415
    7527      12.7796
    7528      13.0432
    7529      11.6319
    7530      13.0243
    7531      12.9627
    7532      12.7331
    7533      13.0530
    7534      12.6102
    7535      12.0046
    7536      12.4720
    7537      11.2309
    7538      12.5339
    7539      12.9043
    7540      12.3201
    7541      12.6526
    7542      12.6511
    7543      11.8942
    7544      12.5373
    7545      13.0691
    7546      12.7015
    7547      11.4637
    7548      12.1228
    7549      11.7049
    7550      12.3350
    7551      13.2005
    7552      12.2177
    7553      13.1681
    7554      12.3042
    7555      13.6965
    7556      12.5857
    7557      12.7469
    7558      13.0117
    7559      13.0377
    7560      11.5590
    7561      12.9308
    7562      12.9353
    7563      12.4795
    7564      13.5249
    7565      13.1066
    7566      12.8801
    7567      12.9916
    7568      12.7040
    7569      13.0928
    7570      12.6729
    7571      13.0943
    7572      13.6502
    7573      13.2231
    7574      13.3795
    7575      13.4336
    7576      13.3855
    7577      13.4658
    7578      12.8513
    7579      13.0118
    7580      12.8263
    7581      12.6922
    7582      13.2824
    7583      13.1591
    7584      13.8569
    7585      13.3744
    7586      12.8004
    7587      13.9008
    7588      13.4046
    7589      14.4704
    7590      12.8002
    7591      11.7768
    7592      12.4643
    7593      12.1982
    7594      12.8135
    7595      13.1550
    7596      11.9241
    7597      12.4058
    7598      11.8037
    7599      12.9297
    7600      11.4625
    7601      12.4784
    7602      12.2771
    7603      12.8285
    7604      12.1221
    7605      12.6236
    7606      13.1977
    7607      12.8992
    7608      12.7172
    7609      12.5745
    7610      12.6639
    7611      13.0500
    7612      13.7152
    7613      13.7122
    7614      14.5179
    7615      14.0766
    7616      13.8445
    7617      13.1674
    7618      13.7885
    7619      13.6612
    7620      13.1580
    7621      13.1629
    7622      12.5349
    7623      13.0315
    7624      12.4128
    7625      13.1925
    7626      12.4922
    7627      13.7052
    7628      13.0652
    7629      14.1516
    7630      12.2501
    7631      13.0436
    7632      12.8098
    7633      11.5805
    7634      12.2065
    7635      11.8990
    7636      13.1495
    7637      13.1861
    7638      12.7988
    7639      12.0076
    7640      11.7536
    7641      11.1635
    7642      12.3492
    7643      12.2362
    7644      12.6487
    7645      12.0220
    7646      11.3889
    7647      11.7176
    7648      12.0674
    7649      12.4914
    7650      12.1120
    7651      12.5113
    7652      12.5348
    7653      11.2433
    7654      12.1794
    7655      12.6565
    7656      12.9310
    7657      13.3216
    7658      12.2424
    7659      12.0197
    7660      12.1770
    7661      12.8575
    7662      12.5700
    7663      12.8866
    7664      12.2933
    7665      11.5657
    7666      12.4754
    7667      12.1416
    7668      12.4078
    7669      11.5898
    7670      10.3856
    7671      12.0618
    7672      12.4933
    7673      11.9467
    7674      11.9889
    7675      11.3286
    7676      10.7854
    7677      11.2669
    7678      12.1653
    7679      11.8498
    7680      12.1860
    7681      11.9807
    7682      11.4152
    7683      11.0224
    7684      11.1961
    7685      10.8371
    7686      10.2009
    7687       9.8465
    7688      10.8703
    7689      11.6987
    7690      11.4092
    7691      11.7021
    7692      11.1427
    7693      10.7728
    7694      10.7172
    7695      10.9947
    7696      11.8407
    7697      11.9752
    7698      12.6686
    7699      11.9492
    7700      11.8348
    7701      12.0175
    7702      11.7926
    7703      12.0674
    7704      11.9279
    7705      12.1042
    7706      10.9196
    7707      11.7622
    7708      12.7390
    7709      12.5158
    7710      12.4651
    7711      11.8417
    7712      12.4237
    7713      12.7541
    7714      11.7731
    7715      13.2241
    7716      11.8002
    7717      12.2294
    7718      11.4550
    7719      11.6099
    7720      13.0806
    7721      12.5432
    7722      12.2889
    7723      12.2376
    7724      12.6345
    7725      12.5253
    7726      11.1242
    7727      12.0046
    7728      12.2459
    7729      12.1070
    7730      11.9125
    7731      11.9526
    7732      12.8815
    7733      12.1372
    7734      11.0008
    7735      12.0192
    7736      11.9442
    7737      11.5087
    7738      11.9659
    7739      12.0590
    7740      11.3994
    7741      12.3218
    7742      12.0888
    7743      11.3333
    7744      12.1877
    7745      11.6099
    7746      11.2990
    7747      10.7074
    7748      10.8966
    7749      11.0098
    7750      10.5505
    7751      11.4201
    7752      11.6693
    7753      11.3047
    7754      10.9511
    7755      11.4293
    7756      10.4411
    7757      10.9915
    7758      10.8859
    7759      10.8958
    7760      11.8025
    7761      11.2914
    7762      11.2982
    7763      12.0612
    7764      11.3638
    7765      11.4327
    7766      11.2391
    7767      10.5233
    7768      11.2701
    7769      12.2985
    7770      11.9345
    7771      12.8085
    7772      11.8373
    7773      12.1411
    7774      10.7372
    7775      11.4561
    7776      11.5821
    7777      11.2456
    7778      10.8052
    7779      11.0443
    7780      11.7894
    7781      11.9624
    7782      11.7499
    7783      10.3515
    7784      11.5968
    7785      10.6143
    7786      11.5843
    7787      10.8086
    7788      11.4783
    7789      11.8260
    7790      11.8785
    7791      12.0229
    7792      13.0073
    7793      12.1672
    7794      11.4609
    7795      12.7769
    7796      12.7383
    7797      12.4222
    7798      11.3325
    7799      11.4220
    7800      11.9876
    7801      12.7412
    7802      12.3426
    7803      11.9232
    7804      12.1276
    7805      11.3280
    7806      11.7041
    7807      10.8928
    7808      10.2696
    7809       9.7397
    7810      10.8141
    7811      10.8941
    7812      10.6304
    7813      10.7710
    7814      11.3132
    7815      11.6654
    7816      11.8942
    7817      10.9496
    7818      12.0198
    7819      10.8797
    7820      11.2693
    7821      11.7722
    7822      12.3289
    7823      10.9813
    7824      11.3986
    7825      11.4644
    7826      12.0816
    7827      12.5299
    7828      13.0264
    7829      12.4365
    7830      13.0611
    7831      12.6107
    7832      13.0633
    7833      12.9745
    7834      13.4144
    7835      11.8431
    7836      13.4282
    7837      13.5591
    7838      13.2117
    7839      13.0748
    7840      12.9405
    7841      13.2857
    7842      11.1243
    7843      11.7920
    7844      11.4406
    7845      12.6085
    7846      11.8438
    7847      12.4862
    7848      11.3227
    7849      13.0673
    7850      12.6751
    7851      12.4751
    7852      12.9928
    7853      12.1242
    7854      12.5784
    7855      12.8094
    7856      11.2125
    7857      11.7527
    7858      12.2988
    7859      12.4141
    7860      11.8421
    7861      12.3030
    7862      11.9317
    7863      12.0238
    7864      11.7198
    7865      11.7117
    7866      11.9789
    7867      11.7271
    7868      11.7367
    7869      11.2086
    7870      12.1857
    7871      12.2262
    7872      12.3332
    7873      12.5875
    7874      12.3246
    7875      12.1522
    7876      11.8862
    7877      11.4788
    7878      11.8968
    7879      11.2921
    7880      10.7736
    7881      11.7188
    7882      11.2968
    7883      11.2150
    7884      11.7460
    7885      11.8071
    7886      13.2261
    7887      12.4637
    7888      11.7102
    7889      11.7841
    7890      12.7825
    7891      12.4357
    7892      12.5237
    7893      11.5286
    7894      11.4172
    7895      13.1452
    7896      12.4511
    7897      12.7110
    7898      13.7542
    7899      12.1779
    7900      12.0617
    7901      12.2278
    7902      13.1303
    7903      12.6900
    7904      12.3368
    7905      13.3755
    7906      12.8900
    7907      13.3746
    7908      13.8396
    7909      13.9981
    7910      11.8628
    7911      13.3335
    7912      13.1644
    7913      12.9406
    7914      12.5149
    7915      12.0918
    7916      13.3517
    7917      12.5853
    7918      12.9911
    7919      11.7751
    7920      12.5248
    7921      13.8890
    7922      13.4382
    7923      12.4998
    7924      13.4636
    7925      13.1919
    7926      13.2102
    7927      11.7339
    7928      10.8398
    7929      12.8046
    7930      12.7987
    7931      12.4499
    7932      12.7422
    7933      13.7087
    7934      11.8837
    7935      12.9781
    7936      11.7817
    7937      12.5911
    7938      11.0016
    7939      11.5349
    7940      12.4497
    7941      12.3249
    7942      11.4783
    7943      12.3150
    7944      12.9404
    7945      13.0178
    7946      12.1371
    7947      10.9652
    7948      12.1576
    7949      12.1103
    7950      13.6631
    7951      12.1826
    7952      12.9002
    7953      12.9737
    7954      12.9836
    7955      13.3311
    7956      13.6698
    7957      12.5197
    7958      11.7404
    7959      12.8429
    7960      11.7231
    7961      12.7170
    7962      12.4838
    7963      12.0152
    7964      12.7190
    7965      13.5063
    7966      12.2397
    7967      12.4388
    7968      11.4397
    7969      12.5870
    7970      11.8401
    7971      12.1152
    7972      12.5476
    7973      13.2177
    7974      12.1116
    7975      12.2736
    7976      12.6876
    7977      12.2021
    7978      12.6947
    7979      12.3467
    7980      11.5704
    7981      13.0043
    7982      12.8681
    7983      13.2712
    7984      13.5909
    7985      12.7159
    7986      12.2374
    7987      13.4629
    7988      12.7916
    7989      12.7443
    7990      12.2674
    7991      12.5138
    7992      12.7545
    7993      12.8528
    7994      10.6554
    7995      11.9249
    7996      12.6133
    7997      12.8637
    7998      11.8384
    7999      11.4797
    8000      11.4754
    8001      12.1660
    8002      11.6697
    8003      12.0453
    8004      10.7490
    8005      11.5785
    8006      12.0371
    8007      11.7801
    8008      11.0727
    8009      11.5869
    8010      12.0320
    8011      11.0042
    8012      11.0220
    8013      12.7576
    8014      10.6183
    8015      10.9270
    8016      11.3581
    8017      12.0530
    8018      11.4330
    8019      11.8425
    8020      11.9248
    8021      12.1677
    8022      11.6704
    8023      12.6473
    8024      11.9722
    8025      12.0562
    8026      11.5493
    8027      10.8639
    8028      11.4390
    8029      11.4155
    8030      11.4442
    8031      10.1468
    8032      11.7884
    8033      11.8350
    8034      11.7472
    8035      11.5633
    8036      11.7167
    8037      12.1870
    8038      11.1796
    8039      12.1757
    8040      11.0909
    8041      11.3737
    8042      11.6956
    8043      11.4658
    8044      11.2337
    8045      11.5760
    8046      10.9393
    8047      11.0111
    8048      11.7276
    8049      11.8622
    8050      11.4683
    8051      11.4856
    8052      11.3849
    8053      11.5284
    8054      11.8540
    8055      11.4324
    8056      11.0440
    8057      11.0810
    8058      11.3709
    8059      11.9655
    8060      11.0497
    8061      11.3903
    8062      11.4803
    8063      11.2304
    8064      10.8985
    8065      10.6389
    8066      11.5530
    8067      12.1128
    8068      11.8594
    8069      11.3122
    8070      10.8674
    8071      11.4069
    8072      11.4378
    8073      11.3248
    8074      11.9329
    8075      12.5243
    8076      11.3925
    8077      11.6641
    8078      12.1898
    8079      10.7124
    8080      12.2789
    8081      11.5669
    8082      11.0457
    8083      11.7021
    8084      11.3167
    8085      11.5529
    8086      11.8104
    8087      10.8503
    8088      11.5790
    8089      11.2682
    8090      11.4585
    8091      12.2395
    8092      11.4906
    8093      12.2226
    8094      11.7364
    8095      11.7553
    8096      12.2697
    8097      12.3716
    8098      11.8141
    8099      12.0138
    8100      11.4689
    8101      11.3195
    8102      11.3588
    8103      10.9831
    8104      11.1862
    8105      11.4827
    8106      12.2628
    8107      11.9503
    8108      11.7595
    8109      12.5535
    8110      11.9425
    8111      12.3211
    8112      11.5564
    8113      11.2889
    8114      11.2336
    8115      11.3466
    8116      12.6476
    8117      12.8367
    8118      12.9706
    8119      12.5751
    8120      12.6626
    8121      13.1140
    8122      12.4531
    8123      11.8840
    8124      13.5053
    8125      12.0739
    8126      11.9209
    8127      12.3419
    8128      11.3313
    8129      10.8820
    8130      10.6425
    8131      12.1438
    8132      12.0964
    8133      11.7667
    8134      11.5453
    8135      11.6103
    8136      12.4246
    8137      12.6542
    8138      11.2162
    8139      13.0975
    8140      12.1233
    8141      12.6955
    8142      11.6860
    8143      12.4366
    8144      12.1926
    8145      12.3360
    8146      12.2515
    8147      11.5872
    8148      12.0350
    8149      12.0060
    8150      11.4341
    8151      12.1955
    8152      11.6677
    8153      11.4949
    8154      11.5073
    8155      11.5450
    8156      12.3778
    8157      12.2389
    8158      11.8101
    8159      12.0490
    8160      12.2589
    8161      12.3769
    8162      11.6197
    8163      11.1903
    8164      11.8187
    8165      11.4957
    8166      11.3825
    8167      11.1239
    8168      10.8804
    8169      11.6123
    8170      11.9096
    8171      11.4620
    8172      11.4172
    8173      11.1691
    8174      11.7929
    8175      12.5786
    8176      11.1876
    8177      11.4148
    8178      11.0429
    8179      11.2818
    8180      11.4679
    8181      11.7774
    8182      12.2002
    8183      11.6647
    8184      11.7857
    8185      12.0829
    8186      11.6287
    8187      11.8803
    8188      12.3835
    8189      12.8627
    8190      12.6896
    8191      12.7400
    8192      12.8268
    8193      11.8413
    8194      11.5480
    8195      11.4296
    8196      12.0405
    8197      12.5844
    8198      11.9978
    8199      11.8305
    8200      12.1039
    8201      11.8524
    8202      11.4973
    8203      10.6555
    8204      12.3648
    8205      12.4445
    8206      11.4621
    8207      11.6420
    8208      12.5207
    8209      11.6950
    8210      12.3125
    8211      12.0433
    8212      12.6266
    8213      12.7532
    8214      12.5744
    8215      12.2506
    8216      12.2620
    8217      11.5957
    8218      11.4914
    8219      12.3399
    8220      12.0119
    8221      13.2202
    8222      13.9679
    8223      13.0200
    8224      12.6851
    8225      11.7528
    8226      12.2937
    8227      12.3472
    8228      12.0524
    8229      11.9082
    8230      11.6985
    8231      10.8377
    8232      11.4239
    8233      11.6138
    8234      11.9021
    8235      12.5718
    8236      12.0368
    8237      11.2211
    8238      10.9327
    8239      11.8975
    8240      12.6663
    8241      11.5605
    8242      11.8090
    8243      12.2762
    8244      11.8852
    8245      10.9200
    8246      11.4047
    8247      11.8580
    8248      11.4137
    8249      11.3144
    8250      11.8830
    8251      11.4330
    8252      11.1237
    8253      12.0042
    8254      11.9438
    8255      11.9548
    8256      13.2650
    8257      13.0272
    8258      13.0190
    8259      12.3747
    8260      12.7654
    8261      12.2283
    8262      12.2749
    8263      13.0363
    8264      11.5151
    8265      11.7268
    8266      11.8506
    8267      12.8126
    8268      13.4801
    8269      12.4533
    8270      12.4229
    8271      12.3259
    8272      12.5503
    8273      12.1772
    8274      12.3522
    8275      11.7474
    8276      11.8243
    8277      13.0340
    8278      12.4797
    8279      13.5281
    8280      13.0756
    8281      13.1863
    8282      12.9504
    8283      13.0500
    8284      12.7230
    8285      13.2421
    8286      13.1246
    8287      12.8709
    8288      12.3357
    8289      12.3494
    8290      12.4091
    8291      12.4415
    8292      12.5204
    8293      12.4789
    8294      12.5117
    8295      11.7535
    8296      12.4670
    8297      13.2493
    8298      12.4478
    8299      11.7431
    8300      12.6971
    8301      12.9349
    8302      11.3572
    8303      11.7666
    8304      11.5434
    8305      12.2095
    8306      11.9276
    8307      11.7231
    8308      12.1862
    8309      12.1811
    8310      12.4823
    8311      11.9893
    8312      11.2002
    8313      10.8233
    8314      10.1829
    8315      11.0129
    8316      11.1015
    8317      11.5692
    8318      10.8109
    8319      11.6507
    8320      11.5326
    8321      11.2103
    8322      11.1434
    8323      11.6014
    8324      12.1391
    8325      11.6180
    8326      12.3747
    8327      11.0728
    8328      11.8224
    8329      11.8933
    8330      10.8926
    8331      11.9755
    8332      11.9396
    8333      10.9926
    8334      11.3460
    8335      11.9523
    8336      12.2696
    8337      12.1557
    8338      12.2262
    8339      12.0296
    8340      11.8423
    8341      12.2040
    8342      12.2085
    8343      12.5748
    8344      12.1495
    8345      12.2467
    8346      12.2485
    8347      12.9533
    8348      11.7633
    8349      11.3105
    8350      12.2957
    8351      12.1163
    8352      11.5965
    8353      11.0992
    8354      11.8803
    8355      10.8171
    8356      11.0411
    8357      11.5380
    8358      11.4238
    8359      10.9513
    8360      11.2448
    8361      11.4047
    8362      12.1286
    8363      11.2372
    8364      12.2315
    8365      12.4260
    8366      12.5336
    8367      12.3282
    8368      12.1561
    8369      12.5344
    8370      12.9556
    8371      12.1363
    8372      12.8838
    8373      12.5370
    8374      11.8511
    8375      11.9639
    8376      12.2453
    8377      11.9147
    8378      12.0964
    8379      11.8773
    8380      11.9338
    8381      11.7608
    8382      11.8337
    8383      11.8627
    8384      12.3685
    8385      12.1881
    8386      12.4924
    8387      11.6520
    8388      11.7785
    8389      12.5857
    8390      11.6628
    8391      12.2324
    8392      11.8863
    8393      11.1935
    8394      11.9190
    8395      11.1671
    8396      12.9731
    8397      11.5878
    8398      11.1361
    8399      10.8857
    8400      12.1168
    8401      11.1082
    8402      12.3256
    8403      12.8203
    8404      12.8121
    8405      12.0735
    8406      12.5719
    8407      12.0538
    8408      12.2566
    8409      12.1434
    8410      11.8425
    8411      11.6641
    8412      12.1175
    8413      12.3393
    8414      12.3334
    8415      13.1083
    8416      12.4257
    8417      11.9669
    8418      11.9485
    8419      11.7390
    8420      11.9213
    8421      11.2437
    8422      12.2263
    8423      11.4633
    8424      12.3890
    8425      12.5451
    8426      11.4676
    8427      12.3547
    8428      11.9464
    8429      11.7080
    8430      12.0437
    8431      12.4771
    8432      12.1696
    8433      13.0157
    8434      12.1911
    8435      11.8400
    8436      11.6366
    8437      13.2029
    8438      13.0198
    8439      12.5306
    8440      12.6051
    8441      11.7441
    8442      12.1011
    8443      12.1304
    8444      12.2471
    8445      11.7055
    8446      12.4901
    8447      11.8685
    8448      11.4716
    8449      10.6902
    8450      11.4714
    8451      11.3184
    8452      11.5434
    8453      11.0328
    8454      10.6104
    8455      11.3263
    8456      12.1150
    8457      12.8165
    8458      11.9078
    8459      12.9123
    8460      12.3500
    8461      11.5141
    8462      12.1039
    8463      11.2489
    8464      12.0370
    8465      11.1768
    8466      11.2274
    8467      11.2034
    8468      11.1999
    8469      11.7251
    8470      11.8030
    8471      11.2125
    8472      12.1169
    8473      12.2127
    8474      11.8879
    8475      12.3658
    8476      12.5045
    8477      12.3014
    8478      12.4242
    8479      12.5158
    8480      12.6236
    8481      12.4803
    8482      12.1410
    8483      11.5054
    8484      11.6803
    8485      12.6346
    8486      11.8710
    8487      12.6508
    8488      12.0434
    8489      11.9117
    8490      11.2265
    8491      11.7790
    8492      11.8649
    8493      12.3206
    8494      11.9530
    8495      12.4936
    8496      11.5486
    8497      12.0451
    8498      11.9335
    8499      12.0113
    8500      12.3500
    8501      12.3453
    8502      11.7837
    8503      10.7221
    8504      12.3953
    8505      12.4131
    8506      12.1479
    8507      11.7866
    8508      12.1482
    8509      11.3086
    8510      13.2478
    8511      12.9862
    8512      12.8203
    8513      12.9456
    8514      13.6861
    8515      12.5371
    8516      12.5328
    8517      10.8992
    8518      11.6510
    8519      10.8768
    8520      10.8558
    8521      11.7571
    8522      11.8445
    8523      11.0963
    8524      11.7625
    8525      11.4846
    8526      11.3130
    8527      11.9569
    8528      11.7776
    8529      10.7508
    8530      11.1990
    8531      12.1536
    8532      12.3201
    8533      12.1926
    8534      12.2425
    8535      12.7677
    8536      12.1297
    8537      12.4639
    8538      12.6225
    8539      11.5731
    8540      11.9062
    8541      13.0047
    8542      12.1352
    8543      12.2458
    8544      12.3955
    8545      10.4178
    8546      12.9155
    8547      12.3077
    8548      11.7525
    8549      10.5751
    8550      11.1758
    8551      11.1674
    8552      12.4024
    8553      11.5759
    8554      12.2218
    8555      11.9548
    8556      11.9504
    8557      11.4078
    8558      11.2859
    8559      10.9329
    8560      12.4259
    8561      12.6551
    8562      13.1972
    8563      12.5069
    8564      12.4472
    8565      12.1232
    8566      11.8405
    8567      11.8492
    8568      13.5760
    8569      12.5288
    8570      11.5179
    8571      11.5206
    8572      12.3920
    8573      12.9052
    8574      13.2717
    8575      13.3956
    8576      12.7569
    8577      11.8134
    8578      12.5858
    8579      12.1018
    8580      12.7095
    8581      12.6781
    8582      12.5262
    8583      11.6652
    8584      12.0635
    8585      12.6528
    8586      12.2689
    8587      13.7667
    8588      11.4923
    8589      13.3336
    8590      12.5208
    8591      11.8679
    8592      12.8269
    8593      12.8765
    8594      11.9991
    8595      12.3663
    8596      12.4523
    8597      12.4479
    8598      12.6296
    8599      12.6607
    8600      12.6995
    8601      12.7664
    8602      13.0852
    8603      12.2697
    8604      12.8306
    8605      11.6737
    8606      11.9040
    8607      12.5562
    8608      12.2749
    8609      12.4747
    8610      12.0114
    8611      12.8462
    8612      12.9020
    8613      12.9685
    8614      12.5075
    8615      11.5553
    8616      11.9508
    8617      11.3323
    8618      11.2424
    8619      11.4689
    8620      11.2319
    8621      12.2508
    8622      11.2261
    8623      12.0184
    8624      12.5128
    8625      13.0738
    8626      11.6071
    8627      12.0488
    8628      11.7223
    8629      12.7601
    8630      11.9445
    8631      12.5417
    8632      11.6858
    8633      11.5277
    8634      11.2606
    8635      10.9218
    8636      11.3225
    8637      11.4384
    8638      11.3417
    8639      10.8793
    8640      11.1994
    8641      12.8061
    8642      12.5412
    8643      12.2319
    8644      12.6927
    8645      12.3206
    8646      12.4698
    8647      13.0453
    8648      12.4176
    8649      13.3039
    8650      12.8500
    8651      11.6147
    8652      11.8328
    8653      11.0278
    8654      10.9872
    8655      12.4520
    8656      12.8775
    8657      12.2842
    8658      12.9635
    8659      11.5740
    8660      12.2395
    8661      12.9269
    8662      11.3437
    8663      11.8673
    8664      12.8275
    8665      13.3652
    8666      12.1752
    8667      11.3497
    8668      12.5727
    8669      11.6568
    8670      10.9175
    8671      12.2756
    8672      12.0033
    8673      10.9428
    8674      11.5861
    8675      11.3793
    8676      12.6157
    8677      11.8109
    8678      12.1257
    8679      12.1257
    8680      12.7356
    8681      11.0568
    8682      12.2795
    8683      13.3108
    8684      11.6632
    8685      12.1187
    8686      12.9022
    8687      11.8752
    8688      12.0041
    8689      12.9486
    8690      12.5498
    8691      11.1466
    8692      12.6161
    8693      12.3935
    8694      11.9366
    8695      12.1676
    8696      11.8889
    8697      12.6195
    8698      12.4866
    8699      12.2600
    8700      12.2493
    8701      12.8841
    8702      12.9282
    8703      12.1111
    8704      12.7186
    8705      14.0858
    8706      13.8000
    8707      13.6347
    8708      12.5742
    8709      12.8356
    8710      13.0367
    8711      12.6618
    8712      12.1760
    8713      11.9688
    8714      13.1443
    8715      11.8055
    8716      12.3444
    8717      11.7375
    8718      11.7251
    8719      12.1481
    8720      11.2724
    8721      12.2965
    8722      12.5257
    8723      11.4850
    8724      11.5532
    8725      12.6276
    8726      11.8253
    8727      11.9679
    8728      11.0486
    8729      11.5826
    8730      12.1393
    8731      11.0994
    8732      12.0089
    8733      11.3302
    8734      11.6395
    8735      11.7782
    8736      12.1246
    8737      12.4318
    8738      13.7363
    8739      13.3541
    8740      12.4126
    8741      11.3672
    8742      11.8217
    8743      13.1387
    8744      11.7979
    8745      12.8809
    8746      13.0214
    8747      12.3606
    8748      11.6412
    8749      12.1514
    8750      12.6402
    8751      11.7384
    8752      11.4028
    8753      10.8551
    8754      11.6639
    8755      12.6053
    8756      11.8979
    8757      10.5447
    8758      11.1275
    8759      12.0633
    8760      12.6994
    8761      11.6246
    8762      12.1307
    8763      10.9495
    8764      12.4886
    8765      12.3679
    8766      12.2722
    8767      13.4702
    8768      11.8714
    8769      11.7064
    8770      11.3423
    8771      12.1576
    8772      11.0823
    8773      10.7931
    8774      11.5309
    8775      12.1322
    8776      12.0571
    8777      11.6986
    8778      12.5488
    8779      11.2777
    8780      12.1963
    8781      11.2497
    8782      10.9051
    8783      12.3745
    8784      10.6050
    8785      11.3715
    8786      11.2110
    8787      11.6807
    8788      12.0512
    8789      11.8384
    8790      11.5981
    8791      11.2823
    8792      12.3915
    8793      11.0035
    8794      11.6498
    8795      12.6601
    8796      12.6126
    8797      12.6460
    8798      12.5805
    8799      10.5934
    8800      12.3541
    8801      12.4024
    8802      12.1185
    8803      12.7127
    8804      12.8470
    8805      12.6914
    8806      12.2078
    8807      12.2824
    8808      12.0748
    8809      11.6491
    8810      11.3285
    8811      12.0942
    8812      12.7350
    8813      12.1565
    8814      12.7539
    8815      10.8876
    8816      12.4656
    8817      11.8973
    8818      13.0840
    8819      12.2710
    8820      11.8863
    8821      12.6944
    8822      12.5077
    8823      12.3699
    8824      12.3190
    8825      12.8292
    8826      11.6588
    8827      11.7768
    8828      11.7053
    8829      11.2810
    8830      11.9043
    8831      12.2812
    8832      13.2446
    8833      12.9006
    8834      12.5125
    8835      11.2691
    8836      12.9229
    8837      12.3325
    8838      12.1108
    8839      12.0120
    8840      12.3417
    8841      12.8855
    8842      12.9330
    8843      11.4677
    8844      13.0877
    8845      13.3855
    8846      13.8523
    8847      13.3595
    8848      12.1374
    8849      12.5117
    8850      13.6192
    8851      12.2268
    8852      11.3152
    8853      12.5092
    8854      12.2215
    8855      12.1228
    8856      12.1016
    8857      12.1719
    8858      12.7817
    8859      11.5554
    8860      12.6328
    8861      11.6025
    8862      12.8072
    8863      12.9990
    8864      12.5827
    8865      12.2064
    8866      13.1007
    8867      11.2572
    8868      12.3800
    8869      12.7570
    8870      11.6704
    8871      12.9017
    8872      12.4695
    8873      11.4206
    8874      13.4563
    8875      13.5765
    8876      11.4666
    8877      11.8685
    8878      10.8945
    8879      10.6992
    8880      11.1926
    8881      10.8250
    8882      10.5519
    8883      11.3743
    8884      13.2078
    8885      12.1953
    8886      12.4175
    8887      11.0615
    8888      11.7341
    8889      10.5114
    8890      11.7878
    8891      12.2530
    8892      11.2082
    8893      11.4285
    8894      11.9035
    8895      12.5280
    8896      12.5192
    8897      11.8431
    8898      12.7289
    8899      12.9947
    8900      13.7945
    8901      13.5618
    8902      13.1179
    8903      11.3531
    8904      11.1376
    8905      11.3460
    8906      12.2136
    8907      12.0675
    8908      12.3098
    8909      12.3625
    8910      11.3290
    8911      11.7185
    8912      11.9452
    8913      11.8550
    8914      11.1260
    8915      12.4773
    8916      12.6400
    8917      13.0196
    8918      12.7634
    8919      11.9346
    8920      11.6114
    8921      11.8481
    8922      10.7793
    8923      11.2095
    8924      11.5154
    8925      11.0825
    8926      11.0761
    8927      12.3562
    8928      12.3123
    8929      12.4824
    8930      12.2656
    8931      11.7986
    8932      11.0984
    8933      11.7282
    8934      11.6114
    8935      13.4027
    8936      14.0460
    8937      12.8148
    8938      12.7098
    8939      13.7658
    8940      12.9202
    8941      13.2273
    8942      13.0527
    8943      12.9956
    8944      12.2908
    8945      12.1331
    8946      13.2810
    8947      12.2718
    8948      12.0690
    8949      11.8149
    8950      12.1931
    8951      11.6582
    8952      10.6636
    8953      11.8101
    8954      11.6404
    8955      11.2036
    8956      11.7838
    8957      11.9080
    8958      11.7007
    8959      11.2977
    8960      12.5017
    8961      11.6839
    8962      11.7764
    8963      11.3897
    8964      11.8673
    8965      11.0977
    8966      11.2337
    8967      11.8551
    8968      11.8794
    8969      12.4431
    8970      11.8359
    8971      12.2980
    8972      12.0770
    8973      12.7578
    8974      12.8591
    8975      11.8367
    8976      12.2255
    8977      11.9665
    8978      11.3757
    8979      11.0506
    8980      11.4908
    8981      13.2331
    8982      13.8643
    8983      12.8914
    8984      12.5527
    8985      11.8556
    8986      11.9993
    8987      12.1613
    8988      11.6540
    8989      11.1154
    8990      11.8724
    8991      10.9382
    8992      11.2219
    8993      11.1573
    8994      12.4467
    8995      11.3463
    8996      11.4375
    8997      11.8919
    8998      11.6936
    8999      11.1674
    9000      11.0409
    9001      11.7147
    9002      10.7871
    9003      12.5980
    9004      12.2442
    9005      12.4355
    9006      12.2880
    9007      10.9428
    9008      11.1933
    9009      10.9304
    9010      10.5067
    9011      11.2095
    9012      11.4173
    9013      10.8016
    9014      11.4811
    9015      12.2703
    9016      11.8814
    9017      11.5959
    9018      11.8762
    9019      12.0082
    9020      11.7388
    9021      11.8743
    9022      11.0278
    9023      12.5744
    9024      12.1139
    9025      11.7272
    9026      12.4965
    9027      11.1459
    9028      11.5109
    9029      10.4760
    9030      11.1052
    9031      11.6660
    9032      12.5443
    9033      11.7992
    9034      12.7355
    9035      12.6708
    9036      11.9706
    9037      11.6376
    9038      13.2482
    9039      11.7874
    9040      11.9354
    9041      11.9830
    9042      13.1865
    9043      13.1674
    9044      11.5840
    9045      12.0714
    9046      11.4094
    9047      10.8979
    9048      11.9793
    9049      12.5893
    9050      12.1411
    9051      13.0671
    9052      12.3287
    9053      11.6312
    9054      10.9935
    9055      11.8834
    9056      11.8222
    9057      11.6099
    9058      12.7196
    9059      10.7388
    9060      11.3634
    9061      11.1722
    9062      11.3238
    9063      11.3109
    9064      11.2792
    9065      10.7162
    9066      11.6840
    9067      10.9117
    9068      10.1365
    9069      10.4729
    9070      10.2873
    9071      10.8161
    9072      10.8016
    9073      11.3413
    9074      10.7053
    9075      10.8055
    9076      10.7440
    9077      11.4281
    9078      10.8582
    9079      10.3445
    9080      10.7654
    9081      11.9784
    9082      11.8399
    9083      11.1298
    9084      11.2644
    9085      10.9149
    9086      10.8517
    9087      10.3466
    9088      10.8335
    9089      11.1499
    9090      11.5028
    9091      11.1773
    9092       9.4265
    9093      10.9664
    9094      12.2119
    9095      11.6613
    9096      11.5590
    9097      11.7063
    9098      12.0824
    9099      13.2750
    9100      14.4214
    9101      14.4973
    9102      12.8574
    9103      12.5883
    9104      13.3739
    9105      12.6116
    9106      12.3529
    9107      11.0966
    9108      11.4379
    9109      10.8350
    9110      11.5249
    9111      11.8934
    9112      11.5677
    9113      11.4516
    9114      11.2700
    9115      10.8622
    9116      11.7434
    9117      12.1149
    9118      10.6444
    9119      11.8102
    9120      11.4809
    9121      11.9988
    9122      12.0502
    9123      12.1491
    9124      11.6333
    9125      12.8954
    9126      13.2904
    9127      12.6147
    9128      12.2695
    9129      12.2080
    9130      11.8271
    9131      11.4597
    9132      11.7403
    9133      12.2889
    9134      12.1629
    9135      11.3189
    9136      12.2876
    9137      11.7629
    9138      12.8115
    9139      12.6424
    9140      11.8169
    9141      12.9874
    9142      12.4807
    9143      12.2567
    9144      11.5950
    9145      11.8828
    9146      11.7068
    9147      13.2463
    9148      12.9195
    9149      12.4211
    9150      11.9978
    9151      12.1161
    9152      11.5164
    9153      12.2180
    9154      11.9338
    9155      13.0190
    9156      11.7919
    9157      12.4755
    9158      12.0175
    9159      12.9513
    9160      12.4166
    9161      11.9631
    9162      11.4681
    9163      11.5716
    9164      12.1186
    9165      13.1163
    9166      12.1381
    9167      12.1201
    9168      12.4819
    9169      11.3166
    9170      11.1801
    9171      10.1324
    9172      10.9827
    9173      12.0504
    9174      11.8377
    9175      11.6765
    9176      12.1973
    9177      11.3831
    9178      12.0646
    9179      13.1583
    9180      12.1083
    9181      12.1000
    9182      13.4266
    9183      12.7087
    9184      13.5678
    9185      13.9613
    9186      12.7329
    9187      13.2156
    9188      12.1287
    9189      12.2318
    9190      11.5810
    9191      11.9450
    9192      11.4797
    9193      12.4022
    9194      13.1701
    9195      11.4119
    9196      12.9029
    9197      12.0862
    9198      12.7051
    9199      12.3196
    9200      11.3423
    9201      12.7398
    9202      12.4753
    9203      13.1034
    9204      13.9115
    9205      13.8438
    9206      13.5628
    9207      13.8287
    9208      13.6039
    9209      13.3515
    9210      12.9447
    9211      12.3003
    9212      12.0198
    9213      13.1374
    9214      12.2575
    9215      13.8872
    9216      13.1943
    9217      14.1206
    9218      13.1847
    9219      13.2005
    9220      12.8311
    9221      12.7600
    9222      12.4031
    9223      12.0402
    9224      13.2644
    9225      13.2027
    9226      13.7647
    9227      13.0233
    9228      12.4265
    9229      13.0316
    9230      13.0489
    9231      12.7011
    9232      12.8212
    9233      13.2951
    9234      13.1782
    9235      12.1828
    9236      11.2587
    9237      12.4344
    9238      11.3380
    9239      12.3258
    9240      13.5457
    9241      13.6562
    9242      13.0151
    9243      13.2622
    9244      13.6211
    9245      13.5466
    9246      13.3288
    9247      13.0724
    9248      12.2527
    9249      11.7490
    9250      12.1870
    9251      13.4324
    9252      12.5521
    9253      11.7533
    9254      12.4265
    9255      12.2508
    9256      12.9568
    9257      13.4917
    9258      13.1503
    9259      12.6461
    9260      13.3361
    9261      13.1856
    9262      13.0760
    9263      12.6716
    9264      13.8384
    9265      13.4207
    9266      14.0623
    9267      13.5449
    9268      12.7679
    9269      11.6522
    9270      10.8096
    9271      12.1404
    9272      12.0819
    9273      11.7890
    9274      12.4438
    9275      12.2177
    9276      11.9588
    9277      12.9526
    9278      12.3433
    9279      13.0794
    9280      11.9658
    9281      12.2893
    9282      11.9836
    9283      12.5316
    9284      12.2857
    9285      11.0850
    9286      11.1396
    9287      11.1324
    9288      11.1316
    9289      11.1852
    9290      11.1306
    9291      11.8401
    9292      11.5514
    9293      10.7811
    9294      11.3050
    9295      10.3922
    9296      12.0370
    9297      11.3033
    9298       9.6307
    9299      10.3605
    9300      10.6152
    9301      11.2037
    9302      12.0260
    9303      10.3264
    9304      12.0502
    9305      11.9842
    9306      12.4238
    9307      12.6568
    9308      11.1440
    9309      12.1069
    9310      12.3387
    9311      12.4050
    9312      13.0776
    9313      12.7259
    9314      11.5209
    9315      11.2746
    9316      11.6686
    9317      12.3567
    9318      12.0289
    9319      12.5135
    9320      12.2421
    9321      11.4251
    9322      11.7224
    9323      11.4624
    9324      10.6637
    9325       9.8355
    9326      10.7684
    9327      11.8259
    9328      11.1035
    9329      10.8521
    9330      10.9693
    9331      11.7497
    9332      10.4891
    9333      11.5576
    9334      10.8724
    9335      10.9650
    9336      11.7718
    9337      12.4831
    9338      11.8677
    9339      11.1110
    9340      11.5123
    9341      11.3084
    9342      11.4279
    9343      11.3070
    9344      10.6349
    9345      11.0252
    9346      12.8342
    9347      12.1929
    9348      11.4983
    9349      11.5459
    9350      10.9553
    9351      11.4706
    9352      11.5360
    9353      10.8935
    9354      11.0063
    9355      11.2453
    9356      11.7458
    9357      11.3294
    9358      11.7080
    9359      11.2430
    9360      11.4034
    9361      11.7413
    9362      11.7666
    9363      11.1708
    9364      11.8834
    9365      13.1270
    9366      13.1236
    9367      12.8617
    9368      11.9405
    9369      12.2966
    9370      12.2001
    9371      12.5860
    9372      12.3839
    9373      12.1075
    9374      13.5881
    9375      11.9189
    9376      11.6581
    9377      12.0244
    9378      12.0179
    9379      12.5692
    9380      12.5198
    9381      11.0058
    9382      12.0821
    9383      12.8948
    9384      12.1408
    9385      12.7695
    9386      13.2477
    9387      12.3053
    9388      11.8677
    9389      11.9113
    9390      12.9358
    9391      11.7215
    9392      13.6091
    9393      13.2079
    9394      11.9487
    9395      12.7249
    9396      12.1068
    9397      10.8946
    9398      11.4690
    9399      10.9613
    9400      11.7811
    9401      11.8819
    9402      12.3237
    9403      11.1695
    9404      12.2051
    9405      11.0618
    9406      11.4407
    9407      10.9929
    9408      12.3502
    9409      11.4295
    9410      11.5445
    9411      11.6271
    9412      11.8228
    9413      10.8364
    9414      11.8959
    9415      10.3062
    9416      11.9270
    9417      11.8863
    9418      11.0087
    9419      12.0970
    9420      11.6396
    9421      10.6386
    9422      12.7689
    9423      12.1022
    9424      12.5113
    9425      12.2803
    9426      12.2580
    9427      12.5698
    9428      12.5240
    9429      12.9849
    9430      11.4162
    9431      11.3016
    9432      10.9762
    9433      12.1197
    9434      11.4713
    9435      12.7981
    9436      11.9840
    9437      12.3428
    9438      11.1533
    9439      11.0840
    9440      11.1204
    9441      10.9124
    9442      11.7989
    9443      11.6531
    9444      11.4461
    9445      11.5653
    9446      11.8630
    9447      12.5398
    9448      12.7015
    9449      10.9735
    9450      11.4124
    9451      11.3000
    9452      11.3355
    9453      11.4400
    9454      11.9398
    9455      12.5625
    9456      12.6176
    9457      12.4792
    9458      11.2700
    9459      11.5772
    9460      11.9276
    9461      11.1048
    9462      12.1659
    9463      12.0701
    9464      12.3152
    9465      12.9168
    9466      12.6748
    9467      12.7068
    9468      11.4016
    9469      11.0543
    9470      12.2931
    9471      11.8133
    9472      12.7993
    9473      12.2244
    9474      12.4460
    9475      12.5175
    9476      10.7096
    9477      11.5164
    9478      11.8554
    9479      11.7800
    9480      11.1115
    9481      11.5333
    9482      11.2210
    9483      11.4403
    9484      10.6695
    9485      12.4407
    9486      12.0093
    9487      11.0941
    9488      12.2073
    9489      11.2884
    9490      12.0880
    9491      12.2374
    9492      12.7070
    9493      12.3133
    9494      11.5478
    9495      11.3303
    9496      10.8404
    9497      11.5533
    9498      12.0596
    9499      11.6043
    9500      11.4892
    9501      11.0093
    9502      12.1197
    9503      11.7619
    9504      11.5154
    9505      10.9844
    9506      11.6599
    9507      12.7684
    9508      12.2023
    9509      13.1170
    9510      12.6443
    9511      12.4470
    9512      11.6295
    9513      12.7191
    9514      12.5464
    9515      13.1116
    9516      12.8475
    9517      13.0864
    9518      12.4380
    9519      12.0834
    9520      11.9028
    9521      10.6373
    9522      11.6638
    9523      12.3669
    9524      10.6540
    9525      12.1500
    9526      12.4237
    9527      12.4346
    9528      13.5242
    9529      13.7447
    9530      12.9089
    9531      12.3035
    9532      12.4530
    9533      12.7479
    9534      14.1493
    9535      12.6906
    9536      13.8899
    9537      13.3354
    9538      12.9873
    9539      12.7557
    9540      12.7800
    9541      14.1331
    9542      13.2385
    9543      12.6406
    9544      12.2122
    9545      10.9678
    9546      11.8159
    9547      11.9490
    9548      11.9335
    9549      11.5175
    9550      11.3297
    9551      11.7804
    9552      11.1553
    9553      12.1142
    9554      11.3222
    9555      11.8685
    9556      12.4675
    9557      12.7409
    9558      12.0176
    9559      12.1793
    9560      12.5356
    9561      12.1677
    9562      11.6578
    9563      12.2223
    9564      11.7152
    9565      12.1540
    9566      11.5872
    9567      12.5755
    9568      10.9483
    9569      11.4251
    9570      11.9795
    9571      12.3653
    9572      12.6718
    9573      12.5981
    9574      11.7071
    9575      10.9458
    9576      11.3435
    9577      12.5349
    9578      12.5463
    9579      13.0787
    9580      11.9802
    9581      11.9522
    9582      11.9757
    9583      11.5019
    9584      11.9547
    9585      12.0832
    9586      11.2897
    9587      10.4760
    9588      11.4856
    9589      10.8771
    9590      10.8242
    9591      10.8449
    9592      11.9553
    9593      11.6008
    9594      11.6891
    9595      11.5436
    9596      12.2294
    9597      12.6567
    9598      12.3230
    9599      11.2372
    9600      11.6850
    9601      12.1167
    9602      12.6320
    9603      12.6235
    9604      12.8120
    9605      10.8212
    9606      12.1447
    9607      11.2299
    9608      12.1798
    9609      11.4900
    9610      11.6485
    9611      11.2639
    9612      10.9890
    9613      11.6154
    9614      11.6525
    9615      11.5876
    9616      11.5143
    9617      11.3489
    9618      11.3278
    9619      12.2881
    9620      11.9899
    9621      11.5050
    9622      11.0683
    9623      10.8781
    9624      11.1697
    9625      11.9248
    9626      11.9641
    9627      11.8740
    9628      12.0636
    9629      12.6762
    9630      11.5971
    9631      12.1464
    9632      12.3791
    9633      11.5816
    9634      12.6344
    9635      12.8110
    9636      13.2804
    9637      11.6624
    9638      12.6641
    9639      12.3286
    9640      11.7232
    9641      11.3270
    9642      10.7689
    9643      10.9641
    9644      12.0150
    9645      11.8437
    9646      12.2620
    9647      11.1296
    9648      11.7712
    9649      10.8949
    9650      11.6811
    9651      12.4621
    9652      11.7669
    9653      11.1479
    9654      11.1392
    9655      11.9431
    9656      11.0236
    9657      12.2229
    9658      11.7620
    9659      12.4780
    9660      12.2605
    9661      12.0025
    9662      12.5318
    9663      12.4302
    9664      13.0664
    9665      12.3272
    9666      13.3438
    9667      13.1201
    9668      12.3696
    9669      12.2870
    9670      12.7021
    9671      11.7642
    9672      11.8284
    9673      12.3592
    9674      12.1593
    9675      12.1130
    9676      12.0070
    9677      12.0711
    9678      11.5731
    9679      11.8611
    9680      11.3877
    9681      12.2437
    9682      12.8735
    9683      11.9342
    9684      12.5266
    9685      13.3445
    9686      13.1226
    9687      12.9530
    9688      12.0495
    9689      12.5178
    9690      11.6005
    9691      12.2620
    9692      12.2158
    9693      11.6763
    9694      12.3419
    9695      12.1553
    9696      11.6793
    9697      12.5435
    9698      12.6761
    9699      12.8389
    9700      12.3061
    9701      11.8417
    9702      12.1450
    9703      12.7314
    9704      11.7911
    9705      12.5686
    9706      13.1143
    9707      12.0073
    9708      12.6888
    9709      12.2416
    9710      12.2235
    9711      11.5125
    9712      12.2500
    9713      11.4090
    9714      11.7897
    9715      11.4781
    9716      11.7931
    9717      10.3565
    9718      12.2461
    9719      12.6983
    9720      13.1488
    9721      14.2740
    9722      12.8775
    9723      13.8865
    9724      13.0493
    9725      12.5541
    9726      12.4672
    9727      12.6014
    9728      13.5086
    9729      12.4864
    9730      12.7822
    9731      12.4249
    9732      12.6638
    9733      13.0921
    9734      12.1068
    9735      12.2167
    9736      11.7235
    9737      11.4197
    9738      12.3429
    9739      11.6449
    9740      12.1893
    9741      12.8272
    9742      13.1414
    9743      12.7055
    9744      11.6271
    9745      12.0287
    9746      11.7498
    9747      10.8403
    9748      11.6375
    9749      11.9231
    9750      13.8157
    9751      13.5462
    9752      13.7302
    9753      14.1361
    9754      12.7532
    9755      13.5127
    9756      14.0897
    9757      14.3193
    9758      12.9842
    9759      13.3488
    9760      13.9808
    9761      13.8205
    9762      13.3652
    9763      14.3005
    9764      13.2746
    9765      13.4989
    9766      12.4185
    9767      13.2098
    9768      13.7557
    9769      13.7180
    9770      13.3065
    9771      14.6551
    9772      13.2166
    9773      13.3774
    9774      12.8473
    9775      12.7030
    9776      12.3563
    9777      12.6788
    9778      13.2315
    9779      13.0182
    9780      13.4370
    9781      13.1236
    9782      13.4273
    9783      13.2244
    9784      12.6440
    9785      11.4685
    9786      12.8772
    9787      13.1416
    9788      11.8824
    9789      13.0453
    9790      13.3227
    9791      12.2420
    9792      12.3106
    9793      12.8981
    9794      13.0133
    9795      13.9336
    9796      13.4702
    9797      13.9045
    9798      13.2848
    9799      13.1950
    9800      13.5027
    9801      12.7701
    9802      13.3182
    9803      13.7886
    9804      13.6869
    9805      12.4325
    9806      13.0336
    9807      12.3852
    9808      12.7412
    9809      12.3011
    9810      13.2482
    9811      13.8480
    9812      13.6184
    9813      11.7559
    9814      11.0192
    9815      12.2196
    9816      12.5543
    9817      11.8562
    9818      12.9016
    9819      12.3380
    9820      12.0408
    9821      12.1148
    9822      11.7043
    9823      12.0891
    9824      11.8447
    9825      12.1109
    9826      12.0435
    9827      11.9916
    9828      11.5288
    9829      11.6476
    9830      12.1826
    9831      12.4211
    9832      12.5032
    9833      12.3520
    9834      12.4036
    9835      12.8682
    9836      13.0201
    9837      12.3396
    9838      11.9611
    9839      12.5895
    9840      12.4851
    9841      12.8306
    9842      11.7810
    9843      12.4716
    9844      11.9814
    9845      12.2397
    9846      12.6309
    9847      12.2558
    9848      12.5346
    9849      10.9421
    9850      10.7745
    9851      12.0084
    9852      11.6458
    9853      11.6473
    9854      12.5335
    9855      11.6883
    9856      11.8857
    9857      11.5059
    9858      10.6727
    9859      11.3048
    9860      12.3304
    9861      11.9993
    9862      12.1362
    9863      12.0551
    9864      11.7164
    9865      12.7754
    9866      12.7146
    9867      11.8730
    9868      11.9792
    9869      12.6092
    9870      12.5183
    9871      12.2023
    9872      12.1174
    9873      12.1160
    9874      13.1078
    9875      12.1343
    9876      12.0340
    9877      11.7347
    9878      11.6763
    9879      11.5362
    9880      10.8413
    9881      10.3365
    9882      10.5570
    9883      11.4707
    9884       9.7927
    9885      10.6636
    9886      10.6895
    9887       9.9781
    9888      10.5824
    9889      11.2834
    9890      11.0131
    9891      10.5694
    9892      10.8376
    9893      11.3462
    9894      11.2238
    9895      11.6081
    9896      11.6611
    9897      12.2840
    9898      12.1368
    9899      11.8231
    9900      11.6621
    9901      12.8052
    9902      12.3413
    9903      12.4991
    9904      12.1728
    9905      11.4342
    9906      10.1278
    9907      11.4703
    9908      11.7251
    9909      12.1560
    9910      11.0893
    9911      11.2368
    9912      12.4111
    9913      10.8963
    9914      12.5152
    9915      11.8207
    9916      11.4999
    9917      11.9539
    9918      11.7562
    9919      11.9193
    9920      11.6205
    9921      11.6608
    9922      11.9214
    9923      12.8277
    9924      12.5435
    9925      12.3095
    9926      11.1976
    9927      11.3144
    9928      12.2827
    9929      11.6783
    9930      11.1528
    9931      11.0635
    9932      11.5900
    9933      11.9856
    9934      11.1302
    9935      11.5426
    9936      12.1157
    9937      12.0362
    9938      12.3899
    9939      12.5242
    9940      12.4880
    9941      12.1477
    9942      12.2169
    9943      12.0740
    9944      13.5918
    9945      12.7410
    9946      13.4310
    9947      12.7046
    9948      12.7640
    9949      13.1341
    9950      13.5760
    9951      12.8789
    9952      13.1574
    9953      13.3220
    9954      11.9229
    9955      13.0394
    9956      12.4938
    9957      12.9582
    9958      13.0240
    9959      12.4959
    9960      13.6940
    9961      12.4171
    9962      12.3016
    9963      11.7021
    9964      11.8683
    9965      11.6444
    9966      11.2534
    9967      12.9701
    9968      12.4425
    9969      13.2932
    9970      13.2206
    9971      11.8680
    9972      12.8310
    9973      13.2643
    9974      13.1579
    9975      12.8158
    9976      12.2377
    9977      11.9600
    9978      11.5908
    9979      11.7044
    9980      12.1766
    9981      11.1162
    9982      11.9302
    9983      12.1081
    9984      11.4498
    9985      11.5914
    9986      11.3128
    9987      11.4644
    9988      12.3732
    9989      12.3272
    9990      11.2824
    9991      11.2431
    9992      12.2709
    9993      10.8180
    9994      12.6668
    9995      12.1330
    9996      11.7374
    9997      12.4210
    9998      12.1358
    9999      12.8553
   10000      12.3236
   10001      12.6100
   10002      12.6830
   10003      12.7447
   10004      13.2220
   10005      13.6015
   10006      13.1972
   10007      12.6516
   10008      12.6771
   10009      12.8510
   10010      12.6199
   10011      13.7600
   10012      13.0411
   10013      12.9160
   10014      12.2350
   10015      13.3865
   10016      12.7613
   10017      13.0592
   10018      13.0014
   10019      12.9131
   10020      12.1383
   10021      11.3754
   10022      12.0458
   10023      11.3461
   10024      10.7473
   10025      10.7876
   10026      10.8093
   10027      11.0724
   10028      11.5027
   10029      10.6400
   10030      10.8881
   10031      11.4931
   10032      10.9067
   10033      11.7182
   10034      10.7399
   10035      10.7099
   10036      11.3916
   10037      11.1867
   10038      11.2201
   10039      11.9709
   10040      11.7990
   10041      11.6476
   10042      11.2935
   10043      12.4421
   10044      12.5653
   10045      11.9140
   10046      12.4459
   10047      12.0647
   10048      12.8392
   10049      12.4134
   10050      12.9290
   10051      12.6339
   10052      12.7257
   10053      11.8792
   10054      12.4156
   10055      12.3986
   10056      12.3904
   10057      11.5061
   10058      11.6593
   10059      11.3652
   10060      10.9907
   10061      10.3497
   10062      10.7266
   10063      11.7608
   10064      10.9856
   10065      11.0666
   10066      11.6736
   10067      11.7475
   10068      12.0593
   10069      11.2037
   10070      11.3560
   10071      10.8970
   10072      11.4976
   10073      11.0447
   10074      11.3102
   10075      11.2581
   10076      11.5451
   10077      10.6764
   10078      11.3386
   10079      10.9089
   10080      10.3813
   10081      12.1885
   10082      10.7649
   10083      10.9352
   10084      11.4015
   10085      10.2208
   10086      11.5592
   10087      11.1107
   10088      10.8573
   10089      11.6298
   10090      11.5725
   10091      11.1260
   10092      11.7245
   10093      10.9197
   10094      11.0866
   10095      11.6668
   10096      10.9225
   10097      10.5649
   10098      12.5497
   10099      12.2547
   10100      11.8104
   10101      12.3838
   10102      13.6012
   10103      12.3515
   10104      12.2788
   10105      12.7121
   10106      11.9779
   10107      11.2655
   10108      12.3905
   10109      11.3969
   10110      11.9582
   10111      11.1728
   10112      12.2343
   10113      12.4447
   10114      11.6666
   10115      11.8490
   10116      11.5051
   10117      11.1165
   10118      11.2950
   10119      11.0978
   10120      10.8955
   10121      11.0472
   10122      11.3961
   10123      10.5757
   10124      10.9226
   10125      11.4471
   10126      11.8569
   10127      12.2329
   10128      12.0271
   10129      11.1278
   10130      10.6999
   10131      10.2973
   10132       9.7777
   10133      10.0108
   10134      10.5804
   10135      10.5676
   10136       9.7731
   10137       9.7876
   10138      11.1731
   10139      10.1833
   10140      10.6021
   10141      10.9602
   10142      11.0934
   10143      11.0167
   10144       9.8359
   10145       9.4225
   10146       9.8486
   10147      10.0930
   10148      10.6737
   10149      10.5322
   10150      10.4824
   10151      10.8004
   10152      10.6320
   10153       9.6695
   10154      10.2014
   10155      10.2776
   10156      10.2477
   10157       9.9722
   10158      11.0958
   10159      10.5804
   10160      10.8445
   10161      10.4646
   10162       9.8656
   10163      10.8852
   10164      10.2202
   10165      10.4264
   10166       9.9975
   10167      10.0565
   10168      10.3210
   10169      10.2510
   10170      10.2685
   10171       9.8708
   10172      10.2364
   10173      10.8030
   10174      10.0591
   10175      10.2277
   10176      10.6761
   10177       9.6982
   10178       9.8114
   10179       9.7008
   10180       9.4278
   10181       9.0258
   10182      10.4691
   10183       9.3147
   10184      10.2366
   10185      10.5298
   10186      10.3826
   10187      10.6251
   10188      10.6355
   10189      11.0065
   10190      10.8501
   10191      10.5873
   10192      10.3926
   10193      10.8624
   10194      11.5729
   10195      10.7763
   10196      10.7870
   10197      11.5983
   10198      11.8031
   10199      11.9316
   10200      11.6135
   10201      11.3120
   10202      12.0344
   10203      11.3704
   10204      12.0427
   10205      11.2317
   10206      11.9888
   10207      12.9351
   10208      11.8631
   10209      11.8262
   10210      11.8845
   10211      11.6612
   10212      11.6901
   10213      11.7918
   10214      11.3076
   10215      11.7678
   10216      10.7503
   10217      11.6229
   10218      12.0316
   10219      11.9271
   10220      12.1790
   10221      11.7000
   10222      11.1341
   10223      11.2138
   10224      11.4527
   10225      12.0084
   10226      11.8761
   10227      11.7504
   10228      12.3214
   10229      11.8272
   10230      11.8510
   10231      10.9708
   10232      11.0516
   10233      10.3136
   10234      11.9924
   10235      12.1870
   10236      11.2102
   10237      12.2202
   10238      11.8147
   10239      11.4224
   10240      11.1583
   10241      12.0919
   10242      12.0400
   10243      12.0926
   10244      11.3758
   10245      11.6894
   10246      12.6144
   10247      10.5474
   10248      11.2583
   10249      11.3667
   10250      11.1487
   10251      11.5109
   10252      11.4043
   10253      11.6412
   10254      11.5244
   10255      11.4369
   10256      11.3005
   10257      10.8003
   10258      11.7568
   10259      11.5205
   10260      11.6236
   10261      11.0230
   10262      12.3465
   10263      10.7481
   10264      12.0118
   10265      11.6377
   10266      11.7868
   10267      11.9778
   10268      12.1999
   10269      12.9159
   10270      11.8654
   10271      11.9378
   10272      12.2496
   10273      11.7632
   10274      11.5618
   10275      12.1613
   10276      11.4356
   10277      11.7246
   10278      11.7873
   10279      12.1294
   10280      11.0165
   10281      11.5751
   10282      12.7100
   10283      12.3570
   10284      12.0880
   10285      14.0731
   10286      13.4501
   10287      13.4541
   10288      11.9785
   10289      12.2015
   10290      12.8033
   10291      12.9261
   10292      12.2400
   10293      12.5491
   10294      12.4386
   10295      11.8935
   10296      12.5120
   10297      13.0924
   10298      12.9672
   10299      13.6767
   10300      12.7658
   10301      11.9882
   10302      12.9547
   10303      11.7053
   10304      12.4879
   10305      12.7181
   10306      12.2675
   10307      13.2150
   10308      12.7175
   10309      12.4764
   10310      11.7289
   10311      13.8530
   10312      12.4865
   10313      12.4063
   10314      12.4685
   10315      12.0341
   10316      12.0852
   10317      11.3026
   10318      11.4485
   10319      12.2557
   10320      12.2047
   10321      11.7351
   10322      10.9467
   10323      11.9586
   10324      10.5936
   10325      10.6494
   10326      11.6316
   10327      12.3638
   10328      12.1632
   10329      11.6283
   10330      12.0287
   10331      11.8313
   10332      11.4468
   10333      12.2653
   10334      12.3564
   10335      12.7544
   10336      12.4429
   10337      12.2107
   10338      12.0085
   10339      13.4699
   10340      12.1970
   10341      11.9857
   10342      12.1220
   10343      12.3956
   10344      12.2323
   10345      12.2338
   10346      12.2479
   10347      11.8781
   10348      11.8302
   10349      11.4627
   10350      11.5740
   10351      11.7329
   10352      11.3554
   10353      11.2190
   10354      11.5212
   10355      10.5297
   10356      11.1825
   10357      10.1937
   10358      10.9531
   10359      10.2499
   10360      10.7374
   10361       9.8886
   10362      11.1938
   10363      11.5564
   10364      10.8562
   10365      11.9196
   10366      10.9576
   10367      10.8260
   10368      10.8981
   10369       9.9944
   10370      10.3088
   10371      11.5472
   10372      12.3475
   10373      11.0495
   10374      10.4837
   10375      11.3865
   10376      11.7392
   10377      11.5314
   10378      11.6686
   10379      11.9315
   10380      11.5188
   10381      11.3213
   10382      11.5846
   10383      11.1901
   10384      11.3997
   10385      11.8588
   10386      11.6060
   10387      10.8464
   10388      11.4170
   10389      10.3548
   10390      11.9270
   10391      11.1452
   10392      12.0325
   10393      11.5377
   10394      12.7489
   10395      11.9683
   10396      12.1180
   10397      12.7131
   10398      12.1049
   10399      12.6461
   10400      11.6580
   10401      12.0659
   10402      12.2616
   10403      12.2059
   10404      13.0790
   10405      12.4455
   10406      11.7298
   10407      12.2639
   10408      11.9934
   10409      12.1608
   10410      12.9103
   10411      14.0808
   10412      13.6763
   10413      12.6453
   10414      12.7838
   10415      13.0323
   10416      12.7311
   10417      12.0257
   10418      11.7238
   10419      11.2781
   10420      10.8909
   10421      10.6115
   10422      11.7262
   10423      11.4434
   10424      10.0378
   10425      10.6296
   10426      11.3829
   10427      12.6556
   10428      10.6354
   10429      11.3270
   10430      11.4630
   10431      11.6858
   10432      11.4894
   10433      11.1732
   10434      11.6043
   10435      11.0204
   10436      12.9020
   10437      12.5127
   10438      12.5099
   10439      12.3435
   10440      12.8000
   10441      13.1278
   10442      12.4057
   10443      11.9003
   10444      11.9534
   10445      11.5942
   10446      12.1603
   10447      11.7813
   10448      12.1441
   10449      11.9892
   10450      11.8168
   10451      11.1133
   10452      12.8352
   10453      12.3000
   10454      11.0601
   10455      11.9819
   10456      11.7494
   10457      11.1052
   10458      11.7981
   10459      12.3070
   10460      12.4022
   10461      11.9175
   10462      12.3201
   10463      12.3831
   10464      13.0080
   10465      12.5512
   10466      12.4444
   10467      11.5836
   10468      12.2954
   10469      11.1852
   10470      10.9945
   10471      11.6412
   10472      12.8388
   10473      11.0860
   10474      12.6294
   10475      11.8251
   10476      12.2935
   10477      12.5830
   10478      13.1146
   10479      12.4650
   10480      11.6948
   10481      12.5524
   10482      12.5552
   10483      10.8340
   10484      11.8577
   10485      10.4512
   10486      11.8850
   10487      11.1311
   10488      11.2260
   10489      11.0453
   10490      10.6463
   10491      10.9602
   10492      11.6202
   10493      12.4720
   10494      12.1750
   10495      12.7636
   10496      12.8086
   10497      11.0072
   10498      11.7322
   10499      11.8162
   10500      11.3671
   10501      12.0685
   10502      11.7373
   10503      12.0181
   10504      10.7432
   10505      11.9911
   10506      11.6235
   10507      11.8790
   10508      11.8130
   10509      12.2594
   10510      12.7351
   10511      11.9413
   10512      11.9178
   10513      11.5453
   10514      12.2892
   10515      10.9854
   10516      12.0887
   10517      11.2427
   10518      11.7321
   10519      12.1764
   10520      12.5950
   10521      12.7640
   10522      12.7079
   10523      13.3610
   10524      13.2824
   10525      12.9141
   10526      12.7801
   10527      13.9034
   10528      12.4744
   10529      12.7139
   10530      13.2618
   10531      13.1087
   10532      12.6474
   10533      11.8656
   10534      11.0399
   10535      12.3462
   10536      13.3602
   10537      12.0425
   10538      13.3254
   10539      12.8397
   10540      11.6911
   10541      12.2336
   10542      13.3218
   10543      13.0874
   10544      12.7643
   10545      11.9405
   10546      12.0521
   10547      11.5301
   10548      11.8941
   10549      12.1497
   10550      12.4276
   10551      12.6140
   10552      12.3766
   10553      11.6696
   10554      12.1991
   10555      11.5832
   10556      11.4464
   10557      11.9940
   10558      12.0432
   10559      11.2332
   10560      11.0520
   10561      10.7200
   10562      10.4884
   10563      11.0439
   10564      10.2287
   10565      11.5527
   10566      12.1609
   10567      11.8082
   10568      11.1356
   10569      11.5994
   10570      11.2657
   10571      11.3872
   10572      11.3984
   10573      11.1872
   10574      11.9233
   10575      10.9288
   10576      10.7805
   10577      11.4441
   10578      11.3436
   10579      11.5365
   10580      12.1273
   10581      12.5167
   10582      10.8595
   10583      12.1495
   10584      12.0367
   10585      11.2013
   10586      10.9417
   10587      11.2153
   10588      11.1060
   10589      11.0915
   10590      11.8921
   10591      11.9467
   10592      11.9400
   10593      12.4595
   10594      11.5408
   10595      11.6365
   10596      10.8915
   10597      10.7572
   10598      11.0690
   10599      11.3335
   10600      10.9166
   10601      10.7391
   10602      10.4240
   10603      11.3901
   10604      11.5708
   10605      10.6960
   10606      11.0534
   10607      11.4045
   10608      11.5165
   10609      12.1206
   10610      11.4263
   10611      11.9600
   10612      11.8141
   10613      12.2141
   10614      10.5348
   10615      11.2825
   10616      11.4831
   10617      11.2539
   10618      11.2122
   10619      10.9716
   10620      10.8902
   10621      11.2424
   10622      10.8384
   10623      10.9345
   10624      11.0084
   10625      11.4898
   10626      10.3230
   10627      10.8912
   10628      10.8515
   10629       9.9891
   10630      10.3276
   10631      10.5790
   10632      10.4722
   10633      10.0415
   10634       9.8042
   10635      11.0854
   10636      11.8871
   10637       9.3921
   10638       9.5706
   10639      10.4753
   10640       9.9201
   10641      10.0741
   10642      11.0517
   10643      10.9566
   10644      12.7184
   10645       9.9929
   10646      11.0769
   10647      10.6430
   10648      11.0894
   10649      11.9340
   10650      10.9416
   10651      11.4795
   10652      10.5848
   10653      11.6337
   10654      10.6598
   10655      10.6040
   10656      11.1751
   10657      11.1629
   10658      12.2292
   10659      11.9099
   10660      11.9721
   10661      12.7227
   10662      11.6015
   10663      11.6946
   10664      12.1430
   10665      12.5294
   10666      12.0648
   10667      11.9885
   10668      11.3976
   10669      12.3211
   10670      11.6564
   10671      11.6975
   10672      11.8217
   10673      12.4314
   10674      10.8351
   10675      10.9224
   10676      10.7075
   10677      10.9321
   10678      11.3256
   10679      11.0290
   10680      12.2062
   10681      12.3358
   10682      10.9063
   10683      11.4130
   10684      10.9524
   10685      11.6971
   10686      11.6727
   10687      10.8988
   10688      11.5714
   10689      10.9329
   10690      11.9796
   10691      11.9693
   10692      11.2044
   10693      11.1462
   10694      11.1542
   10695      12.0328
   10696      12.1774
   10697      11.8244
   10698      10.9945
   10699      11.3927
   10700      10.5885
   10701      10.1911
   10702      11.6341
   10703      12.3630
   10704      12.0798
   10705      11.3214
   10706      11.7294
   10707      11.9480
   10708      11.4383
   10709      10.5141
   10710      10.3918
   10711       9.9598
   10712      10.6293
   10713      11.0640
   10714      10.6839
   10715      11.7252
   10716      11.4382
   10717      11.5315
   10718      11.7836
   10719      11.7773
   10720      12.5175
   10721      13.4433
   10722      11.4887
   10723      11.9678
   10724      11.0645
   10725      11.2706
   10726      12.6459
   10727      13.2278
   10728      12.3165
   10729      12.3069
   10730      12.0248
   10731      12.4769
   10732      12.3902
   10733      11.2806
   10734      13.1063
   10735      11.9812
   10736      12.4208
   10737      12.7425
   10738      12.3053
   10739      12.7446
   10740      12.0172
   10741      12.1724
   10742      11.4857
   10743      12.3280
   10744      11.8826
   10745      11.9423
   10746      11.5006
   10747      11.9383
   10748      11.5069
   10749       9.6858
   10750      10.1862
   10751      10.0229
   10752      10.1314
   10753      10.1252
   10754      11.3421
   10755      10.4676
   10756      11.3125
   10757      11.5218
   10758      11.6568
   10759      11.4078
   10760      11.8844
   10761      10.3234
   10762      11.8350
   10763      10.9154
   10764      11.7505
   10765      12.2184
   10766      10.6330
   10767      11.1174
   10768      11.4310
   10769      11.2427
   10770      11.3846
   10771      10.4167
   10772      10.3475
   10773      10.3837
   10774      10.6982
   10775      11.7205
   10776       9.7830
   10777      10.5727
   10778      10.2695
   10779      10.6850
   10780      11.2355
   10781      10.5509
   10782      10.1832
   10783      11.3636
   10784      10.3928
   10785      11.1158
   10786      12.6562
   10787      11.6632
   10788      12.0127
   10789      11.7356
   10790      11.5243
   10791      12.0998
   10792       9.9244
   10793      10.4832
   10794      10.9123
   10795      10.9618
   10796      10.9114
   10797      11.3777
   10798      10.9701
   10799      11.3773
   10800      12.3343
   10801      12.7068
   10802      11.4905
   10803      12.0406
   10804      12.0885
   10805      12.5304
   10806      11.4200
   10807      12.1947
   10808      12.6357
   10809      12.2038
   10810      11.3410
   10811      10.9266
   10812      12.0141
   10813      12.6132
   10814      12.7588
   10815      11.9245
   10816      12.7377
   10817      12.0665
   10818      11.9473
   10819      11.8330
   10820      11.6436
   10821      11.2058
   10822      11.4967
   10823      12.5470
   10824      11.3234
   10825      12.4094
   10826      12.1515
   10827      12.2684
   10828      12.2518
   10829      12.3446
   10830      12.5032
   10831      13.3789
   10832      13.2192
   10833      12.4968
   10834      12.9431
   10835      12.0269
   10836      12.5274
   10837      12.7477
   10838      12.6591
   10839      12.0249
   10840      12.4769
   10841      11.7776
   10842      12.3152
   10843      12.4641
   10844      12.6006
   10845      12.3241
   10846      12.3789
   10847      13.7115
   10848      14.5747
   10849      13.0467
   10850      11.5911
   10851      12.4416
   10852      12.3073
   10853      12.9948
   10854      12.6951
   10855      11.6784
   10856      13.2817
   10857      12.8170
   10858      12.9179
   10859      14.1783
   10860      13.0907
   10861      13.0094
   10862      12.9460
   10863      13.6766
   10864      12.9415
   10865      12.6577
   10866      12.9987
   10867      12.8058
   10868      12.7768
   10869      12.0542
   10870      12.3589
   10871      12.3841
   10872      12.0330
   10873      12.0348
   10874      12.4950
   10875      13.4020
   10876      12.8374
   10877      13.4159
   10878      13.2147
   10879      12.7739
   10880      12.5109
   10881      12.7476
   10882      12.4732
   10883      12.5178
   10884      12.8924
   10885      11.5823
   10886      12.3273
   10887      12.3958
   10888      13.0970
   10889      13.9471
   10890      12.9073
   10891      13.2739
   10892      12.5645
   10893      10.9972
   10894      11.9072
   10895      13.0583
   10896      12.5607
   10897      11.5893
   10898      12.1960
   10899      12.0168
   10900      12.7972
   10901      12.8333
   10902      12.0687
   10903      11.3587
   10904      12.0221
   10905      12.5400
   10906      12.1908
   10907      12.8264
   10908      12.8597
   10909      12.9186
   10910      13.6147
   10911      12.1254
   10912      12.5468
   10913      11.3315
   10914      11.6959
   10915      12.8177
   10916      11.9020
   10917      12.1297
   10918      12.7025
   10919      11.5952
   10920      12.3602
   10921      11.4109
   10922      11.7142
   10923      12.5945
   10924      12.5117
   10925      12.2939
   10926      11.0984
   10927      10.8972
   10928      10.9940
   10929      11.7605
   10930      11.4217
   10931      11.9249
   10932      11.4232
   10933      12.0426
   10934      11.5760
   10935      11.5919
   10936      12.1847
   10937      11.3790
   10938      10.9247
   10939      11.3003
   10940      11.1593
   10941      10.9600
   10942      10.7919
   10943      11.5807
   10944      10.8580
   10945      11.5829
   10946      10.5642
   10947      11.1489
   10948      10.8472
   10949      11.6557
   10950      11.3256
   10951      12.3247
   10952      11.8569
   10953      12.0374
   10954      11.0946
   10955      11.5273
   10956      11.1253
   10957      11.8335
   10958      12.3282
   10959      12.3450
   10960      11.4309
   10961      11.7630
   10962      11.9746
   10963      12.5684
   10964      11.9396
   10965      12.0150
   10966      11.6969
   10967      12.3414
   10968      12.1941
   10969      11.9522
   10970      11.2862
   10971      10.1411
   10972      11.1756
   10973      11.6972
   10974      10.8159
   10975      11.9643
   10976      11.1244
   10977      10.9268
   10978      10.6146
   10979      10.3118
   10980      11.5129
   10981      11.8814
   10982      11.3245
   10983      11.4624
   10984      11.7616
   10985      11.3797
   10986      10.9100
   10987      10.5699
   10988      10.4464
   10989      10.7059
   10990      11.0126
   10991      10.8962
   10992      12.4831
   10993      12.8381
   10994      12.1030
   10995      11.1639
   10996      10.7789
   10997      11.5845
   10998      13.1833
   10999      12.4228
   11000      12.8719
   11001      12.8970
   11002      11.6845
   11003      12.1187
   11004      12.3414
   11005      12.1497
   11006      12.4482
   11007      12.6933
   11008      12.2654
   11009      12.7824
   11010      12.2373
   11011      12.8263
   11012      13.1351
   11013      13.5655
   11014      11.9605
   11015      12.6280
   11016      12.5460
   11017      12.5146
   11018      12.3097
   11019      12.7442
   11020      11.4668
   11021      11.5742
   11022      12.0711
   11023      12.1110
   11024      12.0296
   11025      10.7515
   11026      10.8199
   11027      12.7068
   11028      11.6416
   11029      12.6738
   11030      11.1077
   11031      12.2289
   11032      11.2024
   11033      10.9982
   11034      11.8035
   11035      12.1119
   11036      11.4961
   11037      11.1093
   11038      12.2234
   11039      12.3213
   11040      12.0024
   11041      11.7116
   11042      11.6128
   11043      10.8676
   11044      11.9847
   11045      11.4604
   11046      12.3081
   11047      11.7371
   11048      10.9735
   11049      12.2969
   11050      11.0847
   11051      11.8058
   11052      11.4203
   11053      11.0353
   11054      10.8086
   11055      10.9836
   11056      10.7087
   11057      10.3681
   11058      10.5590
   11059      12.2339
   11060      11.6430
   11061      11.7831
   11062      11.8493
   11063      11.0688
   11064      11.7227
   11065      12.0620
   11066      11.6408
   11067      10.9277
   11068      11.5675
   11069      10.2774
   11070      11.1168
   11071      11.8210
   11072      12.0966
   11073      11.6794
   11074      11.6369
   11075      12.6578
   11076      12.6008
   11077      13.2947
   11078      12.1909
   11079      12.6186
   11080      12.5392
   11081      12.4408
   11082      12.0319
   11083      12.1958
   11084      12.6083
   11085      12.0995
   11086      12.2753
   11087      11.9688
   11088      12.6431
   11089      12.6913
   11090      12.5782
   11091      12.1928
   11092      12.9563
   11093      12.7266
   11094      11.8086
   11095      10.9288
   11096      12.0186
   11097      10.8057
   11098      11.8011
   11099      11.2300
   11100      11.2418
   11101      11.4247
   11102      10.6104
   11103      10.3431
   11104      11.1509
   11105      11.4422
   11106      11.7613
   11107      11.0932
   11108      11.2451
   11109      11.3229
   11110      11.1790
   11111      11.0407
   11112      12.1335
   11113      10.9126
   11114      11.1627
   11115      11.4489
   11116      10.8694
   11117      11.2225
   11118      11.1154
   11119      11.0544
   11120      10.5003
   11121      11.1313
   11122      11.7504
   11123      10.8066
   11124      11.4818
   11125      11.8930
   11126      11.4455
   11127      11.6201
   11128      11.1176
   11129      10.7493
   11130      11.8108
   11131      11.1773
   11132      11.4744
   11133      12.3093
   11134      10.6548
   11135      11.5721
   11136      10.9584
   11137      11.2215
   11138      11.0016
   11139      11.2890
   11140      11.7043
   11141      11.5990
   11142      10.9787
   11143      11.7578
   11144      11.5492
   11145      12.1199
   11146      11.3383
   11147      11.8888
   11148      10.4177
   11149      11.0543
   11150      10.7699
   11151      12.0291
   11152       9.9939
   11153      11.7019
   11154      11.2221
   11155      11.1550
   11156      10.9816
   11157      10.8556
   11158      10.7534
   11159      11.1184
   11160      11.7806
   11161      11.9220
   11162      11.0175
   11163      11.7258
   11164      11.2617
   11165      11.6685
   11166      12.3471
   11167      12.4822
   11168      11.2885
   11169      12.2408
   11170      11.8168
   11171      12.3409
   11172      13.1358
   11173      13.1436
   11174      12.3812
   11175      12.4033
   11176      12.0955
   11177      11.9104
   11178      12.2948
   11179      11.6975
   11180      12.1790
   11181      12.6267
   11182      11.5814
   11183      10.6373
   11184      12.0144
   11185      11.8702
   11186      11.3976
   11187      12.8393
   11188      11.7161
   11189      11.9754
   11190      11.5436
   11191      12.4567
   11192      12.0789
   11193      11.3818
   11194      11.5245
   11195      11.2309
   11196      11.8253
   11197      12.5316
   11198      11.1342
   11199      11.0543
   11200      10.9170
   11201      11.0681
   11202      10.3390
   11203      10.9984
   11204      11.3626
   11205      12.2674
   11206      11.4570
   11207      11.9638
   11208      11.0846
   11209      11.3585
   11210      11.3120
   11211      12.1483
   11212      11.1789
   11213      11.5209
   11214      11.3055
   11215      11.3202
   11216      11.2310
   11217      10.9373
   11218      11.0685
   11219      10.8666
   11220      11.4691
   11221      11.3547
   11222      11.5914
   11223      11.3557
   11224      11.2984
   11225      10.7745
   11226      11.2088
   11227      10.8729
   11228      11.0592
   11229      12.3191
   11230      12.1720
   11231      11.6905
   11232      11.5336
   11233      12.3005
   11234      12.7684
   11235      12.1949
   11236      11.9668
   11237      11.4381
   11238      11.3200
   11239      12.3529
   11240      12.5680
   11241      11.9821
   11242      12.2346
   11243      11.8378
   11244      12.2211
   11245      12.4839
   11246      11.4117
   11247      12.2463
   11248      12.5421
   11249      12.3052
   11250      13.0700
   11251      12.7812
   11252      12.4210
   11253      12.5568
   11254      12.3461
   11255      12.5073
   11256      12.0673
   11257      11.6492
   11258      12.0205
   11259      12.1432
   11260      12.8213
   11261      11.5940
   11262      11.8503
   11263      11.3360
   11264      10.0547
   11265      10.4263
   11266      11.9289
   11267      10.0291
   11268      10.6789
   11269      11.2038
   11270      11.8791
   11271      11.5703
   11272      10.8114
   11273      11.1871
   11274      11.0639
   11275      11.1962
   11276      11.6126
   11277      11.3299
   11278      12.1377
   11279      12.5444
   11280      11.8242
   11281      11.7635
   11282      12.0656
   11283      11.5417
   11284      11.5591
   11285      10.7812
   11286      11.7802
   11287      11.3205
   11288      11.4858
   11289      11.5982
   11290      11.3556
   11291      11.4295
   11292      11.3281
   11293      11.5497
   11294      11.4793
   11295      11.4618
   11296      12.1219
   11297      11.4969
   11298      12.1023
   11299      11.7021
   11300      11.0424
   11301      11.8662
   11302      11.8534
   11303      12.3145
   11304      11.9592
   11305      11.1946
   11306      11.5634
   11307      13.1443
   11308      13.4384
   11309      12.8093
   11310      12.3854
   11311      12.4614
   11312      12.9075
   11313      12.1677
   11314      11.9382
   11315      12.5606
   11316      11.7970
   11317      12.1151
   11318      12.5676
   11319      13.2268
   11320      12.8368
   11321      11.8685
   11322      12.5439
   11323      11.8128
   11324      12.0698
   11325      12.1134
   11326      11.9407
   11327      11.9662
   11328      11.6703
   11329      11.1098
   11330      10.1697
   11331      10.1909
   11332       9.1670
   11333      11.0199
   11334      11.6862
   11335      12.9207
   11336      11.8976
   11337      12.4141
   11338      10.4959
   11339      11.0916
   11340      11.6470
   11341      12.1698
   11342      10.9241
   11343      10.5781
   11344      12.0458
   11345      11.0552
   11346      11.4978
   11347      10.9063
   11348      11.5097
   11349      12.5077
   11350      11.3316
   11351      11.4080
   11352      10.5932
   11353      10.9854
   11354      11.2086
   11355      10.7277
   11356      11.8461
   11357      12.7398
   11358      11.5134
   11359      11.4946
   11360      11.9442
   11361      11.6373
   11362      11.8313
   11363      10.7836
   11364      11.3569
   11365      11.9018
   11366      11.8292
   11367      11.7125
   11368      11.6135
   11369      11.2056
   11370      11.5823
   11371      11.6257
   11372      10.8876
   11373      12.1268
   11374      11.5045
   11375      12.0045
   11376      11.1694
   11377      11.9403
   11378      11.1644
   11379      12.2449
   11380      11.5789
   11381      11.3224
   11382      11.7569
   11383      11.2411
   11384      12.5152
   11385      11.5662
   11386      11.3550
   11387      11.3951
   11388      11.3853
   11389      12.0794
   11390      11.3689
   11391      10.3838
   11392      11.9624
   11393      11.9051
   11394      12.0128
   11395      12.2553
   11396      12.4371
   11397      12.8407
   11398      12.3156
   11399      11.1714
   11400      11.6594
   11401      11.2103
   11402      12.5099
   11403      11.6550
   11404      10.9949
   11405      12.4811
   11406      12.3504
   11407      12.1729
   11408      12.0713
   11409      12.3967
   11410      12.1129
   11411      12.1328
   11412      11.8366
   11413      13.2392
   11414      12.8020
   11415      12.5723
   11416      11.7956
   11417      13.4126
   11418      11.3962
   11419      12.4707
   11420      12.3682
   11421      13.1520
   11422      13.8781
   11423      13.1904
   11424      12.4263
   11425      13.1482
   11426      12.9314
   11427      12.9720
   11428      12.3110
   11429      13.9151
   11430      13.8028
   11431      14.7595
   11432      13.5328
   11433      13.5213
   11434      13.4480
   11435      13.7616
   11436      13.0785
   11437      13.5980
   11438      12.8080
   11439      13.2430
   11440      12.9228
   11441      11.9135
   11442      12.6273
   11443      12.6541
   11444      13.0416
   11445      11.3491
   11446      12.3757
   11447      13.2370
   11448      13.4945
   11449      13.8176
   11450      13.2703
   11451      13.1759
   11452      12.1673
   11453      12.6754
   11454      12.1332
   11455      12.4341
   11456      12.6998
   11457      11.8379
   11458      12.3884
   11459      12.0277
   11460      11.2900
   11461      12.9978
   11462      12.3050
   11463      12.5512
   11464      12.7218
   11465      11.6891
   11466      10.7332
   11467      12.3998
   11468      11.7794
   11469      12.1893
   11470      11.2554
   11471      11.4463
   11472      12.1348
   11473      10.9379
   11474      11.3776
   11475      10.8377
   11476      11.6925
   11477      12.1498
   11478      12.0834
   11479      11.5047
   11480      11.8426
   11481      11.8672
   11482      11.3168
   11483      12.7420
   11484      12.4828
   11485      11.9466
   11486      12.7846
   11487      12.3328
   11488      13.0364
   11489      12.6372
   11490      13.1108
   11491      13.0653
   11492      13.0551
   11493      13.2743
   11494      12.8932
   11495      12.0218
   11496      12.3586
   11497      12.7060
   11498      11.5089
   11499      12.3087
   11500      11.8752
   11501      12.3291
   11502      12.8889
   11503      12.8928
   11504      10.9728
   11505      12.1136
   11506      12.5304
   11507      11.4962
   11508      11.2508
   11509      12.2780
   11510      12.7926
   11511      12.3106
   11512      12.1279
   11513      12.1807
   11514      11.5723
   11515      12.7095
   11516      11.4555
   11517      11.9069
   11518      10.9836
   11519      12.0420
   11520      12.4453
   11521      13.0253
   11522      12.9471
   11523      12.1564
   11524      12.4730
   11525      12.3806
   11526      12.1640
   11527      12.3495
   11528      12.2286
   11529      11.5830
   11530      12.4515
   11531      11.9802
   11532      12.9404
   11533      11.7935
   11534      13.0338
   11535      12.3566
   11536      12.7595
   11537      11.6302
   11538      12.0462
   11539      12.6992
   11540      11.8460
   11541      12.8228
   11542      12.2987
   11543      13.1533
   11544      13.2533
   11545      13.1853
   11546      13.0779
   11547      13.4258
   11548      11.6430
   11549      12.4963
   11550      12.7279
   11551      11.9592
   11552      11.2505
   11553      11.9883
   11554      11.4421
   11555      11.2395
   11556      12.0385
   11557      12.3734
   11558      11.1710
   11559      11.2432
   11560      12.2263
   11561      10.9301
   11562      10.5978
   11563      11.4201
   11564      12.5585
   11565      11.6088
   11566      11.9005
   11567      11.8832
   11568      13.0517
   11569      12.4560
   11570      12.0931
   11571      12.6833
   11572      12.9996
   11573      12.8328
   11574      12.6106
   11575      13.4078
   11576      13.1980
   11577      12.2315
   11578      12.6064
   11579      12.5524
   11580      12.0001
   11581      12.4411
   11582      12.1580
   11583      11.9168
   11584      12.4794
   11585      12.9189
   11586      13.2628
   11587      12.9156
   11588      12.3889
   11589      12.0921
   11590      10.3993
   11591      12.4870
   11592      12.1728
   11593      12.2204
   11594      11.8541
   11595      12.1171
   11596      12.6414
   11597      12.0436
   11598      11.9083
   11599      11.6171
   11600      12.5545
   11601      12.2584
   11602      11.8378
   11603      11.0515
   11604      12.6047
   11605      11.6184
   11606      11.3103
   11607      12.0529
   11608      12.0325
   11609      12.1430
   11610      11.5382
   11611      11.9928
   11612      12.1481
   11613      12.5472
   11614      11.3841
   11615      11.7808
   11616      12.1721
   11617      11.7841
   11618      12.3475
   11619      12.3497
   11620      11.1316
   11621      11.6362
   11622      11.0645
   11623      11.2517
   11624      11.8060
   11625      11.5953
   11626      11.5432
   11627      11.3162
   11628      11.5444
   11629      11.0479
   11630      11.6166
   11631      11.7491
   11632      11.6555
   11633      11.0325
   11634      11.5690
   11635      13.3620
   11636      12.8495
   11637      12.5789
   11638      12.0385
   11639      12.2576
   11640      11.4671
   11641      12.7756
   11642      12.0907
   11643      11.9158
   11644      11.8990
   11645      12.2172
   11646      12.2290
   11647      12.0982
   11648      11.3761
   11649      12.0841
   11650      12.0410
   11651      12.9472
   11652      12.8007
   11653      11.7454
   11654      13.6186
   11655      11.8683
   11656      12.3861
   11657      12.2719
   11658      12.5014
   11659      12.0817
   11660      12.0379
   11661      11.9836
   11662      12.0642
   11663      12.3123
   11664      11.8603
   11665      12.3776
   11666      12.6191
   11667      13.5351
   11668      12.8296
   11669      13.0865
   11670      11.5979
   11671      13.0604
   11672      11.7670
   11673      13.5584
   11674      12.5042
   11675      11.3735
   11676      11.1908
   11677      10.9885
   11678      11.1873
   11679      11.4471
   11680      11.7719
   11681      11.1401
   11682      11.3954
   11683      11.3545
   11684      11.6478
   11685      12.0743
   11686      11.8047
   11687      11.5798
   11688      12.0032
   11689      12.7487
   11690      12.3251
   11691      12.5175
   11692      12.9791
   11693      12.1131
   11694      12.5878
   11695      12.7333
   11696      11.3091
   11697      12.7256
   11698      12.0884
   11699      12.2291
   11700      10.8461
   11701      12.5473
   11702      12.7157
   11703      12.2108
   11704      12.1099
   11705      12.1235
   11706      13.1819
   11707      11.9197
   11708      12.9053
   11709      11.2626
   11710      12.6825
   11711      12.5707
   11712      11.6005
   11713      12.2822
   11714      12.0203
   11715      11.8438
   11716      12.4766
   11717      12.3029
   11718      12.4403
   11719      11.6758
   11720      11.8156
   11721      12.8150
   11722      11.2387
   11723      10.7219
   11724      11.0138
   11725      11.5054
   11726      11.6548
   11727      11.5359
   11728      12.8805
   11729      11.9564
   11730      12.3515
   11731      11.0294
   11732      12.5881
   11733      12.6994
   11734      12.0043
   11735      12.0043
   11736      12.7976
   11737      11.9831
   11738      13.0259
   11739      11.6063
   11740      12.4153
   11741      12.3899
   11742      12.0597
   11743      13.2413
   11744      12.0273
   11745      12.5826
   11746      12.1698
   11747      11.7015
   11748      11.6610
   11749      10.7699
   11750      11.7543
   11751      12.3733
   11752      13.2571
   11753      13.7931
   11754      12.9512
   11755      13.4974
   11756      12.2923
   11757      12.5976
   11758      12.0955
   11759      12.6425
   11760      11.3203
   11761      12.5633
   11762      12.7373
   11763      12.3921
   11764      11.2885
   11765      11.5562
   11766      11.5580
   11767      11.1629
   11768      11.6699
   11769      11.5561
   11770      11.7123
   11771      11.5672
   11772      11.5983
   11773      11.6204
   11774      11.3859
   11775      12.1457
   11776      11.3955
   11777      12.5038
   11778      12.5090
   11779      12.0681
   11780      11.0900
   11781      12.6329
   11782      12.9401
   11783      12.6393
   11784      12.5996
   11785      13.6230
   11786      13.0579
   11787      12.5941
   11788      12.3164
   11789      12.0235
   11790      12.4814
   11791      12.3954
   11792      12.6333
   11793      11.7996
   11794      11.1430
   11795      10.9415
   11796      10.4873
   11797      11.4112
   11798      12.6867
   11799      11.9651
   11800      12.1810
   11801      11.7934
   11802      11.5286
   11803      12.3525
   11804      11.6486
   11805      11.5410
   11806      11.8542
   11807      11.8169
   11808      11.4106
   11809      11.1612
   11810      12.3637
   11811      11.5819
   11812      12.4447
   11813      11.8661
   11814      11.7872
   11815      11.4711
   11816      11.3054
   11817      12.2815
   11818      11.0988
   11819      11.0647
   11820      11.1716
   11821      11.3243
   11822      11.4905
   11823      11.2838
   11824      10.6388
   11825      12.0338
   11826      12.1401
   11827      12.3574
   11828      11.6052
   11829      11.8970
   11830      10.8245
   11831      11.4175
   11832      12.5241
   11833      11.8181
   11834      11.3819
   11835      11.2090
   11836      11.6050
   11837      11.1806
   11838      11.2875
   11839      11.5064
   11840      12.6381
   11841      12.0313
   11842      13.4606
   11843      11.8675
   11844      11.9633
   11845      12.1240
   11846      11.4575
   11847      12.1140
   11848      11.9691
   11849      11.5033
   11850      12.1375
   11851      11.5549
   11852      13.1706
   11853      11.4904
   11854      12.2548
   11855      12.6694
   11856      11.8311
   11857      12.5091
   11858      12.4444
   11859      11.4790
   11860      12.1874
   11861      12.5073
   11862      12.9247
   11863      12.5085
   11864      12.9120
   11865      12.5054
   11866      12.4761
   11867      13.5634
   11868      11.9160
   11869      11.7849
   11870      12.9511
   11871      12.5008
   11872      12.0470
   11873      11.8884
   11874      11.4557
   11875      11.6861
   11876      11.4436
   11877      12.5967
   11878      11.1636
   11879      11.4929
   11880      11.1569
   11881      11.1706
   11882      12.3637
   11883      11.8614
   11884      12.2374
   11885      10.4096
   11886      10.2816
   11887      11.2893
   11888      12.0739
   11889      10.3805
   11890      12.0127
   11891      12.1872
   11892      10.9738
   11893      10.8716
   11894      11.3011
   11895      11.2008
   11896      11.9223
   11897      12.2737
   11898      11.6861
   11899      11.3776
   11900      12.6899
   11901      11.7612
   11902      11.6026
   11903      11.1859
   11904      11.8436
   11905      12.4799
   11906      11.7539
   11907      12.4464
   11908      12.1630
   11909      11.8938
   11910      10.6339
   11911      12.5560
   11912      12.3236
   11913      11.7531
   11914      12.1045
   11915      12.3962
   11916      12.9438
   11917      12.3511
   11918      12.4689
   11919      12.3136
   11920      12.5975
   11921      12.4035
   11922      11.7822
   11923      11.6215
   11924      11.7659
   11925      11.6131
   11926      11.2071
   11927      11.1064
   11928      11.6806
   11929      11.6424
   11930      13.2552
   11931      12.0426
   11932      12.0437
   11933      12.3069
   11934      12.8261
   11935      12.3913
   11936      11.2589
   11937      11.8918
   11938      11.9465
   11939      11.6971
   11940      10.9696
   11941      11.0018
   11942      12.0952
   11943      11.5291
   11944      12.5923
   11945      12.8928
   11946      11.4466
   11947      11.8834
   11948      12.2500
   11949      12.8023
   11950      10.7714
   11951      13.5202
   11952      12.0298
   11953      12.7792
   11954      11.5848
   11955      12.2341
   11956      12.7566
   11957      11.5718
   11958      11.8148
   11959      11.7526
   11960      12.0070
   11961      12.2556
   11962      11.4536
   11963      12.2405
   11964      12.4363
   11965      11.3612
   11966      10.6701
   11967      12.8805
   11968      13.0858
   11969      12.3768
   11970      11.8942
   11971      11.4148
   11972      12.0323
   11973      11.8585
   11974      12.0469
   11975      12.8225
   11976      12.6084
   11977      12.5840
   11978      12.9966
   11979      12.6276
   11980      12.5775
   11981      12.3618
   11982      12.1369
   11983      11.6799
   11984      12.4993
   11985      13.0985
   11986      11.4555
   11987      11.4658
   11988      10.9848
   11989      11.5322
   11990      10.7344
   11991      10.5455
   11992      10.3936
   11993      12.2350
   11994      12.1859
   11995      11.7298
   11996      12.3634
   11997      11.6699
   11998      12.0319
   11999      12.2398
   12000      11.7624
   12001      11.2097
   12002      11.7814
   12003      10.7711
   12004      11.3113
   12005      11.3222
   12006      12.0923
   12007      11.7793
   12008      11.5199
   12009      11.1339
   12010      11.9454
   12011      12.2743
   12012      11.2784
   12013      11.6729
   12014      13.0838
   12015      12.1134
   12016      12.3250
   12017      11.3737
   12018      12.1583
   12019      11.9832
   12020      11.9608
   12021      11.2388
   12022      12.2595
   12023      12.3264
   12024      11.6317
   12025      11.5709
   12026      11.6803
   12027      11.3444
   12028      11.9719
   12029      12.3149
   12030      12.1266
   12031      12.5394
   12032      11.8157
   12033      12.4791
   12034      12.8038
   12035      12.1514
   12036      12.6315
   12037      12.9840
   12038      12.3225
   12039      11.3233
   12040      11.8371
   12041      11.4912
   12042      12.3886
   12043      12.0690
   12044      12.7142
   12045      12.3311
   12046      12.4822
   12047      12.7221
   12048      13.0015
   12049      12.6269
   12050      11.8388
   12051      12.7563
   12052      12.6798
   12053      12.2932
   12054      12.4493
   12055      12.9171
   12056      12.0742
   12057      12.3340
   12058      11.3707
   12059      12.0827
   12060      12.0833
   12061      12.0828
   12062      11.9743
   12063      12.9471
   12064      12.8961
   12065      12.0197
   12066      12.4487
   12067      13.2058
   12068      13.0510
   12069      13.7711
   12070      12.7346
   12071      11.6491
   12072      12.3788
   12073      12.0811
   12074      13.0064
   12075      12.2643
   12076      13.1557
   12077      12.6640
   12078      12.5539
   12079      11.8731
   12080      13.2985
   12081      13.7161
   12082      13.4825
   12083      12.1365
   12084      13.5057
   12085      14.0230
   12086      11.6710
   12087      12.4549
   12088      12.6813
   12089      12.9892
   12090      11.9017
   12091      11.3052
   12092      12.3848
   12093      12.3014
   12094      12.7480
   12095      12.9038
   12096      12.2234
   12097      12.3132
   12098      13.3143
   12099      13.6438
   12100      12.9899
   12101      13.8986
   12102      13.4315
   12103      12.3278
   12104      13.3739
   12105      13.4524
   12106      12.7025
   12107      12.5731
   12108      12.6323
   12109      12.5753
   12110      12.9533
   12111      12.9887
   12112      12.7679
   12113      12.6161
   12114      13.0575
   12115      12.8156
   12116      12.6719
   12117      12.8090
   12118      12.8037
   12119      13.8061
   12120      12.2636
   12121      12.4792
   12122      12.3247
   12123      11.9725
   12124      12.3697
   12125      13.3692
   12126      13.1177
   12127      12.5640
   12128      12.8424
   12129      12.2497
   12130      11.8439
   12131      13.1682
   12132      12.9631
   12133      12.4057
   12134      12.3576
   12135      12.2067
   12136      12.1078
   12137      13.3569
   12138      12.7173
   12139      12.7301
   12140      12.9028
   12141      12.8525
   12142      13.0839
   12143      12.6510
   12144      11.6503
   12145      12.5206
   12146      12.6058
   12147      11.7788
   12148      13.0163
   12149      12.9068
   12150      12.0652
   12151      12.6843
   12152      11.3707
   12153      11.6560
   12154      12.3088
   12155      11.5383
   12156      12.8142
   12157      12.3845
   12158      12.2685
   12159      12.4436
   12160      12.0811
   12161      12.5339
   12162      12.1864
   12163      12.4215
   12164      12.3313
   12165      12.3437
   12166      12.1186
   12167      13.4344
   12168      12.8399
   12169      12.9842
   12170      13.3206
   12171      12.4372
   12172      13.3023
   12173      13.1020
   12174      14.3418
   12175      14.0305
   12176      13.4836
   12177      13.4054
   12178      13.4444
   12179      13.3871
   12180      12.2947
   12181      11.7275
   12182      12.0560
   12183      12.6675
   12184      12.5987
   12185      11.2687
   12186      12.1826
   12187      12.9066
   12188      12.8779
   12189      11.8705
   12190      11.6094
   12191      12.6464
   12192      13.1992
   12193      13.0830
   12194      12.3722
   12195      11.9055
   12196      12.3551
   12197      13.1242
   12198      12.1440
   12199      12.2102
   12200      12.4519
   12201      13.9667
   12202      13.5739
   12203      12.6621
   12204      13.6651
   12205      13.2198
   12206      12.7106
   12207      13.0481
   12208      12.5331
   12209      12.9172
   12210      13.0484
   12211      13.1991
   12212      12.3628
   12213      13.0077
   12214      12.4189
   12215      11.6805
   12216      13.1928
   12217      11.6403
   12218      12.1680
   12219      12.3752
   12220      13.1017
   12221      12.0811
   12222      12.3705
   12223      12.8711
   12224      12.2676
   12225      12.0817
   12226      12.2669
   12227      12.8800
   12228      12.5901
   12229      12.4649
   12230      12.4248
   12231      12.7598
   12232      11.8643
   12233      11.8593
   12234      12.7390
   12235      12.8120
   12236      13.0068
   12237      11.4668
   12238      12.3323
   12239      12.3101
   12240      12.0912
   12241      11.4306
   12242      13.2286
   12243      13.0286
   12244      12.2461
   12245      12.5166
   12246      12.3880
   12247      12.4287
   12248      12.7908
   12249      13.7903
   12250      13.4357
   12251      13.0923
   12252      12.8275
   12253      12.6731
   12254      12.8489
   12255      13.1235
   12256      13.0818
   12257      13.5878
   12258      12.9045
   12259      12.4063
   12260      12.7441
   12261      12.7025
   12262      12.3609
   12263      12.9199
   12264      12.7555
   12265      12.0472
   12266      12.6915
   12267      12.6183
   12268      12.8384
   12269      12.3629
   12270      13.1519
   12271      12.3587
   12272      13.0426
   12273      13.2377
   12274      13.7852
   12275      12.9732
   12276      13.0751
   12277      12.9562
   12278      13.5929
   12279      12.9121
   12280      12.1095
   12281      12.3321
   12282      12.6456
   12283      12.9691
   12284      12.6806
   12285      12.2589
   12286      11.8054
   12287      12.2774
   12288      12.1706
   12289      11.6214
   12290      12.3528
   12291      11.7837
   12292      12.2378
   12293      12.7532
   12294      12.3276
   12295      12.3734
   12296      12.6581
   12297      12.4112
   12298      12.6877
   12299      12.1922
   12300      12.2334
   12301      12.6273
   12302      12.7302
   12303      12.7078
   12304      11.3650
   12305      11.7019
   12306      12.4709
   12307      12.0135
   12308      13.3358
   12309      12.8336
   12310      13.7853
   12311      13.2312
   12312      12.9926
   12313      13.4467
   12314      12.9145
   12315      12.8363
   12316      12.4411
   12317      12.8457
   12318      14.0117
   12319      13.4159
   12320      12.6577
   12321      12.4544
   12322      12.6654
   12323      13.1550
   12324      13.2019
   12325      13.8611
   12326      13.0547
   12327      13.3985
   12328      13.4037
   12329      13.9106
   12330      13.4037
   12331      13.3503
   12332      12.3090
   12333      13.1922
   12334      12.6506
   12335      10.8102
   12336      12.3114
   12337      11.5905
   12338      11.0223
   12339      11.4837
   12340      11.9227
   12341      12.0714
   12342      11.6947
   12343      11.5371
   12344      11.8640
   12345      11.7049
   12346      11.0873
   12347      11.6643
   12348      12.6579
   12349      12.5613
   12350      12.0982
   12351      11.0217
   12352      11.0745
   12353      11.3084
   12354      12.3201
   12355      13.1598
   12356      12.1396
   12357      12.0792
   12358      11.7884
   12359      11.6877
   12360      11.8067
   12361      12.6914
   12362      12.5644
   12363      12.6581
   12364      12.2002
   12365      11.9266
   12366      11.2628
   12367      10.9313
   12368      11.8569
   12369      11.4541
   12370      11.9261
   12371      12.2672
   12372      12.2470
   12373      13.0184
   12374      12.4795
   12375      12.6674
   12376      11.7784
   12377      11.8058
   12378      12.4285
   12379      11.5294
   12380      11.7162
   12381      10.5178
   12382      10.8769
   12383      10.7796
   12384      10.9272
   12385      11.4328
   12386      10.8177
   12387      12.1198
   12388      11.1672
   12389      12.0036
   12390      11.2745
   12391      12.2446
   12392      13.0077
   12393      12.2428
   12394      11.5395
   12395      10.7152
   12396      11.0704
   12397      11.1970
   12398      10.8264
   12399      10.9220
   12400      11.5716
   12401      11.0310
   12402      11.6825
   12403      12.0743
   12404      11.4310
   12405      11.4257
   12406      11.7964
   12407      11.5453
   12408      12.2501
   12409      11.5152
   12410      12.0622
   12411      11.3630
   12412      12.6098
   12413      11.7940
   12414      11.6595
   12415      11.7146
   12416      12.5196
   12417      12.8198
   12418      12.9658
   12419      11.5980
   12420      11.3004
   12421      13.1661
   12422      11.5609
   12423      13.2827
   12424      12.2656
   12425      11.2525
   12426      12.9929
   12427      13.5179
   12428      12.7892
   12429      12.0774
   12430      12.1580
   12431      11.8731
   12432      12.2130
   12433      11.4819
   12434      10.9498
   12435      11.9274
   12436      12.9638
   12437      11.6461
   12438      11.8888
   12439      10.9015
   12440      11.4902
   12441      12.0015
   12442      11.9570
   12443      12.1197
   12444      12.1923
   12445      12.6960
   12446      13.8778
   12447      13.8140
   12448      12.7862
   12449      14.2626
   12450      14.0579
   12451      13.3128
   12452      14.0506
   12453      13.7434
   12454      13.7479
   12455      13.9997
   12456      13.0503
   12457      13.5928
   12458      13.0169
   12459      13.2559
   12460      12.7299
   12461      12.2184
   12462      11.6916
   12463      12.2761
   12464      12.7597
   12465      12.3430
   12466      13.3361
   12467      13.0258
   12468      13.4054
   12469      12.7280
   12470      11.8494
   12471      12.9176
   12472      13.3433
   12473      14.0339
   12474      13.4049
   12475      13.0870
   12476      13.8770
   12477      12.7291
   12478      13.1791
   12479      12.1881
   12480      12.8541
   12481      14.7469
   12482      14.5492
   12483      13.6057
   12484      13.8560
   12485      13.9054
   12486      13.1289
   12487      13.3101
   12488      13.0855
   12489      13.1745
   12490      12.3099
   12491      12.3596
   12492      12.0870
   12493      12.9760
   12494      11.8379
   12495      12.7204
   12496      13.2308
   12497      12.1975
   12498      11.8474
   12499      12.6457
   12500      11.8025
   12501      13.7063
   12502      12.9887
   12503      12.7263
   12504      12.5789
   12505      11.9542
   12506      12.4035
   12507      12.4585
   12508      11.9291
   12509      11.7582
   12510      11.1648
   12511      12.0258
   12512      12.7108
   12513      12.0122
   12514      12.5857
   12515      13.0253
   12516      12.3484
   12517      13.0018
   12518      12.8928
   12519      13.2491
   12520      11.7928
   12521      12.8253
   12522      12.6831
   12523      12.5609
   12524      12.3412
   12525      12.6998
   12526      11.9035
   12527      13.0363
   12528      12.9796
   12529      12.0158
   12530      11.4070
   12531      12.1120
   12532      11.6591
   12533      12.2320
   12534      12.0090
   12535      11.7562
   12536      11.6094
   12537      12.2197
   12538      12.8821
   12539      12.7225
   12540      11.9980
   12541      11.8341
   12542      11.3854
   12543      11.3566
   12544      12.2519
   12545      13.1122
   12546      11.6990
   12547      12.2428
   12548      12.6665
   12549      12.5194
   12550      12.9416
   12551      11.7563
   12552      12.4604
   12553      11.9802
   12554      11.3515
   12555      12.4201
   12556      11.7698
   12557      11.3941
   12558      12.3940
   12559      11.5900
   12560      12.8230
   12561      12.4158
   12562      11.8707
   12563      12.1395
   12564      12.1331
   12565      11.9128
   12566      12.2640
   12567      12.4029
   12568      12.0826
   12569      12.3507
   12570      11.9770
   12571      11.7553
   12572      12.5090
   12573      12.6730
   12574      12.6996
   12575      12.7587
   12576      12.6297
   12577      12.5358
   12578      13.0334
   12579      12.1359
   12580      12.3275
   12581      12.4944
   12582      12.5702
   12583      12.3538
   12584      11.6407
   12585      12.2439
   12586      12.6812
   12587      13.3493
   12588      12.4945
   12589      13.0955
   12590      12.9129
   12591      13.0076
   12592      12.8024
   12593      12.6466
   12594      12.5529
   12595      13.6820
   12596      13.3389
   12597      12.7351
   12598      11.6607
   12599      12.4809
   12600      12.2346
   12601      12.0637
   12602      12.5198
   12603      12.9975
   12604      13.0138
   12605      12.2710
   12606      12.1115
   12607      12.9280
   12608      11.0212
   12609      12.2427
   12610      12.6479
   12611      11.9250
   12612      11.8462
   12613      11.5990
   12614      11.5172
   12615      12.6332
   12616      12.2946
   12617      11.7818
   12618      12.3316
   12619      11.9704
   12620      12.6131
   12621      12.7123
   12622      12.2640
   12623      12.5469
   12624      12.3624
   12625      10.9962
   12626      10.7231
   12627      12.0859
   12628      11.8863
   12629      12.2154
   12630      11.2537
   12631      11.7220
   12632      12.2813
   12633      11.8508
   12634      11.5285
   12635      11.9150
   12636      11.0985
   12637      11.7042
   12638      12.0914
   12639      12.0466
   12640      12.6744
   12641      12.1581
   12642      12.8125
   12643      12.2062
   12644      11.9481
   12645      11.7177
   12646      11.4595
   12647      12.4534
   12648      11.3023
   12649      12.4227
   12650      12.6692
   12651      12.5897
   12652      12.8959
   12653      13.2749
   12654      12.9593
   12655      11.6914
   12656      11.7436
   12657      12.0709
   12658      12.6274
   12659      12.5980
   12660      11.1512
   12661      11.2653
   12662      12.1411
   12663      12.3030
   12664      12.1532
   12665      11.3590
   12666      11.4949
   12667      11.4689
   12668      10.9954
   12669      11.6656
   12670      12.4373
   12671      13.0670
   12672      11.8161
   12673      12.6689
   12674      11.6559
   12675      11.6787
   12676      11.7093
   12677      11.5894
   12678      10.7409
   12679      10.6346
   12680      10.9464
   12681       9.5338
   12682      11.3670
   12683      12.2530
   12684      13.0317
   12685      12.1817
   12686      11.7385
   12687      12.1313
   12688      11.6972
   12689      12.5233
   12690      12.0047
   12691      13.0585
   12692      13.1745
   12693      13.2666
   12694      11.3794
   12695      12.9512
   12696      12.0060
   12697      12.4679
   12698      12.1981
   12699      12.3403
   12700      11.3203
   12701      11.7326
   12702      11.6307
   12703      11.7516
   12704      12.2662
   12705      12.8486
   12706      12.9468
   12707      12.1441
   12708      12.7043
   12709      11.6844
   12710      11.4809
   12711      11.9814
   12712      12.5077
   12713      12.1558
   12714      12.5148
   12715      12.0310
   12716      12.0091
   12717      12.4202
   12718      12.6042
   12719      12.7452
   12720      12.6689
   12721      12.3586
   12722      11.4636
   12723      11.9628
   12724      12.3176
   12725      11.5144
   12726      12.0883
   12727      12.8569
   12728      12.2687
   12729      12.3175
   12730      11.4869
   12731      11.9122
   12732      12.0214
   12733      12.0436
   12734      12.3993
   12735      12.0180
   12736      12.2396
   12737      12.4594
   12738      12.6008
   12739      12.4204
   12740      12.4712
   12741      12.9270
   12742      11.7705
   12743      13.0577
   12744      11.9787
   12745      13.2445
   12746      11.6700
   12747      11.3406
   12748      12.2382
   12749      11.3299
   12750      11.6562
   12751      12.9344
   12752      11.8961
   12753      11.3679
   12754      11.5419
   12755      12.6523
   12756      11.8282
   12757      12.1097
   12758      13.2112
   12759      12.7796
   12760      12.1789
   12761      12.2326
   12762      11.8902
   12763      11.5221
   12764      12.7103
   12765      12.4956
   12766      12.1317
   12767      12.6799
   12768      13.0429
   12769      12.2599
   12770      11.9391
   12771      12.3911
   12772      12.6557
   12773      13.2026
   12774      12.6758
   12775      13.6080
   12776      12.9463
   12777      12.9239
   12778      13.6557
   12779      12.8056
   12780      12.1867
   12781      12.3602
   12782      11.7855
   12783      12.6461
   12784      12.2450
   12785      12.9414
   12786      12.7047
   12787      12.2422
   12788      13.2550
   12789      13.1480
   12790      13.2258
   12791      14.2584
   12792      13.7903
   12793      13.4483
   12794      13.1506
   12795      13.1094
   12796      13.1563
   12797      12.9080
   12798      12.5360
   12799      12.2794
   12800      11.8859
   12801      12.1033
   12802      13.0048
   12803      12.5008
   12804      12.8740
   12805      12.6342
   12806      12.2551
   12807      13.2768
   12808      13.0633
   12809      13.4158
   12810      11.9056
   12811      13.3400
   12812      12.9638
   12813      12.0287
   12814      13.5177
   12815      12.6005
   12816      12.7901
   12817      12.9714
   12818      12.3192
   12819      12.5983
   12820      13.3567
   12821      11.7026
   12822      12.4321
   12823      11.9390
   12824      12.0245
   12825      12.1565
   12826      11.6312
   12827      12.6583
   12828      12.5811
   12829      11.9387
   12830      12.3214
   12831      10.5750
   12832      11.0106
   12833      11.5679
   12834      11.2250
   12835      12.0987
   12836      11.9633
   12837      11.6214
   12838      10.9560
   12839      12.3463
   12840      11.8681
   12841      11.4492
   12842      11.3452
   12843      11.4603
   12844       9.7888
   12845      11.0025
   12846       9.4300
   12847       9.8053
   12848       9.4435
   12849      10.1273
   12850       9.4766
   12851      10.7499
   12852      10.1397
   12853      10.7043
   12854      10.3207
   12855      10.3931
   12856      10.4014
   12857      10.9337
   12858       9.6392
   12859      10.3197
   12860       9.7064
   12861      11.5770
   12862      10.4257
   12863      10.2566
   12864      11.2781
   12865      10.8344
   12866      11.2789
   12867      11.6843
   12868      11.1447
   12869      11.6455
   12870      11.8542
   12871      12.8514
   12872      12.9745
   12873      12.7928
   12874      13.5413
   12875      12.4602
   12876      12.1566
   12877      13.4822
   12878      13.4317
   12879      12.2680
   12880      12.7491
   12881      11.7081
   12882      10.6192
   12883      10.5397
   12884      11.8090
   12885      11.5408
   12886      12.3273
   12887      12.4009
   12888      12.5154
   12889      11.6411
   12890      12.2003
   12891      12.0595
   12892      13.1073
   12893      12.6282
   12894      11.8551
   12895      11.4348
   12896      12.0222
   12897      11.0456
   12898      11.1745
   12899      11.9409
   12900      11.2907
   12901      11.8106
   12902      11.8552
   12903      11.4152
   12904      12.2630
   12905      12.9438
   12906      12.2688
   12907      11.7985
   12908      11.2892
   12909      11.9518
   12910      12.9641
   12911      12.3194
   12912      12.6504
   12913      12.8160
   12914      13.1621
   12915      13.4585
   12916      12.9570
   12917      12.7141
   12918      12.7806
   12919      13.0722
   12920      12.2099
   12921      12.6457
   12922      12.7784
   12923      12.0597
   12924      11.8803
   12925      12.4414
   12926      12.0681
   12927      12.1537
   12928      11.5835
   12929      12.0143
   12930      11.2176
   12931      10.9866
   12932      11.0645
   12933      11.9249
   12934      12.7530
   12935      13.1865
   12936      12.8555
   12937      12.3399
   12938      12.4095
   12939      12.8780
   12940      12.4637
   12941      12.9026
   12942      12.9283
   12943      13.1988
   12944      11.6539
   12945      13.1845
   12946      12.1799
   12947      12.3364
   12948      12.5875
   12949      13.1494
   12950      12.8167
   12951      12.7601
   12952      13.2726
   12953      13.1082
   12954      12.9893
   12955      11.8321
   12956      12.7373
   12957      12.0001
   12958      11.8995
   12959      12.7193
   12960      12.3661
   12961      12.8709
   12962      13.1632
   12963      12.7405
   12964      12.8116
   12965      12.8810
   12966      13.1135
   12967      12.2996
   12968      12.6394
   12969      13.2899
   12970      11.9103
   12971      11.9738
   12972      13.3800
   12973      11.5191
   12974      10.6681
   12975      11.7061
   12976      11.4485
   12977      10.9553
   12978      11.6811
   12979      13.2882
   12980      12.0849
   12981      11.8572
   12982      12.5606
   12983      11.6389
   12984      12.0724
   12985      12.0751
   12986      12.7214
   12987      11.6359
   12988      12.5855
   12989      13.0644
   12990      12.3393
   12991      12.5977
   12992      13.0299
   12993      12.1501
   12994      12.5379
   12995      12.2081
   12996      12.4713
   12997      11.8621
   12998      13.0612
   12999      12.5262
   13000      11.7947
   13001      12.7449
   13002      12.5766
   13003      12.3967
   13004      12.9594
   13005      12.2692
   13006      12.3042
   13007      13.2279
   13008      12.6088
   13009      13.5947
   13010      13.2902
   13011      13.9223
   13012      12.8288
   13013      13.4332
   13014      13.0179
   13015      13.3468
   13016      12.5865
   13017      12.9462
   13018      12.5112
   13019      11.8940
   13020      11.9488
   13021      11.4762
   13022      11.6963
   13023      12.4520
   13024      11.5894
   13025      11.6542
   13026      12.9712
   13027      12.3349
   13028      12.2097
   13029      12.1801
   13030      11.6822
   13031      10.9920
   13032      11.7094
   13033      10.4431
   13034      11.1130
   13035      10.5003
   13036      10.3019
   13037      10.7575
   13038      10.6594
   13039      12.1323
   13040      11.8466
   13041      11.7680
   13042      11.3378
   13043      11.0864
   13044      10.9494
   13045      11.1152
   13046      10.0181
   13047      10.6659
   13048      10.8196
   13049       9.5296
   13050      10.2746
   13051      10.8595
   13052      11.3652
   13053      10.9754
   13054      10.8775
   13055      12.1394
   13056      12.2219
   13057      10.2665
   13058      11.5902
   13059      10.1004
   13060      11.9817
   13061      11.5430
   13062      11.7209
   13063      12.1401
   13064      10.6099
   13065      11.8289
   13066      11.5870
   13067      10.9479
   13068      11.1845
   13069      10.8196
   13070      10.8512
   13071      11.8871
   13072      11.4246
   13073      10.9289
   13074      10.3925
   13075      10.6974
   13076      11.3179
   13077      11.3275
   13078      10.6016
   13079      10.8031
   13080      11.4841
   13081      10.1480
   13082      11.2713
   13083      11.1369
   13084      10.6224
   13085      10.6068
   13086      11.7634
   13087      10.6797
   13088      10.9463
   13089      11.0920
   13090      11.0577
   13091      12.2316
   13092      12.2985
   13093      12.3653
   13094      12.0371
   13095      11.1280
   13096      12.8466
   13097      11.2071
   13098      10.8834
   13099      10.4189
   13100      10.4045
   13101      10.4554
   13102      11.1499
   13103      11.2388
   13104      12.3036
   13105      11.8174
   13106      12.0282
   13107      11.7738
   13108      11.5442
   13109      11.5079
   13110      12.4335
   13111      11.5558
   13112      11.3301
   13113      10.5118
   13114      10.9094
   13115      12.5427
   13116      12.0441
   13117      13.0089
   13118      13.0316
   13119      12.7793
   13120      12.7684
   13121      12.3657
   13122      10.3369
   13123      11.6739
   13124      10.6667
   13125      10.4539
   13126       9.7531
   13127       9.2625
   13128      10.5957
   13129      11.3575
   13130      12.2567
   13131      12.0018
   13132      10.6879
   13133      11.1728
   13134      11.6140
   13135      12.7463
   13136      12.8323
   13137      12.8427
   13138      12.1796
   13139      10.7906
   13140      10.3504
   13141      11.8224
   13142      11.2877
   13143      11.0262
   13144      12.6058
   13145      11.8608
   13146      11.5985
   13147      10.8435
   13148      12.0902
   13149      11.6076
   13150      11.8279
   13151      10.7722
   13152      12.0287
   13153      12.9838
   13154      13.3201
   13155      12.7109
   13156      11.5672
   13157      12.7384
   13158      12.2886
   13159      12.2255
   13160      12.3738
   13161      11.9183
   13162      11.8992
   13163      12.0304
   13164      12.2410
   13165      12.5854
   13166      12.3687
   13167      12.4787
   13168      11.5773
   13169      11.7676
   13170      11.5374
   13171      11.2337
   13172      12.6088
   13173      11.5121
   13174      11.7144
   13175      12.6113
   13176      11.4533
   13177      11.3369
   13178      11.9355
   13179      11.7506
   13180      12.1256
   13181      11.0989
   13182      11.4718
   13183       9.7016
   13184      10.7221
   13185       9.7022
   13186      10.4583
   13187      11.7261
   13188      10.2157
   13189      11.5613
   13190      10.1378
   13191      11.7893
   13192      12.1364
   13193      12.7343
   13194      12.9172
   13195      12.4724
   13196      12.0184
   13197      11.1668
   13198      11.1511
   13199      11.4406
   13200      12.9470
   13201      12.1171
   13202      12.5947
   13203      13.1867
   13204      13.0855
   13205      11.3540
   13206      12.0541
   13207      11.8004
   13208      11.8856
   13209      11.5123
   13210      10.8565
   13211      11.0697
   13212      11.7481
   13213      12.4880
   13214      12.5212
   13215      11.7599
   13216      12.1582
   13217      12.0132
   13218      11.1207
   13219      11.1834
   13220      10.6581
   13221      10.6341
   13222       9.5934
   13223      10.3480
   13224      10.3417
   13225       9.6864
   13226      10.4943
   13227       9.7487
   13228      10.5024
   13229       9.9122
   13230      10.4316
   13231      10.9415
   13232      11.4620
   13233      10.5607
   13234      11.1515
   13235      11.0510
   13236      11.5198
   13237      11.2591
   13238      10.9439
   13239      11.7979
   13240      11.5885
   13241      10.6652
   13242      11.8037
   13243      12.5499
   13244      12.0909
   13245      11.1482
   13246      10.9911
   13247      11.4670
   13248      10.9520
   13249      10.1125
   13250      10.1119
   13251      11.2788
   13252       9.8319
   13253      11.6224
   13254       9.5498
   13255      10.9432
   13256      11.5604
   13257      10.6740
   13258      11.4246
   13259      12.0763
   13260      11.1728
   13261      11.3200
   13262      11.3658
   13263      11.2766
   13264      11.7552
   13265      11.9314
   13266      10.5841
   13267      11.4883
   13268      10.7749
   13269      10.9259
   13270      11.8588
   13271      12.0460
   13272      12.5343
   13273      12.3711
   13274      11.2985
   13275      10.8906
   13276      12.0182
   13277      11.1588
   13278      10.7001
   13279      10.3428
   13280      10.3737
   13281       9.6174
   13282      10.5994
   13283      11.5493
   13284      11.0114
   13285      10.6563
   13286      10.8766
   13287      10.4327
   13288      10.2536
   13289      11.7773
   13290      11.4393
   13291      11.1564
   13292      11.7028
   13293      10.2851
   13294      11.5101
   13295      10.3775
   13296       9.8977
   13297      11.1342
   13298      11.4744
   13299      11.0425
   13300      10.2746
   13301      10.1118
   13302      12.1576
   13303      11.5271
   13304      11.4830
   13305      11.5724
   13306      11.2846
   13307      11.7357
   13308      11.4788
   13309      12.1805
   13310      12.1502
   13311      11.4268
   13312      12.2245
   13313      11.8734
   13314      11.5399
   13315      11.2733
   13316      11.9349
   13317      12.0854
   13318      11.8765
   13319      12.7466
   13320      12.5107
   13321      11.9279
   13322      12.1236
   13323      12.0492
   13324      12.1297
   13325      12.2927
   13326      12.3635
   13327      11.9718
   13328      12.2442
   13329      11.3357
   13330      12.6107
   13331      12.5372
   13332      12.2719
   13333      11.6426
   13334      12.3053
   13335      11.5478
   13336      12.6176
   13337      11.3859
   13338      10.9863
   13339      10.6855
   13340      10.9437
   13341      10.0423
   13342      11.1840
   13343      11.4988
   13344      10.1016
   13345      10.4363
   13346      11.3464
   13347      11.3987
   13348      10.6384
   13349      11.1579
   13350      11.8168
   13351      12.7870
   13352      12.9231
   13353      12.7555
   13354      12.2508
   13355      12.1711
   13356      12.4696
   13357      12.0646
   13358      12.6678
   13359      11.8030
   13360      11.9435
   13361      11.4469
   13362      11.8646
   13363      11.8381
   13364      10.1116
   13365      10.1489
   13366      10.5257
   13367      10.2408
   13368      11.3255
   13369      10.3082
   13370      11.1050
   13371      10.2053
   13372      12.0937
   13373      11.4072
   13374      12.0777
   13375      11.0345
   13376       9.8238
   13377      11.3536
   13378      11.9298
   13379      12.6090
   13380      12.6534
   13381      12.5163
   13382      11.7738
   13383      12.2461
   13384      10.7500
   13385      11.9039
   13386      12.0553
   13387      12.7220
   13388      11.4363
   13389      11.2292
   13390      10.8392
   13391      12.0456
   13392      12.0785
   13393      11.1922
   13394      11.4967
   13395      11.6417
   13396      11.0093
   13397      11.7510
   13398      10.4911
   13399      11.3154
   13400      11.1174
   13401      10.8755
   13402      11.5484
   13403      12.6660
   13404      12.9434
   13405      12.4328
   13406      11.7269
   13407      12.6589
   13408      11.2900
   13409      10.5001
   13410      10.9476
   13411      11.6661
   13412      11.1231
   13413      11.8596
   13414      12.4173
   13415      11.6029
   13416      12.4469
   13417      11.9284
   13418      12.0094
   13419      13.0490
   13420      12.3278
   13421      13.5127
   13422      13.0191
   13423      12.9557
   13424      11.2022
   13425      12.4903
   13426      13.1590
   13427      12.4943
   13428      12.2687
   13429      11.9629
   13430      12.1895
   13431      12.4014
   13432      12.2093
   13433      13.1483
   13434      12.2468
   13435      13.8566
   13436      12.7461
   13437      11.8136
   13438      12.3219
   13439      12.8190
   13440      12.1368
   13441      12.2669
   13442      11.7282
   13443      12.1068
   13444      11.0890
   13445      11.5659
   13446      10.8880
   13447      11.2111
   13448      12.9202
   13449      11.9611
   13450      11.3244
   13451      12.4227
   13452      12.7553
   13453      11.9798
   13454      11.3767
   13455      12.9321
   13456      11.0568
   13457      12.0826
   13458      10.6982
   13459      12.2628
   13460      12.1133
   13461      11.3654
   13462      11.5013
   13463      11.5369
   13464      12.2591
   13465      11.4078
   13466      11.2848
   13467      10.8522
   13468      11.5364
   13469      11.7997
   13470      11.6060
   13471      11.9302
   13472      11.1995
   13473      11.0969
   13474      11.3354
   13475      12.4184
   13476      12.2727
   13477      11.2982
   13478      11.6616
   13479      11.7890
   13480      10.6553
   13481      13.1762
   13482      12.4865
   13483      13.0162
   13484      11.9494
   13485      12.0424
   13486      11.2639
   13487      12.1408
   13488      12.5175
   13489      12.0613
   13490      11.9627
   13491      11.2220
   13492      11.5535
   13493      11.4711
   13494      11.5040
   13495      12.0224
   13496      12.6228
   13497      12.2799
   13498      11.8662
   13499      12.1179
   13500      11.7371
   13501      11.0661
   13502      12.0338
   13503      10.7896
   13504      11.1829
   13505      11.8803
   13506      12.0929
   13507      11.7974
   13508      10.3342
   13509      11.3964
   13510      12.4149
   13511      12.8069
   13512      12.7933
   13513      12.4045
   13514      11.8460
   13515      12.1099
   13516      11.7834
   13517      11.7093
   13518      12.2852
   13519      12.2486
   13520      11.0822
   13521      11.4663
   13522      11.6642
   13523      11.5340
   13524      11.1194
   13525      11.9069
   13526      11.2772
   13527      10.7517
   13528      10.0561
   13529      10.7748
   13530      10.4086
   13531      10.0368
   13532      10.3945
   13533      12.4983
   13534      11.2289
   13535      11.4316
   13536      12.2349
   13537      11.1770
   13538      11.1816
   13539       8.8606
   13540      10.7965
   13541      10.6541
   13542      10.0875
   13543      10.2592
   13544      10.5438
   13545      10.8943
   13546      10.3568
   13547      12.3167
   13548      12.5687
   13549      12.4322
   13550      12.4438
   13551      11.9917
   13552      11.3604
   13553      10.2694
   13554      11.1997
   13555      10.8415
   13556      11.6397
   13557      11.2456
   13558      10.3859
   13559      10.8350
   13560      10.9922
   13561      10.3223
   13562      11.6470
   13563      12.2215
   13564      11.6334
   13565      12.0243
   13566      11.9260
   13567      12.1195
   13568      12.5627
   13569      13.4072
   13570      12.5822
   13571      11.6898
   13572      12.0748
   13573      12.2981
   13574      13.0975
   13575      12.7476
   13576      11.6255
   13577      13.0396
   13578      12.2412
   13579      13.1432
   13580      12.9043
   13581      11.3039
   13582      11.8032
   13583      12.0825
   13584      12.2280
   13585      11.6925
   13586      10.6887
   13587      12.0400
   13588      10.9714
   13589      10.6424
   13590      10.4690
   13591      11.3221
   13592      10.4335
   13593      10.0623
   13594      10.6489
   13595      11.2251
   13596      10.4058
   13597      10.9096
   13598      10.7012
   13599      11.2226
   13600      11.8730
   13601      12.2127
   13602      11.1659
   13603      11.2956
   13604      12.4520
   13605      11.0628
   13606      10.5065
   13607      10.0597
   13608      11.1509
   13609       9.5050
   13610      10.4469
   13611       9.8520
   13612       9.9042
   13613      10.7770
   13614      10.4956
   13615      11.0085
   13616       9.4948
   13617      10.3714
   13618      10.1797
   13619       9.6644
   13620       9.9443
   13621      10.5718
   13622      10.7156
   13623      11.8405
   13624      11.8851
   13625      11.4643
   13626      11.7712
   13627      12.3946
   13628      10.7885
   13629      10.9972
   13630      11.4459
   13631      11.4288
   13632      12.3922
   13633      12.4035
   13634      12.5926
   13635      12.5306
   13636      12.3355
   13637      12.1114
   13638      12.4716
   13639      10.5667
   13640      11.4598
   13641      12.0099
   13642      11.1209
   13643      12.8839
   13644      12.7833
   13645      11.8570
   13646      12.6112
   13647      13.7276
   13648      12.6653
   13649      13.0639
   13650      12.3241
   13651      12.2517
   13652      12.2180
   13653      11.8783
   13654      11.6812
   13655      11.8024
   13656      11.9702
   13657      12.0692
   13658      12.8835
   13659      12.8868
   13660      13.4617
   13661      11.7782
   13662      11.1623
   13663      11.3492
   13664      13.1702
   13665      12.8811
   13666      12.9587
   13667      12.7797
   13668      12.0392
   13669      12.6576
   13670      12.9227
   13671      11.9720
   13672      12.3972
   13673      13.0535
   13674      12.5188
   13675      11.0462
   13676      11.8242
   13677      12.4867
   13678      11.8835
   13679      11.6416
   13680      12.0437
   13681      11.7434
   13682      13.3947
   13683      11.7509
   13684      11.7414
   13685      11.8895
   13686      12.4666
   13687      10.7635
   13688      12.2609
   13689      12.6331
   13690      13.0239
   13691      11.7356
   13692      11.7391
   13693      12.1567
   13694      11.8359
   13695      11.0945
   13696      10.6244
   13697      11.2443
   13698      10.8261
   13699      10.2368
   13700      10.8638
   13701      10.3417
   13702      10.8217
   13703      11.5406
   13704      11.2019
   13705      10.6635
   13706      11.4541
   13707      10.4235
   13708      11.0065
   13709      10.6134
   13710      11.4330
   13711      11.8494
   13712      11.3149
   13713      11.2270
   13714      11.3124
   13715      10.5544
   13716      11.3709
   13717      11.5035
   13718      10.6947
   13719      10.3282
   13720      11.4475
   13721      10.8775
   13722      11.0479
   13723      11.8603
   13724      11.1550
   13725      10.5067
   13726      11.3018
   13727      10.6585
   13728      11.7329
   13729      10.6887
   13730      10.3617
   13731      10.7654
   13732      11.6266
   13733      12.2600
   13734      12.6326
   13735      12.6179
   13736      12.8552
   13737      12.8814
   13738      13.4565
   13739      14.2415
   13740      12.5653
   13741      12.5086
   13742      12.6573
   13743      12.6607
   13744      13.8120
   13745      12.7927
   13746      11.7637
   13747      10.5060
   13748      12.1252
   13749      12.7257
   13750      13.2715
   13751      12.7387
   13752      12.0456
   13753      11.5274
   13754      11.4521
   13755      11.6609
   13756      11.5333
   13757      11.8657
   13758      11.8100
   13759      10.9107
   13760      11.8715
   13761      11.8895
   13762      11.9420
   13763      11.1110
   13764      11.8841
   13765      12.2875
   13766      11.8554
   13767      11.7360
   13768      10.6060
   13769      11.0462
   13770      11.1442
   13771      10.2601
   13772      10.2765
   13773      10.0344
   13774      10.9908
   13775      12.1309
   13776      11.2982
   13777      10.8089
   13778      10.9444
   13779      11.9716
   13780      11.9189
   13781      11.5475
   13782      11.1623
   13783      11.6944
   13784      10.6639
   13785      10.7199
   13786      10.9494
   13787      11.2200
   13788      10.8466
   13789      10.9269
   13790      11.7940
   13791      11.0118
   13792      10.7705
   13793      10.6769
   13794      11.2698
   13795      11.4041
   13796      12.1475
   13797      12.4591
   13798      10.5708
   13799      11.8730
   13800      11.3526
   13801      11.0210
   13802      10.8845
   13803      11.8230
   13804      12.2078
   13805      11.6328
   13806      10.5906
   13807      11.8663
   13808      11.4724
   13809      11.8986
   13810      11.2306
   13811      11.4889
   13812      10.5471
   13813      11.5852
   13814      11.4315
   13815      12.2189
   13816      11.9927
   13817      11.1722
   13818      12.1663
   13819      12.2168
   13820      12.6184
   13821      12.4628
   13822      12.3511
   13823      12.4191
   13824      12.3560
   13825      12.7502
   13826      10.7527
   13827      10.9169
   13828      10.6421
   13829      11.5796
   13830      11.3041
   13831      11.0652
   13832      10.8920
   13833      11.1154
   13834      10.5804
   13835      10.8038
   13836      10.6423
   13837      11.1852
   13838      11.3862
   13839      10.8717
   13840      10.6192
   13841      10.4099
   13842      10.6865
   13843      10.9991
   13844      10.4388
   13845      11.6238
   13846      11.3408
   13847      10.6132
   13848       9.6846
   13849      10.3442
   13850       9.7527
   13851      10.4894
   13852      10.8292
   13853      10.0612
   13854      10.3162
   13855      10.9740
   13856      11.1424
   13857      10.3126
   13858      11.2527
   13859      10.9952
   13860      10.1322
   13861      11.3910
   13862      10.5529
   13863      10.2056
   13864      11.6151
   13865      10.5127
   13866      11.2932
   13867      11.4480
   13868      10.4945
   13869      10.4069
   13870      11.9159
   13871      10.7424
   13872      11.7646
   13873      11.3729
   13874      11.6722
   13875      11.6329
   13876      11.8812
   13877      12.6918
   13878      12.0388
   13879      10.2201
   13880      10.8021
   13881      11.8589
   13882      10.8303
   13883      10.4938
   13884       9.6192
   13885      10.3613
   13886      10.4427
   13887      10.9944
   13888      10.3505
   13889       9.5348
   13890      11.0677
   13891      11.1216
   13892      10.8741
   13893      10.6352
   13894      11.2958
   13895      11.0482
   13896      10.6883
   13897      11.1300
   13898      10.7486
   13899      11.0026
   13900      11.6039
   13901      10.9123
   13902      10.9835
   13903      10.6241
   13904       9.9256
   13905      11.1487
   13906      10.2629
   13907      10.5446
   13908      10.2772
   13909      10.9513
   13910       9.9819
   13911      10.0076
   13912      11.3057
   13913      11.3088
   13914      12.6654
   13915      12.8545
   13916      11.3518
   13917      12.8677
   13918      11.8752
   13919      11.9621
   13920      10.3065
   13921      12.3295
   13922      11.2776
   13923      10.9024
   13924      11.9012
   13925      11.9703
   13926      12.8501
   13927      12.8820
   13928      12.9342
   13929      13.2756
   13930      12.4221
   13931      12.5782
   13932      11.8410
   13933      12.1730
   13934      12.4332
   13935      12.7878
   13936      12.1828
   13937      12.1044
   13938      12.5574
   13939      13.2760
   13940      12.9612
   13941      13.4991
   13942      11.4195
   13943      11.5057
   13944      11.7616
   13945      11.8553
   13946      13.8344
   13947      12.2682
   13948      11.3844
   13949      12.4670
   13950      11.8762
   13951      12.7114
   13952      12.4343
   13953      11.5749
   13954      12.9423
   13955      12.1554
   13956      12.4520
   13957      12.3939
   13958      12.1959
   13959      11.4337
   13960      12.2450
   13961      11.4590
   13962      12.0342
   13963      11.6580
   13964      12.3020
   13965      11.3261
   13966      12.2802
   13967      12.8819
   13968      12.4969
   13969      12.5801
   13970      12.5502
   13971      13.2281
   13972      11.6935
   13973      11.6286
   13974      11.3651
   13975      10.6501
   13976      12.2047
   13977      12.5372
   13978      12.3850
   13979      12.9340
   13980      11.9328
   13981      12.4479
   13982      13.0828
   13983      12.8072
   13984      11.4248
   13985      12.8555
   13986      12.5953
   13987      12.1255
   13988      12.9154
   13989      11.7282
   13990      11.8018
   13991      13.2474
   13992      10.6550
   13993      10.7583
   13994      11.2058
   13995      11.2483
   13996      10.2185
   13997      12.4367
   13998      11.0123
   13999      12.1450
   14000      11.9067
   14001      11.2161
   14002      12.5172
   14003      11.7552
   14004      11.8893
   14005      12.1834
   14006      12.2741
   14007      11.3224
   14008      12.1175
   14009      12.0548
   14010      11.0910
   14011      10.5549
   14012      12.2548
   14013      11.8686
   14014      11.7448
   14015      11.1935
   14016      11.4277
   14017      11.1078
   14018      11.2016
   14019      11.2772
   14020      10.5182
   14021      10.0039
   14022      11.0919
   14023       9.6850
   14024      11.9331
   14025      11.8811
   14026      11.4022
   14027      12.0437
   14028      11.6115
   14029      10.7308
   14030      10.0556
   14031      11.4289
   14032      11.5551
   14033      10.3930
   14034      11.4481
   14035      11.6280
   14036      11.7923
   14037      12.1738
   14038      10.1777
   14039      10.4524
   14040      11.6421
   14041      11.0255
   14042      12.1031
   14043      10.6557
   14044      11.2650
   14045      12.2514
   14046      12.1463
   14047      11.9604
   14048      11.9978
   14049      11.9241
   14050      11.9114
   14051      11.7962
   14052      11.0511
   14053      11.8129
   14054      11.3792
   14055      12.2494
   14056      11.6149
   14057      11.3520
   14058      12.3776
   14059      11.8840
   14060      12.0371
   14061      11.7630
   14062      10.1139
   14063      11.0158
   14064      10.4528
   14065      11.0004
   14066      11.4393
   14067      11.3814
   14068      11.1915
   14069      11.0214
   14070      11.4001
   14071      11.1983
   14072      11.0770
   14073      11.5445
   14074      11.0047
   14075      11.9462
   14076      12.3417
   14077      11.8486
   14078      12.0737
   14079      11.4356
   14080      11.5633
   14081      11.8466
   14082      10.6269
   14083      11.1066
   14084      11.4468
   14085      10.9403
   14086      10.6341
   14087      10.8222
   14088      12.0144
   14089      10.6378
   14090      10.7234
   14091      11.4066
   14092      11.2530
   14093      11.0459
   14094      11.2719
   14095      11.2053
   14096      12.0337
   14097      12.3717
   14098      11.0208
   14099      11.1413
   14100      10.8310
   14101      10.9553
   14102      11.4479
   14103      12.7315
   14104      13.1029
   14105      13.4018
   14106      12.4501
   14107      11.6044
   14108      11.8916
   14109      10.4989
   14110      10.7941
   14111      11.4180
   14112      11.8473
   14113      11.4686
   14114      11.3330
   14115      11.7532
   14116      11.1123
   14117      11.3168
   14118      12.6806
   14119      13.3373
   14120      12.5356
   14121      13.0579
   14122      12.5306
   14123      11.3473
   14124      10.5394
   14125      10.7537
   14126      11.2806
   14127      10.6574
   14128      11.4754
   14129      12.0624
   14130      12.0942
   14131      11.7731
   14132      10.2378
   14133      11.8196
   14134      12.1118
   14135      11.3575
   14136      12.0329
   14137      10.6042
   14138      10.6341
   14139      10.9599
   14140      12.0039
   14141      10.5657
   14142      10.9748
   14143      10.8019
   14144      12.1583
   14145      10.6258
   14146      10.2202
   14147      11.0754
   14148      11.0682
   14149      10.8170
   14150      11.9358
   14151      12.0954
   14152      12.1944
   14153      12.1883
   14154      11.0771
   14155      11.5819
   14156      12.7347
   14157      10.2700
   14158      11.9477
   14159      12.3658
   14160      13.2616
   14161      13.0116
   14162      13.2218
   14163      12.3949
   14164      12.0672
   14165      12.3561
   14166      11.6644
   14167      12.0561
   14168      12.6756
   14169      12.6369
   14170      12.9158
   14171      12.4138
   14172      12.8735
   14173      12.3556
   14174      10.9324
   14175      11.2368
   14176      10.7270
   14177      10.8850
   14178      12.0674
   14179       8.9476
   14180      11.1824
   14181      10.7379
   14182      11.4203
   14183       9.9850
   14184       9.8498
   14185      11.4282
   14186      11.6782
   14187      12.0380
   14188      12.5728
   14189      12.0607
   14190      12.3857
   14191      11.1768
   14192      12.1806
   14193      11.9653
   14194      12.3197
   14195      12.1500
   14196      12.7838
   14197      11.6888
   14198      11.8217
   14199      10.8371
   14200      11.5486
   14201      12.2023
   14202      12.7281
   14203      11.4035
   14204      10.7769
   14205      11.4690
   14206      12.5895
   14207      12.2427
   14208      11.5709
   14209      13.0078
   14210      12.1695
   14211      12.0704
   14212      12.0220
   14213      12.0923
   14214      12.8293
   14215      13.2033
   14216      12.2989
   14217      12.8986
   14218      11.7268
   14219      11.5593
   14220      10.7670
   14221      10.8784
   14222      10.7255
   14223      11.6722
   14224      10.6656
   14225      11.7768
   14226      11.3539
   14227      11.3332
   14228      11.9578
   14229      11.5845
   14230      12.3389
   14231      10.3421
   14232      12.5219
   14233      10.5597
   14234      11.8473
   14235      11.1434
   14236      11.6206
   14237      11.6447
   14238      12.2892
   14239      12.1022
   14240      12.3239
   14241      12.4884
   14242      12.3864
   14243      12.6632
   14244      12.3254
   14245      11.4584
   14246      12.2342
   14247      11.9411
   14248      11.3326
   14249      11.8396
   14250      11.6557
   14251      11.3818
   14252      12.5968
   14253      12.6348
   14254      12.6804
   14255      11.9169
   14256      11.9202
   14257      13.4207
   14258      11.9376
   14259      12.0837
   14260      12.4842
   14261      10.9061
   14262      11.3231
   14263      10.9018
   14264      12.1004
   14265      12.0377
   14266      11.0211
   14267      10.7394
   14268      11.1250
   14269      11.7571
   14270      10.4778
   14271      11.1864
   14272      12.5199
   14273      10.8422
   14274      10.8623
   14275       9.7809
   14276       9.6899
   14277      10.1695
   14278      10.3740
   14279       9.7062
   14280       9.9821
   14281      10.2834
   14282      10.4606
   14283      10.3865
   14284      10.5693
   14285      10.3819
   14286      10.6035
   14287      10.3829
   14288       9.3802
   14289      10.1772
   14290       9.2201
   14291       9.1281
   14292       8.3810
   14293       9.2446
   14294       9.6665
   14295       8.5981
   14296       9.5995
   14297       9.4069
   14298      11.3075
   14299      10.8421
   14300      11.4211
   14301       8.4789
   14302       8.8006
   14303       8.3591
   14304       8.4201
   14305       8.0901
   14306      10.8050
   14307       8.9366
   14308       9.3264
   14309      10.1168
   14310       9.2058
   14311       9.8209
   14312       9.8243
   14313      10.5350
   14314      11.0061
   14315      10.2666
   14316      10.6341
   14317      10.7872
   14318      11.8187
   14319      11.5007
   14320      12.3025
   14321      11.6286
   14322      12.0451
   14323      12.0602
   14324      11.3824
   14325      10.8312
   14326      11.9897
   14327      12.5981
   14328      11.5686
   14329      11.0957
   14330      10.8440
   14331      10.4195
   14332      12.4160
   14333      12.7785
   14334      12.5252
   14335      13.3477
   14336      13.1416
   14337      12.9650
   14338      13.8042
   14339      13.0516
   14340      12.6298
   14341      12.9935
   14342      12.3905
   14343      13.3006
   14344      12.0835
   14345      12.5906
   14346      12.3391
   14347      13.3457
   14348      13.0476
   14349      11.3338
   14350      12.5022
   14351      12.6604
   14352      11.9366
   14353      12.6983
   14354      12.4731
   14355      12.5946
   14356      12.2606
   14357      12.1347
   14358      10.6743
   14359      12.2931
   14360      12.4227
   14361      11.9937
   14362      12.1127
   14363      12.3868
   14364      12.2099
   14365      12.6629
   14366      12.4017
   14367      12.4409
   14368      12.5627
   14369      12.1005
   14370      12.8788
   14371      12.5114
   14372      12.4752
   14373      13.2485
   14374      12.7159
   14375      12.5081
   14376      12.5019
   14377      12.4584
   14378      11.9311
   14379      12.0225
   14380      13.1340
   14381      11.8562
   14382      13.2470
   14383      12.4510
   14384      12.6214
   14385      12.9650
   14386      11.5029
   14387      11.8627
   14388      11.3895
   14389      11.7810
   14390      12.2988
   14391       9.8848
   14392      11.8629
   14393      11.7714
   14394      12.3315
   14395      11.6533
   14396      12.1879
   14397      11.1643
   14398      11.0799
   14399      12.0072
   14400      10.2827
   14401      10.9407
   14402      12.1361
   14403      10.9702
   14404      11.2741
   14405      12.4605
   14406      10.9291
   14407      12.3047
   14408      12.3843
   14409      11.4807
   14410      11.4695
   14411      11.9425
   14412      13.0706
   14413      11.8595
   14414      12.5146
   14415      11.7881
   14416      11.4263
   14417      12.1647
   14418      11.0112
   14419      11.1965
   14420      11.8968
   14421      11.9925
   14422      10.9273
   14423      12.8649
   14424      13.3094
   14425      13.6987
   14426      12.6990
   14427      13.2972
   14428      12.6422
   14429      12.8494
   14430      12.5548
   14431      11.7286
   14432      11.7102
   14433      11.7781
   14434      11.7686
   14435      13.0199
   14436      11.7463
   14437      13.3646
   14438      13.4415
   14439      11.7053
   14440      11.7280
   14441      11.1061
   14442      11.6790
   14443      11.9198
   14444      11.3574
   14445      10.5127
   14446      12.4292
   14447      13.0426
   14448      13.5628
   14449      13.0274
   14450      12.9563
   14451      11.8980
   14452      13.4168
   14453      12.3989
   14454      12.6537
   14455      13.2009
   14456      13.3199
   14457      12.9171
   14458      12.0991
   14459      11.8670
   14460      11.6806
   14461      12.0074
   14462      11.4772
   14463      10.8891
   14464      10.8878
   14465      11.3474
   14466      12.8041
   14467      12.5188
   14468      13.0629
   14469      13.3208
   14470      13.1009
   14471      12.3547
   14472      12.5413
   14473      12.8649
   14474      12.8142
   14475      13.3433
   14476      13.7565
   14477      12.6235
   14478      12.3127
   14479      11.8032
   14480      12.5278
   14481      12.2179
   14482      11.4057
   14483      11.3319
   14484      12.1785
   14485      12.6972
   14486      12.7398
   14487      12.4055
   14488      11.7793
   14489      12.1215
   14490      12.3960
   14491      13.2511
   14492      12.2831
   14493      11.8146
   14494      11.0018
   14495      12.0364
   14496      11.7816
   14497      10.7661
   14498      11.2893
   14499      11.1347
   14500      10.8051
   14501      11.9339
   14502      11.0849
   14503      11.6686
   14504      11.2882
   14505      11.4867
   14506      11.6159
   14507      11.1135
   14508      11.1810
   14509      10.8628
   14510      11.2858
   14511      11.2930
   14512      10.5953
   14513      10.7738
   14514      11.0998
   14515      11.2428
   14516      10.8180
   14517       9.5882
   14518      10.9257
   14519      10.1452
   14520      11.1570
   14521      11.2153
   14522      10.7568
   14523      10.9234
   14524      10.6400
   14525      11.6698
   14526      12.0481
   14527      11.3344
   14528      12.5794
   14529      11.4101
   14530      12.2449
   14531      12.2485
   14532      11.4894
   14533      11.1747
   14534      11.2270
   14535      12.3180
   14536      11.5716
   14537      10.5919
   14538      10.0591
   14539       9.5788
   14540      11.6049
   14541      11.0913
   14542      10.9390
   14543      10.9322
   14544      10.0742
   14545      10.5162
   14546      10.3435
   14547      10.9170
   14548      11.6557
   14549      11.6057
   14550      11.3279
   14551      11.3863
   14552      10.9357
   14553      11.3194
   14554      11.4084
   14555      10.6090
   14556      10.8001
   14557      10.7814
   14558      10.8307
   14559      10.2690
   14560      10.4252
   14561      11.0426
   14562      10.4283
   14563      10.9137
   14564      11.1201
   14565      11.1499
   14566      10.4567
   14567      10.9927
   14568      10.8448
   14569      10.8427
   14570      11.3883
   14571       9.7136
   14572      10.7615
   14573      10.4146
   14574      10.3917
   14575      11.2514
   14576      11.5476
   14577      10.5814
   14578      10.9404
   14579      10.4000
   14580      10.7656
   14581      11.2722
   14582      10.5608
   14583      10.9807
   14584      11.0205
   14585      11.2306
   14586       9.9668
   14587      10.2268
   14588      10.8155
   14589      11.1101
   14590      10.4562
   14591      10.5211
   14592      10.8091
   14593      10.9493
   14594      11.4679
   14595      10.9073
   14596      10.3244
   14597      11.1319
   14598      10.5284
   14599      10.5835
   14600      10.2672
   14601      10.3598
   14602      10.3149
   14603      11.4421
   14604      10.1985
   14605      11.1240
   14606      11.2037
   14607      11.0440
   14608      10.8625
   14609      11.0395
   14610       9.8825
   14611      10.7896
   14612      10.7160
   14613      10.6296
   14614      11.6989
   14615      11.0216
   14616      10.0987
   14617      10.6039
   14618      11.1551
   14619      10.9957
   14620      10.9282
   14621      10.2257
   14622      10.8888
   14623      10.3659
   14624       9.5954
   14625      10.1720
   14626       9.5471
   14627      10.8320
   14628      10.3736
   14629      10.4017
   14630      11.1866
   14631      10.6952
   14632      10.2288
   14633      10.8341
   14634      10.1126
   14635      10.3960
   14636      10.4076
   14637      10.1612
   14638      10.4314
   14639      10.9252
   14640      11.3319
   14641      11.3663
   14642      10.9939
   14643      11.1948
   14644      11.5564
   14645      11.1280
   14646      11.2960
   14647      12.1105
   14648      12.1835
   14649      12.4447
   14650      11.2275
   14651      12.1401
   14652      12.1113
   14653      11.9124
   14654      11.9794
   14655      12.8619
   14656      12.5608
   14657      13.2028
   14658      11.5364
   14659      12.7295
   14660      11.6169
   14661      10.5306
   14662      12.3114
   14663      12.7660
   14664      13.3676
   14665      12.9791
   14666      13.0971
   14667      12.6615
   14668      13.2288
   14669      12.7602
   14670      12.0991
   14671      11.3036
   14672      11.3081
   14673      11.5870
   14674      11.7189
   14675      12.3657
   14676      12.7574
   14677      12.2940
   14678      12.1939
   14679      12.2841
   14680      13.6267
   14681      12.4480
   14682      13.3033
   14683      11.6258
   14684      11.7381
   14685      11.8571
   14686      13.0907
   14687      13.0102
   14688      12.4496
   14689      12.2866
   14690      13.9850
   14691      12.1225
   14692      12.4277
   14693      11.6483
   14694      11.5353
   14695      11.6623
   14696      11.2029
   14697      11.5909
   14698      12.6311
   14699      11.7003
   14700      11.3561
   14701      12.0488
   14702      12.6273
   14703      12.1986
   14704      12.2908
   14705      12.1213
   14706      13.3120
   14707      12.6675
   14708      13.3568
   14709      11.2842
   14710      12.5001
   14711      13.0602
   14712      13.0485
   14713      13.0769
   14714      12.7968
   14715      12.9317
   14716      12.3689
   14717      13.1646
   14718      11.8612
   14719      12.6471
   14720      11.5070
   14721      12.0193
   14722      11.7246
   14723      12.4737
   14724      12.6768
   14725      12.6639
   14726      10.9056
   14727      13.0049
   14728      12.7061
   14729      12.2107
   14730      12.1513
   14731      11.6969
   14732      11.5870
   14733      10.7116
   14734      12.9423
   14735      11.3308
   14736      12.7647
   14737      12.9621
   14738      12.5752
   14739      11.3026
   14740      11.5900
   14741      11.9297
   14742      11.7808
   14743      12.7093
   14744      12.3747
   14745      11.9243
   14746      12.2462
   14747      12.3297
   14748      12.9770
   14749      12.8869
   14750      11.9846
   14751      11.1926
   14752      11.5073
   14753      11.5430
   14754      12.1269
   14755      12.2937
   14756      12.7528
   14757      10.6869
   14758      10.2939
   14759      11.3137
   14760      11.9760
   14761      10.4609
   14762       9.8528
   14763      10.7135
   14764      11.2810
   14765      11.7415
   14766      11.3019
   14767      12.0397
   14768      11.0503
   14769      11.4106
   14770      11.2772
   14771      12.3272
   14772      12.4518
   14773      12.4729
   14774      11.9141
   14775      10.8218
   14776      11.1861
   14777      11.7514
   14778      12.4364
   14779      13.0809
   14780      13.0900
   14781      12.1111
   14782      12.2989
   14783      12.9819
   14784      13.3362
   14785      11.4930
   14786      12.0154
   14787      11.0138
   14788      12.6745
   14789      12.0122
   14790      12.4962
   14791      11.5389
   14792      13.1507
   14793      11.3733
   14794      11.9711
   14795      12.4711
   14796      12.2661
   14797      11.7928
   14798      11.8480
   14799      12.2011
   14800      11.0699
   14801      11.0822
   14802      11.0124
   14803      10.6262
   14804      10.5229
   14805      10.0602
   14806      12.1257
   14807      11.6754
   14808      11.2858
   14809      12.2104
   14810      13.0767
   14811      11.8701
   14812      11.9569
   14813      11.1181
   14814      11.1995
   14815      13.0663
   14816      12.4342
   14817      11.6121
   14818      12.6971
   14819      13.4263
   14820      12.7566
   14821      11.7184
   14822      12.0744
   14823      10.9292
   14824      10.8198
   14825      11.2289
   14826      10.4344
   14827      11.3185
   14828      11.2165
   14829      11.4524
   14830      11.3993
   14831      10.3190
   14832      10.7213
   14833      11.7819
   14834      12.8937
   14835      11.8379
   14836      11.5476
   14837      12.1471
   14838      11.8750
   14839      11.8773
   14840      11.1729
   14841      11.5692
   14842      10.7232
   14843      10.5334
   14844      11.4165
   14845      12.6558
   14846      11.5139
   14847      11.5493
   14848      10.6956
   14849      11.6594
   14850      11.7267
   14851      11.7105
   14852      10.6070
   14853      11.0861
   14854      11.1834
   14855      11.8331
   14856      12.2959
   14857      11.3457
   14858      10.2317
   14859      10.0021
   14860      11.9040
   14861      11.1537
   14862      10.2552
   14863      10.3961
   14864      10.6395
   14865      10.6408
   14866      11.8211
   14867      10.7872
   14868      10.9603
   14869      12.5939
   14870      11.8184
   14871      12.5936
   14872      11.9126
   14873      12.6967
   14874      12.8894
   14875      12.7933
   14876      12.0067
   14877      10.8493
   14878      12.0362
   14879      11.8080
   14880      11.5794
   14881      11.4733
   14882      11.4821
   14883      11.1009
   14884      10.4728
   14885      11.9397
   14886      11.1499
   14887      10.5535
   14888      10.2974
   14889      10.4325
   14890       9.9705
   14891      10.5848
   14892      11.4903
   14893      11.4949
   14894      10.6487
   14895      11.1304
   14896      11.4967
   14897      12.4347
   14898      11.5246
   14899      10.6989
   14900      11.7586
   14901      12.4104
   14902      12.4086
   14903      11.5874
   14904      11.7899
   14905      12.5383
   14906      12.1814
   14907      12.9716
   14908      13.6777
   14909      12.7888
   14910      12.8867
   14911      13.0261
   14912      12.4044
   14913      12.0696
   14914      11.7316
   14915      13.0575
   14916      12.3358
   14917      12.0026
   14918      10.7291
   14919      11.5935
   14920      11.8823
   14921      11.8592
   14922      11.0347
   14923      11.1634
   14924      11.1994
   14925      10.2312
   14926      11.0683
   14927      10.5578
   14928      12.2106
   14929      12.2095
   14930      10.6397
   14931      11.0815
   14932      11.0479
   14933      11.1652
   14934      10.9840
   14935      11.2816
   14936      11.1255
   14937      11.7355
   14938      11.1000
   14939      11.9712
   14940      11.9076
   14941      11.7683
   14942      11.9361
   14943      11.0486
   14944      12.2197
   14945      12.4827
   14946      11.1652
   14947      12.1052
   14948      11.6444
   14949      11.0406
   14950      12.2705
   14951      12.0537
   14952      12.2950
   14953      10.9572
   14954      12.2608
   14955      11.4333
   14956      12.5520
   14957      11.8314
   14958      12.4377
   14959      11.8220
   14960      11.9173
   14961      12.1267
   14962      11.8979
   14963      11.7884
   14964      11.9053
   14965      11.2256
   14966      12.2810
   14967      11.7490
   14968      11.2758
   14969      11.5133
   14970      10.4159
   14971      11.1660
   14972      11.6381
   14973      11.9997
   14974      11.6664
   14975      11.6627
   14976      11.4775
   14977      11.2601
   14978      10.7663
   14979      11.3397
   14980      11.0120
   14981      10.9830
   14982      11.0518
   14983      11.1306
   14984      12.1481
   14985      12.4157
   14986      11.5825
   14987      11.6938
   14988      11.9289
   14989      10.4058
   14990      10.8368
   14991      10.7272
   14992      11.1388
   14993      11.6282
   14994      12.7224
   14995      12.4212
   14996      11.7317
   14997      12.6801
   14998      11.4646
   14999      11.5457
   15000      12.6360
   15001      12.6482
   15002      12.8778
   15003      12.9672
   15004      13.1482
   15005      12.6168
   15006      12.0570
   15007      12.9327
   15008      13.4213
   15009      12.6642
   15010      13.8418
   15011      12.4947
   15012      12.8077
   15013      12.5247
   15014      13.4191
   15015      12.8821
   15016      12.2170
   15017      10.9557
   15018      12.6902
   15019      12.6930
   15020      12.7129
   15021      13.5033
   15022      12.6080
   15023      11.7472
   15024      11.5720
   15025      12.1393
   15026      12.2404
   15027      12.9755
   15028      11.5935
   15029      10.9361
   15030      11.5412
   15031      11.3397
   15032      11.5448
   15033      10.9825
   15034       9.8187
   15035      10.6638
   15036      12.3498
   15037      12.2737
   15038      12.3097
   15039      12.8218
   15040      10.6350
   15041      11.1080
   15042      12.4359
   15043      10.6919
   15044      11.5250
   15045      11.3779
   15046      11.4316
   15047      11.6501
   15048      10.5778
   15049      11.6212
   15050      11.6450
   15051      12.2899
   15052      12.8308
   15053      12.3917
   15054      11.8783
   15055      11.4735
   15056      11.5777
   15057      11.6255
   15058      10.4741
   15059      11.8803
   15060      12.1577
   15061      11.6037
   15062      10.6331
   15063      11.1795
   15064      12.1987
   15065      10.6352
   15066      12.4126
   15067      11.4380
   15068      11.1850
   15069      11.6314
   15070      10.9763
   15071      10.0046
   15072      11.3207
   15073      11.8789
   15074      10.3949
   15075      10.5436
   15076      10.6021
   15077      10.6400
   15078      10.7906
   15079      11.6618
   15080      11.4699
   15081      10.8812
   15082      11.4469
   15083      10.6206
   15084      10.2086
   15085      10.3686
   15086      10.0776
   15087      10.6008
   15088      10.6777
   15089      11.2348
   15090      10.4215
   15091      10.3390
   15092       9.4826
   15093      10.1984
   15094       9.9206
   15095      10.2201
   15096      10.2394
   15097       9.9722
   15098       9.8272
   15099      10.7870
   15100       9.8351
   15101      10.6418
   15102      10.1450
   15103      10.6434
   15104      11.0690
   15105      10.2411
   15106       9.1640
   15107      10.9420
   15108       9.7726
   15109      10.2616
   15110      10.4254
   15111      10.7596
   15112      10.5006
   15113       9.8038
   15114       9.7585
   15115      10.4297
   15116      10.6638
   15117      10.7110
   15118      11.3006
   15119      11.2675
   15120      11.7024
   15121      11.8285
   15122       9.9261
   15123      10.4524
   15124       9.6887
   15125      10.0016
   15126      11.0899
   15127      10.7632
   15128      10.4215
   15129      10.4382
   15130      10.1321
   15131       9.8752
   15132      10.7241
   15133      10.6203
   15134      12.4011
   15135      10.3519
   15136      10.7167
   15137      11.1035
   15138      11.7417
   15139      10.6856
   15140      11.9477
   15141      11.3513
   15142      11.5317
   15143      10.5680
   15144      12.6857
   15145      11.5998
   15146      11.0860
   15147      10.8627
   15148      10.5890
   15149      12.5612
   15150      12.2547
   15151      10.3864
   15152      11.7353
   15153      12.0643
   15154      11.9661
   15155      11.1958
   15156      12.9010
   15157      12.1987
   15158      11.8927
   15159      12.2249
   15160      12.2503
   15161      11.7131
   15162      12.5076
   15163      12.3889
   15164      11.9459
   15165      12.9809
   15166      12.1692
   15167      12.7758
   15168      11.5769
   15169      10.6360
   15170      11.4618
   15171      12.6184
   15172       9.6019
   15173      10.2066
   15174      10.8244
   15175      10.1535
   15176      10.3065
   15177      10.0425
   15178       9.5209
   15179      11.3238
   15180      11.7837
   15181      10.5400
   15182      11.0115
   15183       9.9618
   15184      10.6300
   15185      10.3157
   15186      10.0408
   15187      10.0602
   15188      10.1656
   15189      11.6183
   15190      11.5791
   15191      11.9073
   15192      11.9141
   15193      11.4824
   15194      12.3094
   15195      11.7918
   15196      11.2093
   15197      10.6360
   15198      11.3623
   15199      10.2051
   15200      10.4954
   15201      10.5734
   15202      11.3599
   15203      10.6838
   15204      11.4198
   15205      11.1825
   15206      11.3048
   15207      10.2983
   15208      10.4761
   15209      12.0095
   15210      11.4757
   15211      11.1436
   15212      11.3069
   15213      10.1521
   15214      11.5770
   15215      11.4406
   15216      11.4302
   15217      11.3305
   15218      11.0512
   15219      11.6259
   15220      11.6524
   15221      11.7852
   15222      11.1972
   15223      10.8008
   15224      10.7539
   15225      10.4985
   15226      10.9397
   15227      11.3186
   15228      10.7750
   15229      10.5284
   15230      11.2577
   15231      11.0226
   15232      11.4798
   15233      11.2134
   15234      10.9505
   15235      11.4726
   15236      11.9993
   15237      10.5443
   15238      11.7196
   15239      11.6956
   15240      12.0713
   15241      12.1498
   15242      11.2332
   15243      11.1840
   15244      11.1636
   15245      11.0634
   15246      12.6124
   15247      12.5444
   15248      11.6958
   15249      11.2925
   15250      12.3224
   15251      12.4839
   15252      12.9551
   15253      12.9873
   15254      12.3338
   15255      13.0413
   15256      12.6269
   15257      13.0715
   15258      12.4111
   15259      12.3986
   15260      12.6728
   15261      11.5947
   15262      12.6875
   15263      12.9898
   15264      13.1844
   15265      12.7628
   15266      12.6774
   15267      11.6632
   15268      13.8201
   15269      12.3632
   15270      13.3605
   15271      13.4178
   15272      13.3314
   15273      13.0185
   15274      11.8713
   15275      12.7767
   15276      12.6813
   15277      13.7230
   15278      12.7691
   15279      12.6283
   15280      12.8362
   15281      12.7259
   15282      12.2446
   15283      12.1450
   15284      12.5895
   15285      10.6969
   15286      12.4709
   15287      11.8192
   15288      11.1033
   15289      11.0929
   15290      11.8507
   15291      12.3975
   15292      12.2157
   15293      11.6617
   15294      11.7729
   15295      12.5771
   15296      12.6212
   15297      11.8116
   15298      10.1294
   15299       9.3956
   15300      10.9064
   15301      10.8164
   15302      11.1145
   15303      12.1047
   15304      11.2210
   15305      10.5407
   15306       9.9287
   15307      10.1334
   15308      10.6225
   15309       9.6997
   15310      11.1234
   15311      11.0970
   15312      10.6966
   15313      11.2100
   15314      12.1925
   15315      10.6071
   15316      11.7168
   15317      11.3186
   15318      12.3375
   15319      11.8017
   15320      12.4168
   15321      11.7939
   15322      11.6509
   15323      11.3666
   15324      10.3248
   15325      10.7473
   15326      11.2761
   15327      12.0580
   15328      10.8705
   15329      11.0389
   15330      11.2830
   15331      12.0610
   15332      11.9341
   15333      11.9661
   15334      12.4475
   15335      12.6542
   15336      11.7820
   15337      11.1426
   15338      11.5221
   15339      10.9331
   15340      11.5184
   15341      12.0969
   15342      11.7543
   15343      12.0013
   15344      12.7303
   15345      11.6007
   15346      11.9335
   15347      12.3363
   15348      13.4714
   15349      12.5089
   15350      12.7012
   15351      12.9667
   15352      12.5870
   15353      12.6778
   15354      12.6672
   15355      12.2191
   15356      11.9172
   15357      12.2297
   15358      12.8547
   15359      12.5153
   15360      11.8669
   15361      12.6280
   15362      12.4962
   15363      12.4610
   15364      12.6042
   15365      11.7795
   15366      12.8702
   15367      12.9276
   15368      13.3326
   15369      13.3682
   15370      14.5530
   15371      13.4146
   15372      14.0278
   15373      13.8016
   15374      13.9743
   15375      13.6233
   15376      12.3965
   15377      13.2964
   15378      12.1934
   15379      13.6664
   15380      12.8371
   15381      11.6485
   15382      12.1143
   15383      11.7810
   15384      12.2746
   15385      11.4440
   15386      12.9905
   15387      12.7748
   15388      11.6148
   15389      12.6414
   15390      13.3617
   15391      12.2536
   15392      11.1209
   15393      11.5819
   15394      11.0634
   15395      11.0441
   15396      12.0275
   15397      12.0646
   15398      11.9677
   15399      12.6454
   15400      12.0656
   15401      12.4652
   15402      11.9050
   15403      11.8070
   15404      11.9465
   15405      11.7518
   15406      13.4446
   15407      13.4434
   15408      12.2769
   15409      12.2330
   15410      12.8027
   15411      11.2333
   15412      12.3872
   15413      11.4279
   15414      10.6643
   15415      12.5108
   15416      11.8430
   15417      11.2993
   15418      11.2957
   15419      10.2775
   15420      10.0061
   15421      11.2750
   15422      10.5469
   15423      10.7237
   15424      12.1629
   15425      11.7796
   15426      12.0779
   15427      11.1140
   15428      10.6228
   15429      11.8536
   15430      12.0696
   15431      11.7470
   15432      11.4093
   15433      11.8679
   15434      10.4305
   15435      11.4072
   15436      11.6519
   15437      11.1218
   15438      11.4073
   15439      11.8830
   15440       9.7067
   15441      10.9287
   15442      11.8668
   15443      12.0901
   15444      12.5534
   15445      11.5166
   15446      12.3561
   15447      12.6720
   15448      12.4352
   15449      12.8001
   15450      12.3107
   15451      11.5800
   15452      11.0363
   15453      11.4422
   15454      12.8219
   15455      12.4717
   15456      13.0173
   15457      12.7189
   15458      12.4736
   15459      13.0114
   15460      12.6342
   15461      12.5158
   15462      12.4802
   15463      12.7060
   15464      12.0867
   15465      13.5394
   15466      12.4088
   15467      12.4740
   15468      12.5403
   15469      11.5289
   15470      12.0073
   15471      11.7964
   15472      12.4533
   15473      12.4449
   15474      12.4916
   15475      12.7548
   15476      12.7867
   15477      12.3018
   15478      12.5396
   15479      12.6030
   15480      12.6170
   15481      12.6971
   15482      13.0075
   15483      14.0509
   15484      14.0065
   15485      12.7463
   15486      14.1760
   15487      13.4358
   15488      12.9320
   15489      13.6989
   15490      13.3743
   15491      12.7810
   15492      14.4535
   15493      13.7416
   15494      13.0080
   15495      12.4958
   15496      13.0738
   15497      13.2426
   15498      12.7732
   15499      13.4126
   15500      12.8274
   15501      11.3957
   15502      12.1336
   15503      12.5580
   15504      12.2654
   15505      12.1005
   15506      12.3052
   15507      12.2411
   15508      11.7069
   15509      10.9979
   15510      10.1201
   15511      11.2201
   15512      11.2783
   15513      11.3698
   15514      11.6462
   15515      11.9578
   15516      12.0009
   15517      12.1463
   15518      11.3176
   15519      11.4805
   15520      10.9206
   15521      11.0515
   15522      10.8808
   15523      11.2879
   15524      10.1165
   15525      11.3758
   15526      12.2174
   15527      11.8333
   15528      11.8880
   15529      10.8607
   15530      11.6835
   15531      11.2212
   15532      11.4688
   15533      12.2722
   15534      12.2291
   15535      11.1183
   15536      10.7314
   15537      11.6141
   15538      11.5445
   15539      11.0295
   15540      11.5150
   15541      11.9825
   15542      11.4028
   15543      12.3239
   15544      11.5261
   15545      12.4838
   15546      11.5903
   15547      11.4563
   15548      11.8438
   15549      11.7690
   15550      11.6132
   15551      11.2390
   15552      12.0654
   15553      12.4605
   15554      12.0331
   15555      10.6688
   15556      11.4696
   15557      10.7810
   15558      11.0055
   15559      11.6656
   15560      12.1647
   15561      11.2279
   15562      11.2285
   15563      10.6679
   15564      11.2561
   15565      12.0445
   15566      11.4728
   15567      11.7109
   15568      11.5023
   15569      11.3934
   15570      11.4403
   15571      12.1136
   15572      11.8925
   15573      11.3276
   15574      11.4454
   15575      12.2301
   15576      11.7131
   15577      11.4028
   15578      11.1152
   15579      11.9093
   15580      10.3766
   15581      11.7642
   15582      12.2030
   15583      12.2009
   15584      11.8821
   15585      11.4905
   15586      10.8869
   15587      12.2630
   15588      11.0027
   15589      11.2528
   15590      10.9347
   15591      10.3220
   15592      10.9411
   15593      11.7269
   15594      11.5462
   15595      11.5573
   15596      11.3613
   15597      11.2025
   15598      10.3479
   15599      12.1193
   15600      11.3956
   15601      10.9430
   15602      10.8612
   15603      10.9044
   15604      10.9381
   15605      10.8536
   15606      10.3696
   15607       9.8990
   15608      10.5078
   15609      10.5646
   15610      11.2840
   15611      11.7550
   15612      10.7816
   15613      11.0197
   15614      11.9129
   15615      10.5508
   15616      11.8156
   15617      10.5193
   15618      11.1069
   15619      11.3321
   15620      11.4188
   15621      10.7010
   15622      11.5843
   15623      10.6961
   15624      10.5599
   15625      10.4970
   15626      10.5954
   15627      10.5694
   15628      10.9184
   15629      11.1407
   15630      10.9108
   15631      10.8500
   15632      10.8454
   15633      11.3640
   15634      10.5054
   15635      11.0016
   15636      10.5418
   15637      10.8295
   15638      11.0250
   15639      11.1101
   15640      10.9811
   15641      11.4851
   15642      11.0664
   15643      10.7420
   15644      11.1398
   15645      10.7781
   15646      11.2168
   15647      11.0806
   15648      11.0628
   15649      11.3364
   15650      11.5773
   15651      11.9812
   15652      11.4162
   15653      11.6919
   15654      13.1129
   15655      13.3570
   15656      11.7314
   15657      12.6367
   15658      12.0317
   15659      11.2934
   15660      13.0267
   15661      12.7012
   15662      12.1877
   15663      11.3596
   15664      11.2587
   15665      11.0018
   15666      11.4436
   15667      11.5274
   15668      10.8596
   15669      10.3059
   15670      11.8286
   15671      11.2106
   15672      10.1362
   15673      10.2066
   15674      10.7079
   15675      10.1017
   15676       9.4169
   15677      10.3729
   15678      11.2523
   15679      11.0173
   15680      10.7461
   15681      10.4937
   15682      10.5085
   15683      10.6170
   15684      10.6740
   15685      10.5927
   15686      11.4653
   15687      11.0038
   15688      10.6352
   15689      11.2921
   15690      11.9041
   15691      11.4789
   15692      11.1324
   15693      11.1535
   15694      11.0458
   15695      11.1551
   15696      10.5860
   15697      10.6925
   15698      11.5792
   15699      11.1502
   15700      11.5587
   15701      12.1381
   15702      12.0411
   15703      11.2559
   15704      11.2249
   15705      11.4948
   15706      11.0415
   15707      10.1101
   15708      10.8052
   15709      11.3861
   15710      11.9285
   15711      10.8100
   15712      11.6292
   15713      11.8854
   15714      11.2120
   15715      11.8337
   15716      11.2868
   15717      10.1241
   15718      10.9184
   15719      11.7360
   15720      10.7490
   15721      11.3337
   15722      11.4974
   15723      11.5088
   15724      10.8816
   15725      10.9374
   15726      11.0043
   15727      12.2053
   15728      10.4999
   15729      11.6727
   15730      11.4529
   15731      10.8002
   15732      10.8278
   15733      11.8288
   15734      11.3667
   15735      11.4933
   15736      12.2973
   15737      11.2592
   15738      11.9722
   15739      11.1609
   15740      11.2582
   15741      11.8424
   15742      11.9181
   15743      11.6584
   15744      12.6607
   15745      11.1175
   15746      11.6976
   15747      11.9796
   15748      11.7266
   15749      10.7917
   15750      11.1227
   15751      11.5104
   15752      11.2041
   15753      12.2387
   15754      10.6274
   15755      12.5072
   15756      11.8954
   15757      12.1721
   15758      11.9817
   15759      12.2223
   15760      11.6542
   15761      11.9094
   15762      11.4832
   15763      10.8966
   15764      11.2910
   15765      11.8980
   15766      10.6451
   15767      10.2811
   15768      10.6833
   15769      11.4998
   15770      11.0593
   15771      11.7245
   15772      11.4134
   15773      12.7263
   15774      11.5093
   15775      11.6747
   15776      11.2485
   15777      11.1530
   15778      11.3014
   15779      11.8158
   15780      11.4639
   15781      11.2527
   15782      11.2674
   15783      11.3040
   15784      11.3323
   15785      11.3167
   15786      10.8420
   15787      11.2017
   15788      10.4114
   15789      11.1954
   15790      10.5623
   15791      10.8845
   15792      10.2985
   15793      10.6316
   15794      10.6946
   15795      10.7153
   15796      10.4262
   15797      11.0547
   15798      10.9787
   15799      10.9075
   15800      12.0702
   15801      11.5361
   15802      11.6949
   15803      11.3027
   15804      12.7735
   15805      11.3868
   15806      11.7244
   15807      11.1911
   15808      10.4181
   15809      10.9705
   15810      10.5855
   15811      10.4960
   15812      12.2526
   15813      11.8207
   15814      11.0335
   15815      10.8410
   15816      11.7018
   15817      12.7534
   15818      10.7929
   15819      11.7881
   15820      11.3812
   15821      12.8436
   15822      11.8088
   15823      13.0131
   15824      11.9905
   15825      11.5244
   15826      11.7195
   15827      12.4385
   15828      13.2434
   15829      13.5651
   15830      12.1827
   15831      10.3704
   15832      11.7819
   15833      12.4451
   15834      11.0433
   15835      11.7888
   15836      11.6572
   15837      12.0759
   15838      12.2547
   15839      13.0061
   15840      12.6575
   15841      13.2306
   15842      13.0449
   15843      12.5590
   15844      12.8526
   15845      12.4713
   15846      12.3961
   15847      12.5746
   15848      13.0398
   15849      12.0470
   15850      11.6956
   15851      12.3349
   15852      11.8390
   15853      12.4347
   15854      12.4462
   15855      12.7821
   15856      12.6952
   15857      11.7803
   15858      12.0175
   15859      11.1089
   15860      10.6575
   15861      11.5930
   15862      11.6127
   15863      12.0718
   15864      11.7414
   15865      11.4521
   15866      11.7079
   15867      11.6704
   15868      11.8264
   15869      13.0861
   15870      11.2079
   15871      11.2189
   15872      10.4759
   15873      10.9805
   15874      10.2988
   15875      11.2583
   15876      11.3211
   15877      11.8467
   15878      11.3696
   15879      11.0702
   15880      10.5480
   15881      10.6052
   15882      10.7016
   15883      10.1398
   15884      10.6593
   15885      10.5092
   15886      11.2269
   15887      11.1226
   15888      11.3922
   15889      11.8538
   15890      12.7106
   15891      11.6414
   15892      10.8016
   15893      11.1003
   15894      11.6518
   15895      11.8319
   15896      13.4941
   15897      12.0907
   15898      12.1850
   15899      11.7337
   15900      12.1504
   15901      10.6328
   15902      11.4603
   15903      10.6094
   15904      11.6763
   15905      11.8061
   15906      11.3224
   15907      11.5438
   15908      12.1826
   15909      10.7606
   15910      11.0667
   15911      11.5588
   15912      11.1460
   15913      10.3669
   15914      11.1828
   15915      11.8132
   15916      10.4796
   15917      10.9802
   15918      10.9123
   15919      11.0716
   15920      11.1726
   15921      11.4773
   15922      11.3225
   15923      10.9579
   15924      12.0298
   15925      11.2671
   15926      10.4970
   15927      10.7593
   15928      10.3857
   15929      11.1638
   15930      11.4723
   15931      11.4794
   15932      11.6063
   15933      11.3413
   15934      11.5504
   15935      12.2106
   15936      11.3812
   15937      11.9982
   15938      11.6317
   15939      12.5427
   15940      12.2428
   15941      11.1636
   15942      11.7302
   15943      11.8887
   15944      12.5815
   15945      12.7813
   15946      11.8926
   15947      12.3747
   15948      12.7221
   15949      11.9655
   15950      12.3015
   15951      11.2037
   15952      12.4942
   15953      11.4237
   15954      12.7521
   15955      12.7813
   15956      12.2648
   15957      12.9956
   15958      12.6757
   15959      12.9411
   15960      12.6213
   15961      12.0381
   15962      12.2390
   15963      12.6881
   15964      11.5350
   15965      11.2751
   15966      10.7527
   15967      10.8023
   15968      11.3264
   15969      11.4592
   15970      12.3105
   15971      11.5688
   15972      11.1685
   15973      11.1197
   15974      10.7944
   15975      11.4077
   15976      11.2762
   15977      11.1092
   15978      12.7116
   15979      12.1359
   15980      12.6087
   15981      12.3582
   15982      11.7219
   15983      11.5368
   15984      12.5163
   15985      12.2363
   15986      11.6243
   15987      12.1301
   15988      11.9767
   15989      12.9348
   15990      12.5360
   15991      11.7070
   15992      12.3830
   15993      12.1965
   15994      12.6495
   15995      12.9661
   15996      12.3400
   15997      12.0093
   15998      11.6396
   15999      13.6546
   16000      11.7722
   16001      12.4254
   16002      12.8731
   16003      11.5192
   16004      11.1035
   16005      11.1816
   16006      10.7556
   16007      11.3391
   16008      12.2368
   16009      12.1270
   16010      12.0395
   16011      11.2621
   16012      10.5489
   16013      11.7130
   16014      11.5783
   16015      11.7632
   16016      10.5909
   16017      10.3722
   16018      10.9152
   16019      11.5755
   16020      11.5346
   16021      10.8119
   16022      10.6027
   16023      10.3165
   16024      11.0680
   16025      10.7553
   16026      11.0496
   16027      11.9141
   16028      11.1547
   16029      11.8190
   16030      10.5763
   16031      10.8572
   16032      11.0253
   16033      11.0923
   16034      13.1380
   16035      12.7794
   16036      12.4575
   16037      12.8852
   16038      12.2133
   16039      13.0441
   16040      11.6601
   16041      11.6901
   16042      12.4913
   16043      13.3593
   16044      12.9429
   16045      12.6014
   16046      12.6367
   16047      12.4527
   16048      11.5741
   16049      12.5593
   16050      12.1613
   16051      11.3232
   16052      11.0805
   16053      11.9425
   16054      11.7061
   16055      10.7833
   16056      11.0668
   16057      10.2306
   16058      11.7295
   16059      11.8350
   16060      11.3949
   16061      12.3640
   16062      12.0691
   16063      11.7918
   16064      11.3475
   16065      12.6773
   16066      12.9906
   16067      13.3071
   16068      12.5288
   16069      12.9473
   16070      12.1971
   16071      11.4476
   16072      12.4938
   16073      12.2466
   16074      12.1494
   16075      11.8677
   16076      13.1381
   16077      12.0233
   16078      11.1854
   16079      11.2564
   16080      11.0175
   16081      12.8421
   16082      13.0110
   16083      12.8855
   16084      12.8196
   16085      13.9885
   16086      13.2771
   16087      13.8717
   16088      13.6005
   16089      11.9614
   16090      11.0025
   16091      12.0447
   16092      11.5561
   16093      10.5535
   16094      11.7481
   16095      11.3387
   16096      11.4724
   16097      11.5796
   16098      11.3014
   16099      10.1848
   16100      11.1493
   16101      10.7173
   16102      10.9809
   16103      11.3988
   16104      11.2270
   16105      11.8261
   16106      10.7250
   16107      13.1068
   16108      13.7034
   16109      12.2274
   16110      12.7628
   16111      11.9328
   16112      13.3999
   16113      12.8754
   16114      12.5034
   16115      13.0602
   16116      12.6639
   16117      12.3078
   16118      12.8967
   16119      13.1403
   16120      12.8011
   16121      13.0965
   16122      11.9266
   16123      12.0733
   16124      11.4387
   16125      12.4536
   16126      12.0172
   16127      12.5052
   16128      12.8563
   16129      10.4030
   16130      11.6888
   16131      11.5747
   16132      11.5697
   16133      10.9836
   16134      11.1380
   16135      12.2001
   16136      11.0991
   16137      11.2481
   16138      11.3930
   16139      11.3581
   16140      11.3922
   16141      10.4867
   16142      10.5192
   16143      11.1729
   16144      10.9624
   16145      13.6354
   16146      12.7662
   16147      12.3696
   16148      13.4739
   16149      11.9704
   16150      12.2062
   16151      12.6232
   16152      12.0386
   16153      12.7528
   16154      12.7964
   16155      12.3683
   16156      12.6419
   16157      13.5638
   16158      13.8674
   16159      13.6810
   16160      13.4512
   16161      12.8774
   16162      12.1833
   16163      11.5646
   16164      12.8300
   16165      13.0172
   16166      13.5700
   16167      12.4698
   16168      13.2445
   16169      12.9697
   16170      13.2621
   16171      12.1872
   16172      12.2074
   16173      12.7272
   16174      13.4091
   16175      13.2314
   16176      12.4009
   16177      12.5800
   16178      12.7392
   16179      13.0948
   16180      11.1455
   16181      11.8151
   16182      13.1494
   16183      13.0327
   16184      11.5015
   16185      12.7534
   16186      12.8525
   16187      12.9818
   16188      12.1220
   16189      13.5480
   16190      12.1902
   16191      12.6389
   16192      12.9815
   16193      13.1317
   16194      12.5934
   16195      11.7240
   16196      12.0916
   16197      12.3208
   16198      12.0156
   16199      11.6166
   16200      11.6073
   16201      11.4433
   16202      12.3797
   16203      11.3700
   16204      13.0073
   16205      12.5112
   16206      11.7237
   16207      11.8142
   16208      11.1873
   16209      12.3948
   16210      11.4129
   16211      11.7501
   16212      11.7687
   16213      11.4753
   16214      11.5193
   16215      11.7376
   16216      12.5848
   16217      12.6051
   16218      11.8046
   16219      12.1339
   16220      11.7115
   16221      12.4781
   16222      12.1966
   16223      11.5472
   16224      11.3886
   16225      12.1934
   16226      12.8030
   16227      10.5423
   16228      10.5950
   16229      10.5292
   16230      11.8066
   16231      11.4799
   16232      12.3771
   16233      11.6301
   16234      11.5135
   16235      12.7033
   16236      12.3166
   16237      11.6006
   16238      12.1843
   16239      12.2306
   16240      12.7673
   16241      12.5401
   16242      13.0231
   16243      13.2282
   16244      12.1994
   16245      11.4665
   16246      12.5304
   16247      11.0027
   16248      11.4650
   16249      10.9990
   16250      12.7364
   16251      12.5997
   16252      11.3221
   16253      11.2930
   16254      11.1072
   16255      11.0987
   16256      11.7482
   16257      11.2007
   16258      10.1720
   16259      10.5000
   16260      11.2406
   16261      10.5688
   16262      11.5885
   16263      11.3236
   16264      11.4300
   16265      10.2176
   16266      11.0472
   16267      11.0080
   16268      10.7346
   16269      10.5525
   16270      10.3250
   16271      10.0041
   16272       9.4984
   16273      10.9720
   16274      11.7459
   16275      11.7357
   16276      11.6570
   16277      10.9524
   16278      11.3512
   16279      11.5060
   16280      10.9770
   16281      10.2188
   16282      11.8774
   16283      10.7255
   16284      11.4490
   16285      11.0597
   16286      11.1218
   16287      11.2654
   16288      10.3686
   16289      11.0824
   16290      11.6421
   16291      11.3984
   16292      11.4336
   16293      11.2339
   16294      10.0212
   16295      10.7823
   16296      10.7946
   16297      10.6780
   16298       9.7980
   16299      10.4246
   16300      11.0597
   16301      11.4475
   16302      11.7692
   16303      11.1530
   16304      11.4299
   16305      10.5104
   16306      11.0973
   16307      11.0133
   16308      11.9652
   16309      11.7065
   16310      12.9581
   16311      12.6460
   16312      12.1154
   16313      12.0930
   16314      12.6438
   16315      13.1589
   16316      13.2861
   16317      14.1592
   16318      12.4138
   16319      13.5011
   16320      13.3577
   16321      13.8345
   16322      12.4711
   16323      12.5077
   16324      12.3289
   16325      11.8286
   16326      12.4555
   16327      12.7255
   16328      12.4816
   16329      12.2630
   16330      12.7907
   16331      13.0794
   16332      12.9915
   16333      12.1097
   16334      11.8466
   16335      11.8513
   16336      12.1463
   16337      11.3509
   16338      12.6179
   16339      12.7527
   16340      12.0991
   16341      12.2205
   16342      12.7192
   16343      12.0473
   16344      11.7305
   16345      12.2333
   16346      12.5613
   16347      13.3009
   16348      12.2363
   16349      12.2487
   16350      12.0548
   16351      12.1258
   16352      12.6017
   16353      12.4751
   16354      12.6194
   16355      12.6864
   16356      12.5088
   16357      13.2158
   16358      12.6155
   16359      11.9452
   16360      12.3974
   16361      13.5015
   16362      13.3581
   16363      12.8996
   16364      12.6793
   16365      12.4685
   16366      11.5916
   16367      12.9264
   16368      12.2219
   16369      11.8875
   16370      11.6333
   16371      12.4357
   16372      11.8207
   16373      13.3050
   16374      12.0447
   16375      11.5486
   16376      11.6574
   16377      11.0904
   16378      11.2763
   16379      11.4072
   16380      11.1284
   16381      10.9189
   16382      12.5316
   16383      13.2923
   16384      11.0434
   16385      11.9395
   16386      11.0598
   16387      11.2034
   16388      10.5058
   16389      11.3232
   16390       9.9733
   16391      10.7868
   16392      10.9579
   16393       9.9659
   16394      10.1381
   16395      10.6852
   16396      10.7965
   16397      10.1255
   16398       9.5691
   16399      10.7850
   16400       9.6308
   16401       9.6389
   16402      10.8148
   16403       9.9014
   16404      10.4075
   16405      10.9626
   16406       9.7940
   16407      10.3182
   16408      10.8034
   16409      10.3886
   16410      11.1943
   16411      10.6833
   16412      10.5268
   16413      10.8867
   16414      10.8940
   16415      10.9866
   16416      10.5023
   16417      10.5477
   16418      10.6437
   16419      10.5997
   16420      10.3336
   16421      11.4010
   16422      11.0485
   16423      10.6992
   16424      11.4839
   16425      11.9419
   16426      11.1055
   16427      11.7952
   16428      10.2515
   16429      10.1346
   16430      10.0046
   16431      10.4949
   16432      10.5057
   16433      12.0003
   16434      11.6201
   16435      11.1161
   16436      11.6035
   16437      11.9702
   16438      12.5609
   16439      11.2768
   16440      12.8351
   16441      12.0434
   16442      11.5346
   16443      11.8074
   16444      11.8080
   16445      12.3383
   16446      10.8528
   16447      12.8641
   16448      12.1349
   16449      12.3199
   16450      11.5226
   16451      10.7201
   16452      11.8846
   16453      10.7192
   16454      10.7328
   16455      11.2555
   16456      11.7433
   16457      11.3528
   16458      10.7847
   16459      10.8885
   16460      10.7325
   16461      11.7097
   16462      10.7512
   16463      11.5782
   16464      11.1975
   16465      10.9686
   16466      12.1774
   16467      12.0588
   16468      12.1234
   16469      11.0079
   16470      11.8021
   16471      11.6109
   16472      11.8075
   16473      12.3342
   16474      12.2206
   16475      12.9403
   16476      13.1832
   16477      13.3777
   16478      13.1987
   16479      12.8687
   16480      13.1827
   16481      13.5977
   16482      14.3154
   16483      13.5055
   16484      13.3023
   16485      13.5149
   16486      13.7494
   16487      13.3686
   16488      12.0699
   16489      13.1111
   16490      13.3998
   16491      12.9534
   16492      13.5404
   16493      12.9391
   16494      13.4509
   16495      13.7416
   16496      12.7268
   16497      12.4076
   16498      12.5591
   16499      13.0368
   16500      13.2801
   16501      13.1697
   16502      12.8671
   16503      13.7280
   16504      14.1803
   16505      12.9472
   16506      13.0861
   16507      12.9952
   16508      12.6516
   16509      12.5616
   16510      11.9028
   16511      11.5535
   16512      11.5187
   16513      10.9982
   16514      11.4091
   16515      10.8821
   16516      10.9253
   16517      11.4219
   16518      11.7497
   16519      13.3798
   16520      12.3306
   16521      11.8957
   16522      12.5731
   16523      12.1225
   16524      11.4491
   16525      12.0085
   16526      11.6427
   16527      11.0391
   16528      11.1294
   16529      12.4274
   16530      12.1872
   16531      11.3745
   16532      11.4282
   16533      11.9509
   16534      11.8602
   16535      11.1647
   16536      11.7269
   16537      10.7899
   16538      10.4132
   16539      11.4341
   16540      12.7242
   16541      13.2630
   16542      12.7386
   16543      13.4665
   16544      12.2560
   16545      13.1507
   16546      12.2781
   16547      12.8797
   16548      11.8971
   16549      12.0892
   16550      12.6628
   16551      12.2643
   16552      11.4920
   16553      10.6738
   16554      11.7620
   16555      10.4975
   16556      12.9429
   16557      10.5855
   16558      10.7973
   16559      11.0991
   16560      10.3864
   16561      10.5070
   16562      11.8371
   16563      11.0204
   16564      10.6624
   16565      10.4332
   16566      10.5825
   16567      10.1276
   16568      11.1871
   16569      12.0319
   16570      11.5792
   16571      11.5766
   16572      11.0080
   16573      11.2935
   16574      10.4918
   16575      12.5827
   16576      11.7539
   16577      11.4810
   16578      11.0434
   16579      11.5717
   16580      10.2368
   16581      12.2260
   16582      12.6570
   16583      11.9175
   16584      10.8126
   16585      11.6175
   16586      12.4330
   16587       9.7665
   16588      11.1914
   16589      11.0762
   16590      10.5832
   16591      11.0761
   16592      10.9991
   16593      10.4858
   16594      10.9033
   16595       9.8178
   16596      11.3539
   16597      11.3134
   16598      11.2381
   16599      11.0788
   16600      10.8661
   16601      10.7238
   16602       9.6823
   16603       9.9984
   16604       9.6219
   16605       9.9502
   16606      11.5374
   16607      11.5482
   16608      10.6679
   16609      11.1328
   16610      11.5836
   16611      10.5371
   16612      11.1211
   16613      12.2453
   16614      11.1825
   16615      11.7084
   16616      11.2565
   16617      12.1511
   16618      12.1989
   16619      12.1440
   16620      11.3157
   16621      11.5591
   16622      11.5646
   16623      12.1535
   16624      11.8996
   16625      11.7363
   16626      12.6091
   16627      11.6330
   16628      12.3557
   16629      12.3449
   16630      12.1743
   16631      12.2009
   16632      11.1470
   16633      10.9771
   16634      12.0584
   16635      11.8826
   16636      11.0595
   16637      10.9438
   16638      10.2404
   16639      11.9359
   16640      12.4832
   16641      11.5574
   16642      11.3487
   16643      11.7618
   16644      12.2966
   16645      11.6191
   16646      12.2715
   16647      11.6409
   16648      12.5650
   16649      11.8410
   16650      11.7631
   16651      11.5914
   16652      11.2870
   16653      11.3504
   16654      11.5936
   16655      11.4896
   16656      12.1218
   16657      12.3967
   16658      12.1488
   16659      12.5243
   16660      11.7320
   16661      10.2895
   16662      11.2247
   16663      11.0034
   16664      12.2144
   16665      11.6684
   16666      10.7336
   16667      10.2426
   16668      11.4895
   16669      11.6670
   16670      11.2393
   16671      11.9026
   16672      12.0869
   16673      11.8170
   16674      11.3986
   16675      11.2106
   16676      10.8998
   16677      11.2987
   16678      12.5303
   16679      12.3151
   16680      11.2268
   16681      12.5427
   16682      11.5965
   16683      11.5439
   16684      11.5280
   16685      13.1744
   16686      13.0530
   16687      12.4272
   16688      11.7769
   16689      11.7140
   16690      11.3748
   16691      10.9919
   16692      11.0475
   16693      11.5617
   16694      10.7234
   16695      12.3371
   16696      12.1310
   16697      11.1009
   16698      11.5204
   16699      11.5925
   16700      11.3331
   16701      11.9301
   16702      11.4830
   16703      11.7731
   16704      11.7125
   16705      12.0631
   16706      11.5764
   16707      11.5291
   16708      12.6300
   16709      11.6111
   16710      11.0387
   16711      11.8777
   16712      11.4087
   16713      11.9236
   16714      12.2787
   16715      13.3291
   16716      10.8660
   16717      11.8128
   16718      11.5751
   16719      11.6525
   16720      11.9115
   16721      11.7350
   16722      12.2589
   16723      12.3687
   16724      12.1317
   16725      12.5123
   16726      12.0472
   16727      12.3368
   16728      12.2445
   16729      12.0937
   16730      12.3008
   16731      10.7229
   16732      10.7167
   16733      11.8207
   16734      10.8669
   16735      11.3259
   16736      11.2495
   16737      11.9628
   16738      11.8289
   16739      11.6005
   16740      12.1170
   16741      12.6018
   16742      11.6534
   16743      12.1305
   16744      12.1711
   16745      12.3717
   16746      12.7701
   16747      12.7159
   16748      13.2126
   16749      12.7560
   16750      13.7942
   16751      12.2545
   16752      12.3205
   16753      11.9880
   16754      12.5942
   16755      13.0649
   16756      13.4601
   16757      12.6098
   16758      13.4691
   16759      13.0806
   16760      12.7599
   16761      12.5112
   16762      11.7375
   16763      12.0543
   16764      12.9317
   16765      12.9872
   16766      13.1247
   16767      13.4547
   16768      12.6163
   16769      13.0202
   16770      12.8627
   16771      13.7423
   16772      13.9231
   16773      13.7892
   16774      12.9623
   16775      13.6407
   16776      12.9704
   16777      13.6135
   16778      12.6312
   16779      12.7804
   16780      13.1497
   16781      12.8587
   16782      12.0657
   16783      13.8696
   16784      13.2626
   16785      13.5226
   16786      12.7865
   16787      13.1249
   16788      13.0113
   16789      12.9583
   16790      12.9202
   16791      13.0387
   16792      13.6968
   16793      14.1615
   16794      13.5878
   16795      12.8740
   16796      12.7503
   16797      13.1747
   16798      12.7321
   16799      12.0480
   16800      12.8691
   16801      12.6585
   16802      12.1149
   16803      12.3264
   16804      12.2165
   16805      11.7359
   16806      12.0413
   16807      11.8827
   16808      11.7900
   16809      11.9040
   16810      11.8432
   16811      11.2233
   16812      11.4420
   16813      13.1421
   16814      12.6013
   16815      13.0986
   16816      12.7815
   16817      12.8161
   16818      12.3407
   16819      11.5086
   16820      10.7085
   16821      11.5031
   16822      13.1726
   16823      12.4538
   16824      12.3084
   16825      11.8296
   16826      12.2135
   16827      12.7154
   16828      12.4147
   16829      11.2110
   16830      11.8039
   16831      11.6532
   16832      11.7373
   16833      12.0057
   16834      12.1874
   16835      12.9531
   16836      13.0178
   16837      11.7462
   16838      12.1368
   16839      12.7676
   16840      12.6617
   16841      11.9060
   16842      12.9773
   16843      13.6139
   16844      12.8157
   16845      12.2545
   16846      12.4240
   16847      11.7400
   16848      11.3191
   16849      10.6431
   16850      10.7030
   16851      11.0875
   16852      10.7973
   16853      11.5078
   16854      11.3055
   16855      11.8428
   16856      11.6436
   16857      11.7147
   16858      10.9439
   16859      12.2323
   16860      11.3491
   16861      13.0338
   16862      12.8816
   16863      12.3338
   16864      12.5401
   16865      12.0380
   16866      12.9236
   16867      13.1007
   16868      13.0236
   16869      13.0151
   16870      13.0964
   16871      12.9368
   16872      13.2695
   16873      13.8990
   16874      13.5070
   16875      12.4600
   16876      13.3397
   16877      13.4160
   16878      13.2289
   16879      12.7598
   16880      12.9608
   16881      13.1292
   16882      12.1316
   16883      12.9835
   16884      12.5448
   16885      12.8601
   16886      12.8379
   16887      12.1163
   16888      13.2310
   16889      12.7839
   16890      13.1421
   16891      12.3029
   16892      12.0064
   16893      12.9357
   16894      12.1919
   16895      11.6462
   16896      12.7379
   16897      12.5028
   16898      13.7062
   16899      12.3986
   16900      12.2837
   16901      12.4939
   16902      12.5630
   16903      11.8929
   16904      12.1264
   16905      12.0239
   16906      12.2194
   16907      12.6100
   16908      12.5270
   16909      12.8599
   16910      12.5403
   16911      12.3249
   16912      12.0087
   16913      11.4584
   16914      11.6084
   16915      11.8589
   16916      12.6719
   16917      12.3262
   16918      12.4129
   16919      13.1196
   16920      12.9719
   16921      13.4505
   16922      12.1272
   16923      11.8487
   16924      12.3705
   16925      11.6477
   16926      12.3977
   16927      12.4674
   16928      12.6527
   16929      13.5151
   16930      13.3970
   16931      13.5358
   16932      12.0850
   16933      11.9954
   16934      12.1073
   16935      12.2251
   16936      12.1449
   16937      11.4919
   16938      11.5351
   16939      10.9569
   16940      11.2462
   16941      11.4882
   16942      11.7511
   16943      11.8996
   16944      11.6986
   16945      11.6225
   16946      11.7696
   16947      11.8363
   16948      11.3130
   16949      11.8257
   16950      11.9401
   16951      10.9840
   16952      10.8440
   16953      11.5554
   16954      10.7470
   16955      11.4606
   16956      11.4307
   16957      12.4086
   16958      11.9677
   16959      12.1432
   16960      12.0217
   16961      11.9124
   16962      10.0551
   16963      10.6196
   16964      10.9208
   16965      10.9344
   16966      11.5008
   16967      10.6135
   16968      11.4333
   16969      10.1014
   16970      11.5030
   16971      10.9840
   16972      11.5785
   16973      10.9972
   16974      11.0323
   16975      10.3174
   16976      12.0352
   16977      12.8324
   16978      11.8095
   16979      12.2425
   16980      11.4006
   16981      11.7248
   16982      12.1277
   16983      11.0092
   16984      10.4766
   16985      10.4808
   16986      11.9640
   16987      11.7650
   16988      11.7357
   16989      11.7491
   16990      11.8190
   16991      12.5787
   16992      12.9205
   16993      12.1014
   16994      12.6288
   16995      11.6441
   16996      12.5332
   16997      11.5628
   16998      11.4652
   16999      12.4604
   17000      13.0037
   17001      11.7470
   17002      12.8440
   17003      12.4743
   17004      12.1747
   17005      12.1967
   17006      11.8685
   17007      11.9466
   17008      11.5979
   17009      11.8920
   17010      11.6144
   17011      11.9622
   17012      11.5043
   17013      12.7287
   17014      11.9611
   17015      12.4855
   17016      11.8515
   17017      12.2805
   17018      11.9381
   17019      11.3999
   17020      11.2795
   17021      11.3548
   17022      13.1990
   17023      12.5724
   17024      11.9280
   17025      12.0154
   17026      12.6913
   17027      12.7285
   17028      11.9909
   17029      13.1854
   17030      11.6585
   17031      12.9035
   17032      12.6356
   17033      11.6463
   17034      10.2158
   17035      12.0886
   17036      11.7107
   17037      12.7835
   17038      12.2208
   17039      11.4021
   17040      12.2868
   17041      11.6422
   17042      11.7814
   17043      11.7430
   17044      12.9209
   17045      12.1626
   17046      12.5596
   17047      12.3045
   17048      12.1720
   17049      12.2249
   17050      12.6134
   17051      12.0682
   17052      11.6901
   17053      11.5781
   17054      11.8259
   17055      11.5928
   17056      12.0967
   17057      11.4347
   17058      11.9872
   17059      11.2191
   17060      12.3382
   17061      12.9240
   17062      12.8399
   17063      12.8675
   17064      12.7340
   17065      11.1478
   17066      11.7646
   17067      12.9950
   17068      12.7184
   17069      12.5326
   17070      13.3583
   17071      12.9673
   17072      13.3828
   17073      12.0481
   17074      13.0534
   17075      13.7561
   17076      12.5896
   17077      12.9261
   17078      12.6320
   17079      12.2659
   17080      12.2711
   17081      12.6084
   17082      12.8044
   17083      13.1572
   17084      11.7871
   17085      11.0040
   17086      11.1147
   17087      10.7284
   17088      12.2276
   17089      11.9874
   17090      11.4330
   17091      11.8474
   17092      11.7778
   17093      12.3440
   17094      12.6822
   17095      11.7381
   17096      12.2888
   17097      12.7959
   17098      12.5189
   17099      11.7074
   17100      11.4921
   17101      11.1908
   17102      11.3288
   17103      11.3804
   17104      11.8602
   17105      12.3850
   17106      12.3090
   17107      12.0613
   17108      12.6918
   17109      12.7619
   17110      13.5912
   17111      13.3498
   17112      11.9471
   17113      12.6222
   17114      12.8569
   17115      13.3980
   17116      13.2856
   17117      12.9766
   17118      11.9736
   17119      12.4416
   17120      12.2606
   17121      12.1718
   17122      12.9520
   17123      12.9608
   17124      13.2325
   17125      13.3955
   17126      13.2050
   17127      13.3126
   17128      13.5726
   17129      13.5578
   17130      13.3025
   17131      12.7061
   17132      12.9573
   17133      13.2377
   17134      12.1351
   17135      12.2593
   17136      11.8595
   17137      12.2853
   17138      12.9744
   17139      12.9190
   17140      13.4363
   17141      11.9992
   17142      12.4016
   17143      12.4718
   17144      12.8246
   17145      12.1355
   17146      12.1868
   17147      12.7368
   17148      11.8624
   17149      12.7512
   17150      11.9937
   17151      11.5608
   17152      12.3426
   17153      11.8957
   17154      12.0752
   17155      12.4567
   17156      12.1317
   17157      12.9579
   17158      12.9037
   17159      12.9870
   17160      13.2084
   17161      13.2604
   17162      13.4538
   17163      13.4999
   17164      13.0627
   17165      13.1828
   17166      12.5649
   17167      12.5881
   17168      13.4764
   17169      12.6084
   17170      12.5859
   17171      13.0432
   17172      11.7692
   17173      12.7578
   17174      12.4935
   17175      12.3956
   17176      12.2398
   17177      11.9809
   17178      11.4717
   17179      11.5392
   17180      11.9901
   17181      11.5013
   17182      11.1075
   17183      12.6182
   17184      12.4806
   17185      12.8047
   17186      11.9925
   17187      12.1688
   17188      11.4873
   17189      12.4618
   17190      13.2908
   17191      12.6014
   17192      13.7479
   17193      13.1361
   17194      12.9932
   17195      13.5903
   17196      13.0505
   17197      12.4746
   17198      14.0104
   17199      13.2456
   17200      12.3675
   17201      12.7658
   17202      12.3768
   17203      11.5238
   17204      12.1847
   17205      12.4386
   17206      12.1982
   17207      12.6060
   17208      11.3269
   17209      11.5104
   17210      11.5755
   17211      12.7973
   17212      11.9260
   17213      11.7015
   17214      12.5412
   17215      12.3078
   17216      12.8941
   17217      11.8615
   17218      11.8293
   17219      11.8682
   17220      11.4996
   17221      11.8686
   17222      12.1316
   17223      12.3884
   17224      11.7197
   17225      11.5999
   17226      11.6659
   17227      11.4720
   17228      11.5032
   17229      12.8440
   17230      13.4699
   17231      13.3060
   17232      12.2746
   17233      12.6707
   17234      12.3242
   17235      12.5236
   17236      12.1899
   17237      12.0292
   17238      12.3752
   17239      11.8694
   17240      11.3449
   17241      11.3670
   17242      12.3312
   17243      11.8290
   17244      13.0098
   17245      13.7240
   17246      12.1406
   17247      13.2002
   17248      13.2927
   17249      13.6059
   17250      12.5548
   17251      12.0552
   17252      12.0030
   17253      12.2507
   17254      12.5137
   17255      13.1402
   17256      13.3650
   17257      13.0877
   17258      13.5874
   17259      12.7786
   17260      13.3866
   17261      13.4964
   17262      13.2366
   17263      13.3387
   17264      12.2225
   17265      13.1545
   17266      12.7426
   17267      12.5640
   17268      12.0195
   17269      12.0354
   17270      12.4971
   17271      12.1932
   17272      11.9823
   17273      11.4490
   17274      11.8882
   17275      12.4284
   17276      12.8720
   17277      12.4233
   17278      12.8167
   17279      12.6594
   17280      11.2382
   17281      13.0797
   17282      13.1769
   17283      13.4334
   17284      12.6773
   17285      13.6480
   17286      14.3279
   17287      13.6261
   17288      13.1409
   17289      13.8917
   17290      12.3171
   17291      12.1622
   17292      12.4247
   17293      12.9372
   17294      13.1507
   17295      12.5998
   17296      12.2101
   17297      12.3204
   17298      12.8398
   17299      12.5605
   17300      12.1684
   17301      11.5648
   17302      13.0737
   17303      13.1372
   17304      13.6151
   17305      12.6668
   17306      13.4128
   17307      12.6048
   17308      12.5979
   17309      12.2632
   17310      12.5973
   17311      12.7878
   17312      11.6423
   17313      12.9538
   17314      13.1900
   17315      11.9916
   17316      12.5382
   17317      12.6049
   17318      12.0874
   17319      12.3591
   17320      12.8123
   17321      14.0218
   17322      13.6508
   17323      13.6808
   17324      13.2090
   17325      12.8051
   17326      13.3440
   17327      12.0714
   17328      12.9415
   17329      12.9970
   17330      13.5616
   17331      12.1678
   17332      12.5118
   17333      13.0760
   17334      12.4207
   17335      13.1644
   17336      13.3816
   17337      13.0288
   17338      12.2120
   17339      11.7249
   17340      11.5176
   17341      12.8588
   17342      12.0780
   17343      10.9913
   17344      11.0535
   17345      12.7240
   17346      12.3208
   17347      11.4393
   17348      12.1899
   17349      11.8843
   17350      10.8182
   17351      11.6922
   17352      11.3310
   17353      12.5867
   17354      11.8334
   17355      11.8618
   17356      12.5310
   17357      11.6233
   17358      12.2611
   17359      12.8687
   17360      12.8132
   17361      13.8232
   17362      13.0260
   17363      12.8642
   17364      12.5477
   17365      12.4455
   17366      13.3139
   17367      13.4744
   17368      13.0942
   17369      13.2446
   17370      12.3811
   17371      13.6837
   17372      13.6242
   17373      13.7868
   17374      12.7390
   17375      12.3285
   17376      12.7038
   17377      12.1226
   17378      12.7854
   17379      12.6034
   17380      12.1030
   17381      12.7911
   17382      12.9749
   17383      13.2508
   17384      11.8648
   17385      12.2781
   17386      12.7038
   17387      12.8201
   17388      12.6886
   17389      12.3151
   17390      12.1597
   17391      12.6345
   17392      12.7220
   17393      12.3968
   17394      13.2138
   17395      12.7619
   17396      11.8596
   17397      11.2339
   17398      12.4613
   17399      12.5601
   17400      13.2040
   17401      11.7703
   17402      13.0567
   17403      12.1257
   17404      12.4113
   17405      12.3827
   17406      13.4588
   17407      12.7173
   17408      12.6945
   17409      12.1906
   17410      11.1441
   17411      11.5599
   17412      12.4586
   17413      12.4660
   17414      12.4873
   17415      11.5913
   17416      12.2047
   17417      11.8879
   17418      12.5473
   17419      12.4709
   17420      11.7802
   17421      12.3331
   17422      12.6600
   17423      11.8848
   17424      11.1568
   17425      11.5263
   17426      12.3060
   17427      12.8056
   17428      12.4876
   17429      11.8249
   17430      12.7469
   17431      11.2500
   17432      12.0882
   17433      11.6377
   17434      11.5723
   17435      11.9577
   17436      12.2779
   17437      11.9234
   17438      12.0862
   17439      13.1375
   17440      12.2529
   17441      12.6097
   17442      12.4998
   17443      13.9406
   17444      11.8942
   17445      11.4576
   17446      11.2363
   17447      11.8496
   17448      11.6456
   17449      11.9566
   17450      11.1135
   17451      12.5324
   17452      12.7055
   17453      12.2457
   17454      12.2679
   17455      11.1352
   17456      11.8254
   17457      13.3214
   17458      13.5817
   17459      12.1584
   17460      12.8074
   17461      13.0126
   17462      13.3176
   17463      12.9817
   17464      12.9444
   17465      12.9941
   17466      13.6422
   17467      12.7239
   17468      13.8725
   17469      12.6122
   17470      13.9585
   17471      14.4301
   17472      13.4950
   17473      12.1731
   17474      12.8696
   17475      13.0836
   17476      13.2322
   17477      13.1181
   17478      13.9736
   17479      14.1364
   17480      12.8950
   17481      12.9730
   17482      12.0273
   17483      12.7683
   17484      12.9966
   17485      12.5935
   17486      12.6681
   17487      12.8486
   17488      12.9512
   17489      12.1725
   17490      12.1753
   17491      12.4366
   17492      12.3585
   17493      12.1378
   17494      12.2718
   17495      12.8064
   17496      12.4776
   17497      12.2694
   17498      12.5669
   17499      12.8011
   17500      12.7021
   17501      12.0601
   17502      11.7255
   17503      11.8579
   17504      12.3628
   17505      12.0621
   17506      12.6133
   17507      11.6604
   17508      11.6782
   17509      11.9633
   17510      12.6841
   17511      12.2334
   17512      12.9909
   17513      11.6245
   17514      11.5845
   17515      12.4006
   17516      11.5465
   17517      11.8414
   17518      11.7980
   17519      11.6272
   17520      11.9259
   17521      11.9313
   17522      11.7618
   17523      10.4877
   17524      12.1668
   17525      11.3282
   17526      11.0520
   17527      11.4236
   17528      11.8955
   17529      11.3735
   17530      11.8164
   17531      11.6765
   17532      12.1753
   17533      11.2969
   17534      11.8838
   17535      11.7436
   17536      12.5551
   17537      11.3973
   17538      11.4429
   17539      11.6677
   17540      12.0434
   17541      11.1274
   17542      12.4212
   17543      12.1691
   17544      12.1686
   17545      12.4121
   17546      12.6745
   17547      12.8290
   17548      13.3138
   17549      12.8494
   17550      12.1347
   17551      12.7331
   17552      13.0649
   17553      12.5616
   17554      12.5138
   17555      12.9835
   17556      12.5052
   17557      12.8407
   17558      13.2176
   17559      13.1841
   17560      12.8579
   17561      13.0242
   17562      12.4748
   17563      12.4578
   17564      11.7747
   17565      12.1961
   17566      11.9356
   17567      11.4670
   17568      13.1544
   17569      11.8356
   17570      12.7529
   17571      13.1945
   17572      12.7434
   17573      12.6266
   17574      13.2797
   17575      12.1952
   17576      11.9646
   17577      11.7103
   17578      12.6114
   17579      12.5780
   17580      12.9907
   17581      13.0519
   17582      11.8570
   17583      12.1563
   17584      13.0966
   17585      14.0531
   17586      12.4816
   17587      12.7776
   17588      12.6568
   17589      12.6349
   17590      11.8235
   17591      12.8958
   17592      12.9364
   17593      12.4748
   17594      12.7833
   17595      11.1252
   17596      11.8449
   17597      11.7556
   17598      12.1898
   17599      12.8791
   17600      11.9720
   17601      12.6033
   17602      12.6231
   17603      12.6884
   17604      12.9629
   17605      13.4239
   17606      13.8030
   17607      13.0390
   17608      12.3602
   17609      12.3982
   17610      11.5354
   17611      12.2623
   17612      11.3039
   17613      11.3162
   17614      10.7670
   17615      11.4446
   17616      11.8447
   17617      10.9304
   17618      12.0434
   17619      12.5894
   17620      10.9955
   17621      12.5818
   17622      12.6898
   17623      12.0931
   17624      12.0834
   17625      11.8578
   17626      12.1453
   17627      12.2207
   17628      12.0448
   17629      12.7205
   17630      12.3803
   17631      11.4370
   17632      12.6586
   17633      12.8104
   17634      11.8757
   17635      12.5544
   17636      13.6391
   17637      12.5215
   17638      12.4080
   17639      12.5025
   17640      11.8608
   17641      12.7608
   17642      11.4198
   17643      12.2247
   17644      11.7546
   17645      11.4604
   17646      12.3608
   17647      11.7096
   17648      12.2355
   17649      11.7358
   17650      12.3603
   17651      11.7462
   17652      11.9866
   17653      12.9655
   17654      12.5378
   17655      13.3971
   17656      12.3690
   17657      13.1306
   17658      11.9493
   17659      12.0574
   17660      11.9863
   17661      12.6954
   17662      11.0413
   17663      12.3457
   17664      12.5027
   17665      12.6650
   17666      12.6551
   17667      12.6294
   17668      13.0814
   17669      13.4628
   17670      13.3288
   17671      12.3149
   17672      12.4164
   17673      12.5472
   17674      12.3585
   17675      12.4578
   17676      12.2200
   17677      12.3420
   17678      11.3354
   17679      12.3182
   17680      12.5409
   17681      12.4893
   17682      12.5129
   17683      12.4924
   17684      12.9308
   17685      13.2999
   17686      12.5701
   17687      12.3342
   17688      12.4064
   17689      12.7801
   17690      12.9981
   17691      13.0254
   17692      12.9859
   17693      13.6227
   17694      13.8143
   17695      12.2366
   17696      12.4397
   17697      12.3913
   17698      12.9180
   17699      12.8309
   17700      12.6436
   17701      11.3463
   17702      13.0570
   17703      12.1290
   17704      11.5571
   17705      12.5762
   17706      12.8558
   17707      12.2189
   17708      13.3295
   17709      12.2650
   17710      12.7884
   17711      13.3572
   17712      13.2076
   17713      13.2114
   17714      13.6065
   17715      14.3913
   17716      13.4887
   17717      12.2289
   17718      12.3829
   17719      12.0612
   17720      12.0314
   17721      11.6713
   17722      12.5220
   17723      13.4114
   17724      12.4655
   17725      11.8207
   17726      12.0340
   17727      13.0042
   17728      11.5253
   17729      11.9409
   17730      12.1359
   17731      11.7649
   17732      12.8413
   17733      11.8154
   17734      12.0419
   17735      12.0507
   17736      12.8964
   17737      13.0913
   17738      12.2436
   17739      13.1743
   17740      12.6406
   17741      12.8512
   17742      12.3757
   17743      12.7167
   17744      11.5415
   17745      11.9435
   17746      12.3901
   17747      13.0196
   17748      12.8046
   17749      14.1098
   17750      13.2612
   17751      12.9979
   17752      13.8650
   17753      13.6083
   17754      12.9221
   17755      12.8110
   17756      13.0067
   17757      12.7160
   17758      12.3956
   17759      11.4428
   17760      11.9042
   17761      11.9497
   17762      12.9464
   17763      12.2422
   17764      12.4302
   17765      12.7364
   17766      12.1808
   17767      12.0062
   17768      12.9891
   17769      13.0145
   17770      13.5437
   17771      12.4468
   17772      12.2878
   17773      11.8812
   17774      12.9606
   17775      12.7137
   17776      12.7891
   17777      13.5344
   17778      12.9088
   17779      13.6340
   17780      12.7136
   17781      13.4684
   17782      13.2874
   17783      12.1627
   17784      12.2770
   17785      13.2583
   17786      13.6243
   17787      12.4668
   17788      12.8399
   17789      12.9719
   17790      13.0739
   17791      12.6997
   17792      12.8780
   17793      13.8904
   17794      13.4132
   17795      12.0155
   17796      11.6825
   17797      11.4186
   17798      11.1346
   17799      12.3583
   17800      12.1629
   17801      13.1060
   17802      13.4196
   17803      12.9224
   17804      11.6170
   17805      13.5148
   17806      13.6936
   17807      12.2706
   17808      12.2387
   17809      12.3178
   17810      12.4185
   17811      13.9252
   17812      13.3174
   17813      14.1987
   17814      14.5233
   17815      13.6489
   17816      12.8366
   17817      14.2428
   17818      13.7892
   17819      13.7641
   17820      14.0032
   17821      12.7924
   17822      13.4545
   17823      13.2905
   17824      12.4639
   17825      12.9584
   17826      12.9988
   17827      12.5617
   17828      12.8591
   17829      12.6427
   17830      12.7194
   17831      13.0278
   17832      12.5825
   17833      12.7568
   17834      12.6714
   17835      13.2053
   17836      12.3116
   17837      12.9372
   17838      12.3455
   17839      12.3228
   17840      12.6427
   17841      13.1748
   17842      12.4342
   17843      12.6254
   17844      12.5948
   17845      11.8664
   17846      12.1848
   17847      12.6508
   17848      13.1660
   17849      12.6503
   17850      12.7672
   17851      12.2642
   17852      12.6368
   17853      12.3475
   17854      12.6472
   17855      12.2061
   17856      12.1088
   17857      12.3162
   17858      12.0744
   17859      12.1135
   17860      13.2221
   17861      11.9752
   17862      11.5260
   17863      11.7342
   17864      12.0591
   17865      12.2424
   17866      11.6774
   17867      13.1854
   17868      12.2165
   17869      12.5581
   17870      12.3050
   17871      11.9082
   17872      12.4660
   17873      11.9952
   17874      11.9549
   17875      12.4483
   17876      12.1190
   17877      12.0637
   17878      12.5556
   17879      13.3123
   17880      13.1405
   17881      13.5017
   17882      11.9591
   17883      13.2387
   17884      13.0477
   17885      13.3866
   17886      12.6457
   17887      12.2661
   17888      12.7271
   17889      11.7542
   17890      12.3963
   17891      12.4255
   17892      12.2517
   17893      12.4021
   17894      13.1232
   17895      12.6221
   17896      12.4979
   17897      12.1413
   17898      12.1608
   17899      12.4780
   17900      12.1254
   17901      13.9805
   17902      13.8134
   17903      13.3406
   17904      12.8977
   17905      12.7294
   17906      12.0509
   17907      14.1542
   17908      13.4268
   17909      12.6015
   17910      13.2227
   17911      12.6632
   17912      12.8109
   17913      13.0630
   17914      13.0334
   17915      12.2100
   17916      12.4905
   17917      12.3571
   17918      12.1319
   17919      11.2298
   17920      12.0442
   17921      11.9427
   17922      11.8871
   17923      13.2888
   17924      13.0360
   17925      12.7580
   17926      12.2877
   17927      12.0825
   17928      12.9290
   17929      13.0672
   17930      11.9611
   17931      12.2567
   17932      12.2619
   17933      12.8904
   17934      12.2844
   17935      12.1894
   17936      11.7789
   17937      12.9084
   17938      12.0712
   17939      11.2666
   17940      12.1099
   17941      12.1889
   17942      12.2193
   17943      12.1066
   17944      11.6802
   17945      12.7187
   17946      12.6343
   17947      12.6324
   17948      12.3411
   17949      12.2000
   17950      11.0687
   17951      12.7828
   17952      12.6823
   17953      12.5687
   17954      12.3243
   17955      11.3562
   17956      12.2866
   17957      12.5078
   17958      12.4374
   17959      12.4323
   17960      12.4657
   17961      13.3126
   17962      13.6391
   17963      13.2710
   17964      12.4327
   17965      12.4037
   17966      12.7823
   17967      12.7985
   17968      12.4903
   17969      11.7639
   17970      12.7815
   17971      13.2593
   17972      11.9886
   17973      11.2020
   17974      12.9201
   17975      12.9872
   17976      13.5808
   17977      13.7336
   17978      13.2851
   17979      13.4699
   17980      12.8914
   17981      12.7924
   17982      12.5018
   17983      13.3840
   17984      13.0065
   17985      13.4515
   17986      12.0966
   17987      12.6402
   17988      11.4150
   17989      11.3622
   17990      11.6571
   17991      11.3176
   17992      11.9206
   17993      12.1153
   17994      11.3959
   17995      10.8992
   17996      11.1817
   17997      11.0628
   17998      11.2116
   17999      12.1814
   18000      11.6266
   18001      12.0446
   18002      12.6118
   18003      13.0710
   18004      12.6149
   18005      12.5897
   18006      12.2665
   18007      12.5912
   18008      12.9484
   18009      12.7748
   18010      12.5595
   18011      12.5325
   18012      12.4484
   18013      13.2284
   18014      13.7126
   18015      13.1849
   18016      12.1236
   18017      12.7327
   18018      12.7770
   18019      13.0720
   18020      13.3898
   18021      13.2954
   18022      12.0712
   18023      12.2543
   18024      12.1290
   18025      12.4352
   18026      13.1029
   18027      12.9576
   18028      12.6697
   18029      13.4169
   18030      12.6562
   18031      13.0327
   18032      12.8338
   18033      11.8566
   18034      12.8445
   18035      11.9274
   18036      10.8508
   18037      12.2325
   18038      12.6899
   18039      12.8507
   18040      12.2245
   18041      13.2347
   18042      12.4634
   18043      12.3343
   18044      12.0878
   18045      12.5001
   18046      12.2126
   18047      11.4936
   18048      12.7670
   18049      13.0977
   18050      12.8360
   18051      12.3212
   18052      13.0778
   18053      11.0017
   18054      11.1105
   18055      11.5442
   18056      11.4096
   18057      11.8915
   18058      11.9245
   18059      11.9173
   18060      11.4034
   18061      12.1370
   18062      11.4612
   18063      12.0615
   18064      11.1866
   18065      11.2287
   18066      11.4134
   18067      10.6911
   18068      12.1987
   18069      12.9281
   18070      12.4717
   18071      12.5839
   18072      13.0786
   18073      11.9119
   18074      12.3581
   18075      12.6754
   18076      11.0471
   18077      11.3955
   18078      10.6918
   18079      11.9620
   18080      11.7996
   18081      12.3043
   18082      11.6042
   18083      11.5743
   18084      12.0698
   18085      11.9426
   18086      12.3066
   18087      13.1345
   18088      11.9377
   18089      12.0142
   18090      11.2682
   18091      11.5609
   18092      12.4742
   18093      11.3659
   18094      11.4727
   18095      11.6462
   18096      12.6367
   18097      12.7209
   18098      13.0655
   18099      12.1660
   18100      11.5133
   18101      12.4931
   18102      12.0042
   18103      11.6061
   18104      12.1647
   18105      11.1963
   18106      12.0142
   18107      12.6772
   18108      12.0344
   18109      12.4287
   18110      11.8720
   18111      12.8200
   18112      12.8349
   18113      12.0369
   18114      12.0452
   18115      12.2150
   18116      11.5830
   18117      12.3441
   18118      12.3664
   18119      12.5451
   18120      12.3007
   18121      11.3086
   18122      12.3266
   18123      12.2165
   18124      11.6982
   18125      13.0981
   18126      11.4438
   18127      11.6690
   18128      11.5203
   18129      13.2331
   18130      12.8021
   18131      12.1107
   18132      12.4495
   18133      11.0802
   18134      10.5464
   18135      11.8885
   18136      10.9784
   18137      11.0530
   18138      12.3488
   18139      12.0346
   18140      11.7855
   18141      11.6479
   18142      12.0199
   18143      11.5513
   18144      12.6914
   18145      11.8777
   18146      11.1560
   18147      11.6291
   18148      12.1631
   18149      11.9456
   18150      12.8070
   18151      11.8106
   18152      12.0695
   18153      11.6410
   18154      11.8381
   18155      12.0594
   18156      11.9794
   18157      12.3766
   18158      13.3291
   18159      12.2677
   18160      12.9838
   18161      11.0481
   18162      10.4879
   18163      12.2150
   18164      10.8920
   18165      10.9632
   18166      10.9334
   18167      10.9675
   18168      11.9830
   18169      11.7994
   18170      11.8779
   18171      12.4454
   18172      11.6388
   18173      11.8871
   18174      12.2989
   18175      11.5539
   18176      11.0452
   18177      10.9422
   18178      12.1414
   18179      12.2393
   18180      13.3098
[truncated: 920,041 more chars]
