# Supplementary material for: Potential effects of metal ion induced two-state allostery on the regulatory mechanism of add adenine riboswitch
Source: Commun Biol. 2022 Oct 22;5:1120. doi: 10.1038/s42003-022-04096-z (PMC9588036; doi:10.1038/s42003-022-04096-z)
Supplement: Supplementary file 5 — Supplementary Data 2 [file 42003_2022_4096_MOESM5_ESM.zip › Supplementary Data 2/fig5_data/ep_740+.txt]

1 0.09589
2 0.01416
3 -0.02021
4 -0.02517
5 -0.00607
6 -0.00144
7 -0.02566
8 -0.0632
9 -0.10274
10 0.0587
11 0.10458
12 -0.03894
13 0.00274
14 -0.00028
15 -0.01976
16 0.00315
17 0.01628
18 0.00495
19 -0.00342
20 -0.01584
21 -0.05749
22 -0.04105
23 0.03063
24 -0.02575
25 -0.097
26 -0.01853
27 0.00181
28 0.01103
29 0.05811
30 0.05644
31 0.05532
32 0.05792
33 -0.00568
34 -0.08676
35 -0.0843
36 -0.08061
37 0.00687
38 -0.01289
39 -0.01231
40 -0.02525
41 0.00842
42 0.04487
43 0.04557
44 0.04662
45 0.04336
46 -0.0178
47 -0.05742
48 -0.07282
49 -0.08859
50 -0.06496
51 -0.01904
52 0.0154
53 0.07488
54 0.03316
55 -0.01941
56 -0.05515
57 -0.05543
58 -0.04123
59 0.00424
60 0.04085
61 0.02031
62 0.02063
63 0.00759
64 -0.011
65 0.02233
66 0.03574
67 0.04124
68 0.02113
69 -0.01146
70 0.03207
