# Supplementary material for: Potential effects of metal ion induced two-state allostery on the regulatory mechanism of add adenine riboswitch
Source: Commun Biol. 2022 Oct 22;5:1120. doi: 10.1038/s42003-022-04096-z (PMC9588036; doi:10.1038/s42003-022-04096-z)
Supplement: Supplementary file 5 — Supplementary Data 2 [file 42003_2022_4096_MOESM5_ESM.zip › Supplementary Data 2/fig5_data/ep_740-.txt]

1 0.07664
2 -0.00587
3 -0.03451
4 -0.03995
5 -0.02428
6 -0.01749
7 -0.01429
8 -0.03742
9 -0.10098
10 0.07547
11 0.09297
12 -0.02853
13 -0.00552
14 -0.00248
15 -0.02385
16 -0.00477
17 0.00888
18 -0.00253
19 -0.00903
20 -0.02181
21 -0.06242
22 -0.03244
23 0.02172
24 -0.02097
25 -0.08823
26 -0.01627
27 0.01155
28 0.01271
29 0.04522
30 0.04701
31 0.04617
32 0.0482
33 -0.00986
34 -0.10056
35 -0.08248
36 -0.07655
37 -0.01415
38 0.01723
39 0.02383
40 -0.00135
41 0.00927
42 0.05695
43 0.05476
44 0.05399
45 0.0433
46 -0.01089
47 -0.04938
48 -0.07093
49 -0.08922
50 -0.06164
51 -0.0224
52 0.00598
53 0.07515
54 0.0134
55 -0.02357
56 -0.05449
57 -0.05507
58 -0.04163
59 -0.00678
60 0.01734
61 0.00694
62 0.01155
63 0.02562
64 -0.04579
65 -0.04242
66 0.01311
67 0.03957
68 0.02277
69 -0.01017
70 0.02765
