# Supplementary material for: Potential effects of metal ion induced two-state allostery on the regulatory mechanism of add adenine riboswitch
Source: Commun Biol. 2022 Oct 22;5:1120. doi: 10.1038/s42003-022-04096-z (PMC9588036; doi:10.1038/s42003-022-04096-z)
Supplement: Supplementary file 5 — Supplementary Data 2 [file 42003_2022_4096_MOESM5_ESM.zip › Supplementary Data 2/fig5_data/ep_kf2.txt]

1 -0.11801
2 -0.20409
3 -0.24063
4 -0.25314
5 -0.24491
6 -0.24212
7 -0.24963
8 -0.29188
9 -0.36719
10 -0.14355
11 -0.14089
12 -0.26602
13 -0.25896
14 -0.25238
15 -0.24879
16 -0.21975
17 -0.20897
18 -0.22941
19 -0.25355
20 -0.28465
21 -0.31568
22 -0.23302
23 -0.216
24 -0.25599
25 -0.34401
26 -0.26683
27 -0.23739
28 -0.21502
29 -0.17286
30 -0.16486
31 -0.16646
32 -0.17614
33 -0.24998
34 -0.35753
35 -0.32778
36 -0.31784
37 -0.25206
38 -0.19789
39 -0.19484
40 -0.2413
41 -0.24295
42 -0.18774
43 -0.18223
44 -0.18092
45 -0.18537
46 -0.23312
47 -0.27357
48 -0.318
49 -0.3639
50 -0.29498
51 -0.26751
52 -0.24829
53 -0.21079
54 -0.2533
55 -0.27267
56 -0.28871
57 -0.2791
58 -0.26265
59 -0.23006
60 -0.20668
61 -0.20673
62 -0.20634
63 -0.20453
64 -0.29403
65 -0.29637
66 -0.22011
67 -0.18443
68 -0.19746
69 -0.21529
70 -0.14484
