# Supplementary material for: Potential effects of metal ion induced two-state allostery on the regulatory mechanism of add adenine riboswitch
Source: Commun Biol. 2022 Oct 22;5:1120. doi: 10.1038/s42003-022-04096-z (PMC9588036; doi:10.1038/s42003-022-04096-z)
Supplement: Supplementary file 5 — Supplementary Data 2 [file 42003_2022_4096_MOESM5_ESM.zip › Supplementary Data 2/fig5_data/ep_us8.5.txt]

1 -0.09177
2 -0.18244
3 -0.22909
4 -0.25559
5 -0.23611
6 -0.20393
7 -0.23299
8 -0.29706
9 -0.35191
10 -0.21041
11 -0.11525
12 -0.25966
13 -0.2544
14 -0.24693
15 -0.25344
16 -0.21662
17 -0.20415
18 -0.22694
19 -0.25004
20 -0.2878
21 -0.32406
22 -0.26317
23 -0.23111
24 -0.26838
25 -0.35185
26 -0.25873
27 -0.24215
28 -0.2237
29 -0.1659
30 -0.15439
31 -0.16452
32 -0.18356
33 -0.25919
34 -0.33514
35 -0.27919
36 -0.2458
37 -0.20582
38 -0.26638
39 -0.29448
40 -0.28131
41 -0.22359
42 -0.20016
43 -0.19395
44 -0.19976
45 -0.21261
46 -0.24886
47 -0.27858
48 -0.32439
49 -0.3558
50 -0.29753
51 -0.2685
52 -0.23712
53 -0.17576
54 -0.23958
55 -0.25983
56 -0.28957
57 -0.29187
58 -0.27152
59 -0.21742
60 -0.14543
61 -0.23163
62 -0.25663
63 -0.2526
64 -0.1915
65 -0.1959
66 -0.17693
67 -0.16691
68 -0.17934
69 -0.1928
70 -0.11916
