# Supplementary material for: Potential effects of metal ion induced two-state allostery on the regulatory mechanism of add adenine riboswitch
Source: Commun Biol. 2022 Oct 22;5:1120. doi: 10.1038/s42003-022-04096-z (PMC9588036; doi:10.1038/s42003-022-04096-z)
Supplement: Supplementary file 5 — Supplementary Data 2 [file 42003_2022_4096_MOESM5_ESM.zip › Supplementary Data 2/fig5_data/k_ep_740+.txt]

1 5.4201 0.0501993
2 5.5274 0.0634346
3 5.60696 0.0752838
4 5.70015 0.0810561
5 5.78314 0.0771759
6 5.81933 0.0619472
7 5.84023 0.0389599
8 5.96738 0.0300871
9 6.17807 0.028698
10 6.5529 0.0286028
11 6.7553 0.0262828
12 6.71397 0.0196005
13 6.61229 0.0249144
14 6.29141 0.0288411
15 5.93736 0.0291417
16 5.76055 0.0303359
17 5.601 0.0308831
18 5.50606 0.0314428
19 5.55525 0.031528
20 5.57589 0.031132
21 5.4941 0.0321224
22 5.49039 0.0341607
23 5.41085 0.038451
24 5.7258 0.0349763
25 6.04699 0.0305994
26 6.4458 0.0253918
27 6.40223 0.031434
28 6.19773 0.0304121
29 6.11445 0.0304085
30 5.9572 0.0305481
31 5.88853 0.0292327
32 5.90895 0.0283346
33 5.9447 0.0293672
34 6.00948 0.0307657
35 5.89975 0.032178
36 5.77149 0.0311141
37 5.79886 0.0489602
38 5.83612 0.0368349
39 6.13555 0.0283142
40 6.44492 0.0272704
41 6.71021 0.0236731
42 6.58883 0.0284973
43 6.28941 0.028361
44 6.0527 0.0298103
45 5.85781 0.0310049
46 5.64495 0.0307701
47 5.45188 0.0324696
48 5.40547 0.0335262
49 5.28054 0.0351949
50 5.10217 0.0381656
51 5.1518 0.0384349
52 5.57389 0.0380303
53 6.04589 0.0373001
54 6.39118 0.0339735
55 6.2496 0.0316766
56 6.08435 0.030265
57 6.02012 0.0309347
58 6.04799 0.0339444
59 6.18801 0.0395908
60 6.3577 0.0444302
61 6.2655 0.0411182
62 6.17253 0.036224
63 6.02957 0.0313886
64 5.75809 0.0349034
65 5.49441 0.0433565
66 5.26469 0.0377322
67 5.07684 0.0352409
68 4.90053 0.0430891
69 4.70968 0.0545444
70 4.54864 0.0600434
