# Supplementary material for: Potential effects of metal ion induced two-state allostery on the regulatory mechanism of add adenine riboswitch
Source: Commun Biol. 2022 Oct 22;5:1120. doi: 10.1038/s42003-022-04096-z (PMC9588036; doi:10.1038/s42003-022-04096-z)
Supplement: Supplementary file 5 — Supplementary Data 2 [file 42003_2022_4096_MOESM5_ESM.zip › Supplementary Data 2/fig5_data/k_ep_740-.txt]

1 5.31874 0.0503209
2 5.22272 0.0609349
3 5.17168 0.0707742
4 5.19648 0.0755871
5 5.29486 0.0715609
6 5.44369 0.0572226
7 5.67204 0.0374704
8 6.0072 0.0297156
9 6.24153 0.0279786
10 6.50628 0.0285989
11 6.65344 0.0256401
12 6.68357 0.0195668
13 6.56537 0.024854
14 6.25573 0.0288743
15 5.90163 0.0291717
16 5.71588 0.0303392
17 5.56928 0.030937
18 5.47978 0.0315086
19 5.52785 0.0315938
20 5.54926 0.0311957
21 5.45831 0.0321774
22 5.4595 0.034245
23 5.38231 0.0385698
24 5.70896 0.0350506
25 6.03053 0.0306546
26 6.41648 0.0254124
27 6.39282 0.0314722
28 6.18362 0.0304615
29 6.0643 0.0303984
30 5.91562 0.0305746
31 5.86821 0.0292862
32 5.92241 0.0282489
33 5.99516 0.0288344
34 6.08269 0.0298345
35 6.03647 0.0294842
36 5.83731 0.030277
37 6.04688 0.0425656
38 5.97219 0.034272
39 6.13414 0.0283205
40 6.42024 0.0273123
41 6.67753 0.0236714
42 6.53547 0.0284578
43 6.22849 0.028246
44 5.98659 0.0296634
45 5.77834 0.0307212
46 5.56812 0.0304744
47 5.38568 0.0323278
48 5.35499 0.0335347
49 5.25791 0.0352851
50 5.01898 0.0379631
51 5.09217 0.0384715
52 5.46708 0.0376076
53 5.94706 0.0370605
54 6.27059 0.0333571
55 6.20925 0.0317275
56 6.02807 0.0302131
57 5.93282 0.0305741
58 5.9047 0.0327333
59 5.9749 0.0372066
60 6.08578 0.0410924
61 6.03621 0.0385351
62 6.01001 0.0348347
63 5.9698 0.0313317
64 5.89331 0.0322511
65 5.70463 0.0377757
66 5.38502 0.0352741
67 5.0665 0.035299
68 4.77379 0.0423329
69 4.49959 0.0524472
70 4.31241 0.0575398
