# Supplementary material for: Potential effects of metal ion induced two-state allostery on the regulatory mechanism of add adenine riboswitch
Source: Commun Biol. 2022 Oct 22;5:1120. doi: 10.1038/s42003-022-04096-z (PMC9588036; doi:10.1038/s42003-022-04096-z)
Supplement: Supplementary file 5 — Supplementary Data 2 [file 42003_2022_4096_MOESM5_ESM.zip › Supplementary Data 2/fig5_data/k_ep_kf2.txt]

1 2.48566 0.0889136
2 2.43071 0.0835459
3 2.41037 0.0743487
4 2.43301 0.0675394
5 2.50213 0.0613267
6 2.60758 0.0544007
7 2.7774 0.0484133
8 3.04186 0.0461282
9 3.21059 0.0420354
10 3.54251 0.0416803
11 3.65138 0.0353718
12 3.6775 0.031187
13 3.52631 0.0436683
14 3.22602 0.0488716
15 2.92975 0.0465236
16 2.79499 0.0489605
17 2.69127 0.0491773
18 2.626 0.0483541
19 2.67545 0.0485832
20 2.70718 0.0483743
21 2.66103 0.0490325
22 2.74725 0.0489446
23 2.61598 0.061246
24 2.8343 0.0564479
25 3.10485 0.0505458
26 3.453 0.0437076
27 3.39471 0.0544755
28 3.19581 0.0525835
29 3.09009 0.0496279
30 2.95486 0.0482524
31 2.91033 0.0455648
32 2.95233 0.0429517
33 3.00821 0.0450135
34 3.06336 0.0447251
35 3.06718 0.036742
36 2.87212 0.0457396
37 3.07022 0.046689
38 3.02236 0.0484137
39 3.14676 0.0445367
40 3.40855 0.0453245
41 3.66043 0.0419728
42 3.48723 0.0524307
43 3.19983 0.0504843
44 2.99853 0.0517531
45 2.84851 0.0519239
46 2.69244 0.0470801
47 2.55629 0.0481495
48 2.54842 0.051388
49 2.52228 0.0551282
50 2.30134 0.0590264
51 2.35868 0.0578221
52 2.58958 0.0689713
53 2.93282 0.0767078
54 3.20363 0.0696367
55 3.17879 0.0568138
56 3.03496 0.0480334
57 2.94421 0.0439521
58 2.91949 0.0429536
59 2.99582 0.0434908
60 3.11994 0.0432923
61 3.10127 0.045933
62 3.09415 0.0479623
63 3.05316 0.0523407
64 2.98276 0.0464135
65 2.83552 0.0476903
66 2.59738 0.0498197
67 2.37644 0.0532803
68 2.18349 0.0584098
69 2.00468 0.0626957
70 1.88836 0.0625222
