# Supplementary material for: Potential effects of metal ion induced two-state allostery on the regulatory mechanism of add adenine riboswitch
Source: Commun Biol. 2022 Oct 22;5:1120. doi: 10.1038/s42003-022-04096-z (PMC9588036; doi:10.1038/s42003-022-04096-z)
Supplement: Supplementary file 5 — Supplementary Data 2 [file 42003_2022_4096_MOESM5_ESM.zip › Supplementary Data 2/fig5_data/k_ep_us8.5.txt]

1 2.60408 0.0763115
2 2.67102 0.0747587
3 2.73434 0.0680125
4 2.818 0.0677549
5 2.93999 0.0673051
6 3.01793 0.0573137
7 3.00686 0.0441885
8 3.03131 0.0427724
9 3.16602 0.0381519
10 3.58555 0.037382
11 3.83069 0.0334465
12 3.74731 0.0323749
13 3.57311 0.0391683
14 3.27712 0.0459691
15 2.97093 0.0466654
16 2.84994 0.0502216
17 2.73391 0.0491892
18 2.65321 0.0461489
19 2.69687 0.0454749
20 2.72473 0.0449337
21 2.6656 0.0456524
22 2.72824 0.0507987
23 2.63303 0.0584183
24 2.86186 0.0524817
25 3.13582 0.0447746
26 3.50215 0.0377776
27 3.41588 0.0483181
28 3.19372 0.0465515
29 3.09712 0.0470561
30 2.96014 0.046237
31 2.8887 0.0449113
32 2.89481 0.043257
33 2.92985 0.0456498
34 2.98994 0.0454668
35 2.96372 0.0542737
36 2.7351 0.0494382
37 2.88657 0.0669939
38 2.92539 0.0446423
39 3.12438 0.0440202
40 3.36521 0.0409765
41 3.68924 0.0348327
42 3.58495 0.0435384
43 3.32339 0.0413141
44 3.10505 0.0437108
45 2.91902 0.042871
46 2.74744 0.0426797
47 2.59089 0.0462464
48 2.57056 0.0479631
49 2.53439 0.0540039
50 2.30504 0.0534308
51 2.37569 0.0528263
52 2.64066 0.0571442
53 3.03312 0.0635218
54 3.29354 0.0508723
55 3.24969 0.0533769
56 3.0953 0.0481059
57 3.03766 0.0430299
58 3.09038 0.0427174
59 3.29925 0.0476697
60 3.55266 0.052505
61 3.41358 0.0436663
62 3.23639 0.0489893
63 3.13014 0.0456399
64 2.97213 0.047862
65 2.72863 0.0464988
66 2.54649 0.0506002
67 2.40779 0.0523891
68 2.27988 0.0587642
69 2.13527 0.0630002
70 2.01982 0.0630765
