# Supplementary material for: Potential effects of metal ion induced two-state allostery on the regulatory mechanism of add adenine riboswitch
Source: Commun Biol. 2022 Oct 22;5:1120. doi: 10.1038/s42003-022-04096-z (PMC9588036; doi:10.1038/s42003-022-04096-z)
Supplement: Supplementary file 5 — Supplementary Data 2 [file 42003_2022_4096_MOESM5_ESM.zip › Supplementary Data 2/fig5_data/p_ep_740+.txt]

1 -2.73931 -0.0624903
2 -2.89358 -0.0771731
3 -2.98795 -0.0951502
4 -3.07358 -0.106065
5 -3.12639 -0.10314
6 -3.14583 -0.0825041
7 -3.17535 -0.0464886
8 -3.3235 -0.0185953
9 -3.56669 -0.0194782
10 -3.78152 -0.0260136
11 -3.92436 -0.0263391
12 -4.03129 -0.0163692
13 -3.88593 -0.0209248
14 -3.57052 -0.0244921
15 -3.25542 -0.0228307
16 -3.09217 -0.0238918
17 -2.95581 -0.0199473
18 -2.89716 -0.0163877
19 -2.96555 -0.0167641
20 -3.01633 -0.0158083
21 -3.00103 -0.0160609
22 -2.99213 -0.0199741
23 -2.81753 -0.0293544
24 -3.12623 -0.0292123
25 -3.49664 -0.0255406
26 -3.79221 -0.0204691
27 -3.70072 -0.028435
28 -3.47326 -0.0290065
29 -3.346 -0.0287479
30 -3.19782 -0.0272164
31 -3.13503 -0.0233005
32 -3.14827 -0.0164463
33 -3.23987 -0.0154332
34 -3.3927 -0.021817
35 -3.3106 -0.0329562
36 -3.18491 -0.0266255
37 -3.11077 -0.0719787
38 -3.14398 -0.0336737
39 -3.42123 -0.0261308
40 -3.73951 -0.0264172
41 -3.98304 -0.0209489
42 -3.81763 -0.0272506
43 -3.51684 -0.0272137
44 -3.29364 -0.0266682
45 -3.12643 -0.0246031
46 -3.00378 -0.0215259
47 -2.87802 -0.0187209
48 -2.89144 -0.0158803
49 -2.84045 -0.0212974
50 -2.69435 -0.0266965
51 -2.68584 -0.0255967
52 -2.99581 -0.0311929
53 -3.33743 -0.0371487
54 -3.67718 -0.0352357
55 -3.55788 -0.030924
56 -3.40574 -0.0282241
57 -3.33169 -0.0306813
58 -3.34426 -0.0417123
59 -3.4458 -0.0559868
60 -3.59413 -0.0666234
61 -3.53599 -0.0604782
62 -3.46112 -0.0461149
63 -3.36376 -0.0297956
64 -3.147 -0.0391739
65 -2.89112 -0.067442
66 -2.69581 -0.038629
67 -2.55261 -0.014062
68 -2.44106 -0.0254725
69 -2.31544 -0.0387511
70 -2.13404 -0.044599
