# Supplementary material for: Potential effects of metal ion induced two-state allostery on the regulatory mechanism of add adenine riboswitch
Source: Commun Biol. 2022 Oct 22;5:1120. doi: 10.1038/s42003-022-04096-z (PMC9588036; doi:10.1038/s42003-022-04096-z)
Supplement: Supplementary file 5 — Supplementary Data 2 [file 42003_2022_4096_MOESM5_ESM.zip › Supplementary Data 2/fig5_data/p_ep_740-.txt]

1 -2.68411 -0.0629974
2 -2.6771 -0.0737027
3 -2.66895 -0.0895199
4 -2.69256 -0.0999325
5 -2.74473 -0.0963859
6 -2.84003 -0.0751434
7 -3.01542 -0.0417133
8 -3.33518 -0.0184528
9 -3.60823 -0.0184331
10 -3.69374 -0.0240305
11 -3.81525 -0.0233057
12 -3.97895 -0.0153182
13 -3.84053 -0.0203878
14 -3.53049 -0.0241567
15 -3.21675 -0.0223639
16 -3.04966 -0.0232705
17 -2.92872 -0.0196299
18 -2.87755 -0.016168
19 -2.94586 -0.0165644
20 -3.00201 -0.0157156
21 -2.98115 -0.0158438
22 -2.96889 -0.0197724
23 -2.81322 -0.0293901
24 -3.11439 -0.0292658
25 -3.47545 -0.0255269
26 -3.76104 -0.0202464
27 -3.67367 -0.0284228
28 -3.44301 -0.028952
29 -3.28882 -0.028016
30 -3.14059 -0.026277
31 -3.0932 -0.0226949
32 -3.13971 -0.0164383
33 -3.26645 -0.0147941
34 -3.45229 -0.0197532
35 -3.42411 -0.0275471
36 -3.22768 -0.0254811
37 -3.35264 -0.0569722
38 -3.22152 -0.030736
39 -3.35403 -0.0248359
40 -3.66787 -0.0252265
41 -3.93462 -0.0203564
42 -3.74093 -0.0259865
43 -3.44374 -0.0258308
44 -3.22873 -0.0254121
45 -3.06563 -0.0231894
46 -2.9445 -0.0196888
47 -2.83301 -0.0174012
48 -2.86596 -0.0154346
49 -2.8411 -0.0212922
50 -2.64396 -0.0256
51 -2.66441 -0.0255083
52 -2.9278 -0.0298806
53 -3.25614 -0.0361164
54 -3.58549 -0.0339598
55 -3.52578 -0.0308939
56 -3.34902 -0.0275116
57 -3.24166 -0.028537
58 -3.1936 -0.0372653
59 -3.22606 -0.0499373
60 -3.31772 -0.059914
61 -3.29359 -0.0543324
62 -3.29226 -0.0416708
63 -3.27277 -0.027522
64 -3.29017 -0.0310167
65 -3.13116 -0.050065
66 -2.81831 -0.0304064
67 -2.56138 -0.0139159
68 -2.37968 -0.0229689
69 -2.21684 -0.0343013
70 -2.03205 -0.0400743
