# Supplementary material for: Potential effects of metal ion induced two-state allostery on the regulatory mechanism of add adenine riboswitch
Source: Commun Biol. 2022 Oct 22;5:1120. doi: 10.1038/s42003-022-04096-z (PMC9588036; doi:10.1038/s42003-022-04096-z)
Supplement: Supplementary file 5 — Supplementary Data 2 [file 42003_2022_4096_MOESM5_ESM.zip › Supplementary Data 2/fig5_data/p_ep_kf2.txt]

1 -2.60367 -0.0700864
2 -2.6348 -0.0567622
3 -2.651 -0.0460328
4 -2.68615 -0.0403099
5 -2.74704 -0.0336706
6 -2.8497 -0.0267977
7 -3.02703 -0.019725
8 -3.33374 -0.0158774
9 -3.57778 -0.0173545
10 -3.68606 -0.0169455
11 -3.79227 -0.0150639
12 -3.94352 -0.0153965
13 -3.78527 -0.022247
14 -3.4784 -0.0267374
15 -3.17854 -0.0248486
16 -3.01474 -0.0252407
17 -2.90024 -0.0220241
18 -2.85541 -0.0188372
19 -2.929 -0.017736
20 -2.99183 -0.0155129
21 -2.97671 -0.0143585
22 -2.98027 -0.0154606
23 -2.83198 -0.0281145
24 -3.09029 -0.0312359
25 -3.44886 -0.0273198
26 -3.71983 -0.0238075
27 -3.6321 -0.0310502
28 -3.41083 -0.0312171
29 -3.26295 -0.0282869
30 -3.11972 -0.0247478
31 -3.07679 -0.021492
32 -3.12847 -0.0160166
33 -3.25819 -0.0132045
34 -3.42089 -0.0150503
35 -3.39496 -0.0164158
36 -3.18996 -0.0153392
37 -3.32228 -0.016922
38 -3.22025 -0.0222891
39 -3.3416 -0.0212053
40 -3.64985 -0.0221461
41 -3.90338 -0.0208004
42 -3.67497 -0.029646
43 -3.38206 -0.0292682
44 -3.17945 -0.0290951
45 -3.03388 -0.0275797
46 -2.92556 -0.0196117
47 -2.82986 -0.013491
48 -2.86642 -0.0142288
49 -2.88618 -0.0236734
50 -2.59632 -0.0274981
51 -2.62619 -0.0261981
52 -2.83787 -0.0411169
53 -3.14361 -0.0467146
54 -3.45693 -0.0462749
55 -3.45146 -0.0339257
56 -3.32367 -0.0264644
57 -3.22331 -0.0218937
58 -3.18214 -0.0200052
59 -3.22588 -0.0197854
60 -3.32662 -0.0209519
61 -3.308 -0.0228279
62 -3.30049 -0.0224195
63 -3.25769 -0.0224173
64 -3.27679 -0.0149117
65 -3.13189 -0.0155865
66 -2.81749 -0.014097
67 -2.56087 -0.0132088
68 -2.38095 -0.0149646
69 -2.21997 -0.0187066
70 -2.0332 -0.0238981
