# Supplementary material for: Potential effects of metal ion induced two-state allostery on the regulatory mechanism of add adenine riboswitch
Source: Commun Biol. 2022 Oct 22;5:1120. doi: 10.1038/s42003-022-04096-z (PMC9588036; doi:10.1038/s42003-022-04096-z)
Supplement: Supplementary file 5 — Supplementary Data 2 [file 42003_2022_4096_MOESM5_ESM.zip › Supplementary Data 2/fig5_data/p_ep_us8.5.txt]

1 -2.69585 -0.0581126
2 -2.85346 -0.0519754
3 -2.96343 -0.046189
4 -3.07359 -0.0449297
5 -3.1761 -0.0415288
6 -3.22186 -0.0302434
7 -3.23985 -0.0165944
8 -3.32837 -0.0145292
9 -3.51793 -0.015565
10 -3.79596 -0.0155035
11 -3.94594 -0.0146269
12 -4.00697 -0.0119928
13 -3.82751 -0.0179637
14 -3.52405 -0.0241901
15 -3.22437 -0.0231105
16 -3.06656 -0.0237744
17 -2.93806 -0.0199048
18 -2.88015 -0.015987
19 -2.94691 -0.0143961
20 -3.01253 -0.0133342
21 -2.98966 -0.0136395
22 -2.99141 -0.0178815
23 -2.86414 -0.0279361
24 -3.13024 -0.0278413
25 -3.48767 -0.0232456
26 -3.76088 -0.0183971
27 -3.65803 -0.0231433
28 -3.41742 -0.0244297
29 -3.26302 -0.0234821
30 -3.11453 -0.021545
31 -3.05322 -0.0196523
32 -3.07837 -0.0172111
33 -3.18904 -0.0152958
34 -3.32508 -0.0183892
35 -3.24291 -0.0319278
36 -2.9809 -0.0344012
37 -3.09239 -0.0440066
38 -3.19177 -0.0140668
39 -3.41886 -0.0162444
40 -3.64652 -0.018092
41 -3.91283 -0.0158238
42 -3.78511 -0.0212338
43 -3.51734 -0.0208607
44 -3.30481 -0.0201367
45 -3.13163 -0.0181482
46 -2.9963 -0.0146066
47 -2.86947 -0.0138013
48 -2.89495 -0.0151878
49 -2.89019 -0.0221757
50 -2.60257 -0.0182447
51 -2.64419 -0.021456
52 -2.87778 -0.0277264
53 -3.20888 -0.0328135
54 -3.53312 -0.0288123
55 -3.50952 -0.0297116
56 -3.38487 -0.0271501
57 -3.32953 -0.022672
58 -3.3619 -0.0210287
59 -3.51667 -0.0253034
60 -3.69809 -0.0248928
61 -3.64521 -0.0200353
62 -3.49302 -0.0198572
63 -3.38274 -0.016309
64 -3.16363 -0.0172559
65 -2.92453 -0.015802
66 -2.72342 -0.0126913
67 -2.5747 -0.0128373
68 -2.45922 -0.0164487
69 -2.32807 -0.0201437
70 -2.13898 -0.0239959
