# Supplementary material for: Potential effects of metal ion induced two-state allostery on the regulatory mechanism of add adenine riboswitch
Source: Commun Biol. 2022 Oct 22;5:1120. doi: 10.1038/s42003-022-04096-z (PMC9588036; doi:10.1038/s42003-022-04096-z)
Supplement: Supplementary file 5 — Supplementary Data 2 [file 42003_2022_4096_MOESM5_ESM.zip › Supplementary Data 2/fig6_data/bfe-kb-1.txt]

-0.0008500000000000174 -0.03272000000000022 0.04550000000000068 0.011930000000000121
-0.00047000000000005924 -0.1023699999999971 0.1510400000000027 0.04820000000000647
-0.00043999999999999595 -0.04588999999999942 0.08131000000000028 0.03498000000000388
-0.0004900000000000481 -0.06077000000000225 0.0943799999999959 0.03311999999999273
-0.0008300000000000019 -0.07399999999999864 0.10427000000000305 0.02944000000000301
-0.0016500000000000926 -0.09818999999999789 0.12791999999999804 0.028079999999997936
-0.006900000000000066 -0.14090999999999895 0.17982000000000084 0.03200999999999965
-0.03692000000000003 -0.2711500000000001 0.3525699999999904 0.04449999999999136
-1.6702000000000004 -0.8986200000000008 3.7816099999999992 1.2127900000000005
-2.45636 -3.758530000000001 4.187299999999997 -2.0275900000000013
-0.24087000000000003 0.3634699999999987 0.00554000000000201 0.12814000000000475
-0.25056999999999996 1.0807299999999975 -0.35521999999999365 0.4749400000000071
-0.04575999999999986 0.548459999999995 -0.5233399999999995 -0.02064000000000874
-0.0075899999999999275 0.22909000000000332 -0.15564000000000533 0.06585999999999842
-0.001940000000000035 0.10098000000000126 -0.05730999999999426 0.041730000000009114
-0.0006099999999999461 0.09364000000000033 -0.059899999999997816 0.0331300000000067
-0.0004299999999999482 0.06383000000000379 -0.03884999999999536 0.024550000000008936
-0.000179999999999918 0.0667799999999977 -0.04702999999999747 0.019570000000001073
-0.00012000000000002231 0.0788699999999966 -0.06532000000000267 0.013429999999992788
-0.00016000000000000015 0.07513999999999896 -0.06790999999999826 0.007070000000000505
-8.999999999995012e-05 0.08333999999999492 -0.09218000000000075 -0.008930000000008249
-4.000000000001336e-05 0.08159000000000105 -0.10423000000000229 -0.02268000000000029
-6.000000000002004e-05 0.0792999999999995 -0.10843000000000642 -0.029190000000006648
-3.0000000000002247e-05 0.07891999999999882 -0.08973000000000184 -0.010840000000003442
-5.999999999998451e-05 0.12208000000000027 -0.13440000000000168 -0.012379999999999995
-0.0002699999999999214 0.16113000000000455 -0.16646000000000413 -0.005599999999998886
-0.0003799999999999137 0.21074999999999988 -0.19733000000000855 0.013039999999985525
-0.0006799999999999961 0.23359999999999503 -0.20037999999999442 0.032540000000001894
-0.0010199999999999853 0.22033000000000072 -0.17160000000000536 0.04771000000000072
-0.0013199999999998458 0.17915999999999996 -0.11042000000000599 0.0674199999999911
-0.0019899999999999627 0.07643000000000029 0.00147999999998774 0.07591999999999131
-0.004929999999999923 -0.0543100000000004 0.13886000000000423 0.07962000000000444
-0.02000999999999994 -0.2355400000000003 0.3776100000000031 0.12206000000000529
-0.21774999999999992 -0.840370000000001 0.5243799999999987 -0.5337400000000048
-0.8907 -2.091569999999998 3.1698500000000025 0.18758000000000435
-0.02407999999999992 -0.5941500000000025 0.73808 0.11984999999999786
-0.29402000000000017 -1.2180200000000054 1.5115300000000014 -0.0005099999999998772
-0.6412900000000004 0.1441500000000002 -0.09092999999999733 -0.5880699999999962
-0.2521999999999999 -6.440639999999994 3.35452 -3.3383199999999964
-2.0161799999999985 0.7254599999999993 0.4608099999999956 -0.8299100000000061
-0.16796 1.0429799999999978 -0.16755999999999857 0.7074600000000021
-0.017830000000000033 0.4672100000000023 -0.3953800000000001 0.054000000000002046
-0.004139999999999899 0.33689999999999826 -0.30009999999999765 0.03265999999999906
-0.001220000000000061 0.23069999999999766 -0.21195000000000505 0.017529999999989058
-0.0005700000000000927 0.18350000000000022 -0.17638999999999896 0.006539999999999963
-0.00022000000000003795 0.126339999999999 -0.126400000000001 -0.0002800000000024738
-0.0001899999999999835 0.1098800000000034 -0.11994999999999777 -0.010259999999993283
-0.00011999999999994238 0.09139999999999958 -0.1075999999999999 -0.016320000000002322
-3.9999999999986715e-05 0.08142000000000138 -0.10859000000000264 -0.027209999999999467
-3.0000000000001136e-05 0.06478999999999814 -0.09137999999999806 -0.026620000000001483
0.0 0.05666999999999746 -0.08017000000000336 -0.023500000000004774
-4.000000000001336e-05 0.05740000000000151 -0.07699999999999989 -0.019639999999996008
-5.0000000000007815e-05 0.06946999999999776 -0.08366999999999848 -0.014250000000001819
-0.00010999999999997457 0.08910999999999376 -0.09158000000000584 -0.002580000000010045
-0.00017999999999996242 0.13858000000000345 -0.12838999999999715 0.010010000000006585
-0.0004000000000000048 0.17470999999999776 -0.15458999999999834 0.019720000000001504
-0.0007399999999999496 0.1751299999999992 -0.1475199999999984 0.02687000000000353
-0.0011499999999999755 0.20995999999999695 -0.1781599999999935 0.030650000000001683
-0.002779999999999996 0.226219999999999 -0.19415999999999486 0.029280000000005656
-0.012320000000000074 0.23511000000000423 -0.20865999999999643 0.014130000000013182
-0.85697 0.47004999999999597 0.7223000000000002 0.3353799999999973
-0.6386399999999997 -4.793039999999999 3.0303799999999943 -2.4013000000000035
-1.1336200000000005 0.054799999999997906 1.7288400000000081 0.6500200000000104
-0.17480000000000012 -0.26928000000000113 0.38312999999999986 -0.06095000000000311
-0.030019999999999953 -0.41286000000000117 0.5064000000000067 0.06352000000000317
-0.005450000000000124 -0.37194000000000244 0.4579299999999978 0.08053999999999462
-0.0012500000000000178 -0.21874000000000535 0.27372000000000357 0.053729999999998765
-0.0004199999999999271 -0.13410999999999773 0.17265999999999848 0.03812999999999875
-0.00022000000000007346 -0.10419000000000182 0.13777000000000328 0.033360000000000126
-0.00011999999999999567 -0.07135999999999797 0.09956000000000359 0.02808000000000675
-9.999999999998454e-05 -0.045260000000000106 0.06355999999999938 0.018200000000001354
