# Supplementary material for: Potential effects of metal ion induced two-state allostery on the regulatory mechanism of add adenine riboswitch
Source: Commun Biol. 2022 Oct 22;5:1120. doi: 10.1038/s42003-022-04096-z (PMC9588036; doi:10.1038/s42003-022-04096-z)
Supplement: Supplementary file 5 — Supplementary Data 2 [file 42003_2022_4096_MOESM5_ESM.zip › Supplementary Data 2/fig6_data/bfe-kb-2.txt]

-0.0033899999999999907 0.017329999999999793 -0.0014100000000016166 0.012529999999998723
-0.0012500000000000356 0.06711999999999904 -0.018390000000005104 0.04747999999999536
-0.0009399999999999697 0.09704000000000178 -0.05473000000000127 0.041369999999995744
-0.0010999999999999988 0.0897500000000008 -0.04368000000000393 0.0449699999999973
-0.0017700000000000137 0.07360000000000184 -0.02487999999999829 0.04695000000000107
-0.0034499999999999574 0.039250000000004094 0.010019999999999528 0.04582000000000733
-0.012939999999999997 0.01910000000000025 0.04428999999999746 0.05044999999999561
-0.055699999999999986 -0.05110999999999933 0.10638999999999782 -0.00042000000000655294
-2.0366700000000004 -0.8637299999999977 1.8591899999999963 -1.0412100000000004
-2.2488799999999998 -4.522929999999999 3.8639399999999977 -2.907870000000001
-0.21989999999999996 0.4785399999999987 -0.331250000000008 -0.0726100000000082
-0.17207000000000006 0.662560000000002 -0.2522100000000023 0.2382799999999935
-0.037730000000000014 0.24577999999999406 -0.20153000000000135 0.006519999999984521
-0.006359999999999921 0.06649000000000058 -0.012329999999996061 0.04780000000000314
-0.0015800000000001013 0.004100000000000818 0.03114999999999782 0.03366999999999905
-0.0004300000000000281 0.006789999999999736 0.023939999999997782 0.030299999999998023
-0.00024999999999995024 -0.001589999999999918 0.02720000000000823 0.025360000000007404
-0.0001800000000000157 0.008339999999994916 0.01346000000000231 0.02161999999999921
-6.000000000000227e-05 0.02226000000000397 -0.0025500000000090494 0.01964999999999577
-8.999999999995012e-05 0.024550000000002684 -0.006669999999993479 0.017790000000007352
-7.999999999999118e-05 0.036370000000001707 -0.02367999999999597 0.012610000000006494
-5.0000000000007815e-05 0.03816000000000088 -0.030070000000007438 0.008039999999994621
-2.000000000000668e-05 0.04267999999999631 -0.0350300000000027 0.007629999999996358
-1.9999999999998907e-05 0.044550000000002685 -0.03179999999999552 0.012730000000007635
-7.000000000003226e-05 0.06865999999999929 -0.05282999999999447 0.0157600000000059
-0.00010999999999999232 0.08377999999999872 -0.06512000000000512 0.01854999999999052
-0.00029999999999997585 0.10041000000000111 -0.0741499999999951 0.025960000000004584
-0.00036999999999997256 0.10776999999999873 -0.07209999999999582 0.03530000000000939
-0.0006200000000000516 0.08832000000000279 -0.044859999999997624 0.04284000000000333
-0.0009399999999999764 0.0418200000000013 0.012339999999993552 0.05321999999999207
-0.0015799999999999237 -0.04477000000000146 0.10546999999999912 0.05911999999999921
-0.0036999999999999924 -0.16388999999999385 0.2287099999999998 0.061120000000003644
-0.01448999999999998 -0.3290700000000004 0.4100800000000038 0.06652000000000385
-0.16418000000000024 -0.78166 0.6513699999999983 -0.2944700000000006
-0.7913499999999994 -2.4389599999999985 2.9040200000000005 -0.3262899999999991
-0.1383 -0.8066600000000039 0.9094899999999961 -0.03547000000000878
-0.10453 -0.5795000000000021 0.6972300000000018 0.0132000000000005
-0.48033999999999993 0.07336999999999819 0.18151999999999135 -0.2254500000000087
-0.32617999999999986 -5.757920000000001 3.2601100000000063 -2.8239899999999944
-2.2303599999999992 0.55322 0.5845900000000006 -1.0925499999999977
-0.14472 0.45166000000000167 -0.04775000000000773 0.25918999999999415
-0.01265000000000003 0.23565999999999918 -0.17849000000000387 0.0445199999999943
-0.002899999999999885 0.18801000000000273 -0.147109999999999 0.038000000000002955
-0.000909999999999913 0.1375500000000028 -0.10757999999999356 0.02906000000000688
-0.00039999999999995595 0.11079000000000348 -0.08853000000000406 0.02186000000000206
-0.0001599999999999735 0.07963000000000249 -0.05941000000000372 0.020059999999995737
-0.00015000000000004121 0.06739999999999896 -0.051700000000000725 0.015549999999997226
-0.00011000000000001898 0.0510500000000016 -0.03729999999999791 0.013640000000006581
-3.999999999997783e-05 0.04128999999999877 -0.03199000000000069 0.009259999999999878
-9.999999999994458e-06 0.03248000000000218 -0.02481000000000222 0.007660000000000764
0.0 0.026570000000000392 -0.018920000000002234 0.007649999999998726
-1.9999999999988916e-05 0.02327000000000055 -0.013940000000001191 0.009309999999999263
-7.00000000000145e-05 0.028680000000000518 -0.016589999999996507 0.012020000000003393
-0.0001599999999999735 0.03574999999999875 -0.01680000000000746 0.018789999999991664
-0.00026000000000000914 0.06571000000000254 -0.036999999999995904 0.028450000000005957
-0.0004499999999999815 0.09066999999999723 -0.055619999999997845 0.03459999999999923
-0.0006299999999999794 0.1093400000000031 -0.06848000000000183 0.04023000000000138
-0.0009900000000000286 0.1456100000000032 -0.09878000000000384 0.04584000000000401
-0.0021200000000000285 0.17716999999999813 -0.12366999999999734 0.0513799999999992
-0.008800000000000025 0.22077999999999748 -0.15430000000000746 0.057679999999994604
-0.4711 0.18403000000000533 0.138599999999999 -0.14846999999999297
-0.26931 -4.550470000000004 2.4749400000000015 -2.3448400000000023
-2.2233899999999998 0.09904999999999746 1.0237600000000089 -1.1005799999999981
-0.3476500000000001 0.09064000000000078 0.008419999999999846 -0.24859000000000037
-0.03409000000000006 -0.09020000000000267 0.151429999999998 0.027139999999996577
-0.006459999999999973 -0.08827000000000168 0.14810000000000173 0.05336999999999932
-0.0017499999999999716 -0.05185999999999751 0.0911200000000099 0.03751000000001113
-0.0006299999999999529 -0.018279999999999744 0.04980999999999711 0.03089999999999918
-0.0003399999999999892 -0.004620000000000175 0.03404999999999916 0.029089999999997077
-0.00017999999999998017 0.011919999999998652 0.015020000000001232 0.026759999999997036
-0.00014000000000001565 0.008090000000000827 0.009240000000003192 0.017190000000004205
