# Supplementary material for: Potential effects of metal ion induced two-state allostery on the regulatory mechanism of add adenine riboswitch
Source: Commun Biol. 2022 Oct 22;5:1120. doi: 10.1038/s42003-022-04096-z (PMC9588036; doi:10.1038/s42003-022-04096-z)
Supplement: Supplementary file 5 — Supplementary Data 2 [file 42003_2022_4096_MOESM5_ESM.zip › Supplementary Data 2/fig7_data/avg-std-opening-kb-1.txt]

13 -4.5087 43.8984
14 4.10718 17.955
15 3.50508 8.64359
16 2.73023 5.81006
17 2.36523 5.62377
18 0.958117 3.38002
19 2.65267 4.82251
20 -4.3914 4.10468
21 -57.4893 18.9037
