# Supplementary material for: Potential effects of metal ion induced two-state allostery on the regulatory mechanism of add adenine riboswitch
Source: Commun Biol. 2022 Oct 22;5:1120. doi: 10.1038/s42003-022-04096-z (PMC9588036; doi:10.1038/s42003-022-04096-z)
Supplement: Supplementary file 5 — Supplementary Data 2 [file 42003_2022_4096_MOESM5_ESM.zip › Supplementary Data 2/fig7_data/avg-std-opening-kb-2.txt]

13 -12.5056 53.3695
14 -3.9832 21.8066
15 2.73805 6.74746
16 2.31207 5.58595
17 2.58745 5.55117
18 1.04585 3.28256
19 4.60362 6.44933
20 4.29445 7.75138
21 -4.61422 6.35096
