# Supplementary material for: Potential effects of metal ion induced two-state allostery on the regulatory mechanism of add adenine riboswitch
Source: Commun Biol. 2022 Oct 22;5:1120. doi: 10.1038/s42003-022-04096-z (PMC9588036; doi:10.1038/s42003-022-04096-z)
Supplement: Supplementary file 5 — Supplementary Data 2 [file 42003_2022_4096_MOESM5_ESM.zip › Supplementary Data 2/fig7_data/avg-std-opening-kf-1.txt]

13 -0.8346 25.3309
14 10.1466 18.3145
15 5.48472 13.72
16 3.15265 5.80938
17 2.26007 5.50552
18 0.983367 3.457
19 3.05402 5.15809
20 -3.94863 5.03402
21 -61.6317 24.5129
