# Supplementary material for: Potential effects of metal ion induced two-state allostery on the regulatory mechanism of add adenine riboswitch
Source: Commun Biol. 2022 Oct 22;5:1120. doi: 10.1038/s42003-022-04096-z (PMC9588036; doi:10.1038/s42003-022-04096-z)
Supplement: Supplementary file 5 — Supplementary Data 2 [file 42003_2022_4096_MOESM5_ESM.zip › Supplementary Data 2/fig7_data/avg-std-opening-kf-2.txt]

13 -4.81613 54.897
14 4.03535 20.2847
15 4.71465 12.1239
16 3.05988 5.98046
17 2.51835 5.60004
18 0.982717 3.35997
19 -2.54148 17.4845
20 -11.2169 20.7098
21 -59.8975 28.3101
