# Supplementary material for: Potential effects of metal ion induced two-state allostery on the regulatory mechanism of add adenine riboswitch
Source: Commun Biol. 2022 Oct 22;5:1120. doi: 10.1038/s42003-022-04096-z (PMC9588036; doi:10.1038/s42003-022-04096-z)
Supplement: Supplementary file 5 — Supplementary Data 2 [file 42003_2022_4096_MOESM5_ESM.zip › Supplementary Data 2/fig7_data/avg-std-opening-kf0.3-1.txt]

13 -1.91668 47.4942
14 0.799583 14.3565
15 2.25143 5.33855
16 2.71783 5.78301
17 2.13035 5.65686
18 0.89645 3.33005
19 3.22803 5.38984
20 -3.85852 4.51452
21 -60.4496 23.8957
