# Supplementary material for: Potential effects of metal ion induced two-state allostery on the regulatory mechanism of add adenine riboswitch
Source: Commun Biol. 2022 Oct 22;5:1120. doi: 10.1038/s42003-022-04096-z (PMC9588036; doi:10.1038/s42003-022-04096-z)
Supplement: Supplementary file 5 — Supplementary Data 2 [file 42003_2022_4096_MOESM5_ESM.zip › Supplementary Data 2/fig7_data/avg-std-opening-kf0.3-2.txt]

13 14.0304 31.792
14 3.81818 13.0245
15 1.8884 5.58771
16 2.6686 5.53586
17 2.24738 5.54037
18 0.91685 3.26797
19 3.46428 5.50655
20 -0.4183 5.97518
21 -23.2152 39.3491
