# Supplementary material for: Potential effects of metal ion induced two-state allostery on the regulatory mechanism of add adenine riboswitch
Source: Commun Biol. 2022 Oct 22;5:1120. doi: 10.1038/s42003-022-04096-z (PMC9588036; doi:10.1038/s42003-022-04096-z)
Supplement: Supplementary file 5 — Supplementary Data 2 [file 42003_2022_4096_MOESM5_ESM.zip › Supplementary Data 2/fig7_data/avg-std-opening-mgf0.3-1.txt]

13 4.37037 25.6918
14 4.4555 11.9947
15 1.42052 4.55862
16 2.332 5.35474
17 1.60275 5.41754
18 1.00645 3.23083
19 4.16563 5.1713
20 3.09467 5.49406
21 -1.25638 6.477
