# Supplementary material for: Potential effects of metal ion induced two-state allostery on the regulatory mechanism of add adenine riboswitch
Source: Commun Biol. 2022 Oct 22;5:1120. doi: 10.1038/s42003-022-04096-z (PMC9588036; doi:10.1038/s42003-022-04096-z)
Supplement: Supplementary file 5 — Supplementary Data 2 [file 42003_2022_4096_MOESM5_ESM.zip › Supplementary Data 2/fig7_data/avg-std-opening-mgf0.3-2.txt]

13 15.9038 36.6507
14 2.63555 11.0191
15 1.42167 4.15162
16 2.40193 5.40436
17 1.9265 5.45802
18 0.9342 3.26517
19 3.76737 5.5511
20 3.88607 5.27414
21 -2.83838 6.75674
