# Supplementary material for: Potential effects of metal ion induced two-state allostery on the regulatory mechanism of add adenine riboswitch
Source: Commun Biol. 2022 Oct 22;5:1120. doi: 10.1038/s42003-022-04096-z (PMC9588036; doi:10.1038/s42003-022-04096-z)
Supplement: Supplementary file 5 — Supplementary Data 2 [file 42003_2022_4096_MOESM5_ESM.zip › Supplementary Data 2/fig7_data/avg-std-rise-kb-1.txt]

13 3.22398 1.33151
14 2.62617 0.473725
15 2.61589 0.467752
16 2.50865 0.354611
17 2.64615 0.368024
18 3.0105 0.382369
19 2.72604 0.389512
20 3.74286 0.704326
