# Supplementary material for: Potential effects of metal ion induced two-state allostery on the regulatory mechanism of add adenine riboswitch
Source: Commun Biol. 2022 Oct 22;5:1120. doi: 10.1038/s42003-022-04096-z (PMC9588036; doi:10.1038/s42003-022-04096-z)
Supplement: Supplementary file 5 — Supplementary Data 2 [file 42003_2022_4096_MOESM5_ESM.zip › Supplementary Data 2/fig7_data/avg-std-rise-kb-2.txt]

13 3.22293 1.68614
14 2.41742 0.73289
15 2.52374 0.531735
16 2.41679 0.409099
17 2.60062 0.38698
18 3.00746 0.434275
19 2.64038 0.360847
20 2.66428 0.47757
