# Supplementary material for: Potential effects of metal ion induced two-state allostery on the regulatory mechanism of add adenine riboswitch
Source: Commun Biol. 2022 Oct 22;5:1120. doi: 10.1038/s42003-022-04096-z (PMC9588036; doi:10.1038/s42003-022-04096-z)
Supplement: Supplementary file 5 — Supplementary Data 2 [file 42003_2022_4096_MOESM5_ESM.zip › Supplementary Data 2/fig7_data/avg-std-rise-kf-1.txt]

13 2.789 0.992996
14 2.76324 0.381264
15 2.65947 0.481103
16 2.51923 0.358837
17 2.63657 0.364435
18 3.10529 0.456661
19 2.72696 0.411018
20 3.42383 0.830387
