# Supplementary material for: Potential effects of metal ion induced two-state allostery on the regulatory mechanism of add adenine riboswitch
Source: Commun Biol. 2022 Oct 22;5:1120. doi: 10.1038/s42003-022-04096-z (PMC9588036; doi:10.1038/s42003-022-04096-z)
Supplement: Supplementary file 5 — Supplementary Data 2 [file 42003_2022_4096_MOESM5_ESM.zip › Supplementary Data 2/fig7_data/avg-std-rise-kf-2.txt]

13 3.39509 1.55088
14 2.55762 0.521511
15 2.4642 0.540959
16 2.34324 0.451644
17 2.52807 0.456122
18 3.49613 0.968924
19 2.35781 1.4117
20 2.92225 1.21121
