# Supplementary material for: Potential effects of metal ion induced two-state allostery on the regulatory mechanism of add adenine riboswitch
Source: Commun Biol. 2022 Oct 22;5:1120. doi: 10.1038/s42003-022-04096-z (PMC9588036; doi:10.1038/s42003-022-04096-z)
Supplement: Supplementary file 5 — Supplementary Data 2 [file 42003_2022_4096_MOESM5_ESM.zip › Supplementary Data 2/fig7_data/avg-std-rise-kf0.3-1.txt]

13 3.34515 1.63201
14 2.62671 0.452375
15 2.64836 0.434437
16 2.48227 0.371231
17 2.64556 0.371088
18 3.05005 0.412434
19 2.69593 0.401455
20 3.40738 0.805638
