# Supplementary material for: Potential effects of metal ion induced two-state allostery on the regulatory mechanism of add adenine riboswitch
Source: Commun Biol. 2022 Oct 22;5:1120. doi: 10.1038/s42003-022-04096-z (PMC9588036; doi:10.1038/s42003-022-04096-z)
Supplement: Supplementary file 5 — Supplementary Data 2 [file 42003_2022_4096_MOESM5_ESM.zip › Supplementary Data 2/fig7_data/avg-std-rise-kf0.3-2.txt]

13 2.68843 1.31541
14 2.77113 0.376322
15 2.73997 0.40477
16 2.54269 0.364638
17 2.63029 0.375908
18 3.02568 0.451954
19 2.68151 0.421683
20 3.17299 1.0455
