# Supplementary material for: Potential effects of metal ion induced two-state allostery on the regulatory mechanism of add adenine riboswitch
Source: Commun Biol. 2022 Oct 22;5:1120. doi: 10.1038/s42003-022-04096-z (PMC9588036; doi:10.1038/s42003-022-04096-z)
Supplement: Supplementary file 5 — Supplementary Data 2 [file 42003_2022_4096_MOESM5_ESM.zip › Supplementary Data 2/fig7_data/avg-std-rise-mgf0.3-1.txt]

13 2.64258 0.890202
14 2.83946 0.34604
15 2.76211 0.352298
16 2.55607 0.330172
17 2.61503 0.340884
18 2.70263 0.365125
19 2.40145 0.274056
20 2.67158 0.373639
