# Supplementary material for: Potential effects of metal ion induced two-state allostery on the regulatory mechanism of add adenine riboswitch
Source: Commun Biol. 2022 Oct 22;5:1120. doi: 10.1038/s42003-022-04096-z (PMC9588036; doi:10.1038/s42003-022-04096-z)
Supplement: Supplementary file 5 — Supplementary Data 2 [file 42003_2022_4096_MOESM5_ESM.zip › Supplementary Data 2/fig7_data/avg-std-rise-mgf0.3-2.txt]

13 2.73855 1.41015
14 2.8212 0.370046
15 2.83354 0.381261
16 2.60499 0.341255
17 2.65924 0.339567
18 2.81621 0.372806
19 2.43675 0.287499
20 2.63309 0.384827
