# Supplementary material for: Potential effects of metal ion induced two-state allostery on the regulatory mechanism of add adenine riboswitch
Source: Commun Biol. 2022 Oct 22;5:1120. doi: 10.1038/s42003-022-04096-z (PMC9588036; doi:10.1038/s42003-022-04096-z)
Supplement: Supplementary file 5 — Supplementary Data 2 [file 42003_2022_4096_MOESM5_ESM.zip › Supplementary Data 2/fig7_data/rog-kb-1-dis.txt]

8.000000 0.000000
8.100000 0.000000
8.200000 0.000000
8.300000 0.000000
8.400000 0.000000
8.500000 0.000000
8.600000 0.000000
8.700000 0.000000
8.800000 0.000000
8.900000 0.000000
9.000000 0.000000
9.100000 0.000000
9.200000 0.000000
9.300000 0.000000
9.400000 0.000000
9.500000 0.000000
9.600000 0.000000
9.700000 0.005000
9.800000 0.020000
9.900000 0.083333
10.000000 0.286667
10.100000 0.676667
10.200000 1.196667
10.300000 1.830000
10.400000 1.871667
10.500000 1.465000
10.600000 1.006667
10.700000 0.671667
10.800000 0.443333
10.900000 0.250000
11.000000 0.128333
11.100000 0.048333
11.200000 0.011667
11.300000 0.011667
11.400000 0.001667
11.500000 0.000000
11.600000 0.000000
11.700000 0.000000
11.800000 0.000000
11.900000 0.000000
12.000000 0.000000
12.100000 0.000000
12.200000 0.000000
12.300000 0.000000
12.400000 0.000000
12.500000 0.000000
12.600000 0.000000
12.700000 0.000000
12.800000 0.000000
12.900000 0.000000
13.000000 0.000000
