# Supplementary material for: Potential effects of metal ion induced two-state allostery on the regulatory mechanism of add adenine riboswitch
Source: Commun Biol. 2022 Oct 22;5:1120. doi: 10.1038/s42003-022-04096-z (PMC9588036; doi:10.1038/s42003-022-04096-z)
Supplement: Supplementary file 5 — Supplementary Data 2 [file 42003_2022_4096_MOESM5_ESM.zip › Supplementary Data 2/fig7_data/rog-kb-2-dis.txt]

8.000000 0.000000
8.100000 0.000000
8.200000 0.000000
8.300000 0.000000
8.400000 0.000000
8.500000 0.000000
8.600000 0.000000
8.700000 0.000000
8.800000 0.000000
8.900000 0.000000
9.000000 0.000000
9.100000 0.000000
9.200000 0.000000
9.300000 0.000000
9.400000 0.000000
9.500000 0.003333
9.600000 0.000000
9.700000 0.003333
9.800000 0.015000
9.900000 0.045000
10.000000 0.045000
10.100000 0.118333
10.200000 0.318333
10.300000 0.621667
10.400000 0.860000
10.500000 1.066667
10.600000 1.540000
10.700000 1.871667
10.800000 1.638333
10.900000 0.990000
11.000000 0.515000
11.100000 0.223333
11.200000 0.073333
11.300000 0.046667
11.400000 0.010000
11.500000 0.000000
11.600000 0.000000
11.700000 0.000000
11.800000 0.000000
11.900000 0.000000
12.000000 0.000000
12.100000 0.000000
12.200000 0.000000
12.300000 0.000000
12.400000 0.000000
12.500000 0.000000
12.600000 0.000000
12.700000 0.000000
12.800000 0.000000
12.900000 0.000000
13.000000 0.000000
