# Supplementary material for: Potential effects of metal ion induced two-state allostery on the regulatory mechanism of add adenine riboswitch
Source: Commun Biol. 2022 Oct 22;5:1120. doi: 10.1038/s42003-022-04096-z (PMC9588036; doi:10.1038/s42003-022-04096-z)
Supplement: Supplementary file 5 — Supplementary Data 2 [file 42003_2022_4096_MOESM5_ESM.zip › Supplementary Data 2/fig7_data/rog-kf-1-dis.txt]

8.000000 0.000000
8.100000 0.000000
8.200000 0.000000
8.300000 0.000000
8.400000 0.000000
8.500000 0.000000
8.600000 0.000000
8.700000 0.000000
8.800000 0.000000
8.900000 0.000000
9.000000 0.001667
9.100000 0.000000
9.200000 0.013333
9.300000 0.050000
9.400000 0.125000
9.500000 0.298333
9.600000 0.446667
9.700000 0.726667
9.800000 0.875000
9.900000 0.918333
10.000000 0.895000
10.100000 0.740000
10.200000 0.630000
10.300000 0.578333
10.400000 0.496667
10.500000 0.381667
10.600000 0.355000
10.700000 0.316667
10.800000 0.330000
10.900000 0.296667
11.000000 0.266667
11.100000 0.235000
11.200000 0.201667
11.300000 0.241667
11.400000 0.186667
11.500000 0.155000
11.600000 0.130000
11.700000 0.076667
11.800000 0.031667
11.900000 0.008333
12.000000 0.000000
12.100000 0.000000
12.200000 0.000000
12.300000 0.000000
12.400000 0.000000
12.500000 0.000000
12.600000 0.000000
12.700000 0.000000
12.800000 0.000000
12.900000 0.000000
13.000000 0.000000
