# Supplementary material for: Potential effects of metal ion induced two-state allostery on the regulatory mechanism of add adenine riboswitch
Source: Commun Biol. 2022 Oct 22;5:1120. doi: 10.1038/s42003-022-04096-z (PMC9588036; doi:10.1038/s42003-022-04096-z)
Supplement: Supplementary file 5 — Supplementary Data 2 [file 42003_2022_4096_MOESM5_ESM.zip › Supplementary Data 2/fig7_data/rog-kf-2-dis.txt]

8.000000 0.000000
8.100000 0.000000
8.200000 0.000000
8.300000 0.000000
8.400000 0.000000
8.500000 0.000000
8.600000 0.000000
8.700000 0.000000
8.800000 0.000000
8.900000 0.000000
9.000000 0.001667
9.100000 0.003333
9.200000 0.030000
9.300000 0.055000
9.400000 0.186667
9.500000 0.333333
9.600000 0.461667
9.700000 0.598333
9.800000 0.730000
9.900000 0.791667
10.000000 0.686667
10.100000 0.638333
10.200000 0.600000
10.300000 0.540000
10.400000 0.423333
10.500000 0.371667
10.600000 0.403333
10.700000 0.370000
10.800000 0.420000
10.900000 0.376667
11.000000 0.313333
11.100000 0.346667
11.200000 0.321667
11.300000 0.283333
11.400000 0.245000
11.500000 0.195000
11.600000 0.133333
11.700000 0.068333
11.800000 0.045000
11.900000 0.020000
12.000000 0.013333
12.100000 0.005000
12.200000 0.000000
12.300000 0.000000
12.400000 0.000000
12.500000 0.000000
12.600000 0.000000
12.700000 0.000000
12.800000 0.000000
12.900000 0.000000
13.000000 0.000000
