# Supplementary material for: Potential effects of metal ion induced two-state allostery on the regulatory mechanism of add adenine riboswitch
Source: Commun Biol. 2022 Oct 22;5:1120. doi: 10.1038/s42003-022-04096-z (PMC9588036; doi:10.1038/s42003-022-04096-z)
Supplement: Supplementary file 5 — Supplementary Data 2 [file 42003_2022_4096_MOESM5_ESM.zip › Supplementary Data 2/fig7_data/rog-kf0.3-1-dis.txt]

8.000000 0.000000
8.100000 0.000000
8.200000 0.000000
8.300000 0.000000
8.400000 0.000000
8.500000 0.000000
8.600000 0.000000
8.700000 0.000000
8.800000 0.000000
8.900000 0.011667
9.000000 0.030000
9.100000 0.075000
9.200000 0.111667
9.300000 0.211667
9.400000 0.246667
9.500000 0.403333
9.600000 0.548333
9.700000 0.740000
9.800000 0.911667
9.900000 1.003333
10.000000 0.851667
10.100000 0.848333
10.200000 0.685000
10.300000 0.563333
10.400000 0.468333
10.500000 0.315000
10.600000 0.283333
10.700000 0.313333
10.800000 0.250000
10.900000 0.216667
11.000000 0.225000
11.100000 0.150000
11.200000 0.158333
11.300000 0.126667
11.400000 0.110000
11.500000 0.071667
11.600000 0.043333
11.700000 0.023333
11.800000 0.013333
11.900000 0.003333
12.000000 0.000000
12.100000 0.000000
12.200000 0.000000
12.300000 0.000000
12.400000 0.000000
12.500000 0.000000
12.600000 0.000000
12.700000 0.000000
12.800000 0.000000
12.900000 0.000000
13.000000 0.000000
