# Supplementary material for: Potential effects of metal ion induced two-state allostery on the regulatory mechanism of add adenine riboswitch
Source: Commun Biol. 2022 Oct 22;5:1120. doi: 10.1038/s42003-022-04096-z (PMC9588036; doi:10.1038/s42003-022-04096-z)
Supplement: Supplementary file 5 — Supplementary Data 2 [file 42003_2022_4096_MOESM5_ESM.zip › Supplementary Data 2/fig7_data/rog-kf0.3-2-dis.txt]

8.000000 0.000000
8.100000 0.000000
8.200000 0.000000
8.300000 0.000000
8.400000 0.000000
8.500000 0.000000
8.600000 0.000000
8.700000 0.000000
8.800000 0.000000
8.900000 0.000000
9.000000 0.000000
9.100000 0.000000
9.200000 0.008333
9.300000 0.031667
9.400000 0.051667
9.500000 0.076667
9.600000 0.140000
9.700000 0.256667
9.800000 0.330000
9.900000 0.500000
10.000000 0.510000
10.100000 0.635000
10.200000 0.598333
10.300000 0.611667
10.400000 0.698333
10.500000 0.891667
10.600000 0.901667
10.700000 0.736667
10.800000 0.656667
10.900000 0.575000
11.000000 0.450000
11.100000 0.388333
11.200000 0.308333
11.300000 0.231667
11.400000 0.203333
11.500000 0.106667
11.600000 0.065000
11.700000 0.033333
11.800000 0.010000
11.900000 0.005000
12.000000 0.000000
12.100000 0.000000
12.200000 0.000000
12.300000 0.000000
12.400000 0.000000
12.500000 0.000000
12.600000 0.000000
12.700000 0.000000
12.800000 0.000000
12.900000 0.000000
13.000000 0.000000
