# Supplementary material for: Potential effects of metal ion induced two-state allostery on the regulatory mechanism of add adenine riboswitch
Source: Commun Biol. 2022 Oct 22;5:1120. doi: 10.1038/s42003-022-04096-z (PMC9588036; doi:10.1038/s42003-022-04096-z)
Supplement: Supplementary file 5 — Supplementary Data 2 [file 42003_2022_4096_MOESM5_ESM.zip › Supplementary Data 2/fig7_data/rog-mgf0.3-1-dis.txt]

8.000000 0.000000
8.100000 0.000000
8.200000 0.000000
8.300000 0.000000
8.400000 0.000000
8.500000 0.000000
8.600000 0.000000
8.700000 0.000000
8.800000 0.001667
8.900000 0.008333
9.000000 0.070000
9.100000 0.201667
9.200000 0.495000
9.300000 1.165000
9.400000 1.683333
9.500000 1.693333
9.600000 1.446667
9.700000 0.961667
9.800000 0.645000
9.900000 0.456667
10.000000 0.313333
10.100000 0.205000
10.200000 0.151667
10.300000 0.100000
10.400000 0.070000
10.500000 0.046667
10.600000 0.046667
10.700000 0.043333
10.800000 0.036667
10.900000 0.060000
11.000000 0.050000
11.100000 0.028333
11.200000 0.023333
11.300000 0.010000
11.400000 0.001667
11.500000 0.000000
11.600000 0.000000
11.700000 0.000000
11.800000 0.000000
11.900000 0.000000
12.000000 0.000000
12.100000 0.000000
12.200000 0.000000
12.300000 0.000000
12.400000 0.000000
12.500000 0.000000
12.600000 0.000000
12.700000 0.000000
12.800000 0.000000
12.900000 0.000000
13.000000 0.000000
