# Supplementary material for: Potential effects of metal ion induced two-state allostery on the regulatory mechanism of add adenine riboswitch
Source: Commun Biol. 2022 Oct 22;5:1120. doi: 10.1038/s42003-022-04096-z (PMC9588036; doi:10.1038/s42003-022-04096-z)
Supplement: Supplementary file 5 — Supplementary Data 2 [file 42003_2022_4096_MOESM5_ESM.zip › Supplementary Data 2/fig7_data/rog-mgf0.3-2-dis.txt]

8.000000 0.000000
8.100000 0.000000
8.200000 0.000000
8.300000 0.000000
8.400000 0.000000
8.500000 0.000000
8.600000 0.000000
8.700000 0.000000
8.800000 0.001667
8.900000 0.021667
9.000000 0.080000
9.100000 0.293333
9.200000 0.863333
9.300000 1.468333
9.400000 1.896667
9.500000 1.866667
9.600000 1.383333
9.700000 0.935000
9.800000 0.540000
9.900000 0.281667
10.000000 0.131667
10.100000 0.060000
10.200000 0.043333
10.300000 0.021667
10.400000 0.023333
10.500000 0.013333
10.600000 0.018333
10.700000 0.013333
10.800000 0.016667
10.900000 0.010000
11.000000 0.016667
11.100000 0.006667
11.200000 0.000000
11.300000 0.001667
11.400000 0.001667
11.500000 0.000000
11.600000 0.000000
11.700000 0.000000
11.800000 0.000000
11.900000 0.000000
12.000000 0.000000
12.100000 0.000000
12.200000 0.000000
12.300000 0.000000
12.400000 0.000000
12.500000 0.000000
12.600000 0.000000
12.700000 0.000000
12.800000 0.000000
12.900000 0.000000
13.000000 0.000000
