# Supplementary material for: Potential effects of metal ion induced two-state allostery on the regulatory mechanism of add adenine riboswitch
Source: Commun Biol. 2022 Oct 22;5:1120. doi: 10.1038/s42003-022-04096-z (PMC9588036; doi:10.1038/s42003-022-04096-z)
Supplement: Supplementary file 5 — Supplementary Data 2 [file 42003_2022_4096_MOESM5_ESM.zip › Supplementary Data 2/fig8_data/pp_v_cos_kb_1.txt]

1 1 1 7.29321e-08
1 2 0.652817 0.396034
1 3 0.356072 0.52122
1 4 0.138095 0.561354
1 5 0.00162409 0.572895
1 6 -0.0674442 0.576797
1 7 -0.105868 0.580048
1 8 -0.111039 0.58171
1 9 -0.120794 0.572099
1 10 -0.129544 0.576087
1 11 -0.131791 0.570122
1 12 -0.125495 0.566487
1 13 -0.062597 0.568779
1 14 -0.0220421 0.576131
1 15 0.00646992 0.580643
1 16 0.0163021 0.581443
1 17 0.0157136 0.577444
1 18 0.00529934 0.575386
1 19 -0.00166803 0.575558
1 20 6.96378e-05 0.578192
1 21 0.0100221 0.580165
1 22 0.0181286 0.576366
1 23 0.0010072 0.574345
1 24 -0.0293104 0.574761
1 25 -0.0444477 0.573828
1 26 -0.0526708 0.578721
1 27 -0.0925789 0.571842
1 28 -0.0999737 0.567005
1 29 -0.0996232 0.562941
1 30 -0.0917481 0.565046
1 31 -0.0844318 0.569211
1 32 -0.0848677 0.572987
1 33 -0.0971581 0.572025
1 34 -0.10631 0.570707
1 35 -0.131425 0.57202
1 36 -0.0974321 0.573623
1 37 -0.11425 0.580803
1 38 -0.121868 0.58204
1 39 -0.134074 0.580021
1 40 -0.146194 0.569526
1 41 -0.130426 0.57021
1 42 -0.132032 0.569677
1 43 -0.119445 0.570847
1 44 -0.0987386 0.567996
1 45 -0.0696552 0.566653
1 46 -0.0316944 0.567993
1 47 0.00668742 0.580171
1 48 0.0362093 0.585055
1 49 0.0663638 0.579312
1 50 0.0637944 0.575355
1 51 0.0605725 0.579737
1 52 0.0567324 0.577254
1 53 0.0440979 0.575955
1 54 0.0144872 0.574117
1 55 -0.00543675 0.576362
1 56 -0.0258895 0.57849
1 57 -0.0543259 0.581026
1 58 -0.0905541 0.581166
1 59 -0.124141 0.575965
1 60 -0.138396 0.568572
1 61 -0.140393 0.564183
1 62 -0.13597 0.565327
1 63 -0.106351 0.570514
1 64 -0.0920077 0.571156
1 65 -0.0771352 0.571679
1 66 -0.0603103 0.573346
1 67 -0.0387353 0.572132
1 68 -0.00612917 0.576405
1 69 0.0366918 0.579205
1 70 0.099143 0.573027

2 1 0.652817 0.396034
2 2 1 7.28509e-08
2 3 0.648913 0.394965
2 4 0.330059 0.523512
2 5 0.114543 0.554286
2 6 -0.0121117 0.557885
2 7 -0.087421 0.562235
2 8 -0.113376 0.566587
2 9 -0.131429 0.57228
2 10 -0.148573 0.564139
2 11 -0.15647 0.563715
2 12 -0.142153 0.558103
2 13 -0.065325 0.55655
2 14 -0.00956215 0.562253
2 15 0.0300959 0.571545
2 16 0.0426355 0.575756
2 17 0.0417498 0.578028
2 18 0.0301227 0.573247
2 19 0.0176427 0.571533
2 20 0.00508978 0.569262
2 21 0.00250848 0.58051
2 22 -0.0024789 0.577957
2 23 -0.0237053 0.579503
2 24 -0.0542106 0.578391
2 25 -0.0619671 0.5743
2 26 -0.0616109 0.569453
2 27 -0.0970627 0.558311
2 28 -0.094328 0.562935
2 29 -0.0863149 0.566598
2 30 -0.0694308 0.57394
2 31 -0.0579467 0.57755
2 32 -0.0596504 0.576439
2 33 -0.0753565 0.575209
2 34 -0.100455 0.574687
2 35 -0.146079 0.570558
2 36 -0.114752 0.572786
2 37 -0.129996 0.571696
2 38 -0.13651 0.574379
2 39 -0.147553 0.579666
2 40 -0.159938 0.578172
2 41 -0.140161 0.566149
2 42 -0.149925 0.571607
2 43 -0.149382 0.574578
2 44 -0.13509 0.575519
2 45 -0.111071 0.571179
2 46 -0.0706137 0.564278
2 47 -0.0289725 0.565168
2 48 0.0115751 0.570131
2 49 0.0508126 0.574619
2 50 0.0558298 0.56147
2 51 0.0628861 0.570926
2 52 0.0647376 0.566211
2 53 0.0523201 0.574734
2 54 0.0157419 0.580418
2 55 -0.0104498 0.584517
2 56 -0.0426699 0.589028
2 57 -0.0835751 0.58389
2 58 -0.125066 0.573241
2 59 -0.158047 0.559097
2 60 -0.166437 0.549502
2 61 -0.160374 0.541568
2 62 -0.148565 0.555214
2 63 -0.115957 0.564934
2 64 -0.103972 0.565386
2 65 -0.108408 0.565968
2 66 -0.100597 0.571063
2 67 -0.0698957 0.575308
2 68 -0.0100317 0.58236
2 69 0.0509632 0.584067
2 70 0.106032 0.567475

3 1 0.356072 0.52122
3 2 0.648913 0.394965
3 3 1 7.30428e-08
3 4 0.620144 0.419168
3 5 0.309174 0.53338
3 6 0.109843 0.555845
3 7 -0.011995 0.55557
3 8 -0.0842064 0.55127
3 9 -0.125957 0.566296
3 10 -0.164584 0.554877
3 11 -0.177979 0.564277
3 12 -0.15493 0.563309
3 13 -0.0791877 0.566058
3 14 -0.0144943 0.569246
3 15 0.0338275 0.566659
3 16 0.0573854 0.566125
3 17 0.0649108 0.569798
3 18 0.0593769 0.572452
3 19 0.0422193 0.573508
3 20 0.0243264 0.571965
3 21 0.0103395 0.575594
3 22 -0.00900189 0.583799
3 23 -0.0343864 0.59134
3 24 -0.0594639 0.587599
3 25 -0.0675529 0.576791
3 26 -0.0639728 0.565537
3 27 -0.0861101 0.56374
3 28 -0.0732593 0.576334
3 29 -0.0594922 0.57799
3 30 -0.0407404 0.580843
3 31 -0.0300709 0.576994
3 32 -0.0377015 0.574469
3 33 -0.0639997 0.577038
3 34 -0.0977314 0.569664
3 35 -0.130944 0.565594
3 36 -0.119669 0.577082
3 37 -0.138304 0.565671
3 38 -0.148614 0.560722
3 39 -0.153536 0.559224
3 40 -0.162438 0.566956
3 41 -0.141357 0.563616
3 42 -0.153262 0.568527
3 43 -0.161267 0.576207
3 44 -0.159218 0.576993
3 45 -0.147045 0.577092
3 46 -0.110933 0.57239
3 47 -0.0691871 0.566496
3 48 -0.0196738 0.561407
3 49 0.031583 0.56856
3 50 0.0449571 0.556991
3 51 0.0589244 0.561404
3 52 0.0651134 0.569658
3 53 0.0509338 0.586168
3 54 0.0053137 0.58367
3 55 -0.0333255 0.580268
3 56 -0.077262 0.578896
3 57 -0.121927 0.566728
3 58 -0.159671 0.552433
3 59 -0.189919 0.543443
3 60 -0.189225 0.548113
3 61 -0.174333 0.55431
3 62 -0.149145 0.563657
3 63 -0.1208 0.566182
3 64 -0.108514 0.563318
3 65 -0.104027 0.569523
3 66 -0.0776295 0.573941
3 67 -0.0248407 0.578448
3 68 0.0368084 0.57557
3 69 0.0806014 0.561896
3 70 0.0942879 0.558104

4 1 0.138095 0.561354
4 2 0.330059 0.523512
4 3 0.620144 0.419168
4 4 1 7.31146e-08
4 5 0.593185 0.4363
4 6 0.295175 0.541059
4 7 0.103685 0.559085
4 8 -0.021599 0.554152
4 9 -0.0904416 0.559963
4 10 -0.150517 0.560862
4 11 -0.172846 0.568213
4 12 -0.149751 0.564099
4 13 -0.0857121 0.575969
4 14 -0.0285128 0.57755
4 15 0.0252826 0.5677
4 16 0.0607037 0.559773
4 17 0.0781114 0.560787
4 18 0.0791579 0.567585
4 19 0.0593146 0.574521
4 20 0.0370658 0.576387
4 21 0.0169333 0.575898
4 22 -0.0149378 0.586159
4 23 -0.0429487 0.596853
4 24 -0.0570829 0.589149
4 25 -0.063018 0.581178
4 26 -0.0634924 0.571557
4 27 -0.0685549 0.577076
4 28 -0.0486648 0.588847
4 29 -0.027572 0.586071
4 30 -0.0104082 0.58438
4 31 -0.00545122 0.577241
4 32 -0.0153979 0.572543
4 33 -0.0423096 0.572055
4 34 -0.0736749 0.56076
4 35 -0.0778427 0.561661
4 36 -0.0917677 0.581813
4 37 -0.126777 0.57324
4 38 -0.145041 0.562093
4 39 -0.150732 0.552074
4 40 -0.146068 0.556127
4 41 -0.125337 0.560965
4 42 -0.135934 0.566953
4 43 -0.148511 0.573171
4 44 -0.156609 0.576705
4 45 -0.160449 0.578838
4 46 -0.136512 0.579266
4 47 -0.102996 0.580396
4 48 -0.0518534 0.567918
4 49 0.000632668 0.568463
4 50 0.0259733 0.563508
4 51 0.0464869 0.561155
4 52 0.0528673 0.572389
4 53 0.034482 0.587238
4 54 -0.0162661 0.579865
4 55 -0.0611959 0.571317
4 56 -0.105374 0.56327
4 57 -0.151423 0.548637
4 58 -0.18011 0.543101
4 59 -0.19678 0.546299
4 60 -0.18647 0.55871
4 61 -0.161471 0.572548
4 62 -0.13092 0.572641
4 63 -0.107346 0.569579
4 64 -0.0837881 0.56733
4 65 -0.0621074 0.573693
4 66 -0.0132259 0.573571
4 67 0.0410591 0.570442
4 68 0.0602592 0.554883
4 69 0.0782105 0.546474
4 70 0.0519635 0.558955

5 1 0.00162409 0.572895
5 2 0.114543 0.554286
5 3 0.309174 0.53338
5 4 0.593185 0.4363
5 5 1 7.28037e-08
5 6 0.586395 0.444893
5 7 0.280295 0.551831
5 8 0.0769196 0.569805
5 9 -0.0212644 0.562653
5 10 -0.109177 0.570227
5 11 -0.145734 0.573416
5 12 -0.129402 0.567594
5 13 -0.0858701 0.582483
5 14 -0.04203 0.588534
5 15 0.00464208 0.578121
5 16 0.0480579 0.562158
5 17 0.0750332 0.555749
5 18 0.0805361 0.562793
5 19 0.0623611 0.570147
5 20 0.043639 0.577402
5 21 0.0197129 0.572752
5 22 -0.0216177 0.582895
5 23 -0.0460271 0.589703
5 24 -0.0471145 0.583984
5 25 -0.0492584 0.586532
5 26 -0.0573468 0.582006
5 27 -0.0447924 0.591321
5 28 -0.0163053 0.593497
5 29 0.00253985 0.58577
5 30 0.0135402 0.580059
5 31 0.00889129 0.572782
5 32 -0.000892205 0.567603
5 33 -0.0202372 0.561333
5 34 -0.0327858 0.556359
5 35 0.0174899 0.562411
5 36 -0.0308768 0.579805
5 37 -0.088934 0.579757
5 38 -0.123403 0.568609
5 39 -0.133021 0.553474
5 40 -0.117317 0.546947
5 41 -0.0953363 0.554629
5 42 -0.105956 0.561004
5 43 -0.120348 0.56828
5 44 -0.138464 0.571917
5 45 -0.152988 0.573917
5 46 -0.15161 0.579791
5 47 -0.132721 0.5928
5 48 -0.0865641 0.586528
5 49 -0.0363212 0.576512
5 50 -0.00276545 0.580164
5 51 0.0234109 0.565237
5 52 0.023372 0.577637
5 53 0.00205075 0.580931
5 54 -0.0432291 0.572189
5 55 -0.089187 0.558723
5 56 -0.129239 0.54859
5 57 -0.168263 0.539641
5 58 -0.184127 0.54903
5 59 -0.184331 0.560275
5 60 -0.163124 0.575661
5 61 -0.131968 0.588016
5 62 -0.0940131 0.578746
5 63 -0.0742015 0.573133
5 64 -0.0226276 0.575456
5 65 0.019863 0.574929
5 66 0.0694671 0.56337
5 67 0.071404 0.546329
5 68 0.0609217 0.542792
5 69 0.0455543 0.551997
5 70 -0.0077517 0.568908

6 1 -0.0674442 0.576797
6 2 -0.0121117 0.557885
6 3 0.109843 0.555845
6 4 0.295175 0.541059
6 5 0.586395 0.444893
6 6 1 7.2822e-08
6 7 0.55447 0.464485
6 8 0.227246 0.57491
6 9 0.0812109 0.567369
6 10 -0.0263438 0.580858
6 11 -0.0866343 0.576723
6 12 -0.0934438 0.567977
6 13 -0.0747739 0.586009
6 14 -0.0606246 0.595716
6 15 -0.0289185 0.587307
6 16 0.0121713 0.570028
6 17 0.0431312 0.561544
6 18 0.0583811 0.561915
6 19 0.0480918 0.563081
6 20 0.0371153 0.576899
6 21 0.0175253 0.572345
6 22 -0.0223988 0.573868
6 23 -0.0341997 0.576013
6 24 -0.0265526 0.57942
6 25 -0.0336621 0.58975
6 26 -0.0528854 0.588016
6 27 -0.0252358 0.599607
6 28 0.000249961 0.58952
6 29 0.0114534 0.579068
6 30 0.0134892 0.572716
6 31 0.00609171 0.566554
6 32 0.000555039 0.562311
6 33 0.00912727 0.553831
6 34 0.0242495 0.554974
6 35 0.136511 0.560744
6 36 0.0434251 0.576145
6 37 -0.0201884 0.58509
6 38 -0.0736364 0.581603
6 39 -0.0912391 0.566951
6 40 -0.077983 0.55245
6 41 -0.0682929 0.555416
6 42 -0.0675014 0.555554
6 43 -0.0833041 0.560605
6 44 -0.106085 0.562856
6 45 -0.131756 0.564554
6 46 -0.146328 0.575364
6 47 -0.145607 0.599998
6 48 -0.113975 0.601484
6 49 -0.0707664 0.583537
6 50 -0.0311744 0.594958
6 51 -0.00716979 0.572767
6 52 -0.0159932 0.577271
6 53 -0.0396972 0.56701
6 54 -0.0780944 0.558773
6 55 -0.115597 0.549097
6 56 -0.145716 0.540924
6 57 -0.165266 0.543346
6 58 -0.167573 0.561048
6 59 -0.149903 0.577279
6 60 -0.115375 0.587783
6 61 -0.077314 0.596367
6 62 -0.032688 0.584608
6 63 -0.0114475 0.580322
6 64 0.0565744 0.583262
6 65 0.0908422 0.570088
6 66 0.104394 0.545949
6 67 0.0846607 0.537206
6 68 0.0393231 0.549635
6 69 -0.0107011 0.564432
6 70 -0.0648631 0.579982

7 1 -0.105868 0.580048
7 2 -0.087421 0.562235
7 3 -0.011995 0.55557
7 4 0.103685 0.559085
7 5 0.280295 0.551831
7 6 0.55447 0.464485
7 7 1 7.3149e-08
7 8 0.501006 0.504308
7 9 0.23906 0.555893
7 10 0.100226 0.580399
7 11 0.0124293 0.574168
7 12 -0.0277472 0.569018
7 13 -0.0456202 0.583194
7 14 -0.0724835 0.593986
7 15 -0.0716405 0.592371
7 16 -0.0465919 0.58003
7 17 -0.0177568 0.568323
7 18 0.00704771 0.562335
7 19 0.0116768 0.558374
7 20 0.00782232 0.570715
7 21 -0.00351346 0.572478
7 22 -0.0270367 0.565865
7 23 -0.0235793 0.563231
7 24 -0.0104287 0.57192
7 25 -0.0239558 0.590671
7 26 -0.0552949 0.590995
7 27 -0.0191307 0.59282
7 28 -0.00264474 0.579385
7 29 -0.00175393 0.571341
7 30 -0.00752628 0.568006
7 31 -0.0132821 0.566485
7 32 0.000953012 0.564204
7 33 0.0513189 0.555237
7 34 0.118172 0.558984
7 35 0.283728 0.541941
7 36 0.125217 0.56203
7 37 0.0629202 0.587185
7 38 -0.018507 0.588951
7 39 -0.0400298 0.585211
7 40 -0.0280161 0.568293
7 41 -0.0289605 0.560381
7 42 -0.0179721 0.558326
7 43 -0.0270168 0.561128
7 44 -0.0494216 0.561759
7 45 -0.0837919 0.560294
7 46 -0.113088 0.567075
7 47 -0.137615 0.59574
7 48 -0.129618 0.605126
7 49 -0.102264 0.587814
7 50 -0.0600328 0.599811
7 51 -0.0398609 0.578999
7 52 -0.0607471 0.572918
7 53 -0.0849225 0.555618
7 54 -0.110184 0.552397
7 55 -0.130762 0.549817
7 56 -0.144824 0.551299
7 57 -0.143444 0.564095
7 58 -0.126527 0.580204
7 59 -0.0889624 0.588479
7 60 -0.043467 0.588797
7 61 -0.0120268 0.588209
7 62 0.040125 0.580885
7 63 0.0625138 0.580129
7 64 0.114833 0.583407
7 65 0.128539 0.557532
7 66 0.105568 0.542428
7 67 0.0564981 0.547758
7 68 -0.0176307 0.563322
7 69 -0.0792503 0.575388
7 70 -0.113106 0.586687

8 1 -0.111039 0.58171
8 2 -0.113376 0.566587
8 3 -0.0842064 0.55127
8 4 -0.021599 0.554152
8 5 0.0769196 0.569805
8 6 0.227246 0.57491
8 7 0.501006 0.504308
8 8 1 7.29053e-08
8 9 0.495488 0.493928
8 10 0.261551 0.560149
8 11 0.15142 0.561664
8 12 0.0810132 0.568961
8 13 0.0268364 0.581336
8 14 -0.0463667 0.593097
8 15 -0.0881214 0.59595
8 16 -0.0945422 0.588642
8 17 -0.0798043 0.575303
8 18 -0.058847 0.562169
8 19 -0.0428311 0.554651
8 20 -0.0427298 0.566609
8 21 -0.0443117 0.570319
8 22 -0.050986 0.558923
8 23 -0.0197463 0.549783
8 24 -0.0138003 0.565921
8 25 -0.0370212 0.588483
8 26 -0.0700165 0.587389
8 27 -0.0280918 0.584568
8 28 -0.0204117 0.571956
8 29 -0.0232814 0.569117
8 30 -0.0294071 0.568064
8 31 -0.0248793 0.571904
8 32 0.0127568 0.567941
8 33 0.116259 0.558344
8 34 0.240953 0.554131
8 35 0.394264 0.513826
8 36 0.205627 0.543209
8 37 0.147287 0.576767
8 38 0.0523599 0.590277
8 39 0.0261895 0.597802
8 40 0.0390285 0.580938
8 41 0.032214 0.564719
8 42 0.0354063 0.560051
8 43 0.0263271 0.560536
8 44 0.000720714 0.562211
8 45 -0.0351633 0.559647
8 46 -0.0743451 0.564731
8 47 -0.114707 0.588855
8 48 -0.129836 0.603587
8 49 -0.125509 0.588654
8 50 -0.0846373 0.60127
8 51 -0.0754998 0.581695
8 52 -0.103542 0.565796
8 53 -0.128765 0.543123
8 54 -0.127995 0.549054
8 55 -0.127348 0.556009
8 56 -0.120421 0.563825
8 57 -0.101952 0.58108
8 58 -0.0634329 0.596244
8 59 -0.0125886 0.597466
8 60 0.0295603 0.588827
8 61 0.046103 0.580345
8 62 0.087089 0.578482
8 63 0.0996243 0.58179
8 64 0.149611 0.577205
8 65 0.160732 0.556084
8 66 0.0771435 0.554717
8 67 -0.0116648 0.563563
8 68 -0.0909402 0.573372
8 69 -0.129577 0.586538
8 70 -0.136272 0.595625

9 1 -0.120794 0.572099
9 2 -0.131429 0.57228
9 3 -0.125957 0.566296
9 4 -0.0904416 0.559963
9 5 -0.0212644 0.562653
9 6 0.0812109 0.567369
9 7 0.23906 0.555893
9 8 0.495488 0.493928
9 9 1 7.28472e-08
9 10 0.5 0.473181
9 11 0.327469 0.529986
9 12 0.201029 0.562307
9 13 0.12599 0.570345
9 14 0.0259118 0.580496
9 15 -0.0504595 0.588223
9 16 -0.103411 0.587344
9 17 -0.125014 0.579683
9 18 -0.123675 0.564859
9 19 -0.106128 0.55869
9 20 -0.109296 0.558107
9 21 -0.115233 0.560355
9 22 -0.117653 0.558159
9 23 -0.0571894 0.562823
9 24 -0.0480586 0.576944
9 25 -0.077043 0.577959
9 26 -0.101107 0.569148
9 27 -0.0532831 0.570941
9 28 -0.0402404 0.573162
9 29 -0.0408556 0.572872
9 30 -0.0348109 0.573698
9 31 -0.00841669 0.574274
9 32 0.0663409 0.568756
9 33 0.230654 0.559824
9 34 0.414102 0.525876
9 35 0.418286 0.513944
9 36 0.256559 0.537483
9 37 0.208821 0.554335
9 38 0.133069 0.568081
9 39 0.123059 0.579433
9 40 0.13248 0.579003
9 41 0.118749 0.571097
9 42 0.0854971 0.567763
9 43 0.0629838 0.567772
9 44 0.0303415 0.572169
9 45 -0.0120854 0.573108
9 46 -0.0592318 0.570488
9 47 -0.111168 0.568324
9 48 -0.152881 0.573451
9 49 -0.170054 0.575048
9 50 -0.134799 0.580087
9 51 -0.138472 0.572871
9 52 -0.160308 0.56648
9 53 -0.18033 0.554561
9 54 -0.156021 0.558591
9 55 -0.129486 0.568824
9 56 -0.0996635 0.575751
9 57 -0.0554644 0.589131
9 58 0.00570562 0.589464
9 59 0.068947 0.581413
9 60 0.114503 0.571965
9 61 0.128873 0.569093
9 62 0.136136 0.572925
9 63 0.119353 0.582591
9 64 0.156912 0.568456
9 65 0.134109 0.562741
9 66 0.00488219 0.572863
9 67 -0.102291 0.576711
9 68 -0.166696 0.580557
9 69 -0.183833 0.585833
9 70 -0.169789 0.587999

10 1 -0.129544 0.576087
10 2 -0.148573 0.564139
10 3 -0.164584 0.554877
10 4 -0.150517 0.560862
10 5 -0.109177 0.570227
10 6 -0.0263438 0.580858
10 7 0.100226 0.580399
10 8 0.261551 0.560149
10 9 0.5 0.473181
10 10 1 7.26902e-08
10 11 0.567795 0.457825
10 12 0.360493 0.530013
10 13 0.262941 0.550448
10 14 0.11323 0.572396
10 15 0.00519496 0.575045
10 16 -0.0628994 0.574684
10 17 -0.0937032 0.567224
10 18 -0.104078 0.575917
10 19 -0.102237 0.582272
10 20 -0.122414 0.587493
10 21 -0.144866 0.584042
10 22 -0.160424 0.569369
10 23 -0.101226 0.56336
10 24 -0.0833951 0.555695
10 25 -0.0915216 0.568361
10 26 -0.0833337 0.593309
10 27 -0.0329481 0.582685
10 28 -0.0131513 0.57136
10 29 -0.0139553 0.575332
10 30 -0.0156466 0.575233
10 31 0.00581379 0.585368
10 32 0.0679692 0.589415
10 33 0.175347 0.569591
10 34 0.26 0.545689
10 35 0.214879 0.557008
10 36 0.113092 0.569647
10 37 0.127709 0.582495
10 38 0.127219 0.59068
10 39 0.154354 0.585422
10 40 0.185995 0.570147
10 41 0.200524 0.565446
10 42 0.131164 0.577675
10 43 0.0907054 0.576574
10 44 0.0447219 0.575598
10 45 -0.00279846 0.571218
10 46 -0.0441264 0.571928
10 47 -0.0914621 0.583855
10 48 -0.141967 0.58017
10 49 -0.169568 0.558775
10 50 -0.145323 0.575933
10 51 -0.15049 0.581874
10 52 -0.148755 0.564765
10 53 -0.150983 0.559345
10 54 -0.117862 0.572889
10 55 -0.0827382 0.576385
10 56 -0.0405337 0.573587
10 57 0.0187848 0.578046
10 58 0.0915064 0.583891
10 59 0.163482 0.58244
10 60 0.217827 0.567928
10 61 0.230504 0.557089
10 62 0.169453 0.566792
10 63 0.0817502 0.570199
10 64 0.0443146 0.585765
10 65 0.00341983 0.581502
10 66 -0.0762254 0.579042
10 67 -0.147142 0.565699
10 68 -0.194081 0.555542
10 69 -0.20756 0.555605
10 70 -0.183374 0.558609

11 1 -0.131791 0.570122
11 2 -0.15647 0.563715
11 3 -0.177979 0.564277
11 4 -0.172846 0.568213
11 5 -0.145734 0.573416
11 6 -0.0866343 0.576723
11 7 0.0124293 0.574168
11 8 0.15142 0.561664
11 9 0.327469 0.529986
11 10 0.567795 0.457825
11 11 1 7.30157e-08
11 12 0.592509 0.43366
11 13 0.38698 0.518915
11 14 0.185075 0.564086
11 15 0.0505809 0.56917
11 16 -0.0448257 0.570944
11 17 -0.0940935 0.566268
11 18 -0.120962 0.574593
11 19 -0.137156 0.580237
11 20 -0.168396 0.579455
11 21 -0.205588 0.569566
11 22 -0.227585 0.562343
11 23 -0.150682 0.572216
11 24 -0.127311 0.565124
11 25 -0.127421 0.563032
11 26 -0.0885324 0.583423
11 27 -0.0303309 0.583255
11 28 -0.00218886 0.579741
11 29 0.000842811 0.580453
11 30 0.00591501 0.578207
11 31 0.0303292 0.582853
11 32 0.0932818 0.585592
11 33 0.180568 0.572566
11 34 0.220567 0.55386
11 35 0.107753 0.569574
11 36 0.0393417 0.581684
11 37 0.0767085 0.582504
11 38 0.117551 0.578185
11 39 0.195467 0.565544
11 40 0.27961 0.544005
11 41 0.329948 0.537536
11 42 0.22857 0.562677
11 43 0.145559 0.573345
11 44 0.0771498 0.576835
11 45 0.0135371 0.578724
11 46 -0.0374729 0.579398
11 47 -0.0948417 0.580209
11 48 -0.164823 0.56633
11 49 -0.212433 0.550513
11 50 -0.189039 0.561706
11 51 -0.196945 0.567898
11 52 -0.187634 0.565198
11 53 -0.177624 0.568176
11 54 -0.124519 0.574842
11 55 -0.0676166 0.577109
11 56 -0.00451754 0.573962
11 57 0.0779128 0.57053
11 58 0.169452 0.566772
11 59 0.25081 0.558558
11 60 0.291606 0.551119
11 61 0.260967 0.558654
11 62 0.149453 0.570634
11 63 0.0525673 0.572459
11 64 -0.00880092 0.582728
11 65 -0.0553063 0.583027
11 66 -0.114353 0.58076
11 67 -0.16234 0.567818
11 68 -0.197444 0.557768
11 69 -0.203348 0.553492
11 70 -0.174508 0.556958

12 1 -0.125495 0.566487
12 2 -0.142153 0.558103
12 3 -0.15493 0.563309
12 4 -0.149751 0.564099
12 5 -0.129402 0.567594
12 6 -0.0934438 0.567977
12 7 -0.0277472 0.569018
12 8 0.0810132 0.568961
12 9 0.201029 0.562307
12 10 0.360493 0.530013
12 11 0.592509 0.43366
12 12 1 7.30501e-08
12 13 0.477443 0.499877
12 14 0.214927 0.566471
12 15 0.066454 0.575156
12 16 -0.0392507 0.581577
12 17 -0.0938777 0.582138
12 18 -0.124784 0.584293
12 19 -0.135894 0.578144
12 20 -0.165701 0.571061
12 21 -0.213241 0.55112
12 22 -0.239221 0.549864
12 23 -0.161795 0.561782
12 24 -0.14321 0.563091
12 25 -0.136996 0.559476
12 26 -0.0900065 0.575568
12 27 -0.022269 0.584858
12 28 0.00590818 0.58266
12 29 0.00537855 0.580859
12 30 0.0117719 0.573668
12 31 0.0342333 0.57886
12 32 0.0960116 0.581117
12 33 0.158485 0.580277
12 34 0.159097 0.577618
12 35 0.0291165 0.58386
12 36 -0.0220886 0.579189
12 37 0.0395081 0.570372
12 38 0.107172 0.563024
12 39 0.22025 0.548137
12 40 0.355708 0.523673
12 41 0.457139 0.50807
12 42 0.314385 0.543773
12 43 0.182007 0.562858
12 44 0.0802547 0.57391
12 45 0.0115131 0.579845
12 46 -0.0373471 0.583085
12 47 -0.0909889 0.571011
12 48 -0.163076 0.557581
12 49 -0.212532 0.554294
12 50 -0.191689 0.570644
12 51 -0.199856 0.573045
12 52 -0.193709 0.580486
12 53 -0.18134 0.57323
12 54 -0.120145 0.577607
12 55 -0.0536182 0.580687
12 56 0.0100289 0.579514
12 57 0.0867082 0.577772
12 58 0.163479 0.571433
12 59 0.217932 0.567708
12 60 0.233357 0.570494
12 61 0.194743 0.583393
12 62 0.108119 0.584951
12 63 0.0257204 0.584822
12 64 -0.0474449 0.581385
12 65 -0.0976279 0.582849
12 66 -0.133373 0.58333
12 67 -0.150547 0.583993
12 68 -0.162076 0.583027
12 69 -0.164278 0.579646
12 70 -0.144087 0.578573

13 1 -0.062597 0.568779
13 2 -0.065325 0.55655
13 3 -0.0791877 0.566058
13 4 -0.0857121 0.575969
13 5 -0.0858701 0.582483
13 6 -0.0747739 0.586009
13 7 -0.0456202 0.583194
13 8 0.0268364 0.581336
13 9 0.12599 0.570345
13 10 0.262941 0.550448
13 11 0.38698 0.518915
13 12 0.477443 0.499877
13 13 1 7.2702e-08
13 14 0.517685 0.481651
13 15 0.246284 0.559784
13 16 0.0749001 0.57885
13 17 -0.0191004 0.575935
13 18 -0.0861807 0.573712
13 19 -0.120964 0.565496
13 20 -0.145436 0.567344
13 21 -0.180491 0.549245
13 22 -0.206274 0.55232
13 23 -0.139184 0.563359
13 24 -0.12466 0.567228
13 25 -0.125867 0.57573
13 26 -0.0913658 0.57779
13 27 -0.0403751 0.590925
13 28 -0.0222426 0.590815
13 29 -0.0106812 0.586957
13 30 0.0169873 0.580866
13 31 0.0612389 0.577565
13 32 0.122443 0.569419
13 33 0.153905 0.559293
13 34 0.10675 0.570756
13 35 -0.0119326 0.576491
13 36 -0.0438149 0.571874
13 37 -0.00513681 0.571505
13 38 0.0378287 0.566328
13 39 0.105432 0.560582
13 40 0.186395 0.553568
13 41 0.249674 0.553477
13 42 0.149697 0.560073
13 43 0.079082 0.565844
13 44 0.0197226 0.573446
13 45 -0.0218039 0.580586
13 46 -0.0505532 0.58799
13 47 -0.0944616 0.585842
13 48 -0.149877 0.575293
13 49 -0.192598 0.565328
13 50 -0.167869 0.583397
13 51 -0.174582 0.566918
13 52 -0.174034 0.575092
13 53 -0.168586 0.564941
13 54 -0.109552 0.566192
13 55 -0.044462 0.568679
13 56 0.00503253 0.565094
13 57 0.0389055 0.567054
13 58 0.0749451 0.574302
13 59 0.103706 0.581358
13 60 0.120565 0.590316
13 61 0.100535 0.600648
13 62 0.0437275 0.593984
13 63 -0.00595262 0.591637
13 64 -0.0569656 0.585144
13 65 -0.0970193 0.578227
13 66 -0.114168 0.571891
13 67 -0.116771 0.5728
13 68 -0.105906 0.577167
13 69 -0.0923591 0.581151
13 70 -0.0746027 0.5904

14 1 -0.0220421 0.576131
14 2 -0.00956215 0.562253
14 3 -0.0144943 0.569246
14 4 -0.0285128 0.57755
14 5 -0.04203 0.588534
14 6 -0.0606246 0.595716
14 7 -0.0724835 0.593986
14 8 -0.0463667 0.593097
14 9 0.0259118 0.580496
14 10 0.11323 0.572396
14 11 0.185075 0.564086
14 12 0.214927 0.566471
14 13 0.517685 0.481651
14 14 1 7.27403e-08
14 15 0.53431 0.46944
14 16 0.239148 0.557589
14 17 0.0905275 0.568302
14 18 -0.020399 0.568974
14 19 -0.0834069 0.559508
14 20 -0.121995 0.558374
14 21 -0.155117 0.549904
14 22 -0.179451 0.552439
14 23 -0.115526 0.565694
14 24 -0.102944 0.577129
14 25 -0.111172 0.583872
14 26 -0.0843216 0.574506
14 27 -0.0623474 0.591161
14 28 -0.0422058 0.587809
14 29 -0.00821968 0.580444
14 30 0.0548653 0.573854
14 31 0.102827 0.565229
14 32 0.140612 0.549448
14 33 0.140825 0.552021
14 34 0.0524989 0.572774
14 35 -0.0616465 0.57295
14 36 -0.0729461 0.567575
14 37 -0.0437689 0.571126
14 38 -0.0137721 0.56779
14 39 0.0269377 0.568105
14 40 0.0789 0.56081
14 41 0.125476 0.56261
14 42 0.054169 0.557641
14 43 0.0200849 0.562568
14 44 -0.0101818 0.568685
14 45 -0.0323729 0.574605
14 46 -0.0554354 0.581991
14 47 -0.0913896 0.59196
14 48 -0.141405 0.590429
14 49 -0.174895 0.579479
14 50 -0.152564 0.588042
14 51 -0.157815 0.565634
14 52 -0.163214 0.577256
14 53 -0.15979 0.564069
14 54 -0.105181 0.560788
14 55 -0.0547094 0.563056
14 56 -0.0211143 0.564205
14 57 -0.00184629 0.568243
14 58 0.0187975 0.577982
14 59 0.0359716 0.584512
14 60 0.0567804 0.5899
14 61 0.0467911 0.599634
14 62 0.00676218 0.590069
14 63 -0.0281147 0.589777
14 64 -0.0703596 0.580808
14 65 -0.108442 0.568837
14 66 -0.114606 0.558854
14 67 -0.0958588 0.56405
14 68 -0.0646762 0.572515
14 69 -0.0380404 0.580701
14 70 -0.0177527 0.593172

15 1 0.00646992 0.580643
15 2 0.0300959 0.571545
15 3 0.0338275 0.566659
15 4 0.0252826 0.5677
15 5 0.00464208 0.578121
15 6 -0.0289185 0.587307
15 7 -0.0716405 0.592371
15 8 -0.0881214 0.59595
15 9 -0.0504595 0.588223
15 10 0.00519496 0.575045
15 11 0.0505809 0.56917
15 12 0.066454 0.575156
15 13 0.246284 0.559784
15 14 0.53431 0.46944
15 15 1 7.28988e-08
15 16 0.543714 0.459875
15 17 0.271896 0.548492
15 18 0.0890511 0.56241
15 19 -0.022101 0.556425
15 20 -0.0891154 0.555062
15 21 -0.131219 0.553066
15 22 -0.160643 0.550391
15 23 -0.100932 0.559955
15 24 -0.0855836 0.579792
15 25 -0.0966471 0.585299
15 26 -0.0773253 0.568963
15 27 -0.0588437 0.583727
15 28 -0.0184256 0.581209
15 29 0.0429161 0.575888
15 30 0.106164 0.565121
15 31 0.133991 0.55085
15 32 0.142385 0.543301
15 33 0.108115 0.559241
15 34 -0.00423856 0.582973
15 35 -0.10463 0.57604
15 36 -0.108244 0.56217
15 37 -0.083755 0.570034
15 38 -0.0611166 0.570612
15 39 -0.0308675 0.575679
15 40 0.00120983 0.57245
15 41 0.0396514 0.56952
15 42 -0.00966175 0.557529
15 43 -0.0161417 0.559191
15 44 -0.021213 0.562999
15 45 -0.0329587 0.56598
15 46 -0.0558921 0.571678
15 47 -0.0919588 0.581794
15 48 -0.140408 0.589996
15 49 -0.16999 0.585236
15 50 -0.146044 0.588214
15 51 -0.146983 0.569332
15 52 -0.156158 0.575803
15 53 -0.147255 0.563844
15 54 -0.107149 0.560784
15 55 -0.0728037 0.56614
15 56 -0.0464382 0.572797
15 57 -0.0310466 0.581572
15 58 -0.0193427 0.585781
15 59 -0.00500473 0.585599
15 60 0.0108085 0.583187
15 61 0.0095127 0.587497
15 62 -0.0215216 0.582636
15 63 -0.0462291 0.586028
15 64 -0.0853946 0.576104
15 65 -0.118001 0.563496
15 66 -0.108741 0.558418
15 67 -0.073396 0.566355
15 68 -0.0250085 0.58208
15 69 0.0093211 0.592215
15 70 0.0232753 0.601202

16 1 0.0163021 0.581443
16 2 0.0426355 0.575756
16 3 0.0573854 0.566125
16 4 0.0607037 0.559773
16 5 0.0480579 0.562158
16 6 0.0121713 0.570028
16 7 -0.0465919 0.58003
16 8 -0.0945422 0.588642
16 9 -0.103411 0.587344
16 10 -0.0628994 0.574684
16 11 -0.0448257 0.570944
16 12 -0.0392507 0.581577
16 13 0.0749001 0.57885
16 14 0.239148 0.557589
16 15 0.543714 0.459875
16 16 1 7.24474e-08
16 17 0.576346 0.445209
16 18 0.253341 0.550835
16 19 0.0589234 0.564931
16 20 -0.0331894 0.561634
16 21 -0.0887056 0.557522
16 22 -0.131659 0.552714
16 23 -0.0877029 0.557461
16 24 -0.0603806 0.574553
16 25 -0.0615785 0.571891
16 26 -0.0403876 0.566411
16 27 -0.00758831 0.576271
16 28 0.0555114 0.572159
16 29 0.123309 0.561258
16 30 0.127193 0.547526
16 31 0.128545 0.546553
16 32 0.105212 0.558174
16 33 0.0370377 0.578977
16 34 -0.0555433 0.595397
16 35 -0.130537 0.582075
16 36 -0.13925 0.563064
16 37 -0.12511 0.565956
16 38 -0.103496 0.566964
16 39 -0.0854612 0.577219
16 40 -0.0636515 0.577809
16 41 -0.0277146 0.584358
16 42 -0.0511829 0.56754
16 43 -0.0420551 0.562225
16 44 -0.0376609 0.560843
16 45 -0.0456083 0.561157
16 46 -0.0655556 0.566131
16 47 -0.101726 0.567508
16 48 -0.137922 0.576085
16 49 -0.160519 0.584961
16 50 -0.136251 0.582845
16 51 -0.128925 0.580875
16 52 -0.133464 0.588439
16 53 -0.123107 0.575776
16 54 -0.101788 0.568632
16 55 -0.0820779 0.575599
16 56 -0.0678252 0.585312
16 57 -0.0599127 0.590291
16 58 -0.05549 0.58977
16 59 -0.0490342 0.587516
16 60 -0.0352075 0.580667
16 61 -0.0352602 0.5809
16 62 -0.0514271 0.579008
16 63 -0.0706925 0.580862
16 64 -0.102043 0.570616
16 65 -0.117194 0.566157
16 66 -0.0874495 0.572268
16 67 -0.02831 0.582465
16 68 0.0243977 0.593713
16 69 0.0547668 0.60062
16 70 0.0545445 0.598924

17 1 0.0157136 0.577444
17 2 0.0417498 0.578028
17 3 0.0649108 0.569798
17 4 0.0781114 0.560787
17 5 0.0750332 0.555749
17 6 0.0431312 0.561544
17 7 -0.0177568 0.568323
17 8 -0.0798043 0.575303
17 9 -0.125014 0.579683
17 10 -0.0937032 0.567224
17 11 -0.0940935 0.566268
17 12 -0.0938777 0.582138
17 13 -0.0191004 0.575935
17 14 0.0905275 0.568302
17 15 0.271896 0.548492
17 16 0.576346 0.445209
17 17 1 7.30197e-08
17 18 0.521755 0.46622
17 19 0.204894 0.560586
17 20 0.0460033 0.570369
17 21 -0.0346863 0.564661
17 22 -0.090905 0.563907
17 23 -0.0601539 0.567285
17 24 -0.0234195 0.578206
17 25 -0.00406141 0.563045
17 26 0.016862 0.565763
17 27 0.0606043 0.572193
17 28 0.109942 0.564562
17 29 0.116563 0.554088
17 30 0.100443 0.549438
17 31 0.0824583 0.558977
17 32 0.0422613 0.574152
17 33 -0.0212646 0.590594
17 34 -0.0833726 0.596628
17 35 -0.134609 0.583138
17 36 -0.148708 0.569841
17 37 -0.14771 0.564729
17 38 -0.133106 0.560757
17 39 -0.121568 0.568484
17 40 -0.0986585 0.577683
17 41 -0.0585217 0.590806
17 42 -0.0495645 0.581631
17 43 -0.0345574 0.570656
17 44 -0.0385232 0.565544
17 45 -0.05307 0.563301
17 46 -0.0747994 0.566182
17 47 -0.10477 0.558162
17 48 -0.132518 0.558824
17 49 -0.14702 0.576148
17 50 -0.120351 0.571289
17 51 -0.106867 0.584986
17 52 -0.10807 0.592097
17 53 -0.0959019 0.587012
17 54 -0.0933821 0.579828
17 55 -0.0905214 0.58538
17 56 -0.0778312 0.590425
17 57 -0.0754136 0.59076
17 58 -0.0734554 0.584159
17 59 -0.0664397 0.579854
17 60 -0.0605075 0.575223
17 61 -0.0622887 0.578172
17 62 -0.0718132 0.577021
17 63 -0.0924818 0.57354
17 64 -0.113037 0.566186
17 65 -0.112738 0.569644
17 66 -0.0602615 0.584911
17 67 0.00705216 0.59535
17 68 0.0604714 0.597547
17 69 0.0835153 0.59529
17 70 0.0687371 0.587629

18 1 0.00529934 0.575386
18 2 0.0301227 0.573247
18 3 0.0593769 0.572452
18 4 0.0791579 0.567585
18 5 0.0805361 0.562793
18 6 0.0583811 0.561915
18 7 0.00704771 0.562335
18 8 -0.058847 0.562169
18 9 -0.123675 0.564859
18 10 -0.104078 0.575917
18 11 -0.120962 0.574593
18 12 -0.124784 0.584293
18 13 -0.0861807 0.573712
18 14 -0.020399 0.568974
18 15 0.0890511 0.56241
18 16 0.253341 0.550835
18 17 0.521755 0.46622
18 18 1 7.25769e-08
18 19 0.541539 0.468866
18 20 0.221948 0.570918
18 21 0.0662139 0.579715
18 22 -0.0158313 0.580909
18 23 -0.0202412 0.578484
18 24 0.0345302 0.568574
18 25 0.0911033 0.545475
18 26 0.100656 0.574704
18 27 0.102185 0.573522
18 28 0.101755 0.557039
18 29 0.0914087 0.558042
18 30 0.0562881 0.562865
18 31 0.0266413 0.577366
18 32 -0.0146856 0.593335
18 33 -0.0624836 0.598257
18 34 -0.0949231 0.589617
18 35 -0.117639 0.581626
18 36 -0.136617 0.579078
18 37 -0.154293 0.569674
18 38 -0.149786 0.564276
18 39 -0.145706 0.562384
18 40 -0.122574 0.572596
18 41 -0.0792002 0.599564
18 42 -0.0458183 0.598098
18 43 -0.0346736 0.581483
18 44 -0.0446606 0.574199
18 45 -0.0585976 0.569715
18 46 -0.0781732 0.569032
18 47 -0.100146 0.558137
18 48 -0.11676 0.549114
18 49 -0.116995 0.559754
18 50 -0.0903382 0.560812
18 51 -0.0626655 0.59531
18 52 -0.0626724 0.597229
18 53 -0.0545161 0.597552
18 54 -0.0705497 0.59384
18 55 -0.0852965 0.590587
18 56 -0.0845967 0.588886
18 57 -0.0888494 0.582839
18 58 -0.08675 0.577149
18 59 -0.0832379 0.578703
18 60 -0.0843074 0.579415
18 61 -0.0864975 0.580765
18 62 -0.0924743 0.576329
18 63 -0.10927 0.562905
18 64 -0.114874 0.565829
18 65 -0.0922672 0.581684
18 66 -0.0284936 0.60143
18 67 0.041112 0.601852
18 68 0.0834491 0.591731
18 69 0.0957392 0.581092
18 70 0.0747447 0.565194

19 1 -0.00166803 0.575558
19 2 0.0176427 0.571533
19 3 0.0422193 0.573508
19 4 0.0593146 0.574521
19 5 0.0623611 0.570147
19 6 0.0480918 0.563081
19 7 0.0116768 0.558374
19 8 -0.0428311 0.554651
19 9 -0.106128 0.55869
19 10 -0.102237 0.582272
19 11 -0.137156 0.580237
19 12 -0.135894 0.578144
19 13 -0.120964 0.565496
19 14 -0.0834069 0.559508
19 15 -0.022101 0.556425
19 16 0.0589234 0.564931
19 17 0.204894 0.560586
19 18 0.541539 0.468866
19 19 1 7.27899e-08
19 20 0.50153 0.496216
19 21 0.216956 0.577154
19 22 0.0833515 0.590951
19 23 0.0225755 0.584391
19 24 0.104913 0.560426
19 25 0.185586 0.535746
19 26 0.135569 0.5764
19 27 0.12337 0.566759
19 28 0.0668381 0.564608
19 29 0.0320608 0.574266
19 30 -0.00372825 0.576201
19 31 -0.0273524 0.589157
19 32 -0.0462759 0.60219
19 33 -0.0750816 0.599478
19 34 -0.0858658 0.5809
19 35 -0.0832003 0.579132
19 36 -0.0983018 0.586475
19 37 -0.127881 0.577307
19 38 -0.138988 0.576063
19 39 -0.146664 0.567098
19 40 -0.137832 0.575244
19 41 -0.101825 0.596495
19 42 -0.061228 0.603336
19 43 -0.0531548 0.590668
19 44 -0.0625447 0.581626
19 45 -0.07131 0.576452
19 46 -0.0791015 0.575361
19 47 -0.0853925 0.564231
19 48 -0.0862577 0.548132
19 49 -0.0671924 0.551452
19 50 -0.0436097 0.557835
19 51 0.00127949 0.59397
19 52 0.00208968 0.588267
19 53 0.0051043 0.593299
19 54 -0.0295583 0.59829
19 55 -0.0698141 0.594343
19 56 -0.0834429 0.586131
19 57 -0.0912446 0.577972
19 58 -0.0996282 0.572621
19 59 -0.102748 0.575676
19 60 -0.105675 0.577422
19 61 -0.102591 0.575956
19 62 -0.0986234 0.574296
19 63 -0.103065 0.561141
19 64 -0.0942648 0.573001
19 65 -0.056951 0.591265
19 66 0.001848 0.605085
19 67 0.0572909 0.598504
19 68 0.0880925 0.58277
19 69 0.0904951 0.567152
19 70 0.0682401 0.550009

20 1 6.96378e-05 0.578192
20 2 0.00508978 0.569262
20 3 0.0243264 0.571965
20 4 0.0370658 0.576387
20 5 0.043639 0.577402
20 6 0.0371153 0.576899
20 7 0.00782232 0.570715
20 8 -0.0427298 0.566609
20 9 -0.109296 0.558107
20 10 -0.122414 0.587493
20 11 -0.168396 0.579455
20 12 -0.165701 0.571061
20 13 -0.145436 0.567344
20 14 -0.121995 0.558374
20 15 -0.0891154 0.555062
20 16 -0.0331894 0.561634
20 17 0.0460033 0.570369
20 18 0.221948 0.570918
20 19 0.50153 0.496216
20 20 1 7.31615e-08
20 21 0.488394 0.50119
20 22 0.251019 0.571205
20 23 0.10525 0.581259
20 24 0.218344 0.542494
20 25 0.305922 0.51532
20 26 0.17733 0.579503
20 27 0.145184 0.568852
20 28 0.0476448 0.571318
20 29 -0.0158496 0.576075
20 30 -0.0536758 0.576839
20 31 -0.0715137 0.588363
20 32 -0.0856956 0.59917
20 33 -0.099296 0.587661
20 34 -0.0947376 0.56966
20 35 -0.0563877 0.574316
20 36 -0.0606941 0.587377
20 37 -0.103245 0.585938
20 38 -0.131589 0.584478
20 39 -0.157472 0.571332
20 40 -0.161859 0.570394
20 41 -0.132477 0.586664
20 42 -0.0877249 0.595311
20 43 -0.0854446 0.589196
20 44 -0.100008 0.580298
20 45 -0.10194 0.575417
20 46 -0.100581 0.574455
20 47 -0.0987387 0.575224
20 48 -0.054918 0.563969
20 49 -0.0116395 0.552832
20 50 0.014429 0.564383
20 51 0.0861425 0.586574
20 52 0.0820596 0.573625
20 53 0.0754944 0.578962
20 54 0.0188425 0.593349
20 55 -0.0459848 0.586845
20 56 -0.0864262 0.57585
20 57 -0.113332 0.567639
20 58 -0.132248 0.568989
20 59 -0.136858 0.574929
20 60 -0.133315 0.57789
20 61 -0.127378 0.572481
20 62 -0.113747 0.569274
20 63 -0.0978606 0.557838
20 64 -0.0664074 0.578674
20 65 -0.014964 0.589636
20 66 0.0435448 0.594748
20 67 0.0844411 0.584983
20 68 0.103574 0.568546
20 69 0.0953032 0.558231
20 70 0.0716269 0.546641

21 1 0.0100221 0.580165
21 2 0.00250848 0.58051
21 3 0.0103395 0.575594
21 4 0.0169333 0.575898
21 5 0.0197129 0.572752
21 6 0.0175253 0.572345
21 7 -0.00351346 0.572478
21 8 -0.0443117 0.570319
21 9 -0.115233 0.560355
21 10 -0.144866 0.584042
21 11 -0.205588 0.569566
21 12 -0.213241 0.55112
21 13 -0.180491 0.549245
21 14 -0.155117 0.549904
21 15 -0.131219 0.553066
21 16 -0.0887056 0.557522
21 17 -0.0346863 0.564661
21 18 0.0662139 0.579715
21 19 0.216956 0.577154
21 20 0.488394 0.50119
21 21 1 7.26466e-08
21 22 0.550545 0.471829
21 23 0.282018 0.549702
21 24 0.333701 0.50752
21 25 0.360175 0.508592
21 26 0.1786 0.582426
21 27 0.095178 0.569842
21 28 -0.0062388 0.570374
21 29 -0.0622416 0.576657
21 30 -0.0838214 0.582342
21 31 -0.0940911 0.589833
21 32 -0.106981 0.593707
21 33 -0.11658 0.579712
21 34 -0.0952043 0.564001
21 35 -0.0305476 0.570591
21 36 -0.0138124 0.583627
21 37 -0.0661585 0.588883
21 38 -0.104117 0.59202
21 39 -0.154042 0.583138
21 40 -0.187026 0.577046
21 41 -0.176347 0.570315
21 42 -0.135958 0.586866
21 43 -0.132831 0.587794
21 44 -0.145415 0.577561
21 45 -0.140398 0.569987
21 46 -0.121718 0.567746
21 47 -0.0909463 0.572688
21 48 0.0108816 0.571961
21 49 0.0893912 0.55409
21 50 0.123431 0.554139
21 51 0.227122 0.552985
21 52 0.179717 0.541389
21 53 0.123108 0.566125
21 54 0.0373644 0.588076
21 55 -0.0427385 0.586105
21 56 -0.106906 0.573633
21 57 -0.1497 0.56658
21 58 -0.175235 0.566072
21 59 -0.178602 0.566129
21 60 -0.164523 0.563024
21 61 -0.146168 0.55284
21 62 -0.115192 0.56172
21 63 -0.0780896 0.559594
21 64 -0.0245885 0.580725
21 65 0.0366634 0.582883
21 66 0.0854506 0.584612
21 67 0.118996 0.572957
21 68 0.120754 0.563079
21 69 0.105087 0.557149
21 70 0.0773179 0.552332

22 1 0.0181286 0.576366
22 2 -0.0024789 0.577957
22 3 -0.00900189 0.583799
22 4 -0.0149378 0.586159
22 5 -0.0216177 0.582895
22 6 -0.0223988 0.573868
22 7 -0.0270367 0.565865
22 8 -0.050986 0.558923
22 9 -0.117653 0.558159
22 10 -0.160424 0.569369
22 11 -0.227585 0.562343
22 12 -0.239221 0.549864
22 13 -0.206274 0.55232
22 14 -0.179451 0.552439
22 15 -0.160643 0.550391
22 16 -0.131659 0.552714
22 17 -0.090905 0.563907
22 18 -0.0158313 0.580909
22 19 0.0833515 0.590951
22 20 0.251019 0.571205
22 21 0.550545 0.471829
22 22 1 7.25711e-08
22 23 0.565408 0.461727
22 24 0.451683 0.484721
22 25 0.318462 0.530021
22 26 0.110367 0.582753
22 27 -0.0197584 0.576047
22 28 -0.0823662 0.5768
22 29 -0.0973465 0.576991
22 30 -0.0939716 0.579921
22 31 -0.0978423 0.580162
22 32 -0.110932 0.583248
22 33 -0.122839 0.574989
22 34 -0.0925543 0.565043
22 35 -0.00561805 0.567883
22 36 0.0329876 0.584281
22 37 -0.0157927 0.583667
22 38 -0.0610433 0.581153
22 39 -0.126469 0.568802
22 40 -0.185266 0.563564
22 41 -0.203809 0.561924
22 42 -0.17814 0.577198
22 43 -0.16962 0.580072
22 44 -0.157384 0.577145
22 45 -0.12648 0.578494
22 46 -0.0805623 0.57847
22 47 -0.0274422 0.577024
22 48 0.103757 0.561619
22 49 0.202273 0.54903
22 50 0.238873 0.536353
22 51 0.319254 0.521258
22 52 0.209236 0.553581
22 53 0.0969582 0.58368
22 54 0.00385546 0.588235
22 55 -0.0685943 0.581544
22 56 -0.124774 0.571561
22 57 -0.157562 0.562148
22 58 -0.182359 0.55634
22 59 -0.188161 0.554656
22 60 -0.175578 0.56002
22 61 -0.151308 0.559982
22 62 -0.105701 0.566624
22 63 -0.0462036 0.564765
22 64 0.0202063 0.575611
22 65 0.0814086 0.578121
22 66 0.116845 0.578141
22 67 0.124577 0.571923
22 68 0.112624 0.562358
22 69 0.0917815 0.556152
22 70 0.0649453 0.554945

23 1 0.0010072 0.574345
23 2 -0.0237053 0.579503
23 3 -0.0343864 0.59134
23 4 -0.0429487 0.596853
23 5 -0.0460271 0.589703
23 6 -0.0341997 0.576013
23 7 -0.0235793 0.563231
23 8 -0.0197463 0.549783
23 9 -0.0571894 0.562823
23 10 -0.101226 0.56336
23 11 -0.150682 0.572216
23 12 -0.161795 0.561782
23 13 -0.139184 0.563359
23 14 -0.115526 0.565694
23 15 -0.100932 0.559955
23 16 -0.0877029 0.557461
23 17 -0.0601539 0.567285
23 18 -0.0202412 0.578484
23 19 0.0225755 0.584391
23 20 0.10525 0.581259
23 21 0.282018 0.549702
23 22 0.565408 0.461727
23 23 1 7.27732e-08
23 24 0.566686 0.461511
23 25 0.272776 0.540983
23 26 0.0599122 0.568969
23 27 -0.0653443 0.573432
23 28 -0.0969744 0.579642
23 29 -0.082727 0.576674
23 30 -0.0612457 0.577819
23 31 -0.0545804 0.573789
23 32 -0.0583747 0.573746
23 33 -0.0630339 0.576252
23 34 -0.0439326 0.566786
23 35 0.0221832 0.568482
23 36 0.0516074 0.585555
23 37 0.0156067 0.579643
23 38 -0.0213529 0.572856
23 39 -0.0722552 0.557899
23 40 -0.118257 0.560778
23 41 -0.139196 0.565333
23 42 -0.134291 0.57358
23 43 -0.118396 0.58275
23 44 -0.0900412 0.58406
23 45 -0.0538106 0.586041
23 46 -0.0329519 0.581993
23 47 -0.0270778 0.574677
23 48 0.0422059 0.560147
23 49 0.103814 0.568582
23 50 0.133719 0.551566
23 51 0.14312 0.555174
23 52 0.0530674 0.580873
23 53 -0.0257686 0.598909
23 54 -0.0612198 0.586862
23 55 -0.0846999 0.578916
23 56 -0.0952511 0.572937
23 57 -0.100502 0.559296
23 58 -0.110872 0.552534
23 59 -0.115686 0.553213
23 60 -0.113637 0.561554
23 61 -0.0998317 0.56993
23 62 -0.0702112 0.57145
23 63 -0.0223771 0.567246
23 64 0.0304949 0.566631
23 65 0.0717155 0.572652
23 66 0.0893272 0.57424
23 67 0.082425 0.569805
23 68 0.0658166 0.561194
23 69 0.0446168 0.55609
23 70 0.0242749 0.555234

24 1 -0.0293104 0.574761
24 2 -0.0542106 0.578391
24 3 -0.0594639 0.587599
24 4 -0.0570829 0.589149
24 5 -0.0471145 0.583984
24 6 -0.0265526 0.57942
24 7 -0.0104287 0.57192
24 8 -0.0138003 0.565921
24 9 -0.0480586 0.576944
24 10 -0.0833951 0.555695
24 11 -0.127311 0.565124
24 12 -0.14321 0.563091
24 13 -0.12466 0.567228
24 14 -0.102944 0.577129
24 15 -0.0855836 0.579792
24 16 -0.0603806 0.574553
24 17 -0.0234195 0.578206
24 18 0.0345302 0.568574
24 19 0.104913 0.560426
24 20 0.218344 0.542494
24 21 0.333701 0.50752
24 22 0.451683 0.484721
24 23 0.566686 0.461511
24 24 1 7.30631e-08
24 25 0.527502 0.46228
24 26 0.211447 0.540388
24 27 0.0313656 0.572124
24 28 -0.0566143 0.580203
24 29 -0.0720083 0.571807
24 30 -0.0635966 0.57057
24 31 -0.0589018 0.561473
24 32 -0.0534053 0.555788
24 33 -0.0513421 0.569562
24 34 -0.0362541 0.574478
24 35 0.0125506 0.574168
24 36 0.0268309 0.579828
24 37 -0.0149977 0.572544
24 38 -0.0484479 0.562467
24 39 -0.0885076 0.556498
24 40 -0.116341 0.55984
24 41 -0.117112 0.558957
24 42 -0.0996235 0.560418
24 43 -0.0810811 0.5728
24 44 -0.0607625 0.574983
24 45 -0.0327651 0.577696
24 46 -0.0357769 0.577505
24 47 -0.0713249 0.572002
24 48 -0.0300692 0.573931
24 49 -0.00897874 0.595545
24 50 -0.0337553 0.569038
24 51 0.017593 0.554312
24 52 -0.034544 0.581714
24 53 -0.0334098 0.592604
24 54 -0.0324234 0.574221
24 55 -0.0643721 0.571087
24 56 -0.0883736 0.572197
24 57 -0.0967089 0.567067
24 58 -0.0995463 0.560331
24 59 -0.0982982 0.555002
24 60 -0.101536 0.559878
24 61 -0.0989184 0.569903
24 62 -0.0815191 0.572865
24 63 -0.0508999 0.576366
24 64 -0.00536113 0.564556
24 65 0.0369721 0.563219
24 66 0.0621238 0.56312
24 67 0.0632485 0.567283
24 68 0.0466768 0.569909
24 69 0.0260683 0.572538
24 70 0.00707329 0.575828

25 1 -0.0444477 0.573828
25 2 -0.0619671 0.5743
25 3 -0.0675529 0.576791
25 4 -0.063018 0.581178
25 5 -0.0492584 0.586532
25 6 -0.0336621 0.58975
25 7 -0.0239558 0.590671
25 8 -0.0370212 0.588483
25 9 -0.077043 0.577959
25 10 -0.0915216 0.568361
25 11 -0.127421 0.563032
25 12 -0.136996 0.559476
25 13 -0.125867 0.57573
25 14 -0.111172 0.583872
25 15 -0.0966471 0.585299
25 16 -0.0615785 0.571891
25 17 -0.00406141 0.563045
25 18 0.0911033 0.545475
25 19 0.185586 0.535746
25 20 0.305922 0.51532
25 21 0.360175 0.508592
25 22 0.318462 0.530021
25 23 0.272776 0.540983
25 24 0.527502 0.46228
25 25 1 7.31048e-08
25 26 0.483719 0.477361
25 27 0.215386 0.564138
25 28 0.0214642 0.586491
25 29 -0.0573554 0.583221
25 30 -0.0791948 0.583781
25 31 -0.0853828 0.574332
25 32 -0.0845621 0.556618
25 33 -0.0856431 0.548821
25 34 -0.0683797 0.558403
25 35 -0.0342938 0.56603
25 36 -0.0250623 0.564504
25 37 -0.0595835 0.569376
25 38 -0.082824 0.573212
25 39 -0.114623 0.575662
25 40 -0.127797 0.567811
25 41 -0.108019 0.547503
25 42 -0.0619536 0.557154
25 43 -0.0502889 0.569107
25 44 -0.0412866 0.57761
25 45 -0.0214686 0.5808
25 46 -0.0336127 0.584404
25 47 -0.0598744 0.588742
25 48 -0.0384573 0.597833
25 49 -0.0349663 0.591486
25 50 -0.0647885 0.589944
25 51 -0.000147436 0.55345
25 52 -0.010518 0.55657
25 53 0.0343366 0.552249
25 54 0.0474088 0.554196
25 55 -0.00110399 0.557362
25 56 -0.0478104 0.558767
25 57 -0.0701782 0.564732
25 58 -0.0778712 0.570983
25 59 -0.0810898 0.569366
25 60 -0.0906596 0.570893
25 61 -0.0944466 0.570843
25 62 -0.0890678 0.57653
25 63 -0.0787375 0.585026
25 64 -0.0519128 0.580608
25 65 -0.00761993 0.567755
25 66 0.0280631 0.553068
25 67 0.0424608 0.55291
25 68 0.037158 0.561671
25 69 0.0209533 0.572431
25 70 0.0037674 0.590472

26 1 -0.0526708 0.578721
26 2 -0.0616109 0.569453
26 3 -0.0639728 0.565537
26 4 -0.0634924 0.571557
26 5 -0.0573468 0.582006
26 6 -0.0528854 0.588016
26 7 -0.0552949 0.590995
26 8 -0.0700165 0.587389
26 9 -0.101107 0.569148
26 10 -0.0833337 0.593309
26 11 -0.0885324 0.583423
26 12 -0.0900065 0.575568
26 13 -0.0913658 0.57779
26 14 -0.0843216 0.574506
26 15 -0.0773253 0.568963
26 16 -0.0403876 0.566411
26 17 0.016862 0.565763
26 18 0.100656 0.574704
26 19 0.135569 0.5764
26 20 0.17733 0.579503
26 21 0.1786 0.582426
26 22 0.110367 0.582753
26 23 0.0599122 0.568969
26 24 0.211447 0.540388
26 25 0.483719 0.477361
26 26 1 7.27211e-08
26 27 0.430585 0.514071
26 28 0.13256 0.572064
26 29 0.00701664 0.579327
26 30 -0.0525183 0.578786
26 31 -0.0785711 0.583372
26 32 -0.0971473 0.583001
26 33 -0.110964 0.569538
26 34 -0.097692 0.562723
26 35 -0.0894619 0.566916
26 36 -0.0748497 0.572822
26 37 -0.0858177 0.585978
26 38 -0.0825375 0.591816
26 39 -0.0875727 0.586878
26 40 -0.0816988 0.577973
26 41 -0.0544977 0.577328
26 42 0.00591964 0.582337
26 43 0.00922743 0.58163
26 44 0.00128879 0.579066
26 45 0.00843471 0.576959
26 46 -0.00159378 0.579697
26 47 -0.0121488 0.593917
26 48 -0.0422222 0.589376
26 49 -0.0621224 0.566404
26 50 -0.0828529 0.583365
26 51 -0.0227498 0.586215
26 52 0.00331311 0.567426
26 53 0.0777702 0.554756
26 54 0.105963 0.56363
26 55 0.0510993 0.567729
26 56 0.00306914 0.565073
26 57 -0.0195104 0.569474
26 58 -0.0208483 0.581759
26 59 -0.0249234 0.589428
26 60 -0.0382409 0.589
26 61 -0.0480462 0.579968
26 62 -0.0612049 0.578145
26 63 -0.073989 0.573264
26 64 -0.0789454 0.585211
26 65 -0.0604232 0.582069
26 66 -0.0285853 0.57825
26 67 -0.0112505 0.569
26 68 -0.0110297 0.566793
26 69 -0.0112549 0.568195
26 70 -0.0169796 0.570228

27 1 -0.0925789 0.571842
27 2 -0.0970627 0.558311
27 3 -0.0861101 0.56374
27 4 -0.0685549 0.577076
27 5 -0.0447924 0.591321
27 6 -0.0252358 0.599607
27 7 -0.0191307 0.59282
27 8 -0.0280918 0.584568
27 9 -0.0532831 0.570941
27 10 -0.0329481 0.582685
27 11 -0.0303309 0.583255
27 12 -0.022269 0.584858
27 13 -0.0403751 0.590925
27 14 -0.0623474 0.591161
27 15 -0.0588437 0.583727
27 16 -0.00758831 0.576271
27 17 0.0606043 0.572193
27 18 0.102185 0.573522
27 19 0.12337 0.566759
27 20 0.145184 0.568852
27 21 0.095178 0.569842
27 22 -0.0197584 0.576047
27 23 -0.0653443 0.573432
27 24 0.0313656 0.572124
27 25 0.215386 0.564138
27 26 0.430585 0.514071
27 27 1 7.31607e-08
27 28 0.488526 0.491398
27 29 0.2136 0.564354
27 30 0.0812509 0.572981
27 31 0.0116399 0.572711
27 32 -0.0341703 0.570151
27 33 -0.0670016 0.566714
27 34 -0.0639385 0.565508
27 35 -0.0662428 0.567561
27 36 -0.0734725 0.570068
27 37 -0.0870676 0.575243
27 38 -0.0843132 0.575024
27 39 -0.0717067 0.569836
27 40 -0.0320806 0.56391
27 41 0.0169765 0.576334
27 42 0.0795438 0.572789
27 43 0.0563851 0.570554
27 44 0.00946264 0.572739
27 45 -0.0206287 0.579074
27 46 -0.048418 0.587534
27 47 -0.0554849 0.594758
27 48 -0.0734948 0.590233
27 49 -0.0877665 0.579189
27 50 -0.085636 0.589709
27 51 -0.0543212 0.577473
27 52 -0.0358512 0.582677
27 53 -0.00300774 0.573841
27 54 0.0157714 0.568188
27 55 -0.0138102 0.560944
27 56 -0.0296165 0.555892
27 57 -0.0301912 0.559447
27 58 -0.00957112 0.574004
27 59 0.00780074 0.585127
27 60 -0.00187531 0.592148
27 61 -0.032483 0.598549
27 62 -0.0561869 0.589777
27 63 -0.0917673 0.582604
27 64 -0.0979893 0.580739
27 65 -0.0800194 0.576335
27 66 -0.0437256 0.570006
27 67 -0.0217684 0.566312
27 68 -0.0206862 0.567657
27 69 -0.0267224 0.570521
27 70 -0.040329 0.578688

28 1 -0.0999737 0.567005
28 2 -0.094328 0.562935
28 3 -0.0732593 0.576334
28 4 -0.0486648 0.588847
28 5 -0.0163053 0.593497
28 6 0.000249961 0.58952
28 7 -0.00264474 0.579385
28 8 -0.0204117 0.571956
28 9 -0.0402404 0.573162
28 10 -0.0131513 0.57136
28 11 -0.00218886 0.579741
28 12 0.00590818 0.58266
28 13 -0.0222426 0.590815
28 14 -0.0422058 0.587809
28 15 -0.0184256 0.581209
28 16 0.0555114 0.572159
28 17 0.109942 0.564562
28 18 0.101755 0.557039
28 19 0.0668381 0.564608
28 20 0.0476448 0.571318
28 21 -0.0062388 0.570374
28 22 -0.0823662 0.5768
28 23 -0.0969744 0.579642
28 24 -0.0566143 0.580203
28 25 0.0214642 0.586491
28 26 0.13256 0.572064
28 27 0.488526 0.491398
28 28 1 7.34596e-08
28 29 0.53391 0.466006
28 30 0.268937 0.551561
28 31 0.120481 0.570114
28 32 0.0321937 0.568096
28 33 -0.0324673 0.567796
28 34 -0.0577883 0.567465
28 35 -0.0804171 0.564204
28 36 -0.102097 0.569189
28 37 -0.111141 0.563595
28 38 -0.0981716 0.564421
28 39 -0.0648553 0.563755
28 40 -0.000529272 0.568164
28 41 0.042345 0.57317
28 42 0.0595849 0.571787
28 43 0.0399915 0.576245
28 44 -0.00150727 0.580578
28 45 -0.0312323 0.588285
28 46 -0.0527086 0.588594
28 47 -0.052146 0.586362
28 48 -0.0698689 0.580938
28 49 -0.0908215 0.57576
28 50 -0.0766751 0.582506
28 51 -0.0710951 0.56546
28 52 -0.0608497 0.574962
28 53 -0.0452279 0.574782
28 54 -0.0379809 0.572307
28 55 -0.0460865 0.564165
28 56 -0.0367772 0.559484
28 57 -0.0211985 0.558319
28 58 0.006587 0.563946
28 59 0.0244772 0.572011
28 60 0.0173874 0.583556
28 61 -0.0142637 0.592778
28 62 -0.0514523 0.587816
28 63 -0.102657 0.583264
28 64 -0.128495 0.572952
28 65 -0.114833 0.571668
28 66 -0.072044 0.568014
28 67 -0.0419148 0.567757
28 68 -0.0248939 0.56868
28 69 -0.0239346 0.569615
28 70 -0.0393978 0.578304

29 1 -0.0996232 0.562941
29 2 -0.0863149 0.566598
29 3 -0.0594922 0.57799
29 4 -0.027572 0.586071
29 5 0.00253985 0.58577
29 6 0.0114534 0.579068
29 7 -0.00175393 0.571341
29 8 -0.0232814 0.569117
29 9 -0.0408556 0.572872
29 10 -0.0139553 0.575332
29 11 0.000842811 0.580453
29 12 0.00537855 0.580859
29 13 -0.0106812 0.586957
29 14 -0.00821968 0.580444
29 15 0.0429161 0.575888
29 16 0.123309 0.561258
29 17 0.116563 0.554088
29 18 0.0914087 0.558042
29 19 0.0320608 0.574266
29 20 -0.0158496 0.576075
29 21 -0.0622416 0.576657
29 22 -0.0973465 0.576991
29 23 -0.082727 0.576674
29 24 -0.0720083 0.571807
29 25 -0.0573554 0.583221
29 26 0.00701664 0.579327
29 27 0.2136 0.564354
29 28 0.53391 0.466006
29 29 1 7.29703e-08
29 30 0.564383 0.449323
29 31 0.29035 0.546744
29 32 0.126935 0.567874
29 33 0.0210192 0.570777
29 34 -0.0399521 0.56984
29 35 -0.0911087 0.56479
29 36 -0.120021 0.567158
29 37 -0.120096 0.563542
29 38 -0.0987886 0.568758
29 39 -0.0602841 0.571531
29 40 0.00355054 0.577387
29 41 0.0303629 0.575907
29 42 0.0218099 0.574671
29 43 0.00892482 0.579009
29 44 -0.00917285 0.584916
29 45 -0.0265022 0.588202
29 46 -0.0449307 0.586434
29 47 -0.0519359 0.580165
29 48 -0.0803303 0.574412
29 49 -0.101683 0.569448
29 50 -0.0841704 0.580097
29 51 -0.0874139 0.565144
29 52 -0.0857131 0.564961
29 53 -0.0785381 0.566059
29 54 -0.0640251 0.57209
29 55 -0.0580462 0.567765
29 56 -0.0371843 0.564789
29 57 -0.0162496 0.565949
29 58 0.011572 0.567328
29 59 0.0312458 0.574509
29 60 0.0207156 0.580151
29 61 -0.0101165 0.586708
29 62 -0.0480623 0.583684
29 63 -0.100299 0.583904
29 64 -0.142075 0.577402
29 65 -0.137225 0.57393
29 66 -0.100558 0.569389
29 67 -0.063718 0.572401
29 68 -0.0365957 0.573353
29 69 -0.0298259 0.570498
29 70 -0.0383514 0.577388

30 1 -0.0917481 0.565046
30 2 -0.0694308 0.57394
30 3 -0.0407404 0.580843
30 4 -0.0104082 0.58438
30 5 0.0135402 0.580059
30 6 0.0134892 0.572716
30 7 -0.00752628 0.568006
30 8 -0.0294071 0.568064
30 9 -0.0348109 0.573698
30 10 -0.0156466 0.575233
30 11 0.00591501 0.578207
30 12 0.0117719 0.573668
30 13 0.0169873 0.580866
30 14 0.0548653 0.573854
30 15 0.106164 0.565121
30 16 0.127193 0.547526
30 17 0.100443 0.549438
30 18 0.0562881 0.562865
30 19 -0.00372825 0.576201
30 20 -0.0536758 0.576839
30 21 -0.0838214 0.582342
30 22 -0.0939716 0.579921
30 23 -0.0612457 0.577819
30 24 -0.0635966 0.57057
30 25 -0.0791948 0.583781
30 26 -0.0525183 0.578786
30 27 0.0812509 0.572981
30 28 0.268937 0.551561
30 29 0.564383 0.449323
30 30 1 7.30814e-08
30 31 0.58012 0.438317
30 32 0.280982 0.545728
30 33 0.101124 0.565111
30 34 -0.0102884 0.568255
30 35 -0.0994457 0.563461
30 36 -0.133506 0.566955
30 37 -0.124182 0.565895
30 38 -0.0993433 0.574054
30 39 -0.0526502 0.578939
30 40 0.0089324 0.584062
30 41 0.0263628 0.570728
30 42 -0.00451049 0.577266
30 43 -0.00532054 0.585217
30 44 -0.0116284 0.588645
30 45 -0.0220811 0.588376
30 46 -0.0358821 0.584429
30 47 -0.0543995 0.576039
30 48 -0.0842295 0.569659
30 49 -0.107987 0.560962
30 50 -0.0935113 0.570608
30 51 -0.0999184 0.559606
30 52 -0.105104 0.551025
30 53 -0.097633 0.557053
30 54 -0.0739601 0.571603
30 55 -0.052343 0.572235
30 56 -0.0270719 0.569615
30 57 -0.00645117 0.569452
30 58 0.0149698 0.570678
30 59 0.0283913 0.570635
30 60 0.0163544 0.574556
30 61 -0.0107815 0.571828
30 62 -0.049165 0.577605
30 63 -0.102501 0.580681
30 64 -0.1516 0.577234
30 65 -0.159936 0.572873
30 66 -0.133768 0.565378
30 67 -0.0915174 0.569508
30 68 -0.0519451 0.567655
30 69 -0.0351316 0.565713
30 70 -0.0369396 0.572031

31 1 -0.0844318 0.569211
31 2 -0.0579467 0.57755
31 3 -0.0300709 0.576994
31 4 -0.00545122 0.577241
31 5 0.00889129 0.572782
31 6 0.00609171 0.566554
31 7 -0.0132821 0.566485
31 8 -0.0248793 0.571904
31 9 -0.00841669 0.574274
31 10 0.00581379 0.585368
31 11 0.0303292 0.582853
31 12 0.0342333 0.57886
31 13 0.0612389 0.577565
31 14 0.102827 0.565229
31 15 0.133991 0.55085
31 16 0.128545 0.546553
31 17 0.0824583 0.558977
31 18 0.0266413 0.577366
31 19 -0.0273524 0.589157
31 20 -0.0715137 0.588363
31 21 -0.0940911 0.589833
31 22 -0.0978423 0.580162
31 23 -0.0545804 0.573789
31 24 -0.0589018 0.561473
31 25 -0.0853828 0.574332
31 26 -0.0785711 0.583372
31 27 0.0116399 0.572711
31 28 0.120481 0.570114
31 29 0.29035 0.546744
31 30 0.58012 0.438317
31 31 1 7.29861e-08
31 32 0.535356 0.461597
31 33 0.234569 0.551652
31 34 0.0401735 0.572481
31 35 -0.0875685 0.569741
31 36 -0.127544 0.569906
31 37 -0.100909 0.571888
31 38 -0.0750686 0.581905
31 39 -0.028178 0.586437
31 40 0.0192067 0.590992
31 41 0.0316214 0.57934
31 42 -0.00753652 0.587064
31 43 -0.00329936 0.587772
31 44 -0.00607081 0.588397
31 45 -0.0159618 0.58634
31 46 -0.0306246 0.580193
31 47 -0.0616727 0.56871
31 48 -0.0929114 0.564278
31 49 -0.114213 0.554236
31 50 -0.103315 0.567607
31 51 -0.109004 0.569394
31 52 -0.118067 0.55115
31 53 -0.112178 0.554657
31 54 -0.0753722 0.577186
31 55 -0.0438169 0.580321
31 56 -0.0177016 0.576766
31 57 -0.00231168 0.575724
31 58 0.0164822 0.575244
31 59 0.0271049 0.577022
31 60 0.0245079 0.577228
31 61 -0.000365704 0.569041
31 62 -0.0358207 0.574415
31 63 -0.0871501 0.575035
31 64 -0.138326 0.579262
31 65 -0.164876 0.577566
31 66 -0.152341 0.574319
31 67 -0.115429 0.572771
31 68 -0.0740335 0.572379
31 69 -0.0451704 0.568452
31 70 -0.0383036 0.568293

32 1 -0.0848677 0.572987
32 2 -0.0596504 0.576439
32 3 -0.0377015 0.574469
32 4 -0.0153979 0.572543
32 5 -0.000892205 0.567603
32 6 0.000555039 0.562311
32 7 0.000953012 0.564204
32 8 0.0127568 0.567941
32 9 0.0663409 0.568756
32 10 0.0679692 0.589415
32 11 0.0932818 0.585592
32 12 0.0960116 0.581117
32 13 0.122443 0.569419
32 14 0.140612 0.549448
32 15 0.142385 0.543301
32 16 0.105212 0.558174
32 17 0.0422613 0.574152
32 18 -0.0146856 0.593335
32 19 -0.0462759 0.60219
32 20 -0.0856956 0.59917
32 21 -0.106981 0.593707
32 22 -0.110932 0.583248
32 23 -0.0583747 0.573746
32 24 -0.0534053 0.555788
32 25 -0.0845621 0.556618
32 26 -0.0971473 0.583001
32 27 -0.0341703 0.570151
32 28 0.0321937 0.568096
32 29 0.126935 0.567874
32 30 0.280982 0.545728
32 31 0.535356 0.461597
32 32 1 7.29934e-08
32 33 0.480749 0.488849
32 34 0.164627 0.567964
32 35 -0.0142468 0.578955
32 36 -0.0668809 0.582047
32 37 -0.0406031 0.582785
32 38 -0.0255665 0.588697
32 39 0.0134386 0.587523
32 40 0.0516578 0.590779
32 41 0.0689336 0.590835
32 42 0.0226661 0.597785
32 43 0.0240706 0.589901
32 44 0.0166406 0.584652
32 45 -0.00352584 0.578019
32 46 -0.0321663 0.575505
32 47 -0.0792597 0.566345
32 48 -0.115073 0.557693
32 49 -0.133387 0.54676
32 50 -0.119647 0.56133
32 51 -0.127689 0.58481
32 52 -0.139211 0.566701
32 53 -0.13523 0.570453
32 54 -0.09073 0.588019
32 55 -0.0520188 0.590436
32 56 -0.0275308 0.585645
32 57 -0.0103306 0.582396
32 58 0.0137407 0.580911
32 59 0.0341165 0.58325
32 60 0.04038 0.581851
32 61 0.0258749 0.571221
32 62 -0.00432935 0.571801
32 63 -0.0473076 0.566702
32 64 -0.0870572 0.580012
32 65 -0.135197 0.583684
32 66 -0.157633 0.58499
32 67 -0.14156 0.58188
32 68 -0.10683 0.574867
32 69 -0.0716733 0.568185
32 70 -0.0559558 0.558538

33 1 -0.0971581 0.572025
33 2 -0.0753565 0.575209
33 3 -0.0639997 0.577038
33 4 -0.0423096 0.572055
33 5 -0.0202372 0.561333
33 6 0.00912727 0.553831
33 7 0.0513189 0.555237
33 8 0.116259 0.558344
33 9 0.230654 0.559824
33 10 0.175347 0.569591
33 11 0.180568 0.572566
33 12 0.158485 0.580277
33 13 0.153905 0.559293
33 14 0.140825 0.552021
33 15 0.108115 0.559241
33 16 0.0370377 0.578977
33 17 -0.0212646 0.590594
33 18 -0.0624836 0.598257
33 19 -0.0750816 0.599478
33 20 -0.099296 0.587661
33 21 -0.11658 0.579712
33 22 -0.122839 0.574989
33 23 -0.0630339 0.576252
33 24 -0.0513421 0.569562
33 25 -0.0856431 0.548821
33 26 -0.110964 0.569538
33 27 -0.0670016 0.566714
33 28 -0.0324673 0.567796
33 29 0.0210192 0.570777
33 30 0.101124 0.565111
33 31 0.234569 0.551652
33 32 0.480749 0.488849
33 33 1 7.27431e-08
33 34 0.471859 0.506728
33 35 0.175203 0.577167
33 36 0.085007 0.580934
33 37 0.0804968 0.575452
33 38 0.0473161 0.574055
33 39 0.0598295 0.572454
33 40 0.0918234 0.580567
33 41 0.116434 0.593955
33 42 0.0703864 0.596387
33 43 0.0550106 0.585076
33 44 0.0324422 0.577458
33 45 -0.00136779 0.573232
33 46 -0.0464064 0.5678
33 47 -0.101513 0.552933
33 48 -0.138142 0.545127
33 49 -0.156073 0.551882
33 50 -0.130348 0.555571
33 51 -0.137788 0.585748
33 52 -0.155682 0.584442
33 53 -0.162465 0.587315
33 54 -0.119042 0.590588
33 55 -0.0808848 0.591725
33 56 -0.0540828 0.590781
33 57 -0.0336093 0.587455
33 58 -0.00418625 0.582036
33 59 0.0309235 0.579755
33 60 0.0532255 0.581495
33 61 0.0449967 0.57639
33 62 0.0241643 0.575752
33 63 0.0138789 0.570663
33 64 0.0185897 0.571165
33 65 -0.0343741 0.583981
33 66 -0.1225 0.592045
33 67 -0.155212 0.590264
33 68 -0.145556 0.585309
33 69 -0.117519 0.577393
33 70 -0.0903201 0.56471

34 1 -0.10631 0.570707
34 2 -0.100455 0.574687
34 3 -0.0977314 0.569664
34 4 -0.0736749 0.56076
34 5 -0.0327858 0.556359
34 6 0.0242495 0.554974
34 7 0.118172 0.558984
34 8 0.240953 0.554131
34 9 0.414102 0.525876
34 10 0.26 0.545689
34 11 0.220567 0.55386
34 12 0.159097 0.577618
34 13 0.10675 0.570756
34 14 0.0524989 0.572774
34 15 -0.00423856 0.582973
34 16 -0.0555433 0.595397
34 17 -0.0833726 0.596628
34 18 -0.0949231 0.589617
34 19 -0.0858658 0.5809
34 20 -0.0947376 0.56966
34 21 -0.0952043 0.564001
34 22 -0.0925543 0.565043
34 23 -0.0439326 0.566786
34 24 -0.0362541 0.574478
34 25 -0.0683797 0.558403
34 26 -0.097692 0.562723
34 27 -0.0639385 0.565508
34 28 -0.0577883 0.567465
34 29 -0.0399521 0.56984
34 30 -0.0102884 0.568255
34 31 0.0401735 0.572481
34 32 0.164627 0.567964
34 33 0.471859 0.506728
34 34 1 7.33987e-08
34 35 0.40982 0.530334
34 36 0.265734 0.548899
34 37 0.20941 0.551335
34 38 0.125923 0.560678
34 39 0.11421 0.570551
34 40 0.116704 0.581052
34 41 0.125227 0.588919
34 42 0.0841225 0.583859
34 43 0.0627314 0.573034
34 44 0.0336939 0.571142
34 45 -0.00396392 0.570108
34 46 -0.0439718 0.567954
34 47 -0.0927231 0.553329
34 48 -0.121722 0.556632
34 49 -0.13557 0.570983
34 50 -0.104575 0.572524
34 51 -0.113742 0.587159
34 52 -0.14222 0.587506
34 53 -0.156589 0.57842
34 54 -0.133193 0.576617
34 55 -0.104412 0.585287
34 56 -0.0810275 0.588956
34 57 -0.0561488 0.593536
34 58 -0.0241501 0.587502
34 59 0.0186021 0.58242
34 60 0.0489699 0.578718
34 61 0.0514587 0.578302
34 62 0.0651478 0.577796
34 63 0.0864209 0.578494
34 64 0.151295 0.564879
34 65 0.108529 0.57505
34 66 -0.038133 0.591153
34 67 -0.131099 0.593787
34 68 -0.163579 0.592075
34 69 -0.15364 0.589685
34 70 -0.128713 0.582765

35 1 -0.131425 0.57202
35 2 -0.146079 0.570558
35 3 -0.130944 0.565594
35 4 -0.0778427 0.561661
35 5 0.0174899 0.562411
35 6 0.136511 0.560744
35 7 0.283728 0.541941
35 8 0.394264 0.513826
35 9 0.418286 0.513944
35 10 0.214879 0.557008
35 11 0.107753 0.569574
35 12 0.0291165 0.58386
35 13 -0.0119326 0.576491
35 14 -0.0616465 0.57295
35 15 -0.10463 0.57604
35 16 -0.130537 0.582075
35 17 -0.134609 0.583138
35 18 -0.117639 0.581626
35 19 -0.0832003 0.579132
35 20 -0.0563877 0.574316
35 21 -0.0305476 0.570591
35 22 -0.00561805 0.567883
35 23 0.0221832 0.568482
35 24 0.0125506 0.574168
35 25 -0.0342938 0.56603
35 26 -0.0894619 0.566916
35 27 -0.0662428 0.567561
35 28 -0.0804171 0.564204
35 29 -0.0911087 0.56479
35 30 -0.0994457 0.563461
35 31 -0.0875685 0.569741
35 32 -0.0142468 0.578955
35 33 0.175203 0.577167
35 34 0.40982 0.530334
35 35 1 7.31453e-08
35 36 0.57501 0.437664
35 37 0.351442 0.526492
35 38 0.199826 0.559284
35 39 0.10472 0.578082
35 40 0.0430416 0.583929
35 41 0.000746685 0.58843
35 42 0.0129885 0.581738
35 43 0.023131 0.576254
35 44 0.0165363 0.571548
35 45 -0.00252886 0.569294
35 46 -0.0329192 0.565799
35 47 -0.065154 0.563205
35 48 -0.081301 0.565989
35 49 -0.0852121 0.573907
35 50 -0.0502574 0.575455
35 51 -0.0564824 0.584211
35 52 -0.10222 0.583536
35 53 -0.139483 0.575171
35 54 -0.141142 0.571716
35 55 -0.129888 0.575678
35 56 -0.117684 0.581919
35 57 -0.0960056 0.587119
35 58 -0.0649565 0.585776
35 59 -0.0254309 0.582085
35 60 0.00819065 0.579074
35 61 0.0294321 0.575622
35 62 0.0955334 0.573519
35 63 0.170932 0.566833
35 64 0.324868 0.527646
35 65 0.332281 0.528507
35 66 0.133117 0.575208
35 67 -0.0379281 0.590957
35 68 -0.144984 0.585672
35 69 -0.187513 0.578569
35 70 -0.187998 0.569977

36 1 -0.0974321 0.573623
36 2 -0.114752 0.572786
36 3 -0.119669 0.577082
36 4 -0.0917677 0.581813
36 5 -0.0308768 0.579805
36 6 0.0434251 0.576145
36 7 0.125217 0.56203
36 8 0.205627 0.543209
36 9 0.256559 0.537483
36 10 0.113092 0.569647
36 11 0.0393417 0.581684
36 12 -0.0220886 0.579189
36 13 -0.0438149 0.571874
36 14 -0.0729461 0.567575
36 15 -0.108244 0.56217
36 16 -0.13925 0.563064
36 17 -0.148708 0.569841
36 18 -0.136617 0.579078
36 19 -0.0983018 0.586475
36 20 -0.0606941 0.587377
36 21 -0.0138124 0.583627
36 22 0.0329876 0.584281
36 23 0.0516074 0.585555
36 24 0.0268309 0.579828
36 25 -0.0250623 0.564504
36 26 -0.0748497 0.572822
36 27 -0.0734725 0.570068
36 28 -0.102097 0.569189
36 29 -0.120021 0.567158
36 30 -0.133506 0.566955
36 31 -0.127544 0.569906
36 32 -0.0668809 0.582047
36 33 0.085007 0.580934
36 34 0.265734 0.548899
36 35 0.57501 0.437664
36 36 1 7.31e-08
36 37 0.490935 0.490504
36 38 0.292414 0.546701
36 39 0.132329 0.562937
36 40 0.0153444 0.573585
36 41 -0.0373249 0.583808
36 42 -0.0154436 0.587305
36 43 0.0134285 0.585028
36 44 0.0344038 0.577349
36 45 0.0389759 0.575684
36 46 0.0269305 0.573955
36 47 0.00865549 0.573081
36 48 -0.00600694 0.563252
36 49 -0.0162204 0.568763
36 50 0.00322349 0.559528
36 51 -0.0137526 0.579112
36 52 -0.0579052 0.584562
36 53 -0.0931855 0.5917
36 54 -0.0931561 0.585798
36 55 -0.0766604 0.582132
36 56 -0.0641268 0.578841
36 57 -0.0506457 0.572801
36 58 -0.0344777 0.570022
36 59 -0.0121028 0.569886
36 60 0.0024962 0.57385
36 61 0.0185144 0.578731
36 62 0.0794197 0.574575
36 63 0.199204 0.555442
36 64 0.380764 0.508536
36 65 0.365426 0.520887
36 66 0.128706 0.57503
36 67 -0.0365455 0.580543
36 68 -0.127885 0.569105
36 69 -0.16155 0.559789
36 70 -0.164092 0.549748

37 1 -0.11425 0.580803
37 2 -0.129996 0.571696
37 3 -0.138304 0.565671
37 4 -0.126777 0.57324
37 5 -0.088934 0.579757
37 6 -0.0201884 0.58509
37 7 0.0629202 0.587185
37 8 0.147287 0.576767
37 9 0.208821 0.554335
37 10 0.127709 0.582495
37 11 0.0767085 0.582504
37 12 0.0395081 0.570372
37 13 -0.00513681 0.571505
37 14 -0.0437689 0.571126
37 15 -0.083755 0.570034
37 16 -0.12511 0.565956
37 17 -0.14771 0.564729
37 18 -0.154293 0.569674
37 19 -0.127881 0.577307
37 20 -0.103245 0.585938
37 21 -0.0661585 0.588883
37 22 -0.0157927 0.583667
37 23 0.0156067 0.579643
37 24 -0.0149977 0.572544
37 25 -0.0595835 0.569376
37 26 -0.0858177 0.585978
37 27 -0.0870676 0.575243
37 28 -0.111141 0.563595
37 29 -0.120096 0.563542
37 30 -0.124182 0.565895
37 31 -0.100909 0.571888
37 32 -0.0406031 0.582785
37 33 0.0804968 0.575452
37 34 0.20941 0.551335
37 35 0.351442 0.526492
37 36 0.490935 0.490504
37 37 1 7.31081e-08
37 38 0.580093 0.450638
37 39 0.324062 0.538326
37 40 0.134404 0.565928
37 41 0.0396732 0.575085
37 42 0.0184744 0.581242
37 43 0.0189024 0.579005
37 44 0.02909 0.573764
37 45 0.0358339 0.569176
37 46 0.0330859 0.56978
37 47 0.0171401 0.584145
37 48 -0.0068176 0.580618
37 49 -0.0246323 0.572456
37 50 -0.0143683 0.571381
37 51 -0.0398541 0.581734
37 52 -0.0760258 0.572762
37 53 -0.0965744 0.575318
37 54 -0.0834528 0.577672
37 55 -0.0569421 0.576322
37 56 -0.0375608 0.576376
37 57 -0.0170513 0.574601
37 58 0.00434048 0.58021
37 59 0.0319858 0.580298
37 60 0.0624209 0.574165
37 61 0.102083 0.569455
37 62 0.180042 0.557167
37 63 0.293987 0.526296
37 64 0.392018 0.511122
37 65 0.238458 0.55531
37 66 0.042863 0.580728
37 67 -0.0885433 0.568139
37 68 -0.163012 0.5564
37 69 -0.190582 0.55281
37 70 -0.18546 0.548892

38 1 -0.121868 0.58204
38 2 -0.13651 0.574379
38 3 -0.148614 0.560722
38 4 -0.145041 0.562093
38 5 -0.123403 0.568609
38 6 -0.0736364 0.581603
38 7 -0.018507 0.588951
38 8 0.0523599 0.590277
38 9 0.133069 0.568081
38 10 0.127219 0.59068
38 11 0.117551 0.578185
38 12 0.107172 0.563024
38 13 0.0378287 0.566328
38 14 -0.0137721 0.56779
38 15 -0.0611166 0.570612
38 16 -0.103496 0.566964
38 17 -0.133106 0.560757
38 18 -0.149786 0.564276
38 19 -0.138988 0.576063
38 20 -0.131589 0.584478
38 21 -0.104117 0.59202
38 22 -0.0610433 0.581153
38 23 -0.0213529 0.572856
38 24 -0.0484479 0.562467
38 25 -0.082824 0.573212
38 26 -0.0825375 0.591816
38 27 -0.0843132 0.575024
38 28 -0.0981716 0.564421
38 29 -0.0987886 0.568758
38 30 -0.0993433 0.574054
38 31 -0.0750686 0.581905
38 32 -0.0255665 0.588697
38 33 0.0473161 0.574055
38 34 0.125923 0.560678
38 35 0.199826 0.559284
38 36 0.292414 0.546701
38 37 0.580093 0.450638
38 38 1 7.31902e-08
38 39 0.578433 0.45127
38 40 0.283201 0.553353
38 41 0.139551 0.566008
38 42 0.0733401 0.578097
38 43 0.0358076 0.579824
38 44 0.0304016 0.577552
38 45 0.0354027 0.57099
38 46 0.0352994 0.569675
38 47 0.0180935 0.583488
38 48 -0.0155719 0.585803
38 49 -0.0376609 0.569773
38 50 -0.0335555 0.575689
38 51 -0.0612985 0.581299
38 52 -0.084956 0.560624
38 53 -0.0929371 0.559224
38 54 -0.0746694 0.575089
38 55 -0.039748 0.576387
38 56 -0.00819776 0.576995
38 57 0.0161721 0.579014
38 58 0.0416666 0.584244
38 59 0.0765657 0.583266
38 60 0.111676 0.574453
38 61 0.165476 0.556528
38 62 0.244561 0.54352
38 63 0.325086 0.518123
38 64 0.298648 0.545604
38 65 0.128479 0.572823
38 66 -0.0143039 0.579021
38 67 -0.111797 0.56312
38 68 -0.16794 0.553522
38 69 -0.189637 0.553183
38 70 -0.179455 0.552418

39 1 -0.134074 0.580021
39 2 -0.147553 0.579666
39 3 -0.153536 0.559224
39 4 -0.150732 0.552074
39 5 -0.133021 0.553474
39 6 -0.0912391 0.566951
39 7 -0.0400298 0.585211
39 8 0.0261895 0.597802
39 9 0.123059 0.579433
39 10 0.154354 0.585422
39 11 0.195467 0.565544
39 12 0.22025 0.548137
39 13 0.105432 0.560582
39 14 0.0269377 0.568105
39 15 -0.0308675 0.575679
39 16 -0.0854612 0.577219
39 17 -0.121568 0.568484
39 18 -0.145706 0.562384
39 19 -0.146664 0.567098
39 20 -0.157472 0.571332
39 21 -0.154042 0.583138
39 22 -0.126469 0.568802
39 23 -0.0722552 0.557899
39 24 -0.0885076 0.556498
39 25 -0.114623 0.575662
39 26 -0.0875727 0.586878
39 27 -0.0717067 0.569836
39 28 -0.0648553 0.563755
39 29 -0.0602841 0.571531
39 30 -0.0526502 0.578939
39 31 -0.028178 0.586437
39 32 0.0134386 0.587523
39 33 0.0598295 0.572454
39 34 0.11421 0.570551
39 35 0.10472 0.578082
39 36 0.132329 0.562937
39 37 0.324062 0.538326
39 38 0.578433 0.45127
39 39 1 7.28797e-08
39 40 0.520611 0.487104
39 41 0.274362 0.544922
39 42 0.154529 0.570659
39 43 0.0734878 0.576808
39 44 0.0388345 0.576136
39 45 0.0302682 0.572288
39 46 0.0198067 0.566632
39 47 -0.00772001 0.574189
39 48 -0.0542171 0.583997
39 49 -0.0840416 0.571621
39 50 -0.0790629 0.577662
39 51 -0.103369 0.578361
39 52 -0.111599 0.551905
39 53 -0.113417 0.548271
39 54 -0.0823391 0.570043
39 55 -0.0377044 0.578707
39 56 0.00302926 0.580152
39 57 0.0397924 0.587855
39 58 0.0842604 0.588719
39 59 0.131033 0.580655
39 60 0.173606 0.562856
39 61 0.216285 0.538815
39 62 0.258626 0.538561
39 63 0.279153 0.541613
39 64 0.18055 0.572868
39 65 0.0316699 0.580222
39 66 -0.0656173 0.575169
39 67 -0.128702 0.566135
39 68 -0.167016 0.565302
39 69 -0.184703 0.567106
39 70 -0.174072 0.5674

40 1 -0.146194 0.569526
40 2 -0.159938 0.578172
40 3 -0.162438 0.566956
40 4 -0.146068 0.556127
40 5 -0.117317 0.546947
40 6 -0.077983 0.55245
40 7 -0.0280161 0.568293
40 8 0.0390285 0.580938
40 9 0.13248 0.579003
40 10 0.185995 0.570147
40 11 0.27961 0.544005
40 12 0.355708 0.523673
40 13 0.186395 0.553568
40 14 0.0789 0.56081
40 15 0.00120983 0.57245
40 16 -0.0636515 0.577809
40 17 -0.0986585 0.577683
40 18 -0.122574 0.572596
40 19 -0.137832 0.575244
40 20 -0.161859 0.570394
40 21 -0.187026 0.577046
40 22 -0.185266 0.563564
40 23 -0.118257 0.560778
40 24 -0.116341 0.55984
40 25 -0.127797 0.567811
40 26 -0.0816988 0.577973
40 27 -0.0320806 0.56391
40 28 -0.000529272 0.568164
40 29 0.00355054 0.577387
40 30 0.0089324 0.584062
40 31 0.0192067 0.590992
40 32 0.0516578 0.590779
40 33 0.0918234 0.580567
40 34 0.116704 0.581052
40 35 0.0430416 0.583929
40 36 0.0153444 0.573585
40 37 0.134404 0.565928
40 38 0.283201 0.553353
40 39 0.520611 0.487104
40 40 1 7.28395e-08
40 41 0.517144 0.474588
40 42 0.27996 0.557687
40 43 0.151282 0.577971
40 44 0.0778499 0.581018
40 45 0.0336803 0.577061
40 46 -0.00446038 0.57085
40 47 -0.0542782 0.557902
40 48 -0.113752 0.562058
40 49 -0.150273 0.559521
40 50 -0.136348 0.563615
40 51 -0.152074 0.572553
40 52 -0.150028 0.55429
40 53 -0.145634 0.553777
40 54 -0.0998771 0.575767
40 55 -0.0498126 0.587089
40 56 -0.00306649 0.588278
40 57 0.0512484 0.591358
40 58 0.11374 0.582768
40 59 0.17685 0.56913
40 60 0.216808 0.551201
40 61 0.220189 0.536144
40 62 0.195869 0.552083
40 63 0.152844 0.567033
40 64 0.0478425 0.581033
40 65 -0.0522835 0.581559
40 66 -0.106202 0.580366
40 67 -0.13213 0.580337
40 68 -0.152936 0.580182
40 69 -0.167261 0.578783
40 70 -0.16122 0.569831

41 1 -0.130426 0.57021
41 2 -0.140161 0.566149
41 3 -0.141357 0.563616
41 4 -0.125337 0.560965
41 5 -0.0953363 0.554629
41 6 -0.0682929 0.555416
41 7 -0.0289605 0.560381
41 8 0.032214 0.564719
41 9 0.118749 0.571097
41 10 0.200524 0.565446
41 11 0.329948 0.537536
41 12 0.457139 0.50807
41 13 0.249674 0.553477
41 14 0.125476 0.56261
41 15 0.0396514 0.56952
41 16 -0.0277146 0.584358
41 17 -0.0585217 0.590806
41 18 -0.0792002 0.599564
41 19 -0.101825 0.596495
41 20 -0.132477 0.586664
41 21 -0.176347 0.570315
41 22 -0.203809 0.561924
41 23 -0.139196 0.565333
41 24 -0.117112 0.558957
41 25 -0.108019 0.547503
41 26 -0.0544977 0.577328
41 27 0.0169765 0.576334
41 28 0.042345 0.57317
41 29 0.0303629 0.575907
41 30 0.0263628 0.570728
41 31 0.0316214 0.57934
41 32 0.0689336 0.590835
41 33 0.116434 0.593955
41 34 0.125227 0.588919
41 35 0.000746685 0.58843
41 36 -0.0373249 0.583808
41 37 0.0396732 0.575085
41 38 0.139551 0.566008
41 39 0.274362 0.544922
41 40 0.517144 0.474588
41 41 1 7.29873e-08
41 42 0.436234 0.525433
41 43 0.232444 0.564418
41 44 0.107312 0.57379
41 45 0.0206458 0.573793
41 46 -0.0430092 0.5707
41 47 -0.101675 0.555534
41 48 -0.159517 0.545889
41 49 -0.188797 0.551975
41 50 -0.16501 0.560101
41 51 -0.172296 0.586092
41 52 -0.16871 0.585054
41 53 -0.160632 0.582157
41 54 -0.110392 0.58955
41 55 -0.0599041 0.591921
41 56 -0.0151928 0.590219
41 57 0.0412307 0.587044
41 58 0.10312 0.579775
41 59 0.160018 0.574948
41 60 0.187267 0.569167
41 61 0.165492 0.570756
41 62 0.107532 0.574093
41 63 0.0490493 0.573355
41 64 -0.026215 0.57681
41 65 -0.0951241 0.583058
41 66 -0.123632 0.59517
41 67 -0.123959 0.597193
41 68 -0.124802 0.593534
41 69 -0.134432 0.58403
41 70 -0.128656 0.567208

42 1 -0.132032 0.569677
42 2 -0.149925 0.571607
42 3 -0.153262 0.568527
42 4 -0.135934 0.566953
42 5 -0.105956 0.561004
42 6 -0.0675014 0.555554
42 7 -0.0179721 0.558326
42 8 0.0354063 0.560051
42 9 0.0854971 0.567763
42 10 0.131164 0.577675
42 11 0.22857 0.562677
42 12 0.314385 0.543773
42 13 0.149697 0.560073
42 14 0.054169 0.557641
42 15 -0.00966175 0.557529
42 16 -0.0511829 0.56754
42 17 -0.0495645 0.581631
42 18 -0.0458183 0.598098
42 19 -0.061228 0.603336
42 20 -0.0877249 0.595311
42 21 -0.135958 0.586866
42 22 -0.17814 0.577198
42 23 -0.134291 0.57358
42 24 -0.0996235 0.560418
42 25 -0.0619536 0.557154
42 26 0.00591964 0.582337
42 27 0.0795438 0.572789
42 28 0.0595849 0.571787
42 29 0.0218099 0.574671
42 30 -0.00451049 0.577266
42 31 -0.00753652 0.587064
42 32 0.0226661 0.597785
42 33 0.0703864 0.596387
42 34 0.0841225 0.583859
42 35 0.0129885 0.581738
42 36 -0.0154436 0.587305
42 37 0.0184744 0.581242
42 38 0.0733401 0.578097
42 39 0.154529 0.570659
42 40 0.27996 0.557687
42 41 0.436234 0.525433
42 42 1 7.28826e-08
42 43 0.523134 0.479019
42 44 0.236144 0.565901
42 45 0.08521 0.580173
42 46 0.000524178 0.575419
42 47 -0.0801212 0.558865
42 48 -0.154163 0.544421
42 49 -0.18331 0.543656
42 50 -0.156791 0.551891
42 51 -0.158222 0.581605
42 52 -0.144682 0.571441
42 53 -0.129059 0.581646
42 54 -0.0899499 0.592639
42 55 -0.0568601 0.593388
42 56 -0.0158167 0.590228
42 57 0.0557078 0.582907
42 58 0.137149 0.571055
42 59 0.183792 0.564317
42 60 0.179439 0.559728
42 61 0.134101 0.559479
42 62 0.0716802 0.570083
42 63 0.0078164 0.565244
42 64 -0.0349605 0.57546
42 65 -0.0595444 0.586386
42 66 -0.0743342 0.594401
42 67 -0.0873133 0.592508
42 68 -0.109097 0.580096
42 69 -0.123468 0.566913
42 70 -0.124777 0.553091

43 1 -0.119445 0.570847
43 2 -0.149382 0.574578
43 3 -0.161267 0.576207
43 4 -0.148511 0.573171
43 5 -0.120348 0.56828
43 6 -0.0833041 0.560605
43 7 -0.0270168 0.561128
43 8 0.0263271 0.560536
43 9 0.0629838 0.567772
43 10 0.0907054 0.576574
43 11 0.145559 0.573345
43 12 0.182007 0.562858
43 13 0.079082 0.565844
43 14 0.0200849 0.562568
43 15 -0.0161417 0.559191
43 16 -0.0420551 0.562225
43 17 -0.0345574 0.570656
43 18 -0.0346736 0.581483
43 19 -0.0531548 0.590668
43 20 -0.0854446 0.589196
43 21 -0.132831 0.587794
43 22 -0.16962 0.580072
43 23 -0.118396 0.58275
43 24 -0.0810811 0.5728
43 25 -0.0502889 0.569107
43 26 0.00922743 0.58163
43 27 0.0563851 0.570554
43 28 0.0399915 0.576245
43 29 0.00892482 0.579009
43 30 -0.00532054 0.585217
43 31 -0.00329936 0.587772
43 32 0.0240706 0.589901
43 33 0.0550106 0.585076
43 34 0.0627314 0.573034
43 35 0.023131 0.576254
43 36 0.0134285 0.585028
43 37 0.0189024 0.579005
43 38 0.0358076 0.579824
43 39 0.0734878 0.576808
43 40 0.151282 0.577971
43 41 0.232444 0.564418
43 42 0.523134 0.479019
43 43 1 7.2982e-08
43 44 0.522823 0.471722
43 45 0.227646 0.564462
43 46 0.0766686 0.576985
43 47 -0.0358509 0.568679
43 48 -0.132111 0.55348
43 49 -0.179747 0.548492
43 50 -0.163301 0.54865
43 51 -0.162326 0.567
43 52 -0.144502 0.560928
43 53 -0.121031 0.576753
43 54 -0.0806243 0.586263
43 55 -0.0454104 0.587387
43 56 0.00492671 0.582546
43 57 0.098155 0.575398
43 58 0.174147 0.562677
43 59 0.175699 0.551315
43 60 0.146238 0.555504
43 61 0.104688 0.558057
43 62 0.0454788 0.568337
43 63 -0.00956771 0.56756
43 64 -0.0315008 0.573838
43 65 -0.0287858 0.581713
43 66 -0.0429722 0.586736
43 67 -0.0664359 0.580823
43 68 -0.0964137 0.57053
43 69 -0.120027 0.560988
43 70 -0.116713 0.552507

44 1 -0.0987386 0.567996
44 2 -0.13509 0.575519
44 3 -0.159218 0.576993
44 4 -0.156609 0.576705
44 5 -0.138464 0.571917
44 6 -0.106085 0.562856
44 7 -0.0494216 0.561759
44 8 0.000720714 0.562211
44 9 0.0303415 0.572169
44 10 0.0447219 0.575598
44 11 0.0771498 0.576835
44 12 0.0802547 0.57391
44 13 0.0197226 0.573446
44 14 -0.0101818 0.568685
44 15 -0.021213 0.562999
44 16 -0.0376609 0.560843
44 17 -0.0385232 0.565544
44 18 -0.0446606 0.574199
44 19 -0.0625447 0.581626
44 20 -0.100008 0.580298
44 21 -0.145415 0.577561
44 22 -0.157384 0.577145
44 23 -0.0900412 0.58406
44 24 -0.0607625 0.574983
44 25 -0.0412866 0.57761
44 26 0.00128879 0.579066
44 27 0.00946264 0.572739
44 28 -0.00150727 0.580578
44 29 -0.00917285 0.584916
44 30 -0.0116284 0.588645
44 31 -0.00607081 0.588397
44 32 0.0166406 0.584652
44 33 0.0324422 0.577458
44 34 0.0336939 0.571142
44 35 0.0165363 0.571548
44 36 0.0344038 0.577349
44 37 0.02909 0.573764
44 38 0.0304016 0.577552
44 39 0.0388345 0.576136
44 40 0.0778499 0.581018
44 41 0.107312 0.57379
44 42 0.236144 0.565901
44 43 0.522823 0.471722
44 44 1 7.32032e-08
44 45 0.53127 0.467036
44 46 0.237721 0.563717
44 47 0.0589641 0.571514
44 48 -0.0810262 0.562118
44 49 -0.155932 0.554675
44 50 -0.156693 0.555753
44 51 -0.169862 0.555988
44 52 -0.146665 0.555087
44 53 -0.112108 0.569271
44 54 -0.0627535 0.580076
44 55 -0.00604036 0.580755
44 56 0.0622377 0.57746
44 57 0.149045 0.56525
44 58 0.166412 0.547827
44 59 0.157203 0.5498
44 60 0.116925 0.561611
44 61 0.0717494 0.563473
44 62 0.0263193 0.571462
44 63 -0.00770369 0.57467
44 64 -0.0141127 0.577476
44 65 -0.00673307 0.580812
44 66 -0.0190362 0.581035
44 67 -0.0475211 0.575485
44 68 -0.0813049 0.566581
44 69 -0.106846 0.559713
44 70 -0.102371 0.561162

45 1 -0.0696552 0.566653
45 2 -0.111071 0.571179
45 3 -0.147045 0.577092
45 4 -0.160449 0.578838
45 5 -0.152988 0.573917
45 6 -0.131756 0.564554
45 7 -0.0837919 0.560294
45 8 -0.0351633 0.559647
45 9 -0.0120854 0.573108
45 10 -0.00279846 0.571218
45 11 0.0135371 0.578724
45 12 0.0115131 0.579845
45 13 -0.0218039 0.580586
45 14 -0.0323729 0.574605
45 15 -0.0329587 0.56598
45 16 -0.0456083 0.561157
45 17 -0.05307 0.563301
45 18 -0.0585976 0.569715
45 19 -0.07131 0.576452
45 20 -0.10194 0.575417
45 21 -0.140398 0.569987
45 22 -0.12648 0.578494
45 23 -0.0538106 0.586041
45 24 -0.0327651 0.577696
45 25 -0.0214686 0.5808
45 26 0.00843471 0.576959
45 27 -0.0206287 0.579074
45 28 -0.0312323 0.588285
45 29 -0.0265022 0.588202
45 30 -0.0220811 0.588376
45 31 -0.0159618 0.58634
45 32 -0.00352584 0.578019
45 33 -0.00136779 0.573232
45 34 -0.00396392 0.570108
45 35 -0.00252886 0.569294
45 36 0.0389759 0.575684
45 37 0.0358339 0.569176
45 38 0.0354027 0.57099
45 39 0.0302682 0.572288
45 40 0.0336803 0.577061
45 41 0.0206458 0.573793
45 42 0.08521 0.580173
45 43 0.227646 0.564462
45 44 0.53127 0.467036
45 45 1 7.28102e-08
45 46 0.542319 0.465481
45 47 0.21868 0.558471
45 48 0.0106619 0.569616
45 49 -0.0995344 0.565082
45 50 -0.133749 0.563492
45 51 -0.162855 0.555394
45 52 -0.137102 0.561693
45 53 -0.0884689 0.572977
45 54 -0.019695 0.579751
45 55 0.0688942 0.575573
45 56 0.135574 0.566448
45 57 0.16928 0.547882
45 58 0.159973 0.546673
45 59 0.120609 0.559623
45 60 0.0620811 0.573208
45 61 0.024913 0.578512
45 62 0.0109145 0.579575
45 63 0.00292332 0.581261
45 64 0.00413771 0.578706
45 65 0.00963889 0.579317
45 66 -0.00621222 0.576041
45 67 -0.0400493 0.57444
45 68 -0.0718282 0.569386
45 69 -0.0920252 0.562834
45 70 -0.0810748 0.568556

46 1 -0.0316944 0.567993
46 2 -0.0706137 0.564278
46 3 -0.110933 0.57239
46 4 -0.136512 0.579266
46 5 -0.15161 0.579791
46 6 -0.146328 0.575364
46 7 -0.113088 0.567075
46 8 -0.0743451 0.564731
46 9 -0.0592318 0.570488
46 10 -0.0441264 0.571928
46 11 -0.0374729 0.579398
46 12 -0.0373471 0.583085
46 13 -0.0505532 0.58799
46 14 -0.0554354 0.581991
46 15 -0.0558921 0.571678
46 16 -0.0655556 0.566131
46 17 -0.0747994 0.566182
46 18 -0.0781732 0.569032
46 19 -0.0791015 0.575361
46 20 -0.100581 0.574455
46 21 -0.121718 0.567746
46 22 -0.0805623 0.57847
46 23 -0.0329519 0.581993
46 24 -0.0357769 0.577505
46 25 -0.0336127 0.584404
46 26 -0.00159378 0.579697
46 27 -0.048418 0.587534
46 28 -0.0527086 0.588594
46 29 -0.0449307 0.586434
46 30 -0.0358821 0.584429
46 31 -0.0306246 0.580193
46 32 -0.0321663 0.575505
46 33 -0.0464064 0.5678
46 34 -0.0439718 0.567954
46 35 -0.0329192 0.565799
46 36 0.0269305 0.573955
46 37 0.0330859 0.56978
46 38 0.0352994 0.569675
46 39 0.0198067 0.566632
46 40 -0.00446038 0.57085
46 41 -0.0430092 0.5707
46 42 0.000524178 0.575419
46 43 0.0766686 0.576985
46 44 0.237721 0.563717
46 45 0.542319 0.465481
46 46 1 7.27923e-08
46 47 0.496386 0.479555
46 48 0.164917 0.567479
46 49 0.0144232 0.574478
46 50 -0.0587787 0.579704
46 51 -0.105005 0.566481
46 52 -0.0895802 0.572277
46 53 -0.0366798 0.578558
46 54 0.0348179 0.576346
46 55 0.108305 0.565742
46 56 0.151889 0.550671
46 57 0.167632 0.545415
46 58 0.139831 0.557405
46 59 0.080717 0.572625
46 60 0.0194075 0.585501
46 61 -0.00476511 0.592581
46 62 0.00149688 0.5858
46 63 0.0130516 0.585095
46 64 0.0157492 0.578695
46 65 0.0170003 0.57908
46 66 0.0066744 0.572917
46 67 -0.0196718 0.572694
46 68 -0.0478627 0.568451
46 69 -0.0627476 0.566523
46 70 -0.0497967 0.575604

47 1 0.00668742 0.580171
47 2 -0.0289725 0.565168
47 3 -0.0691871 0.566496
47 4 -0.102996 0.580396
47 5 -0.132721 0.5928
47 6 -0.145607 0.599998
47 7 -0.137615 0.59574
47 8 -0.114707 0.588855
47 9 -0.111168 0.568324
47 10 -0.0914621 0.583855
47 11 -0.0948417 0.580209
47 12 -0.0909889 0.571011
47 13 -0.0944616 0.585842
47 14 -0.0913896 0.59196
47 15 -0.0919588 0.581794
47 16 -0.101726 0.567508
47 17 -0.10477 0.558162
47 18 -0.100146 0.558137
47 19 -0.0853925 0.564231
47 20 -0.0987387 0.575224
47 21 -0.0909463 0.572688
47 22 -0.0274422 0.577024
47 23 -0.0270778 0.574677
47 24 -0.0713249 0.572002
47 25 -0.0598744 0.588742
47 26 -0.0121488 0.593917
47 27 -0.0554849 0.594758
47 28 -0.052146 0.586362
47 29 -0.0519359 0.580165
47 30 -0.0543995 0.576039
47 31 -0.0616727 0.56871
47 32 -0.0792597 0.566345
47 33 -0.101513 0.552933
47 34 -0.0927231 0.553329
47 35 -0.065154 0.563205
47 36 0.00865549 0.573081
47 37 0.0171401 0.584145
47 38 0.0180935 0.583488
47 39 -0.00772001 0.574189
47 40 -0.0542782 0.557902
47 41 -0.101675 0.555534
47 42 -0.0801212 0.558865
47 43 -0.0358509 0.568679
47 44 0.0589641 0.571514
47 45 0.21868 0.558471
47 46 0.496386 0.479555
47 47 1 7.31538e-08
47 48 0.473674 0.513276
47 49 0.214231 0.567956
47 50 0.0814865 0.591195
47 51 0.00535475 0.572885
47 52 0.0115063 0.574439
47 53 0.0518445 0.567604
47 54 0.102951 0.560434
47 55 0.152412 0.544135
47 56 0.1605 0.539706
47 57 0.145869 0.549695
47 58 0.0931451 0.571805
47 59 0.0287562 0.584487
47 60 -0.022043 0.591178
47 61 -0.0348589 0.594315
47 62 -0.0140954 0.58312
47 63 0.0144559 0.57896
47 64 0.0182714 0.58095
47 65 0.0303995 0.571572
47 66 0.0264556 0.559901
47 67 0.01301 0.554129
47 68 -0.010109 0.556167
47 69 -0.0188423 0.561323
47 70 -0.0095593 0.576725

48 1 0.0362093 0.585055
48 2 0.0115751 0.570131
48 3 -0.0196738 0.561407
48 4 -0.0518534 0.567918
48 5 -0.0865641 0.586528
48 6 -0.113975 0.601484
48 7 -0.129618 0.605126
48 8 -0.129836 0.603587
48 9 -0.152881 0.573451
48 10 -0.141967 0.58017
48 11 -0.164823 0.56633
48 12 -0.163076 0.557581
48 13 -0.149877 0.575293
48 14 -0.141405 0.590429
48 15 -0.140408 0.589996
48 16 -0.137922 0.576085
48 17 -0.132518 0.558824
48 18 -0.11676 0.549114
48 19 -0.0862577 0.548132
48 20 -0.054918 0.563969
48 21 0.0108816 0.571961
48 22 0.103757 0.561619
48 23 0.0422059 0.560147
48 24 -0.0300692 0.573931
48 25 -0.0384573 0.597833
48 26 -0.0422222 0.589376
48 27 -0.0734948 0.590233
48 28 -0.0698689 0.580938
48 29 -0.0803303 0.574412
48 30 -0.0842295 0.569659
48 31 -0.0929114 0.564278
48 32 -0.115073 0.557693
48 33 -0.138142 0.545127
48 34 -0.121722 0.556632
48 35 -0.081301 0.565989
48 36 -0.00600694 0.563252
48 37 -0.0068176 0.580618
48 38 -0.0155719 0.585803
48 39 -0.0542171 0.583997
48 40 -0.113752 0.562058
48 41 -0.159517 0.545889
48 42 -0.154163 0.544421
48 43 -0.132111 0.55348
48 44 -0.0810262 0.562118
48 45 0.0106619 0.569616
48 46 0.164917 0.567479
48 47 0.473674 0.513276
48 48 1 7.30501e-08
48 49 0.534791 0.478888
48 50 0.318338 0.564527
48 51 0.191052 0.563248
48 52 0.195144 0.553749
48 53 0.20888 0.532371
48 54 0.173569 0.538949
48 55 0.140471 0.545401
48 56 0.102554 0.553825
48 57 0.0539655 0.57002
48 58 -0.0055707 0.588398
48 59 -0.0520372 0.590334
48 60 -0.0820196 0.586551
48 61 -0.0732844 0.585709
48 62 -0.0409052 0.58106
48 63 0.00207744 0.58256
48 64 0.0231964 0.585572
48 65 0.0408536 0.568857
48 66 0.0504 0.554235
48 67 0.0478222 0.549822
48 68 0.0408195 0.561868
48 69 0.0363578 0.577397
48 70 0.0390757 0.593416

49 1 0.0663638 0.579312
49 2 0.0508126 0.574619
49 3 0.031583 0.56856
49 4 0.000632668 0.568463
49 5 -0.0363212 0.576512
49 6 -0.0707664 0.583537
49 7 -0.102264 0.587814
49 8 -0.125509 0.588654
49 9 -0.170054 0.575048
49 10 -0.169568 0.558775
49 11 -0.212433 0.550513
49 12 -0.212532 0.554294
49 13 -0.192598 0.565328
49 14 -0.174895 0.579479
49 15 -0.16999 0.585236
49 16 -0.160519 0.584961
49 17 -0.14702 0.576148
49 18 -0.116995 0.559754
49 19 -0.0671924 0.551452
49 20 -0.0116395 0.552832
49 21 0.0893912 0.55409
49 22 0.202273 0.54903
49 23 0.103814 0.568582
49 24 -0.00897874 0.595545
49 25 -0.0349663 0.591486
49 26 -0.0621224 0.566404
49 27 -0.0877665 0.579189
49 28 -0.0908215 0.57576
49 29 -0.101683 0.569448
49 30 -0.107987 0.560962
49 31 -0.114213 0.554236
49 32 -0.133387 0.54676
49 33 -0.156073 0.551882
49 34 -0.13557 0.570983
49 35 -0.0852121 0.573907
49 36 -0.0162204 0.568763
49 37 -0.0246323 0.572456
49 38 -0.0376609 0.569773
49 39 -0.0840416 0.571621
49 40 -0.150273 0.559521
49 41 -0.188797 0.551975
49 42 -0.18331 0.543656
49 43 -0.179747 0.548492
49 44 -0.155932 0.554675
49 45 -0.0995344 0.565082
49 46 0.0144232 0.574478
49 47 0.214231 0.567956
49 48 0.534791 0.478888
49 49 1 7.30254e-08
49 50 0.604065 0.428404
49 51 0.395668 0.510209
49 52 0.402341 0.512293
49 53 0.337057 0.523627
49 54 0.204982 0.54226
49 55 0.0844748 0.567095
49 56 0.000689136 0.573864
49 57 -0.0520962 0.581062
49 58 -0.0975123 0.581784
49 59 -0.124236 0.575583
49 60 -0.12819 0.570291
49 61 -0.0987246 0.577675
49 62 -0.0571124 0.578994
49 63 -0.00140876 0.584713
49 64 0.0264822 0.572971
49 65 0.0503643 0.564661
49 66 0.0712363 0.558025
49 67 0.0787358 0.563678
49 68 0.0823497 0.57781
49 69 0.0832482 0.587178
49 70 0.0790567 0.595499

50 1 0.0637944 0.575355
50 2 0.0558298 0.56147
50 3 0.0449571 0.556991
50 4 0.0259733 0.563508
50 5 -0.00276545 0.580164
50 6 -0.0311744 0.594958
50 7 -0.0600328 0.599811
50 8 -0.0846373 0.60127
50 9 -0.134799 0.580087
50 10 -0.145323 0.575933
50 11 -0.189039 0.561706
50 12 -0.191689 0.570644
50 13 -0.167869 0.583397
50 14 -0.152564 0.588042
50 15 -0.146044 0.588214
50 16 -0.136251 0.582845
50 17 -0.120351 0.571289
50 18 -0.0903382 0.560812
50 19 -0.0436097 0.557835
50 20 0.014429 0.564383
50 21 0.123431 0.554139
50 22 0.238873 0.536353
50 23 0.133719 0.551566
50 24 -0.0337553 0.569038
50 25 -0.0647885 0.589944
50 26 -0.0828529 0.583365
50 27 -0.085636 0.589709
50 28 -0.0766751 0.582506
50 29 -0.0841704 0.580097
50 30 -0.0935113 0.570608
50 31 -0.103315 0.567607
50 32 -0.119647 0.56133
50 33 -0.130348 0.555571
50 34 -0.104575 0.572524
50 35 -0.0502574 0.575455
50 36 0.00322349 0.559528
50 37 -0.0143683 0.571381
50 38 -0.0335555 0.575689
50 39 -0.0790629 0.577662
50 40 -0.136348 0.563615
50 41 -0.16501 0.560101
50 42 -0.156791 0.551891
50 43 -0.163301 0.54865
50 44 -0.156693 0.555753
50 45 -0.133749 0.563492
50 46 -0.0587787 0.579704
50 47 0.0814865 0.591195
50 48 0.318338 0.564527
50 49 0.604065 0.428404
50 50 1 7.27122e-08
50 51 0.615866 0.417637
50 52 0.443433 0.491457
50 53 0.235335 0.526858
50 54 0.0634818 0.551669
50 55 -0.0368468 0.558638
50 56 -0.091873 0.557352
50 57 -0.118105 0.571872
50 58 -0.137481 0.58217
50 59 -0.138176 0.589451
50 60 -0.127546 0.590309
50 61 -0.093859 0.592411
50 62 -0.0488879 0.590439
50 63 0.00465277 0.594631
50 64 0.0378334 0.591338
50 65 0.0626731 0.577387
50 66 0.0863601 0.561341
50 67 0.0951406 0.566455
50 68 0.0953642 0.578281
50 69 0.0915023 0.588538
50 70 0.0809773 0.603435

51 1 0.0605725 0.579737
51 2 0.0628861 0.570926
51 3 0.0589244 0.561404
51 4 0.0464869 0.561155
51 5 0.0234109 0.565237
51 6 -0.00716979 0.572767
51 7 -0.0398609 0.578999
51 8 -0.0754998 0.581695
51 9 -0.138472 0.572871
51 10 -0.15049 0.581874
51 11 -0.196945 0.567898
51 12 -0.199856 0.573045
51 13 -0.174582 0.566918
51 14 -0.157815 0.565634
51 15 -0.146983 0.569332
51 16 -0.128925 0.580875
51 17 -0.106867 0.584986
51 18 -0.0626655 0.59531
51 19 0.00127949 0.59397
51 20 0.0861425 0.586574
51 21 0.227122 0.552985
51 22 0.319254 0.521258
51 23 0.14312 0.555174
51 24 0.017593 0.554312
51 25 -0.000147436 0.55345
51 26 -0.0227498 0.586215
51 27 -0.0543212 0.577473
51 28 -0.0710951 0.56546
51 29 -0.0874139 0.565144
51 30 -0.0999184 0.559606
51 31 -0.109004 0.569394
51 32 -0.127689 0.58481
51 33 -0.137788 0.585748
51 34 -0.113742 0.587159
51 35 -0.0564824 0.584211
51 36 -0.0137526 0.579112
51 37 -0.0398541 0.581734
51 38 -0.0612985 0.581299
51 39 -0.103369 0.578361
51 40 -0.152074 0.572553
51 41 -0.172296 0.586092
51 42 -0.158222 0.581605
51 43 -0.162326 0.567
51 44 -0.169862 0.555988
51 45 -0.162855 0.555394
51 46 -0.105005 0.566481
51 47 0.00535475 0.572885
51 48 0.191052 0.563248
51 49 0.395668 0.510209
51 50 0.615866 0.417637
51 51 1 7.31591e-08
51 52 0.578528 0.461475
51 53 0.305489 0.55484
51 54 0.108468 0.585087
51 55 -0.0205872 0.588787
51 56 -0.102321 0.582964
51 57 -0.142964 0.580049
51 58 -0.159687 0.579505
51 59 -0.154511 0.58247
51 60 -0.13751 0.580327
51 61 -0.106001 0.577648
51 62 -0.0613332 0.579196
51 63 -0.0130723 0.57298
51 64 0.017116 0.579866
51 65 0.048383 0.585214
51 66 0.0789861 0.590754
51 67 0.103319 0.58884
51 68 0.109888 0.588089
51 69 0.107141 0.583329
51 70 0.0922362 0.574456

52 1 0.0567324 0.577254
52 2 0.0647376 0.566211
52 3 0.0651134 0.569658
52 4 0.0528673 0.572389
52 5 0.023372 0.577637
52 6 -0.0159932 0.577271
52 7 -0.0607471 0.572918
52 8 -0.103542 0.565796
52 9 -0.160308 0.56648
52 10 -0.148755 0.564765
52 11 -0.187634 0.565198
52 12 -0.193709 0.580486
52 13 -0.174034 0.575092
52 14 -0.163214 0.577256
52 15 -0.156158 0.575803
52 16 -0.133464 0.588439
52 17 -0.10807 0.592097
52 18 -0.0626724 0.597229
52 19 0.00208968 0.588267
52 20 0.0820596 0.573625
52 21 0.179717 0.541389
52 22 0.209236 0.553581
52 23 0.0530674 0.580873
52 24 -0.034544 0.581714
52 25 -0.010518 0.55657
52 26 0.00331311 0.567426
52 27 -0.0358512 0.582677
52 28 -0.0608497 0.574962
52 29 -0.0857131 0.564961
52 30 -0.105104 0.551025
52 31 -0.118067 0.55115
52 32 -0.139211 0.566701
52 33 -0.155682 0.584442
52 34 -0.14222 0.587506
52 35 -0.10222 0.583536
52 36 -0.0579052 0.584562
52 37 -0.0760258 0.572762
52 38 -0.084956 0.560624
52 39 -0.111599 0.551905
52 40 -0.150028 0.55429
52 41 -0.16871 0.585054
52 42 -0.144682 0.571441
52 43 -0.144502 0.560928
52 44 -0.146665 0.555087
52 45 -0.137102 0.561693
52 46 -0.0895802 0.572277
52 47 0.0115063 0.574439
52 48 0.195144 0.553749
52 49 0.402341 0.512293
52 50 0.443433 0.491457
52 51 0.578528 0.461475
52 52 1 7.2846e-08
52 53 0.557333 0.489311
52 54 0.270582 0.57031
52 55 0.0941662 0.590476
52 56 -0.0165916 0.591362
52 57 -0.0814004 0.58041
52 58 -0.111594 0.574604
52 59 -0.123907 0.574986
52 60 -0.115648 0.580244
52 61 -0.0933035 0.593696
52 62 -0.0565019 0.585764
52 63 -0.0244318 0.577232
52 64 -0.0173741 0.568681
52 65 0.00799041 0.578342
52 66 0.0430193 0.588866
52 67 0.074696 0.593475
52 68 0.0919262 0.589455
52 69 0.101439 0.584137
52 70 0.0929514 0.575148

53 1 0.0440979 0.575955
53 2 0.0523201 0.574734
53 3 0.0509338 0.586168
53 4 0.034482 0.587238
53 5 0.00205075 0.580931
53 6 -0.0396972 0.56701
53 7 -0.0849225 0.555618
53 8 -0.128765 0.543123
53 9 -0.18033 0.554561
53 10 -0.150983 0.559345
53 11 -0.177624 0.568176
53 12 -0.18134 0.57323
53 13 -0.168586 0.564941
53 14 -0.15979 0.564069
53 15 -0.147255 0.563844
53 16 -0.123107 0.575776
53 17 -0.0959019 0.587012
53 18 -0.0545161 0.597552
53 19 0.0051043 0.593299
53 20 0.0754944 0.578962
53 21 0.123108 0.566125
53 22 0.0969582 0.58368
53 23 -0.0257686 0.598909
53 24 -0.0334098 0.592604
53 25 0.0343366 0.552249
53 26 0.0777702 0.554756
53 27 -0.00300774 0.573841
53 28 -0.0452279 0.574782
53 29 -0.0785381 0.566059
53 30 -0.097633 0.557053
53 31 -0.112178 0.554657
53 32 -0.13523 0.570453
53 33 -0.162465 0.587315
53 34 -0.156589 0.57842
53 35 -0.139483 0.575171
53 36 -0.0931855 0.5917
53 37 -0.0965744 0.575318
53 38 -0.0929371 0.559224
53 39 -0.113417 0.548271
53 40 -0.145634 0.553777
53 41 -0.160632 0.582157
53 42 -0.129059 0.581646
53 43 -0.121031 0.576753
53 44 -0.112108 0.569271
53 45 -0.0884689 0.572977
53 46 -0.0366798 0.578558
53 47 0.0518445 0.567604
53 48 0.20888 0.532371
53 49 0.337057 0.523627
53 50 0.235335 0.526858
53 51 0.305489 0.55484
53 52 0.557333 0.489311
53 53 1 7.30254e-08
53 54 0.522403 0.491837
53 55 0.254123 0.577258
53 56 0.0953226 0.591709
53 57 -6.93198e-05 0.578856
53 58 -0.0596573 0.565103
53 59 -0.0956156 0.561478
53 60 -0.10565 0.566788
53 61 -0.0893005 0.580325
53 62 -0.0676326 0.577068
53 63 -0.0435762 0.566028
53 64 -0.0460212 0.557747
53 65 -0.0311506 0.574122
53 66 0.00214814 0.591996
53 67 0.0348127 0.592234
53 68 0.0647756 0.583843
53 69 0.0824532 0.571903
53 70 0.0799351 0.558199

54 1 0.0144872 0.574117
54 2 0.0157419 0.580418
54 3 0.0053137 0.58367
54 4 -0.0162661 0.579865
54 5 -0.0432291 0.572189
54 6 -0.0780944 0.558773
54 7 -0.110184 0.552397
54 8 -0.127995 0.549054
54 9 -0.156021 0.558591
54 10 -0.117862 0.572889
54 11 -0.124519 0.574842
54 12 -0.120145 0.577607
54 13 -0.109552 0.566192
54 14 -0.105181 0.560788
54 15 -0.107149 0.560784
54 16 -0.101788 0.568632
54 17 -0.0933821 0.579828
54 18 -0.0705497 0.59384
54 19 -0.0295583 0.59829
54 20 0.0188425 0.593349
54 21 0.0373644 0.588076
54 22 0.00385546 0.588235
54 23 -0.0612198 0.586862
54 24 -0.0324234 0.574221
54 25 0.0474088 0.554196
54 26 0.105963 0.56363
54 27 0.0157714 0.568188
54 28 -0.0379809 0.572307
54 29 -0.0640251 0.57209
54 30 -0.0739601 0.571603
54 31 -0.0753722 0.577186
54 32 -0.09073 0.588019
54 33 -0.119042 0.590588
54 34 -0.133193 0.576617
54 35 -0.141142 0.571716
54 36 -0.0931561 0.585798
54 37 -0.0834528 0.577672
54 38 -0.0746694 0.575089
54 39 -0.0823391 0.570043
54 40 -0.0998771 0.575767
54 41 -0.110392 0.58955
54 42 -0.0899499 0.592639
54 43 -0.0806243 0.586263
54 44 -0.0627535 0.580076
54 45 -0.019695 0.579751
54 46 0.0348179 0.576346
54 47 0.102951 0.560434
54 48 0.173569 0.538949
54 49 0.204982 0.54226
54 50 0.0634818 0.551669
54 51 0.108468 0.585087
54 52 0.270582 0.57031
54 53 0.522403 0.491837
54 54 1 7.26902e-08
54 55 0.534408 0.477412
54 56 0.260164 0.56677
54 57 0.103954 0.578388
54 58 0.0163035 0.571111
54 59 -0.0457636 0.569189
54 60 -0.0696268 0.569149
54 61 -0.0654963 0.56959
54 62 -0.0600778 0.570714
54 63 -0.0476344 0.565748
54 64 -0.0591739 0.569396
54 65 -0.0574289 0.58174
54 66 -0.0367449 0.594453
54 67 -0.019182 0.591311
54 68 0.00280241 0.582514
54 69 0.0215378 0.571712
54 70 0.0327449 0.557904

55 1 -0.00543675 0.576362
55 2 -0.0104498 0.584517
55 3 -0.0333255 0.580268
55 4 -0.0611959 0.571317
55 5 -0.089187 0.558723
55 6 -0.115597 0.549097
55 7 -0.130762 0.549817
55 8 -0.127348 0.556009
55 9 -0.129486 0.568824
55 10 -0.0827382 0.576385
55 11 -0.0676166 0.577109
55 12 -0.0536182 0.580687
55 13 -0.044462 0.568679
55 14 -0.0547094 0.563056
55 15 -0.0728037 0.56614
55 16 -0.0820779 0.575599
55 17 -0.0905214 0.58538
55 18 -0.0852965 0.590587
55 19 -0.0698141 0.594343
55 20 -0.0459848 0.586845
55 21 -0.0427385 0.586105
55 22 -0.0685943 0.581544
55 23 -0.0846999 0.578916
55 24 -0.0643721 0.571087
55 25 -0.00110399 0.557362
55 26 0.0510993 0.567729
55 27 -0.0138102 0.560944
55 28 -0.0460865 0.564165
55 29 -0.0580462 0.567765
55 30 -0.052343 0.572235
55 31 -0.0438169 0.580321
55 32 -0.0520188 0.590436
55 33 -0.0808848 0.591725
55 34 -0.104412 0.585287
55 35 -0.129888 0.575678
55 36 -0.0766604 0.582132
55 37 -0.0569421 0.576322
55 38 -0.039748 0.576387
55 39 -0.0377044 0.578707
55 40 -0.0498126 0.587089
55 41 -0.0599041 0.591921
55 42 -0.0568601 0.593388
55 43 -0.0454104 0.587387
55 44 -0.00604036 0.580755
55 45 0.0688942 0.575573
55 46 0.108305 0.565742
55 47 0.152412 0.544135
55 48 0.140471 0.545401
55 49 0.0844748 0.567095
55 50 -0.0368468 0.558638
55 51 -0.0205872 0.588787
55 52 0.0941662 0.590476
55 53 0.254123 0.577258
55 54 0.534408 0.477412
55 55 1 7.28822e-08
55 56 0.553338 0.46569
55 57 0.261793 0.561457
55 58 0.107225 0.573787
55 59 0.0178161 0.573078
55 60 -0.0237334 0.568266
55 61 -0.035579 0.563413
55 62 -0.0378372 0.568398
55 63 -0.0330027 0.564855
55 64 -0.0543533 0.568114
55 65 -0.0650324 0.578799
55 66 -0.0618028 0.591226
55 67 -0.0583279 0.591935
55 68 -0.0474893 0.586813
55 69 -0.0327118 0.579474
55 70 -0.0111328 0.564514

56 1 -0.0258895 0.57849
56 2 -0.0426699 0.589028
56 3 -0.077262 0.578896
56 4 -0.105374 0.56327
56 5 -0.129239 0.54859
56 6 -0.145716 0.540924
56 7 -0.144824 0.551299
56 8 -0.120421 0.563825
56 9 -0.0996635 0.575751
56 10 -0.0405337 0.573587
56 11 -0.00451754 0.573962
56 12 0.0100289 0.579514
56 13 0.00503253 0.565094
56 14 -0.0211143 0.564205
56 15 -0.0464382 0.572797
56 16 -0.0678252 0.585312
56 17 -0.0778312 0.590425
56 18 -0.0845967 0.588886
56 19 -0.0834429 0.586131
56 20 -0.0864262 0.57585
56 21 -0.106906 0.573633
56 22 -0.124774 0.571561
56 23 -0.0952511 0.572937
56 24 -0.0883736 0.572197
56 25 -0.0478104 0.558767
56 26 0.00306914 0.565073
56 27 -0.0296165 0.555892
56 28 -0.0367772 0.559484
56 29 -0.0371843 0.564789
56 30 -0.0270719 0.569615
56 31 -0.0177016 0.576766
56 32 -0.0275308 0.585645
56 33 -0.0540828 0.590781
56 34 -0.0810275 0.588956
56 35 -0.117684 0.581919
56 36 -0.0641268 0.578841
56 37 -0.0375608 0.576376
56 38 -0.00819776 0.576995
56 39 0.00302926 0.580152
56 40 -0.00306649 0.588278
56 41 -0.0151928 0.590219
56 42 -0.0158167 0.590228
56 43 0.00492671 0.582546
56 44 0.0622377 0.57746
56 45 0.135574 0.566448
56 46 0.151889 0.550671
56 47 0.1605 0.539706
56 48 0.102554 0.553825
56 49 0.000689136 0.573864
56 50 -0.091873 0.557352
56 51 -0.102321 0.582964
56 52 -0.0165916 0.591362
56 53 0.0953226 0.591709
56 54 0.260164 0.56677
56 55 0.553338 0.46569
56 56 1 7.2967e-08
56 57 0.555917 0.462074
56 58 0.271955 0.551445
56 59 0.115245 0.567903
56 60 0.0388195 0.56474
56 61 0.00611716 0.558191
56 62 -0.0114883 0.566726
56 63 -0.0226163 0.567959
56 64 -0.0543432 0.566454
56 65 -0.0748865 0.573526
56 66 -0.0857308 0.58638
56 67 -0.0945165 0.591659
56 68 -0.0948482 0.590483
56 69 -0.0810605 0.583955
56 70 -0.0500864 0.571679

57 1 -0.0543259 0.581026
57 2 -0.0835751 0.58389
57 3 -0.121927 0.566728
57 4 -0.151423 0.548637
57 5 -0.168263 0.539641
57 6 -0.165266 0.543346
57 7 -0.143444 0.564095
57 8 -0.101952 0.58108
57 9 -0.0554644 0.589131
57 10 0.0187848 0.578046
57 11 0.0779128 0.57053
57 12 0.0867082 0.577772
57 13 0.0389055 0.567054
57 14 -0.00184629 0.568243
57 15 -0.0310466 0.581572
57 16 -0.0599127 0.590291
57 17 -0.0754136 0.59076
57 18 -0.0888494 0.582839
57 19 -0.0912446 0.577972
57 20 -0.113332 0.567639
57 21 -0.1497 0.56658
57 22 -0.157562 0.562148
57 23 -0.100502 0.559296
57 24 -0.0967089 0.567067
57 25 -0.0701782 0.564732
57 26 -0.0195104 0.569474
57 27 -0.0301912 0.559447
57 28 -0.0211985 0.558319
57 29 -0.0162496 0.565949
57 30 -0.00645117 0.569452
57 31 -0.00231168 0.575724
57 32 -0.0103306 0.582396
57 33 -0.0336093 0.587455
57 34 -0.0561488 0.593536
57 35 -0.0960056 0.587119
57 36 -0.0506457 0.572801
57 37 -0.0170513 0.574601
57 38 0.0161721 0.579014
57 39 0.0397924 0.587855
57 40 0.0512484 0.591358
57 41 0.0412307 0.587044
57 42 0.0557078 0.582907
57 43 0.098155 0.575398
57 44 0.149045 0.56525
57 45 0.16928 0.547882
57 46 0.167632 0.545415
57 47 0.145869 0.549695
57 48 0.0539655 0.57002
57 49 -0.0520962 0.581062
57 50 -0.118105 0.571872
57 51 -0.142964 0.580049
57 52 -0.0814004 0.58041
57 53 -6.93198e-05 0.578856
57 54 0.103954 0.578388
57 55 0.261793 0.561457
57 56 0.555917 0.462074
57 57 1 7.2794e-08
57 58 0.562096 0.45497
57 59 0.271418 0.549771
57 60 0.124091 0.56395
57 61 0.0566191 0.559376
57 62 0.0160686 0.569767
57 63 -0.0125035 0.573197
57 64 -0.0550394 0.572021
57 65 -0.0837264 0.573394
57 66 -0.102962 0.580301
57 67 -0.124398 0.585922
57 68 -0.136413 0.588904
57 69 -0.129918 0.588563
57 70 -0.0970628 0.583437

58 1 -0.0905541 0.581166
58 2 -0.125066 0.573241
58 3 -0.159671 0.552433
58 4 -0.18011 0.543101
58 5 -0.184127 0.54903
58 6 -0.167573 0.561048
58 7 -0.126527 0.580204
58 8 -0.0634329 0.596244
58 9 0.00570562 0.589464
58 10 0.0915064 0.583891
58 11 0.169452 0.566772
58 12 0.163479 0.571433
58 13 0.0749451 0.574302
58 14 0.0187975 0.577982
58 15 -0.0193427 0.585781
58 16 -0.05549 0.58977
58 17 -0.0734554 0.584159
58 18 -0.08675 0.577149
58 19 -0.0996282 0.572621
58 20 -0.132248 0.568989
58 21 -0.175235 0.566072
58 22 -0.182359 0.55634
58 23 -0.110872 0.552534
58 24 -0.0995463 0.560331
58 25 -0.0778712 0.570983
58 26 -0.0208483 0.581759
58 27 -0.00957112 0.574004
58 28 0.006587 0.563946
58 29 0.011572 0.567328
58 30 0.0149698 0.570678
58 31 0.0164822 0.575244
58 32 0.0137407 0.580911
58 33 -0.00418625 0.582036
58 34 -0.0241501 0.587502
58 35 -0.0649565 0.585776
58 36 -0.0344777 0.570022
58 37 0.00434048 0.58021
58 38 0.0416666 0.584244
58 39 0.0842604 0.588719
58 40 0.11374 0.582768
58 41 0.10312 0.579775
58 42 0.137149 0.571055
58 43 0.174147 0.562677
58 44 0.166412 0.547827
58 45 0.159973 0.546673
58 46 0.139831 0.557405
58 47 0.0931451 0.571805
58 48 -0.0055707 0.588398
58 49 -0.0975123 0.581784
58 50 -0.137481 0.58217
58 51 -0.159687 0.579505
58 52 -0.111594 0.574604
58 53 -0.0596573 0.565103
58 54 0.0163035 0.571111
58 55 0.107225 0.573787
58 56 0.271955 0.551445
58 57 0.562096 0.45497
58 58 1 7.30323e-08
58 59 0.544715 0.463959
58 60 0.257073 0.555827
58 61 0.133456 0.566052
58 62 0.0664248 0.5758
58 63 0.0119413 0.577108
58 64 -0.0483537 0.579195
58 65 -0.0870743 0.575149
58 66 -0.115356 0.573348
58 67 -0.146929 0.572634
58 68 -0.172735 0.574246
58 69 -0.175984 0.579242
58 70 -0.143018 0.581037

59 1 -0.124141 0.575965
59 2 -0.158047 0.559097
59 3 -0.189919 0.543443
59 4 -0.19678 0.546299
59 5 -0.184331 0.560275
59 6 -0.149903 0.577279
59 7 -0.0889624 0.588479
59 8 -0.0125886 0.597466
59 9 0.068947 0.581413
59 10 0.163482 0.58244
59 11 0.25081 0.558558
59 12 0.217932 0.567708
59 13 0.103706 0.581358
59 14 0.0359716 0.584512
59 15 -0.00500473 0.585599
59 16 -0.0490342 0.587516
59 17 -0.0664397 0.579854
59 18 -0.0832379 0.578703
59 19 -0.102748 0.575676
59 20 -0.136858 0.574929
59 21 -0.178602 0.566129
59 22 -0.188161 0.554656
59 23 -0.115686 0.553213
59 24 -0.0982982 0.555002
59 25 -0.0810898 0.569366
59 26 -0.0249234 0.589428
59 27 0.00780074 0.585127
59 28 0.0244772 0.572011
59 29 0.0312458 0.574509
59 30 0.0283913 0.570635
59 31 0.0271049 0.577022
59 32 0.0341165 0.58325
59 33 0.0309235 0.579755
59 34 0.0186021 0.58242
59 35 -0.0254309 0.582085
59 36 -0.0121028 0.569886
59 37 0.0319858 0.580298
59 38 0.0765657 0.583266
59 39 0.131033 0.580655
59 40 0.17685 0.56913
59 41 0.160018 0.574948
59 42 0.183792 0.564317
59 43 0.175699 0.551315
59 44 0.157203 0.5498
59 45 0.120609 0.559623
59 46 0.080717 0.572625
59 47 0.0287562 0.584487
59 48 -0.0520372 0.590334
59 49 -0.124236 0.575583
59 50 -0.138176 0.589451
59 51 -0.154511 0.58247
59 52 -0.123907 0.574986
59 53 -0.0956156 0.561478
59 54 -0.0457636 0.569189
59 55 0.0178161 0.573078
59 56 0.115245 0.567903
59 57 0.271418 0.549771
59 58 0.544715 0.463959
59 59 1 7.28541e-08
59 60 0.509217 0.484235
59 61 0.274866 0.556899
59 62 0.151694 0.5752
59 63 0.0647056 0.579572
59 64 -0.0184678 0.586887
59 65 -0.0706386 0.581202
59 66 -0.113758 0.574813
59 67 -0.159752 0.567111
59 68 -0.194864 0.56742
59 69 -0.20637 0.569439
59 70 -0.17694 0.574599

60 1 -0.138396 0.568572
60 2 -0.166437 0.549502
60 3 -0.189225 0.548113
60 4 -0.18647 0.55871
60 5 -0.163124 0.575661
60 6 -0.115375 0.587783
60 7 -0.043467 0.588797
60 8 0.0295603 0.588827
60 9 0.114503 0.571965
60 10 0.217827 0.567928
60 11 0.291606 0.551119
60 12 0.233357 0.570494
60 13 0.120565 0.590316
60 14 0.0567804 0.5899
60 15 0.0108085 0.583187
60 16 -0.0352075 0.580667
60 17 -0.0605075 0.575223
60 18 -0.0843074 0.579415
60 19 -0.105675 0.577422
60 20 -0.133315 0.57789
60 21 -0.164523 0.563024
60 22 -0.175578 0.56002
60 23 -0.113637 0.561554
60 24 -0.101536 0.559878
60 25 -0.0906596 0.570893
60 26 -0.0382409 0.589
60 27 -0.00187531 0.592148
60 28 0.0173874 0.583556
60 29 0.0207156 0.580151
60 30 0.0163544 0.574556
60 31 0.0245079 0.577228
60 32 0.04038 0.581851
60 33 0.0532255 0.581495
60 34 0.0489699 0.578718
60 35 0.00819065 0.579074
60 36 0.0024962 0.57385
60 37 0.0624209 0.574165
60 38 0.111676 0.574453
60 39 0.173606 0.562856
60 40 0.216808 0.551201
60 41 0.187267 0.569167
60 42 0.179439 0.559728
60 43 0.146238 0.555504
60 44 0.116925 0.561611
60 45 0.0620811 0.573208
60 46 0.0194075 0.585501
60 47 -0.022043 0.591178
60 48 -0.0820196 0.586551
60 49 -0.12819 0.570291
60 50 -0.127546 0.590309
60 51 -0.13751 0.580327
60 52 -0.115648 0.580244
60 53 -0.10565 0.566788
60 54 -0.0696268 0.569149
60 55 -0.0237334 0.568266
60 56 0.0388195 0.56474
60 57 0.124091 0.56395
60 58 0.257073 0.555827
60 59 0.509217 0.484235
60 60 1 7.29098e-08
60 61 0.536657 0.475098
60 62 0.29285 0.558586
60 63 0.140189 0.579999
60 64 0.0247747 0.586577
60 65 -0.0548574 0.586351
60 66 -0.113897 0.576423
60 67 -0.166427 0.567473
60 68 -0.20482 0.561674
60 69 -0.219265 0.562465
60 70 -0.190884 0.572242

61 1 -0.140393 0.564183
61 2 -0.160374 0.541568
61 3 -0.174333 0.55431
61 4 -0.161471 0.572548
61 5 -0.131968 0.588016
61 6 -0.077314 0.596367
61 7 -0.0120268 0.588209
61 8 0.046103 0.580345
61 9 0.128873 0.569093
61 10 0.230504 0.557089
61 11 0.260967 0.558654
61 12 0.194743 0.583393
61 13 0.100535 0.600648
61 14 0.0467911 0.599634
61 15 0.0095127 0.587497
61 16 -0.0352602 0.5809
61 17 -0.0622887 0.578172
61 18 -0.0864975 0.580765
61 19 -0.102591 0.575956
61 20 -0.127378 0.572481
61 21 -0.146168 0.55284
61 22 -0.151308 0.559982
61 23 -0.0998317 0.56993
61 24 -0.0989184 0.569903
61 25 -0.0944466 0.570843
61 26 -0.0480462 0.579968
61 27 -0.032483 0.598549
61 28 -0.0142637 0.592778
61 29 -0.0101165 0.586708
61 30 -0.0107815 0.571828
61 31 -0.000365704 0.569041
61 32 0.0258749 0.571221
61 33 0.0449967 0.57639
61 34 0.0514587 0.578302
61 35 0.0294321 0.575622
61 36 0.0185144 0.578731
61 37 0.102083 0.569455
61 38 0.165476 0.556528
61 39 0.216285 0.538815
61 40 0.220189 0.536144
61 41 0.165492 0.570756
61 42 0.134101 0.559479
61 43 0.104688 0.558057
61 44 0.0717494 0.563473
61 45 0.024913 0.578512
61 46 -0.00476511 0.592581
61 47 -0.0348589 0.594315
61 48 -0.0732844 0.585709
61 49 -0.0987246 0.577675
61 50 -0.093859 0.592411
61 51 -0.106001 0.577648
61 52 -0.0933035 0.593696
61 53 -0.0893005 0.580325
61 54 -0.0654963 0.56959
61 55 -0.035579 0.563413
61 56 0.00611716 0.558191
61 57 0.0566191 0.559376
61 58 0.133456 0.566052
61 59 0.274866 0.556899
61 60 0.536657 0.475098
61 61 1 7.30275e-08
61 62 0.545755 0.477296
61 63 0.285123 0.562778
61 64 0.109043 0.580795
61 65 -0.0132259 0.583435
61 66 -0.104123 0.573638
61 67 -0.169887 0.566509
61 68 -0.215501 0.557293
61 69 -0.226653 0.554723
61 70 -0.20098 0.568653

62 1 -0.13597 0.565327
62 2 -0.148565 0.555214
62 3 -0.149145 0.563657
62 4 -0.13092 0.572641
62 5 -0.0940131 0.578746
62 6 -0.032688 0.584608
62 7 0.040125 0.580885
62 8 0.087089 0.578482
62 9 0.136136 0.572925
62 10 0.169453 0.566792
62 11 0.149453 0.570634
62 12 0.108119 0.584951
62 13 0.0437275 0.593984
62 14 0.00676218 0.590069
62 15 -0.0215216 0.582636
62 16 -0.0514271 0.579008
62 17 -0.0718132 0.577021
62 18 -0.0924743 0.576329
62 19 -0.0986234 0.574296
62 20 -0.113747 0.569274
62 21 -0.115192 0.56172
62 22 -0.105701 0.566624
62 23 -0.0702112 0.57145
62 24 -0.0815191 0.572865
62 25 -0.0890678 0.57653
62 26 -0.0612049 0.578145
62 27 -0.0561869 0.589777
62 28 -0.0514523 0.587816
62 29 -0.0480623 0.583684
62 30 -0.049165 0.577605
62 31 -0.0358207 0.574415
62 32 -0.00432935 0.571801
62 33 0.0241643 0.575752
62 34 0.0651478 0.577796
62 35 0.0955334 0.573519
62 36 0.0794197 0.574575
62 37 0.180042 0.557167
62 38 0.244561 0.54352
62 39 0.258626 0.538561
62 40 0.195869 0.552083
62 41 0.107532 0.574093
62 42 0.0716802 0.570083
62 43 0.0454788 0.568337
62 44 0.0263193 0.571462
62 45 0.0109145 0.579575
62 46 0.00149688 0.5858
62 47 -0.0140954 0.58312
62 48 -0.0409052 0.58106
62 49 -0.0571124 0.578994
62 50 -0.0488879 0.590439
62 51 -0.0613332 0.579196
62 52 -0.0565019 0.585764
62 53 -0.0676326 0.577068
62 54 -0.0600778 0.570714
62 55 -0.0378372 0.568398
62 56 -0.0114883 0.566726
62 57 0.0160686 0.569767
62 58 0.0664248 0.5758
62 59 0.151694 0.5752
62 60 0.29285 0.558586
62 61 0.545755 0.477296
62 62 1 7.28147e-08
62 63 0.518801 0.479013
62 64 0.257948 0.558088
62 65 0.0887307 0.579822
62 66 -0.0434501 0.577678
62 67 -0.1466 0.571691
62 68 -0.217344 0.560603
62 69 -0.237054 0.556625
62 70 -0.213951 0.566016

63 1 -0.106351 0.570514
63 2 -0.115957 0.564934
63 3 -0.1208 0.566182
63 4 -0.107346 0.569579
63 5 -0.0742015 0.573133
63 6 -0.0114475 0.580322
63 7 0.0625138 0.580129
63 8 0.0996243 0.58179
63 9 0.119353 0.582591
63 10 0.0817502 0.570199
63 11 0.0525673 0.572459
63 12 0.0257204 0.584822
63 13 -0.00595262 0.591637
63 14 -0.0281147 0.589777
63 15 -0.0462291 0.586028
63 16 -0.0706925 0.580862
63 17 -0.0924818 0.57354
63 18 -0.10927 0.562905
63 19 -0.103065 0.561141
63 20 -0.0978606 0.557838
63 21 -0.0780896 0.559594
63 22 -0.0462036 0.564765
63 23 -0.0223771 0.567246
63 24 -0.0508999 0.576366
63 25 -0.0787375 0.585026
63 26 -0.073989 0.573264
63 27 -0.0917673 0.582604
63 28 -0.102657 0.583264
63 29 -0.100299 0.583904
63 30 -0.102501 0.580681
63 31 -0.0871501 0.575035
63 32 -0.0473076 0.566702
63 33 0.0138789 0.570663
63 34 0.0864209 0.578494
63 35 0.170932 0.566833
63 36 0.199204 0.555442
63 37 0.293987 0.526296
63 38 0.325086 0.518123
63 39 0.279153 0.541613
63 40 0.152844 0.567033
63 41 0.0490493 0.573355
63 42 0.0078164 0.565244
63 43 -0.00956771 0.56756
63 44 -0.00770369 0.57467
63 45 0.00292332 0.581261
63 46 0.0130516 0.585095
63 47 0.0144559 0.57896
63 48 0.00207744 0.58256
63 49 -0.00140876 0.584713
63 50 0.00465277 0.594631
63 51 -0.0130723 0.57298
63 52 -0.0244318 0.577232
63 53 -0.0435762 0.566028
63 54 -0.0476344 0.565748
63 55 -0.0330027 0.564855
63 56 -0.0226163 0.567959
63 57 -0.0125035 0.573197
63 58 0.0119413 0.577108
63 59 0.0647056 0.579572
63 60 0.140189 0.579999
63 61 0.285123 0.562778
63 62 0.518801 0.479013
63 63 1 7.27968e-08
63 64 0.51883 0.472973
63 65 0.238136 0.55955
63 66 0.028991 0.57412
63 67 -0.120816 0.571244
63 68 -0.209756 0.566133
63 69 -0.240295 0.565224
63 70 -0.217715 0.577895

64 1 -0.0920077 0.571156
64 2 -0.103972 0.565386
64 3 -0.108514 0.563318
64 4 -0.0837881 0.56733
64 5 -0.0226276 0.575456
64 6 0.0565744 0.583262
64 7 0.114833 0.583407
64 8 0.149611 0.577205
64 9 0.156912 0.568456
64 10 0.0443146 0.585765
64 11 -0.00880092 0.582728
64 12 -0.0474449 0.581385
64 13 -0.0569656 0.585144
64 14 -0.0703596 0.580808
64 15 -0.0853946 0.576104
64 16 -0.102043 0.570616
64 17 -0.113037 0.566186
64 18 -0.114874 0.565829
64 19 -0.0942648 0.573001
64 20 -0.0664074 0.578674
64 21 -0.0245885 0.580725
64 22 0.0202063 0.575611
64 23 0.0304949 0.566631
64 24 -0.00536113 0.564556
64 25 -0.0519128 0.580608
64 26 -0.0789454 0.585211
64 27 -0.0979893 0.580739
64 28 -0.128495 0.572952
64 29 -0.142075 0.577402
64 30 -0.1516 0.577234
64 31 -0.138326 0.579262
64 32 -0.0870572 0.580012
64 33 0.0185897 0.571165
64 34 0.151295 0.564879
64 35 0.324868 0.527646
64 36 0.380764 0.508536
64 37 0.392018 0.511122
64 38 0.298648 0.545604
64 39 0.18055 0.572868
64 40 0.0478425 0.581033
64 41 -0.026215 0.57681
64 42 -0.0349605 0.57546
64 43 -0.0315008 0.573838
64 44 -0.0141127 0.577476
64 45 0.00413771 0.578706
64 46 0.0157492 0.578695
64 47 0.0182714 0.58095
64 48 0.0231964 0.585572
64 49 0.0264822 0.572971
64 50 0.0378334 0.591338
64 51 0.017116 0.579866
64 52 -0.0173741 0.568681
64 53 -0.0460212 0.557747
64 54 -0.0591739 0.569396
64 55 -0.0543533 0.568114
64 56 -0.0543432 0.566454
64 57 -0.0550394 0.572021
64 58 -0.0483537 0.579195
64 59 -0.0184678 0.586887
64 60 0.0247747 0.586577
64 61 0.109043 0.580795
64 62 0.257948 0.558088
64 63 0.51883 0.472973
64 64 1 7.31397e-08
64 65 0.519338 0.471624
64 66 0.182521 0.564803
64 67 -0.0320236 0.574273
64 68 -0.158243 0.566791
64 69 -0.213511 0.560665
64 70 -0.209682 0.565865

65 1 -0.0771352 0.571679
65 2 -0.108408 0.565968
65 3 -0.104027 0.569523
65 4 -0.0621074 0.573693
65 5 0.019863 0.574929
65 6 0.0908422 0.570088
65 7 0.128539 0.557532
65 8 0.160732 0.556084
65 9 0.134109 0.562741
65 10 0.00341983 0.581502
65 11 -0.0553063 0.583027
65 12 -0.0976279 0.582849
65 13 -0.0970193 0.578227
65 14 -0.108442 0.568837
65 15 -0.118001 0.563496
65 16 -0.117194 0.566157
65 17 -0.112738 0.569644
65 18 -0.0922672 0.581684
65 19 -0.056951 0.591265
65 20 -0.014964 0.589636
65 21 0.0366634 0.582883
65 22 0.0814086 0.578121
65 23 0.0717155 0.572652
65 24 0.0369721 0.563219
65 25 -0.00761993 0.567755
65 26 -0.0604232 0.582069
65 27 -0.0800194 0.576335
65 28 -0.114833 0.571668
65 29 -0.137225 0.57393
65 30 -0.159936 0.572873
65 31 -0.164876 0.577566
65 32 -0.135197 0.583684
65 33 -0.0343741 0.583981
65 34 0.108529 0.57505
65 35 0.332281 0.528507
65 36 0.365426 0.520887
65 37 0.238458 0.55531
65 38 0.128479 0.572823
65 39 0.0316699 0.580222
65 40 -0.0522835 0.581559
65 41 -0.0951241 0.583058
65 42 -0.0595444 0.586386
65 43 -0.0287858 0.581713
65 44 -0.00673307 0.580812
65 45 0.00963889 0.579317
65 46 0.0170003 0.57908
65 47 0.0303995 0.571572
65 48 0.0408536 0.568857
65 49 0.0503643 0.564661
65 50 0.0626731 0.577387
65 51 0.048383 0.585214
65 52 0.00799041 0.578342
65 53 -0.0311506 0.574122
65 54 -0.0574289 0.58174
65 55 -0.0650324 0.578799
65 56 -0.0748865 0.573526
65 57 -0.0837264 0.573394
65 58 -0.0870743 0.575149
65 59 -0.0706386 0.581202
65 60 -0.0548574 0.586351
65 61 -0.0132259 0.583435
65 62 0.0887307 0.579822
65 63 0.238136 0.55955
65 64 0.519338 0.471624
65 65 1 7.28619e-08
65 66 0.490149 0.485241
65 67 0.170906 0.571102
65 68 -0.0158988 0.582512
65 69 -0.114695 0.573087
65 70 -0.15098 0.563326

66 1 -0.0603103 0.573346
66 2 -0.100597 0.571063
66 3 -0.0776295 0.573941
66 4 -0.0132259 0.573571
66 5 0.0694671 0.56337
66 6 0.104394 0.545949
66 7 0.105568 0.542428
66 8 0.0771435 0.554717
66 9 0.00488219 0.572863
66 10 -0.0762254 0.579042
66 11 -0.114353 0.58076
66 12 -0.133373 0.58333
66 13 -0.114168 0.571891
66 14 -0.114606 0.558854
66 15 -0.108741 0.558418
66 16 -0.0874495 0.572268
66 17 -0.0602615 0.584911
66 18 -0.0284936 0.60143
66 19 0.001848 0.605085
66 20 0.0435448 0.594748
66 21 0.0854506 0.584612
66 22 0.116845 0.578141
66 23 0.0893272 0.57424
66 24 0.0621238 0.56312
66 25 0.0280631 0.553068
66 26 -0.0285853 0.57825
66 27 -0.0437256 0.570006
66 28 -0.072044 0.568014
66 29 -0.100558 0.569389
66 30 -0.133768 0.565378
66 31 -0.152341 0.574319
66 32 -0.157633 0.58499
66 33 -0.1225 0.592045
66 34 -0.038133 0.591153
66 35 0.133117 0.575208
66 36 0.128706 0.57503
66 37 0.042863 0.580728
66 38 -0.0143039 0.579021
66 39 -0.0656173 0.575169
66 40 -0.106202 0.580366
66 41 -0.123632 0.59517
66 42 -0.0743342 0.594401
66 43 -0.0429722 0.586736
66 44 -0.0190362 0.581035
66 45 -0.00621222 0.576041
66 46 0.0066744 0.572917
66 47 0.0264556 0.559901
66 48 0.0504 0.554235
66 49 0.0712363 0.558025
66 50 0.0863601 0.561341
66 51 0.0789861 0.590754
66 52 0.0430193 0.588866
66 53 0.00214814 0.591996
66 54 -0.0367449 0.594453
66 55 -0.0618028 0.591226
66 56 -0.0857308 0.58638
66 57 -0.102962 0.580301
66 58 -0.115356 0.573348
66 59 -0.113758 0.574813
66 60 -0.113897 0.576423
66 61 -0.104123 0.573638
66 62 -0.0434501 0.577678
66 63 0.028991 0.57412
66 64 0.182521 0.564803
66 65 0.490149 0.485241
66 66 1 7.27211e-08
66 67 0.530719 0.473667
66 68 0.221622 0.568904
66 69 0.050107 0.579264
66 70 -0.0494441 0.564001

67 1 -0.0387353 0.572132
67 2 -0.0698957 0.575308
67 3 -0.0248407 0.578448
67 4 0.0410591 0.570442
67 5 0.071404 0.546329
67 6 0.0846607 0.537206
67 7 0.0564981 0.547758
67 8 -0.0116648 0.563563
67 9 -0.102291 0.576711
67 10 -0.147142 0.565699
67 11 -0.16234 0.567818
67 12 -0.150547 0.583993
67 13 -0.116771 0.5728
67 14 -0.0958588 0.56405
67 15 -0.073396 0.566355
67 16 -0.02831 0.582465
67 17 0.00705216 0.59535
67 18 0.041112 0.601852
67 19 0.0572909 0.598504
67 20 0.0844411 0.584983
67 21 0.118996 0.572957
67 22 0.124577 0.571923
67 23 0.082425 0.569805
67 24 0.0632485 0.567283
67 25 0.0424608 0.55291
67 26 -0.0112505 0.569
67 27 -0.0217684 0.566312
67 28 -0.0419148 0.567757
67 29 -0.063718 0.572401
67 30 -0.0915174 0.569508
67 31 -0.115429 0.572771
67 32 -0.14156 0.58188
67 33 -0.155212 0.590264
67 34 -0.131099 0.593787
67 35 -0.0379281 0.590957
67 36 -0.0365455 0.580543
67 37 -0.0885433 0.568139
67 38 -0.111797 0.56312
67 39 -0.128702 0.566135
67 40 -0.13213 0.580337
67 41 -0.123959 0.597193
67 42 -0.0873133 0.592508
67 43 -0.0664359 0.580823
67 44 -0.0475211 0.575485
67 45 -0.0400493 0.57444
67 46 -0.0196718 0.572694
67 47 0.01301 0.554129
67 48 0.0478222 0.549822
67 49 0.0787358 0.563678
67 50 0.0951406 0.566455
67 51 0.103319 0.58884
67 52 0.074696 0.593475
67 53 0.0348127 0.592234
67 54 -0.019182 0.591311
67 55 -0.0583279 0.591935
67 56 -0.0945165 0.591659
67 57 -0.124398 0.585922
67 58 -0.146929 0.572634
67 59 -0.159752 0.567111
67 60 -0.166427 0.567473
67 61 -0.169887 0.566509
67 62 -0.1466 0.571691
67 63 -0.120816 0.571244
67 64 -0.0320236 0.574273
67 65 0.170906 0.571102
67 66 0.530719 0.473667
67 67 1 7.28306e-08
67 68 0.567038 0.455274
67 69 0.272377 0.557375
67 70 0.0921697 0.570819

68 1 -0.00612917 0.576405
68 2 -0.0100317 0.58236
68 3 0.0368084 0.57557
68 4 0.0602592 0.554883
68 5 0.0609217 0.542792
68 6 0.0393231 0.549635
68 7 -0.0176307 0.563322
68 8 -0.0909402 0.573372
68 9 -0.166696 0.580557
68 10 -0.194081 0.555542
68 11 -0.197444 0.557768
68 12 -0.162076 0.583027
68 13 -0.105906 0.577167
68 14 -0.0646762 0.572515
68 15 -0.0250085 0.58208
68 16 0.0243977 0.593713
68 17 0.0604714 0.597547
68 18 0.0834491 0.591731
68 19 0.0880925 0.58277
68 20 0.103574 0.568546
68 21 0.120754 0.563079
68 22 0.112624 0.562358
68 23 0.0658166 0.561194
68 24 0.0466768 0.569909
68 25 0.037158 0.561671
68 26 -0.0110297 0.566793
68 27 -0.0206862 0.567657
68 28 -0.0248939 0.56868
68 29 -0.0365957 0.573353
68 30 -0.0519451 0.567655
68 31 -0.0740335 0.572379
68 32 -0.10683 0.574867
68 33 -0.145556 0.585309
68 34 -0.163579 0.592075
68 35 -0.144984 0.585672
68 36 -0.127885 0.569105
68 37 -0.163012 0.5564
68 38 -0.16794 0.553522
68 39 -0.167016 0.565302
68 40 -0.152936 0.580182
68 41 -0.124802 0.593534
68 42 -0.109097 0.580096
68 43 -0.0964137 0.57053
68 44 -0.0813049 0.566581
68 45 -0.0718282 0.569386
68 46 -0.0478627 0.568451
68 47 -0.010109 0.556167
68 48 0.0408195 0.561868
68 49 0.0823497 0.57781
68 50 0.0953642 0.578281
68 51 0.109888 0.588089
68 52 0.0919262 0.589455
68 53 0.0647756 0.583843
68 54 0.00280241 0.582514
68 55 -0.0474893 0.586813
68 56 -0.0948482 0.590483
68 57 -0.136413 0.588904
68 58 -0.172735 0.574246
68 59 -0.194864 0.56742
68 60 -0.20482 0.561674
68 61 -0.215501 0.557293
68 62 -0.217344 0.560603
68 63 -0.209756 0.566133
68 64 -0.158243 0.566791
68 65 -0.0158988 0.582512
68 66 0.221622 0.568904
68 67 0.567038 0.455274
68 68 1 7.28159e-08
68 69 0.595877 0.442296
68 70 0.309464 0.551861

69 1 0.0366918 0.579205
69 2 0.0509632 0.584067
69 3 0.0806014 0.561896
69 4 0.0782105 0.546474
69 5 0.0455543 0.551997
69 6 -0.0107011 0.564432
69 7 -0.0792503 0.575388
69 8 -0.129577 0.586538
69 9 -0.183833 0.585833
69 10 -0.20756 0.555605
69 11 -0.203348 0.553492
69 12 -0.164278 0.579646
69 13 -0.0923591 0.581151
69 14 -0.0380404 0.580701
69 15 0.0093211 0.592215
69 16 0.0547668 0.60062
69 17 0.0835153 0.59529
69 18 0.0957392 0.581092
69 19 0.0904951 0.567152
69 20 0.0953032 0.558231
69 21 0.105087 0.557149
69 22 0.0917815 0.556152
69 23 0.0446168 0.55609
69 24 0.0260683 0.572538
69 25 0.0209533 0.572431
69 26 -0.0112549 0.568195
69 27 -0.0267224 0.570521
69 28 -0.0239346 0.569615
69 29 -0.0298259 0.570498
69 30 -0.0351316 0.565713
69 31 -0.0451704 0.568452
69 32 -0.0716733 0.568185
69 33 -0.117519 0.577393
69 34 -0.15364 0.589685
69 35 -0.187513 0.578569
69 36 -0.16155 0.559789
69 37 -0.190582 0.55281
69 38 -0.189637 0.553183
69 39 -0.184703 0.567106
69 40 -0.167261 0.578783
69 41 -0.134432 0.58403
69 42 -0.123468 0.566913
69 43 -0.120027 0.560988
69 44 -0.106846 0.559713
69 45 -0.0920252 0.562834
69 46 -0.0627476 0.566523
69 47 -0.0188423 0.561323
69 48 0.0363578 0.577397
69 49 0.0832482 0.587178
69 50 0.0915023 0.588538
69 51 0.107141 0.583329
69 52 0.101439 0.584137
69 53 0.0824532 0.571903
69 54 0.0215378 0.571712
69 55 -0.0327118 0.579474
69 56 -0.0810605 0.583955
69 57 -0.129918 0.588563
69 58 -0.175984 0.579242
69 59 -0.20637 0.569439
69 60 -0.219265 0.562465
69 61 -0.226653 0.554723
69 62 -0.237054 0.556625
69 63 -0.240295 0.565224
69 64 -0.213511 0.560665
69 65 -0.114695 0.573087
69 66 0.050107 0.579264
69 67 0.272377 0.557375
69 68 0.595877 0.442296
69 69 1 7.26641e-08
69 70 0.632657 0.426572

70 1 0.099143 0.573027
70 2 0.106032 0.567475
70 3 0.0942879 0.558104
70 4 0.0519635 0.558955
70 5 -0.0077517 0.568908
70 6 -0.0648631 0.579982
70 7 -0.113106 0.586687
70 8 -0.136272 0.595625
70 9 -0.169789 0.587999
70 10 -0.183374 0.558609
70 11 -0.174508 0.556958
70 12 -0.144087 0.578573
70 13 -0.0746027 0.5904
70 14 -0.0177527 0.593172
70 15 0.0232753 0.601202
70 16 0.0545445 0.598924
70 17 0.0687371 0.587629
70 18 0.0747447 0.565194
70 19 0.0682401 0.550009
70 20 0.0716269 0.546641
70 21 0.0773179 0.552332
70 22 0.0649453 0.554945
70 23 0.0242749 0.555234
70 24 0.00707329 0.575828
70 25 0.0037674 0.590472
70 26 -0.0169796 0.570228
70 27 -0.040329 0.578688
70 28 -0.0393978 0.578304
70 29 -0.0383514 0.577388
70 30 -0.0369396 0.572031
70 31 -0.0383036 0.568293
70 32 -0.0559558 0.558538
70 33 -0.0903201 0.56471
70 34 -0.128713 0.582765
70 35 -0.187998 0.569977
70 36 -0.164092 0.549748
70 37 -0.18546 0.548892
70 38 -0.179455 0.552418
70 39 -0.174072 0.5674
70 40 -0.16122 0.569831
70 41 -0.128656 0.567208
70 42 -0.124777 0.553091
70 43 -0.116713 0.552507
70 44 -0.102371 0.561162
70 45 -0.0810748 0.568556
70 46 -0.0497967 0.575604
70 47 -0.0095593 0.576725
70 48 0.0390757 0.593416
70 49 0.0790567 0.595499
70 50 0.0809773 0.603435
70 51 0.0922362 0.574456
70 52 0.0929514 0.575148
70 53 0.0799351 0.558199
70 54 0.0327449 0.557904
70 55 -0.0111328 0.564514
70 56 -0.0500864 0.571679
70 57 -0.0970628 0.583437
70 58 -0.143018 0.581037
70 59 -0.17694 0.574599
70 60 -0.190884 0.572242
70 61 -0.20098 0.568653
70 62 -0.213951 0.566016
70 63 -0.217715 0.577895
70 64 -0.209682 0.565865
70 65 -0.15098 0.563326
70 66 -0.0494441 0.564001
70 67 0.0921697 0.570819
70 68 0.309464 0.551861
70 69 0.632657 0.426572
70 70 1 7.33325e-08
