# Supplementary material for: Potential effects of metal ion induced two-state allostery on the regulatory mechanism of add adenine riboswitch
Source: Commun Biol. 2022 Oct 22;5:1120. doi: 10.1038/s42003-022-04096-z (PMC9588036; doi:10.1038/s42003-022-04096-z)
Supplement: Supplementary file 5 — Supplementary Data 2 [file 42003_2022_4096_MOESM5_ESM.zip › Supplementary Data 2/fig8_data/pp_v_cos_kb_2.txt]

1 1 1 7.28781e-08
1 2 0.644566 0.402502
1 3 0.367718 0.52313
1 4 0.144975 0.565547
1 5 0.00728221 0.574098
1 6 -0.0688541 0.578714
1 7 -0.1114 0.579133
1 8 -0.128369 0.574907
1 9 -0.132642 0.570992
1 10 -0.13914 0.574357
1 11 -0.137498 0.572241
1 12 -0.122909 0.566593
1 13 -0.0643563 0.569398
1 14 -0.023107 0.575943
1 15 0.00381492 0.576287
1 16 0.0157686 0.575617
1 17 0.0176426 0.574156
1 18 0.00966099 0.574272
1 19 -0.000476736 0.575433
1 20 0.00146956 0.58114
1 21 0.0154485 0.58018
1 22 0.0237368 0.577385
1 23 -0.00226012 0.581144
1 24 -0.0366614 0.576359
1 25 -0.0540068 0.573516
1 26 -0.0646377 0.578794
1 27 -0.0968802 0.574922
1 28 -0.098978 0.567387
1 29 -0.0930049 0.563199
1 30 -0.0886751 0.565246
1 31 -0.0795384 0.570174
1 32 -0.0907477 0.571917
1 33 -0.103018 0.572285
1 34 -0.115586 0.569412
1 35 -0.1145 0.566672
1 36 -0.10092 0.56967
1 37 -0.109261 0.581674
1 38 -0.113097 0.580985
1 39 -0.118838 0.576553
1 40 -0.129368 0.569049
1 41 -0.118237 0.569713
1 42 -0.121577 0.569612
1 43 -0.118107 0.572116
1 44 -0.10377 0.569348
1 45 -0.0777107 0.56824
1 46 -0.0386387 0.57163
1 47 0.00465058 0.584328
1 48 0.0445694 0.583257
1 49 0.0678721 0.576686
1 50 0.0708117 0.572458
1 51 0.0719534 0.571519
1 52 0.0681548 0.575727
1 53 0.0529778 0.58075
1 54 0.0100938 0.578763
1 55 -0.0109481 0.576141
1 56 -0.0286409 0.574425
1 57 -0.0624539 0.572624
1 58 -0.0982964 0.574095
1 59 -0.126364 0.575367
1 60 -0.140894 0.57262
1 61 -0.122964 0.569086
1 62 -0.105715 0.570463
1 63 -0.0855453 0.572863
1 64 -0.0576779 0.572454
1 65 -0.0283303 0.571978
1 66 -0.0183582 0.573247
1 67 -0.00320717 0.575765
1 68 0.0198842 0.578514
1 69 0.0472444 0.584746
1 70 0.0924874 0.574925

2 1 0.644566 0.402502
2 2 1 7.2844e-08
2 3 0.648961 0.400837
2 4 0.325628 0.527791
2 5 0.106144 0.556934
2 6 -0.0237379 0.561957
2 7 -0.0987088 0.569431
2 8 -0.130202 0.580972
2 9 -0.128403 0.574947
2 10 -0.137016 0.571102
2 11 -0.138889 0.56335
2 12 -0.116808 0.562573
2 13 -0.0601016 0.557842
2 14 -0.0077184 0.563047
2 15 0.0276448 0.57322
2 16 0.0424081 0.57637
2 17 0.0379287 0.579359
2 18 0.021756 0.573596
2 19 -0.0022579 0.575833
2 20 -0.0157137 0.57781
2 21 -0.0181717 0.58466
2 22 -0.0227309 0.574259
2 23 -0.042795 0.570929
2 24 -0.0710984 0.572703
2 25 -0.0816103 0.572318
2 26 -0.0795699 0.571319
2 27 -0.107173 0.558144
2 28 -0.10105 0.555109
2 29 -0.0792412 0.561428
2 30 -0.063224 0.570558
2 31 -0.0478789 0.575326
2 32 -0.0521665 0.575847
2 33 -0.0649331 0.578101
2 34 -0.0944303 0.579162
2 35 -0.108868 0.571818
2 36 -0.0998229 0.566528
2 37 -0.107202 0.569579
2 38 -0.108604 0.57881
2 39 -0.115098 0.585316
2 40 -0.123481 0.58496
2 41 -0.112391 0.570902
2 42 -0.127841 0.575278
2 43 -0.132107 0.576423
2 44 -0.128057 0.571532
2 45 -0.10876 0.566208
2 46 -0.071325 0.563039
2 47 -0.0290956 0.567626
2 48 0.00948664 0.572741
2 49 0.0366222 0.575749
2 50 0.0450146 0.563518
2 51 0.0497477 0.569221
2 52 0.054289 0.571397
2 53 0.04505 0.577979
2 54 0.00443746 0.581029
2 55 -0.0168778 0.584484
2 56 -0.0361335 0.586456
2 57 -0.0725784 0.586876
2 58 -0.109866 0.577716
2 59 -0.131695 0.569811
2 60 -0.134487 0.561615
2 61 -0.110525 0.558178
2 62 -0.0930667 0.568203
2 63 -0.0838625 0.569925
2 64 -0.0816466 0.569213
2 65 -0.0826035 0.571995
2 66 -0.0843766 0.573536
2 67 -0.0621823 0.578615
2 68 -0.00505501 0.58545
2 69 0.052156 0.588903
2 70 0.0963293 0.57375

3 1 0.367718 0.52313
3 2 0.648961 0.400837
3 3 1 7.27594e-08
3 4 0.625009 0.413769
3 5 0.30805 0.531401
3 6 0.105159 0.557956
3 7 -0.0200178 0.561034
3 8 -0.0927751 0.567134
3 9 -0.118864 0.567246
3 10 -0.129115 0.56399
3 11 -0.141856 0.567997
3 12 -0.119353 0.568114
3 13 -0.0666402 0.566187
3 14 -0.0133665 0.564216
3 15 0.032405 0.563964
3 16 0.0544055 0.571065
3 17 0.0594382 0.579014
3 18 0.0474253 0.578718
3 19 0.0194501 0.581227
3 20 -0.00526218 0.578908
3 21 -0.0229673 0.583207
3 22 -0.0433989 0.580532
3 23 -0.0653722 0.577185
3 24 -0.0832371 0.573963
3 25 -0.0890222 0.571235
3 26 -0.0829564 0.568669
3 27 -0.0971742 0.559998
3 28 -0.0797285 0.568717
3 29 -0.053117 0.57765
3 30 -0.0300139 0.584114
3 31 -0.0146664 0.583751
3 32 -0.0221869 0.580689
3 33 -0.0495412 0.579186
3 34 -0.0903137 0.57418
3 35 -0.105761 0.576752
3 36 -0.102871 0.578561
3 37 -0.108675 0.571142
3 38 -0.107907 0.569373
3 39 -0.115036 0.57413
3 40 -0.119592 0.580933
3 41 -0.10405 0.574179
3 42 -0.12649 0.577889
3 43 -0.143724 0.577855
3 44 -0.15151 0.575332
3 45 -0.144989 0.572378
3 46 -0.115442 0.568422
3 47 -0.073251 0.55969
3 48 -0.0344511 0.557715
3 49 0.00318859 0.567525
3 50 0.0200116 0.561591
3 51 0.0342956 0.568772
3 52 0.043165 0.570635
3 53 0.0337825 0.580848
3 54 -0.0128652 0.583975
3 55 -0.0427021 0.58504
3 56 -0.0729715 0.582761
3 57 -0.107721 0.576385
3 58 -0.139652 0.562568
3 59 -0.154189 0.557414
3 60 -0.138106 0.55808
3 61 -0.106218 0.567254
3 62 -0.0934385 0.576829
3 63 -0.0926172 0.570957
3 64 -0.0970712 0.568514
3 65 -0.0998522 0.572852
3 66 -0.0798017 0.575502
3 67 -0.026324 0.582283
3 68 0.0367473 0.579179
3 69 0.074147 0.568754
3 70 0.0827873 0.564834

4 1 0.144975 0.565547
4 2 0.325628 0.527791
4 3 0.625009 0.413769
4 4 1 7.30822e-08
4 5 0.595389 0.43174
4 6 0.288521 0.538106
4 7 0.095746 0.560823
4 8 -0.0277836 0.558577
4 9 -0.0910122 0.561123
4 10 -0.104629 0.5627
4 11 -0.126297 0.573635
4 12 -0.109042 0.573948
4 13 -0.0724431 0.578505
4 14 -0.0315929 0.575211
4 15 0.0174281 0.566161
4 16 0.0483439 0.564869
4 17 0.0646893 0.5681
4 18 0.0624498 0.574282
4 19 0.03826 0.57795
4 20 0.0124094 0.579576
4 21 -0.014182 0.582185
4 22 -0.0452986 0.585208
4 23 -0.0670942 0.583662
4 24 -0.0766414 0.576137
4 25 -0.077765 0.578693
4 26 -0.0730686 0.574106
4 27 -0.0708395 0.574434
4 28 -0.0464164 0.584602
4 29 -0.0220416 0.587332
4 30 3.03696e-05 0.589223
4 31 0.00793482 0.586893
4 32 -0.000358974 0.579582
4 33 -0.0333215 0.574805
4 34 -0.0779899 0.565747
4 35 -0.0854618 0.575401
4 36 -0.0912439 0.583848
4 37 -0.101035 0.57425
4 38 -0.10313 0.567183
4 39 -0.11347 0.569772
4 40 -0.108034 0.574404
4 41 -0.0861588 0.57268
4 42 -0.10196 0.574367
4 43 -0.12637 0.578377
4 44 -0.146109 0.579219
4 45 -0.156776 0.577246
4 46 -0.144471 0.576744
4 47 -0.113528 0.568826
4 48 -0.0729791 0.564063
4 49 -0.0312645 0.568016
4 50 -0.00628993 0.569392
4 51 0.016168 0.569629
4 52 0.025011 0.571601
4 53 0.0135323 0.576446
4 54 -0.0311988 0.58044
4 55 -0.0674728 0.575554
4 56 -0.102799 0.569747
4 57 -0.134241 0.561056
4 58 -0.15621 0.555167
4 59 -0.160613 0.556193
4 60 -0.129867 0.566836
4 61 -0.100203 0.577514
4 62 -0.0900088 0.584194
4 63 -0.0944155 0.576019
4 64 -0.0950458 0.574659
4 65 -0.0727421 0.575782
4 66 -0.0201772 0.577819
4 67 0.03566 0.574247
4 68 0.0630188 0.558671
4 69 0.0763541 0.553275
4 70 0.0499979 0.562587

5 1 0.00728221 0.574098
5 2 0.106144 0.556934
5 3 0.30805 0.531401
5 4 0.595389 0.43174
5 5 1 7.29711e-08
5 6 0.576334 0.443637
5 7 0.26746 0.545648
5 8 0.0751221 0.558894
5 9 -0.0328301 0.564912
5 10 -0.0511585 0.565941
5 11 -0.0952152 0.57479
5 12 -0.0921707 0.575884
5 13 -0.0740507 0.58678
5 14 -0.0532089 0.585692
5 15 -0.0108455 0.578599
5 16 0.0291575 0.569249
5 17 0.0537602 0.562498
5 18 0.0608847 0.564062
5 19 0.0462923 0.567387
5 20 0.0273798 0.573162
5 21 0.00308472 0.572751
5 22 -0.0354112 0.583213
5 23 -0.0547044 0.587166
5 24 -0.0562134 0.580559
5 25 -0.0562811 0.58645
5 26 -0.0676381 0.577353
5 27 -0.0429342 0.587137
5 28 -0.0142054 0.593872
5 29 0.000493362 0.59061
5 30 0.013003 0.588028
5 31 0.0135866 0.580665
5 32 -0.000416528 0.571772
5 33 -0.0245402 0.563397
5 34 -0.047033 0.558325
5 35 -0.0477669 0.570411
5 36 -0.0619314 0.583167
5 37 -0.0789859 0.577529
5 38 -0.0914718 0.571187
5 39 -0.101099 0.566864
5 40 -0.0931736 0.564821
5 41 -0.0713481 0.567215
5 42 -0.0756723 0.56536
5 43 -0.0985586 0.571861
5 44 -0.125314 0.574774
5 45 -0.147721 0.577626
5 46 -0.15356 0.580914
5 47 -0.136154 0.582375
5 48 -0.0994739 0.579676
5 49 -0.0560754 0.576585
5 50 -0.0237285 0.579336
5 51 0.00108088 0.569185
5 52 0.00138353 0.571253
5 53 -0.0124807 0.573445
5 54 -0.0566184 0.571272
5 55 -0.0939786 0.561574
5 56 -0.131676 0.554966
5 57 -0.155146 0.549624
5 58 -0.162639 0.554817
5 59 -0.151717 0.564635
5 60 -0.111398 0.577
5 61 -0.0850084 0.586786
5 62 -0.081802 0.586337
5 63 -0.078882 0.581252
5 64 -0.0487313 0.578825
5 65 0.000619548 0.573634
5 66 0.0594154 0.569031
5 67 0.0710941 0.553742
5 68 0.0683727 0.549248
5 69 0.0488129 0.55648
5 70 -0.00340902 0.572311

6 1 -0.0688541 0.578714
6 2 -0.0237379 0.561957
6 3 0.105159 0.557956
6 4 0.288521 0.538106
6 5 0.576334 0.443637
6 6 1 7.30789e-08
6 7 0.538452 0.46514
6 8 0.230624 0.552929
6 9 0.0579205 0.572975
6 10 0.0326966 0.570717
6 11 -0.0366246 0.57314
6 12 -0.0578085 0.574874
6 13 -0.0628246 0.58448
6 14 -0.0699652 0.592669
6 15 -0.0447686 0.589594
6 16 -0.00812062 0.576881
6 17 0.0214205 0.5646
6 18 0.0414468 0.559009
6 19 0.0384757 0.557359
6 20 0.0329689 0.563133
6 21 0.015924 0.561784
6 22 -0.0171992 0.573935
6 23 -0.0340963 0.582125
6 24 -0.025608 0.582629
6 25 -0.0260237 0.590839
6 26 -0.0548125 0.578586
6 27 -0.0192211 0.593056
6 28 0.00423275 0.59391
6 29 0.00544589 0.58549
6 30 0.00839067 0.57759
6 31 0.00216383 0.570117
6 32 -0.00859944 0.560611
6 33 -0.0120387 0.558489
6 34 -0.00401835 0.559326
6 35 0.0105554 0.569136
6 36 -0.0178433 0.573438
6 37 -0.0411619 0.576766
6 38 -0.0600236 0.574908
6 39 -0.0780476 0.56923
6 40 -0.0755301 0.56078
6 41 -0.0531233 0.561465
6 42 -0.0450027 0.554742
6 43 -0.0586637 0.561464
6 44 -0.0860284 0.567653
6 45 -0.117205 0.571708
6 46 -0.138551 0.577141
6 47 -0.137022 0.589114
6 48 -0.108555 0.593452
6 49 -0.0645134 0.586028
6 50 -0.0313316 0.583359
6 51 -0.0089456 0.570526
6 52 -0.0186249 0.573798
6 53 -0.0424999 0.569349
6 54 -0.0777197 0.561501
6 55 -0.111191 0.551655
6 56 -0.144318 0.548844
6 57 -0.152018 0.553339
6 58 -0.14444 0.564982
6 59 -0.122494 0.574815
6 60 -0.0777899 0.584119
6 61 -0.0560136 0.587766
6 62 -0.0487425 0.584787
6 63 -0.0247745 0.582724
6 64 0.0298772 0.574785
6 65 0.0743732 0.562831
6 66 0.0913043 0.545405
6 67 0.0805913 0.54426
6 68 0.0446004 0.559855
6 69 -0.00691537 0.572254
6 70 -0.0612728 0.585518

7 1 -0.1114 0.579133
7 2 -0.0987088 0.569431
7 3 -0.0200178 0.561034
7 4 0.095746 0.560823
7 5 0.26746 0.545648
7 6 0.538452 0.46514
7 7 1 7.29086e-08
7 8 0.501905 0.486209
7 9 0.214334 0.566826
7 10 0.161561 0.567455
7 11 0.0501703 0.56897
7 12 -0.00543546 0.569554
7 13 -0.0307616 0.574513
7 14 -0.076817 0.585875
7 15 -0.0878744 0.591154
7 16 -0.0597183 0.582119
7 17 -0.0284566 0.572397
7 18 0.0013435 0.560584
7 19 0.0157019 0.554936
7 20 0.0224538 0.558935
7 21 0.0174834 0.561714
7 22 -0.0046249 0.565702
7 23 -0.00950592 0.57548
7 24 -0.00228833 0.585265
7 25 -0.011552 0.589887
7 26 -0.0488704 0.575684
7 27 -0.00927397 0.5864
7 28 0.00307197 0.580663
7 29 -0.00730136 0.571173
7 30 -0.0173916 0.568303
7 31 -0.0282507 0.562696
7 32 -0.0241316 0.557964
7 33 0.0123558 0.561672
7 34 0.0726678 0.567262
7 35 0.0949244 0.567743
7 36 0.0442447 0.564112
7 37 0.0109576 0.576714
7 38 -0.0189396 0.580726
7 39 -0.0411627 0.577832
7 40 -0.0416672 0.567565
7 41 -0.0290887 0.560002
7 42 -0.0128962 0.555266
7 43 -0.0196838 0.560508
7 44 -0.0451306 0.564519
7 45 -0.0757156 0.566877
7 46 -0.103343 0.571619
7 47 -0.119661 0.586426
7 48 -0.103701 0.595163
7 49 -0.0688554 0.590092
7 50 -0.0374182 0.58383
7 51 -0.0233548 0.572502
7 52 -0.0444608 0.573594
7 53 -0.0735231 0.565529
7 54 -0.0976551 0.556342
7 55 -0.120179 0.555176
7 56 -0.140711 0.558791
7 57 -0.136931 0.567445
7 58 -0.110901 0.576014
7 59 -0.0750008 0.582131
7 60 -0.0251932 0.581206
7 61 -0.00760877 0.581048
7 62 0.0151343 0.580833
7 63 0.0602522 0.577568
7 64 0.102082 0.56623
7 65 0.0917529 0.54691
7 66 0.079854 0.54613
7 67 0.0502225 0.558318
7 68 -0.0102201 0.57796
7 69 -0.0664852 0.58786
7 70 -0.104443 0.593613

8 1 -0.128369 0.574907
8 2 -0.130202 0.580972
8 3 -0.0927751 0.567134
8 4 -0.0277836 0.558577
8 5 0.0751221 0.558894
8 6 0.230624 0.552929
8 7 0.501905 0.486209
8 8 1 7.28813e-08
8 9 0.5259 0.480621
8 10 0.36065 0.532911
8 11 0.198202 0.55266
8 12 0.0954545 0.565943
8 13 0.0455059 0.563798
8 14 -0.0474317 0.577378
8 15 -0.103698 0.587554
8 16 -0.105971 0.588477
8 17 -0.0884845 0.584303
8 18 -0.0587357 0.571513
8 19 -0.0351842 0.56335
8 20 -0.0242015 0.561755
8 21 -0.0159991 0.56746
8 22 -0.0214929 0.559276
8 23 -0.00631366 0.563353
8 24 -8.63014e-05 0.580406
8 25 -0.0201338 0.578596
8 26 -0.0625523 0.569268
8 27 -0.0232595 0.570962
8 28 -0.0172947 0.564782
8 29 -0.0322935 0.560878
8 30 -0.045408 0.562503
8 31 -0.0478772 0.563012
8 32 -0.0116645 0.56508
8 33 0.0893485 0.572523
8 34 0.211527 0.568747
8 35 0.213706 0.557014
8 36 0.126319 0.550533
8 37 0.0704653 0.564798
8 38 0.0336076 0.578661
8 39 0.0082854 0.586039
8 40 0.0171474 0.581622
8 41 0.0278016 0.565848
8 42 0.0353141 0.566205
8 43 0.0279367 0.564665
8 44 0.00136463 0.564381
8 45 -0.0314698 0.563393
8 46 -0.0679046 0.561585
8 47 -0.100021 0.570567
8 48 -0.105822 0.582861
8 49 -0.0858984 0.584849
8 50 -0.0560666 0.577317
8 51 -0.0568243 0.577319
8 52 -0.0886599 0.574135
8 53 -0.116446 0.562472
8 54 -0.122365 0.558904
8 55 -0.12615 0.569687
8 56 -0.127267 0.578749
8 57 -0.102042 0.58879
8 58 -0.0578454 0.591863
8 59 -0.00935256 0.586277
8 60 0.0449217 0.57626
8 61 0.0528253 0.569998
8 62 0.0783243 0.574157
8 63 0.113253 0.571644
8 64 0.122986 0.558105
8 65 0.0800332 0.554832
8 66 0.0310836 0.567607
8 67 -0.0246908 0.578908
8 68 -0.088678 0.588649
8 69 -0.127314 0.593949
8 70 -0.13609 0.59408

9 1 -0.132642 0.570992
9 2 -0.128403 0.574947
9 3 -0.118864 0.567246
9 4 -0.0910122 0.561123
9 5 -0.0328301 0.564912
9 6 0.0579205 0.572975
9 7 0.214334 0.566826
9 8 0.5259 0.480621
9 9 1 7.29045e-08
9 10 0.549334 0.45301
9 11 0.342088 0.524241
9 12 0.205618 0.557094
9 13 0.154132 0.560156
9 14 0.0357945 0.577966
9 15 -0.0591704 0.586197
9 16 -0.109901 0.585577
9 17 -0.126498 0.581096
9 18 -0.120571 0.574468
9 19 -0.0990807 0.565697
9 20 -0.0954764 0.561853
9 21 -0.0890323 0.563599
9 22 -0.0810679 0.561003
9 23 -0.0364482 0.570864
9 24 -0.0360218 0.584267
9 25 -0.0623019 0.573669
9 26 -0.091936 0.564266
9 27 -0.0572795 0.570127
9 28 -0.0511723 0.567469
9 29 -0.0558781 0.564303
9 30 -0.0518708 0.563537
9 31 -0.0282516 0.565163
9 32 0.0593321 0.570076
9 33 0.225769 0.565773
9 34 0.395199 0.529772
9 35 0.323307 0.534348
9 36 0.201381 0.546933
9 37 0.141169 0.556965
9 38 0.109533 0.569027
9 39 0.099091 0.576042
9 40 0.114321 0.576472
9 41 0.110893 0.570672
9 42 0.0787467 0.570305
9 43 0.0594185 0.568439
9 44 0.027972 0.567999
9 45 -0.00808493 0.569271
9 46 -0.0495926 0.56733
9 47 -0.0957014 0.567055
9 48 -0.126612 0.569607
9 49 -0.125271 0.573391
9 50 -0.105624 0.572654
9 51 -0.113912 0.578311
9 52 -0.144176 0.574792
9 53 -0.166883 0.564526
9 54 -0.138016 0.560674
9 55 -0.111831 0.573337
9 56 -0.0911227 0.581124
9 57 -0.0527168 0.586374
9 58 0.00207921 0.585413
9 59 0.0628122 0.578114
9 60 0.11875 0.570844
9 61 0.12766 0.573965
9 62 0.125216 0.576165
9 63 0.112045 0.570946
9 64 0.0859863 0.563828
9 65 0.00933468 0.568721
9 66 -0.0619884 0.575477
9 67 -0.122188 0.578951
9 68 -0.167988 0.582075
9 69 -0.18083 0.5848
9 70 -0.161622 0.58869

10 1 -0.13914 0.574357
10 2 -0.137016 0.571102
10 3 -0.129115 0.56399
10 4 -0.104629 0.5627
10 5 -0.0511585 0.565941
10 6 0.0326966 0.570717
10 7 0.161561 0.567455
10 8 0.36065 0.532911
10 9 0.549334 0.45301
10 10 1 7.28289e-08
10 11 0.545812 0.462694
10 12 0.330098 0.534627
10 13 0.244627 0.553593
10 14 0.0890258 0.576186
10 15 -0.0197641 0.578783
10 16 -0.0807283 0.576436
10 17 -0.105778 0.571948
10 18 -0.10736 0.577075
10 19 -0.0997115 0.581091
10 20 -0.114076 0.582101
10 21 -0.128278 0.577736
10 22 -0.131472 0.56722
10 23 -0.0842953 0.568192
10 24 -0.078919 0.564839
10 25 -0.0910006 0.565162
10 26 -0.0885194 0.584729
10 27 -0.0499358 0.576513
10 28 -0.0370497 0.570372
10 29 -0.0371568 0.569334
10 30 -0.0345201 0.569269
10 31 -0.0189793 0.573105
10 32 0.0522616 0.583324
10 33 0.166139 0.573623
10 34 0.264828 0.548692
10 35 0.200367 0.559441
10 36 0.0999569 0.569888
10 37 0.0820991 0.582263
10 38 0.100419 0.58788
10 39 0.124633 0.581698
10 40 0.160668 0.568995
10 41 0.176815 0.566471
10 42 0.111937 0.578471
10 43 0.0630455 0.578343
10 44 0.0211025 0.571688
10 45 -0.0203761 0.570378
10 46 -0.0591078 0.570587
10 47 -0.103211 0.576823
10 48 -0.135007 0.57684
10 49 -0.139414 0.570137
10 50 -0.125306 0.575572
10 51 -0.120982 0.578987
10 52 -0.13399 0.573852
10 53 -0.142684 0.570082
10 54 -0.114683 0.575826
10 55 -0.0873806 0.576607
10 56 -0.0625922 0.577633
10 57 -0.0175516 0.580822
10 58 0.0457401 0.585521
10 59 0.121603 0.58107
10 60 0.187768 0.571851
10 61 0.191406 0.559584
10 62 0.148996 0.560663
10 63 0.0883631 0.570155
10 64 0.0373614 0.578976
10 65 -0.0215476 0.583107
10 66 -0.0703128 0.582523
10 67 -0.12137 0.578546
10 68 -0.166063 0.569806
10 69 -0.184638 0.565213
10 70 -0.166432 0.561258

11 1 -0.137498 0.572241
11 2 -0.138889 0.56335
11 3 -0.141856 0.567997
11 4 -0.126297 0.573635
11 5 -0.0952152 0.57479
11 6 -0.0366246 0.57314
11 7 0.0501703 0.56897
11 8 0.198202 0.55266
11 9 0.342088 0.524241
11 10 0.545812 0.462694
11 11 1 7.32028e-08
11 12 0.556605 0.45318
11 13 0.356903 0.527318
11 14 0.161413 0.567635
11 15 0.0321253 0.56965
11 16 -0.0518434 0.57006
11 17 -0.0979913 0.568183
11 18 -0.119246 0.577835
11 19 -0.132243 0.581563
11 20 -0.161975 0.580202
11 21 -0.191735 0.57111
11 22 -0.199591 0.568547
11 23 -0.13604 0.577033
11 24 -0.122847 0.568618
11 25 -0.124452 0.561402
11 26 -0.0907096 0.581426
11 27 -0.043765 0.578321
11 28 -0.0211219 0.576819
11 29 -0.0153763 0.577297
11 30 -0.0039484 0.575374
11 31 0.0214738 0.578883
11 32 0.0955569 0.584446
11 33 0.174395 0.575737
11 34 0.197468 0.558808
11 35 0.0812438 0.575545
11 36 0.00278526 0.582767
11 37 0.0196389 0.588924
11 38 0.0748046 0.578821
11 39 0.162405 0.56525
11 40 0.273661 0.546897
11 41 0.321694 0.542066
11 42 0.20021 0.569745
11 43 0.104703 0.578104
11 44 0.0407906 0.576364
11 45 -0.00637705 0.578581
11 46 -0.0509586 0.579328
11 47 -0.100309 0.576462
11 48 -0.153496 0.563677
11 49 -0.175799 0.558566
11 50 -0.171164 0.564443
11 51 -0.166236 0.571076
11 52 -0.16729 0.572518
11 53 -0.163451 0.578439
11 54 -0.111994 0.581206
11 55 -0.0630562 0.581319
11 56 -0.0127538 0.576665
11 57 0.0508315 0.571615
11 58 0.131367 0.569836
11 59 0.219794 0.55842
11 60 0.281174 0.549514
11 61 0.240869 0.556919
11 62 0.148824 0.563351
11 63 0.0596753 0.571343
11 64 -0.0135691 0.577722
11 65 -0.0675983 0.583461
11 66 -0.108441 0.581258
11 67 -0.151953 0.573385
11 68 -0.185581 0.563122
11 69 -0.194733 0.556875
11 70 -0.167593 0.557805

12 1 -0.122909 0.566593
12 2 -0.116808 0.562573
12 3 -0.119353 0.568114
12 4 -0.109042 0.573948
12 5 -0.0921707 0.575884
12 6 -0.0578085 0.574874
12 7 -0.00543546 0.569554
12 8 0.0954545 0.565943
12 9 0.205618 0.557094
12 10 0.330098 0.534627
12 11 0.556605 0.45318
12 12 1 7.29974e-08
12 13 0.475352 0.498567
12 14 0.202709 0.569686
12 15 0.0549644 0.579334
12 16 -0.0489671 0.583328
12 17 -0.10451 0.579531
12 18 -0.134597 0.579551
12 19 -0.147752 0.573163
12 20 -0.177558 0.564585
12 21 -0.214184 0.551301
12 22 -0.225354 0.55424
12 23 -0.15379 0.565307
12 24 -0.142336 0.56885
12 25 -0.138939 0.561187
12 26 -0.093329 0.574443
12 27 -0.0440309 0.581887
12 28 -0.0229423 0.580837
12 29 -0.0126578 0.581626
12 30 0.0071279 0.574059
12 31 0.0311918 0.574394
12 32 0.102229 0.578135
12 33 0.146719 0.575243
12 34 0.134858 0.573306
12 35 0.0242639 0.582895
12 36 -0.0343691 0.582447
12 37 0.00135151 0.575996
12 38 0.0778665 0.568273
12 39 0.189917 0.55375
12 40 0.342818 0.523545
12 41 0.488563 0.491455
12 42 0.304468 0.546309
12 43 0.156023 0.568585
12 44 0.0651349 0.572868
12 45 0.00685098 0.578847
12 46 -0.0399111 0.579759
12 47 -0.0911757 0.570054
12 48 -0.153845 0.560528
12 49 -0.186513 0.561985
12 50 -0.186845 0.571348
12 51 -0.182837 0.578566
12 52 -0.186318 0.576512
12 53 -0.171467 0.572575
12 54 -0.108025 0.575953
12 55 -0.0432992 0.578718
12 56 0.014071 0.578078
12 57 0.0760153 0.575325
12 58 0.142842 0.571537
12 59 0.198239 0.565282
12 60 0.225276 0.564801
12 61 0.185123 0.575186
12 62 0.120911 0.574045
12 63 0.0341209 0.579945
12 64 -0.0453528 0.581318
12 65 -0.0952809 0.57929
12 66 -0.123256 0.582275
12 67 -0.147144 0.579318
12 68 -0.15849 0.575296
12 69 -0.160297 0.570066
12 70 -0.138613 0.573263

13 1 -0.0643563 0.569398
13 2 -0.0601016 0.557842
13 3 -0.0666402 0.566187
13 4 -0.0724431 0.578505
13 5 -0.0740507 0.58678
13 6 -0.0628246 0.58448
13 7 -0.0307616 0.574513
13 8 0.0455059 0.563798
13 9 0.154132 0.560156
13 10 0.244627 0.553593
13 11 0.356903 0.527318
13 12 0.475352 0.498567
13 13 1 7.26005e-08
13 14 0.494522 0.491423
13 15 0.222333 0.562818
13 16 0.0516144 0.579333
13 17 -0.0328091 0.57497
13 18 -0.0895863 0.573747
13 19 -0.121848 0.567162
13 20 -0.150555 0.563187
13 21 -0.184294 0.547626
13 22 -0.1949 0.557448
13 23 -0.134816 0.568685
13 24 -0.125486 0.567806
13 25 -0.127227 0.571308
13 26 -0.0953732 0.576366
13 27 -0.054315 0.588858
13 28 -0.0384632 0.589614
13 29 -0.0205984 0.588891
13 30 0.0144741 0.579735
13 31 0.063328 0.578553
13 32 0.119147 0.569689
13 33 0.141645 0.561689
13 34 0.103459 0.563084
13 35 0.00689243 0.57661
13 36 -0.0459315 0.582465
13 37 -0.0280998 0.57776
13 38 0.0135884 0.570006
13 39 0.083324 0.564435
13 40 0.182918 0.555572
13 41 0.266195 0.552516
13 42 0.147281 0.564761
13 43 0.0618878 0.57095
13 44 0.00659074 0.575725
13 45 -0.0250294 0.581975
13 46 -0.0515388 0.586169
13 47 -0.0877011 0.58181
13 48 -0.14046 0.574453
13 49 -0.169256 0.569379
13 50 -0.166294 0.58419
13 51 -0.158072 0.579286
13 52 -0.161294 0.575535
13 53 -0.149328 0.566854
13 54 -0.0794879 0.572975
13 55 -0.0129304 0.571793
13 56 0.0214947 0.568263
13 57 0.0384951 0.569214
13 58 0.0648064 0.572787
13 59 0.0978364 0.579572
13 60 0.123667 0.584623
13 61 0.0933952 0.592269
13 62 0.0470356 0.586793
13 63 -0.0157684 0.588396
13 64 -0.0606134 0.585101
13 65 -0.0814747 0.577928
13 66 -0.0981015 0.577186
13 67 -0.10391 0.574592
13 68 -0.102652 0.569909
13 69 -0.0936355 0.568782
13 70 -0.0767493 0.576684

14 1 -0.023107 0.575943
14 2 -0.0077184 0.563047
14 3 -0.0133665 0.564216
14 4 -0.0315929 0.575211
14 5 -0.0532089 0.585692
14 6 -0.0699652 0.592669
14 7 -0.076817 0.585875
14 8 -0.0474317 0.577378
14 9 0.0357945 0.577966
14 10 0.0890258 0.576186
14 11 0.161413 0.567635
14 12 0.202709 0.569686
14 13 0.494522 0.491423
14 14 1 7.27899e-08
14 15 0.515176 0.477478
14 16 0.218129 0.561425
14 17 0.0767719 0.569282
14 18 -0.0228082 0.567009
14 19 -0.0823417 0.561153
14 20 -0.123749 0.560493
14 21 -0.155993 0.548212
14 22 -0.166355 0.556973
14 23 -0.114145 0.568553
14 24 -0.107596 0.572157
14 25 -0.112137 0.579678
14 26 -0.0865504 0.578539
14 27 -0.0670332 0.591184
14 28 -0.045661 0.587507
14 29 -0.00897896 0.584208
14 30 0.0570147 0.576427
14 31 0.107727 0.570126
14 32 0.133014 0.555568
14 33 0.127231 0.554171
14 34 0.0513794 0.567202
14 35 -0.0323982 0.571754
14 36 -0.0685942 0.574046
14 37 -0.0571626 0.575579
14 38 -0.0302794 0.573287
14 39 0.0121822 0.566963
14 40 0.0744464 0.564285
14 41 0.119611 0.569087
14 42 0.0507351 0.563378
14 43 0.00942807 0.567608
14 44 -0.0198699 0.569778
14 45 -0.0357114 0.575694
14 46 -0.0499664 0.583826
14 47 -0.0779434 0.588984
14 48 -0.128725 0.587836
14 49 -0.152043 0.577807
14 50 -0.145763 0.585462
14 51 -0.13722 0.575765
14 52 -0.146647 0.57195
14 53 -0.135831 0.564877
14 54 -0.0647202 0.569461
14 55 -0.0142647 0.569013
14 56 -0.00294075 0.564991
14 57 0.00351301 0.569584
14 58 0.010816 0.579343
14 59 0.0327841 0.586998
14 60 0.0557858 0.591476
14 61 0.0303273 0.59339
14 62 -0.0054259 0.585381
14 63 -0.045031 0.584576
14 64 -0.075546 0.581724
14 65 -0.0880299 0.569871
14 66 -0.0889198 0.569255
14 67 -0.0763855 0.56868
14 68 -0.0512489 0.574076
14 69 -0.0235662 0.578735
14 70 -0.00595474 0.584501

15 1 0.00381492 0.576287
15 2 0.0276448 0.57322
15 3 0.032405 0.563964
15 4 0.0174281 0.566161
15 5 -0.0108455 0.578599
15 6 -0.0447686 0.589594
15 7 -0.0878744 0.591154
15 8 -0.103698 0.587554
15 9 -0.0591704 0.586197
15 10 -0.0197641 0.578783
15 11 0.0321253 0.56965
15 12 0.0549644 0.579334
15 13 0.222333 0.562818
15 14 0.515176 0.477478
15 15 1 7.29138e-08
15 16 0.537616 0.46534
15 17 0.267567 0.548665
15 18 0.0864258 0.563028
15 19 -0.0215208 0.556554
15 20 -0.0888478 0.555551
15 21 -0.135505 0.548224
15 22 -0.157587 0.550883
15 23 -0.107093 0.5591
15 24 -0.0946082 0.572893
15 25 -0.0993216 0.583492
15 26 -0.075559 0.573395
15 27 -0.0574554 0.586003
15 28 -0.020412 0.582761
15 29 0.0467614 0.576549
15 30 0.109736 0.566942
15 31 0.127557 0.555666
15 32 0.132816 0.54943
15 33 0.100602 0.558217
15 34 -0.00112719 0.576087
15 35 -0.0680613 0.575105
15 36 -0.0945785 0.564853
15 37 -0.0902216 0.564958
15 38 -0.071383 0.570219
15 39 -0.0448861 0.573829
15 40 -0.00936213 0.57038
15 41 0.0300029 0.573185
15 42 -0.0118702 0.561159
15 43 -0.0243685 0.562179
15 44 -0.0321964 0.564914
15 45 -0.0386924 0.568456
15 46 -0.0536172 0.575124
15 47 -0.0846304 0.583467
15 48 -0.133417 0.59031
15 49 -0.148357 0.58628
15 50 -0.14022 0.586286
15 51 -0.13124 0.576896
15 52 -0.135736 0.570196
15 53 -0.120304 0.556874
15 54 -0.0758328 0.560536
15 55 -0.0392837 0.56219
15 56 -0.0280622 0.568968
15 57 -0.0272769 0.578832
15 58 -0.0251408 0.588117
15 59 -0.0119141 0.591257
15 60 0.0105455 0.588688
15 61 -0.00963809 0.585216
15 62 -0.0419964 0.580543
15 63 -0.0694316 0.581894
15 64 -0.0872088 0.577054
15 65 -0.0872223 0.566414
15 66 -0.0752451 0.566378
15 67 -0.0428123 0.571336
15 68 -0.000245383 0.581315
15 69 0.0373569 0.58637
15 70 0.0436146 0.596755

16 1 0.0157686 0.575617
16 2 0.0424081 0.57637
16 3 0.0544055 0.571065
16 4 0.0483439 0.564869
16 5 0.0291575 0.569249
16 6 -0.00812062 0.576881
16 7 -0.0597183 0.582119
16 8 -0.105971 0.588477
16 9 -0.109901 0.585577
16 10 -0.0807283 0.576436
16 11 -0.0518434 0.57006
16 12 -0.0489671 0.583328
16 13 0.0516144 0.579333
16 14 0.218129 0.561425
16 15 0.537616 0.46534
16 16 1 7.31494e-08
16 17 0.569214 0.44811
16 18 0.250057 0.551133
16 19 0.0639809 0.564152
16 20 -0.0339 0.561756
16 21 -0.0976186 0.554927
16 22 -0.13321 0.548931
16 23 -0.0971204 0.552016
16 24 -0.074213 0.570008
16 25 -0.0698727 0.571964
16 26 -0.0477378 0.5685
16 27 -0.0139141 0.578995
16 28 0.0557412 0.573967
16 29 0.129827 0.564532
16 30 0.130544 0.549108
16 31 0.12692 0.550495
16 32 0.100728 0.562408
16 33 0.0363435 0.578283
16 34 -0.0538953 0.590318
16 35 -0.0942781 0.579752
16 36 -0.113147 0.563231
16 37 -0.117992 0.558111
16 38 -0.107761 0.567681
16 39 -0.095438 0.570468
16 40 -0.076007 0.577051
16 41 -0.0429545 0.58095
16 42 -0.0555608 0.5722
16 43 -0.0445001 0.566177
16 44 -0.0429593 0.564216
16 45 -0.0427719 0.56589
16 46 -0.0632246 0.567271
16 47 -0.0950288 0.567169
16 48 -0.134439 0.574577
16 49 -0.143838 0.579736
16 50 -0.130788 0.584448
16 51 -0.116685 0.588169
16 52 -0.108577 0.581274
16 53 -0.0918326 0.565884
16 54 -0.0757797 0.566836
16 55 -0.0626682 0.574616
16 56 -0.0544943 0.582079
16 57 -0.0541052 0.59031
16 58 -0.0527726 0.591567
16 59 -0.0437871 0.591166
16 60 -0.0319236 0.585559
16 61 -0.0460322 0.581123
16 62 -0.0734409 0.575931
16 63 -0.0922087 0.576861
16 64 -0.0900112 0.574889
16 65 -0.0769863 0.575279
16 66 -0.047764 0.578106
16 67 -0.0054104 0.58549
16 68 0.0451626 0.591961
16 69 0.0726946 0.592894
16 70 0.0712048 0.596028

17 1 0.0176426 0.574156
17 2 0.0379287 0.579359
17 3 0.0594382 0.579014
17 4 0.0646893 0.5681
17 5 0.0537602 0.562498
17 6 0.0214205 0.5646
17 7 -0.0284566 0.572397
17 8 -0.0884845 0.584303
17 9 -0.126498 0.581096
17 10 -0.105778 0.571948
17 11 -0.0979913 0.568183
17 12 -0.10451 0.579531
17 13 -0.0328091 0.57497
17 14 0.0767719 0.569282
17 15 0.267567 0.548665
17 16 0.569214 0.44811
17 17 1 7.28196e-08
17 18 0.52321 0.467016
17 19 0.212059 0.560468
17 20 0.0494656 0.569309
17 21 -0.0410776 0.56705
17 22 -0.0937745 0.561675
17 23 -0.0734882 0.56312
17 24 -0.033965 0.575785
17 25 -0.0089272 0.564354
17 26 0.0158754 0.565015
17 27 0.0592554 0.572854
17 28 0.107348 0.564755
17 29 0.118767 0.553762
17 30 0.105297 0.547033
17 31 0.087789 0.560584
17 32 0.0441537 0.575111
17 33 -0.0186768 0.588005
17 34 -0.0865972 0.590785
17 35 -0.110922 0.579775
17 36 -0.129033 0.566355
17 37 -0.138876 0.558378
17 38 -0.134299 0.562
17 39 -0.129155 0.566859
17 40 -0.111103 0.576512
17 41 -0.0775274 0.586317
17 42 -0.0574884 0.580933
17 43 -0.0419764 0.572535
17 44 -0.0447003 0.569098
17 45 -0.0561398 0.569706
17 46 -0.0772215 0.564175
17 47 -0.10339 0.556906
17 48 -0.130985 0.560404
17 49 -0.131171 0.570177
17 50 -0.117393 0.573259
17 51 -0.0936084 0.587663
17 52 -0.0795142 0.58713
17 53 -0.0582128 0.581661
17 54 -0.0692015 0.574042
17 55 -0.0751867 0.58035
17 56 -0.0745634 0.585579
17 57 -0.0741474 0.589401
17 58 -0.0741622 0.584837
17 59 -0.0666432 0.580218
17 60 -0.0622488 0.578263
17 61 -0.0761722 0.577522
17 62 -0.0971982 0.573815
17 63 -0.106248 0.571107
17 64 -0.0964379 0.569787
17 65 -0.0643417 0.576664
17 66 -0.0168312 0.584713
17 67 0.0345625 0.593027
17 68 0.081176 0.59637
17 69 0.0994262 0.593646
17 70 0.0847487 0.590079

18 1 0.00966099 0.574272
18 2 0.021756 0.573596
18 3 0.0474253 0.578718
18 4 0.0624498 0.574282
18 5 0.0608847 0.564062
18 6 0.0414468 0.559009
18 7 0.0013435 0.560584
18 8 -0.0587357 0.571513
18 9 -0.120571 0.574468
18 10 -0.10736 0.577075
18 11 -0.119246 0.577835
18 12 -0.134597 0.579551
18 13 -0.0895863 0.573747
18 14 -0.0228082 0.567009
18 15 0.0864258 0.563028
18 16 0.250057 0.551133
18 17 0.52321 0.467016
18 18 1 7.29272e-08
18 19 0.535824 0.468979
18 20 0.221912 0.568625
18 21 0.0615685 0.578916
18 22 -0.0221227 0.579611
18 23 -0.0355295 0.575703
18 24 0.0236296 0.572167
18 25 0.0819102 0.549174
18 26 0.0951805 0.574584
18 27 0.0982389 0.569206
18 28 0.0972284 0.5574
18 29 0.0960305 0.559969
18 30 0.0671788 0.559728
18 31 0.0398541 0.572553
18 32 -0.0065263 0.592107
18 33 -0.0576696 0.599476
18 34 -0.0969635 0.589392
18 35 -0.107162 0.579456
18 36 -0.120611 0.574416
18 37 -0.143478 0.571704
18 38 -0.152037 0.565907
18 39 -0.152925 0.562284
18 40 -0.137153 0.571734
18 41 -0.101816 0.594638
18 42 -0.0579379 0.596682
18 43 -0.0375141 0.581116
18 44 -0.0490648 0.574646
18 45 -0.0626902 0.574662
18 46 -0.0823368 0.56739
18 47 -0.0967562 0.558167
18 48 -0.110202 0.550821
18 49 -0.103188 0.559145
18 50 -0.0849466 0.569971
18 51 -0.053928 0.593876
18 52 -0.0325756 0.595966
18 53 -0.0167015 0.59741
18 54 -0.0506911 0.589265
18 55 -0.0760743 0.592279
18 56 -0.0813814 0.588931
18 57 -0.0846654 0.584878
18 58 -0.0862139 0.578615
18 59 -0.0775635 0.573733
18 60 -0.0818491 0.57621
18 61 -0.0957455 0.575169
18 62 -0.116903 0.565412
18 63 -0.118446 0.560875
18 64 -0.0882169 0.571587
18 65 -0.0419849 0.589137
18 66 0.0101284 0.59801
18 67 0.0632609 0.59963
18 68 0.0957658 0.592277
18 69 0.103614 0.584518
18 70 0.0845816 0.573425

19 1 -0.000476736 0.575433
19 2 -0.0022579 0.575833
19 3 0.0194501 0.581227
19 4 0.03826 0.57795
19 5 0.0462923 0.567387
19 6 0.0384757 0.557359
19 7 0.0157019 0.554936
19 8 -0.0351842 0.56335
19 9 -0.0990807 0.565697
19 10 -0.0997115 0.581091
19 11 -0.132243 0.581563
19 12 -0.147752 0.573163
19 13 -0.121848 0.567162
19 14 -0.0823417 0.561153
19 15 -0.0215208 0.556554
19 16 0.0639809 0.564152
19 17 0.212059 0.560468
19 18 0.535824 0.468979
19 19 1 7.2785e-08
19 20 0.499096 0.497563
19 21 0.213487 0.579683
19 22 0.0708072 0.593282
19 23 0.00787356 0.588273
19 24 0.0980828 0.566833
19 25 0.178801 0.538186
19 26 0.13264 0.573863
19 27 0.127501 0.560409
19 28 0.0772173 0.560346
19 29 0.0517516 0.571084
19 30 0.0119258 0.576038
19 31 -0.0117589 0.585624
19 32 -0.0445211 0.60029
19 33 -0.0684063 0.598831
19 34 -0.085046 0.584356
19 35 -0.0865513 0.580163
19 36 -0.0930844 0.581802
19 37 -0.122793 0.582367
19 38 -0.142719 0.575077
19 39 -0.152887 0.567563
19 40 -0.147626 0.570565
19 41 -0.120325 0.592409
19 42 -0.0678437 0.601973
19 43 -0.05038 0.590832
19 44 -0.0613635 0.582092
19 45 -0.0675408 0.577088
19 46 -0.0765964 0.574422
19 47 -0.0827875 0.563616
19 48 -0.0856137 0.548948
19 49 -0.0688278 0.552445
19 50 -0.0365041 0.564956
19 51 -5.55651e-05 0.584618
19 52 0.0230076 0.588051
19 53 0.0346561 0.598687
19 54 -0.0186697 0.599693
19 55 -0.0602702 0.597587
19 56 -0.0813923 0.58782
19 57 -0.0931716 0.577794
19 58 -0.0985583 0.572428
19 59 -0.09386 0.569858
19 60 -0.0989113 0.573558
19 61 -0.111396 0.566339
19 62 -0.123599 0.559533
19 63 -0.112452 0.557843
19 64 -0.0719203 0.575065
19 65 -0.0160628 0.594253
19 66 0.0353476 0.60242
19 67 0.0755185 0.59725
19 68 0.0974222 0.5834
19 69 0.0941464 0.571814
19 70 0.0732888 0.555154

20 1 0.00146956 0.58114
20 2 -0.0157137 0.57781
20 3 -0.00526218 0.578908
20 4 0.0124094 0.579576
20 5 0.0273798 0.573162
20 6 0.0329689 0.563133
20 7 0.0224538 0.558935
20 8 -0.0242015 0.561755
20 9 -0.0954764 0.561853
20 10 -0.114076 0.582101
20 11 -0.161975 0.580202
20 12 -0.177558 0.564585
20 13 -0.150555 0.563187
20 14 -0.123749 0.560493
20 15 -0.0888478 0.555551
20 16 -0.0339 0.561756
20 17 0.0494656 0.569309
20 18 0.221912 0.568625
20 19 0.499096 0.497563
20 20 1 7.29613e-08
20 21 0.502702 0.493412
20 22 0.250446 0.572403
20 23 0.102853 0.583441
20 24 0.214108 0.547184
20 25 0.296568 0.518628
20 26 0.166554 0.57665
20 27 0.143872 0.561698
20 28 0.0623957 0.566804
20 29 0.00227016 0.574988
20 30 -0.039237 0.578931
20 31 -0.058851 0.588283
20 32 -0.0794164 0.597384
20 33 -0.0908779 0.590861
20 34 -0.085451 0.572792
20 35 -0.0652117 0.577208
20 36 -0.058408 0.581653
20 37 -0.0935128 0.589435
20 38 -0.131916 0.582916
20 39 -0.156786 0.576001
20 40 -0.171048 0.570141
20 41 -0.149546 0.583893
20 42 -0.0993022 0.599502
20 43 -0.0900455 0.590452
20 44 -0.0987335 0.58089
20 45 -0.106901 0.574991
20 46 -0.1086 0.574007
20 47 -0.100849 0.572234
20 48 -0.0533602 0.563174
20 49 -0.0113417 0.560611
20 50 0.0464294 0.564893
20 51 0.0905094 0.57245
20 52 0.0949175 0.575056
20 53 0.0887876 0.589718
20 54 0.0187461 0.598281
20 55 -0.0449895 0.594373
20 56 -0.0924174 0.578687
20 57 -0.121895 0.569104
20 58 -0.138677 0.566175
20 59 -0.13763 0.568225
20 60 -0.134219 0.572482
20 61 -0.137853 0.560835
20 62 -0.135072 0.553342
20 63 -0.102602 0.559822
20 64 -0.0455807 0.583095
20 65 0.0245219 0.594844
20 66 0.0717193 0.597003
20 67 0.099417 0.5867
20 68 0.105786 0.572842
20 69 0.0936688 0.56209
20 70 0.067508 0.546691

21 1 0.0154485 0.58018
21 2 -0.0181717 0.58466
21 3 -0.0229673 0.583207
21 4 -0.014182 0.582185
21 5 0.00308472 0.572751
21 6 0.015924 0.561784
21 7 0.0174834 0.561714
21 8 -0.0159991 0.56746
21 9 -0.0890323 0.563599
21 10 -0.128278 0.577736
21 11 -0.191735 0.57111
21 12 -0.214184 0.551301
21 13 -0.184294 0.547626
21 14 -0.155993 0.548212
21 15 -0.135505 0.548224
21 16 -0.0976186 0.554927
21 17 -0.0410776 0.56705
21 18 0.0615685 0.578916
21 19 0.213487 0.579683
21 20 0.502702 0.493412
21 21 1 7.26176e-08
21 22 0.538934 0.474583
21 23 0.28711 0.54916
21 24 0.338274 0.513858
21 25 0.354196 0.511434
21 26 0.167519 0.577771
21 27 0.102621 0.563926
21 28 0.00920146 0.566927
21 29 -0.0480058 0.573923
21 30 -0.0815496 0.583185
21 31 -0.0910711 0.588735
21 32 -0.109 0.590919
21 33 -0.107708 0.579938
21 34 -0.0801854 0.57174
21 35 -0.0359371 0.578295
21 36 -0.0147949 0.583039
21 37 -0.0497117 0.587667
21 38 -0.0997052 0.586124
21 39 -0.143425 0.582038
21 40 -0.180533 0.57352
21 41 -0.188402 0.567041
21 42 -0.143912 0.588835
21 43 -0.134586 0.590737
21 44 -0.13824 0.582508
21 45 -0.141264 0.572731
21 46 -0.124136 0.569474
21 47 -0.0985672 0.567116
21 48 0.0111813 0.564934
21 49 0.0900946 0.562668
21 50 0.162415 0.550856
21 51 0.202793 0.544629
21 52 0.172327 0.552213
21 53 0.104522 0.581248
21 54 0.0158596 0.597249
21 55 -0.0541049 0.592953
21 56 -0.113133 0.576648
21 57 -0.15583 0.566282
21 58 -0.170646 0.561484
21 59 -0.164633 0.560935
21 60 -0.157935 0.560166
21 61 -0.149894 0.550782
21 62 -0.124272 0.554766
21 63 -0.0680143 0.561678
21 64 -5.31992e-05 0.582584
21 65 0.0628157 0.589272
21 66 0.0988432 0.584572
21 67 0.116671 0.574837
21 68 0.108544 0.563892
21 69 0.0900868 0.55773
21 70 0.0637786 0.546631

22 1 0.0237368 0.577385
22 2 -0.0227309 0.574259
22 3 -0.0433989 0.580532
22 4 -0.0452986 0.585208
22 5 -0.0354112 0.583213
22 6 -0.0171992 0.573935
22 7 -0.0046249 0.565702
22 8 -0.0214929 0.559276
22 9 -0.0810679 0.561003
22 10 -0.131472 0.56722
22 11 -0.199591 0.568547
22 12 -0.225354 0.55424
22 13 -0.1949 0.557448
22 14 -0.166355 0.556973
22 15 -0.157587 0.550883
22 16 -0.13321 0.548931
22 17 -0.0937745 0.561675
22 18 -0.0221227 0.579611
22 19 0.0708072 0.593282
22 20 0.250446 0.572403
22 21 0.538934 0.474583
22 22 1 7.32747e-08
22 23 0.577466 0.461263
22 24 0.449657 0.488708
22 25 0.303387 0.535235
22 26 0.0974117 0.580376
22 27 -0.00708109 0.57717
22 28 -0.0616528 0.580215
22 29 -0.0757684 0.580336
22 30 -0.0845001 0.583674
22 31 -0.0896807 0.584417
22 32 -0.108435 0.581447
22 33 -0.105701 0.578736
22 34 -0.0667116 0.567955
22 35 -0.00863399 0.576137
22 36 0.0278879 0.586829
22 37 -0.00295792 0.589919
22 38 -0.0561054 0.578995
22 39 -0.113702 0.570032
22 40 -0.173624 0.563959
22 41 -0.202894 0.5614
22 42 -0.173714 0.573608
22 43 -0.159057 0.580689
22 44 -0.144056 0.581549
22 45 -0.126095 0.582956
22 46 -0.0917823 0.583146
22 47 -0.0488609 0.578128
22 48 0.0905377 0.559617
22 49 0.206397 0.547345
22 50 0.265849 0.53574
22 51 0.256101 0.538504
22 52 0.169465 0.565176
22 53 0.0689454 0.592309
22 54 -0.0217137 0.592881
22 55 -0.0846012 0.582399
22 56 -0.130561 0.569488
22 57 -0.160343 0.554172
22 58 -0.167522 0.550368
22 59 -0.163457 0.552876
22 60 -0.156508 0.560934
22 61 -0.140808 0.566945
22 62 -0.100505 0.570789
22 63 -0.0326241 0.56998
22 64 0.0391998 0.576312
22 65 0.0902867 0.578637
22 66 0.110894 0.574448
22 67 0.113339 0.56894
22 68 0.0903277 0.562439
22 69 0.0696323 0.558159
22 70 0.0496651 0.55748

23 1 -0.00226012 0.581144
23 2 -0.042795 0.570929
23 3 -0.0653722 0.577185
23 4 -0.0670942 0.583662
23 5 -0.0547044 0.587166
23 6 -0.0340963 0.582125
23 7 -0.00950592 0.57548
23 8 -0.00631366 0.563353
23 9 -0.0364482 0.570864
23 10 -0.0842953 0.568192
23 11 -0.13604 0.577033
23 12 -0.15379 0.565307
23 13 -0.134816 0.568685
23 14 -0.114145 0.568553
23 15 -0.107093 0.5591
23 16 -0.0971204 0.552016
23 17 -0.0734882 0.56312
23 18 -0.0355295 0.575703
23 19 0.00787356 0.588273
23 20 0.102853 0.583441
23 21 0.28711 0.54916
23 22 0.577466 0.461263
23 23 1 7.31089e-08
23 24 0.566345 0.461509
23 25 0.271522 0.547145
23 26 0.0597391 0.570084
23 27 -0.0475319 0.578745
23 28 -0.0746439 0.583692
23 29 -0.0659461 0.580523
23 30 -0.0504468 0.581567
23 31 -0.0467604 0.575541
23 32 -0.0517182 0.576277
23 33 -0.0490272 0.579491
23 34 -0.0225662 0.568718
23 35 0.0183275 0.57112
23 36 0.0444829 0.585733
23 37 0.0267052 0.590726
23 38 -0.0132397 0.575969
23 39 -0.0620896 0.562566
23 40 -0.10858 0.56145
23 41 -0.139706 0.564164
23 42 -0.128949 0.568188
23 43 -0.110922 0.575809
23 44 -0.0825283 0.583372
23 45 -0.0553844 0.587804
23 46 -0.0383027 0.589377
23 47 -0.0335668 0.58046
23 48 0.0505572 0.563344
23 49 0.131373 0.559832
23 50 0.14766 0.557087
23 51 0.0967302 0.564784
23 52 0.0187473 0.584534
23 53 -0.0390793 0.60039
23 54 -0.0599703 0.583591
23 55 -0.0817865 0.578698
23 56 -0.0918025 0.568316
23 57 -0.09881 0.555211
23 58 -0.101215 0.552578
23 59 -0.105833 0.551398
23 60 -0.110296 0.5616
23 61 -0.0980497 0.576865
23 62 -0.0673508 0.581718
23 63 -0.014271 0.573078
23 64 0.0367622 0.566212
23 65 0.0681132 0.566938
23 66 0.0767405 0.567825
23 67 0.0658104 0.56653
23 68 0.0383028 0.566019
23 69 0.0166067 0.567655
23 70 0.00550545 0.573087

24 1 -0.0366614 0.576359
24 2 -0.0710984 0.572703
24 3 -0.0832371 0.573963
24 4 -0.0766414 0.576137
24 5 -0.0562134 0.580559
24 6 -0.025608 0.582629
24 7 -0.00228833 0.585265
24 8 -8.63014e-05 0.580406
24 9 -0.0360218 0.584267
24 10 -0.078919 0.564839
24 11 -0.122847 0.568618
24 12 -0.142336 0.56885
24 13 -0.125486 0.567806
24 14 -0.107596 0.572157
24 15 -0.0946082 0.572893
24 16 -0.074213 0.570008
24 17 -0.033965 0.575785
24 18 0.0236296 0.572167
24 19 0.0980828 0.566833
24 20 0.214108 0.547184
24 21 0.338274 0.513858
24 22 0.449657 0.488708
24 23 0.566345 0.461509
24 24 1 7.28379e-08
24 25 0.524405 0.464971
24 26 0.212044 0.541309
24 27 0.0501359 0.572177
24 28 -0.0315198 0.580991
24 29 -0.0538533 0.573318
24 30 -0.0532758 0.573096
24 31 -0.0483051 0.56516
24 32 -0.0469692 0.562643
24 33 -0.0451096 0.575385
24 34 -0.0266453 0.577517
24 35 0.001512 0.572229
24 36 0.016526 0.575997
24 37 -0.00285529 0.576543
24 38 -0.042991 0.564302
24 39 -0.0835148 0.559293
24 40 -0.115739 0.562074
24 41 -0.12919 0.561459
24 42 -0.0999133 0.56062
24 43 -0.0741263 0.570082
24 44 -0.0448152 0.573614
24 45 -0.0243196 0.577929
24 46 -0.0317868 0.578754
24 47 -0.0652094 0.572919
24 48 -0.0166851 0.57095
24 49 0.00795473 0.579323
24 50 0.00192657 0.564057
24 51 -0.00441812 0.566293
24 52 -0.0395823 0.583096
24 53 -0.0271861 0.592384
24 54 -0.0182179 0.568873
24 55 -0.0537468 0.573224
24 56 -0.0765435 0.573802
24 57 -0.0876524 0.566285
24 58 -0.0890548 0.559895
24 59 -0.0914611 0.55548
24 60 -0.1007 0.559718
24 61 -0.104421 0.577512
24 62 -0.0891779 0.583247
24 63 -0.0508444 0.57508
24 64 -0.00266338 0.558149
24 65 0.0396032 0.556653
24 66 0.0542578 0.558438
24 67 0.0478027 0.565263
24 68 0.0251414 0.574104
24 69 0.000741601 0.584018
24 70 -0.00897563 0.595325

25 1 -0.0540068 0.573516
25 2 -0.0816103 0.572318
25 3 -0.0890222 0.571235
25 4 -0.077765 0.578693
25 5 -0.0562811 0.58645
25 6 -0.0260237 0.590839
25 7 -0.011552 0.589887
25 8 -0.0201338 0.578596
25 9 -0.0623019 0.573669
25 10 -0.0910006 0.565162
25 11 -0.124452 0.561402
25 12 -0.138939 0.561187
25 13 -0.127227 0.571308
25 14 -0.112137 0.579678
25 15 -0.0993216 0.583492
25 16 -0.0698727 0.571964
25 17 -0.0089272 0.564354
25 18 0.0819102 0.549174
25 19 0.178801 0.538186
25 20 0.296568 0.518628
25 21 0.354196 0.511434
25 22 0.303387 0.535235
25 23 0.271522 0.547145
25 24 0.524405 0.464971
25 25 1 7.28744e-08
25 26 0.489745 0.469566
25 27 0.23774 0.557686
25 28 0.0481626 0.585183
25 29 -0.0354004 0.583992
25 30 -0.069371 0.584188
25 31 -0.079996 0.574035
25 32 -0.081511 0.556265
25 33 -0.0776553 0.551925
25 34 -0.0601523 0.561142
25 35 -0.0352682 0.571157
25 36 -0.023354 0.57574
25 37 -0.0486339 0.568038
25 38 -0.0825373 0.568818
25 39 -0.110951 0.572316
25 40 -0.130181 0.569552
25 41 -0.123806 0.550579
25 42 -0.0662867 0.557414
25 43 -0.0405234 0.570865
25 44 -0.0213802 0.577578
25 45 -0.00773469 0.580892
25 46 -0.0197739 0.582744
25 47 -0.0510682 0.589581
25 48 -0.0271938 0.59752
25 49 -0.0366067 0.59202
25 50 -0.0417645 0.579339
25 51 -0.0170512 0.559555
25 52 -0.0141498 0.557675
25 53 0.0354489 0.555342
25 54 0.0511894 0.55957
25 55 -0.00282771 0.559852
25 56 -0.0434367 0.562156
25 57 -0.0655645 0.565978
25 58 -0.0703538 0.570055
25 59 -0.0734832 0.570075
25 60 -0.0880689 0.568852
25 61 -0.103448 0.575078
25 62 -0.102042 0.582655
25 63 -0.0758494 0.584526
25 64 -0.0333858 0.575575
25 65 0.00876914 0.56254
25 66 0.0325374 0.554093
25 67 0.0366804 0.55182
25 68 0.020664 0.557747
25 69 -0.00114602 0.567871
25 70 -0.0102549 0.582925

26 1 -0.0646377 0.578794
26 2 -0.0795699 0.571319
26 3 -0.0829564 0.568669
26 4 -0.0730686 0.574106
26 5 -0.0676381 0.577353
26 6 -0.0548125 0.578586
26 7 -0.0488704 0.575684
26 8 -0.0625523 0.569268
26 9 -0.091936 0.564266
26 10 -0.0885194 0.584729
26 11 -0.0907096 0.581426
26 12 -0.093329 0.574443
26 13 -0.0953732 0.576366
26 14 -0.0865504 0.578539
26 15 -0.075559 0.573395
26 16 -0.0477378 0.5685
26 17 0.0158754 0.565015
26 18 0.0951805 0.574584
26 19 0.13264 0.573863
26 20 0.166554 0.57665
26 21 0.167519 0.577771
26 22 0.0974117 0.580376
26 23 0.0597391 0.570084
26 24 0.212044 0.541309
26 25 0.489745 0.469566
26 26 1 7.26234e-08
26 27 0.45398 0.502189
26 28 0.155217 0.566756
26 29 0.0191358 0.576736
26 30 -0.040907 0.577437
26 31 -0.0746189 0.579631
26 32 -0.0935888 0.582399
26 33 -0.0997415 0.570496
26 34 -0.0901499 0.562963
26 35 -0.077788 0.573863
26 36 -0.0660425 0.579019
26 37 -0.0724696 0.586354
26 38 -0.0868848 0.58953
26 39 -0.0940707 0.580898
26 40 -0.0907659 0.573147
26 41 -0.0714012 0.578003
26 42 0.00354984 0.586207
26 43 0.0268251 0.582575
26 44 0.022748 0.578682
26 45 0.0285903 0.575886
26 46 0.014687 0.581593
26 47 0.00701909 0.593194
26 48 -0.024921 0.591262
26 49 -0.0684308 0.578772
26 50 -0.0740771 0.585287
26 51 -0.0370585 0.578686
26 52 -0.00130711 0.571126
26 53 0.080672 0.564715
26 54 0.108572 0.573895
26 55 0.0437297 0.57367
26 56 -0.000342425 0.568378
26 57 -0.0141202 0.571421
26 58 -0.0142509 0.580163
26 59 -0.0179082 0.588598
26 60 -0.0350664 0.589413
26 61 -0.0497911 0.577282
26 62 -0.069887 0.566516
26 63 -0.0741524 0.575929
26 64 -0.0649953 0.587979
26 65 -0.0410732 0.588299
26 66 -0.0216054 0.584791
26 67 -0.00977824 0.575866
26 68 -0.0151386 0.569581
26 69 -0.0213717 0.568487
26 70 -0.0210908 0.56092

27 1 -0.0968802 0.574922
27 2 -0.107173 0.558144
27 3 -0.0971742 0.559998
27 4 -0.0708395 0.574434
27 5 -0.0429342 0.587137
27 6 -0.0192211 0.593056
27 7 -0.00927397 0.5864
27 8 -0.0232595 0.570962
27 9 -0.0572795 0.570127
27 10 -0.0499358 0.576513
27 11 -0.043765 0.578321
27 12 -0.0440309 0.581887
27 13 -0.054315 0.588858
27 14 -0.0670332 0.591184
27 15 -0.0574554 0.586003
27 16 -0.0139141 0.578995
27 17 0.0592554 0.572854
27 18 0.0982389 0.569206
27 19 0.127501 0.560409
27 20 0.143872 0.561698
27 21 0.102621 0.563926
27 22 -0.00708109 0.57717
27 23 -0.0475319 0.578745
27 24 0.0501359 0.572177
27 25 0.23774 0.557686
27 26 0.45398 0.502189
27 27 1 7.3153e-08
27 28 0.494934 0.488061
27 29 0.223896 0.559064
27 30 0.0919805 0.569189
27 31 0.0168861 0.570891
27 32 -0.0324914 0.571172
27 33 -0.0638103 0.566167
27 34 -0.0734527 0.560482
27 35 -0.0754212 0.567531
27 36 -0.0768206 0.573621
27 37 -0.0881173 0.577573
27 38 -0.0974796 0.572954
27 39 -0.0897345 0.565885
27 40 -0.0635694 0.561777
27 41 -0.0193373 0.577132
27 42 0.0628147 0.574499
27 43 0.0526636 0.570758
27 44 0.0192153 0.572708
27 45 -0.00503925 0.576176
27 46 -0.0315887 0.583563
27 47 -0.0343971 0.594254
27 48 -0.0608871 0.594392
27 49 -0.0925341 0.583927
27 50 -0.0810557 0.588225
27 51 -0.050707 0.583075
27 52 -0.0382375 0.582693
27 53 0.00641185 0.572296
27 54 0.0253521 0.568081
27 55 -0.00683518 0.561198
27 56 -0.0271011 0.557867
27 57 -0.0252559 0.561171
27 58 -0.00481026 0.573661
27 59 0.00834831 0.584076
27 60 -0.00634621 0.591458
27 61 -0.0457332 0.595287
27 62 -0.0824534 0.583461
27 63 -0.0971619 0.581566
27 64 -0.0889654 0.577796
27 65 -0.0584207 0.572217
27 66 -0.0298812 0.570929
27 67 -0.0193145 0.568468
27 68 -0.0172215 0.56945
27 69 -0.028999 0.572677
27 70 -0.0389769 0.578716

28 1 -0.098978 0.567387
28 2 -0.10105 0.555109
28 3 -0.0797285 0.568717
28 4 -0.0464164 0.584602
28 5 -0.0142054 0.593872
28 6 0.00423275 0.59391
28 7 0.00307197 0.580663
28 8 -0.0172947 0.564782
28 9 -0.0511723 0.567469
28 10 -0.0370497 0.570372
28 11 -0.0211219 0.576819
28 12 -0.0229423 0.580837
28 13 -0.0384632 0.589614
28 14 -0.045661 0.587507
28 15 -0.020412 0.582761
28 16 0.0557412 0.573967
28 17 0.107348 0.564755
28 18 0.0972284 0.5574
28 19 0.0772173 0.560346
28 20 0.0623957 0.566804
28 21 0.00920146 0.566927
28 22 -0.0616528 0.580215
28 23 -0.0746439 0.583692
28 24 -0.0315198 0.580991
28 25 0.0481626 0.585183
28 26 0.155217 0.566756
28 27 0.494934 0.488061
28 28 1 7.27561e-08
28 29 0.544047 0.46089
28 30 0.272705 0.549114
28 31 0.122349 0.570825
28 32 0.0287914 0.569821
28 33 -0.0352987 0.565941
28 34 -0.0698848 0.562493
28 35 -0.0876292 0.569525
28 36 -0.0979166 0.579623
28 37 -0.111752 0.573827
28 38 -0.110872 0.565088
28 39 -0.0908193 0.564059
28 40 -0.0522436 0.564382
28 41 -0.00725678 0.57236
28 42 0.036663 0.56769
28 43 0.026975 0.57214
28 44 -0.000365367 0.579886
28 45 -0.023504 0.585772
28 46 -0.0430882 0.586283
28 47 -0.0424199 0.588568
28 48 -0.0686155 0.58133
28 49 -0.0869452 0.576816
28 50 -0.0780525 0.580473
28 51 -0.0604997 0.573119
28 52 -0.0540527 0.576284
28 53 -0.0302372 0.575332
28 54 -0.017619 0.571002
28 55 -0.0379153 0.563354
28 56 -0.0340794 0.561567
28 57 -0.0185331 0.559203
28 58 0.00721766 0.562799
28 59 0.0209321 0.570361
28 60 0.00420342 0.580177
28 61 -0.04522 0.592762
28 62 -0.0932556 0.588389
28 63 -0.113933 0.582509
28 64 -0.111333 0.57267
28 65 -0.0854577 0.56621
28 66 -0.0516809 0.56539
28 67 -0.0247708 0.564518
28 68 -0.0102837 0.564065
28 69 -0.0170657 0.563816
28 70 -0.0294236 0.575614

29 1 -0.0930049 0.563199
29 2 -0.0792412 0.561428
29 3 -0.053117 0.57765
29 4 -0.0220416 0.587332
29 5 0.000493362 0.59061
29 6 0.00544589 0.58549
29 7 -0.00730136 0.571173
29 8 -0.0322935 0.560878
29 9 -0.0558781 0.564303
29 10 -0.0371568 0.569334
29 11 -0.0153763 0.577297
29 12 -0.0126578 0.581626
29 13 -0.0205984 0.588891
29 14 -0.00897896 0.584208
29 15 0.0467614 0.576549
29 16 0.129827 0.564532
29 17 0.118767 0.553762
29 18 0.0960305 0.559969
29 19 0.0517516 0.571084
29 20 0.00227016 0.574988
29 21 -0.0480058 0.573923
29 22 -0.0757684 0.580336
29 23 -0.0659461 0.580523
29 24 -0.0538533 0.573318
29 25 -0.0354004 0.583992
29 26 0.0191358 0.576736
29 27 0.223896 0.559064
29 28 0.544047 0.46089
29 29 1 7.31291e-08
29 30 0.563096 0.450827
29 31 0.285667 0.550177
29 32 0.115506 0.570467
29 33 0.0111534 0.568708
29 34 -0.0611225 0.565443
29 35 -0.103346 0.574163
29 36 -0.120337 0.581243
29 37 -0.129108 0.569827
29 38 -0.122281 0.565858
29 39 -0.0939008 0.569197
29 40 -0.047608 0.573975
29 41 -0.00745706 0.575172
29 42 0.00250355 0.575602
29 43 -0.00393028 0.581806
29 44 -0.0151924 0.587057
29 45 -0.0308142 0.588981
29 46 -0.0479422 0.585935
29 47 -0.0530429 0.580164
29 48 -0.0807925 0.572814
29 49 -0.0925883 0.572515
29 50 -0.0811527 0.578516
29 51 -0.0800693 0.570286
29 52 -0.0775023 0.567179
29 53 -0.0608314 0.568584
29 54 -0.0485074 0.575539
29 55 -0.0517508 0.570085
29 56 -0.0342648 0.565477
29 57 -0.0100105 0.564008
29 58 0.0126497 0.565217
29 59 0.0215643 0.570773
29 60 0.0039611 0.577307
29 61 -0.0460546 0.582999
29 62 -0.10035 0.585498
29 63 -0.126648 0.582105
29 64 -0.129243 0.576278
29 65 -0.106822 0.572552
29 66 -0.0741852 0.570815
29 67 -0.0412886 0.566369
29 68 -0.014931 0.562494
29 69 -0.00634498 0.558443
29 70 -0.0141523 0.566719

30 1 -0.0886751 0.565246
30 2 -0.063224 0.570558
30 3 -0.0300139 0.584114
30 4 3.03696e-05 0.589223
30 5 0.013003 0.588028
30 6 0.00839067 0.57759
30 7 -0.0173916 0.568303
30 8 -0.045408 0.562503
30 9 -0.0518708 0.563537
30 10 -0.0345201 0.569269
30 11 -0.0039484 0.575374
30 12 0.0071279 0.574059
30 13 0.0144741 0.579735
30 14 0.0570147 0.576427
30 15 0.109736 0.566942
30 16 0.130544 0.549108
30 17 0.105297 0.547033
30 18 0.0671788 0.559728
30 19 0.0119258 0.576038
30 20 -0.039237 0.578931
30 21 -0.0815496 0.583185
30 22 -0.0845001 0.583674
30 23 -0.0504468 0.581567
30 24 -0.0532758 0.573096
30 25 -0.069371 0.584188
30 26 -0.040907 0.577437
30 27 0.0919805 0.569189
30 28 0.272705 0.549114
30 29 0.563096 0.450827
30 30 1 7.27289e-08
30 31 0.571496 0.444053
30 32 0.257134 0.550892
30 33 0.0803387 0.567187
30 34 -0.036231 0.567333
30 35 -0.104571 0.576056
30 36 -0.130158 0.581123
30 37 -0.134519 0.572051
30 38 -0.118242 0.571838
30 39 -0.0823756 0.579473
30 40 -0.029626 0.580834
30 41 -0.000855326 0.569576
30 42 -0.0140386 0.576691
30 43 -0.0196546 0.585476
30 44 -0.0214989 0.589452
30 45 -0.0243903 0.589938
30 46 -0.0408412 0.583527
30 47 -0.0597129 0.577106
30 48 -0.0875866 0.571277
30 49 -0.0984169 0.567233
30 50 -0.090357 0.569375
30 51 -0.0963472 0.558728
30 52 -0.100436 0.554712
30 53 -0.0865497 0.562201
30 54 -0.0577173 0.579992
30 55 -0.0436546 0.573095
30 56 -0.0228605 0.570482
30 57 -0.00219154 0.569243
30 58 0.0166761 0.566825
30 59 0.020851 0.568009
30 60 0.00715371 0.571046
30 61 -0.0400463 0.572826
30 62 -0.0990147 0.579145
30 63 -0.128737 0.577838
30 64 -0.146766 0.577825
30 65 -0.132603 0.571796
30 66 -0.0998897 0.566787
30 67 -0.0616725 0.562807
30 68 -0.0244005 0.558385
30 69 -0.0034882 0.552529
30 70 -0.00627353 0.556898

31 1 -0.0795384 0.570174
31 2 -0.0478789 0.575326
31 3 -0.0146664 0.583751
31 4 0.00793482 0.586893
31 5 0.0135866 0.580665
31 6 0.00216383 0.570117
31 7 -0.0282507 0.562696
31 8 -0.0478772 0.563012
31 9 -0.0282516 0.565163
31 10 -0.0189793 0.573105
31 11 0.0214738 0.578883
31 12 0.0311918 0.574394
31 13 0.063328 0.578553
31 14 0.107727 0.570126
31 15 0.127557 0.555666
31 16 0.12692 0.550495
31 17 0.087789 0.560584
31 18 0.0398541 0.572553
31 19 -0.0117589 0.585624
31 20 -0.058851 0.588283
31 21 -0.0910711 0.588735
31 22 -0.0896807 0.584417
31 23 -0.0467604 0.575541
31 24 -0.0483051 0.56516
31 25 -0.079996 0.574035
31 26 -0.0746189 0.579631
31 27 0.0168861 0.570891
31 28 0.122349 0.570825
31 29 0.285667 0.550177
31 30 0.571496 0.444053
31 31 1 7.28456e-08
31 32 0.511895 0.472277
31 33 0.205724 0.558312
31 34 0.0156697 0.571334
31 35 -0.0827053 0.579092
31 36 -0.114937 0.583437
31 37 -0.116438 0.574413
31 38 -0.0971823 0.575749
31 39 -0.061379 0.583612
31 40 -0.00871501 0.585615
31 41 0.0165652 0.578289
31 42 -0.0169059 0.585871
31 43 -0.0155747 0.589223
31 44 -0.0128087 0.590771
31 45 -0.0180919 0.586943
31 46 -0.0366541 0.580787
31 47 -0.0655132 0.571442
31 48 -0.096872 0.56769
31 49 -0.109059 0.565915
31 50 -0.104675 0.569364
31 51 -0.108696 0.564154
31 52 -0.115221 0.556949
31 53 -0.103147 0.567495
31 54 -0.0603015 0.587674
31 55 -0.0303763 0.58202
31 56 -0.00847093 0.577191
31 57 0.00551922 0.575512
31 58 0.0192589 0.572557
31 59 0.0267325 0.572795
31 60 0.0168097 0.572381
31 61 -0.0230366 0.56828
31 62 -0.0775307 0.571502
31 63 -0.116975 0.574885
31 64 -0.147248 0.580532
31 65 -0.147627 0.579384
31 66 -0.121472 0.576771
31 67 -0.0828343 0.569799
31 68 -0.0383698 0.563136
31 69 -0.0105699 0.554182
31 70 -0.00450718 0.551353

32 1 -0.0907477 0.571917
32 2 -0.0521665 0.575847
32 3 -0.0221869 0.580689
32 4 -0.000358974 0.579582
32 5 -0.000416528 0.571772
32 6 -0.00859944 0.560611
32 7 -0.0241316 0.557964
32 8 -0.0116645 0.56508
32 9 0.0593321 0.570076
32 10 0.0522616 0.583324
32 11 0.0955569 0.584446
32 12 0.102229 0.578135
32 13 0.119147 0.569689
32 14 0.133014 0.555568
32 15 0.132816 0.54943
32 16 0.100728 0.562408
32 17 0.0441537 0.575111
32 18 -0.0065263 0.592107
32 19 -0.0445211 0.60029
32 20 -0.0794164 0.597384
32 21 -0.109 0.590919
32 22 -0.108435 0.581447
32 23 -0.0517182 0.576277
32 24 -0.0469692 0.562643
32 25 -0.081511 0.556265
32 26 -0.0935888 0.582399
32 27 -0.0324914 0.571172
32 28 0.0287914 0.569821
32 29 0.115506 0.570467
32 30 0.257134 0.550892
32 31 0.511895 0.472277
32 32 1 7.27862e-08
32 33 0.476157 0.496739
32 34 0.168125 0.569408
32 35 0.0150958 0.582922
32 36 -0.0439361 0.584431
32 37 -0.0509744 0.585097
32 38 -0.0371646 0.583334
32 39 -0.0101806 0.582649
32 40 0.0365753 0.584735
32 41 0.0608491 0.590187
32 42 0.0150239 0.596515
32 43 0.0191821 0.590456
32 44 0.0139394 0.582339
32 45 0.000410127 0.57768
32 46 -0.0333711 0.573937
32 47 -0.0794297 0.565586
32 48 -0.112098 0.557597
32 49 -0.12708 0.558047
32 50 -0.118144 0.566732
32 51 -0.125183 0.575087
32 52 -0.139002 0.569839
32 53 -0.128593 0.580464
32 54 -0.0747754 0.593644
32 55 -0.0388277 0.591822
32 56 -0.0183076 0.585866
32 57 -0.00379987 0.580443
32 58 0.0149708 0.577998
32 59 0.034667 0.577047
32 60 0.0417383 0.578019
32 61 0.00432125 0.569336
32 62 -0.0400436 0.565786
32 63 -0.0813842 0.570028
32 64 -0.123763 0.5779
32 65 -0.150517 0.584434
32 66 -0.145296 0.587021
32 67 -0.119401 0.5839
32 68 -0.0786792 0.574988
32 69 -0.0421816 0.567089
32 70 -0.0261828 0.554572

33 1 -0.103018 0.572285
33 2 -0.0649331 0.578101
33 3 -0.0495412 0.579186
33 4 -0.0333215 0.574805
33 5 -0.0245402 0.563397
33 6 -0.0120387 0.558489
33 7 0.0123558 0.561672
33 8 0.0893485 0.572523
33 9 0.225769 0.565773
33 10 0.166139 0.573623
33 11 0.174395 0.575737
33 12 0.146719 0.575243
33 13 0.141645 0.561689
33 14 0.127231 0.554171
33 15 0.100602 0.558217
33 16 0.0363435 0.578283
33 17 -0.0186768 0.588005
33 18 -0.0576696 0.599476
33 19 -0.0684063 0.598831
33 20 -0.0908779 0.590861
33 21 -0.107708 0.579938
33 22 -0.105701 0.578736
33 23 -0.0490272 0.579491
33 24 -0.0451096 0.575385
33 25 -0.0776553 0.551925
33 26 -0.0997415 0.570496
33 27 -0.0638103 0.566167
33 28 -0.0352987 0.565941
33 29 0.0111534 0.568708
33 30 0.0803387 0.567187
33 31 0.205724 0.558312
33 32 0.476157 0.496739
33 33 1 7.28078e-08
33 34 0.489976 0.498031
33 35 0.217498 0.563451
33 36 0.108197 0.5728
33 37 0.0705944 0.57788
33 38 0.0472388 0.573904
33 39 0.0439404 0.572626
33 40 0.0755303 0.577168
33 41 0.101618 0.591587
33 42 0.0553948 0.594623
33 43 0.0503891 0.582773
33 44 0.0303898 0.575424
33 45 0.00215396 0.573406
33 46 -0.0405674 0.570006
33 47 -0.0924401 0.556912
33 48 -0.122183 0.54635
33 49 -0.127336 0.556184
33 50 -0.117617 0.564954
33 51 -0.127243 0.580501
33 52 -0.148282 0.584538
33 53 -0.152126 0.59024
33 54 -0.103595 0.586885
33 55 -0.0706999 0.592647
33 56 -0.047422 0.590511
33 57 -0.0290405 0.586101
33 58 -0.00433773 0.578792
33 59 0.0274413 0.575215
33 60 0.05082 0.576725
33 61 0.0350458 0.575549
33 62 0.0090397 0.572101
33 63 -0.0145954 0.569596
33 64 -0.0545431 0.573082
33 65 -0.111707 0.582029
33 66 -0.14861 0.586022
33 67 -0.15205 0.59031
33 68 -0.129384 0.585215
33 69 -0.0993932 0.582035
33 70 -0.0728451 0.57177

34 1 -0.115586 0.569412
34 2 -0.0944303 0.579162
34 3 -0.0903137 0.57418
34 4 -0.0779899 0.565747
34 5 -0.047033 0.558325
34 6 -0.00401835 0.559326
34 7 0.0726678 0.567262
34 8 0.211527 0.568747
34 9 0.395199 0.529772
34 10 0.264828 0.548692
34 11 0.197468 0.558808
34 12 0.134858 0.573306
34 13 0.103459 0.563084
34 14 0.0513794 0.567202
34 15 -0.00112719 0.576087
34 16 -0.0538953 0.590318
34 17 -0.0865972 0.590785
34 18 -0.0969635 0.589392
34 19 -0.085046 0.584356
34 20 -0.085451 0.572792
34 21 -0.0801854 0.57174
34 22 -0.0667116 0.567955
34 23 -0.0225662 0.568718
34 24 -0.0266453 0.577517
34 25 -0.0601523 0.561142
34 26 -0.0901499 0.562963
34 27 -0.0734527 0.560482
34 28 -0.0698848 0.562493
34 29 -0.0611225 0.565443
34 30 -0.036231 0.567333
34 31 0.0156697 0.571334
34 32 0.168125 0.569408
34 33 0.489976 0.498031
34 34 1 7.32266e-08
34 35 0.47267 0.49858
34 36 0.291634 0.539945
34 37 0.218418 0.547209
34 38 0.150998 0.562491
34 39 0.10921 0.573796
34 40 0.097855 0.582149
34 41 0.101242 0.585882
34 42 0.0675154 0.586226
34 43 0.0525231 0.577108
34 44 0.0320516 0.573188
34 45 0.00227151 0.570051
34 46 -0.0367781 0.566172
34 47 -0.0810287 0.552388
34 48 -0.10212 0.553617
34 49 -0.0986388 0.566334
34 50 -0.0836423 0.571849
34 51 -0.0956026 0.584211
34 52 -0.12662 0.58018
34 53 -0.148743 0.574194
34 54 -0.115743 0.573953
34 55 -0.0912895 0.584983
34 56 -0.0710172 0.590489
34 57 -0.0491207 0.593303
34 58 -0.0162468 0.586361
34 59 0.0202962 0.578381
34 60 0.0536585 0.572191
34 61 0.0647042 0.574901
34 62 0.0671494 0.574639
34 63 0.0717222 0.570271
34 64 0.0431761 0.570472
34 65 -0.0363778 0.57951
34 66 -0.110733 0.583544
34 67 -0.155048 0.586786
34 68 -0.168625 0.586191
34 69 -0.158985 0.584978
34 70 -0.128592 0.580666

35 1 -0.1145 0.566672
35 2 -0.108868 0.571818
35 3 -0.105761 0.576752
35 4 -0.0854618 0.575401
35 5 -0.0477669 0.570411
35 6 0.0105554 0.569136
35 7 0.0949244 0.567743
35 8 0.213706 0.557014
35 9 0.323307 0.534348
35 10 0.200367 0.559441
35 11 0.0812438 0.575545
35 12 0.0242639 0.582895
35 13 0.00689243 0.57661
35 14 -0.0323982 0.571754
35 15 -0.0680613 0.575105
35 16 -0.0942781 0.579752
35 17 -0.110922 0.579775
35 18 -0.107162 0.579456
35 19 -0.0865513 0.580163
35 20 -0.0652117 0.577208
35 21 -0.0359371 0.578295
35 22 -0.00863399 0.576137
35 23 0.0183275 0.57112
35 24 0.001512 0.572229
35 25 -0.0352682 0.571157
35 26 -0.077788 0.573863
35 27 -0.0754212 0.567531
35 28 -0.0876292 0.569525
35 29 -0.103346 0.574163
35 30 -0.104571 0.576056
35 31 -0.0827053 0.579092
35 32 0.0150958 0.582922
35 33 0.217498 0.563451
35 34 0.47267 0.49858
35 35 1 7.29711e-08
35 36 0.564589 0.451756
35 37 0.382309 0.51067
35 38 0.249955 0.549003
35 39 0.141556 0.571093
35 40 0.0595899 0.583157
35 41 0.0108372 0.586518
35 42 0.0120097 0.586521
35 43 0.0166358 0.580759
35 44 0.0190915 0.57936
35 45 0.00859265 0.576656
35 46 -0.00635733 0.573462
35 47 -0.0312138 0.565105
35 48 -0.0442802 0.56514
35 49 -0.0381046 0.572846
35 50 -0.0280095 0.578238
35 51 -0.0471226 0.581665
35 52 -0.0792719 0.574129
35 53 -0.11476 0.56914
35 54 -0.100896 0.576217
35 55 -0.0840942 0.581166
35 56 -0.0703784 0.58166
35 57 -0.0562129 0.583929
35 58 -0.0353695 0.580444
35 59 -0.00903771 0.578313
35 60 0.017092 0.57871
35 61 0.0529517 0.578339
35 62 0.10294 0.578243
35 63 0.146851 0.572827
35 64 0.158273 0.57138
35 65 0.0641783 0.583085
35 66 -0.0370168 0.585121
35 67 -0.108839 0.581309
35 68 -0.152403 0.573547
35 69 -0.164439 0.567512
35 70 -0.14879 0.567678

36 1 -0.10092 0.56967
36 2 -0.0998229 0.566528
36 3 -0.102871 0.578561
36 4 -0.0912439 0.583848
36 5 -0.0619314 0.583167
36 6 -0.0178433 0.573438
36 7 0.0442447 0.564112
36 8 0.126319 0.550533
36 9 0.201381 0.546933
36 10 0.0999569 0.569888
36 11 0.00278526 0.582767
36 12 -0.0343691 0.582447
36 13 -0.0459315 0.582465
36 14 -0.0685942 0.574046
36 15 -0.0945785 0.564853
36 16 -0.113147 0.563231
36 17 -0.129033 0.566355
36 18 -0.120611 0.574416
36 19 -0.0930844 0.581802
36 20 -0.058408 0.581653
36 21 -0.0147949 0.583039
36 22 0.0278879 0.586829
36 23 0.0444829 0.585733
36 24 0.016526 0.575997
36 25 -0.023354 0.57574
36 26 -0.0660425 0.579019
36 27 -0.0768206 0.573621
36 28 -0.0979166 0.579623
36 29 -0.120337 0.581243
36 30 -0.130158 0.581123
36 31 -0.114937 0.583437
36 32 -0.0439361 0.584431
36 33 0.108197 0.5728
36 34 0.291634 0.539945
36 35 0.564589 0.451756
36 36 1 7.3221e-08
36 37 0.583927 0.443996
36 38 0.327047 0.536227
36 39 0.164797 0.564927
36 40 0.045203 0.576101
36 41 -0.0234279 0.583636
36 42 -0.0169363 0.582591
36 43 -0.000361017 0.584121
36 44 0.016253 0.584738
36 45 0.0228772 0.587652
36 46 0.0225268 0.585708
36 47 0.0127013 0.574089
36 48 0.00667126 0.565076
36 49 0.0094601 0.56569
36 50 0.00981501 0.573576
36 51 -0.0138901 0.57738
36 52 -0.0459351 0.574923
36 53 -0.0802067 0.578924
36 54 -0.0732215 0.582992
36 55 -0.0556129 0.579086
36 56 -0.0460392 0.572589
36 57 -0.0385985 0.567547
36 58 -0.0293395 0.564301
36 59 -0.0146229 0.56717
36 60 -0.00843329 0.575905
36 61 0.023528 0.582521
36 62 0.101348 0.58102
36 63 0.177077 0.569208
36 64 0.204142 0.56676
36 65 0.095805 0.583113
36 66 -0.0142362 0.58308
36 67 -0.0908726 0.57493
36 68 -0.135587 0.562026
36 69 -0.149065 0.5542
36 70 -0.136716 0.554977

37 1 -0.109261 0.581674
37 2 -0.107202 0.569579
37 3 -0.108675 0.571142
37 4 -0.101035 0.57425
37 5 -0.0789859 0.577529
37 6 -0.0411619 0.576766
37 7 0.0109576 0.576714
37 8 0.0704653 0.564798
37 9 0.141169 0.556965
37 10 0.0820991 0.582263
37 11 0.0196389 0.588924
37 12 0.00135151 0.575996
37 13 -0.0280998 0.57776
37 14 -0.0571626 0.575579
37 15 -0.0902216 0.564958
37 16 -0.117992 0.558111
37 17 -0.138876 0.558378
37 18 -0.143478 0.571704
37 19 -0.122793 0.582367
37 20 -0.0935128 0.589435
37 21 -0.0497117 0.587667
37 22 -0.00295792 0.589919
37 23 0.0267052 0.590726
37 24 -0.00285529 0.576543
37 25 -0.0486339 0.568038
37 26 -0.0724696 0.586354
37 27 -0.0881173 0.577573
37 28 -0.111752 0.573827
37 29 -0.129108 0.569827
37 30 -0.134519 0.572051
37 31 -0.116438 0.574413
37 32 -0.0509744 0.585097
37 33 0.0705944 0.57788
37 34 0.218418 0.547209
37 35 0.382309 0.51067
37 36 0.583927 0.443996
37 37 1 7.27805e-08
37 38 0.561657 0.461486
37 39 0.318018 0.538671
37 40 0.143629 0.562968
37 41 0.030708 0.578934
37 42 0.00959171 0.583857
37 43 0.00741962 0.583931
37 44 0.0243657 0.579158
37 45 0.0367643 0.578854
37 46 0.0371158 0.580134
37 47 0.0274144 0.584153
37 48 0.0130611 0.575786
37 49 0.00473599 0.568508
37 50 -0.00112404 0.569628
37 51 -0.0283723 0.574752
37 52 -0.0571269 0.578852
37 53 -0.0843245 0.586502
37 54 -0.0689224 0.585517
37 55 -0.0400975 0.580669
37 56 -0.022595 0.573546
37 57 -0.0102337 0.563677
37 58 0.000872656 0.568494
37 59 0.0190779 0.573775
37 60 0.0320959 0.579661
37 61 0.0792039 0.579316
37 62 0.172442 0.567217
37 63 0.238497 0.551334
37 64 0.196324 0.565558
37 65 0.0543623 0.582032
37 66 -0.0423725 0.58207
37 67 -0.109251 0.573674
37 68 -0.150794 0.562628
37 69 -0.165056 0.557351
37 70 -0.149197 0.555439

38 1 -0.113097 0.580985
38 2 -0.108604 0.57881
38 3 -0.107907 0.569373
38 4 -0.10313 0.567183
38 5 -0.0914718 0.571187
38 6 -0.0600236 0.574908
38 7 -0.0189396 0.580726
38 8 0.0336076 0.578661
38 9 0.109533 0.569027
38 10 0.100419 0.58788
38 11 0.0748046 0.578821
38 12 0.0778665 0.568273
38 13 0.0135884 0.570006
38 14 -0.0302794 0.573287
38 15 -0.071383 0.570219
38 16 -0.107761 0.567681
38 17 -0.134299 0.562
38 18 -0.152037 0.565907
38 19 -0.142719 0.575077
38 20 -0.131916 0.582916
38 21 -0.0997052 0.586124
38 22 -0.0561054 0.578995
38 23 -0.0132397 0.575969
38 24 -0.042991 0.564302
38 25 -0.0825373 0.568818
38 26 -0.0868848 0.58953
38 27 -0.0974796 0.572954
38 28 -0.110872 0.565088
38 29 -0.122281 0.565858
38 30 -0.118242 0.571838
38 31 -0.0971823 0.575749
38 32 -0.0371646 0.583334
38 33 0.0472388 0.573904
38 34 0.150998 0.562491
38 35 0.249955 0.549003
38 36 0.327047 0.536227
38 37 0.561657 0.461486
38 38 1 7.30226e-08
38 39 0.582081 0.444813
38 40 0.297967 0.542044
38 41 0.132089 0.567232
38 42 0.0570758 0.580405
38 43 0.0230311 0.58241
38 44 0.0287351 0.57618
38 45 0.0379145 0.574703
38 46 0.0380616 0.574068
38 47 0.02041 0.585546
38 48 -0.00733501 0.585156
38 49 -0.0253327 0.57627
38 50 -0.0359884 0.574606
38 51 -0.0586778 0.573002
38 52 -0.0780488 0.569588
38 53 -0.0950364 0.572698
38 54 -0.0699983 0.582248
38 55 -0.0371894 0.57869
38 56 -0.00739225 0.575784
38 57 0.00820819 0.57458
38 58 0.0282708 0.5788
38 59 0.0583027 0.583528
38 60 0.0884601 0.580774
38 61 0.152084 0.561965
38 62 0.241891 0.540312
38 63 0.278983 0.537137
38 64 0.165273 0.571869
38 65 0.0182209 0.585104
38 66 -0.0652046 0.579838
38 67 -0.122172 0.569812
38 68 -0.160858 0.558704
38 69 -0.173797 0.557978
38 70 -0.153538 0.552459

39 1 -0.118838 0.576553
39 2 -0.115098 0.585316
39 3 -0.115036 0.57413
39 4 -0.11347 0.569772
39 5 -0.101099 0.566864
39 6 -0.0780476 0.56923
39 7 -0.0411627 0.577832
39 8 0.0082854 0.586039
39 9 0.099091 0.576042
39 10 0.124633 0.581698
39 11 0.162405 0.56525
39 12 0.189917 0.55375
39 13 0.083324 0.564435
39 14 0.0121822 0.566963
39 15 -0.0448861 0.573829
39 16 -0.095438 0.570468
39 17 -0.129155 0.566859
39 18 -0.152925 0.562284
39 19 -0.152887 0.567563
39 20 -0.156786 0.576001
39 21 -0.143425 0.582038
39 22 -0.113702 0.570032
39 23 -0.0620896 0.562566
39 24 -0.0835148 0.559293
39 25 -0.110951 0.572316
39 26 -0.0940707 0.580898
39 27 -0.0897345 0.565885
39 28 -0.0908193 0.564059
39 29 -0.0939008 0.569197
39 30 -0.0823756 0.579473
39 31 -0.061379 0.583612
39 32 -0.0101806 0.582649
39 33 0.0439404 0.572626
39 34 0.10921 0.573796
39 35 0.141556 0.571093
39 36 0.164797 0.564927
39 37 0.318018 0.538671
39 38 0.582081 0.444813
39 39 1 7.29004e-08
39 40 0.530782 0.473826
39 41 0.267017 0.546024
39 42 0.140745 0.573034
39 43 0.0591828 0.58155
39 44 0.0359458 0.580266
39 45 0.0303445 0.574964
39 46 0.0193537 0.570832
39 47 -0.00301623 0.576649
39 48 -0.0400966 0.582176
39 49 -0.0640558 0.57734
39 50 -0.0744461 0.574439
39 51 -0.0881783 0.570869
39 52 -0.103481 0.557682
39 53 -0.114477 0.559506
39 54 -0.0798235 0.579958
39 55 -0.0350751 0.579954
39 56 0.00386819 0.580506
39 57 0.030359 0.584649
39 58 0.0652319 0.583489
39 59 0.110096 0.578643
39 60 0.167015 0.565631
39 61 0.228677 0.538983
39 62 0.284851 0.531029
39 63 0.261189 0.547625
39 64 0.118576 0.579232
39 65 -0.0107869 0.583912
39 66 -0.0833851 0.577627
39 67 -0.133814 0.567522
39 68 -0.168726 0.55995
39 69 -0.180481 0.55671
39 70 -0.159257 0.553793

40 1 -0.129368 0.569049
40 2 -0.123481 0.58496
40 3 -0.119592 0.580933
40 4 -0.108034 0.574404
40 5 -0.0931736 0.564821
40 6 -0.0755301 0.56078
40 7 -0.0416672 0.567565
40 8 0.0171474 0.581622
40 9 0.114321 0.576472
40 10 0.160668 0.568995
40 11 0.273661 0.546897
40 12 0.342818 0.523545
40 13 0.182918 0.555572
40 14 0.0744464 0.564285
40 15 -0.00936213 0.57038
40 16 -0.076007 0.577051
40 17 -0.111103 0.576512
40 18 -0.137153 0.571734
40 19 -0.147626 0.570565
40 20 -0.171048 0.570141
40 21 -0.180533 0.57352
40 22 -0.173624 0.563959
40 23 -0.10858 0.56145
40 24 -0.115739 0.562074
40 25 -0.130181 0.569552
40 26 -0.0907659 0.573147
40 27 -0.0635694 0.561777
40 28 -0.0522436 0.564382
40 29 -0.047608 0.573975
40 30 -0.029626 0.580834
40 31 -0.00871501 0.585615
40 32 0.0365753 0.584735
40 33 0.0755303 0.577168
40 34 0.097855 0.582149
40 35 0.0595899 0.583157
40 36 0.045203 0.576101
40 37 0.143629 0.562968
40 38 0.297967 0.542044
40 39 0.530782 0.473826
40 40 1 7.31603e-08
40 41 0.51617 0.469298
40 42 0.280293 0.554795
40 43 0.133555 0.578613
40 44 0.0598235 0.581492
40 45 0.0245163 0.575717
40 46 -0.0132364 0.569522
40 47 -0.0528361 0.56508
40 48 -0.103012 0.564324
40 49 -0.127227 0.567035
40 50 -0.129287 0.568614
40 51 -0.138291 0.567652
40 52 -0.144605 0.558764
40 53 -0.140118 0.560872
40 54 -0.0933298 0.579602
40 55 -0.0451783 0.584515
40 56 -0.000198148 0.587061
40 57 0.0439461 0.589999
40 58 0.0932791 0.580607
40 59 0.162741 0.568932
40 60 0.231406 0.549635
40 61 0.255012 0.533432
40 62 0.244562 0.542899
40 63 0.172839 0.564212
40 64 0.0418647 0.583752
40 65 -0.0568046 0.583797
40 66 -0.111881 0.579136
40 67 -0.149053 0.572906
40 68 -0.169497 0.567765
40 69 -0.169831 0.564294
40 70 -0.149195 0.561138

41 1 -0.118237 0.569713
41 2 -0.112391 0.570902
41 3 -0.10405 0.574179
41 4 -0.0861588 0.57268
41 5 -0.0713481 0.567215
41 6 -0.0531233 0.561465
41 7 -0.0290887 0.560002
41 8 0.0278016 0.565848
41 9 0.110893 0.570672
41 10 0.176815 0.566471
41 11 0.321694 0.542066
41 12 0.488563 0.491455
41 13 0.266195 0.552516
41 14 0.119611 0.569087
41 15 0.0300029 0.573185
41 16 -0.0429545 0.58095
41 17 -0.0775274 0.586317
41 18 -0.101816 0.594638
41 19 -0.120325 0.592409
41 20 -0.149546 0.583893
41 21 -0.188402 0.567041
41 22 -0.202894 0.5614
41 23 -0.139706 0.564164
41 24 -0.12919 0.561459
41 25 -0.123806 0.550579
41 26 -0.0714012 0.578003
41 27 -0.0193373 0.577132
41 28 -0.00725678 0.57236
41 29 -0.00745706 0.575172
41 30 -0.000855326 0.569576
41 31 0.0165652 0.578289
41 32 0.0608491 0.590187
41 33 0.101618 0.591587
41 34 0.101242 0.585882
41 35 0.0108372 0.586518
41 36 -0.0234279 0.583636
41 37 0.030708 0.578934
41 38 0.132089 0.567232
41 39 0.267017 0.546024
41 40 0.51617 0.469298
41 41 1 7.28781e-08
41 42 0.474394 0.505666
41 43 0.229588 0.565174
41 44 0.0962602 0.574888
41 45 0.0237059 0.576879
41 46 -0.0448275 0.573738
41 47 -0.103048 0.560619
41 48 -0.157063 0.550677
41 49 -0.17065 0.556124
41 50 -0.166347 0.569986
41 51 -0.164243 0.583551
41 52 -0.164513 0.582024
41 53 -0.152304 0.583015
41 54 -0.10353 0.586509
41 55 -0.0542429 0.589414
41 56 -0.00970541 0.585612
41 57 0.0397921 0.58561
41 58 0.0901536 0.579162
41 59 0.143837 0.575146
41 60 0.182976 0.571168
41 61 0.171851 0.569004
41 62 0.131431 0.56531
41 63 0.0633529 0.571509
41 64 -0.023351 0.582774
41 65 -0.0864006 0.587915
41 66 -0.116598 0.593575
41 67 -0.136065 0.590581
41 68 -0.137062 0.583178
41 69 -0.135312 0.574595
41 70 -0.119731 0.565667

42 1 -0.121577 0.569612
42 2 -0.127841 0.575278
42 3 -0.12649 0.577889
42 4 -0.10196 0.574367
42 5 -0.0756723 0.56536
42 6 -0.0450027 0.554742
42 7 -0.0128962 0.555266
42 8 0.0353141 0.566205
42 9 0.0787467 0.570305
42 10 0.111937 0.578471
42 11 0.20021 0.569745
42 12 0.304468 0.546309
42 13 0.147281 0.564761
42 14 0.0507351 0.563378
42 15 -0.0118702 0.561159
42 16 -0.0555608 0.5722
42 17 -0.0574884 0.580933
42 18 -0.0579379 0.596682
42 19 -0.0678437 0.601973
42 20 -0.0993022 0.599502
42 21 -0.143912 0.588835
42 22 -0.173714 0.573608
42 23 -0.128949 0.568188
42 24 -0.0999133 0.56062
42 25 -0.0662867 0.557414
42 26 0.00354984 0.586207
42 27 0.0628147 0.574499
42 28 0.036663 0.56769
42 29 0.00250355 0.575602
42 30 -0.0140386 0.576691
42 31 -0.0169059 0.585871
42 32 0.0150239 0.596515
42 33 0.0553948 0.594623
42 34 0.0675154 0.586226
42 35 0.0120097 0.586521
42 36 -0.0169363 0.582591
42 37 0.00959171 0.583857
42 38 0.0570758 0.580405
42 39 0.140745 0.573034
42 40 0.280293 0.554795
42 41 0.474394 0.505666
42 42 1 7.27435e-08
42 43 0.519214 0.47777
42 44 0.228776 0.56594
42 45 0.088506 0.576712
42 46 0.000213723 0.573063
42 47 -0.0797168 0.56064
42 48 -0.144403 0.549053
42 49 -0.161724 0.554064
42 50 -0.151024 0.563495
42 51 -0.143335 0.579207
42 52 -0.142301 0.575431
42 53 -0.127899 0.581745
42 54 -0.0879084 0.588197
42 55 -0.0544892 0.593532
42 56 -0.0133862 0.589151
42 57 0.0458792 0.586287
42 58 0.121853 0.576162
42 59 0.168491 0.570527
42 60 0.165638 0.565263
42 61 0.147696 0.557594
42 62 0.0959552 0.561991
42 63 0.026317 0.569661
42 64 -0.0327701 0.583577
42 65 -0.0688413 0.594009
42 66 -0.0883753 0.596219
42 67 -0.111271 0.58947
42 68 -0.12758 0.577185
42 69 -0.133192 0.567029
42 70 -0.120853 0.553518

43 1 -0.118107 0.572116
43 2 -0.132107 0.576423
43 3 -0.143724 0.577855
43 4 -0.12637 0.578377
43 5 -0.0985586 0.571861
43 6 -0.0586637 0.561464
43 7 -0.0196838 0.560508
43 8 0.0279367 0.564665
43 9 0.0594185 0.568439
43 10 0.0630455 0.578343
43 11 0.104703 0.578104
43 12 0.156023 0.568585
43 13 0.0618878 0.57095
43 14 0.00942807 0.567608
43 15 -0.0243685 0.562179
43 16 -0.0445001 0.566177
43 17 -0.0419764 0.572535
43 18 -0.0375141 0.581116
43 19 -0.05038 0.590832
43 20 -0.0900455 0.590452
43 21 -0.134586 0.590737
43 22 -0.159057 0.580689
43 23 -0.110922 0.575809
43 24 -0.0741263 0.570082
43 25 -0.0405234 0.570865
43 26 0.0268251 0.582575
43 27 0.0526636 0.570758
43 28 0.026975 0.57214
43 29 -0.00393028 0.581806
43 30 -0.0196546 0.585476
43 31 -0.0155747 0.589223
43 32 0.0191821 0.590456
43 33 0.0503891 0.582773
43 34 0.0525231 0.577108
43 35 0.0166358 0.580759
43 36 -0.000361017 0.584121
43 37 0.00741962 0.583931
43 38 0.0230311 0.58241
43 39 0.0591828 0.58155
43 40 0.133555 0.578613
43 41 0.229588 0.565174
43 42 0.519214 0.47777
43 43 1 7.27272e-08
43 44 0.522455 0.473873
43 45 0.235706 0.562737
43 46 0.0856547 0.57583
43 47 -0.0245813 0.572179
43 48 -0.116218 0.561524
43 49 -0.157444 0.557941
43 50 -0.153022 0.560678
43 51 -0.145814 0.563628
43 52 -0.137882 0.565368
43 53 -0.10938 0.576973
43 54 -0.0687956 0.586978
43 55 -0.035353 0.586734
43 56 0.019461 0.583619
43 57 0.102695 0.576999
43 58 0.173094 0.564232
43 59 0.157727 0.556429
43 60 0.108544 0.564946
43 61 0.0959057 0.563059
43 62 0.0580568 0.569383
43 63 0.00869308 0.573332
43 64 -0.0240644 0.580196
43 65 -0.0464982 0.583718
43 66 -0.0699044 0.581785
43 67 -0.097984 0.577028
43 68 -0.120071 0.567331
43 69 -0.133153 0.561202
43 70 -0.116796 0.55302

44 1 -0.10377 0.569348
44 2 -0.128057 0.571532
44 3 -0.15151 0.575332
44 4 -0.146109 0.579219
44 5 -0.125314 0.574774
44 6 -0.0860284 0.567653
44 7 -0.0451306 0.564519
44 8 0.00136463 0.564381
44 9 0.027972 0.567999
44 10 0.0211025 0.571688
44 11 0.0407906 0.576364
44 12 0.0651349 0.572868
44 13 0.00659074 0.575725
44 14 -0.0198699 0.569778
44 15 -0.0321964 0.564914
44 16 -0.0429593 0.564216
44 17 -0.0447003 0.569098
44 18 -0.0490648 0.574646
44 19 -0.0613635 0.582092
44 20 -0.0987335 0.58089
44 21 -0.13824 0.582508
44 22 -0.144056 0.581549
44 23 -0.0825283 0.583372
44 24 -0.0448152 0.573614
44 25 -0.0213802 0.577578
44 26 0.022748 0.578682
44 27 0.0192153 0.572708
44 28 -0.000365367 0.579886
44 29 -0.0151924 0.587057
44 30 -0.0214989 0.589452
44 31 -0.0128087 0.590771
44 32 0.0139394 0.582339
44 33 0.0303898 0.575424
44 34 0.0320516 0.573188
44 35 0.0190915 0.57936
44 36 0.016253 0.584738
44 37 0.0243657 0.579158
44 38 0.0287351 0.57618
44 39 0.0359458 0.580266
44 40 0.0598235 0.581492
44 41 0.0962602 0.574888
44 42 0.228776 0.56594
44 43 0.522455 0.473873
44 44 1 7.23272e-08
44 45 0.529872 0.469258
44 46 0.252311 0.5575
44 47 0.0737609 0.57164
44 48 -0.0602021 0.569251
44 49 -0.135992 0.564327
44 50 -0.150098 0.562788
44 51 -0.154134 0.55926
44 52 -0.139423 0.559679
44 53 -0.095191 0.572692
44 54 -0.0434963 0.584446
44 55 0.00718307 0.581348
44 56 0.074282 0.578477
44 57 0.15608 0.56542
44 58 0.16976 0.549412
44 59 0.141867 0.552224
44 60 0.0817473 0.565116
44 61 0.0554484 0.569412
44 62 0.0304205 0.57826
44 63 0.00931383 0.57769
44 64 -0.00731157 0.578403
44 65 -0.027729 0.580755
44 66 -0.0496096 0.575083
44 67 -0.0836385 0.566352
44 68 -0.11565 0.559015
44 69 -0.133865 0.553235
44 70 -0.114732 0.556226

45 1 -0.0777107 0.56824
45 2 -0.10876 0.566208
45 3 -0.144989 0.572378
45 4 -0.156776 0.577246
45 5 -0.147721 0.577626
45 6 -0.117205 0.571708
45 7 -0.0757156 0.566877
45 8 -0.0314698 0.563393
45 9 -0.00808493 0.569271
45 10 -0.0203761 0.570378
45 11 -0.00637705 0.578581
45 12 0.00685098 0.578847
45 13 -0.0250294 0.581975
45 14 -0.0357114 0.575694
45 15 -0.0386924 0.568456
45 16 -0.0427719 0.56589
45 17 -0.0561398 0.569706
45 18 -0.0626902 0.574662
45 19 -0.0675408 0.577088
45 20 -0.106901 0.574991
45 21 -0.141264 0.572731
45 22 -0.126095 0.582956
45 23 -0.0553844 0.587804
45 24 -0.0243196 0.577929
45 25 -0.00773469 0.580892
45 26 0.0285903 0.575886
45 27 -0.00503925 0.576176
45 28 -0.023504 0.585772
45 29 -0.0308142 0.588981
45 30 -0.0243903 0.589938
45 31 -0.0180919 0.586943
45 32 0.000410127 0.57768
45 33 0.00215396 0.573406
45 34 0.00227151 0.570051
45 35 0.00859265 0.576656
45 36 0.0228772 0.587652
45 37 0.0367643 0.578854
45 38 0.0379145 0.574703
45 39 0.0303445 0.574964
45 40 0.0245163 0.575717
45 41 0.0237059 0.576879
45 42 0.088506 0.576712
45 43 0.235706 0.562737
45 44 0.529872 0.469258
45 45 1 7.30384e-08
45 46 0.548984 0.460021
45 47 0.227059 0.557155
45 48 0.0163226 0.571479
45 49 -0.0984221 0.569452
45 50 -0.13902 0.565512
45 51 -0.155237 0.560538
45 52 -0.135055 0.5627
45 53 -0.0783919 0.575929
45 54 -0.00696241 0.580351
45 55 0.0749676 0.574315
45 56 0.140819 0.565873
45 57 0.172952 0.547515
45 58 0.169791 0.547094
45 59 0.117606 0.558406
45 60 0.0448609 0.572093
45 61 0.0216254 0.579704
45 62 0.0178838 0.584302
45 63 0.0177742 0.582698
45 64 0.0103741 0.579004
45 65 -0.00681588 0.576916
45 66 -0.0340867 0.573029
45 67 -0.0720674 0.565051
45 68 -0.102172 0.559382
45 69 -0.121333 0.554913
45 70 -0.102847 0.560526

46 1 -0.0386387 0.57163
46 2 -0.071325 0.563039
46 3 -0.115442 0.568422
46 4 -0.144471 0.576744
46 5 -0.15356 0.580914
46 6 -0.138551 0.577141
46 7 -0.103343 0.571619
46 8 -0.0679046 0.561585
46 9 -0.0495926 0.56733
46 10 -0.0591078 0.570587
46 11 -0.0509586 0.579328
46 12 -0.0399111 0.579759
46 13 -0.0515388 0.586169
46 14 -0.0499664 0.583826
46 15 -0.0536172 0.575124
46 16 -0.0632246 0.567271
46 17 -0.0772215 0.564175
46 18 -0.0823368 0.56739
46 19 -0.0765964 0.574422
46 20 -0.1086 0.574007
46 21 -0.124136 0.569474
46 22 -0.0917823 0.583146
46 23 -0.0383027 0.589377
46 24 -0.0317868 0.578754
46 25 -0.0197739 0.582744
46 26 0.014687 0.581593
46 27 -0.0315887 0.583563
46 28 -0.0430882 0.586283
46 29 -0.0479422 0.585935
46 30 -0.0408412 0.583527
46 31 -0.0366541 0.580787
46 32 -0.0333711 0.573937
46 33 -0.0405674 0.570006
46 34 -0.0367781 0.566172
46 35 -0.00635733 0.573462
46 36 0.0225268 0.585708
46 37 0.0371158 0.580134
46 38 0.0380616 0.574068
46 39 0.0193537 0.570832
46 40 -0.0132364 0.569522
46 41 -0.0448275 0.573738
46 42 0.000213723 0.573063
46 43 0.0856547 0.57583
46 44 0.252311 0.5575
46 45 0.548984 0.460021
46 46 1 7.30769e-08
46 47 0.505621 0.474613
46 48 0.173029 0.56449
46 49 0.00241656 0.575181
46 50 -0.0688774 0.576672
46 51 -0.104736 0.568388
46 52 -0.0878569 0.571739
46 53 -0.0357151 0.577602
46 54 0.0456007 0.577139
46 55 0.11127 0.565798
46 56 0.154535 0.553104
46 57 0.179692 0.544239
46 58 0.156146 0.554037
46 59 0.0857314 0.571083
46 60 0.0131783 0.582302
46 61 -0.000858191 0.588299
46 62 0.014628 0.586228
46 63 0.0246144 0.580789
46 64 0.024691 0.577089
46 65 0.00927105 0.575735
46 66 -0.0152492 0.574171
46 67 -0.0460265 0.566296
46 68 -0.0746829 0.561273
46 69 -0.09102 0.559838
46 70 -0.0737296 0.568377

47 1 0.00465058 0.584328
47 2 -0.0290956 0.567626
47 3 -0.073251 0.55969
47 4 -0.113528 0.568826
47 5 -0.136154 0.582375
47 6 -0.137022 0.589114
47 7 -0.119661 0.586426
47 8 -0.100021 0.570567
47 9 -0.0957014 0.567055
47 10 -0.103211 0.576823
47 11 -0.100309 0.576462
47 12 -0.0911757 0.570054
47 13 -0.0877011 0.58181
47 14 -0.0779434 0.588984
47 15 -0.0846304 0.583467
47 16 -0.0950288 0.567169
47 17 -0.10339 0.556906
47 18 -0.0967562 0.558167
47 19 -0.0827875 0.563616
47 20 -0.100849 0.572234
47 21 -0.0985672 0.567116
47 22 -0.0488609 0.578128
47 23 -0.0335668 0.58046
47 24 -0.0652094 0.572919
47 25 -0.0510682 0.589581
47 26 0.00701909 0.593194
47 27 -0.0343971 0.594254
47 28 -0.0424199 0.588568
47 29 -0.0530429 0.580164
47 30 -0.0597129 0.577106
47 31 -0.0655132 0.571442
47 32 -0.0794297 0.565586
47 33 -0.0924401 0.556912
47 34 -0.0810287 0.552388
47 35 -0.0312138 0.565105
47 36 0.0127013 0.574089
47 37 0.0274144 0.584153
47 38 0.02041 0.585546
47 39 -0.00301623 0.576649
47 40 -0.0528361 0.56508
47 41 -0.103048 0.560619
47 42 -0.0797168 0.56064
47 43 -0.0245813 0.572179
47 44 0.0737609 0.57164
47 45 0.227059 0.557155
47 46 0.505621 0.474613
47 47 1 7.30826e-08
47 48 0.466543 0.512237
47 49 0.187214 0.575095
47 50 0.0656028 0.584999
47 51 -0.00341397 0.569125
47 52 0.00886047 0.570377
47 53 0.0463703 0.570416
47 54 0.106051 0.565374
47 55 0.130912 0.549629
47 56 0.145932 0.543928
47 57 0.146977 0.551855
47 58 0.103408 0.571278
47 59 0.0334504 0.585803
47 60 -0.0217168 0.591094
47 61 -0.0217897 0.584417
47 62 0.00763888 0.579062
47 63 0.0241279 0.579696
47 64 0.0368587 0.579314
47 65 0.0300342 0.570994
47 66 0.0136484 0.567397
47 67 -0.00970147 0.560261
47 68 -0.0281421 0.560192
47 69 -0.0395584 0.565312
47 70 -0.0288879 0.571983

48 1 0.0445694 0.583257
48 2 0.00948664 0.572741
48 3 -0.0344511 0.557715
48 4 -0.0729791 0.564063
48 5 -0.0994739 0.579676
48 6 -0.108555 0.593452
48 7 -0.103701 0.595163
48 8 -0.105822 0.582861
48 9 -0.126612 0.569607
48 10 -0.135007 0.57684
48 11 -0.153496 0.563677
48 12 -0.153845 0.560528
48 13 -0.14046 0.574453
48 14 -0.128725 0.587836
48 15 -0.133417 0.59031
48 16 -0.134439 0.574577
48 17 -0.130985 0.560404
48 18 -0.110202 0.550821
48 19 -0.0856137 0.548948
48 20 -0.0533602 0.563174
48 21 0.0111813 0.564934
48 22 0.0905377 0.559617
48 23 0.0505572 0.563344
48 24 -0.0166851 0.57095
48 25 -0.0271938 0.59752
48 26 -0.024921 0.591262
48 27 -0.0608871 0.594392
48 28 -0.0686155 0.58133
48 29 -0.0807925 0.572814
48 30 -0.0875866 0.571277
48 31 -0.096872 0.56769
48 32 -0.112098 0.557597
48 33 -0.122183 0.54635
48 34 -0.10212 0.553617
48 35 -0.0442802 0.56514
48 36 0.00667126 0.565076
48 37 0.0130611 0.575786
48 38 -0.00733501 0.585156
48 39 -0.0400966 0.582176
48 40 -0.103012 0.564324
48 41 -0.157063 0.550677
48 42 -0.144403 0.549053
48 43 -0.116218 0.561524
48 44 -0.0602021 0.569251
48 45 0.0163226 0.571479
48 46 0.173029 0.56449
48 47 0.466543 0.512237
48 48 1 7.27712e-08
48 49 0.506631 0.498742
48 50 0.295517 0.563137
48 51 0.173345 0.562027
48 52 0.177747 0.553634
48 53 0.17044 0.537916
48 54 0.128514 0.554468
48 55 0.0935168 0.550544
48 56 0.0764249 0.554786
48 57 0.0492275 0.572153
48 58 -0.00350758 0.58883
48 59 -0.0456242 0.595358
48 60 -0.0722927 0.590525
48 61 -0.059493 0.578423
48 62 -0.0208839 0.573343
48 63 0.015375 0.581406
48 64 0.0461854 0.584399
48 65 0.0586785 0.570989
48 66 0.0517655 0.562317
48 67 0.0421706 0.556726
48 68 0.0248942 0.565021
48 69 0.0182542 0.573434
48 70 0.0191074 0.580889

49 1 0.0678721 0.576686
49 2 0.0366222 0.575749
49 3 0.00318859 0.567525
49 4 -0.0312645 0.568016
49 5 -0.0560754 0.576585
49 6 -0.0645134 0.586028
49 7 -0.0688554 0.590092
49 8 -0.0858984 0.584849
49 9 -0.125271 0.573391
49 10 -0.139414 0.570137
49 11 -0.175799 0.558566
49 12 -0.186513 0.561985
49 13 -0.169256 0.569379
49 14 -0.152043 0.577807
49 15 -0.148357 0.58628
49 16 -0.143838 0.579736
49 17 -0.131171 0.570177
49 18 -0.103188 0.559145
49 19 -0.0688278 0.552445
49 20 -0.0113417 0.560611
49 21 0.0900946 0.562668
49 22 0.206397 0.547345
49 23 0.131373 0.559832
49 24 0.00795473 0.579323
49 25 -0.0366067 0.59202
49 26 -0.0684308 0.578772
49 27 -0.0925341 0.583927
49 28 -0.0869452 0.576816
49 29 -0.0925883 0.572515
49 30 -0.0984169 0.567233
49 31 -0.109059 0.565915
49 32 -0.12708 0.558047
49 33 -0.127336 0.556184
49 34 -0.0986388 0.566334
49 35 -0.0381046 0.572846
49 36 0.0094601 0.56569
49 37 0.00473599 0.568508
49 38 -0.0253327 0.57627
49 39 -0.0640558 0.57734
49 40 -0.127227 0.567035
49 41 -0.17065 0.556124
49 42 -0.161724 0.554064
49 43 -0.157444 0.557941
49 44 -0.135992 0.564327
49 45 -0.0984221 0.569452
49 46 0.00241656 0.575181
49 47 0.187214 0.575095
49 48 0.506631 0.498742
49 49 1 7.28757e-08
49 50 0.563026 0.460171
49 51 0.360588 0.522738
49 52 0.329849 0.525047
49 53 0.237166 0.534895
49 54 0.105213 0.561699
49 55 0.0153739 0.563712
49 56 -0.0332712 0.569896
49 57 -0.0608128 0.580058
49 58 -0.0888584 0.585973
49 59 -0.101544 0.585942
49 60 -0.106504 0.58226
49 61 -0.0864283 0.575454
49 62 -0.0350211 0.574946
49 63 0.0126991 0.582
49 64 0.0577485 0.579103
49 65 0.0772049 0.571536
49 66 0.0785316 0.566819
49 67 0.0796962 0.564909
49 68 0.0666284 0.570519
49 69 0.0602826 0.579645
49 70 0.0519947 0.584325

50 1 0.0708117 0.572458
50 2 0.0450146 0.563518
50 3 0.0200116 0.561591
50 4 -0.00628993 0.569392
50 5 -0.0237285 0.579336
50 6 -0.0313316 0.583359
50 7 -0.0374182 0.58383
50 8 -0.0560666 0.577317
50 9 -0.105624 0.572654
50 10 -0.125306 0.575572
50 11 -0.171164 0.564443
50 12 -0.186845 0.571348
50 13 -0.166294 0.58419
50 14 -0.145763 0.585462
50 15 -0.14022 0.586286
50 16 -0.130788 0.584448
50 17 -0.117393 0.573259
50 18 -0.0849466 0.569971
50 19 -0.0365041 0.564956
50 20 0.0464294 0.564893
50 21 0.162415 0.550856
50 22 0.265849 0.53574
50 23 0.14766 0.557087
50 24 0.00192657 0.564057
50 25 -0.0417645 0.579339
50 26 -0.0740771 0.585287
50 27 -0.0810557 0.588225
50 28 -0.0780525 0.580473
50 29 -0.0811527 0.578516
50 30 -0.090357 0.569375
50 31 -0.104675 0.569364
50 32 -0.118144 0.566732
50 33 -0.117617 0.564954
50 34 -0.0836423 0.571849
50 35 -0.0280095 0.578238
50 36 0.00981501 0.573576
50 37 -0.00112404 0.569628
50 38 -0.0359884 0.574606
50 39 -0.0744461 0.574439
50 40 -0.129287 0.568614
50 41 -0.166347 0.569986
50 42 -0.151024 0.563495
50 43 -0.153022 0.560678
50 44 -0.150098 0.562788
50 45 -0.13902 0.565512
50 46 -0.0688774 0.576672
50 47 0.0656028 0.584999
50 48 0.295517 0.563137
50 49 0.563026 0.460171
50 50 1 7.29394e-08
50 51 0.572718 0.454432
50 52 0.396442 0.514352
50 53 0.187543 0.541904
50 54 0.0198785 0.569098
50 55 -0.0622428 0.564945
50 56 -0.108757 0.563177
50 57 -0.118586 0.574283
50 58 -0.131138 0.58146
50 59 -0.126735 0.589648
50 60 -0.120189 0.592015
50 61 -0.092963 0.585243
50 62 -0.0482952 0.579277
50 63 0.00668734 0.587141
50 64 0.056801 0.590298
50 65 0.0819624 0.581953
50 66 0.0881699 0.5794
50 67 0.0955334 0.575315
50 68 0.0880267 0.574012
50 69 0.0779651 0.574684
50 70 0.0653157 0.579242

51 1 0.0719534 0.571519
51 2 0.0497477 0.569221
51 3 0.0342956 0.568772
51 4 0.016168 0.569629
51 5 0.00108088 0.569185
51 6 -0.0089456 0.570526
51 7 -0.0233548 0.572502
51 8 -0.0568243 0.577319
51 9 -0.113912 0.578311
51 10 -0.120982 0.578987
51 11 -0.166236 0.571076
51 12 -0.182837 0.578566
51 13 -0.158072 0.579286
51 14 -0.13722 0.575765
51 15 -0.13124 0.576896
51 16 -0.116685 0.588169
51 17 -0.0936084 0.587663
51 18 -0.053928 0.593876
51 19 -5.55651e-05 0.584618
51 20 0.0905094 0.57245
51 21 0.202793 0.544629
51 22 0.256101 0.538504
51 23 0.0967302 0.564784
51 24 -0.00441812 0.566293
51 25 -0.0170512 0.559555
51 26 -0.0370585 0.578686
51 27 -0.050707 0.583075
51 28 -0.0604997 0.573119
51 29 -0.0800693 0.570286
51 30 -0.0963472 0.558728
51 31 -0.108696 0.564154
51 32 -0.125183 0.575087
51 33 -0.127243 0.580501
51 34 -0.0956026 0.584211
51 35 -0.0471226 0.581665
51 36 -0.0138901 0.57738
51 37 -0.0283723 0.574752
51 38 -0.0586778 0.573002
51 39 -0.0881783 0.570869
51 40 -0.138291 0.567652
51 41 -0.164243 0.583551
51 42 -0.143335 0.579207
51 43 -0.145814 0.563628
51 44 -0.154134 0.55926
51 45 -0.155237 0.560538
51 46 -0.104736 0.568388
51 47 -0.00341397 0.569125
51 48 0.173345 0.562027
51 49 0.360588 0.522738
51 50 0.572718 0.454432
51 51 1 7.30724e-08
51 52 0.575697 0.466798
51 53 0.290485 0.555332
51 54 0.0901371 0.580662
51 55 -0.0304699 0.582445
51 56 -0.10607 0.578469
51 57 -0.133884 0.577959
51 58 -0.142041 0.579291
51 59 -0.131657 0.581196
51 60 -0.117031 0.586907
51 61 -0.0951688 0.584551
51 62 -0.0575836 0.577595
51 63 -0.00837419 0.579936
51 64 0.0364192 0.581715
51 65 0.0688871 0.587836
51 66 0.080911 0.591509
51 67 0.0954133 0.594965
51 68 0.0970748 0.591788
51 69 0.0946536 0.585697
51 70 0.079503 0.58067

52 1 0.0681548 0.575727
52 2 0.054289 0.571397
52 3 0.043165 0.570635
52 4 0.025011 0.571601
52 5 0.00138353 0.571253
52 6 -0.0186249 0.573798
52 7 -0.0444608 0.573594
52 8 -0.0886599 0.574135
52 9 -0.144176 0.574792
52 10 -0.13399 0.573852
52 11 -0.16729 0.572518
52 12 -0.186318 0.576512
52 13 -0.161294 0.575535
52 14 -0.146647 0.57195
52 15 -0.135736 0.570196
52 16 -0.108577 0.581274
52 17 -0.0795142 0.58713
52 18 -0.0325756 0.595966
52 19 0.0230076 0.588051
52 20 0.0949175 0.575056
52 21 0.172327 0.552213
52 22 0.169465 0.565176
52 23 0.0187473 0.584534
52 24 -0.0395823 0.583096
52 25 -0.0141498 0.557675
52 26 -0.00130711 0.571126
52 27 -0.0382375 0.582693
52 28 -0.0540527 0.576284
52 29 -0.0775023 0.567179
52 30 -0.100436 0.554712
52 31 -0.115221 0.556949
52 32 -0.139002 0.569839
52 33 -0.148282 0.584538
52 34 -0.12662 0.58018
52 35 -0.0792719 0.574129
52 36 -0.0459351 0.574923
52 37 -0.0571269 0.578852
52 38 -0.0780488 0.569588
52 39 -0.103481 0.557682
52 40 -0.144605 0.558764
52 41 -0.164513 0.582024
52 42 -0.142301 0.575431
52 43 -0.137882 0.565368
52 44 -0.139423 0.559679
52 45 -0.135055 0.5627
52 46 -0.0878569 0.571739
52 47 0.00886047 0.570377
52 48 0.177747 0.553634
52 49 0.329849 0.525047
52 50 0.396442 0.514352
52 51 0.575697 0.466798
52 52 1 7.30781e-08
52 53 0.525723 0.498059
52 54 0.233038 0.570781
52 55 0.0595875 0.588693
52 56 -0.0354614 0.585558
52 57 -0.0826826 0.578099
52 58 -0.107553 0.572569
52 59 -0.114412 0.572926
52 60 -0.106879 0.583688
52 61 -0.091253 0.587902
52 62 -0.0620392 0.577274
52 63 -0.0278876 0.571777
52 64 0.00689033 0.570549
52 65 0.0383076 0.579642
52 66 0.0563932 0.588374
52 67 0.0804517 0.592325
52 68 0.0937605 0.593997
52 69 0.0962213 0.59263
52 70 0.0861416 0.588997

53 1 0.0529778 0.58075
53 2 0.04505 0.577979
53 3 0.0337825 0.580848
53 4 0.0135323 0.576446
53 5 -0.0124807 0.573445
53 6 -0.0424999 0.569349
53 7 -0.0735231 0.565529
53 8 -0.116446 0.562472
53 9 -0.166883 0.564526
53 10 -0.142684 0.570082
53 11 -0.163451 0.578439
53 12 -0.171467 0.572575
53 13 -0.149328 0.566854
53 14 -0.135831 0.564877
53 15 -0.120304 0.556874
53 16 -0.0918326 0.565884
53 17 -0.0582128 0.581661
53 18 -0.0167015 0.59741
53 19 0.0346561 0.598687
53 20 0.0887876 0.589718
53 21 0.104522 0.581248
53 22 0.0689454 0.592309
53 23 -0.0390793 0.60039
53 24 -0.0271861 0.592384
53 25 0.0354489 0.555342
53 26 0.080672 0.564715
53 27 0.00641185 0.572296
53 28 -0.0302372 0.575332
53 29 -0.0608314 0.568584
53 30 -0.0865497 0.562201
53 31 -0.103147 0.567495
53 32 -0.128593 0.580464
53 33 -0.152126 0.59024
53 34 -0.148743 0.574194
53 35 -0.11476 0.56914
53 36 -0.0802067 0.578924
53 37 -0.0843245 0.586502
53 38 -0.0950364 0.572698
53 39 -0.114477 0.559506
53 40 -0.140118 0.560872
53 41 -0.152304 0.583015
53 42 -0.127899 0.581745
53 43 -0.10938 0.576973
53 44 -0.095191 0.572692
53 45 -0.0783919 0.575929
53 46 -0.0357151 0.577602
53 47 0.0463703 0.570416
53 48 0.17044 0.537916
53 49 0.237166 0.534895
53 50 0.187543 0.541904
53 51 0.290485 0.555332
53 52 0.525723 0.498059
53 53 1 7.30651e-08
53 54 0.476134 0.510514
53 55 0.20492 0.585695
53 56 0.0718031 0.588241
53 57 -0.000927049 0.575105
53 58 -0.0515131 0.565168
53 59 -0.084743 0.561445
53 60 -0.0937622 0.569355
53 61 -0.0919163 0.577713
53 62 -0.071523 0.571947
53 63 -0.0517294 0.561889
53 64 -0.0307696 0.564019
53 65 -0.00520215 0.57545
53 66 0.0180446 0.589643
53 67 0.0442809 0.590909
53 68 0.0648505 0.586414
53 69 0.0809466 0.583861
53 70 0.0768853 0.574732

54 1 0.0100938 0.578763
54 2 0.00443746 0.581029
54 3 -0.0128652 0.583975
54 4 -0.0311988 0.58044
54 5 -0.0566184 0.571272
54 6 -0.0777197 0.561501
54 7 -0.0976551 0.556342
54 8 -0.122365 0.558904
54 9 -0.138016 0.560674
54 10 -0.114683 0.575826
54 11 -0.111994 0.581206
54 12 -0.108025 0.575953
54 13 -0.0794879 0.572975
54 14 -0.0647202 0.569461
54 15 -0.0758328 0.560536
54 16 -0.0757797 0.566836
54 17 -0.0692015 0.574042
54 18 -0.0506911 0.589265
54 19 -0.0186697 0.599693
54 20 0.0187461 0.598281
54 21 0.0158596 0.597249
54 22 -0.0217137 0.592881
54 23 -0.0599703 0.583591
54 24 -0.0182179 0.568873
54 25 0.0511894 0.55957
54 26 0.108572 0.573895
54 27 0.0253521 0.568081
54 28 -0.017619 0.571002
54 29 -0.0485074 0.575539
54 30 -0.0577173 0.579992
54 31 -0.0603015 0.587674
54 32 -0.0747754 0.593644
54 33 -0.103595 0.586885
54 34 -0.115743 0.573953
54 35 -0.100896 0.576217
54 36 -0.0732215 0.582992
54 37 -0.0689224 0.585517
54 38 -0.0699983 0.582248
54 39 -0.0798235 0.579958
54 40 -0.0933298 0.579602
54 41 -0.10353 0.586509
54 42 -0.0879084 0.588197
54 43 -0.0687956 0.586978
54 44 -0.0434963 0.584446
54 45 -0.00696241 0.580351
54 46 0.0456007 0.577139
54 47 0.106051 0.565374
54 48 0.128514 0.554468
54 49 0.105213 0.561699
54 50 0.0198785 0.569098
54 51 0.0901371 0.580662
54 52 0.233038 0.570781
54 53 0.476134 0.510514
54 54 1 7.29094e-08
54 55 0.498946 0.489416
54 56 0.240835 0.563653
54 57 0.102093 0.574417
54 58 0.018458 0.573071
54 59 -0.0363402 0.571275
54 60 -0.0634014 0.572649
54 61 -0.0703563 0.568739
54 62 -0.0596503 0.570153
54 63 -0.0529791 0.568661
54 64 -0.0470122 0.578539
54 65 -0.0361756 0.586693
54 66 -0.0257804 0.589745
54 67 -0.0139328 0.587228
54 68 0.00129285 0.576911
54 69 0.0150769 0.570103
54 70 0.0266381 0.557947

55 1 -0.0109481 0.576141
55 2 -0.0168778 0.584484
55 3 -0.0427021 0.58504
55 4 -0.0674728 0.575554
55 5 -0.0939786 0.561574
55 6 -0.111191 0.551655
55 7 -0.120179 0.555176
55 8 -0.12615 0.569687
55 9 -0.111831 0.573337
55 10 -0.0873806 0.576607
55 11 -0.0630562 0.581319
55 12 -0.0432992 0.578718
55 13 -0.0129304 0.571793
55 14 -0.0142647 0.569013
55 15 -0.0392837 0.56219
55 16 -0.0626682 0.574616
55 17 -0.0751867 0.58035
55 18 -0.0760743 0.592279
55 19 -0.0602702 0.597587
55 20 -0.0449895 0.594373
55 21 -0.0541049 0.592953
55 22 -0.0846012 0.582399
55 23 -0.0817865 0.578698
55 24 -0.0537468 0.573224
55 25 -0.00282771 0.559852
55 26 0.0437297 0.57367
55 27 -0.00683518 0.561198
55 28 -0.0379153 0.563354
55 29 -0.0517508 0.570085
55 30 -0.0436546 0.573095
55 31 -0.0303763 0.58202
55 32 -0.0388277 0.591822
55 33 -0.0706999 0.592647
55 34 -0.0912895 0.584983
55 35 -0.0840942 0.581166
55 36 -0.0556129 0.579086
55 37 -0.0400975 0.580669
55 38 -0.0371894 0.57869
55 39 -0.0350751 0.579954
55 40 -0.0451783 0.584515
55 41 -0.0542429 0.589414
55 42 -0.0544892 0.593532
55 43 -0.035353 0.586734
55 44 0.00718307 0.581348
55 45 0.0749676 0.574315
55 46 0.11127 0.565798
55 47 0.130912 0.549629
55 48 0.0935168 0.550544
55 49 0.0153739 0.563712
55 50 -0.0622428 0.564945
55 51 -0.0304699 0.582445
55 52 0.0595875 0.588693
55 53 0.20492 0.585695
55 54 0.498946 0.489416
55 55 1 7.31397e-08
55 56 0.544402 0.467872
55 57 0.257638 0.558547
55 58 0.109126 0.573082
55 59 0.019076 0.571822
55 60 -0.0340341 0.568279
55 61 -0.0405359 0.566306
55 62 -0.0325258 0.567771
55 63 -0.0349998 0.566608
55 64 -0.0373241 0.573505
55 65 -0.041952 0.584415
55 66 -0.0484883 0.591073
55 67 -0.0508547 0.590008
55 68 -0.0487551 0.583607
55 69 -0.0318794 0.578819
55 70 -0.012749 0.567746

56 1 -0.0286409 0.574425
56 2 -0.0361335 0.586456
56 3 -0.0729715 0.582761
56 4 -0.102799 0.569747
56 5 -0.131676 0.554966
56 6 -0.144318 0.548844
56 7 -0.140711 0.558791
56 8 -0.127267 0.578749
56 9 -0.0911227 0.581124
56 10 -0.0625922 0.577633
56 11 -0.0127538 0.576665
56 12 0.014071 0.578078
56 13 0.0214947 0.568263
56 14 -0.00294075 0.564991
56 15 -0.0280622 0.568968
56 16 -0.0544943 0.582079
56 17 -0.0745634 0.585579
56 18 -0.0813814 0.588931
56 19 -0.0813923 0.58782
56 20 -0.0924174 0.578687
56 21 -0.113133 0.576648
56 22 -0.130561 0.569488
56 23 -0.0918025 0.568316
56 24 -0.0765435 0.573802
56 25 -0.0434367 0.562156
56 26 -0.000342425 0.568378
56 27 -0.0271011 0.557867
56 28 -0.0340794 0.561567
56 29 -0.0342648 0.565477
56 30 -0.0228605 0.570482
56 31 -0.00847093 0.577191
56 32 -0.0183076 0.585866
56 33 -0.047422 0.590511
56 34 -0.0710172 0.590489
56 35 -0.0703784 0.58166
56 36 -0.0460392 0.572589
56 37 -0.022595 0.573546
56 38 -0.00739225 0.575784
56 39 0.00386819 0.580506
56 40 -0.000198148 0.587061
56 41 -0.00970541 0.585612
56 42 -0.0133862 0.589151
56 43 0.019461 0.583619
56 44 0.074282 0.578477
56 45 0.140819 0.565873
56 46 0.154535 0.553104
56 47 0.145932 0.543928
56 48 0.0764249 0.554786
56 49 -0.0332712 0.569896
56 50 -0.108757 0.563177
56 51 -0.10607 0.578469
56 52 -0.0354614 0.585558
56 53 0.0718031 0.588241
56 54 0.240835 0.563653
56 55 0.544402 0.467872
56 56 1 7.29447e-08
56 57 0.550778 0.459905
56 58 0.272971 0.548727
56 59 0.110759 0.568823
56 60 0.0183192 0.56764
56 61 -0.000344523 0.56383
56 62 -0.0071531 0.569664
56 63 -0.0257738 0.568672
56 64 -0.0457819 0.570883
56 65 -0.0603762 0.578608
56 66 -0.0819309 0.584242
56 67 -0.0964099 0.586416
56 68 -0.0961165 0.585143
56 69 -0.0814988 0.583584
56 70 -0.055748 0.57545

57 1 -0.0624539 0.572624
57 2 -0.0725784 0.586876
57 3 -0.107721 0.576385
57 4 -0.134241 0.561056
57 5 -0.155146 0.549624
57 6 -0.152018 0.553339
57 7 -0.136931 0.567445
57 8 -0.102042 0.58879
57 9 -0.0527168 0.586374
57 10 -0.0175516 0.580822
57 11 0.0508315 0.571615
57 12 0.0760153 0.575325
57 13 0.0384951 0.569214
57 14 0.00351301 0.569584
57 15 -0.0272769 0.578832
57 16 -0.0541052 0.59031
57 17 -0.0741474 0.589401
57 18 -0.0846654 0.584878
57 19 -0.0931716 0.577794
57 20 -0.121895 0.569104
57 21 -0.15583 0.566282
57 22 -0.160343 0.554172
57 23 -0.09881 0.555211
57 24 -0.0876524 0.566285
57 25 -0.0655645 0.565978
57 26 -0.0141202 0.571421
57 27 -0.0252559 0.561171
57 28 -0.0185331 0.559203
57 29 -0.0100105 0.564008
57 30 -0.00219154 0.569243
57 31 0.00551922 0.575512
57 32 -0.00379987 0.580443
57 33 -0.0290405 0.586101
57 34 -0.0491207 0.593303
57 35 -0.0562129 0.583929
57 36 -0.0385985 0.567547
57 37 -0.0102337 0.563677
57 38 0.00820819 0.57458
57 39 0.030359 0.584649
57 40 0.0439461 0.589999
57 41 0.0397921 0.58561
57 42 0.0458792 0.586287
57 43 0.102695 0.576999
57 44 0.15608 0.56542
57 45 0.172952 0.547515
57 46 0.179692 0.544239
57 47 0.146977 0.551855
57 48 0.0492275 0.572153
57 49 -0.0608128 0.580058
57 50 -0.118586 0.574283
57 51 -0.133884 0.577959
57 52 -0.0826826 0.578099
57 53 -0.000927049 0.575105
57 54 0.102093 0.574417
57 55 0.257638 0.558547
57 56 0.550778 0.459905
57 57 1 7.27496e-08
57 58 0.552767 0.458956
57 59 0.253972 0.555925
57 60 0.0987554 0.570758
57 61 0.0517814 0.565006
57 62 0.0240534 0.567799
57 63 -0.0140435 0.569197
57 64 -0.0504681 0.574043
57 65 -0.0771738 0.579028
57 66 -0.103836 0.58104
57 67 -0.129957 0.580956
57 68 -0.138248 0.583615
57 69 -0.131543 0.584452
57 70 -0.0971987 0.582254

58 1 -0.0982964 0.574095
58 2 -0.109866 0.577716
58 3 -0.139652 0.562568
58 4 -0.15621 0.555167
58 5 -0.162639 0.554817
58 6 -0.14444 0.564982
58 7 -0.110901 0.576014
58 8 -0.0578454 0.591863
58 9 0.00207921 0.585413
58 10 0.0457401 0.585521
58 11 0.131367 0.569836
58 12 0.142842 0.571537
58 13 0.0648064 0.572787
58 14 0.010816 0.579343
58 15 -0.0251408 0.588117
58 16 -0.0527726 0.591567
58 17 -0.0741622 0.584837
58 18 -0.0862139 0.578615
58 19 -0.0985583 0.572428
58 20 -0.138677 0.566175
58 21 -0.170646 0.561484
58 22 -0.167522 0.550368
58 23 -0.101215 0.552578
58 24 -0.0890548 0.559895
58 25 -0.0703538 0.570055
58 26 -0.0142509 0.580163
58 27 -0.00481026 0.573661
58 28 0.00721766 0.562799
58 29 0.0126497 0.565217
58 30 0.0166761 0.566825
58 31 0.0192589 0.572557
58 32 0.0149708 0.577998
58 33 -0.00433773 0.578792
58 34 -0.0162468 0.586361
58 35 -0.0353695 0.580444
58 36 -0.0293395 0.564301
58 37 0.000872656 0.568494
58 38 0.0282708 0.5788
58 39 0.0652319 0.583489
58 40 0.0932791 0.580607
58 41 0.0901536 0.579162
58 42 0.121853 0.576162
58 43 0.173094 0.564232
58 44 0.16976 0.549412
58 45 0.169791 0.547094
58 46 0.156146 0.554037
58 47 0.103408 0.571278
58 48 -0.00350758 0.58883
58 49 -0.0888584 0.585973
58 50 -0.131138 0.58146
58 51 -0.142041 0.579291
58 52 -0.107553 0.572569
58 53 -0.0515131 0.565168
58 54 0.018458 0.573071
58 55 0.109126 0.573082
58 56 0.272971 0.548727
58 57 0.552767 0.458956
58 58 1 7.31842e-08
58 59 0.523267 0.478459
58 60 0.237779 0.563031
58 61 0.117611 0.56792
58 62 0.0624443 0.56645
58 63 0.00403735 0.57499
58 64 -0.0502423 0.579151
58 65 -0.0860518 0.578976
58 66 -0.119871 0.576522
58 67 -0.157132 0.574945
58 68 -0.179258 0.576644
58 69 -0.176545 0.575567
58 70 -0.143335 0.572644

59 1 -0.126364 0.575367
59 2 -0.131695 0.569811
59 3 -0.154189 0.557414
59 4 -0.160613 0.556193
59 5 -0.151717 0.564635
59 6 -0.122494 0.574815
59 7 -0.0750008 0.582131
59 8 -0.00935256 0.586277
59 9 0.0628122 0.578114
59 10 0.121603 0.58107
59 11 0.219794 0.55842
59 12 0.198239 0.565282
59 13 0.0978364 0.579572
59 14 0.0327841 0.586998
59 15 -0.0119141 0.591257
59 16 -0.0437871 0.591166
59 17 -0.0666432 0.580218
59 18 -0.0775635 0.573733
59 19 -0.09386 0.569858
59 20 -0.13763 0.568225
59 21 -0.164633 0.560935
59 22 -0.163457 0.552876
59 23 -0.105833 0.551398
59 24 -0.0914611 0.55548
59 25 -0.0734832 0.570075
59 26 -0.0179082 0.588598
59 27 0.00834831 0.584076
59 28 0.0209321 0.570361
59 29 0.0215643 0.570773
59 30 0.020851 0.568009
59 31 0.0267325 0.572795
59 32 0.034667 0.577047
59 33 0.0274413 0.575215
59 34 0.0202962 0.578381
59 35 -0.00903771 0.578313
59 36 -0.0146229 0.56717
59 37 0.0190779 0.573775
59 38 0.0583027 0.583528
59 39 0.110096 0.578643
59 40 0.162741 0.568932
59 41 0.143837 0.575146
59 42 0.168491 0.570527
59 43 0.157727 0.556429
59 44 0.141867 0.552224
59 45 0.117606 0.558406
59 46 0.0857314 0.571083
59 47 0.0334504 0.585803
59 48 -0.0456242 0.595358
59 49 -0.101544 0.585942
59 50 -0.126735 0.589648
59 51 -0.131657 0.581196
59 52 -0.114412 0.572926
59 53 -0.084743 0.561445
59 54 -0.0363402 0.571275
59 55 0.019076 0.571822
59 56 0.110759 0.568823
59 57 0.253972 0.555925
59 58 0.523267 0.478459
59 59 1 7.32084e-08
59 60 0.521027 0.482732
59 61 0.252272 0.557822
59 62 0.134502 0.565605
59 63 0.0476204 0.576673
59 64 -0.0380356 0.58534
59 65 -0.0924202 0.582364
59 66 -0.131843 0.576263
59 67 -0.174297 0.570194
59 68 -0.200085 0.565816
59 69 -0.202685 0.564389
59 70 -0.169993 0.564328

60 1 -0.140894 0.57262
60 2 -0.134487 0.561615
60 3 -0.138106 0.55808
60 4 -0.129867 0.566836
60 5 -0.111398 0.577
60 6 -0.0777899 0.584119
60 7 -0.0251932 0.581206
60 8 0.0449217 0.57626
60 9 0.11875 0.570844
60 10 0.187768 0.571851
60 11 0.281174 0.549514
60 12 0.225276 0.564801
60 13 0.123667 0.584623
60 14 0.0557858 0.591476
60 15 0.0105455 0.588688
60 16 -0.0319236 0.585559
60 17 -0.0622488 0.578263
60 18 -0.0818491 0.57621
60 19 -0.0989113 0.573558
60 20 -0.134219 0.572482
60 21 -0.157935 0.560166
60 22 -0.156508 0.560934
60 23 -0.110296 0.5616
60 24 -0.1007 0.559718
60 25 -0.0880689 0.568852
60 26 -0.0350664 0.589413
60 27 -0.00634621 0.591458
60 28 0.00420342 0.580177
60 29 0.0039611 0.577307
60 30 0.00715371 0.571046
60 31 0.0168097 0.572381
60 32 0.0417383 0.578019
60 33 0.05082 0.576725
60 34 0.0536585 0.572191
60 35 0.017092 0.57871
60 36 -0.00843329 0.575905
60 37 0.0320959 0.579661
60 38 0.0884601 0.580774
60 39 0.167015 0.565631
60 40 0.231406 0.549635
60 41 0.182976 0.571168
60 42 0.165638 0.565263
60 43 0.108544 0.564946
60 44 0.0817473 0.565116
60 45 0.0448609 0.572093
60 46 0.0131783 0.582302
60 47 -0.0217168 0.591094
60 48 -0.0722927 0.590525
60 49 -0.106504 0.58226
60 50 -0.120189 0.592015
60 51 -0.117031 0.586907
60 52 -0.106879 0.583688
60 53 -0.0937622 0.569355
60 54 -0.0634014 0.572649
60 55 -0.0340341 0.568279
60 56 0.0183192 0.56764
60 57 0.0987554 0.570758
60 58 0.237779 0.563031
60 59 0.521027 0.482732
60 60 1 7.30047e-08
60 61 0.491901 0.492984
60 62 0.248962 0.556508
60 63 0.110477 0.576697
60 64 -0.0112372 0.586446
60 65 -0.08364 0.583979
60 66 -0.125738 0.580668
60 67 -0.172217 0.570563
60 68 -0.197068 0.565296
60 69 -0.203082 0.562504
60 70 -0.172819 0.566159

61 1 -0.122964 0.569086
61 2 -0.110525 0.558178
61 3 -0.106218 0.567254
61 4 -0.100203 0.577514
61 5 -0.0850084 0.586786
61 6 -0.0560136 0.587766
61 7 -0.00760877 0.581048
61 8 0.0528253 0.569998
61 9 0.12766 0.573965
61 10 0.191406 0.559584
61 11 0.240869 0.556919
61 12 0.185123 0.575186
61 13 0.0933952 0.592269
61 14 0.0303273 0.59339
61 15 -0.00963809 0.585216
61 16 -0.0460322 0.581123
61 17 -0.0761722 0.577522
61 18 -0.0957455 0.575169
61 19 -0.111396 0.566339
61 20 -0.137853 0.560835
61 21 -0.149894 0.550782
61 22 -0.140808 0.566945
61 23 -0.0980497 0.576865
61 24 -0.104421 0.577512
61 25 -0.103448 0.575078
61 26 -0.0497911 0.577282
61 27 -0.0457332 0.595287
61 28 -0.04522 0.592762
61 29 -0.0460546 0.582999
61 30 -0.0400463 0.572826
61 31 -0.0230366 0.56828
61 32 0.00432125 0.569336
61 33 0.0350458 0.575549
61 34 0.0647042 0.574901
61 35 0.0529517 0.578339
61 36 0.023528 0.582521
61 37 0.0792039 0.579316
61 38 0.152084 0.561965
61 39 0.228677 0.538983
61 40 0.255012 0.533432
61 41 0.171851 0.569004
61 42 0.147696 0.557594
61 43 0.0959057 0.563059
61 44 0.0554484 0.569412
61 45 0.0216254 0.579704
61 46 -0.000858191 0.588299
61 47 -0.0217897 0.584417
61 48 -0.059493 0.578423
61 49 -0.0864283 0.575454
61 50 -0.092963 0.585243
61 51 -0.0951688 0.584551
61 52 -0.091253 0.587902
61 53 -0.0919163 0.577713
61 54 -0.0703563 0.568739
61 55 -0.0405359 0.566306
61 56 -0.000344523 0.56383
61 57 0.0517814 0.565006
61 58 0.117611 0.56792
61 59 0.252272 0.557822
61 60 0.491901 0.492984
61 61 1 7.27708e-08
61 62 0.517983 0.479361
61 63 0.251859 0.561291
61 64 0.0768318 0.577295
61 65 -0.0360222 0.576685
61 66 -0.110089 0.573855
61 67 -0.164948 0.568054
61 68 -0.195152 0.564763
61 69 -0.204765 0.566484
61 70 -0.176445 0.578145

62 1 -0.105715 0.570463
62 2 -0.0930667 0.568203
62 3 -0.0934385 0.576829
62 4 -0.0900088 0.584194
62 5 -0.081802 0.586337
62 6 -0.0487425 0.584787
62 7 0.0151343 0.580833
62 8 0.0783243 0.574157
62 9 0.125216 0.576165
62 10 0.148996 0.560663
62 11 0.148824 0.563351
62 12 0.120911 0.574045
62 13 0.0470356 0.586793
62 14 -0.0054259 0.585381
62 15 -0.0419964 0.580543
62 16 -0.0734409 0.575931
62 17 -0.0971982 0.573815
62 18 -0.116903 0.565412
62 19 -0.123599 0.559533
62 20 -0.135072 0.553342
62 21 -0.124272 0.554766
62 22 -0.100505 0.570789
62 23 -0.0673508 0.581718
62 24 -0.0891779 0.583247
62 25 -0.102042 0.582655
62 26 -0.069887 0.566516
62 27 -0.0824534 0.583461
62 28 -0.0932556 0.588389
62 29 -0.10035 0.585498
62 30 -0.0990147 0.579145
62 31 -0.0775307 0.571502
62 32 -0.0400436 0.565786
62 33 0.0090397 0.572101
62 34 0.0671494 0.574639
62 35 0.10294 0.578243
62 36 0.101348 0.58102
62 37 0.172442 0.567217
62 38 0.241891 0.540312
62 39 0.284851 0.531029
62 40 0.244562 0.542899
62 41 0.131431 0.56531
62 42 0.0959552 0.561991
62 43 0.0580568 0.569383
62 44 0.0304205 0.57826
62 45 0.0178838 0.584302
62 46 0.014628 0.586228
62 47 0.00763888 0.579062
62 48 -0.0208839 0.573343
62 49 -0.0350211 0.574946
62 50 -0.0482952 0.579277
62 51 -0.0575836 0.577595
62 52 -0.0620392 0.577274
62 53 -0.071523 0.571947
62 54 -0.0596503 0.570153
62 55 -0.0325258 0.567771
62 56 -0.0071531 0.569664
62 57 0.0240534 0.567799
62 58 0.0624443 0.56645
62 59 0.134502 0.565605
62 60 0.248962 0.556508
62 61 0.517983 0.479361
62 62 1 7.28468e-08
62 63 0.537428 0.465972
62 64 0.223889 0.555933
62 65 0.0386906 0.570583
62 66 -0.0778533 0.568232
62 67 -0.159901 0.562876
62 68 -0.204587 0.558801
62 69 -0.221209 0.557185
62 70 -0.190979 0.572834

63 1 -0.0855453 0.572863
63 2 -0.0838625 0.569925
63 3 -0.0926172 0.570957
63 4 -0.0944155 0.576019
63 5 -0.078882 0.581252
63 6 -0.0247745 0.582724
63 7 0.0602522 0.577568
63 8 0.113253 0.571644
63 9 0.112045 0.570946
63 10 0.0883631 0.570155
63 11 0.0596753 0.571343
63 12 0.0341209 0.579945
63 13 -0.0157684 0.588396
63 14 -0.045031 0.584576
63 15 -0.0694316 0.581894
63 16 -0.0922087 0.576861
63 17 -0.106248 0.571107
63 18 -0.118446 0.560875
63 19 -0.112452 0.557843
63 20 -0.102602 0.559822
63 21 -0.0680143 0.561678
63 22 -0.0326241 0.56998
63 23 -0.014271 0.573078
63 24 -0.0508444 0.57508
63 25 -0.0758494 0.584526
63 26 -0.0741524 0.575929
63 27 -0.0971619 0.581566
63 28 -0.113933 0.582509
63 29 -0.126648 0.582105
63 30 -0.128737 0.577838
63 31 -0.116975 0.574885
63 32 -0.0813842 0.570028
63 33 -0.0145954 0.569596
63 34 0.0717222 0.570271
63 35 0.146851 0.572827
63 36 0.177077 0.569208
63 37 0.238497 0.551334
63 38 0.278983 0.537137
63 39 0.261189 0.547625
63 40 0.172839 0.564212
63 41 0.0633529 0.571509
63 42 0.026317 0.569661
63 43 0.00869308 0.573332
63 44 0.00931383 0.57769
63 45 0.0177742 0.582698
63 46 0.0246144 0.580789
63 47 0.0241279 0.579696
63 48 0.015375 0.581406
63 49 0.0126991 0.582
63 50 0.00668734 0.587141
63 51 -0.00837419 0.579936
63 52 -0.0278876 0.571777
63 53 -0.0517294 0.561889
63 54 -0.0529791 0.568661
63 55 -0.0349998 0.566608
63 56 -0.0257738 0.568672
63 57 -0.0140435 0.569197
63 58 0.00403735 0.57499
63 59 0.0476204 0.576673
63 60 0.110477 0.576697
63 61 0.251859 0.561291
63 62 0.537428 0.465972
63 63 1 7.29455e-08
63 64 0.473676 0.491826
63 65 0.173347 0.565079
63 66 -0.000901846 0.57359
63 67 -0.113857 0.565312
63 68 -0.183534 0.558978
63 69 -0.213128 0.554864
63 70 -0.19306 0.566515

64 1 -0.0576779 0.572454
64 2 -0.0816466 0.569213
64 3 -0.0970712 0.568514
64 4 -0.0950458 0.574659
64 5 -0.0487313 0.578825
64 6 0.0298772 0.574785
64 7 0.102082 0.56623
64 8 0.122986 0.558105
64 9 0.0859863 0.563828
64 10 0.0373614 0.578976
64 11 -0.0135691 0.577722
64 12 -0.0453528 0.581318
64 13 -0.0606134 0.585101
64 14 -0.075546 0.581724
64 15 -0.0872088 0.577054
64 16 -0.0900112 0.574889
64 17 -0.0964379 0.569787
64 18 -0.0882169 0.571587
64 19 -0.0719203 0.575065
64 20 -0.0455807 0.583095
64 21 -5.31992e-05 0.582584
64 22 0.0391998 0.576312
64 23 0.0367622 0.566212
64 24 -0.00266338 0.558149
64 25 -0.0333858 0.575575
64 26 -0.0649953 0.587979
64 27 -0.0889654 0.577796
64 28 -0.111333 0.57267
64 29 -0.129243 0.576278
64 30 -0.146766 0.577825
64 31 -0.147248 0.580532
64 32 -0.123763 0.5779
64 33 -0.0545431 0.573082
64 34 0.0431761 0.570472
64 35 0.158273 0.57138
64 36 0.204142 0.56676
64 37 0.196324 0.565558
64 38 0.165273 0.571869
64 39 0.118576 0.579232
64 40 0.0418647 0.583752
64 41 -0.023351 0.582774
64 42 -0.0327701 0.583577
64 43 -0.0240644 0.580196
64 44 -0.00731157 0.578403
64 45 0.0103741 0.579004
64 46 0.024691 0.577089
64 47 0.0368587 0.579314
64 48 0.0461854 0.584399
64 49 0.0577485 0.579103
64 50 0.056801 0.590298
64 51 0.0364192 0.581715
64 52 0.00689033 0.570549
64 53 -0.0307696 0.564019
64 54 -0.0470122 0.578539
64 55 -0.0373241 0.573505
64 56 -0.0457819 0.570883
64 57 -0.0504681 0.574043
64 58 -0.0502423 0.579151
64 59 -0.0380356 0.58534
64 60 -0.0112372 0.586446
64 61 0.0768318 0.577295
64 62 0.223889 0.555933
64 63 0.473676 0.491826
64 64 1 7.28822e-08
64 65 0.487809 0.488951
64 66 0.185072 0.570655
64 67 0.00463276 0.578344
64 68 -0.108331 0.567357
64 69 -0.168199 0.554729
64 70 -0.171762 0.551114

65 1 -0.0283303 0.571978
65 2 -0.0826035 0.571995
65 3 -0.0998522 0.572852
65 4 -0.0727421 0.575782
65 5 0.000619548 0.573634
65 6 0.0743732 0.562831
65 7 0.0917529 0.54691
65 8 0.0800332 0.554832
65 9 0.00933468 0.568721
65 10 -0.0215476 0.583107
65 11 -0.0675983 0.583461
65 12 -0.0952809 0.57929
65 13 -0.0814747 0.577928
65 14 -0.0880299 0.569871
65 15 -0.0872223 0.566414
65 16 -0.0769863 0.575279
65 17 -0.0643417 0.576664
65 18 -0.0419849 0.589137
65 19 -0.0160628 0.594253
65 20 0.0245219 0.594844
65 21 0.0628157 0.589272
65 22 0.0902867 0.578637
65 23 0.0681132 0.566938
65 24 0.0396032 0.556653
65 25 0.00876914 0.56254
65 26 -0.0410732 0.588299
65 27 -0.0584207 0.572217
65 28 -0.0854577 0.56621
65 29 -0.106822 0.572552
65 30 -0.132603 0.571796
65 31 -0.147627 0.579384
65 32 -0.150517 0.584434
65 33 -0.111707 0.582029
65 34 -0.0363778 0.57951
65 35 0.0641783 0.583085
65 36 0.095805 0.583113
65 37 0.0543623 0.582032
65 38 0.0182209 0.585104
65 39 -0.0107869 0.583912
65 40 -0.0568046 0.583797
65 41 -0.0864006 0.587915
65 42 -0.0688413 0.594009
65 43 -0.0464982 0.583718
65 44 -0.027729 0.580755
65 45 -0.00681588 0.576916
65 46 0.00927105 0.575735
65 47 0.0300342 0.570994
65 48 0.0586785 0.570989
65 49 0.0772049 0.571536
65 50 0.0819624 0.581953
65 51 0.0688871 0.587836
65 52 0.0383076 0.579642
65 53 -0.00520215 0.57545
65 54 -0.0361756 0.586693
65 55 -0.041952 0.584415
65 56 -0.0603762 0.578608
65 57 -0.0771738 0.579028
65 58 -0.0860518 0.578976
65 59 -0.0924202 0.582364
65 60 -0.08364 0.583979
65 61 -0.0360222 0.576685
65 62 0.0386906 0.570583
65 63 0.173347 0.565079
65 64 0.487809 0.488951
65 65 1 7.27728e-08
65 66 0.530177 0.472842
65 67 0.227824 0.568118
65 68 0.0418973 0.58062
65 69 -0.0648788 0.570414
65 70 -0.114271 0.552651

66 1 -0.0183582 0.573247
66 2 -0.0843766 0.573536
66 3 -0.0798017 0.575502
66 4 -0.0201772 0.577819
66 5 0.0594154 0.569031
66 6 0.0913043 0.545405
66 7 0.079854 0.54613
66 8 0.0310836 0.567607
66 9 -0.0619884 0.575477
66 10 -0.0703128 0.582523
66 11 -0.108441 0.581258
66 12 -0.123256 0.582275
66 13 -0.0981015 0.577186
66 14 -0.0889198 0.569255
66 15 -0.0752451 0.566378
66 16 -0.047764 0.578106
66 17 -0.0168312 0.584713
66 18 0.0101284 0.59801
66 19 0.0353476 0.60242
66 20 0.0717193 0.597003
66 21 0.0988432 0.584572
66 22 0.110894 0.574448
66 23 0.0767405 0.567825
66 24 0.0542578 0.558438
66 25 0.0325374 0.554093
66 26 -0.0216054 0.584791
66 27 -0.0298812 0.570929
66 28 -0.0516809 0.56539
66 29 -0.0741852 0.570815
66 30 -0.0998897 0.566787
66 31 -0.121472 0.576771
66 32 -0.145296 0.587021
66 33 -0.14861 0.586022
66 34 -0.110733 0.583544
66 35 -0.0370168 0.585121
66 36 -0.0142362 0.58308
66 37 -0.0423725 0.58207
66 38 -0.0652046 0.579838
66 39 -0.0833851 0.577627
66 40 -0.111881 0.579136
66 41 -0.116598 0.593575
66 42 -0.0883753 0.596219
66 43 -0.0699044 0.581785
66 44 -0.0496096 0.575083
66 45 -0.0340867 0.573029
66 46 -0.0152492 0.574171
66 47 0.0136484 0.567397
66 48 0.0517655 0.562317
66 49 0.0785316 0.566819
66 50 0.0881699 0.5794
66 51 0.080911 0.591509
66 52 0.0563932 0.588374
66 53 0.0180446 0.589643
66 54 -0.0257804 0.589745
66 55 -0.0484883 0.591073
66 56 -0.0819309 0.584242
66 57 -0.103836 0.58104
66 58 -0.119871 0.576522
66 59 -0.131843 0.576263
66 60 -0.125738 0.580668
66 61 -0.110089 0.573855
66 62 -0.0778533 0.568232
66 63 -0.000901846 0.57359
66 64 0.185072 0.570655
66 65 0.530177 0.472842
66 66 1 7.27858e-08
66 67 0.554901 0.460908
66 68 0.24806 0.562642
66 69 0.0642007 0.578162
66 70 -0.0389674 0.563761

67 1 -0.00320717 0.575765
67 2 -0.0621823 0.578615
67 3 -0.026324 0.582283
67 4 0.03566 0.574247
67 5 0.0710941 0.553742
67 6 0.0805913 0.54426
67 7 0.0502225 0.558318
67 8 -0.0246908 0.578908
67 9 -0.122188 0.578951
67 10 -0.12137 0.578546
67 11 -0.151953 0.573385
67 12 -0.147144 0.579318
67 13 -0.10391 0.574592
67 14 -0.0763855 0.56868
67 15 -0.0428123 0.571336
67 16 -0.0054104 0.58549
67 17 0.0345625 0.593027
67 18 0.0632609 0.59963
67 19 0.0755185 0.59725
67 20 0.099417 0.5867
67 21 0.116671 0.574837
67 22 0.113339 0.56894
67 23 0.0658104 0.56653
67 24 0.0478027 0.565263
67 25 0.0366804 0.55182
67 26 -0.00977824 0.575866
67 27 -0.0193145 0.568468
67 28 -0.0247708 0.564518
67 29 -0.0412886 0.566369
67 30 -0.0616725 0.562807
67 31 -0.0828343 0.569799
67 32 -0.119401 0.5839
67 33 -0.15205 0.59031
67 34 -0.155048 0.586786
67 35 -0.108839 0.581309
67 36 -0.0908726 0.57493
67 37 -0.109251 0.573674
67 38 -0.122172 0.569812
67 39 -0.133814 0.567522
67 40 -0.149053 0.572906
67 41 -0.136065 0.590581
67 42 -0.111271 0.58947
67 43 -0.097984 0.577028
67 44 -0.0836385 0.566352
67 45 -0.0720674 0.565051
67 46 -0.0460265 0.566296
67 47 -0.00970147 0.560261
67 48 0.0421706 0.556726
67 49 0.0796962 0.564909
67 50 0.0955334 0.575315
67 51 0.0954133 0.594965
67 52 0.0804517 0.592325
67 53 0.0442809 0.590909
67 54 -0.0139328 0.587228
67 55 -0.0508547 0.590008
67 56 -0.0964099 0.586416
67 57 -0.129957 0.580956
67 58 -0.157132 0.574945
67 59 -0.174297 0.570194
67 60 -0.172217 0.570563
67 61 -0.164948 0.568054
67 62 -0.159901 0.562876
67 63 -0.113857 0.565312
67 64 0.00463276 0.578344
67 65 0.227824 0.568118
67 66 0.554901 0.460908
67 67 1 7.31502e-08
67 68 0.566327 0.457418
67 69 0.26485 0.56397
67 70 0.0828294 0.574646

68 1 0.0198842 0.578514
68 2 -0.00505501 0.58545
68 3 0.0367473 0.579179
68 4 0.0630188 0.558671
68 5 0.0683727 0.549248
68 6 0.0446004 0.559855
68 7 -0.0102201 0.57796
68 8 -0.088678 0.588649
68 9 -0.167988 0.582075
68 10 -0.166063 0.569806
68 11 -0.185581 0.563122
68 12 -0.15849 0.575296
68 13 -0.102652 0.569909
68 14 -0.0512489 0.574076
68 15 -0.000245383 0.581315
68 16 0.0451626 0.591961
68 17 0.081176 0.59637
68 18 0.0957658 0.592277
68 19 0.0974222 0.5834
68 20 0.105786 0.572842
68 21 0.108544 0.563892
68 22 0.0903277 0.562439
68 23 0.0383028 0.566019
68 24 0.0251414 0.574104
68 25 0.020664 0.557747
68 26 -0.0151386 0.569581
68 27 -0.0172215 0.56945
68 28 -0.0102837 0.564065
68 29 -0.014931 0.562494
68 30 -0.0244005 0.558385
68 31 -0.0383698 0.563136
68 32 -0.0786792 0.574988
68 33 -0.129384 0.585215
68 34 -0.168625 0.586191
68 35 -0.152403 0.573547
68 36 -0.135587 0.562026
68 37 -0.150794 0.562628
68 38 -0.160858 0.558704
68 39 -0.168726 0.55995
68 40 -0.169497 0.567765
68 41 -0.137062 0.583178
68 42 -0.12758 0.577185
68 43 -0.120071 0.567331
68 44 -0.11565 0.559015
68 45 -0.102172 0.559382
68 46 -0.0746829 0.561273
68 47 -0.0281421 0.560192
68 48 0.0248942 0.565021
68 49 0.0666284 0.570519
68 50 0.0880267 0.574012
68 51 0.0970748 0.591788
68 52 0.0937605 0.593997
68 53 0.0648505 0.586414
68 54 0.00129285 0.576911
68 55 -0.0487551 0.583607
68 56 -0.0961165 0.585143
68 57 -0.138248 0.583615
68 58 -0.179258 0.576644
68 59 -0.200085 0.565816
68 60 -0.197068 0.565296
68 61 -0.195152 0.564763
68 62 -0.204587 0.558801
68 63 -0.183534 0.558978
68 64 -0.108331 0.567357
68 65 0.0418973 0.58062
68 66 0.24806 0.562642
68 67 0.566327 0.457418
68 68 1 7.28293e-08
68 69 0.584465 0.453772
68 70 0.295959 0.559391

69 1 0.0472444 0.584746
69 2 0.052156 0.588903
69 3 0.074147 0.568754
69 4 0.0763541 0.553275
69 5 0.0488129 0.55648
69 6 -0.00691537 0.572254
69 7 -0.0664852 0.58786
69 8 -0.127314 0.593949
69 9 -0.18083 0.5848
69 10 -0.184638 0.565213
69 11 -0.194733 0.556875
69 12 -0.160297 0.570066
69 13 -0.0936355 0.568782
69 14 -0.0235662 0.578735
69 15 0.0373569 0.58637
69 16 0.0726946 0.592894
69 17 0.0994262 0.593646
69 18 0.103614 0.584518
69 19 0.0941464 0.571814
69 20 0.0936688 0.56209
69 21 0.0900868 0.55773
69 22 0.0696323 0.558159
69 23 0.0166067 0.567655
69 24 0.000741601 0.584018
69 25 -0.00114602 0.567871
69 26 -0.0213717 0.568487
69 27 -0.028999 0.572677
69 28 -0.0170657 0.563816
69 29 -0.00634498 0.558443
69 30 -0.0034882 0.552529
69 31 -0.0105699 0.554182
69 32 -0.0421816 0.567089
69 33 -0.0993932 0.582035
69 34 -0.158985 0.584978
69 35 -0.164439 0.567512
69 36 -0.149065 0.5542
69 37 -0.165056 0.557351
69 38 -0.173797 0.557978
69 39 -0.180481 0.55671
69 40 -0.169831 0.564294
69 41 -0.135312 0.574595
69 42 -0.133192 0.567029
69 43 -0.133153 0.561202
69 44 -0.133865 0.553235
69 45 -0.121333 0.554913
69 46 -0.09102 0.559838
69 47 -0.0395584 0.565312
69 48 0.0182542 0.573434
69 49 0.0602826 0.579645
69 50 0.0779651 0.574684
69 51 0.0946536 0.585697
69 52 0.0962213 0.59263
69 53 0.0809466 0.583861
69 54 0.0150769 0.570103
69 55 -0.0318794 0.578819
69 56 -0.0814988 0.583584
69 57 -0.131543 0.584452
69 58 -0.176545 0.575567
69 59 -0.202685 0.564389
69 60 -0.203082 0.562504
69 61 -0.204765 0.566484
69 62 -0.221209 0.557185
69 63 -0.213128 0.554864
69 64 -0.168199 0.554729
69 65 -0.0648788 0.570414
69 66 0.0642007 0.578162
69 67 0.26485 0.56397
69 68 0.584465 0.453772
69 69 1 7.26498e-08
69 70 0.635185 0.428583

70 1 0.0924874 0.574925
70 2 0.0963293 0.57375
70 3 0.0827873 0.564834
70 4 0.0499979 0.562587
70 5 -0.00340902 0.572311
70 6 -0.0612728 0.585518
70 7 -0.104443 0.593613
70 8 -0.13609 0.59408
70 9 -0.161622 0.58869
70 10 -0.166432 0.561258
70 11 -0.167593 0.557805
70 12 -0.138613 0.573263
70 13 -0.0767493 0.576684
70 14 -0.00595474 0.584501
70 15 0.0436146 0.596755
70 16 0.0712048 0.596028
70 17 0.0847487 0.590079
70 18 0.0845816 0.573425
70 19 0.0732888 0.555154
70 20 0.067508 0.546691
70 21 0.0637786 0.546631
70 22 0.0496651 0.55748
70 23 0.00550545 0.573087
70 24 -0.00897563 0.595325
70 25 -0.0102549 0.582925
70 26 -0.0210908 0.56092
70 27 -0.0389769 0.578716
70 28 -0.0294236 0.575614
70 29 -0.0141523 0.566719
70 30 -0.00627353 0.556898
70 31 -0.00450718 0.551353
70 32 -0.0261828 0.554572
70 33 -0.0728451 0.57177
70 34 -0.128592 0.580666
70 35 -0.14879 0.567678
70 36 -0.136716 0.554977
70 37 -0.149197 0.555439
70 38 -0.153538 0.552459
70 39 -0.159257 0.553793
70 40 -0.149195 0.561138
70 41 -0.119731 0.565667
70 42 -0.120853 0.553518
70 43 -0.116796 0.55302
70 44 -0.114732 0.556226
70 45 -0.102847 0.560526
70 46 -0.0737296 0.568377
70 47 -0.0288879 0.571983
70 48 0.0191074 0.580889
70 49 0.0519947 0.584325
70 50 0.0653157 0.579242
70 51 0.079503 0.58067
70 52 0.0861416 0.588997
70 53 0.0768853 0.574732
70 54 0.0266381 0.557947
70 55 -0.012749 0.567746
70 56 -0.055748 0.57545
70 57 -0.0971987 0.582254
70 58 -0.143335 0.572644
70 59 -0.169993 0.564328
70 60 -0.172819 0.566159
70 61 -0.176445 0.578145
70 62 -0.190979 0.572834
70 63 -0.19306 0.566515
70 64 -0.171762 0.551114
70 65 -0.114271 0.552651
70 66 -0.0389674 0.563761
70 67 0.0828294 0.574646
70 68 0.295959 0.559391
70 69 0.635185 0.428583
70 70 1 7.29345e-08
