# Supplementary material for: Potential effects of metal ion induced two-state allostery on the regulatory mechanism of add adenine riboswitch
Source: Commun Biol. 2022 Oct 22;5:1120. doi: 10.1038/s42003-022-04096-z (PMC9588036; doi:10.1038/s42003-022-04096-z)
Supplement: Supplementary file 5 — Supplementary Data 2 [file 42003_2022_4096_MOESM5_ESM.zip › Supplementary Data 2/fig8_data/pp_v_cos_kf0.3_1.txt]

1 1 1 7.28009e-08
1 2 0.634438 0.412083
1 3 0.348696 0.5267
1 4 0.130868 0.567286
1 5 -0.0042302 0.575033
1 6 -0.0731581 0.578356
1 7 -0.10525 0.579971
1 8 -0.113941 0.579598
1 9 -0.114426 0.575196
1 10 -0.145463 0.569865
1 11 -0.129541 0.567753
1 12 -0.126938 0.568137
1 13 -0.0582316 0.571901
1 14 -0.0189532 0.57808
1 15 -0.00130517 0.583497
1 16 0.00823073 0.583099
1 17 0.00876859 0.578939
1 18 0.000230494 0.574066
1 19 -0.0095242 0.573075
1 20 -0.0108075 0.57689
1 21 0.00977478 0.576638
1 22 0.0171883 0.573245
1 23 -0.00215259 0.573835
1 24 -0.0327975 0.576047
1 25 -0.050118 0.574034
1 26 -0.0586941 0.576795
1 27 -0.0996097 0.572235
1 28 -0.107653 0.566461
1 29 -0.100621 0.564143
1 30 -0.0963462 0.563555
1 31 -0.0911495 0.565501
1 32 -0.0922888 0.568499
1 33 -0.0967487 0.570765
1 34 -0.10203 0.573928
1 35 -0.117073 0.576279
1 36 -0.0796908 0.575057
1 37 -0.0982831 0.578939
1 38 -0.0970481 0.578862
1 39 -0.112099 0.576235
1 40 -0.127418 0.569027
1 41 -0.128401 0.568607
1 42 -0.127219 0.567666
1 43 -0.116575 0.568245
1 44 -0.0944135 0.564798
1 45 -0.0595315 0.567059
1 46 -0.0267191 0.569062
1 47 0.00791062 0.580468
1 48 0.0370504 0.582812
1 49 0.0623886 0.579881
1 50 0.0587383 0.578938
1 51 0.0584104 0.578399
1 52 0.0580366 0.579532
1 53 0.0436543 0.575699
1 54 0.00580988 0.573483
1 55 -0.0105318 0.576345
1 56 -0.0278776 0.578236
1 57 -0.0563613 0.580272
1 58 -0.0920786 0.580278
1 59 -0.12159 0.576404
1 60 -0.1389 0.567924
1 61 -0.128164 0.571288
1 62 -0.0975105 0.575041
1 63 -0.0581804 0.578866
1 64 -0.0532513 0.57705
1 65 -0.0520866 0.572075
1 66 -0.0380811 0.572817
1 67 -0.0191403 0.574048
1 68 0.00988367 0.578611
1 69 0.0490968 0.582203
1 70 0.105908 0.575604

2 1 0.634438 0.412083
2 2 1 7.30047e-08
2 3 0.647262 0.395244
2 4 0.330158 0.525268
2 5 0.111741 0.555258
2 6 -0.019143 0.560491
2 7 -0.0907805 0.564594
2 8 -0.120258 0.57291
2 9 -0.129879 0.576203
2 10 -0.16144 0.561511
2 11 -0.146579 0.559384
2 12 -0.137374 0.565131
2 13 -0.059241 0.561731
2 14 -0.00810966 0.567249
2 15 0.0276651 0.574798
2 16 0.0369423 0.578405
2 17 0.0371683 0.577428
2 18 0.0233727 0.573273
2 19 0.00360693 0.575092
2 20 -0.00908632 0.57682
2 21 -0.00544686 0.586557
2 22 -0.0122267 0.575755
2 23 -0.0312005 0.571535
2 24 -0.060996 0.576448
2 25 -0.0708394 0.576164
2 26 -0.068643 0.571755
2 27 -0.107378 0.558437
2 28 -0.106967 0.55743
2 29 -0.0885606 0.564946
2 30 -0.0739879 0.572746
2 31 -0.0641509 0.57383
2 32 -0.0621124 0.574178
2 33 -0.0762211 0.573884
2 34 -0.102923 0.574808
2 35 -0.131653 0.572953
2 36 -0.0997526 0.573683
2 37 -0.114425 0.572391
2 38 -0.111107 0.57777
2 39 -0.120973 0.582274
2 40 -0.135306 0.580405
2 41 -0.135668 0.570485
2 42 -0.14824 0.572455
2 43 -0.149257 0.572428
2 44 -0.133104 0.571203
2 45 -0.101722 0.568639
2 46 -0.0641879 0.564631
2 47 -0.0247223 0.565136
2 48 0.00999039 0.570593
2 49 0.0452476 0.571792
2 50 0.0488947 0.565697
2 51 0.0539452 0.570754
2 52 0.0600325 0.567277
2 53 0.0488771 0.573353
2 54 0.00837152 0.578418
2 55 -0.0113026 0.58275
2 56 -0.0372506 0.586891
2 57 -0.0741116 0.585401
2 58 -0.11457 0.578403
2 59 -0.145292 0.567299
2 60 -0.156375 0.551969
2 61 -0.131424 0.55462
2 62 -0.0956599 0.563771
2 63 -0.066171 0.572866
2 64 -0.0763481 0.568509
2 65 -0.0935651 0.566552
2 66 -0.0963752 0.570761
2 67 -0.06663 0.575801
2 68 -0.00952778 0.583401
2 69 0.0524553 0.585082
2 70 0.103808 0.570531

3 1 0.348696 0.5267
3 2 0.647262 0.395244
3 3 1 7.27915e-08
3 4 0.616886 0.42129
3 5 0.303073 0.535128
3 6 0.103304 0.557899
3 7 -0.0222961 0.556787
3 8 -0.0912419 0.55735
3 9 -0.126739 0.566527
3 10 -0.171716 0.557529
3 11 -0.165827 0.559784
3 12 -0.149518 0.559719
3 13 -0.0691871 0.567059
3 14 -0.0125438 0.568449
3 15 0.0361013 0.56815
3 16 0.0572087 0.567279
3 17 0.0656293 0.57217
3 18 0.0512241 0.571895
3 19 0.0265853 0.576745
3 20 0.010542 0.575665
3 21 -6.27354e-05 0.585897
3 22 -0.0181588 0.583543
3 23 -0.0410248 0.58592
3 24 -0.0677417 0.583664
3 25 -0.072146 0.577903
3 26 -0.0701249 0.565224
3 27 -0.0950823 0.56196
3 28 -0.0821084 0.571537
3 29 -0.0581868 0.576282
3 30 -0.0409923 0.580772
3 31 -0.0331675 0.577537
3 32 -0.041642 0.573985
3 33 -0.0696034 0.573759
3 34 -0.106029 0.568491
3 35 -0.130422 0.563365
3 36 -0.115202 0.577372
3 37 -0.133483 0.566668
3 38 -0.127908 0.565807
3 39 -0.129644 0.566843
3 40 -0.139338 0.574597
3 41 -0.133384 0.56591
3 42 -0.152078 0.574712
3 43 -0.163025 0.576564
3 44 -0.158472 0.575632
3 45 -0.13471 0.577915
3 46 -0.101135 0.572002
3 47 -0.0617391 0.562093
3 48 -0.018381 0.557498
3 49 0.0224596 0.562311
3 50 0.0369506 0.557028
3 51 0.0512196 0.564972
3 52 0.0604106 0.56936
3 53 0.046512 0.580799
3 54 -0.00126427 0.581757
3 55 -0.0324793 0.581506
3 56 -0.0642634 0.581084
3 57 -0.106662 0.572251
3 58 -0.145709 0.560936
3 59 -0.172053 0.551291
3 60 -0.172108 0.550798
3 61 -0.139455 0.555693
3 62 -0.103605 0.567751
3 63 -0.0822691 0.572052
3 64 -0.0953571 0.564505
3 65 -0.105962 0.570758
3 66 -0.0861484 0.575968
3 67 -0.0298697 0.580845
3 68 0.0307639 0.577192
3 69 0.0790808 0.564265
3 70 0.0929633 0.559598

4 1 0.130868 0.567286
4 2 0.330158 0.525268
4 3 0.616886 0.42129
4 4 1 7.31243e-08
4 5 0.585351 0.441679
4 6 0.286158 0.540904
4 7 0.0939508 0.560062
4 8 -0.0245976 0.554957
4 9 -0.090821 0.560213
4 10 -0.152275 0.560948
4 11 -0.16327 0.567218
4 12 -0.144994 0.562392
4 13 -0.07784 0.576821
4 14 -0.0254162 0.576537
4 15 0.0256455 0.569285
4 16 0.0552792 0.559453
4 17 0.0726273 0.561098
4 18 0.0657432 0.567095
4 19 0.0440548 0.575802
4 20 0.028548 0.579662
4 21 0.00578502 0.581451
4 22 -0.0203648 0.591524
4 23 -0.0469206 0.594922
4 24 -0.0637658 0.588564
4 25 -0.0665352 0.58101
4 26 -0.0657329 0.569127
4 27 -0.0763836 0.576252
4 28 -0.0547903 0.585949
4 29 -0.0292761 0.58551
4 30 -0.00896395 0.586057
4 31 -0.00420747 0.578284
4 32 -0.0163077 0.571836
4 33 -0.0522265 0.569506
4 34 -0.0837755 0.558525
4 35 -0.0818322 0.556922
4 36 -0.0959453 0.578619
4 37 -0.127817 0.567957
4 38 -0.130165 0.561736
4 39 -0.125821 0.557624
4 40 -0.128214 0.563553
4 41 -0.120166 0.564418
4 42 -0.13626 0.572997
4 43 -0.152271 0.576588
4 44 -0.16084 0.578381
4 45 -0.151268 0.581482
4 46 -0.126918 0.579273
4 47 -0.0931933 0.57401
4 48 -0.0470371 0.56383
4 49 -0.002285 0.564549
4 50 0.0217232 0.56085
4 51 0.0426489 0.560917
4 52 0.0510945 0.572047
4 53 0.0322643 0.585746
4 54 -0.018487 0.581544
4 55 -0.0603698 0.574691
4 56 -0.0938369 0.56904
4 57 -0.133527 0.556223
4 58 -0.160918 0.549973
4 59 -0.17944 0.547772
4 60 -0.168273 0.560013
4 61 -0.132604 0.568043
4 62 -0.0999069 0.573695
4 63 -0.0844643 0.570945
4 64 -0.0854361 0.569158
4 65 -0.0710318 0.574024
4 66 -0.0243407 0.574904
4 67 0.0280177 0.572639
4 68 0.0550527 0.558004
4 69 0.0773751 0.548521
4 70 0.0553567 0.558632

5 1 -0.0042302 0.575033
5 2 0.111741 0.555258
5 3 0.303073 0.535128
5 4 0.585351 0.441679
5 5 1 7.28143e-08
5 6 0.58277 0.443981
5 7 0.275929 0.549117
5 8 0.0806676 0.563152
5 9 -0.0266605 0.560671
5 10 -0.111188 0.567691
5 11 -0.14333 0.574171
5 12 -0.128581 0.563847
5 13 -0.0790881 0.583327
5 14 -0.040574 0.58814
5 15 0.00776976 0.575788
5 16 0.0454197 0.560927
5 17 0.0681187 0.557255
5 18 0.0686281 0.562657
5 19 0.0545571 0.569678
5 20 0.0372063 0.578137
5 21 0.00922824 0.574843
5 22 -0.0266825 0.587867
5 23 -0.0509011 0.595386
5 24 -0.0545325 0.588705
5 25 -0.0535887 0.585572
5 26 -0.0624664 0.577389
5 27 -0.0559181 0.58795
5 28 -0.0300894 0.593942
5 29 -0.0035459 0.585485
5 30 0.0155289 0.581863
5 31 0.0139329 0.573084
5 32 -0.00302767 0.567881
5 33 -0.0267806 0.565104
5 34 -0.0420889 0.555305
5 35 0.00574958 0.55921
5 36 -0.0391506 0.576416
5 37 -0.0870779 0.577072
5 38 -0.110775 0.567443
5 39 -0.109604 0.557015
5 40 -0.110075 0.554133
5 41 -0.100115 0.557293
5 42 -0.109624 0.564971
5 43 -0.124029 0.572911
5 44 -0.144468 0.572111
5 45 -0.151926 0.57915
5 46 -0.14524 0.581361
5 47 -0.118803 0.587226
5 48 -0.0753181 0.580091
5 49 -0.0345354 0.574139
5 50 -0.000887319 0.573363
5 51 0.0200018 0.564429
5 52 0.0249832 0.575833
5 53 0.00630824 0.58474
5 54 -0.041391 0.57322
5 55 -0.0821602 0.561846
5 56 -0.116869 0.555355
5 57 -0.146886 0.545856
5 58 -0.16209 0.549974
5 59 -0.167929 0.557137
5 60 -0.14396 0.572897
5 61 -0.105887 0.583141
5 62 -0.0727818 0.582431
5 63 -0.0592289 0.576133
5 64 -0.0312261 0.576899
5 65 0.00804122 0.573879
5 66 0.0564829 0.566071
5 67 0.0564755 0.552716
5 68 0.0544586 0.546404
5 69 0.0414568 0.551533
5 70 -0.00665528 0.568595

6 1 -0.0731581 0.578356
6 2 -0.019143 0.560491
6 3 0.103304 0.557899
6 4 0.286158 0.540904
6 5 0.58277 0.443981
6 6 1 7.29662e-08
6 7 0.553541 0.462873
6 8 0.23569 0.560611
6 9 0.0664405 0.56702
6 10 -0.0294971 0.574844
6 11 -0.0878387 0.578131
6 12 -0.0915736 0.566444
6 13 -0.0686714 0.58459
6 14 -0.0575461 0.594569
6 15 -0.0248416 0.587542
6 16 0.0167958 0.570512
6 17 0.0428861 0.559768
6 18 0.0547315 0.558924
6 19 0.0490801 0.559866
6 20 0.0380035 0.572494
6 21 0.0121796 0.569139
6 22 -0.025793 0.575702
6 23 -0.0433841 0.585595
6 24 -0.0414834 0.583032
6 25 -0.0381843 0.588204
6 26 -0.0586308 0.584761
6 27 -0.0281989 0.596697
6 28 0.000705081 0.591257
6 29 0.0121508 0.576901
6 30 0.0210272 0.572092
6 31 0.0147416 0.566267
6 32 0.0019953 0.56282
6 33 -5.23796e-05 0.558406
6 34 0.0188751 0.556361
6 35 0.119171 0.562028
6 36 0.0348578 0.571839
6 37 -0.0207731 0.585722
6 38 -0.0662391 0.576106
6 39 -0.0813296 0.565766
6 40 -0.0790844 0.55345
6 41 -0.0744729 0.555046
6 42 -0.0719448 0.557651
6 43 -0.0832524 0.562681
6 44 -0.110736 0.563875
6 45 -0.135007 0.569185
6 46 -0.142962 0.57733
6 47 -0.132473 0.596411
6 48 -0.101288 0.59937
6 49 -0.0623064 0.585881
6 50 -0.0229736 0.584311
6 51 -0.00370592 0.57012
6 52 -0.0103903 0.577865
6 53 -0.0313938 0.573593
6 54 -0.069431 0.563602
6 55 -0.106064 0.55523
6 56 -0.134731 0.549439
6 57 -0.154154 0.549056
6 58 -0.15193 0.564214
6 59 -0.135696 0.574193
6 60 -0.10212 0.581161
6 61 -0.0599536 0.591568
6 62 -0.0236773 0.584449
6 63 -0.0101664 0.580938
6 64 0.0438555 0.583738
6 65 0.0728572 0.56831
6 66 0.09315 0.547448
6 67 0.0747328 0.54294
6 68 0.033326 0.552234
6 69 -0.0157641 0.565938
6 70 -0.0666449 0.581573

7 1 -0.10525 0.579971
7 2 -0.0907805 0.564594
7 3 -0.0222961 0.556787
7 4 0.0939508 0.560062
7 5 0.275929 0.549117
7 6 0.553541 0.462873
7 7 1 7.27211e-08
7 8 0.494656 0.496553
7 9 0.203731 0.561208
7 10 0.0900664 0.573583
7 11 -0.00232354 0.57463
7 12 -0.0358202 0.566013
7 13 -0.0499381 0.577999
7 14 -0.0746541 0.5909
7 15 -0.0673927 0.592219
7 16 -0.0389358 0.580192
7 17 -0.0105428 0.569185
7 18 0.0116918 0.560644
7 19 0.0171152 0.5561
7 20 0.0168858 0.568015
7 21 0.00157406 0.56816
7 22 -0.0245342 0.564882
7 23 -0.0261268 0.572146
7 24 -0.0197369 0.577525
7 25 -0.0288177 0.586549
7 26 -0.0533218 0.585902
7 27 -0.0120598 0.590345
7 28 0.0116614 0.581591
7 29 0.00896394 0.572094
7 30 0.00419953 0.567816
7 31 -0.00466595 0.566073
7 32 0.000622812 0.562955
7 33 0.038044 0.558367
7 34 0.103127 0.563818
7 35 0.253227 0.552375
7 36 0.116091 0.562176
7 37 0.0612557 0.586361
7 38 -0.0136525 0.584618
7 39 -0.0371914 0.583019
7 40 -0.0392212 0.565129
7 41 -0.0367471 0.558616
7 42 -0.0244338 0.556441
7 43 -0.0315732 0.558233
7 44 -0.0576697 0.56044
7 45 -0.0922915 0.562799
7 46 -0.11935 0.570149
7 47 -0.126817 0.596088
7 48 -0.109828 0.605657
7 49 -0.0821171 0.591935
7 50 -0.0471412 0.590504
7 51 -0.0322451 0.573973
7 52 -0.0498716 0.572784
7 53 -0.0722505 0.561952
7 54 -0.09711 0.557936
7 55 -0.123948 0.554178
7 56 -0.138948 0.555901
7 57 -0.135848 0.561996
7 58 -0.111841 0.579732
7 59 -0.0733691 0.585502
7 60 -0.0317768 0.583533
7 61 0.00511925 0.589206
7 62 0.0425887 0.580983
7 63 0.0506425 0.58207
7 64 0.0938211 0.581597
7 65 0.1041 0.557547
7 66 0.0973756 0.544892
7 67 0.051204 0.550502
7 68 -0.0155433 0.566205
7 69 -0.0744024 0.57805
7 70 -0.108618 0.588921

8 1 -0.113941 0.579598
8 2 -0.120258 0.57291
8 3 -0.0912419 0.55735
8 4 -0.0245976 0.554957
8 5 0.0806676 0.563152
8 6 0.23569 0.560611
8 7 0.494656 0.496553
8 8 1 7.31012e-08
8 9 0.465544 0.511151
8 10 0.251217 0.55315
8 11 0.128056 0.564136
8 12 0.0612733 0.570458
8 13 0.00645228 0.575743
8 14 -0.0578172 0.585325
8 15 -0.0920539 0.59387
8 16 -0.0915894 0.589406
8 17 -0.0793958 0.577647
8 18 -0.0518692 0.561425
8 19 -0.0317248 0.555495
8 20 -0.0256482 0.562259
8 21 -0.0305779 0.567821
8 22 -0.0400177 0.556407
8 23 -0.0220273 0.554096
8 24 -0.0175926 0.568036
8 25 -0.0345168 0.58562
8 26 -0.065586 0.581139
8 27 -0.02015 0.580934
8 28 -0.00466758 0.571509
8 29 -0.0154424 0.56886
8 30 -0.0249475 0.570293
8 31 -0.0255029 0.570812
8 32 0.0075897 0.566398
8 33 0.100727 0.560665
8 34 0.222225 0.559558
8 35 0.374234 0.522982
8 36 0.207068 0.543341
8 37 0.139759 0.573503
8 38 0.0489403 0.584709
8 39 0.0180543 0.594727
8 40 0.0198436 0.580499
8 41 0.0215081 0.564504
8 42 0.0327231 0.556581
8 43 0.0230064 0.560812
8 44 -0.002608 0.561515
8 45 -0.0428028 0.564036
8 46 -0.0786618 0.565854
8 47 -0.107451 0.585778
8 48 -0.116776 0.604153
8 49 -0.102444 0.59344
8 50 -0.0698264 0.594079
8 51 -0.0647689 0.577414
8 52 -0.0919846 0.564248
8 53 -0.116849 0.546902
8 54 -0.117244 0.55429
8 55 -0.124644 0.55867
8 56 -0.119697 0.566882
8 57 -0.0969938 0.581434
8 58 -0.0549704 0.593591
8 59 -0.000714717 0.592713
8 60 0.0450253 0.579528
8 61 0.0677387 0.580056
8 62 0.08796 0.574272
8 63 0.0898675 0.581543
8 64 0.141635 0.575437
8 65 0.146737 0.554854
8 66 0.0776873 0.555868
8 67 -0.0143005 0.567759
8 68 -0.088616 0.581353
8 69 -0.128667 0.589715
8 70 -0.138788 0.597809

9 1 -0.114426 0.575196
9 2 -0.129879 0.576203
9 3 -0.126739 0.566527
9 4 -0.090821 0.560213
9 5 -0.0266605 0.560671
9 6 0.0664405 0.56702
9 7 0.203731 0.561208
9 8 0.465544 0.511151
9 9 1 7.26486e-08
9 10 0.486316 0.484064
9 11 0.302117 0.533806
9 12 0.187222 0.564237
9 13 0.100682 0.572436
9 14 0.0141929 0.578892
9 15 -0.0565712 0.589445
9 16 -0.102494 0.58804
9 17 -0.11884 0.581887
9 18 -0.112053 0.567059
9 19 -0.0979071 0.558686
9 20 -0.10048 0.554281
9 21 -0.103477 0.558724
9 22 -0.102502 0.555759
9 23 -0.0552795 0.557007
9 24 -0.0525495 0.57097
9 25 -0.0745227 0.582167
9 26 -0.0906427 0.567588
9 27 -0.0472297 0.569612
9 28 -0.0301127 0.571599
9 29 -0.0317775 0.573993
9 30 -0.0333693 0.576641
9 31 -0.00933358 0.574886
9 32 0.0628941 0.568362
9 33 0.209359 0.556365
9 34 0.334678 0.544685
9 35 0.345093 0.541245
9 36 0.195782 0.548982
9 37 0.159059 0.5569
9 38 0.0969441 0.569095
9 39 0.0969075 0.581997
9 40 0.112745 0.579609
9 41 0.108054 0.569588
9 42 0.090965 0.56474
9 43 0.0672688 0.566764
9 44 0.033769 0.569047
9 45 -0.0127538 0.572298
9 46 -0.0546426 0.56966
9 47 -0.100742 0.567712
9 48 -0.134212 0.578086
9 49 -0.143036 0.578719
9 50 -0.119004 0.582261
9 51 -0.123973 0.576155
9 52 -0.151109 0.562983
9 53 -0.165111 0.546954
9 54 -0.135282 0.559897
9 55 -0.112123 0.566385
9 56 -0.0816747 0.576226
9 57 -0.034704 0.589165
9 58 0.0287486 0.588079
9 59 0.102184 0.581852
9 60 0.155793 0.567791
9 61 0.15398 0.568303
9 62 0.119447 0.574186
9 63 0.0992013 0.582871
9 64 0.127811 0.572605
9 65 0.0996941 0.570228
9 66 -0.00790477 0.57466
9 67 -0.10234 0.58185
9 68 -0.157399 0.586229
9 69 -0.175356 0.588607
9 70 -0.16123 0.594051

10 1 -0.145463 0.569865
10 2 -0.16144 0.561511
10 3 -0.171716 0.557529
10 4 -0.152275 0.560948
10 5 -0.111188 0.567691
10 6 -0.0294971 0.574844
10 7 0.0900664 0.573583
10 8 0.251217 0.55315
10 9 0.486316 0.484064
10 10 1 7.30955e-08
10 11 0.531113 0.47362
10 12 0.344827 0.539633
10 13 0.202109 0.568244
10 14 0.078166 0.579432
10 15 -0.0163245 0.578933
10 16 -0.0793555 0.576951
10 17 -0.108291 0.575629
10 18 -0.120281 0.576842
10 19 -0.122052 0.576433
10 20 -0.136574 0.573965
10 21 -0.155049 0.565717
10 22 -0.156916 0.566117
10 23 -0.0980963 0.56921
10 24 -0.0958629 0.563749
10 25 -0.101545 0.565931
10 26 -0.0835338 0.580619
10 27 -0.0413021 0.58072
10 28 -0.0213393 0.575955
10 29 -0.024901 0.574515
10 30 -0.0269861 0.572158
10 31 -0.00395476 0.576977
10 32 0.0604672 0.581011
10 33 0.157155 0.576221
10 34 0.226961 0.5611
10 35 0.196435 0.565653
10 36 0.095212 0.574445
10 37 0.121263 0.573146
10 38 0.115518 0.574194
10 39 0.157884 0.569965
10 40 0.19804 0.560471
10 41 0.211745 0.564643
10 42 0.146064 0.571166
10 43 0.100651 0.569963
10 44 0.0594631 0.571567
10 45 0.00815386 0.573464
10 46 -0.0333012 0.577822
10 47 -0.0821923 0.577663
10 48 -0.12622 0.570957
10 49 -0.154381 0.568786
10 50 -0.135424 0.577605
10 51 -0.139791 0.581022
10 52 -0.155163 0.576986
10 53 -0.15236 0.57183
10 54 -0.108056 0.57532
10 55 -0.0712719 0.57951
10 56 -0.0245084 0.577276
10 57 0.0425165 0.579873
10 58 0.127654 0.576632
10 59 0.228432 0.565508
10 60 0.315082 0.549772
10 61 0.296637 0.553098
10 62 0.186175 0.566943
10 63 0.100849 0.572298
10 64 0.0485659 0.579877
10 65 -0.00698181 0.582453
10 66 -0.0898842 0.580239
10 67 -0.16563 0.573444
10 68 -0.212931 0.563273
10 69 -0.227424 0.558097
10 70 -0.201217 0.561485

11 1 -0.129541 0.567753
11 2 -0.146579 0.559384
11 3 -0.165827 0.559784
11 4 -0.16327 0.567218
11 5 -0.14333 0.574171
11 6 -0.0878387 0.578131
11 7 -0.00232354 0.57463
11 8 0.128056 0.564136
11 9 0.302117 0.533806
11 10 0.531113 0.47362
11 11 1 7.31085e-08
11 12 0.609841 0.42429
11 13 0.350422 0.536687
11 14 0.161205 0.571328
11 15 0.0320846 0.57399
11 16 -0.0632998 0.570557
11 17 -0.113941 0.568326
11 18 -0.13545 0.572272
11 19 -0.14401 0.575472
11 20 -0.17168 0.574795
11 21 -0.20513 0.562073
11 22 -0.218045 0.562715
11 23 -0.140305 0.572354
11 24 -0.126842 0.564376
11 25 -0.128573 0.565466
11 26 -0.0873729 0.582178
11 27 -0.0294448 0.583439
11 28 -0.00461069 0.581342
11 29 -0.00849642 0.581444
11 30 -0.00277613 0.576638
11 31 0.0263544 0.579449
11 32 0.108185 0.582723
11 33 0.194067 0.570035
11 34 0.217058 0.554939
11 35 0.090426 0.571785
11 36 0.0185407 0.579654
11 37 0.0465928 0.578468
11 38 0.0696067 0.577137
11 39 0.139304 0.568062
11 40 0.252253 0.548521
11 41 0.335735 0.535699
11 42 0.235743 0.561113
11 43 0.158102 0.568281
11 44 0.0897394 0.575878
11 45 0.0277681 0.580606
11 46 -0.0228471 0.584396
11 47 -0.0832418 0.58149
11 48 -0.151044 0.566601
11 49 -0.195748 0.556599
11 50 -0.189309 0.566291
11 51 -0.189255 0.569418
11 52 -0.192945 0.566699
11 53 -0.170019 0.570361
11 54 -0.10121 0.578248
11 55 -0.0382127 0.577917
11 56 0.0275031 0.573473
11 57 0.112049 0.567572
11 58 0.209443 0.559327
11 59 0.29347 0.547544
11 60 0.320352 0.547415
11 61 0.243387 0.563387
11 62 0.119395 0.577219
11 63 0.0252738 0.576645
11 64 -0.0330609 0.582797
11 65 -0.0744253 0.58055
11 66 -0.122541 0.577355
11 67 -0.169868 0.569183
11 68 -0.198859 0.560226
11 69 -0.206919 0.553289
11 70 -0.173732 0.559167

12 1 -0.126938 0.568137
12 2 -0.137374 0.565131
12 3 -0.149518 0.559719
12 4 -0.144994 0.562392
12 5 -0.128581 0.563847
12 6 -0.0915736 0.566444
12 7 -0.0358202 0.566013
12 8 0.0612733 0.570458
12 9 0.187222 0.564237
12 10 0.344827 0.539633
12 11 0.609841 0.42429
12 12 1 7.27854e-08
12 13 0.430567 0.517662
12 14 0.196855 0.568419
12 15 0.0445992 0.577263
12 16 -0.0631701 0.58285
12 17 -0.11218 0.581826
12 18 -0.136122 0.582355
12 19 -0.146233 0.579369
12 20 -0.173846 0.566159
12 21 -0.205461 0.550825
12 22 -0.220434 0.553147
12 23 -0.144524 0.561112
12 24 -0.137058 0.562418
12 25 -0.13294 0.558861
12 26 -0.0812991 0.57511
12 27 -0.0244959 0.582155
12 28 -0.00690841 0.579004
12 29 -0.0192379 0.579522
12 30 -0.0188221 0.571546
12 31 0.00805198 0.578749
12 32 0.0896784 0.583148
12 33 0.1506 0.581922
12 34 0.153589 0.582354
12 35 0.018858 0.582738
12 36 -0.0315374 0.579139
12 37 0.0232781 0.572485
12 38 0.0830045 0.569867
12 39 0.18005 0.55609
12 40 0.332125 0.531865
12 41 0.480524 0.49813
12 42 0.333014 0.537533
12 43 0.200523 0.561542
12 44 0.103464 0.572483
12 45 0.0325461 0.578871
12 46 -0.01913 0.582179
12 47 -0.0750512 0.569401
12 48 -0.144859 0.558155
12 49 -0.189973 0.55984
12 50 -0.185628 0.572707
12 51 -0.185151 0.581713
12 52 -0.190426 0.576513
12 53 -0.171087 0.571091
12 54 -0.0974675 0.579391
12 55 -0.0256302 0.582983
12 56 0.038325 0.579703
12 57 0.110647 0.576744
12 58 0.185068 0.569063
12 59 0.239011 0.56443
12 60 0.257959 0.566383
12 61 0.195372 0.575251
12 62 0.0946993 0.578391
12 63 0.0086787 0.57666
12 64 -0.0578287 0.579591
12 65 -0.10277 0.582079
12 66 -0.134169 0.585833
12 67 -0.154901 0.58636
12 68 -0.16686 0.582048
12 69 -0.171276 0.576103
12 70 -0.150821 0.573495

13 1 -0.0582316 0.571901
13 2 -0.059241 0.561731
13 3 -0.0691871 0.567059
13 4 -0.07784 0.576821
13 5 -0.0790881 0.583327
13 6 -0.0686714 0.58459
13 7 -0.0499381 0.577999
13 8 0.00645228 0.575743
13 9 0.100682 0.572436
13 10 0.202109 0.568244
13 11 0.350422 0.536687
13 12 0.430567 0.517662
13 13 1 7.27976e-08
13 14 0.483864 0.495524
13 15 0.203481 0.568768
13 16 0.040026 0.57759
13 17 -0.0425411 0.575083
13 18 -0.0949721 0.57173
13 19 -0.117572 0.567718
13 20 -0.139382 0.562026
13 21 -0.15681 0.551281
13 22 -0.173247 0.563796
13 23 -0.116647 0.572885
13 24 -0.10794 0.572397
13 25 -0.107967 0.575813
13 26 -0.0739574 0.576092
13 27 -0.0438959 0.588846
13 28 -0.0311575 0.58963
13 29 -0.031955 0.58616
13 30 -0.00667368 0.578606
13 31 0.0428086 0.576327
13 32 0.0971324 0.572531
13 33 0.12845 0.567248
13 34 0.0954114 0.571976
13 35 -0.0193187 0.5738
13 36 -0.0472976 0.570538
13 37 -0.0130491 0.570115
13 38 0.0180953 0.567592
13 39 0.0730502 0.563066
13 40 0.154412 0.559293
13 41 0.229046 0.558693
13 42 0.131748 0.564258
13 43 0.0602758 0.567019
13 44 0.0112051 0.576187
13 45 -0.0170998 0.582206
13 46 -0.0372544 0.588171
13 47 -0.069389 0.583549
13 48 -0.120545 0.575659
13 49 -0.154024 0.570733
13 50 -0.146712 0.581589
13 51 -0.143817 0.575525
13 52 -0.149834 0.576595
13 53 -0.136217 0.572203
13 54 -0.0567247 0.574788
13 55 0.0176716 0.574731
13 56 0.0461792 0.568966
13 57 0.056758 0.567689
13 58 0.0680324 0.572267
13 59 0.0922333 0.579959
13 60 0.120079 0.589362
13 61 0.0954201 0.594318
13 62 0.0312474 0.590704
13 63 -0.0157467 0.587605
13 64 -0.0587827 0.582286
13 65 -0.089043 0.581297
13 66 -0.103838 0.575016
13 67 -0.10545 0.576974
13 68 -0.0995344 0.577318
13 69 -0.0898219 0.578095
13 70 -0.0712005 0.586069

14 1 -0.0189532 0.57808
14 2 -0.00810966 0.567249
14 3 -0.0125438 0.568449
14 4 -0.0254162 0.576537
14 5 -0.040574 0.58814
14 6 -0.0575461 0.594569
14 7 -0.0746541 0.5909
14 8 -0.0578172 0.585325
14 9 0.0141929 0.578892
14 10 0.078166 0.579432
14 11 0.161205 0.571328
14 12 0.196855 0.568419
14 13 0.483864 0.495524
14 14 1 7.27826e-08
14 15 0.512535 0.477526
14 16 0.215258 0.559815
14 17 0.0718893 0.567821
14 18 -0.0265505 0.566047
14 19 -0.0847838 0.558807
14 20 -0.122929 0.557702
14 21 -0.145088 0.552388
14 22 -0.158358 0.562861
14 23 -0.106705 0.575393
14 24 -0.100705 0.577248
14 25 -0.102293 0.583143
14 26 -0.0748067 0.575357
14 27 -0.0591826 0.590398
14 28 -0.0493984 0.588255
14 29 -0.021504 0.583857
14 30 0.0310433 0.576938
14 31 0.0754889 0.568648
14 32 0.11109 0.556552
14 33 0.111866 0.55864
14 34 0.0409517 0.570811
14 35 -0.064706 0.573406
14 36 -0.0761111 0.567545
14 37 -0.0503134 0.573173
14 38 -0.0244441 0.570164
14 39 0.00968967 0.567438
14 40 0.0621861 0.562656
14 41 0.111354 0.565873
14 42 0.049556 0.561668
14 43 0.0153603 0.564493
14 44 -0.0155759 0.570247
14 45 -0.0320844 0.576366
14 46 -0.0417234 0.584577
14 47 -0.0705124 0.590913
14 48 -0.112022 0.588717
14 49 -0.138505 0.580945
14 50 -0.128635 0.584301
14 51 -0.13006 0.572396
14 52 -0.138188 0.57498
14 53 -0.126451 0.567938
14 54 -0.056463 0.567712
14 55 -0.00175295 0.567923
14 56 0.0137762 0.563239
14 57 0.0179327 0.568706
14 58 0.0172848 0.576691
14 59 0.0356505 0.580689
14 60 0.0595917 0.588291
14 61 0.0462217 0.595526
14 62 -0.000215455 0.587506
14 63 -0.0331957 0.585924
14 64 -0.069922 0.581634
14 65 -0.100647 0.571109
14 66 -0.107493 0.563511
14 67 -0.0895244 0.565255
14 68 -0.0660046 0.571991
14 69 -0.0376497 0.579768
14 70 -0.0164117 0.59058

15 1 -0.00130517 0.583497
15 2 0.0276651 0.574798
15 3 0.0361013 0.56815
15 4 0.0256455 0.569285
15 5 0.00776976 0.575788
15 6 -0.0248416 0.587542
15 7 -0.0673927 0.592219
15 8 -0.0920539 0.59387
15 9 -0.0565712 0.589445
15 10 -0.0163245 0.578933
15 11 0.0320846 0.57399
15 12 0.0445992 0.577263
15 13 0.203481 0.568768
15 14 0.512535 0.477526
15 15 1 7.3187e-08
15 16 0.532761 0.464346
15 17 0.263476 0.548929
15 18 0.0849599 0.5608
15 19 -0.0208391 0.555132
15 20 -0.0881023 0.553301
15 21 -0.124467 0.551141
15 22 -0.143232 0.553959
15 23 -0.0960019 0.562946
15 24 -0.0850769 0.577411
15 25 -0.093798 0.584114
15 26 -0.0719844 0.570898
15 27 -0.0600442 0.584136
15 28 -0.0277239 0.581419
15 29 0.0352053 0.574198
15 30 0.0852667 0.566066
15 31 0.102187 0.555949
15 32 0.107148 0.554738
15 33 0.0761576 0.563003
15 34 -0.0181325 0.582635
15 35 -0.100503 0.580071
15 36 -0.105925 0.566626
15 37 -0.0860837 0.574452
15 38 -0.0661539 0.570527
15 39 -0.0443169 0.576045
15 40 -0.0112094 0.571005
15 41 0.0204579 0.568252
15 42 -0.0184473 0.559061
15 43 -0.0209855 0.560278
15 44 -0.0279664 0.563538
15 45 -0.036453 0.569803
15 46 -0.0508053 0.576663
15 47 -0.0807844 0.58505
15 48 -0.118829 0.591921
15 49 -0.141794 0.585286
15 50 -0.129212 0.586937
15 51 -0.127379 0.574906
15 52 -0.130853 0.57302
15 53 -0.117974 0.559846
15 54 -0.0721037 0.560578
15 55 -0.035872 0.563952
15 56 -0.0214783 0.571093
15 57 -0.0181505 0.577983
15 58 -0.0226168 0.584766
15 59 -0.0094445 0.582623
15 60 0.0101245 0.584627
15 61 0.00719831 0.588998
15 62 -0.0223509 0.581652
15 63 -0.0490894 0.586928
15 64 -0.0832672 0.578232
15 65 -0.105425 0.565987
15 66 -0.0950148 0.562144
15 67 -0.0560751 0.569828
15 68 -0.0131371 0.581641
15 69 0.0183075 0.593354
15 70 0.0281644 0.599445

16 1 0.00823073 0.583099
16 2 0.0369423 0.578405
16 3 0.0572087 0.567279
16 4 0.0552792 0.559453
16 5 0.0454197 0.560927
16 6 0.0167958 0.570512
16 7 -0.0389358 0.580192
16 8 -0.0915894 0.589406
16 9 -0.102494 0.58804
16 10 -0.0793555 0.576951
16 11 -0.0632998 0.570557
16 12 -0.0631701 0.58285
16 13 0.040026 0.57759
16 14 0.215258 0.559815
16 15 0.532761 0.464346
16 16 1 7.35816e-08
16 17 0.572831 0.446075
16 18 0.252357 0.551198
16 19 0.063137 0.564968
16 20 -0.0318267 0.561178
16 21 -0.0832611 0.55689
16 22 -0.118665 0.553153
16 23 -0.0831 0.558981
16 24 -0.0608873 0.574551
16 25 -0.0604542 0.573242
16 26 -0.0414736 0.567198
16 27 -0.0148338 0.577048
16 28 0.0504781 0.571314
16 29 0.116351 0.561245
16 30 0.112173 0.549009
16 31 0.100474 0.551511
16 32 0.066926 0.565336
16 33 0.00642822 0.583196
16 34 -0.0691204 0.594806
16 35 -0.118905 0.586289
16 36 -0.127654 0.567021
16 37 -0.119796 0.569781
16 38 -0.102868 0.570669
16 39 -0.0892082 0.574619
16 40 -0.0734151 0.574514
16 41 -0.0485464 0.579463
16 42 -0.059465 0.567106
16 43 -0.0474883 0.560992
16 44 -0.043733 0.561724
16 45 -0.0468214 0.563962
16 46 -0.0604413 0.567146
16 47 -0.0902219 0.566446
16 48 -0.118598 0.576691
16 49 -0.135962 0.581817
16 50 -0.119257 0.584713
16 51 -0.112702 0.586674
16 52 -0.104917 0.583213
16 53 -0.0884038 0.568575
16 54 -0.0713867 0.56713
16 55 -0.060315 0.572021
16 56 -0.0555663 0.580755
16 57 -0.056515 0.588642
16 58 -0.0590687 0.589898
16 59 -0.0496589 0.587156
16 60 -0.0328674 0.582393
16 61 -0.02969 0.582086
16 62 -0.0487589 0.577965
16 63 -0.0669845 0.580066
16 64 -0.0948586 0.57398
16 65 -0.100222 0.572238
16 66 -0.0735641 0.577456
16 67 -0.0150066 0.587207
16 68 0.0346191 0.595381
16 69 0.0645269 0.600979
16 70 0.0590603 0.598511

17 1 0.00876859 0.578939
17 2 0.0371683 0.577428
17 3 0.0656293 0.57217
17 4 0.0726273 0.561098
17 5 0.0681187 0.557255
17 6 0.0428861 0.559768
17 7 -0.0105428 0.569185
17 8 -0.0793958 0.577647
17 9 -0.11884 0.581887
17 10 -0.108291 0.575629
17 11 -0.113941 0.568326
17 12 -0.11218 0.581826
17 13 -0.0425411 0.575083
17 14 0.0718893 0.567821
17 15 0.263476 0.548929
17 16 0.572831 0.446075
17 17 1 7.32586e-08
17 18 0.52462 0.466263
17 19 0.212144 0.559752
17 20 0.0556462 0.567879
17 21 -0.0219631 0.566769
17 22 -0.0799709 0.562042
17 23 -0.0625627 0.56648
17 24 -0.0212135 0.577054
17 25 -0.00308267 0.56463
17 26 0.0138015 0.564883
17 27 0.054338 0.571501
17 28 0.102758 0.564289
17 29 0.108029 0.553849
17 30 0.0863039 0.550934
17 31 0.0627377 0.562077
17 32 0.015819 0.576547
17 33 -0.0457329 0.590491
17 34 -0.0956125 0.597373
17 35 -0.120318 0.587702
17 36 -0.140367 0.572878
17 37 -0.144441 0.565761
17 38 -0.133712 0.568443
17 39 -0.123824 0.568773
17 40 -0.102339 0.575294
17 41 -0.0750054 0.587428
17 42 -0.0645162 0.578039
17 43 -0.0484087 0.569533
17 44 -0.0488711 0.567084
17 45 -0.0568562 0.566033
17 46 -0.0685409 0.567211
17 47 -0.0962299 0.557363
17 48 -0.119832 0.558437
17 49 -0.126232 0.572104
17 50 -0.106868 0.576033
17 51 -0.0912225 0.58971
17 52 -0.0769725 0.591997
17 53 -0.0537448 0.583587
17 54 -0.0621008 0.576805
17 55 -0.0718044 0.581096
17 56 -0.0767888 0.587034
17 57 -0.0829376 0.589542
17 58 -0.0794629 0.585395
17 59 -0.0741896 0.58097
17 60 -0.0653014 0.575784
17 61 -0.0591585 0.578155
17 62 -0.071078 0.574259
17 63 -0.0846394 0.573541
17 64 -0.108393 0.567956
17 65 -0.0933516 0.57443
17 66 -0.0440584 0.586463
17 67 0.0240653 0.594685
17 68 0.0714723 0.593824
17 69 0.0944184 0.593364
17 70 0.0778139 0.585715

18 1 0.000230494 0.574066
18 2 0.0233727 0.573273
18 3 0.0512241 0.571895
18 4 0.0657432 0.567095
18 5 0.0686281 0.562657
18 6 0.0547315 0.558924
18 7 0.0116918 0.560644
18 8 -0.0518692 0.561425
18 9 -0.112053 0.567059
18 10 -0.120281 0.576842
18 11 -0.13545 0.572272
18 12 -0.136122 0.582355
18 13 -0.0949721 0.57173
18 14 -0.0265505 0.566047
18 15 0.0849599 0.5608
18 16 0.252357 0.551198
18 17 0.52462 0.466263
18 18 1 7.27842e-08
18 19 0.533852 0.473144
18 20 0.222187 0.570318
18 21 0.0775728 0.580504
18 22 -0.0124211 0.580675
18 23 -0.0273879 0.574249
18 24 0.0344082 0.572517
18 25 0.0896464 0.548721
18 26 0.0974107 0.574134
18 27 0.102041 0.571071
18 28 0.0963249 0.558772
18 29 0.0879188 0.560824
18 30 0.050511 0.563514
18 31 0.0224794 0.574912
18 32 -0.0250083 0.592333
18 33 -0.0729349 0.599755
18 34 -0.0955353 0.592067
18 35 -0.098945 0.583847
18 36 -0.121067 0.581701
18 37 -0.144778 0.57238
18 38 -0.144999 0.575292
18 39 -0.142725 0.564598
18 40 -0.120211 0.571393
18 41 -0.0882474 0.594706
18 42 -0.0595049 0.590631
18 43 -0.0483383 0.581535
18 44 -0.0585395 0.572363
18 45 -0.0674019 0.57119
18 46 -0.076358 0.572167
18 47 -0.0948759 0.558929
18 48 -0.106264 0.547843
18 49 -0.101127 0.561539
18 50 -0.0760294 0.571085
18 51 -0.0500928 0.594505
18 52 -0.0325744 0.598011
18 53 -0.0118572 0.598884
18 54 -0.045496 0.593279
18 55 -0.0765977 0.593508
18 56 -0.0905416 0.590852
18 57 -0.0957158 0.58416
18 58 -0.0967526 0.578912
18 59 -0.0948047 0.577478
18 60 -0.0893454 0.576652
18 61 -0.0844899 0.572666
18 62 -0.0909447 0.571361
18 63 -0.106922 0.563343
18 64 -0.111297 0.564624
18 65 -0.0751562 0.5818
18 66 -0.0132684 0.598615
18 67 0.0530387 0.599144
18 68 0.0909738 0.58825
18 69 0.0990055 0.576881
18 70 0.0790021 0.563111

19 1 -0.0095242 0.573075
19 2 0.00360693 0.575092
19 3 0.0265853 0.576745
19 4 0.0440548 0.575802
19 5 0.0545571 0.569678
19 6 0.0490801 0.559866
19 7 0.0171152 0.5561
19 8 -0.0317248 0.555495
19 9 -0.0979071 0.558686
19 10 -0.122052 0.576433
19 11 -0.14401 0.575472
19 12 -0.146233 0.579369
19 13 -0.117572 0.567718
19 14 -0.0847838 0.558807
19 15 -0.0208391 0.555132
19 16 0.063137 0.564968
19 17 0.212144 0.559752
19 18 0.533852 0.473144
19 19 1 7.29682e-08
19 20 0.494396 0.501232
19 21 0.221491 0.575841
19 22 0.074068 0.592943
19 23 0.0131318 0.584104
19 24 0.107429 0.565564
19 25 0.182143 0.53773
19 26 0.140285 0.574479
19 27 0.131317 0.561864
19 28 0.0700037 0.562423
19 29 0.0417212 0.573376
19 30 0.00202988 0.577158
19 31 -0.0162526 0.586332
19 32 -0.0492574 0.600023
19 33 -0.0777159 0.598081
19 34 -0.0832715 0.584054
19 35 -0.0690172 0.576679
19 36 -0.0847065 0.58808
19 37 -0.123298 0.580305
19 38 -0.133505 0.581953
19 39 -0.147479 0.570849
19 40 -0.131526 0.574261
19 41 -0.106023 0.592532
19 42 -0.0729791 0.600426
19 43 -0.0627325 0.589074
19 44 -0.0705001 0.580706
19 45 -0.0721112 0.5761
19 46 -0.0741082 0.57616
19 47 -0.0809211 0.561113
19 48 -0.0803747 0.546608
19 49 -0.0666202 0.553076
19 50 -0.0330231 0.562254
19 51 0.00795012 0.588111
19 52 0.0230781 0.587567
19 53 0.0333231 0.598415
19 54 -0.0198811 0.59995
19 55 -0.0668203 0.59894
19 56 -0.0862799 0.590296
19 57 -0.0980237 0.57829
19 58 -0.108232 0.57059
19 59 -0.112219 0.572079
19 60 -0.10813 0.574271
19 61 -0.105326 0.566681
19 62 -0.106742 0.565744
19 63 -0.108383 0.555734
19 64 -0.0910407 0.568194
19 65 -0.0438767 0.588892
19 66 0.0154448 0.600621
19 67 0.0692189 0.592051
19 68 0.095798 0.578032
19 69 0.0924998 0.561556
19 70 0.0661532 0.546391

20 1 -0.0108075 0.57689
20 2 -0.00908632 0.57682
20 3 0.010542 0.575665
20 4 0.028548 0.579662
20 5 0.0372063 0.578137
20 6 0.0380035 0.572494
20 7 0.0168858 0.568015
20 8 -0.0256482 0.562259
20 9 -0.10048 0.554281
20 10 -0.136574 0.573965
20 11 -0.17168 0.574795
20 12 -0.173846 0.566159
20 13 -0.139382 0.562026
20 14 -0.122929 0.557702
20 15 -0.0881023 0.553301
20 16 -0.0318267 0.561178
20 17 0.0556462 0.567879
20 18 0.222187 0.570318
20 19 0.494396 0.501232
20 20 1 7.29285e-08
20 21 0.50408 0.489754
20 22 0.251567 0.571738
20 23 0.100438 0.582333
20 24 0.215298 0.546156
20 25 0.295871 0.519668
20 26 0.166878 0.582611
20 27 0.146098 0.56414
20 28 0.0540358 0.567379
20 29 -0.00752416 0.574819
20 30 -0.0446022 0.58019
20 31 -0.0549024 0.588317
20 32 -0.0749499 0.599154
20 33 -0.0937174 0.589647
20 34 -0.0870242 0.569409
20 35 -0.0474115 0.569331
20 36 -0.0494698 0.584156
20 37 -0.0973282 0.586347
20 38 -0.120274 0.587577
20 39 -0.150741 0.577554
20 40 -0.151603 0.57404
20 41 -0.129837 0.580887
20 42 -0.0997121 0.595875
20 43 -0.103712 0.586055
20 44 -0.115513 0.577613
20 45 -0.11724 0.571224
20 46 -0.114974 0.570491
20 47 -0.104316 0.570606
20 48 -0.0538732 0.565546
20 49 -0.0092662 0.560623
20 50 0.0419646 0.564537
20 51 0.0960253 0.576006
20 52 0.100645 0.57625
20 53 0.0929699 0.587712
20 54 0.0161371 0.59753
20 55 -0.0537384 0.593854
20 56 -0.0953033 0.58005
20 57 -0.125156 0.569079
20 58 -0.145118 0.565371
20 59 -0.148257 0.569531
20 60 -0.140533 0.572104
20 61 -0.128542 0.564843
20 62 -0.116569 0.565376
20 63 -0.1003 0.555108
20 64 -0.0583424 0.571916
20 65 -0.000597388 0.586618
20 66 0.0519853 0.589272
20 67 0.0894852 0.578717
20 68 0.106824 0.563307
20 69 0.0984421 0.551715
20 70 0.0680968 0.542854

21 1 0.00977478 0.576638
21 2 -0.00544686 0.586557
21 3 -6.27354e-05 0.585897
21 4 0.00578502 0.581451
21 5 0.00922824 0.574843
21 6 0.0121796 0.569139
21 7 0.00157406 0.56816
21 8 -0.0305779 0.567821
21 9 -0.103477 0.558724
21 10 -0.155049 0.565717
21 11 -0.20513 0.562073
21 12 -0.205461 0.550825
21 13 -0.15681 0.551281
21 14 -0.145088 0.552388
21 15 -0.124467 0.551141
21 16 -0.0832611 0.55689
21 17 -0.0219631 0.566769
21 18 0.0775728 0.580504
21 19 0.221491 0.575841
21 20 0.50408 0.489754
21 21 1 7.27765e-08
21 22 0.53322 0.47804
21 23 0.274322 0.553314
21 24 0.329415 0.513669
21 25 0.347788 0.511999
21 26 0.165047 0.585129
21 27 0.0973924 0.564527
21 28 0.00434722 0.567182
21 29 -0.0472934 0.575182
21 30 -0.0714645 0.584137
21 31 -0.0792583 0.591945
21 32 -0.0943481 0.592478
21 33 -0.102079 0.579352
21 34 -0.0836537 0.562718
21 35 -0.0160404 0.569296
21 36 0.00223263 0.584049
21 37 -0.0499812 0.584737
21 38 -0.0848524 0.590467
21 39 -0.132838 0.586053
21 40 -0.164282 0.580688
21 41 -0.164944 0.570037
21 42 -0.136152 0.590851
21 43 -0.142954 0.588575
21 44 -0.151634 0.580489
21 45 -0.154334 0.570508
21 46 -0.137174 0.565778
21 47 -0.106531 0.568804
21 48 -0.0010942 0.568654
21 49 0.0815351 0.560917
21 50 0.147102 0.550839
21 51 0.201279 0.54883
21 52 0.170472 0.552437
21 53 0.106541 0.578015
21 54 0.00979222 0.595125
21 55 -0.062152 0.591419
21 56 -0.119621 0.57851
21 57 -0.158693 0.56587
21 58 -0.180496 0.560558
21 59 -0.177442 0.561767
21 60 -0.167742 0.55634
21 61 -0.14365 0.550228
21 62 -0.115328 0.559174
21 63 -0.0722713 0.557749
21 64 -0.014074 0.575298
21 65 0.0483715 0.582216
21 66 0.0863247 0.581857
21 67 0.110752 0.572064
21 68 0.111746 0.560777
21 69 0.0960551 0.55356
21 70 0.0706767 0.548627

22 1 0.0171883 0.573245
22 2 -0.0122267 0.575755
22 3 -0.0181588 0.583543
22 4 -0.0203648 0.591524
22 5 -0.0266825 0.587867
22 6 -0.025793 0.575702
22 7 -0.0245342 0.564882
22 8 -0.0400177 0.556407
22 9 -0.102502 0.555759
22 10 -0.156916 0.566117
22 11 -0.218045 0.562715
22 12 -0.220434 0.553147
22 13 -0.173247 0.563796
22 14 -0.158358 0.562861
22 15 -0.143232 0.553959
22 16 -0.118665 0.553153
22 17 -0.0799709 0.562042
22 18 -0.0124211 0.580675
22 19 0.074068 0.592943
22 20 0.251567 0.571738
22 21 0.53322 0.47804
22 22 1 7.29345e-08
22 23 0.566718 0.464294
22 24 0.441517 0.490509
22 25 0.296642 0.535933
22 26 0.0943513 0.583328
22 27 -0.00870539 0.577825
22 28 -0.0608455 0.579305
22 29 -0.0696087 0.580346
22 30 -0.069972 0.584797
22 31 -0.0706664 0.582962
22 32 -0.0869799 0.583472
22 33 -0.100058 0.577281
22 34 -0.074742 0.563278
22 35 -0.00020783 0.567164
22 36 0.0442911 0.584676
22 37 -0.0014201 0.582305
22 38 -0.0388174 0.580689
22 39 -0.0992442 0.570838
22 40 -0.156798 0.567284
22 41 -0.185126 0.564856
22 42 -0.16566 0.579555
22 43 -0.16342 0.583024
22 44 -0.154776 0.58028
22 45 -0.136325 0.578476
22 46 -0.0999587 0.57883
22 47 -0.0520525 0.575197
22 48 0.0755906 0.558832
22 49 0.19501 0.548776
22 50 0.247121 0.537911
22 51 0.258544 0.538409
22 52 0.172663 0.56339
22 53 0.0644592 0.591401
22 54 -0.0268116 0.590537
22 55 -0.0885774 0.58232
22 56 -0.136816 0.571798
22 57 -0.168426 0.556569
22 58 -0.180157 0.550941
22 59 -0.18137 0.55384
22 60 -0.173658 0.557258
22 61 -0.141192 0.559608
22 62 -0.0956894 0.570029
22 63 -0.0345489 0.566609
22 64 0.029923 0.573816
22 65 0.0840258 0.578619
22 66 0.10797 0.576808
22 67 0.113218 0.569344
22 68 0.101245 0.56051
22 69 0.0789396 0.55239
22 70 0.0594179 0.552093

23 1 -0.00215259 0.573835
23 2 -0.0312005 0.571535
23 3 -0.0410248 0.58592
23 4 -0.0469206 0.594922
23 5 -0.0509011 0.595386
23 6 -0.0433841 0.585595
23 7 -0.0261268 0.572146
23 8 -0.0220273 0.554096
23 9 -0.0552795 0.557007
23 10 -0.0980963 0.56921
23 11 -0.140305 0.572354
23 12 -0.144524 0.561112
23 13 -0.116647 0.572885
23 14 -0.106705 0.575393
23 15 -0.0960019 0.562946
23 16 -0.0831 0.558981
23 17 -0.0625627 0.56648
23 18 -0.0273879 0.574249
23 19 0.0131318 0.584104
23 20 0.100438 0.582333
23 21 0.274322 0.553314
23 22 0.566718 0.464294
23 23 1 7.30692e-08
23 24 0.55378 0.470858
23 25 0.264464 0.54801
23 26 0.0561228 0.570703
23 27 -0.0488609 0.578402
23 28 -0.0736918 0.583937
23 29 -0.0599873 0.57885
23 30 -0.043994 0.579864
23 31 -0.0373065 0.571544
23 32 -0.0428482 0.571658
23 33 -0.0500377 0.575641
23 34 -0.0286831 0.562516
23 35 0.0203945 0.565121
23 36 0.0587063 0.58481
23 37 0.026034 0.578441
23 38 -0.00605951 0.571207
23 39 -0.0511632 0.55752
23 40 -0.0991455 0.557919
23 41 -0.126301 0.56508
23 42 -0.118153 0.576416
23 43 -0.109202 0.582887
23 44 -0.0893706 0.581209
23 45 -0.0630955 0.586749
23 46 -0.0447447 0.584442
23 47 -0.042422 0.578908
23 48 0.0320993 0.56277
23 49 0.114251 0.56294
23 50 0.131701 0.554707
23 51 0.0962622 0.561851
23 52 0.0217413 0.582335
23 53 -0.0437596 0.597478
23 54 -0.0643168 0.582859
23 55 -0.0853658 0.57548
23 56 -0.0955212 0.570925
23 57 -0.105399 0.559019
23 58 -0.108461 0.553983
23 59 -0.110749 0.554121
23 60 -0.114425 0.563957
23 61 -0.0957094 0.570776
23 62 -0.0652934 0.576294
23 63 -0.0184778 0.57124
23 64 0.0330006 0.569788
23 65 0.0710238 0.574467
23 66 0.0777649 0.572579
23 67 0.0715825 0.567146
23 68 0.0507626 0.55845
23 69 0.0287858 0.556026
23 70 0.017102 0.556515

24 1 -0.0327975 0.576047
24 2 -0.060996 0.576448
24 3 -0.0677417 0.583664
24 4 -0.0637658 0.588564
24 5 -0.0545325 0.588705
24 6 -0.0414834 0.583032
24 7 -0.0197369 0.577525
24 8 -0.0175926 0.568036
24 9 -0.0525495 0.57097
24 10 -0.0958629 0.563749
24 11 -0.126842 0.564376
24 12 -0.137058 0.562418
24 13 -0.10794 0.572397
24 14 -0.100705 0.577248
24 15 -0.0850769 0.577411
24 16 -0.0608873 0.574551
24 17 -0.0212135 0.577054
24 18 0.0344082 0.572517
24 19 0.107429 0.565564
24 20 0.215298 0.546156
24 21 0.329415 0.513669
24 22 0.441517 0.490509
24 23 0.55378 0.470858
24 24 1 7.28988e-08
24 25 0.517423 0.470592
24 26 0.206605 0.541189
24 27 0.0492381 0.571525
24 28 -0.0339821 0.58133
24 29 -0.0498795 0.573194
24 30 -0.0476053 0.570057
24 31 -0.0408236 0.560539
24 32 -0.0389533 0.558081
24 33 -0.0440931 0.570199
24 34 -0.0273043 0.574265
24 35 0.00898366 0.576272
24 36 0.0296585 0.582098
24 37 -0.00815096 0.572406
24 38 -0.0398787 0.561804
24 39 -0.0772864 0.553075
24 40 -0.106431 0.557353
24 41 -0.113614 0.559644
24 42 -0.0934135 0.56387
24 43 -0.0819027 0.574916
24 44 -0.0653419 0.575661
24 45 -0.040413 0.579208
24 46 -0.0434462 0.57651
24 47 -0.0769249 0.572065
24 48 -0.032406 0.56981
24 49 -0.00628604 0.582475
24 50 -0.0151321 0.564843
24 51 -0.00454617 0.56201
24 52 -0.0375014 0.579425
24 53 -0.0317234 0.588605
24 54 -0.0240696 0.568224
24 55 -0.0544469 0.568456
24 56 -0.0796554 0.572815
24 57 -0.0955046 0.568022
24 58 -0.0969706 0.560661
24 59 -0.0988481 0.554378
24 60 -0.104988 0.560301
24 61 -0.0985667 0.571137
24 62 -0.0830148 0.57371
24 63 -0.0545367 0.576173
24 64 -0.00888262 0.5675
24 65 0.036126 0.567053
24 66 0.0493608 0.566862
24 67 0.0559822 0.5685
24 68 0.0410018 0.570767
24 69 0.0170857 0.574537
24 70 0.00274624 0.577912

25 1 -0.050118 0.574034
25 2 -0.0708394 0.576164
25 3 -0.072146 0.577903
25 4 -0.0665352 0.58101
25 5 -0.0535887 0.585572
25 6 -0.0381843 0.588204
25 7 -0.0288177 0.586549
25 8 -0.0345168 0.58562
25 9 -0.0745227 0.582167
25 10 -0.101545 0.565931
25 11 -0.128573 0.565466
25 12 -0.13294 0.558861
25 13 -0.107967 0.575813
25 14 -0.102293 0.583143
25 15 -0.093798 0.584114
25 16 -0.0604542 0.573242
25 17 -0.00308267 0.56463
25 18 0.0896464 0.548721
25 19 0.182143 0.53773
25 20 0.295871 0.519668
25 21 0.347788 0.511999
25 22 0.296642 0.535933
25 23 0.264464 0.54801
25 24 0.517423 0.470592
25 25 1 7.29069e-08
25 26 0.481672 0.476343
25 27 0.229746 0.560519
25 28 0.038029 0.585999
25 29 -0.0403937 0.587688
25 30 -0.0628172 0.58571
25 31 -0.0644575 0.574516
25 32 -0.0704003 0.559788
25 33 -0.0733863 0.554017
25 34 -0.0590081 0.561355
25 35 -0.0295916 0.570061
25 36 -0.0127754 0.566108
25 37 -0.0486828 0.566459
25 38 -0.0730006 0.566371
25 39 -0.103363 0.573814
25 40 -0.111168 0.573149
25 41 -0.100352 0.554902
25 42 -0.0633633 0.561325
25 43 -0.0551688 0.572186
25 44 -0.0453829 0.579792
25 45 -0.02769 0.583856
25 46 -0.0368928 0.581805
25 47 -0.0590599 0.585946
25 48 -0.0414731 0.594955
25 49 -0.042409 0.590991
25 50 -0.0543368 0.580252
25 51 -0.0155509 0.556102
25 52 -0.0116882 0.553895
25 53 0.033337 0.552299
25 54 0.0437051 0.557144
25 55 0.00084903 0.558839
25 56 -0.0481533 0.561601
25 57 -0.0755464 0.564456
25 58 -0.0844677 0.565478
25 59 -0.0844867 0.566948
25 60 -0.0905307 0.566583
25 61 -0.0970034 0.574542
25 62 -0.0978649 0.575607
25 63 -0.0850171 0.585338
25 64 -0.0481661 0.580325
25 65 -0.00253301 0.570109
25 66 0.024693 0.557461
25 67 0.0368661 0.557135
25 68 0.0310322 0.568387
25 69 0.0144093 0.576918
25 70 0.00117345 0.593844

26 1 -0.0586941 0.576795
26 2 -0.068643 0.571755
26 3 -0.0701249 0.565224
26 4 -0.0657329 0.569127
26 5 -0.0624664 0.577389
26 6 -0.0586308 0.584761
26 7 -0.0533218 0.585902
26 8 -0.065586 0.581139
26 9 -0.0906427 0.567588
26 10 -0.0835338 0.580619
26 11 -0.0873729 0.582178
26 12 -0.0812991 0.57511
26 13 -0.0739574 0.576092
26 14 -0.0748067 0.575357
26 15 -0.0719844 0.570898
26 16 -0.0414736 0.567198
26 17 0.0138015 0.564883
26 18 0.0974107 0.574134
26 19 0.140285 0.574479
26 20 0.166878 0.582611
26 21 0.165047 0.585129
26 22 0.0943513 0.583328
26 23 0.0561228 0.570703
26 24 0.206605 0.541189
26 25 0.481672 0.476343
26 26 1 7.29305e-08
26 27 0.445456 0.504849
26 28 0.144212 0.569114
26 29 0.00978694 0.580434
26 30 -0.0390765 0.581551
26 31 -0.0667777 0.584708
26 32 -0.0849326 0.587422
26 33 -0.0931905 0.573463
26 34 -0.0864695 0.564877
26 35 -0.0811589 0.567451
26 36 -0.0647495 0.572351
26 37 -0.0811237 0.580297
26 38 -0.0748517 0.588254
26 39 -0.0829026 0.585862
26 40 -0.0698519 0.581388
26 41 -0.0481897 0.580311
26 42 0.00305944 0.58283
26 43 0.00232379 0.580824
26 44 -0.001895 0.578075
26 45 0.00538752 0.574845
26 46 -0.0022469 0.57932
26 47 -0.00597397 0.590485
26 48 -0.0374277 0.590212
26 49 -0.0744002 0.57328
26 50 -0.0786862 0.58261
26 51 -0.0313651 0.580101
26 52 0.00245535 0.570584
26 53 0.0793838 0.563488
26 54 0.0977882 0.572871
26 55 0.0493651 0.574809
26 56 -0.00607064 0.570119
26 57 -0.0302812 0.570509
26 58 -0.0323456 0.58035
26 59 -0.0318425 0.586937
26 60 -0.0414915 0.586456
26 61 -0.0524032 0.580767
26 62 -0.0646472 0.575689
26 63 -0.0751392 0.569296
26 64 -0.075682 0.582155
26 65 -0.0560303 0.581258
26 66 -0.0327366 0.578326
26 67 -0.0198796 0.572543
26 68 -0.0136578 0.567855
26 69 -0.0164028 0.565197
26 70 -0.0171132 0.570228

27 1 -0.0996097 0.572235
27 2 -0.107378 0.558437
27 3 -0.0950823 0.56196
27 4 -0.0763836 0.576252
27 5 -0.0559181 0.58795
27 6 -0.0281989 0.596697
27 7 -0.0120598 0.590345
27 8 -0.02015 0.580934
27 9 -0.0472297 0.569612
27 10 -0.0413021 0.58072
27 11 -0.0294448 0.583439
27 12 -0.0244959 0.582155
27 13 -0.0438959 0.588846
27 14 -0.0591826 0.590398
27 15 -0.0600442 0.584136
27 16 -0.0148338 0.577048
27 17 0.054338 0.571501
27 18 0.102041 0.571071
27 19 0.131317 0.561864
27 20 0.146098 0.56414
27 21 0.0973924 0.564527
27 22 -0.00870539 0.577825
27 23 -0.0488609 0.578402
27 24 0.0492381 0.571525
27 25 0.229746 0.560519
27 26 0.445456 0.504849
27 27 1 7.26515e-08
27 28 0.484658 0.494174
27 29 0.208764 0.563738
27 30 0.0857263 0.573291
27 31 0.014818 0.575585
27 32 -0.0303143 0.572312
27 33 -0.0623792 0.569954
27 34 -0.0627801 0.568243
27 35 -0.0631043 0.56767
27 36 -0.0691391 0.569029
27 37 -0.0874364 0.572614
27 38 -0.0805881 0.571359
27 39 -0.0677366 0.566972
27 40 -0.0202292 0.566868
27 41 0.022758 0.578351
27 42 0.0680315 0.576137
27 43 0.0443297 0.572744
27 44 0.0091093 0.572503
27 45 -0.0173703 0.577516
27 46 -0.0424172 0.585024
27 47 -0.0426634 0.594189
27 48 -0.0603606 0.590653
27 49 -0.0893165 0.581708
27 50 -0.0766144 0.589509
27 51 -0.0457038 0.583597
27 52 -0.0281456 0.583282
27 53 0.00668461 0.573754
27 54 0.0173195 0.570384
27 55 -0.0167313 0.56567
27 56 -0.0359482 0.559546
27 57 -0.0373981 0.56246
27 58 -0.019687 0.572374
27 59 0.00499299 0.583753
27 60 -0.00257268 0.590527
27 61 -0.0337968 0.594878
27 62 -0.0658831 0.586107
27 63 -0.0922983 0.58086
27 64 -0.0982748 0.579592
27 65 -0.0744455 0.575031
27 66 -0.0458523 0.570422
27 67 -0.0280899 0.568133
27 68 -0.0247367 0.570691
27 69 -0.0327179 0.572978
27 70 -0.0453515 0.581813

28 1 -0.107653 0.566461
28 2 -0.106967 0.55743
28 3 -0.0821084 0.571537
28 4 -0.0547903 0.585949
28 5 -0.0300894 0.593942
28 6 0.000705081 0.591257
28 7 0.0116614 0.581591
28 8 -0.00466758 0.571509
28 9 -0.0301127 0.571599
28 10 -0.0213393 0.575955
28 11 -0.00461069 0.581342
28 12 -0.00690841 0.579004
28 13 -0.0311575 0.58963
28 14 -0.0493984 0.588255
28 15 -0.0277239 0.581419
28 16 0.0504781 0.571314
28 17 0.102758 0.564289
28 18 0.0963249 0.558772
28 19 0.0700037 0.562423
28 20 0.0540358 0.567379
28 21 0.00434722 0.567182
28 22 -0.0608455 0.579305
28 23 -0.0736918 0.583937
28 24 -0.0339821 0.58133
28 25 0.038029 0.585999
28 26 0.144212 0.569114
28 27 0.484658 0.494174
28 28 1 7.2926e-08
28 29 0.527926 0.469425
28 30 0.270653 0.551749
28 31 0.122247 0.568072
28 32 0.031109 0.568128
28 33 -0.0301167 0.565842
28 34 -0.0544615 0.56421
28 35 -0.067262 0.563253
28 36 -0.0983347 0.566495
28 37 -0.112563 0.565667
28 38 -0.0967011 0.5624
28 39 -0.0615593 0.563275
28 40 0.00253652 0.570698
28 41 0.0351366 0.575858
28 42 0.0412491 0.570915
28 43 0.0210818 0.57536
28 44 -0.00310622 0.581215
28 45 -0.0244751 0.586648
28 46 -0.0430233 0.588993
28 47 -0.0397179 0.587611
28 48 -0.0642551 0.580798
28 49 -0.0824386 0.577522
28 50 -0.0717116 0.581105
28 51 -0.0607134 0.572746
28 52 -0.0493205 0.573787
28 53 -0.0338735 0.572933
28 54 -0.0240696 0.568246
28 55 -0.045354 0.563321
28 56 -0.037745 0.561204
28 57 -0.0248125 0.560331
28 58 0.000959696 0.566374
28 59 0.0236527 0.571792
28 60 0.014502 0.584118
28 61 -0.0222738 0.589438
28 62 -0.0642033 0.586172
28 63 -0.105392 0.583105
28 64 -0.126713 0.575265
28 65 -0.109132 0.572306
28 66 -0.0688601 0.56631
28 67 -0.0400107 0.568338
28 68 -0.0297003 0.568185
28 69 -0.0357778 0.568025
28 70 -0.0461026 0.577285

29 1 -0.100621 0.564143
29 2 -0.0885606 0.564946
29 3 -0.0581868 0.576282
29 4 -0.0292761 0.58551
29 5 -0.0035459 0.585485
29 6 0.0121508 0.576901
29 7 0.00896394 0.572094
29 8 -0.0154424 0.56886
29 9 -0.0317775 0.573993
29 10 -0.024901 0.574515
29 11 -0.00849642 0.581444
29 12 -0.0192379 0.579522
29 13 -0.031955 0.58616
29 14 -0.021504 0.583857
29 15 0.0352053 0.574198
29 16 0.116351 0.561245
29 17 0.108029 0.553849
29 18 0.0879188 0.560824
29 19 0.0417212 0.573376
29 20 -0.00752416 0.574819
29 21 -0.0472934 0.575182
29 22 -0.0696087 0.580346
29 23 -0.0599873 0.57885
29 24 -0.0498795 0.573194
29 25 -0.0403937 0.587688
29 26 0.00978694 0.580434
29 27 0.208764 0.563738
29 28 0.527926 0.469425
29 29 1 7.29991e-08
29 30 0.577315 0.44418
29 31 0.298775 0.544708
29 32 0.124295 0.567864
29 33 0.0134611 0.569989
29 34 -0.0423586 0.565166
29 35 -0.0778442 0.562466
29 36 -0.119433 0.565254
29 37 -0.125737 0.561827
29 38 -0.103392 0.564804
29 39 -0.0634982 0.573593
29 40 -0.00530391 0.581683
29 41 0.00809623 0.576468
29 42 -0.00148587 0.579316
29 43 -0.0055099 0.582337
29 44 -0.0101341 0.587042
29 45 -0.0236476 0.588117
29 46 -0.0387117 0.587713
29 47 -0.0450239 0.58095
29 48 -0.0724661 0.574038
29 49 -0.0842854 0.572272
29 50 -0.0755158 0.578993
29 51 -0.0736936 0.569314
29 52 -0.0707117 0.565534
29 53 -0.0640691 0.567874
29 54 -0.053474 0.57516
29 55 -0.0583218 0.571317
29 56 -0.0406703 0.565775
29 57 -0.0189195 0.566708
29 58 0.00444663 0.569482
29 59 0.0226536 0.57429
29 60 0.011409 0.583188
29 61 -0.0234703 0.583156
29 62 -0.0663793 0.582342
29 63 -0.115046 0.580573
29 64 -0.149031 0.575475
29 65 -0.136629 0.573443
29 66 -0.0974546 0.571019
29 67 -0.0560366 0.572585
29 68 -0.0335282 0.57267
29 69 -0.0267089 0.569515
29 70 -0.0360033 0.576922

30 1 -0.0963462 0.563555
30 2 -0.0739879 0.572746
30 3 -0.0409923 0.580772
30 4 -0.00896395 0.586057
30 5 0.0155289 0.581863
30 6 0.0210272 0.572092
30 7 0.00419953 0.567816
30 8 -0.0249475 0.570293
30 9 -0.0333693 0.576641
30 10 -0.0269861 0.572158
30 11 -0.00277613 0.576638
30 12 -0.0188221 0.571546
30 13 -0.00667368 0.578606
30 14 0.0310433 0.576938
30 15 0.0852667 0.566066
30 16 0.112173 0.549009
30 17 0.0863039 0.550934
30 18 0.050511 0.563514
30 19 0.00202988 0.577158
30 20 -0.0446022 0.58019
30 21 -0.0714645 0.584137
30 22 -0.069972 0.584797
30 23 -0.043994 0.579864
30 24 -0.0476053 0.570057
30 25 -0.0628172 0.58571
30 26 -0.0390765 0.581551
30 27 0.0857263 0.573291
30 28 0.270653 0.551749
30 29 0.577315 0.44418
30 30 1 7.28586e-08
30 31 0.576136 0.441302
30 32 0.26855 0.545172
30 33 0.0847162 0.564237
30 34 -0.020514 0.564479
30 35 -0.0883184 0.562231
30 36 -0.139429 0.566358
30 37 -0.131284 0.563933
30 38 -0.107778 0.569509
30 39 -0.0624935 0.581684
30 40 -0.00741178 0.588902
30 41 -0.00116611 0.573917
30 42 -0.0178549 0.58024
30 43 -0.0151764 0.585599
30 44 -0.0149987 0.590143
30 45 -0.0241139 0.589822
30 46 -0.0340485 0.584881
30 47 -0.0526657 0.576946
30 48 -0.080583 0.570303
30 49 -0.0900269 0.566129
30 50 -0.0843206 0.569186
30 51 -0.087919 0.560179
30 52 -0.0908469 0.554794
30 53 -0.0805642 0.564499
30 54 -0.0532946 0.5784
30 55 -0.0433365 0.57344
30 56 -0.0239907 0.571064
30 57 -0.00572436 0.567934
30 58 0.0110149 0.568058
30 59 0.018083 0.572822
30 60 0.0043641 0.573461
30 61 -0.0268859 0.571534
30 62 -0.0702105 0.574993
30 63 -0.116231 0.574742
30 64 -0.159456 0.573923
30 65 -0.159395 0.570723
30 66 -0.124385 0.566117
30 67 -0.079843 0.569301
30 68 -0.0427805 0.567256
30 69 -0.0261135 0.564488
30 70 -0.0305907 0.571522

31 1 -0.0911495 0.565501
31 2 -0.0641509 0.57383
31 3 -0.0331675 0.577537
31 4 -0.00420747 0.578284
31 5 0.0139329 0.573084
31 6 0.0147416 0.566267
31 7 -0.00466595 0.566073
31 8 -0.0255029 0.570812
31 9 -0.00933358 0.574886
31 10 -0.00395476 0.576977
31 11 0.0263544 0.579449
31 12 0.00805198 0.578749
31 13 0.0428086 0.576327
31 14 0.0754889 0.568648
31 15 0.102187 0.555949
31 16 0.100474 0.551511
31 17 0.0627377 0.562077
31 18 0.0224794 0.574912
31 19 -0.0162526 0.586332
31 20 -0.0549024 0.588317
31 21 -0.0792583 0.591945
31 22 -0.0706664 0.582962
31 23 -0.0373065 0.571544
31 24 -0.0408236 0.560539
31 25 -0.0644575 0.574516
31 26 -0.0667777 0.584708
31 27 0.014818 0.575585
31 28 0.122247 0.568072
31 29 0.298775 0.544708
31 30 0.576136 0.441302
31 31 1 7.28241e-08
31 32 0.515487 0.470452
31 33 0.203497 0.556787
31 34 0.027918 0.569626
31 35 -0.0774666 0.567991
31 36 -0.131423 0.569123
31 37 -0.109773 0.571717
31 38 -0.088187 0.579597
31 39 -0.0490105 0.590448
31 40 -0.00220335 0.593598
31 41 0.00996594 0.582985
31 42 -0.0116724 0.588545
31 43 -0.00884348 0.587677
31 44 -0.00941574 0.590388
31 45 -0.0233921 0.586149
31 46 -0.0353912 0.580345
31 47 -0.0597405 0.573112
31 48 -0.0875958 0.567622
31 49 -0.0964364 0.563111
31 50 -0.0924829 0.570841
31 51 -0.0966685 0.569775
31 52 -0.102186 0.557285
31 53 -0.0910435 0.564284
31 54 -0.0502777 0.586415
31 55 -0.0232764 0.582733
31 56 -0.00623141 0.578092
31 57 0.00229853 0.576015
31 58 0.0173468 0.577018
31 59 0.0236371 0.579102
31 60 0.0192258 0.576153
31 61 -0.013874 0.567194
31 62 -0.0594179 0.573169
31 63 -0.102021 0.572282
31 64 -0.149575 0.574604
31 65 -0.165433 0.57464
31 66 -0.141906 0.573779
31 67 -0.10062 0.573571
31 68 -0.0616958 0.571394
31 69 -0.0394477 0.568742
31 70 -0.039365 0.566978

32 1 -0.0922888 0.568499
32 2 -0.0621124 0.574178
32 3 -0.041642 0.573985
32 4 -0.0163077 0.571836
32 5 -0.00302767 0.567881
32 6 0.0019953 0.56282
32 7 0.000622812 0.562955
32 8 0.0075897 0.566398
32 9 0.0628941 0.568362
32 10 0.0604672 0.581011
32 11 0.108185 0.582723
32 12 0.0896784 0.583148
32 13 0.0971324 0.572531
32 14 0.11109 0.556552
32 15 0.107148 0.554738
32 16 0.066926 0.565336
32 17 0.015819 0.576547
32 18 -0.0250083 0.592333
32 19 -0.0492574 0.600023
32 20 -0.0749499 0.599154
32 21 -0.0943481 0.592478
32 22 -0.0869799 0.583472
32 23 -0.0428482 0.571658
32 24 -0.0389533 0.558081
32 25 -0.0704003 0.559788
32 26 -0.0849326 0.587422
32 27 -0.0303143 0.572312
32 28 0.031109 0.568128
32 29 0.124295 0.567864
32 30 0.26855 0.545172
32 31 0.515487 0.470452
32 32 1 7.31676e-08
32 33 0.46542 0.497184
32 34 0.165524 0.56908
32 35 -0.00266205 0.576813
32 36 -0.066158 0.579567
32 37 -0.0439069 0.58198
32 38 -0.0367567 0.590677
32 39 -0.00647235 0.590443
32 40 0.0348851 0.589699
32 41 0.0579243 0.590512
32 42 0.0300534 0.595419
32 43 0.0225976 0.586224
32 44 0.0106727 0.582624
32 45 -0.0104608 0.578779
32 46 -0.0373558 0.576371
32 47 -0.0754333 0.570447
32 48 -0.102599 0.561145
32 49 -0.112197 0.558994
32 50 -0.106558 0.570076
32 51 -0.114861 0.58091
32 52 -0.126084 0.57355
32 53 -0.11506 0.57691
32 54 -0.0634121 0.593628
32 55 -0.0289325 0.592267
32 56 -0.00794893 0.58551
32 57 0.00339176 0.582086
32 58 0.0197605 0.58082
32 59 0.0355362 0.583899
32 60 0.0393955 0.580751
32 61 0.00956754 0.573726
32 62 -0.0305098 0.57287
32 63 -0.0606432 0.567225
32 64 -0.100816 0.575209
32 65 -0.137778 0.580039
32 66 -0.152435 0.582048
32 67 -0.131992 0.580047
32 68 -0.100292 0.575682
32 69 -0.0734897 0.568711
32 70 -0.0604542 0.559612

33 1 -0.0967487 0.570765
33 2 -0.0762211 0.573884
33 3 -0.0696034 0.573759
33 4 -0.0522265 0.569506
33 5 -0.0267806 0.565104
33 6 -5.23796e-05 0.558406
33 7 0.038044 0.558367
33 8 0.100727 0.560665
33 9 0.209359 0.556365
33 10 0.157155 0.576221
33 11 0.194067 0.570035
33 12 0.1506 0.581922
33 13 0.12845 0.567248
33 14 0.111866 0.55864
33 15 0.0761576 0.563003
33 16 0.00642822 0.583196
33 17 -0.0457329 0.590491
33 18 -0.0729349 0.599755
33 19 -0.0777159 0.598081
33 20 -0.0937174 0.589647
33 21 -0.102079 0.579352
33 22 -0.100058 0.577281
33 23 -0.0500377 0.575641
33 24 -0.0440931 0.570199
33 25 -0.0733863 0.554017
33 26 -0.0931905 0.573463
33 27 -0.0623792 0.569954
33 28 -0.0301167 0.565842
33 29 0.0134611 0.569989
33 30 0.0847162 0.564237
33 31 0.203497 0.556787
33 32 0.46542 0.497184
33 33 1 7.3055e-08
33 34 0.491357 0.496817
33 35 0.184863 0.574815
33 36 0.0873695 0.583572
33 37 0.0822688 0.578005
33 38 0.0400229 0.580614
33 39 0.0503389 0.573927
33 40 0.0788834 0.578673
33 41 0.115413 0.592997
33 42 0.0827938 0.59318
33 43 0.0602573 0.581639
33 44 0.029374 0.576436
33 45 -0.0087286 0.57427
33 46 -0.0457 0.570806
33 47 -0.0922436 0.558292
33 48 -0.120664 0.547876
33 49 -0.129802 0.557109
33 50 -0.116383 0.566989
33 51 -0.125424 0.58667
33 52 -0.149523 0.586157
33 53 -0.149442 0.588228
33 54 -0.0928221 0.588769
33 55 -0.0572155 0.594105
33 56 -0.0384376 0.591733
33 57 -0.0204648 0.586328
33 58 0.0102347 0.58091
33 59 0.0348702 0.580731
33 60 0.0546578 0.58034
33 61 0.0345497 0.578235
33 62 0.00938183 0.576381
33 63 0.00610313 0.570751
33 64 0.00868517 0.57191
33 65 -0.0430619 0.583461
33 66 -0.123994 0.591384
33 67 -0.148722 0.587557
33 68 -0.138862 0.581006
33 69 -0.118459 0.572812
33 70 -0.0973704 0.561572

34 1 -0.10203 0.573928
34 2 -0.102923 0.574808
34 3 -0.106029 0.568491
34 4 -0.0837755 0.558525
34 5 -0.0420889 0.555305
34 6 0.0188751 0.556361
34 7 0.103127 0.563818
34 8 0.222225 0.559558
34 9 0.334678 0.544685
34 10 0.226961 0.5611
34 11 0.217058 0.554939
34 12 0.153589 0.582354
34 13 0.0954114 0.571976
34 14 0.0409517 0.570811
34 15 -0.0181325 0.582635
34 16 -0.0691204 0.594806
34 17 -0.0956125 0.597373
34 18 -0.0955353 0.592067
34 19 -0.0832715 0.584054
34 20 -0.0870242 0.569409
34 21 -0.0836537 0.562718
34 22 -0.074742 0.563278
34 23 -0.0286831 0.562516
34 24 -0.0273043 0.574265
34 25 -0.0590081 0.561355
34 26 -0.0864695 0.564877
34 27 -0.0627801 0.568243
34 28 -0.0544615 0.56421
34 29 -0.0423586 0.565166
34 30 -0.020514 0.564479
34 31 0.027918 0.569626
34 32 0.165524 0.56908
34 33 0.491357 0.496817
34 34 1 7.31004e-08
34 35 0.416089 0.531082
34 36 0.264421 0.552978
34 37 0.206144 0.55823
34 38 0.115459 0.569077
34 39 0.0969892 0.570185
34 40 0.0999024 0.578021
34 41 0.11946 0.589119
34 42 0.0910518 0.580059
34 43 0.0642015 0.572466
34 44 0.0338051 0.567118
34 45 -0.00562901 0.5675
34 46 -0.0425322 0.567503
34 47 -0.0825013 0.553997
34 48 -0.106901 0.558537
34 49 -0.109737 0.570486
34 50 -0.0946933 0.576479
34 51 -0.108462 0.590097
34 52 -0.139584 0.584437
34 53 -0.152859 0.572615
34 54 -0.114626 0.573255
34 55 -0.0887387 0.58443
34 56 -0.0659126 0.589738
34 57 -0.0415934 0.595564
34 58 -0.00741685 0.588737
34 59 0.0284422 0.584589
34 60 0.0602209 0.578799
34 61 0.0513833 0.576578
34 62 0.050881 0.577758
34 63 0.0767345 0.57474
34 64 0.139691 0.566585
34 65 0.0901041 0.577871
34 66 -0.0477585 0.589952
34 67 -0.131146 0.594053
34 68 -0.162148 0.591202
34 69 -0.161721 0.589512
34 70 -0.139265 0.580343

35 1 -0.117073 0.576279
35 2 -0.131653 0.572953
35 3 -0.130422 0.563365
35 4 -0.0818322 0.556922
35 5 0.00574958 0.55921
35 6 0.119171 0.562028
35 7 0.253227 0.552375
35 8 0.374234 0.522982
35 9 0.345093 0.541245
35 10 0.196435 0.565653
35 11 0.090426 0.571785
35 12 0.018858 0.582738
35 13 -0.0193187 0.5738
35 14 -0.064706 0.573406
35 15 -0.100503 0.580071
35 16 -0.118905 0.586289
35 17 -0.120318 0.587702
35 18 -0.098945 0.583847
35 19 -0.0690172 0.576679
35 20 -0.0474115 0.569331
35 21 -0.0160404 0.569296
35 22 -0.00020783 0.567164
35 23 0.0203945 0.565121
35 24 0.00898366 0.576272
35 25 -0.0295916 0.570061
35 26 -0.0811589 0.567451
35 27 -0.0631043 0.56767
35 28 -0.067262 0.563253
35 29 -0.0778442 0.562466
35 30 -0.0883184 0.562231
35 31 -0.0774666 0.567991
35 32 -0.00266205 0.576813
35 33 0.184863 0.574815
35 34 0.416089 0.531082
35 35 1 7.2809e-08
35 36 0.560912 0.445266
35 37 0.323878 0.535275
35 38 0.176996 0.566339
35 39 0.0850042 0.576788
35 40 0.0127379 0.581071
35 41 -0.0127959 0.584345
35 42 0.00924707 0.578931
35 43 0.0189289 0.573218
35 44 0.0131405 0.568839
35 45 -0.00993121 0.569606
35 46 -0.0340769 0.568346
35 47 -0.054373 0.566696
35 48 -0.0659817 0.571427
35 49 -0.0582338 0.578243
35 50 -0.0380463 0.580159
35 51 -0.0496385 0.587414
35 52 -0.0891125 0.58439
35 53 -0.129921 0.573631
35 54 -0.12427 0.568912
35 55 -0.118259 0.574873
35 56 -0.106014 0.581013
35 57 -0.0868589 0.587476
35 58 -0.058616 0.586608
35 59 -0.0128518 0.582959
35 60 0.0201035 0.577051
35 61 0.0417207 0.577113
35 62 0.0907918 0.573802
35 63 0.15415 0.568231
35 64 0.295106 0.536977
35 65 0.288545 0.539226
35 66 0.105803 0.576513
35 67 -0.0487126 0.587782
35 68 -0.145017 0.586869
35 69 -0.185302 0.579271
35 70 -0.184603 0.571355

36 1 -0.0796908 0.575057
36 2 -0.0997526 0.573683
36 3 -0.115202 0.577372
36 4 -0.0959453 0.578619
36 5 -0.0391506 0.576416
36 6 0.0348578 0.571839
36 7 0.116091 0.562176
36 8 0.207068 0.543341
36 9 0.195782 0.548982
36 10 0.095212 0.574445
36 11 0.0185407 0.579654
36 12 -0.0315374 0.579139
36 13 -0.0472976 0.570538
36 14 -0.0761111 0.567545
36 15 -0.105925 0.566626
36 16 -0.127654 0.567021
36 17 -0.140367 0.572878
36 18 -0.121067 0.581701
36 19 -0.0847065 0.58808
36 20 -0.0494698 0.584156
36 21 0.00223263 0.584049
36 22 0.0442911 0.584676
36 23 0.0587063 0.58481
36 24 0.0296585 0.582098
36 25 -0.0127754 0.566108
36 26 -0.0647495 0.572351
36 27 -0.0691391 0.569029
36 28 -0.0983347 0.566495
36 29 -0.119433 0.565254
36 30 -0.139429 0.566358
36 31 -0.131423 0.569123
36 32 -0.066158 0.579567
36 33 0.0873695 0.583572
36 34 0.264421 0.552978
36 35 0.560912 0.445266
36 36 1 7.30611e-08
36 37 0.48299 0.495892
36 38 0.272062 0.555857
36 39 0.111813 0.568705
36 40 0.000599659 0.5754
36 41 -0.048387 0.583472
36 42 -0.0133056 0.588909
36 43 0.0101955 0.585212
36 44 0.0278233 0.578039
36 45 0.0288342 0.576121
36 46 0.022266 0.574274
36 47 0.0162205 0.568646
36 48 0.0113301 0.560749
36 49 0.0109238 0.567563
36 50 0.0145508 0.564537
36 51 -0.00705658 0.579177
36 52 -0.0488477 0.587926
36 53 -0.092237 0.589906
36 54 -0.0823587 0.583119
36 55 -0.0736758 0.583096
36 56 -0.0628757 0.581964
36 57 -0.0545405 0.579206
36 58 -0.0425473 0.57405
36 59 -0.0169679 0.573821
36 60 -0.00733347 0.575363
36 61 0.0121007 0.573206
36 62 0.0778744 0.574535
36 63 0.184509 0.56002
36 64 0.363983 0.515415
36 65 0.336542 0.529392
36 66 0.114511 0.577349
36 67 -0.037593 0.582796
36 68 -0.122518 0.570933
36 69 -0.158448 0.561851
36 70 -0.157545 0.551043

37 1 -0.0982831 0.578939
37 2 -0.114425 0.572391
37 3 -0.133483 0.566668
37 4 -0.127817 0.567957
37 5 -0.0870779 0.577072
37 6 -0.0207731 0.585722
37 7 0.0612557 0.586361
37 8 0.139759 0.573503
37 9 0.159059 0.5569
37 10 0.121263 0.573146
37 11 0.0465928 0.578468
37 12 0.0232781 0.572485
37 13 -0.0130491 0.570115
37 14 -0.0503134 0.573173
37 15 -0.0860837 0.574452
37 16 -0.119796 0.569781
37 17 -0.144441 0.565761
37 18 -0.144778 0.57238
37 19 -0.123298 0.580305
37 20 -0.0973282 0.586347
37 21 -0.0499812 0.584737
37 22 -0.0014201 0.582305
37 23 0.026034 0.578441
37 24 -0.00815096 0.572406
37 25 -0.0486828 0.566459
37 26 -0.0811237 0.580297
37 27 -0.0874364 0.572614
37 28 -0.112563 0.565667
37 29 -0.125737 0.561827
37 30 -0.131284 0.563933
37 31 -0.109773 0.571717
37 32 -0.0439069 0.58198
37 33 0.0822688 0.578005
37 34 0.206144 0.55823
37 35 0.323878 0.535275
37 36 0.48299 0.495892
37 37 1 7.30838e-08
37 38 0.56197 0.459778
37 39 0.28771 0.549313
37 40 0.110411 0.570495
37 41 0.023992 0.575767
37 42 0.020713 0.583021
37 43 0.0241768 0.580709
37 44 0.0366852 0.573954
37 45 0.0382207 0.569903
37 46 0.0352284 0.570954
37 47 0.0215489 0.579312
37 48 0.00614767 0.57797
37 49 -0.00541619 0.574256
37 50 -0.00642349 0.572188
37 51 -0.0319599 0.578235
37 52 -0.0679377 0.581717
37 53 -0.101738 0.581799
37 54 -0.0813754 0.580678
37 55 -0.0538395 0.582688
37 56 -0.0330509 0.577883
37 57 -0.0198353 0.576737
37 58 -0.00181576 0.578759
37 59 0.0256338 0.580999
37 60 0.0444236 0.577628
37 61 0.0802299 0.572811
37 62 0.16149 0.562285
37 63 0.261846 0.53762
37 64 0.366411 0.520957
37 65 0.220028 0.557998
37 66 0.0369078 0.580253
37 67 -0.0852242 0.569706
37 68 -0.157015 0.557802
37 69 -0.189271 0.551724
37 70 -0.182629 0.548348

38 1 -0.0970481 0.578862
38 2 -0.111107 0.57777
38 3 -0.127908 0.565807
38 4 -0.130165 0.561736
38 5 -0.110775 0.567443
38 6 -0.0662391 0.576106
38 7 -0.0136525 0.584618
38 8 0.0489403 0.584709
38 9 0.0969441 0.569095
38 10 0.115518 0.574194
38 11 0.0696067 0.577137
38 12 0.0830045 0.569867
38 13 0.0180953 0.567592
38 14 -0.0244441 0.570164
38 15 -0.0661539 0.570527
38 16 -0.102868 0.570669
38 17 -0.133712 0.568443
38 18 -0.144999 0.575292
38 19 -0.133505 0.581953
38 20 -0.120274 0.587577
38 21 -0.0848524 0.590467
38 22 -0.0388174 0.580689
38 23 -0.00605951 0.571207
38 24 -0.0398787 0.561804
38 25 -0.0730006 0.566371
38 26 -0.0748517 0.588254
38 27 -0.0805881 0.571359
38 28 -0.0967011 0.5624
38 29 -0.103392 0.564804
38 30 -0.107778 0.569509
38 31 -0.088187 0.579597
38 32 -0.0367567 0.590677
38 33 0.0400229 0.580614
38 34 0.115459 0.569077
38 35 0.176996 0.566339
38 36 0.272062 0.555857
38 37 0.56197 0.459778
38 38 1 7.3023e-08
38 39 0.53424 0.473
38 40 0.253958 0.562431
38 41 0.120684 0.574876
38 42 0.0715373 0.583768
38 43 0.0437599 0.58207
38 44 0.0403423 0.577274
38 45 0.0437365 0.568149
38 46 0.0387103 0.568462
38 47 0.0252611 0.579044
38 48 0.000797161 0.580336
38 49 -0.0167418 0.574996
38 50 -0.0206725 0.575067
38 51 -0.0475546 0.579406
38 52 -0.0746937 0.574015
38 53 -0.0935724 0.574001
38 54 -0.0642908 0.584517
38 55 -0.0312979 0.58554
38 56 -0.00902541 0.581938
38 57 0.00794424 0.581257
38 58 0.0294124 0.581161
38 59 0.0517593 0.584379
38 60 0.0720412 0.574458
38 61 0.122361 0.565398
38 62 0.212758 0.551862
38 63 0.283994 0.532629
38 64 0.272783 0.549803
38 65 0.115559 0.575379
38 66 -0.0151348 0.581825
38 67 -0.102586 0.569519
38 68 -0.155304 0.561124
38 69 -0.178684 0.558376
38 70 -0.166157 0.556359

39 1 -0.112099 0.576235
39 2 -0.120973 0.582274
39 3 -0.129644 0.566843
39 4 -0.125821 0.557624
39 5 -0.109604 0.557015
39 6 -0.0813296 0.565766
39 7 -0.0371914 0.583019
39 8 0.0180543 0.594727
39 9 0.0969075 0.581997
39 10 0.157884 0.569965
39 11 0.139304 0.568062
39 12 0.18005 0.55609
39 13 0.0730502 0.563066
39 14 0.00968967 0.567438
39 15 -0.0443169 0.576045
39 16 -0.0892082 0.574619
39 17 -0.123824 0.568773
39 18 -0.142725 0.564598
39 19 -0.147479 0.570849
39 20 -0.150741 0.577554
39 21 -0.132838 0.586053
39 22 -0.0992442 0.570838
39 23 -0.0511632 0.55752
39 24 -0.0772864 0.553075
39 25 -0.103363 0.573814
39 26 -0.0829026 0.585862
39 27 -0.0677366 0.566972
39 28 -0.0615593 0.563275
39 29 -0.0634982 0.573593
39 30 -0.0624935 0.581684
39 31 -0.0490105 0.590448
39 32 -0.00647235 0.590443
39 33 0.0503389 0.573927
39 34 0.0969892 0.570185
39 35 0.0850042 0.576788
39 36 0.111813 0.568705
39 37 0.28771 0.549313
39 38 0.53424 0.473
39 39 1 7.29699e-08
39 40 0.491344 0.506163
39 41 0.244732 0.555308
39 42 0.14006 0.575573
39 43 0.080348 0.579455
39 44 0.054682 0.577752
39 45 0.04455 0.570456
39 46 0.0285407 0.566026
39 47 -0.000924786 0.575894
39 48 -0.0387645 0.584963
39 49 -0.0641387 0.578642
39 50 -0.0664502 0.577983
39 51 -0.0893126 0.572613
39 52 -0.104616 0.555537
39 53 -0.111003 0.553668
39 54 -0.0727936 0.57781
39 55 -0.0335745 0.58241
39 56 0.00679936 0.582888
39 57 0.0411771 0.587778
39 58 0.0746496 0.586595
39 59 0.104222 0.583469
39 60 0.129933 0.567837
39 61 0.162717 0.553786
39 62 0.225477 0.549049
39 63 0.247135 0.549835
39 64 0.154724 0.576408
39 65 0.0190456 0.580811
39 66 -0.0680107 0.573697
39 67 -0.123029 0.566987
39 68 -0.160784 0.563545
39 69 -0.174769 0.566785
39 70 -0.160584 0.568732

40 1 -0.127418 0.569027
40 2 -0.135306 0.580405
40 3 -0.139338 0.574597
40 4 -0.128214 0.563553
40 5 -0.110075 0.554133
40 6 -0.0790844 0.55345
40 7 -0.0392212 0.565129
40 8 0.0198436 0.580499
40 9 0.112745 0.579609
40 10 0.19804 0.560471
40 11 0.252253 0.548521
40 12 0.332125 0.531865
40 13 0.154412 0.559293
40 14 0.0621861 0.562656
40 15 -0.0112094 0.571005
40 16 -0.0734151 0.574514
40 17 -0.102339 0.575294
40 18 -0.120211 0.571393
40 19 -0.131526 0.574261
40 20 -0.151603 0.57404
40 21 -0.164282 0.580688
40 22 -0.156798 0.567284
40 23 -0.0991455 0.557919
40 24 -0.106431 0.557353
40 25 -0.111168 0.573149
40 26 -0.0698519 0.581388
40 27 -0.0202292 0.566868
40 28 0.00253652 0.570698
40 29 -0.00530391 0.581683
40 30 -0.00741178 0.588902
40 31 -0.00220335 0.593598
40 32 0.0348851 0.589699
40 33 0.0788834 0.578673
40 34 0.0999024 0.578021
40 35 0.0127379 0.581071
40 36 0.000599659 0.5754
40 37 0.110411 0.570495
40 38 0.253958 0.562431
40 39 0.491344 0.506163
40 40 1 7.29155e-08
40 41 0.493865 0.487088
40 42 0.276662 0.560322
40 43 0.157991 0.578739
40 44 0.0860714 0.584322
40 45 0.0374629 0.580414
40 46 -0.00488157 0.570609
40 47 -0.0499846 0.561446
40 48 -0.101088 0.565913
40 49 -0.129435 0.566124
40 50 -0.122751 0.568632
40 51 -0.132185 0.571095
40 52 -0.14015 0.552965
40 53 -0.135837 0.555683
40 54 -0.0850715 0.578922
40 55 -0.0382312 0.58627
40 56 0.00842219 0.586182
40 57 0.0563971 0.586646
40 58 0.114855 0.578468
40 59 0.171242 0.571545
40 60 0.198691 0.556078
40 61 0.179646 0.547692
40 62 0.158587 0.557785
40 63 0.117277 0.570522
40 64 0.0249611 0.582236
40 65 -0.0679317 0.581298
40 66 -0.11325 0.579336
40 67 -0.139231 0.5777
40 68 -0.160581 0.572163
40 69 -0.167145 0.572909
40 70 -0.154273 0.568562

41 1 -0.128401 0.568607
41 2 -0.135668 0.570485
41 3 -0.133384 0.56591
41 4 -0.120166 0.564418
41 5 -0.100115 0.557293
41 6 -0.0744729 0.555046
41 7 -0.0367471 0.558616
41 8 0.0215081 0.564504
41 9 0.108054 0.569588
41 10 0.211745 0.564643
41 11 0.335735 0.535699
41 12 0.480524 0.49813
41 13 0.229046 0.558693
41 14 0.111354 0.565873
41 15 0.0204579 0.568252
41 16 -0.0485464 0.579463
41 17 -0.0750054 0.587428
41 18 -0.0882474 0.594706
41 19 -0.106023 0.592532
41 20 -0.129837 0.580887
41 21 -0.164944 0.570037
41 22 -0.185126 0.564856
41 23 -0.126301 0.56508
41 24 -0.113614 0.559644
41 25 -0.100352 0.554902
41 26 -0.0481897 0.580311
41 27 0.022758 0.578351
41 28 0.0351366 0.575858
41 29 0.00809623 0.576468
41 30 -0.00116611 0.573917
41 31 0.00996594 0.582985
41 32 0.0579243 0.590512
41 33 0.115413 0.592997
41 34 0.11946 0.589119
41 35 -0.0127959 0.584345
41 36 -0.048387 0.583472
41 37 0.023992 0.575767
41 38 0.120684 0.574876
41 39 0.244732 0.555308
41 40 0.493865 0.487088
41 41 1 7.2997e-08
41 42 0.470894 0.504836
41 43 0.255199 0.559368
41 44 0.121855 0.573123
41 45 0.0329499 0.576195
41 46 -0.0351418 0.573707
41 47 -0.0965701 0.557897
41 48 -0.148229 0.547824
41 49 -0.171465 0.55525
41 50 -0.155536 0.567442
41 51 -0.155804 0.585769
41 52 -0.162105 0.580719
41 53 -0.14915 0.580019
41 54 -0.0962645 0.587584
41 55 -0.0474255 0.590487
41 56 -0.00403342 0.589147
41 57 0.0491148 0.586774
41 58 0.111352 0.578079
41 59 0.173948 0.572256
41 60 0.209079 0.567212
41 61 0.16197 0.567493
41 62 0.0878146 0.572866
41 63 0.0280974 0.570892
41 64 -0.0452703 0.576028
41 65 -0.108185 0.584015
41 66 -0.127113 0.589964
41 67 -0.132931 0.590928
41 68 -0.140476 0.584365
41 69 -0.146875 0.576478
41 70 -0.136787 0.562173

42 1 -0.127219 0.567666
42 2 -0.14824 0.572455
42 3 -0.152078 0.574712
42 4 -0.13626 0.572997
42 5 -0.109624 0.564971
42 6 -0.0719448 0.557651
42 7 -0.0244338 0.556441
42 8 0.0327231 0.556581
42 9 0.090965 0.56474
42 10 0.146064 0.571166
42 11 0.235743 0.561113
42 12 0.333014 0.537533
42 13 0.131748 0.564258
42 14 0.049556 0.561668
42 15 -0.0184473 0.559061
42 16 -0.059465 0.567106
42 17 -0.0645162 0.578039
42 18 -0.0595049 0.590631
42 19 -0.0729791 0.600426
42 20 -0.0997121 0.595875
42 21 -0.136152 0.590851
42 22 -0.16566 0.579555
42 23 -0.118153 0.576416
42 24 -0.0934135 0.56387
42 25 -0.0633633 0.561325
42 26 0.00305944 0.58283
42 27 0.0680315 0.576137
42 28 0.0412491 0.570915
42 29 -0.00148587 0.579316
42 30 -0.0178549 0.58024
42 31 -0.0116724 0.588545
42 32 0.0300534 0.595419
42 33 0.0827938 0.59318
42 34 0.0910518 0.580059
42 35 0.00924707 0.578931
42 36 -0.0133056 0.588909
42 37 0.020713 0.583021
42 38 0.0715373 0.583768
42 39 0.14006 0.575573
42 40 0.276662 0.560322
42 41 0.470894 0.504836
42 42 1 7.28818e-08
42 43 0.534603 0.471801
42 44 0.249803 0.561401
42 45 0.0988803 0.578419
42 46 0.00463628 0.574722
42 47 -0.072622 0.561447
42 48 -0.137567 0.54585
42 49 -0.166436 0.550122
42 50 -0.14832 0.558469
42 51 -0.14369 0.574148
42 52 -0.141693 0.575211
42 53 -0.126627 0.585046
42 54 -0.0858986 0.590886
42 55 -0.0531979 0.594241
42 56 -0.0161366 0.590611
42 57 0.0494204 0.581873
42 58 0.129277 0.56853
42 59 0.179909 0.562666
42 60 0.188706 0.555396
42 61 0.135574 0.555612
42 62 0.0583358 0.567517
42 63 -0.0035129 0.565518
42 64 -0.0440532 0.573715
42 65 -0.0702066 0.585207
42 66 -0.0818454 0.590506
42 67 -0.102459 0.586071
42 68 -0.126645 0.574476
42 69 -0.140202 0.561103
42 70 -0.133321 0.547613

43 1 -0.116575 0.568245
43 2 -0.149257 0.572428
43 3 -0.163025 0.576564
43 4 -0.152271 0.576588
43 5 -0.124029 0.572911
43 6 -0.0832524 0.562681
43 7 -0.0315732 0.558233
43 8 0.0230064 0.560812
43 9 0.0672688 0.566764
43 10 0.100651 0.569963
43 11 0.158102 0.568281
43 12 0.200523 0.561542
43 13 0.0602758 0.567019
43 14 0.0153603 0.564493
43 15 -0.0209855 0.560278
43 16 -0.0474883 0.560992
43 17 -0.0484087 0.569533
43 18 -0.0483383 0.581535
43 19 -0.0627325 0.589074
43 20 -0.103712 0.586055
43 21 -0.142954 0.588575
43 22 -0.16342 0.583024
43 23 -0.109202 0.582887
43 24 -0.0819027 0.574916
43 25 -0.0551688 0.572186
43 26 0.00232379 0.580824
43 27 0.0443297 0.572744
43 28 0.0210818 0.57536
43 29 -0.0055099 0.582337
43 30 -0.0151764 0.585599
43 31 -0.00884348 0.587677
43 32 0.0225976 0.586224
43 33 0.0602573 0.581639
43 34 0.0642015 0.572466
43 35 0.0189289 0.573218
43 36 0.0101955 0.585212
43 37 0.0241768 0.580709
43 38 0.0437599 0.58207
43 39 0.080348 0.579455
43 40 0.157991 0.578739
43 41 0.255199 0.559368
43 42 0.534603 0.471801
43 43 1 7.30959e-08
43 44 0.530783 0.468169
43 45 0.239498 0.563137
43 46 0.0849745 0.57692
43 47 -0.0263999 0.568985
43 48 -0.121627 0.554267
43 49 -0.162173 0.553792
43 50 -0.151958 0.55179
43 51 -0.146626 0.561183
43 52 -0.140787 0.563857
43 53 -0.117078 0.577523
43 54 -0.0777212 0.586158
43 55 -0.0434429 0.585929
43 56 0.00238125 0.583136
43 57 0.0913818 0.575722
43 58 0.164463 0.560573
43 59 0.173761 0.551307
43 60 0.145722 0.554989
43 61 0.105273 0.556433
43 62 0.0439637 0.56968
43 63 -0.012347 0.57024
43 64 -0.0324671 0.573748
43 65 -0.0415257 0.579886
43 66 -0.0525941 0.581933
43 67 -0.0826885 0.578042
43 68 -0.111494 0.568472
43 69 -0.129348 0.556442
43 70 -0.125429 0.549865

44 1 -0.0944135 0.564798
44 2 -0.133104 0.571203
44 3 -0.158472 0.575632
44 4 -0.16084 0.578381
44 5 -0.144468 0.572111
44 6 -0.110736 0.563875
44 7 -0.0576697 0.56044
44 8 -0.002608 0.561515
44 9 0.033769 0.569047
44 10 0.0594631 0.571567
44 11 0.0897394 0.575878
44 12 0.103464 0.572483
44 13 0.0112051 0.576187
44 14 -0.0155759 0.570247
44 15 -0.0279664 0.563538
44 16 -0.043733 0.561724
44 17 -0.0488711 0.567084
44 18 -0.0585395 0.572363
44 19 -0.0705001 0.580706
44 20 -0.115513 0.577613
44 21 -0.151634 0.580489
44 22 -0.154776 0.58028
44 23 -0.0893706 0.581209
44 24 -0.0653419 0.575661
44 25 -0.0453829 0.579792
44 26 -0.001895 0.578075
44 27 0.0091093 0.572503
44 28 -0.00310622 0.581215
44 29 -0.0101341 0.587042
44 30 -0.0149987 0.590143
44 31 -0.00941574 0.590388
44 32 0.0106727 0.582624
44 33 0.029374 0.576436
44 34 0.0338051 0.567118
44 35 0.0131405 0.568839
44 36 0.0278233 0.578039
44 37 0.0366852 0.573954
44 38 0.0403423 0.577274
44 39 0.054682 0.577752
44 40 0.0860714 0.584322
44 41 0.121855 0.573123
44 42 0.249803 0.561401
44 43 0.530783 0.468169
44 44 1 7.28716e-08
44 45 0.534595 0.465651
44 46 0.241963 0.562345
44 47 0.0640103 0.571168
44 48 -0.0725339 0.56322
44 49 -0.145336 0.55962
44 50 -0.155166 0.554964
44 51 -0.157273 0.557933
44 52 -0.145517 0.558397
44 53 -0.104451 0.573894
44 54 -0.0529604 0.584299
44 55 -0.00119512 0.582544
44 56 0.062087 0.577794
44 57 0.148816 0.566121
44 58 0.163392 0.550303
44 59 0.154643 0.552556
44 60 0.110696 0.564394
44 61 0.0699848 0.565096
44 62 0.0286749 0.57333
44 63 -0.00582213 0.575591
44 64 -0.0131338 0.577165
44 65 -0.0183223 0.580258
44 66 -0.0310354 0.579394
44 67 -0.0689062 0.574592
44 68 -0.102998 0.568515
44 69 -0.120665 0.558881
44 70 -0.114819 0.560591

45 1 -0.0595315 0.567059
45 2 -0.101722 0.568639
45 3 -0.13471 0.577915
45 4 -0.151268 0.581482
45 5 -0.151926 0.57915
45 6 -0.135007 0.569185
45 7 -0.0922915 0.562799
45 8 -0.0428028 0.564036
45 9 -0.0127538 0.572298
45 10 0.00815386 0.573464
45 11 0.0277681 0.580606
45 12 0.0325461 0.578871
45 13 -0.0170998 0.582206
45 14 -0.0320844 0.576366
45 15 -0.036453 0.569803
45 16 -0.0468214 0.563962
45 17 -0.0568562 0.566033
45 18 -0.0674019 0.57119
45 19 -0.0721112 0.5761
45 20 -0.11724 0.571224
45 21 -0.154334 0.570508
45 22 -0.136325 0.578476
45 23 -0.0630955 0.586749
45 24 -0.040413 0.579208
45 25 -0.02769 0.583856
45 26 0.00538752 0.574845
45 27 -0.0173703 0.577516
45 28 -0.0244751 0.586648
45 29 -0.0236476 0.588117
45 30 -0.0241139 0.589822
45 31 -0.0233921 0.586149
45 32 -0.0104608 0.578779
45 33 -0.0087286 0.57427
45 34 -0.00562901 0.5675
45 35 -0.00993121 0.569606
45 36 0.0288342 0.576121
45 37 0.0382207 0.569903
45 38 0.0437365 0.568149
45 39 0.04455 0.570456
45 40 0.0374629 0.580414
45 41 0.0329499 0.576195
45 42 0.0988803 0.578419
45 43 0.239498 0.563137
45 44 0.534595 0.465651
45 45 1 7.30412e-08
45 46 0.537681 0.466714
45 47 0.212671 0.559187
45 48 0.00754603 0.566053
45 49 -0.105475 0.565942
45 50 -0.14601 0.561331
45 51 -0.157262 0.559396
45 52 -0.137717 0.561702
45 53 -0.0813818 0.575895
45 54 -0.0119843 0.582094
45 55 0.0705149 0.57706
45 56 0.130895 0.565827
45 57 0.160781 0.550893
45 58 0.155089 0.549488
45 59 0.117526 0.563922
45 60 0.0583076 0.574942
45 61 0.0226331 0.578086
45 62 0.0103212 0.581682
45 63 0.00283034 0.580771
45 64 0.00437432 0.578738
45 65 0.00402717 0.580223
45 66 -0.0166818 0.578273
45 67 -0.0521326 0.575886
45 68 -0.0826888 0.571567
45 69 -0.102199 0.56518
45 70 -0.0881184 0.569071

46 1 -0.0267191 0.569062
46 2 -0.0641879 0.564631
46 3 -0.101135 0.572002
46 4 -0.126918 0.579273
46 5 -0.14524 0.581361
46 6 -0.142962 0.57733
46 7 -0.11935 0.570149
46 8 -0.0786618 0.565854
46 9 -0.0546426 0.56966
46 10 -0.0333012 0.577822
46 11 -0.0228471 0.584396
46 12 -0.01913 0.582179
46 13 -0.0372544 0.588171
46 14 -0.0417234 0.584577
46 15 -0.0508053 0.576663
46 16 -0.0604413 0.567146
46 17 -0.0685409 0.567211
46 18 -0.076358 0.572167
46 19 -0.0741082 0.57616
46 20 -0.114974 0.570491
46 21 -0.137174 0.565778
46 22 -0.0999587 0.57883
46 23 -0.0447447 0.584442
46 24 -0.0434462 0.57651
46 25 -0.0368928 0.581805
46 26 -0.0022469 0.57932
46 27 -0.0424172 0.585024
46 28 -0.0430233 0.588993
46 29 -0.0387117 0.587713
46 30 -0.0340485 0.584881
46 31 -0.0353912 0.580345
46 32 -0.0373558 0.576371
46 33 -0.0457 0.570806
46 34 -0.0425322 0.567503
46 35 -0.0340769 0.568346
46 36 0.022266 0.574274
46 37 0.0352284 0.570954
46 38 0.0387103 0.568462
46 39 0.0285407 0.566026
46 40 -0.00488157 0.570609
46 41 -0.0351418 0.573707
46 42 0.00463628 0.574722
46 43 0.0849745 0.57692
46 44 0.241963 0.562345
46 45 0.537681 0.466714
46 46 1 7.31866e-08
46 47 0.491592 0.482483
46 48 0.159851 0.567238
46 49 -0.00136979 0.577193
46 50 -0.0725012 0.57819
46 51 -0.103896 0.568897
46 52 -0.0944562 0.573014
46 53 -0.0395346 0.578757
46 54 0.0330968 0.577501
46 55 0.0991023 0.566987
46 56 0.136555 0.552214
46 57 0.155797 0.549016
46 58 0.132796 0.558167
46 59 0.0759062 0.573488
46 60 0.0145756 0.584945
46 61 -0.00760483 0.588405
46 62 -0.00048683 0.585331
46 63 0.0106645 0.581537
46 64 0.0166356 0.580053
46 65 0.0189242 0.577726
46 66 0.00169389 0.577182
46 67 -0.03267 0.573727
46 68 -0.0560584 0.57076
46 69 -0.0698967 0.567821
46 70 -0.056692 0.576253

47 1 0.00791062 0.580468
47 2 -0.0247223 0.565136
47 3 -0.0617391 0.562093
47 4 -0.0931933 0.57401
47 5 -0.118803 0.587226
47 6 -0.132473 0.596411
47 7 -0.126817 0.596088
47 8 -0.107451 0.585778
47 9 -0.100742 0.567712
47 10 -0.0821923 0.577663
47 11 -0.0832418 0.58149
47 12 -0.0750512 0.569401
47 13 -0.069389 0.583549
47 14 -0.0705124 0.590913
47 15 -0.0807844 0.58505
47 16 -0.0902219 0.566446
47 17 -0.0962299 0.557363
47 18 -0.0948759 0.558929
47 19 -0.0809211 0.561113
47 20 -0.104316 0.570606
47 21 -0.106531 0.568804
47 22 -0.0520525 0.575197
47 23 -0.042422 0.578908
47 24 -0.0769249 0.572065
47 25 -0.0590599 0.585946
47 26 -0.00597397 0.590485
47 27 -0.0426634 0.594189
47 28 -0.0397179 0.587611
47 29 -0.0450239 0.58095
47 30 -0.0526657 0.576946
47 31 -0.0597405 0.573112
47 32 -0.0754333 0.570447
47 33 -0.0922436 0.558292
47 34 -0.0825013 0.553997
47 35 -0.054373 0.566696
47 36 0.0162205 0.568646
47 37 0.0215489 0.579312
47 38 0.0252611 0.579044
47 39 -0.000924786 0.575894
47 40 -0.0499846 0.561446
47 41 -0.0965701 0.557897
47 42 -0.072622 0.561447
47 43 -0.0263999 0.568985
47 44 0.0640103 0.571168
47 45 0.212671 0.559187
47 46 0.491592 0.482483
47 47 1 7.28667e-08
47 48 0.460108 0.515662
47 49 0.186715 0.576934
47 50 0.0622071 0.589044
47 51 -0.0111413 0.571595
47 52 -0.000140923 0.574876
47 53 0.0416534 0.569573
47 54 0.0949177 0.566822
47 55 0.129613 0.552261
47 56 0.135781 0.546309
47 57 0.128618 0.554081
47 58 0.0827449 0.573895
47 59 0.0220154 0.583687
47 60 -0.0297444 0.585147
47 61 -0.0357944 0.591105
47 62 -0.00855597 0.583137
47 63 0.0168283 0.578344
47 64 0.0271613 0.58378
47 65 0.0315134 0.572362
47 66 0.0237688 0.563954
47 67 0.000993235 0.556161
47 68 -0.0144328 0.559766
47 69 -0.0201008 0.567828
47 70 -0.00986169 0.581218

48 1 0.0370504 0.582812
48 2 0.00999039 0.570593
48 3 -0.018381 0.557498
48 4 -0.0470371 0.56383
48 5 -0.0753181 0.580091
48 6 -0.101288 0.59937
48 7 -0.109828 0.605657
48 8 -0.116776 0.604153
48 9 -0.134212 0.578086
48 10 -0.12622 0.570957
48 11 -0.151044 0.566601
48 12 -0.144859 0.558155
48 13 -0.120545 0.575659
48 14 -0.112022 0.588717
48 15 -0.118829 0.591921
48 16 -0.118598 0.576691
48 17 -0.119832 0.558437
48 18 -0.106264 0.547843
48 19 -0.0803747 0.546608
48 20 -0.0538732 0.565546
48 21 -0.0010942 0.568654
48 22 0.0755906 0.558832
48 23 0.0320993 0.56277
48 24 -0.032406 0.56981
48 25 -0.0414731 0.594955
48 26 -0.0374277 0.590212
48 27 -0.0603606 0.590653
48 28 -0.0642551 0.580798
48 29 -0.0724661 0.574038
48 30 -0.080583 0.570303
48 31 -0.0875958 0.567622
48 32 -0.102599 0.561145
48 33 -0.120664 0.547876
48 34 -0.106901 0.558537
48 35 -0.0659817 0.571427
48 36 0.0113301 0.560749
48 37 0.00614767 0.57797
48 38 0.000797161 0.580336
48 39 -0.0387645 0.584963
48 40 -0.101088 0.565913
48 41 -0.148229 0.547824
48 42 -0.137567 0.54585
48 43 -0.121627 0.554267
48 44 -0.0725339 0.56322
48 45 0.00754603 0.566053
48 46 0.159851 0.567238
48 47 0.460108 0.515662
48 48 1 7.27858e-08
48 49 0.50622 0.495291
48 50 0.285625 0.566858
48 51 0.16016 0.564782
48 52 0.173242 0.558041
48 53 0.172611 0.539926
48 54 0.128197 0.552569
48 55 0.100692 0.55297
48 56 0.0717381 0.558558
48 57 0.0345775 0.572705
48 58 -0.0156071 0.588825
48 59 -0.0585364 0.592298
48 60 -0.0848223 0.585451
48 61 -0.068352 0.589153
48 62 -0.0289883 0.578983
48 63 0.00849722 0.585756
48 64 0.0366509 0.588599
48 65 0.0495593 0.569059
48 66 0.0573437 0.553395
48 67 0.0475785 0.553079
48 68 0.0371965 0.564973
48 69 0.0349878 0.582069
48 70 0.0343519 0.596887

49 1 0.0623886 0.579881
49 2 0.0452476 0.571792
49 3 0.0224596 0.562311
49 4 -0.002285 0.564549
49 5 -0.0345354 0.574139
49 6 -0.0623064 0.585881
49 7 -0.0821171 0.591935
49 8 -0.102444 0.59344
49 9 -0.143036 0.578719
49 10 -0.154381 0.568786
49 11 -0.195748 0.556599
49 12 -0.189973 0.55984
49 13 -0.154024 0.570733
49 14 -0.138505 0.580945
49 15 -0.141794 0.585286
49 16 -0.135962 0.581817
49 17 -0.126232 0.572104
49 18 -0.101127 0.561539
49 19 -0.0666202 0.553076
49 20 -0.0092662 0.560623
49 21 0.0815351 0.560917
49 22 0.19501 0.548776
49 23 0.114251 0.56294
49 24 -0.00628604 0.582475
49 25 -0.042409 0.590991
49 26 -0.0744002 0.57328
49 27 -0.0893165 0.581708
49 28 -0.0824386 0.577522
49 29 -0.0842854 0.572272
49 30 -0.0900269 0.566129
49 31 -0.0964364 0.563111
49 32 -0.112197 0.558994
49 33 -0.129802 0.557109
49 34 -0.109737 0.570486
49 35 -0.0582338 0.578243
49 36 0.0109238 0.567563
49 37 -0.00541619 0.574256
49 38 -0.0167418 0.574996
49 39 -0.0641387 0.578642
49 40 -0.129435 0.566124
49 41 -0.171465 0.55525
49 42 -0.166436 0.550122
49 43 -0.162173 0.553792
49 44 -0.145336 0.55962
49 45 -0.105475 0.565942
49 46 -0.00136979 0.577193
49 47 0.186715 0.576934
49 48 0.50622 0.495291
49 49 1 7.31482e-08
49 50 0.557538 0.462899
49 51 0.352116 0.526107
49 52 0.337361 0.527977
49 53 0.255962 0.534751
49 54 0.122407 0.55887
49 55 0.0281779 0.564251
49 56 -0.032526 0.569862
49 57 -0.0692354 0.578595
49 58 -0.101339 0.583007
49 59 -0.120477 0.581405
49 60 -0.125918 0.576095
49 61 -0.0949656 0.582396
49 62 -0.045269 0.57744
49 63 0.00807802 0.585188
49 64 0.0470532 0.581831
49 65 0.0651995 0.569783
49 66 0.0751367 0.562464
49 67 0.0788649 0.56518
49 68 0.0779384 0.576843
49 69 0.0772828 0.586777
49 70 0.0728865 0.594746

50 1 0.0587383 0.578938
50 2 0.0488947 0.565697
50 3 0.0369506 0.557028
50 4 0.0217232 0.56085
50 5 -0.000887319 0.573363
50 6 -0.0229736 0.584311
50 7 -0.0471412 0.590504
50 8 -0.0698264 0.594079
50 9 -0.119004 0.582261
50 10 -0.135424 0.577605
50 11 -0.189309 0.566291
50 12 -0.185628 0.572707
50 13 -0.146712 0.581589
50 14 -0.128635 0.584301
50 15 -0.129212 0.586937
50 16 -0.119257 0.584713
50 17 -0.106868 0.576033
50 18 -0.0760294 0.571085
50 19 -0.0330231 0.562254
50 20 0.0419646 0.564537
50 21 0.147102 0.550839
50 22 0.247121 0.537911
50 23 0.131701 0.554707
50 24 -0.0151321 0.564843
50 25 -0.0543368 0.580252
50 26 -0.0786862 0.58261
50 27 -0.0766144 0.589509
50 28 -0.0717116 0.581105
50 29 -0.0755158 0.578993
50 30 -0.0843206 0.569186
50 31 -0.0924829 0.570841
50 32 -0.106558 0.570076
50 33 -0.116383 0.566989
50 34 -0.0946933 0.576479
50 35 -0.0380463 0.580159
50 36 0.0145508 0.564537
50 37 -0.00642349 0.572188
50 38 -0.0206725 0.575067
50 39 -0.0664502 0.577983
50 40 -0.122751 0.568632
50 41 -0.155536 0.567442
50 42 -0.14832 0.558469
50 43 -0.151958 0.55179
50 44 -0.155166 0.554964
50 45 -0.14601 0.561331
50 46 -0.0725012 0.57819
50 47 0.0622071 0.589044
50 48 0.285625 0.566858
50 49 0.557538 0.462899
50 50 1 7.27358e-08
50 51 0.569517 0.455204
50 52 0.396451 0.515382
50 53 0.186834 0.543421
50 54 0.022854 0.564276
50 55 -0.0641701 0.560871
50 56 -0.106496 0.561465
50 57 -0.124802 0.571824
50 58 -0.134799 0.581534
50 59 -0.139236 0.589432
50 60 -0.129002 0.590076
50 61 -0.0924503 0.593876
50 62 -0.0447101 0.586323
50 63 0.00548911 0.587017
50 64 0.0459221 0.588233
50 65 0.0724918 0.577737
50 66 0.0879476 0.571236
50 67 0.093976 0.574071
50 68 0.0938735 0.583471
50 69 0.0896947 0.590816
50 70 0.0801655 0.597131

51 1 0.0584104 0.578399
51 2 0.0539452 0.570754
51 3 0.0512196 0.564972
51 4 0.0426489 0.560917
51 5 0.0200018 0.564429
51 6 -0.00370592 0.57012
51 7 -0.0322451 0.573973
51 8 -0.0647689 0.577414
51 9 -0.123973 0.576155
51 10 -0.139791 0.581022
51 11 -0.189255 0.569418
51 12 -0.185151 0.581713
51 13 -0.143817 0.575525
51 14 -0.13006 0.572396
51 15 -0.127379 0.574906
51 16 -0.112702 0.586674
51 17 -0.0912225 0.58971
51 18 -0.0500928 0.594505
51 19 0.00795012 0.588111
51 20 0.0960253 0.576006
51 21 0.201279 0.54883
51 22 0.258544 0.538409
51 23 0.0962622 0.561851
51 24 -0.00454617 0.56201
51 25 -0.0155509 0.556102
51 26 -0.0313651 0.580101
51 27 -0.0457038 0.583597
51 28 -0.0607134 0.572746
51 29 -0.0736936 0.569314
51 30 -0.087919 0.560179
51 31 -0.0966685 0.569775
51 32 -0.114861 0.58091
51 33 -0.125424 0.58667
51 34 -0.108462 0.590097
51 35 -0.0496385 0.587414
51 36 -0.00705658 0.579177
51 37 -0.0319599 0.578235
51 38 -0.0475546 0.579406
51 39 -0.0893126 0.572613
51 40 -0.132185 0.571095
51 41 -0.155804 0.585769
51 42 -0.14369 0.574148
51 43 -0.146626 0.561183
51 44 -0.157273 0.557933
51 45 -0.157262 0.559396
51 46 -0.103896 0.568897
51 47 -0.0111413 0.571595
51 48 0.16016 0.564782
51 49 0.352116 0.526107
51 50 0.569517 0.455204
51 51 1 7.31417e-08
51 52 0.565277 0.474374
51 53 0.281657 0.560606
51 54 0.0843181 0.585225
51 55 -0.0353112 0.584938
51 56 -0.107566 0.57865
51 57 -0.139396 0.579794
51 58 -0.14777 0.578932
51 59 -0.145176 0.584604
51 60 -0.129509 0.585313
51 61 -0.0943575 0.586498
51 62 -0.0510176 0.579013
51 63 -0.00805026 0.572518
51 64 0.0246568 0.578159
51 65 0.0517837 0.58453
51 66 0.0784368 0.589433
51 67 0.0969309 0.590806
51 68 0.102771 0.589577
51 69 0.105177 0.586454
51 70 0.0926789 0.57525

52 1 0.0580366 0.579532
52 2 0.0600325 0.567277
52 3 0.0604106 0.56936
52 4 0.0510945 0.572047
52 5 0.0249832 0.575833
52 6 -0.0103903 0.577865
52 7 -0.0498716 0.572784
52 8 -0.0919846 0.564248
52 9 -0.151109 0.562983
52 10 -0.155163 0.576986
52 11 -0.192945 0.566699
52 12 -0.190426 0.576513
52 13 -0.149834 0.576595
52 14 -0.138188 0.57498
52 15 -0.130853 0.57302
52 16 -0.104917 0.583213
52 17 -0.0769725 0.591997
52 18 -0.0325744 0.598011
52 19 0.0230781 0.587567
52 20 0.100645 0.57625
52 21 0.170472 0.552437
52 22 0.172663 0.56339
52 23 0.0217413 0.582335
52 24 -0.0375014 0.579425
52 25 -0.0116882 0.553895
52 26 0.00245535 0.570584
52 27 -0.0281456 0.583282
52 28 -0.0493205 0.573787
52 29 -0.0707117 0.565534
52 30 -0.0908469 0.554794
52 31 -0.102186 0.557285
52 32 -0.126084 0.57355
52 33 -0.149523 0.586157
52 34 -0.139584 0.584437
52 35 -0.0891125 0.58439
52 36 -0.0488477 0.587926
52 37 -0.0679377 0.581717
52 38 -0.0746937 0.574015
52 39 -0.104616 0.555537
52 40 -0.14015 0.552965
52 41 -0.162105 0.580719
52 42 -0.141693 0.575211
52 43 -0.140787 0.563857
52 44 -0.145517 0.558397
52 45 -0.137717 0.561702
52 46 -0.0944562 0.573014
52 47 -0.000140923 0.574876
52 48 0.173242 0.558041
52 49 0.337361 0.527977
52 50 0.396451 0.515382
52 51 0.565277 0.474374
52 52 1 7.29837e-08
52 53 0.525441 0.499293
52 54 0.22974 0.575766
52 55 0.0634372 0.588876
52 56 -0.036942 0.586413
52 57 -0.0881696 0.578141
52 58 -0.113808 0.57299
52 59 -0.126625 0.575433
52 60 -0.120075 0.582031
52 61 -0.0918428 0.587792
52 62 -0.0581883 0.581407
52 63 -0.0304298 0.571424
52 64 -0.00983051 0.569866
52 65 0.0134112 0.581164
52 66 0.0508938 0.592254
52 67 0.0821429 0.591215
52 68 0.0958642 0.584468
52 69 0.104838 0.578702
52 70 0.0947128 0.567631

53 1 0.0436543 0.575699
53 2 0.0488771 0.573353
53 3 0.046512 0.580799
53 4 0.0322643 0.585746
53 5 0.00630824 0.58474
53 6 -0.0313938 0.573593
53 7 -0.0722505 0.561952
53 8 -0.116849 0.546902
53 9 -0.165111 0.546954
53 10 -0.15236 0.57183
53 11 -0.170019 0.570361
53 12 -0.171087 0.571091
53 13 -0.136217 0.572203
53 14 -0.126451 0.567938
53 15 -0.117974 0.559846
53 16 -0.0884038 0.568575
53 17 -0.0537448 0.583587
53 18 -0.0118572 0.598884
53 19 0.0333231 0.598415
53 20 0.0929699 0.587712
53 21 0.106541 0.578015
53 22 0.0644592 0.591401
53 23 -0.0437596 0.597478
53 24 -0.0317234 0.588605
53 25 0.033337 0.552299
53 26 0.0793838 0.563488
53 27 0.00668461 0.573754
53 28 -0.0338735 0.572933
53 29 -0.0640691 0.567874
53 30 -0.0805642 0.564499
53 31 -0.0910435 0.564284
53 32 -0.11506 0.57691
53 33 -0.149442 0.588228
53 34 -0.152859 0.572615
53 35 -0.129921 0.573631
53 36 -0.092237 0.589906
53 37 -0.101738 0.581799
53 38 -0.0935724 0.574001
53 39 -0.111003 0.553668
53 40 -0.135837 0.555683
53 41 -0.14915 0.580019
53 42 -0.126627 0.585046
53 43 -0.117078 0.577523
53 44 -0.104451 0.573894
53 45 -0.0813818 0.575895
53 46 -0.0395346 0.578757
53 47 0.0416534 0.569573
53 48 0.172611 0.539926
53 49 0.255962 0.534751
53 50 0.186834 0.543421
53 51 0.281657 0.560606
53 52 0.525441 0.499293
53 53 1 7.31708e-08
53 54 0.47395 0.515385
53 55 0.20933 0.584376
53 56 0.0709948 0.593646
53 57 -0.0041625 0.57726
53 58 -0.0617203 0.566177
53 59 -0.0947698 0.562661
53 60 -0.103264 0.572566
53 61 -0.0901773 0.572899
53 62 -0.0681382 0.573262
53 63 -0.0561394 0.562204
53 64 -0.0538758 0.56259
53 65 -0.0335551 0.580118
53 66 0.00391936 0.590966
53 67 0.0367271 0.585782
53 68 0.0696102 0.57185
53 69 0.088024 0.561577
53 70 0.0838818 0.54725

54 1 0.00580988 0.573483
54 2 0.00837152 0.578418
54 3 -0.00126427 0.581757
54 4 -0.018487 0.581544
54 5 -0.041391 0.57322
54 6 -0.069431 0.563602
54 7 -0.09711 0.557936
54 8 -0.117244 0.55429
54 9 -0.135282 0.559897
54 10 -0.108056 0.57532
54 11 -0.10121 0.578248
54 12 -0.0974675 0.579391
54 13 -0.0567247 0.574788
54 14 -0.056463 0.567712
54 15 -0.0721037 0.560578
54 16 -0.0713867 0.56713
54 17 -0.0621008 0.576805
54 18 -0.045496 0.593279
54 19 -0.0198811 0.59995
54 20 0.0161371 0.59753
54 21 0.00979222 0.595125
54 22 -0.0268116 0.590537
54 23 -0.0643168 0.582859
54 24 -0.0240696 0.568224
54 25 0.0437051 0.557144
54 26 0.0977882 0.572871
54 27 0.0173195 0.570384
54 28 -0.0240696 0.568246
54 29 -0.053474 0.57516
54 30 -0.0532946 0.5784
54 31 -0.0502777 0.586415
54 32 -0.0634121 0.593628
54 33 -0.0928221 0.588769
54 34 -0.114626 0.573255
54 35 -0.12427 0.568912
54 36 -0.0823587 0.583119
54 37 -0.0813754 0.580678
54 38 -0.0642908 0.584517
54 39 -0.0727936 0.57781
54 40 -0.0850715 0.578922
54 41 -0.0962645 0.587584
54 42 -0.0858986 0.590886
54 43 -0.0777212 0.586158
54 44 -0.0529604 0.584299
54 45 -0.0119843 0.582094
54 46 0.0330968 0.577501
54 47 0.0949177 0.566822
54 48 0.128197 0.552569
54 49 0.122407 0.55887
54 50 0.022854 0.564276
54 51 0.0843181 0.585225
54 52 0.22974 0.575766
54 53 0.47395 0.515385
54 54 1 7.29601e-08
54 55 0.500264 0.491313
54 56 0.232482 0.566168
54 57 0.0888695 0.576301
54 58 0.00839699 0.572486
54 59 -0.0448759 0.573486
54 60 -0.068105 0.574411
54 61 -0.0655941 0.567979
54 62 -0.0616798 0.572017
54 63 -0.0541452 0.567328
54 64 -0.0617943 0.572545
54 65 -0.05708 0.583542
54 66 -0.0378702 0.589657
54 67 -0.0167975 0.585268
54 68 0.00469194 0.575132
54 69 0.0243129 0.567401
54 70 0.0338354 0.554739

55 1 -0.0105318 0.576345
55 2 -0.0113026 0.58275
55 3 -0.0324793 0.581506
55 4 -0.0603698 0.574691
55 5 -0.0821602 0.561846
55 6 -0.106064 0.55523
55 7 -0.123948 0.554178
55 8 -0.124644 0.55867
55 9 -0.112123 0.566385
55 10 -0.0712719 0.57951
55 11 -0.0382127 0.577917
55 12 -0.0256302 0.582983
55 13 0.0176716 0.574731
55 14 -0.00175295 0.567923
55 15 -0.035872 0.563952
55 16 -0.060315 0.572021
55 17 -0.0718044 0.581096
55 18 -0.0765977 0.593508
55 19 -0.0668203 0.59894
55 20 -0.0537384 0.593854
55 21 -0.062152 0.591419
55 22 -0.0885774 0.58232
55 23 -0.0853658 0.57548
55 24 -0.0544469 0.568456
55 25 0.00084903 0.558839
55 26 0.0493651 0.574809
55 27 -0.0167313 0.56567
55 28 -0.045354 0.563321
55 29 -0.0583218 0.571317
55 30 -0.0433365 0.57344
55 31 -0.0232764 0.582733
55 32 -0.0289325 0.592267
55 33 -0.0572155 0.594105
55 34 -0.0887387 0.58443
55 35 -0.118259 0.574873
55 36 -0.0736758 0.583096
55 37 -0.0538395 0.582688
55 38 -0.0312979 0.58554
55 39 -0.0335745 0.58241
55 40 -0.0382312 0.58627
55 41 -0.0474255 0.590487
55 42 -0.0531979 0.594241
55 43 -0.0434429 0.585929
55 44 -0.00119512 0.582544
55 45 0.0705149 0.57706
55 46 0.0991023 0.566987
55 47 0.129613 0.552261
55 48 0.100692 0.55297
55 49 0.0281779 0.564251
55 50 -0.0641701 0.560871
55 51 -0.0353112 0.584938
55 52 0.0634372 0.588876
55 53 0.20933 0.584376
55 54 0.500264 0.491313
55 55 1 7.28643e-08
55 56 0.526964 0.473424
55 57 0.238615 0.562419
55 58 0.0968164 0.575199
55 59 0.0131227 0.575119
55 60 -0.0269825 0.572779
55 61 -0.0391828 0.566709
55 62 -0.0437407 0.571715
55 63 -0.0400337 0.567341
55 64 -0.0565401 0.568158
55 65 -0.0650643 0.580081
55 66 -0.0605044 0.588433
55 67 -0.0572104 0.588646
55 68 -0.0420236 0.582569
55 69 -0.0233029 0.573628
55 70 -0.00601266 0.561325

56 1 -0.0278776 0.578236
56 2 -0.0372506 0.586891
56 3 -0.0642634 0.581084
56 4 -0.0938369 0.56904
56 5 -0.116869 0.555355
56 6 -0.134731 0.549439
56 7 -0.138948 0.555901
56 8 -0.119697 0.566882
56 9 -0.0816747 0.576226
56 10 -0.0245084 0.577276
56 11 0.0275031 0.573473
56 12 0.038325 0.579703
56 13 0.0461792 0.568966
56 14 0.0137762 0.563239
56 15 -0.0214783 0.571093
56 16 -0.0555663 0.580755
56 17 -0.0767888 0.587034
56 18 -0.0905416 0.590852
56 19 -0.0862799 0.590296
56 20 -0.0953033 0.58005
56 21 -0.119621 0.57851
56 22 -0.136816 0.571798
56 23 -0.0955212 0.570925
56 24 -0.0796554 0.572815
56 25 -0.0481533 0.561601
56 26 -0.00607064 0.570119
56 27 -0.0359482 0.559546
56 28 -0.037745 0.561204
56 29 -0.0406703 0.565775
56 30 -0.0239907 0.571064
56 31 -0.00623141 0.578092
56 32 -0.00794893 0.58551
56 33 -0.0384376 0.591733
56 34 -0.0659126 0.589738
56 35 -0.106014 0.581013
56 36 -0.0628757 0.581964
56 37 -0.0330509 0.577883
56 38 -0.00902541 0.581938
56 39 0.00679936 0.582888
56 40 0.00842219 0.586182
56 41 -0.00403342 0.589147
56 42 -0.0161366 0.590611
56 43 0.00238125 0.583136
56 44 0.062087 0.577794
56 45 0.130895 0.565827
56 46 0.136555 0.552214
56 47 0.135781 0.546309
56 48 0.0717381 0.558558
56 49 -0.032526 0.569862
56 50 -0.106496 0.561465
56 51 -0.107566 0.57865
56 52 -0.036942 0.586413
56 53 0.0709948 0.593646
56 54 0.232482 0.566168
56 55 0.526964 0.473424
56 56 1 7.32359e-08
56 57 0.535864 0.467728
56 58 0.258671 0.554101
56 59 0.106126 0.572916
56 60 0.0282046 0.569812
56 61 -0.00121638 0.565882
56 62 -0.017302 0.569385
56 63 -0.0249577 0.569809
56 64 -0.0565831 0.568132
56 65 -0.0751501 0.578505
56 66 -0.08613 0.58589
56 67 -0.098674 0.586223
56 68 -0.0934424 0.583618
56 69 -0.075547 0.579939
56 70 -0.0467283 0.568844

57 1 -0.0563613 0.580272
57 2 -0.0741116 0.585401
57 3 -0.106662 0.572251
57 4 -0.133527 0.556223
57 5 -0.146886 0.545856
57 6 -0.154154 0.549056
57 7 -0.135848 0.561996
57 8 -0.0969938 0.581434
57 9 -0.034704 0.589165
57 10 0.0425165 0.579873
57 11 0.112049 0.567572
57 12 0.110647 0.576744
57 13 0.056758 0.567689
57 14 0.0179327 0.568706
57 15 -0.0181505 0.577983
57 16 -0.056515 0.588642
57 17 -0.0829376 0.589542
57 18 -0.0957158 0.58416
57 19 -0.0980237 0.57829
57 20 -0.125156 0.569079
57 21 -0.158693 0.56587
57 22 -0.168426 0.556569
57 23 -0.105399 0.559019
57 24 -0.0955046 0.568022
57 25 -0.0755464 0.564456
57 26 -0.0302812 0.570509
57 27 -0.0373981 0.56246
57 28 -0.0248125 0.560331
57 29 -0.0189195 0.566708
57 30 -0.00572436 0.567934
57 31 0.00229853 0.576015
57 32 0.00339176 0.582086
57 33 -0.0204648 0.586328
57 34 -0.0415934 0.595564
57 35 -0.0868589 0.587476
57 36 -0.0545405 0.579206
57 37 -0.0198353 0.576737
57 38 0.00794424 0.581257
57 39 0.0411771 0.587778
57 40 0.0563971 0.586646
57 41 0.0491148 0.586774
57 42 0.0494204 0.581873
57 43 0.0913818 0.575722
57 44 0.148816 0.566121
57 45 0.160781 0.550893
57 46 0.155797 0.549016
57 47 0.128618 0.554081
57 48 0.0345775 0.572705
57 49 -0.0692354 0.578595
57 50 -0.124802 0.571824
57 51 -0.139396 0.579794
57 52 -0.0881696 0.578141
57 53 -0.0041625 0.57726
57 54 0.0888695 0.576301
57 55 0.238615 0.562419
57 56 0.535864 0.467728
57 57 1 7.26942e-08
57 58 0.547011 0.462847
57 59 0.259592 0.55659
57 60 0.119576 0.568041
57 61 0.0553688 0.567973
57 62 0.018761 0.571209
57 63 -0.00683583 0.573881
57 64 -0.0568979 0.571937
57 65 -0.0860127 0.575608
57 66 -0.108106 0.578983
57 67 -0.130305 0.584241
57 68 -0.141018 0.584102
57 69 -0.129501 0.587088
57 70 -0.0976443 0.581199

58 1 -0.0920786 0.580278
58 2 -0.11457 0.578403
58 3 -0.145709 0.560936
58 4 -0.160918 0.549973
58 5 -0.16209 0.549974
58 6 -0.15193 0.564214
58 7 -0.111841 0.579732
58 8 -0.0549704 0.593591
58 9 0.0287486 0.588079
58 10 0.127654 0.576632
58 11 0.209443 0.559327
58 12 0.185068 0.569063
58 13 0.0680324 0.572267
58 14 0.0172848 0.576691
58 15 -0.0226168 0.584766
58 16 -0.0590687 0.589898
58 17 -0.0794629 0.585395
58 18 -0.0967526 0.578912
58 19 -0.108232 0.57059
58 20 -0.145118 0.565371
58 21 -0.180496 0.560558
58 22 -0.180157 0.550941
58 23 -0.108461 0.553983
58 24 -0.0969706 0.560661
58 25 -0.0844677 0.565478
58 26 -0.0323456 0.58035
58 27 -0.019687 0.572374
58 28 0.000959696 0.566374
58 29 0.00444663 0.569482
58 30 0.0110149 0.568058
58 31 0.0173468 0.577018
58 32 0.0197605 0.58082
58 33 0.0102347 0.58091
58 34 -0.00741685 0.588737
58 35 -0.058616 0.586608
58 36 -0.0425473 0.57405
58 37 -0.00181576 0.578759
58 38 0.0294124 0.581161
58 39 0.0746496 0.586595
58 40 0.114855 0.578468
58 41 0.111352 0.578079
58 42 0.129277 0.56853
58 43 0.164463 0.560573
58 44 0.163392 0.550303
58 45 0.155089 0.549488
58 46 0.132796 0.558167
58 47 0.0827449 0.573895
58 48 -0.0156071 0.588825
58 49 -0.101339 0.583007
58 50 -0.134799 0.581534
58 51 -0.14777 0.578932
58 52 -0.113808 0.57299
58 53 -0.0617203 0.566177
58 54 0.00839699 0.572486
58 55 0.0968164 0.575199
58 56 0.258671 0.554101
58 57 0.547011 0.462847
58 58 1 7.29455e-08
58 59 0.532652 0.470603
58 60 0.257603 0.554545
58 61 0.134243 0.572744
58 62 0.0665823 0.573814
58 63 0.0115176 0.575167
58 64 -0.0549001 0.578527
58 65 -0.093448 0.573923
58 66 -0.12265 0.572136
58 67 -0.158586 0.573057
58 68 -0.179755 0.576174
58 69 -0.177496 0.580465
58 70 -0.143053 0.582494

59 1 -0.12159 0.576404
59 2 -0.145292 0.567299
59 3 -0.172053 0.551291
59 4 -0.17944 0.547772
59 5 -0.167929 0.557137
59 6 -0.135696 0.574193
59 7 -0.0733691 0.585502
59 8 -0.000714717 0.592713
59 9 0.102184 0.581852
59 10 0.228432 0.565508
59 11 0.29347 0.547544
59 12 0.239011 0.56443
59 13 0.0922333 0.579959
59 14 0.0356505 0.580689
59 15 -0.0094445 0.582623
59 16 -0.0496589 0.587156
59 17 -0.0741896 0.58097
59 18 -0.0948047 0.577478
59 19 -0.112219 0.572079
59 20 -0.148257 0.569531
59 21 -0.177442 0.561767
59 22 -0.18137 0.55384
59 23 -0.110749 0.554121
59 24 -0.0988481 0.554378
59 25 -0.0844867 0.566948
59 26 -0.0318425 0.586937
59 27 0.00499299 0.583753
59 28 0.0236527 0.571792
59 29 0.0226536 0.57429
59 30 0.018083 0.572822
59 31 0.0236371 0.579102
59 32 0.0355362 0.583899
59 33 0.0348702 0.580731
59 34 0.0284422 0.584589
59 35 -0.0128518 0.582959
59 36 -0.0169679 0.573821
59 37 0.0256338 0.580999
59 38 0.0517593 0.584379
59 39 0.104222 0.583469
59 40 0.171242 0.571545
59 41 0.173948 0.572256
59 42 0.179909 0.562666
59 43 0.173761 0.551307
59 44 0.154643 0.552556
59 45 0.117526 0.563922
59 46 0.0759062 0.573488
59 47 0.0220154 0.583687
59 48 -0.0585364 0.592298
59 49 -0.120477 0.581405
59 50 -0.139236 0.589432
59 51 -0.145176 0.584604
59 52 -0.126625 0.575433
59 53 -0.0947698 0.562661
59 54 -0.0448759 0.573486
59 55 0.0131227 0.575119
59 56 0.106126 0.572916
59 57 0.259592 0.55659
59 58 0.532652 0.470603
59 59 1 7.27769e-08
59 60 0.522154 0.475211
59 61 0.276516 0.557528
59 62 0.147946 0.573069
59 63 0.0528574 0.575581
59 64 -0.0318171 0.585633
59 65 -0.0850064 0.580321
59 66 -0.12636 0.574144
59 67 -0.176501 0.566862
59 68 -0.210197 0.568219
59 69 -0.215113 0.570242
59 70 -0.18446 0.574826

60 1 -0.1389 0.567924
60 2 -0.156375 0.551969
60 3 -0.172108 0.550798
60 4 -0.168273 0.560013
60 5 -0.14396 0.572897
60 6 -0.10212 0.581161
60 7 -0.0317768 0.583533
60 8 0.0450253 0.579528
60 9 0.155793 0.567791
60 10 0.315082 0.549772
60 11 0.320352 0.547415
60 12 0.257959 0.566383
60 13 0.120079 0.589362
60 14 0.0595917 0.588291
60 15 0.0101245 0.584627
60 16 -0.0328674 0.582393
60 17 -0.0653014 0.575784
60 18 -0.0893454 0.576652
60 19 -0.10813 0.574271
60 20 -0.140533 0.572104
60 21 -0.167742 0.55634
60 22 -0.173658 0.557258
60 23 -0.114425 0.563957
60 24 -0.104988 0.560301
60 25 -0.0905307 0.566583
60 26 -0.0414915 0.586456
60 27 -0.00257268 0.590527
60 28 0.014502 0.584118
60 29 0.011409 0.583188
60 30 0.0043641 0.573461
60 31 0.0192258 0.576153
60 32 0.0393955 0.580751
60 33 0.0546578 0.58034
60 34 0.0602209 0.578799
60 35 0.0201035 0.577051
60 36 -0.00733347 0.575363
60 37 0.0444236 0.577628
60 38 0.0720412 0.574458
60 39 0.129933 0.567837
60 40 0.198691 0.556078
60 41 0.209079 0.567212
60 42 0.188706 0.555396
60 43 0.145722 0.554989
60 44 0.110696 0.564394
60 45 0.0583076 0.574942
60 46 0.0145756 0.584945
60 47 -0.0297444 0.585147
60 48 -0.0848223 0.585451
60 49 -0.125918 0.576095
60 50 -0.129002 0.590076
60 51 -0.129509 0.585313
60 52 -0.120075 0.582031
60 53 -0.103264 0.572566
60 54 -0.068105 0.574411
60 55 -0.0269825 0.572779
60 56 0.0282046 0.569812
60 57 0.119576 0.568041
60 58 0.257603 0.554545
60 59 0.522154 0.475211
60 60 1 7.29333e-08
60 61 0.54874 0.467131
60 62 0.2725 0.561573
60 63 0.11235 0.579058
60 64 -0.000370454 0.586652
60 65 -0.074267 0.582151
60 66 -0.127108 0.57563
60 67 -0.182872 0.566374
60 68 -0.217115 0.564227
60 69 -0.22306 0.562965
60 70 -0.199194 0.569276

61 1 -0.128164 0.571288
61 2 -0.131424 0.55462
61 3 -0.139455 0.555693
61 4 -0.132604 0.568043
61 5 -0.105887 0.583141
61 6 -0.0599536 0.591568
61 7 0.00511925 0.589206
61 8 0.0677387 0.580056
61 9 0.15398 0.568303
61 10 0.296637 0.553098
61 11 0.243387 0.563387
61 12 0.195372 0.575251
61 13 0.0954201 0.594318
61 14 0.0462217 0.595526
61 15 0.00719831 0.588998
61 16 -0.02969 0.582086
61 17 -0.0591585 0.578155
61 18 -0.0844899 0.572666
61 19 -0.105326 0.566681
61 20 -0.128542 0.564843
61 21 -0.14365 0.550228
61 22 -0.141192 0.559608
61 23 -0.0957094 0.570776
61 24 -0.0985667 0.571137
61 25 -0.0970034 0.574542
61 26 -0.0524032 0.580767
61 27 -0.0337968 0.594878
61 28 -0.0222738 0.589438
61 29 -0.0234703 0.583156
61 30 -0.0268859 0.571534
61 31 -0.013874 0.567194
61 32 0.00956754 0.573726
61 33 0.0345497 0.578235
61 34 0.0513833 0.576578
61 35 0.0417207 0.577113
61 36 0.0121007 0.573206
61 37 0.0802299 0.572811
61 38 0.122361 0.565398
61 39 0.162717 0.553786
61 40 0.179646 0.547692
61 41 0.16197 0.567493
61 42 0.135574 0.555612
61 43 0.105273 0.556433
61 44 0.0699848 0.565096
61 45 0.0226331 0.578086
61 46 -0.00760483 0.588405
61 47 -0.0357944 0.591105
61 48 -0.068352 0.589153
61 49 -0.0949656 0.582396
61 50 -0.0924503 0.593876
61 51 -0.0943575 0.586498
61 52 -0.0918428 0.587792
61 53 -0.0901773 0.572899
61 54 -0.0655941 0.567979
61 55 -0.0391828 0.566709
61 56 -0.00121638 0.565882
61 57 0.0553688 0.567973
61 58 0.134243 0.572744
61 59 0.276516 0.557528
61 60 0.54874 0.467131
61 61 1 7.31267e-08
61 62 0.521103 0.484468
61 63 0.248395 0.566276
61 64 0.0816004 0.58289
61 65 -0.0308317 0.580758
61 66 -0.108302 0.573754
61 67 -0.171471 0.563975
61 68 -0.209188 0.562373
61 69 -0.217058 0.563342
61 70 -0.196815 0.575572

62 1 -0.0975105 0.575041
62 2 -0.0956599 0.563771
62 3 -0.103605 0.567751
62 4 -0.0999069 0.573695
62 5 -0.0727818 0.582431
62 6 -0.0236773 0.584449
62 7 0.0425887 0.580983
62 8 0.08796 0.574272
62 9 0.119447 0.574186
62 10 0.186175 0.566943
62 11 0.119395 0.577219
62 12 0.0946993 0.578391
62 13 0.0312474 0.590704
62 14 -0.000215455 0.587506
62 15 -0.0223509 0.581652
62 16 -0.0487589 0.577965
62 17 -0.071078 0.574259
62 18 -0.0909447 0.571361
62 19 -0.106742 0.565744
62 20 -0.116569 0.565376
62 21 -0.115328 0.559174
62 22 -0.0956894 0.570029
62 23 -0.0652934 0.576294
62 24 -0.0830148 0.57371
62 25 -0.0978649 0.575607
62 26 -0.0646472 0.575689
62 27 -0.0658831 0.586107
62 28 -0.0642033 0.586172
62 29 -0.0663793 0.582342
62 30 -0.0702105 0.574993
62 31 -0.0594179 0.573169
62 32 -0.0305098 0.57287
62 33 0.00938183 0.576381
62 34 0.050881 0.577758
62 35 0.0907918 0.573802
62 36 0.0778744 0.574535
62 37 0.16149 0.562285
62 38 0.212758 0.551862
62 39 0.225477 0.549049
62 40 0.158587 0.557785
62 41 0.0878146 0.572866
62 42 0.0583358 0.567517
62 43 0.0439637 0.56968
62 44 0.0286749 0.57333
62 45 0.0103212 0.581682
62 46 -0.00048683 0.585331
62 47 -0.00855597 0.583137
62 48 -0.0289883 0.578983
62 49 -0.045269 0.57744
62 50 -0.0447101 0.586323
62 51 -0.0510176 0.579013
62 52 -0.0581883 0.581407
62 53 -0.0681382 0.573262
62 54 -0.0616798 0.572017
62 55 -0.0437407 0.571715
62 56 -0.017302 0.569385
62 57 0.018761 0.571209
62 58 0.0665823 0.573814
62 59 0.147946 0.573069
62 60 0.2725 0.561573
62 61 0.521103 0.484468
62 62 1 7.29792e-08
62 63 0.506011 0.483486
62 64 0.250478 0.559189
62 65 0.0826667 0.578855
62 66 -0.0504336 0.576782
62 67 -0.150034 0.568029
62 68 -0.207202 0.562365
62 69 -0.221529 0.56042
62 70 -0.201019 0.570175

63 1 -0.0581804 0.578866
63 2 -0.066171 0.572866
63 3 -0.0822691 0.572052
63 4 -0.0844643 0.570945
63 5 -0.0592289 0.576133
63 6 -0.0101664 0.580938
63 7 0.0506425 0.58207
63 8 0.0898675 0.581543
63 9 0.0992013 0.582871
63 10 0.100849 0.572298
63 11 0.0252738 0.576645
63 12 0.0086787 0.57666
63 13 -0.0157467 0.587605
63 14 -0.0331957 0.585924
63 15 -0.0490894 0.586928
63 16 -0.0669845 0.580066
63 17 -0.0846394 0.573541
63 18 -0.106922 0.563343
63 19 -0.108383 0.555734
63 20 -0.1003 0.555108
63 21 -0.0722713 0.557749
63 22 -0.0345489 0.566609
63 23 -0.0184778 0.57124
63 24 -0.0545367 0.576173
63 25 -0.0850171 0.585338
63 26 -0.0751392 0.569296
63 27 -0.0922983 0.58086
63 28 -0.105392 0.583105
63 29 -0.115046 0.580573
63 30 -0.116231 0.574742
63 31 -0.102021 0.572282
63 32 -0.0606432 0.567225
63 33 0.00610313 0.570751
63 34 0.0767345 0.57474
63 35 0.15415 0.568231
63 36 0.184509 0.56002
63 37 0.261846 0.53762
63 38 0.283994 0.532629
63 39 0.247135 0.549835
63 40 0.117277 0.570522
63 41 0.0280974 0.570892
63 42 -0.0035129 0.565518
63 43 -0.012347 0.57024
63 44 -0.00582213 0.575591
63 45 0.00283034 0.580771
63 46 0.0106645 0.581537
63 47 0.0168283 0.578344
63 48 0.00849722 0.585756
63 49 0.00807802 0.585188
63 50 0.00548911 0.587017
63 51 -0.00805026 0.572518
63 52 -0.0304298 0.571424
63 53 -0.0561394 0.562204
63 54 -0.0541452 0.567328
63 55 -0.0400337 0.567341
63 56 -0.0249577 0.569809
63 57 -0.00683583 0.573881
63 58 0.0115176 0.575167
63 59 0.0528574 0.575581
63 60 0.11235 0.579058
63 61 0.248395 0.566276
63 62 0.506011 0.483486
63 63 1 7.27875e-08
63 64 0.507781 0.479009
63 65 0.229036 0.558456
63 66 0.023553 0.574058
63 67 -0.113937 0.570894
63 68 -0.192094 0.568417
63 69 -0.212426 0.569059
63 70 -0.190399 0.580965

64 1 -0.0532513 0.57705
64 2 -0.0763481 0.568509
64 3 -0.0953571 0.564505
64 4 -0.0854361 0.569158
64 5 -0.0312261 0.576899
64 6 0.0438555 0.583738
64 7 0.0938211 0.581597
64 8 0.141635 0.575437
64 9 0.127811 0.572605
64 10 0.0485659 0.579877
64 11 -0.0330609 0.582797
64 12 -0.0578287 0.579591
64 13 -0.0587827 0.582286
64 14 -0.069922 0.581634
64 15 -0.0832672 0.578232
64 16 -0.0948586 0.57398
64 17 -0.108393 0.567956
64 18 -0.111297 0.564624
64 19 -0.0910407 0.568194
64 20 -0.0583424 0.571916
64 21 -0.014074 0.575298
64 22 0.029923 0.573816
64 23 0.0330006 0.569788
64 24 -0.00888262 0.5675
64 25 -0.0481661 0.580325
64 26 -0.075682 0.582155
64 27 -0.0982748 0.579592
64 28 -0.126713 0.575265
64 29 -0.149031 0.575475
64 30 -0.159456 0.573923
64 31 -0.149575 0.574604
64 32 -0.100816 0.575209
64 33 0.00868517 0.57191
64 34 0.139691 0.566585
64 35 0.295106 0.536977
64 36 0.363983 0.515415
64 37 0.366411 0.520957
64 38 0.272783 0.549803
64 39 0.154724 0.576408
64 40 0.0249611 0.582236
64 41 -0.0452703 0.576028
64 42 -0.0440532 0.573715
64 43 -0.0324671 0.573748
64 44 -0.0131338 0.577165
64 45 0.00437432 0.578738
64 46 0.0166356 0.580053
64 47 0.0271613 0.58378
64 48 0.0366509 0.588599
64 49 0.0470532 0.581831
64 50 0.0459221 0.588233
64 51 0.0246568 0.578159
64 52 -0.00983051 0.569866
64 53 -0.0538758 0.56259
64 54 -0.0617943 0.572545
64 55 -0.0565401 0.568158
64 56 -0.0565831 0.568132
64 57 -0.0568979 0.571937
64 58 -0.0549001 0.578527
64 59 -0.0318171 0.585633
64 60 -0.000370454 0.586652
64 61 0.0816004 0.58289
64 62 0.250478 0.559189
64 63 0.507781 0.479009
64 64 1 7.28411e-08
64 65 0.518245 0.469972
64 66 0.188298 0.562004
64 67 -0.0151296 0.573832
64 68 -0.140669 0.569785
64 69 -0.195828 0.564882
64 70 -0.191363 0.571429

65 1 -0.0520866 0.572075
65 2 -0.0935651 0.566552
65 3 -0.105962 0.570758
65 4 -0.0710318 0.574024
65 5 0.00804122 0.573879
65 6 0.0728572 0.56831
65 7 0.1041 0.557547
65 8 0.146737 0.554854
65 9 0.0996941 0.570228
65 10 -0.00698181 0.582453
65 11 -0.0744253 0.58055
65 12 -0.10277 0.582079
65 13 -0.089043 0.581297
65 14 -0.100647 0.571109
65 15 -0.105425 0.565987
65 16 -0.100222 0.572238
65 17 -0.0933516 0.57443
65 18 -0.0751562 0.5818
65 19 -0.0438767 0.588892
65 20 -0.000597388 0.586618
65 21 0.0483715 0.582216
65 22 0.0840258 0.578619
65 23 0.0710238 0.574467
65 24 0.036126 0.567053
65 25 -0.00253301 0.570109
65 26 -0.0560303 0.581258
65 27 -0.0744455 0.575031
65 28 -0.109132 0.572306
65 29 -0.136629 0.573443
65 30 -0.159395 0.570723
65 31 -0.165433 0.57464
65 32 -0.137778 0.580039
65 33 -0.0430619 0.583461
65 34 0.0901041 0.577871
65 35 0.288545 0.539226
65 36 0.336542 0.529392
65 37 0.220028 0.557998
65 38 0.115559 0.575379
65 39 0.0190456 0.580811
65 40 -0.0679317 0.581298
65 41 -0.108185 0.584015
65 42 -0.0702066 0.585207
65 43 -0.0415257 0.579886
65 44 -0.0183223 0.580258
65 45 0.00402717 0.580223
65 46 0.0189242 0.577726
65 47 0.0315134 0.572362
65 48 0.0495593 0.569059
65 49 0.0651995 0.569783
65 50 0.0724918 0.577737
65 51 0.0517837 0.58453
65 52 0.0134112 0.581164
65 53 -0.0335551 0.580118
65 54 -0.05708 0.583542
65 55 -0.0650643 0.580081
65 56 -0.0751501 0.578505
65 57 -0.0860127 0.575608
65 58 -0.093448 0.573923
65 59 -0.0850064 0.580321
65 60 -0.074267 0.582151
65 61 -0.0308317 0.580758
65 62 0.0826667 0.578855
65 63 0.229036 0.558456
65 64 0.518245 0.469972
65 65 1 7.30356e-08
65 66 0.495579 0.483144
65 67 0.186504 0.570673
65 68 8.97279e-05 0.583247
65 69 -0.0996344 0.575422
65 70 -0.135233 0.566123

66 1 -0.0380811 0.572817
66 2 -0.0963752 0.570761
66 3 -0.0861484 0.575968
66 4 -0.0243407 0.574904
66 5 0.0564829 0.566071
66 6 0.09315 0.547448
66 7 0.0973756 0.544892
66 8 0.0776873 0.555868
66 9 -0.00790477 0.57466
66 10 -0.0898842 0.580239
66 11 -0.122541 0.577355
66 12 -0.134169 0.585833
66 13 -0.103838 0.575016
66 14 -0.107493 0.563511
66 15 -0.0950148 0.562144
66 16 -0.0735641 0.577456
66 17 -0.0440584 0.586463
66 18 -0.0132684 0.598615
66 19 0.0154448 0.600621
66 20 0.0519853 0.589272
66 21 0.0863247 0.581857
66 22 0.10797 0.576808
66 23 0.0777649 0.572579
66 24 0.0493608 0.566862
66 25 0.024693 0.557461
66 26 -0.0327366 0.578326
66 27 -0.0458523 0.570422
66 28 -0.0688601 0.56631
66 29 -0.0974546 0.571019
66 30 -0.124385 0.566117
66 31 -0.141906 0.573779
66 32 -0.152435 0.582048
66 33 -0.123994 0.591384
66 34 -0.0477585 0.589952
66 35 0.105803 0.576513
66 36 0.114511 0.577349
66 37 0.0369078 0.580253
66 38 -0.0151348 0.581825
66 39 -0.0680107 0.573697
66 40 -0.11325 0.579336
66 41 -0.127113 0.589964
66 42 -0.0818454 0.590506
66 43 -0.0525941 0.581933
66 44 -0.0310354 0.579394
66 45 -0.0166818 0.578273
66 46 0.00169389 0.577182
66 47 0.0237688 0.563954
66 48 0.0573437 0.553395
66 49 0.0751367 0.562464
66 50 0.0879476 0.571236
66 51 0.0784368 0.589433
66 52 0.0508938 0.592254
66 53 0.00391936 0.590966
66 54 -0.0378702 0.589657
66 55 -0.0605044 0.588433
66 56 -0.08613 0.58589
66 57 -0.108106 0.578983
66 58 -0.12265 0.572136
66 59 -0.12636 0.574144
66 60 -0.127108 0.57563
66 61 -0.108302 0.573754
66 62 -0.0504336 0.576782
66 63 0.023553 0.574058
66 64 0.188298 0.562004
66 65 0.495579 0.483144
66 66 1 7.26853e-08
66 67 0.537642 0.468414
66 68 0.228936 0.566031
66 69 0.058984 0.579648
66 70 -0.0344781 0.564928

67 1 -0.0191403 0.574048
67 2 -0.06663 0.575801
67 3 -0.0298697 0.580845
67 4 0.0280177 0.572639
67 5 0.0564755 0.552716
67 6 0.0747328 0.54294
67 7 0.051204 0.550502
67 8 -0.0143005 0.567759
67 9 -0.10234 0.58185
67 10 -0.16563 0.573444
67 11 -0.169868 0.569183
67 12 -0.154901 0.58636
67 13 -0.10545 0.576974
67 14 -0.0895244 0.565255
67 15 -0.0560751 0.569828
67 16 -0.0150066 0.587207
67 17 0.0240653 0.594685
67 18 0.0530387 0.599144
67 19 0.0692189 0.592051
67 20 0.0894852 0.578717
67 21 0.110752 0.572064
67 22 0.113218 0.569344
67 23 0.0715825 0.567146
67 24 0.0559822 0.5685
67 25 0.0368661 0.557135
67 26 -0.0198796 0.572543
67 27 -0.0280899 0.568133
67 28 -0.0400107 0.568338
67 29 -0.0560366 0.572585
67 30 -0.079843 0.569301
67 31 -0.10062 0.573571
67 32 -0.131992 0.580047
67 33 -0.148722 0.587557
67 34 -0.131146 0.594053
67 35 -0.0487126 0.587782
67 36 -0.037593 0.582796
67 37 -0.0852242 0.569706
67 38 -0.102586 0.569519
67 39 -0.123029 0.566987
67 40 -0.139231 0.5777
67 41 -0.132931 0.590928
67 42 -0.102459 0.586071
67 43 -0.0826885 0.578042
67 44 -0.0689062 0.574592
67 45 -0.0521326 0.575886
67 46 -0.03267 0.573727
67 47 0.000993235 0.556161
67 48 0.0475785 0.553079
67 49 0.0788649 0.56518
67 50 0.093976 0.574071
67 51 0.0969309 0.590806
67 52 0.0821429 0.591215
67 53 0.0367271 0.585782
67 54 -0.0167975 0.585268
67 55 -0.0572104 0.588646
67 56 -0.098674 0.586223
67 57 -0.130305 0.584241
67 58 -0.158586 0.573057
67 59 -0.176501 0.566862
67 60 -0.182872 0.566374
67 61 -0.171471 0.563975
67 62 -0.150034 0.568029
67 63 -0.113937 0.570894
67 64 -0.0151296 0.573832
67 65 0.186504 0.570673
67 66 0.537642 0.468414
67 67 1 7.31911e-08
67 68 0.564828 0.456906
67 69 0.276226 0.55736
67 70 0.102797 0.572409

68 1 0.00988367 0.578611
68 2 -0.00952778 0.583401
68 3 0.0307639 0.577192
68 4 0.0550527 0.558004
68 5 0.0544586 0.546404
68 6 0.033326 0.552234
68 7 -0.0155433 0.566205
68 8 -0.088616 0.581353
68 9 -0.157399 0.586229
68 10 -0.212931 0.563273
68 11 -0.198859 0.560226
68 12 -0.16686 0.582048
68 13 -0.0995344 0.577318
68 14 -0.0660046 0.571991
68 15 -0.0131371 0.581641
68 16 0.0346191 0.595381
68 17 0.0714723 0.593824
68 18 0.0909738 0.58825
68 19 0.095798 0.578032
68 20 0.106824 0.563307
68 21 0.111746 0.560777
68 22 0.101245 0.56051
68 23 0.0507626 0.55845
68 24 0.0410018 0.570767
68 25 0.0310322 0.568387
68 26 -0.0136578 0.567855
68 27 -0.0247367 0.570691
68 28 -0.0297003 0.568185
68 29 -0.0335282 0.57267
68 30 -0.0427805 0.567256
68 31 -0.0616958 0.571394
68 32 -0.100292 0.575682
68 33 -0.138862 0.581006
68 34 -0.162148 0.591202
68 35 -0.145017 0.586869
68 36 -0.122518 0.570933
68 37 -0.157015 0.557802
68 38 -0.155304 0.561124
68 39 -0.160784 0.563545
68 40 -0.160581 0.572163
68 41 -0.140476 0.584365
68 42 -0.126645 0.574476
68 43 -0.111494 0.568472
68 44 -0.102998 0.568515
68 45 -0.0826888 0.571567
68 46 -0.0560584 0.57076
68 47 -0.0144328 0.559766
68 48 0.0371965 0.564973
68 49 0.0779384 0.576843
68 50 0.0938735 0.583471
68 51 0.102771 0.589577
68 52 0.0958642 0.584468
68 53 0.0696102 0.57185
68 54 0.00469194 0.575132
68 55 -0.0420236 0.582569
68 56 -0.0934424 0.583618
68 57 -0.141018 0.584102
68 58 -0.179755 0.576174
68 59 -0.210197 0.568219
68 60 -0.217115 0.564227
68 61 -0.209188 0.562373
68 62 -0.207202 0.562365
68 63 -0.192094 0.568417
68 64 -0.140669 0.569785
68 65 8.97279e-05 0.583247
68 66 0.228936 0.566031
68 67 0.564828 0.456906
68 68 1 7.30967e-08
68 69 0.595528 0.444265
68 70 0.311034 0.553506

69 1 0.0490968 0.582203
69 2 0.0524553 0.585082
69 3 0.0790808 0.564265
69 4 0.0773751 0.548521
69 5 0.0414568 0.551533
69 6 -0.0157641 0.565938
69 7 -0.0744024 0.57805
69 8 -0.128667 0.589715
69 9 -0.175356 0.588607
69 10 -0.227424 0.558097
69 11 -0.206919 0.553289
69 12 -0.171276 0.576103
69 13 -0.0898219 0.578095
69 14 -0.0376497 0.579768
69 15 0.0183075 0.593354
69 16 0.0645269 0.600979
69 17 0.0944184 0.593364
69 18 0.0990055 0.576881
69 19 0.0924998 0.561556
69 20 0.0984421 0.551715
69 21 0.0960551 0.55356
69 22 0.0789396 0.55239
69 23 0.0287858 0.556026
69 24 0.0170857 0.574537
69 25 0.0144093 0.576918
69 26 -0.0164028 0.565197
69 27 -0.0327179 0.572978
69 28 -0.0357778 0.568025
69 29 -0.0267089 0.569515
69 30 -0.0261135 0.564488
69 31 -0.0394477 0.568742
69 32 -0.0734897 0.568711
69 33 -0.118459 0.572812
69 34 -0.161721 0.589512
69 35 -0.185302 0.579271
69 36 -0.158448 0.561851
69 37 -0.189271 0.551724
69 38 -0.178684 0.558376
69 39 -0.174769 0.566785
69 40 -0.167145 0.572909
69 41 -0.146875 0.576478
69 42 -0.140202 0.561103
69 43 -0.129348 0.556442
69 44 -0.120665 0.558881
69 45 -0.102199 0.56518
69 46 -0.0698967 0.567821
69 47 -0.0201008 0.567828
69 48 0.0349878 0.582069
69 49 0.0772828 0.586777
69 50 0.0896947 0.590816
69 51 0.105177 0.586454
69 52 0.104838 0.578702
69 53 0.088024 0.561577
69 54 0.0243129 0.567401
69 55 -0.0233029 0.573628
69 56 -0.075547 0.579939
69 57 -0.129501 0.587088
69 58 -0.177496 0.580465
69 59 -0.215113 0.570242
69 60 -0.22306 0.562965
69 61 -0.217058 0.563342
69 62 -0.221529 0.56042
69 63 -0.212426 0.569059
69 64 -0.195828 0.564882
69 65 -0.0996344 0.575422
69 66 0.058984 0.579648
69 67 0.276226 0.55736
69 68 0.595528 0.444265
69 69 1 7.30882e-08
69 70 0.635243 0.424448

70 1 0.105908 0.575604
70 2 0.103808 0.570531
70 3 0.0929633 0.559598
70 4 0.0553567 0.558632
70 5 -0.00665528 0.568595
70 6 -0.0666449 0.581573
70 7 -0.108618 0.588921
70 8 -0.138788 0.597809
70 9 -0.16123 0.594051
70 10 -0.201217 0.561485
70 11 -0.173732 0.559167
70 12 -0.150821 0.573495
70 13 -0.0712005 0.586069
70 14 -0.0164117 0.59058
70 15 0.0281644 0.599445
70 16 0.0590603 0.598511
70 17 0.0778139 0.585715
70 18 0.0790021 0.563111
70 19 0.0661532 0.546391
70 20 0.0680968 0.542854
70 21 0.0706767 0.548627
70 22 0.0594179 0.552093
70 23 0.017102 0.556515
70 24 0.00274624 0.577912
70 25 0.00117345 0.593844
70 26 -0.0171132 0.570228
70 27 -0.0453515 0.581813
70 28 -0.0461026 0.577285
70 29 -0.0360033 0.576922
70 30 -0.0305907 0.571522
70 31 -0.039365 0.566978
70 32 -0.0604542 0.559612
70 33 -0.0973704 0.561572
70 34 -0.139265 0.580343
70 35 -0.184603 0.571355
70 36 -0.157545 0.551043
70 37 -0.182629 0.548348
70 38 -0.166157 0.556359
70 39 -0.160584 0.568732
70 40 -0.154273 0.568562
70 41 -0.136787 0.562173
70 42 -0.133321 0.547613
70 43 -0.125429 0.549865
70 44 -0.114819 0.560591
70 45 -0.0881184 0.569071
70 46 -0.056692 0.576253
70 47 -0.00986169 0.581218
70 48 0.0343519 0.596887
70 49 0.0728865 0.594746
70 50 0.0801655 0.597131
70 51 0.0926789 0.57525
70 52 0.0947128 0.567631
70 53 0.0838818 0.54725
70 54 0.0338354 0.554739
70 55 -0.00601266 0.561325
70 56 -0.0467283 0.568844
70 57 -0.0976443 0.581199
70 58 -0.143053 0.582494
70 59 -0.18446 0.574826
70 60 -0.199194 0.569276
70 61 -0.196815 0.575572
70 62 -0.201019 0.570175
70 63 -0.190399 0.580965
70 64 -0.191363 0.571429
70 65 -0.135233 0.566123
70 66 -0.0344781 0.564928
70 67 0.102797 0.572409
70 68 0.311034 0.553506
70 69 0.635243 0.424448
70 70 1 7.27545e-08
