# Supplementary material for: Potential effects of metal ion induced two-state allostery on the regulatory mechanism of add adenine riboswitch
Source: Commun Biol. 2022 Oct 22;5:1120. doi: 10.1038/s42003-022-04096-z (PMC9588036; doi:10.1038/s42003-022-04096-z)
Supplement: Supplementary file 5 — Supplementary Data 2 [file 42003_2022_4096_MOESM5_ESM.zip › Supplementary Data 2/fig8_data/pp_v_cos_kf0.3_2.txt]

1 1 1 7.3187e-08
1 2 0.621091 0.418634
1 3 0.322761 0.529015
1 4 0.108493 0.562634
1 5 -0.0187871 0.572143
1 6 -0.08302 0.575597
1 7 -0.108448 0.579082
1 8 -0.112012 0.577867
1 9 -0.113351 0.576623
1 10 -0.135897 0.57107
1 11 -0.132437 0.570795
1 12 -0.116542 0.569254
1 13 -0.0600774 0.5711
1 14 -0.0225744 0.578336
1 15 0.00243361 0.58048
1 16 0.00871723 0.580087
1 17 0.00874276 0.579373
1 18 -8.11028e-05 0.575315
1 19 -0.00716424 0.574057
1 20 -0.00515649 0.576159
1 21 0.0114422 0.576381
1 22 0.018646 0.575044
1 23 0.0010756 0.575263
1 24 -0.0328271 0.57686
1 25 -0.0457497 0.574962
1 26 -0.0595154 0.574889
1 27 -0.100045 0.574655
1 28 -0.102386 0.570115
1 29 -0.0989037 0.566424
1 30 -0.0907969 0.566328
1 31 -0.0859069 0.565003
1 32 -0.0880518 0.569057
1 33 -0.0936289 0.571778
1 34 -0.102603 0.574339
1 35 -0.104735 0.572902
1 36 -0.0892316 0.577011
1 37 -0.100337 0.580694
1 38 -0.100205 0.579467
1 39 -0.115856 0.576885
1 40 -0.127867 0.56685
1 41 -0.122178 0.56972
1 42 -0.125742 0.568784
1 43 -0.112471 0.568694
1 44 -0.0917838 0.567697
1 45 -0.063074 0.569107
1 46 -0.0237979 0.57294
1 47 0.0141501 0.58103
1 48 0.0433335 0.581754
1 49 0.0567631 0.577903
1 50 0.0615287 0.575782
1 51 0.0578072 0.577163
1 52 0.0545778 0.576982
1 53 0.0367753 0.575546
1 54 -0.00248354 0.572768
1 55 -0.0108475 0.574703
1 56 -0.0264794 0.576889
1 57 -0.0587803 0.575589
1 58 -0.089391 0.578251
1 59 -0.118364 0.574151
1 60 -0.133057 0.571507
1 61 -0.123322 0.571442
1 62 -0.10376 0.572339
1 63 -0.0674134 0.578283
1 64 -0.054662 0.577921
1 65 -0.038606 0.574517
1 66 -0.035639 0.573996
1 67 -0.0266204 0.571942
1 68 -0.00449143 0.578595
1 69 0.0330925 0.585409
1 70 0.0962285 0.58095

2 1 0.621091 0.418634
2 2 1 7.27793e-08
2 3 0.631238 0.406584
2 4 0.311772 0.52902
2 5 0.0997855 0.555639
2 6 -0.0245417 0.5595
2 7 -0.0897701 0.566695
2 8 -0.11427 0.572585
2 9 -0.125676 0.572428
2 10 -0.149358 0.568405
2 11 -0.149643 0.564579
2 12 -0.129226 0.56549
2 13 -0.0620137 0.564022
2 14 -0.0133156 0.568116
2 15 0.026129 0.571841
2 16 0.0363664 0.577545
2 17 0.0366331 0.579113
2 18 0.0191664 0.576168
2 19 0.00326494 0.578544
2 20 -0.00841524 0.579291
2 21 -0.00692758 0.585034
2 22 -0.0104849 0.575703
2 23 -0.0290139 0.571194
2 24 -0.0632834 0.572232
2 25 -0.0674855 0.572208
2 26 -0.0704915 0.573526
2 27 -0.106251 0.563246
2 28 -0.0973801 0.562402
2 29 -0.0847952 0.56623
2 30 -0.0682547 0.573956
2 31 -0.0579996 0.575458
2 32 -0.0591898 0.576473
2 33 -0.0795538 0.574023
2 34 -0.105257 0.57529
2 35 -0.119071 0.571181
2 36 -0.107013 0.573143
2 37 -0.112276 0.578271
2 38 -0.111326 0.581703
2 39 -0.124711 0.581447
2 40 -0.136061 0.578318
2 41 -0.127439 0.572358
2 42 -0.143978 0.571005
2 43 -0.140337 0.572853
2 44 -0.12638 0.570896
2 45 -0.104234 0.569372
2 46 -0.0618795 0.567489
2 47 -0.0181391 0.571445
2 48 0.0146331 0.573346
2 49 0.0377749 0.574346
2 50 0.048542 0.568367
2 51 0.0535148 0.568718
2 52 0.0547675 0.56839
2 53 0.0408333 0.575256
2 54 -0.00639114 0.578392
2 55 -0.0196059 0.581973
2 56 -0.0397882 0.585083
2 57 -0.0804341 0.581963
2 58 -0.113385 0.578944
2 59 -0.141037 0.569477
2 60 -0.150023 0.563118
2 61 -0.133628 0.557919
2 62 -0.109642 0.567672
2 63 -0.0848 0.572705
2 64 -0.0804122 0.57149
2 65 -0.0800771 0.572716
2 66 -0.079926 0.57632
2 67 -0.0545943 0.57956
2 68 -0.0037 0.586144
2 69 0.0507237 0.586815
2 70 0.098598 0.572254

3 1 0.322761 0.529015
3 2 0.631238 0.406584
3 3 1 7.30056e-08
3 4 0.595574 0.432945
3 5 0.286932 0.536862
3 6 0.0956918 0.557045
3 7 -0.0185196 0.559478
3 8 -0.0829901 0.560425
3 9 -0.121675 0.563793
3 10 -0.149452 0.563182
3 11 -0.160031 0.565657
3 12 -0.137357 0.565236
3 13 -0.0730552 0.56809
3 14 -0.0172874 0.568663
3 15 0.0289154 0.567541
3 16 0.0486618 0.569771
3 17 0.0592923 0.573977
3 18 0.0444218 0.57453
3 19 0.0237655 0.580041
3 20 0.00510245 0.57898
3 21 -0.00506914 0.585465
3 22 -0.0272432 0.583075
3 23 -0.0489781 0.580199
3 24 -0.0743101 0.576739
3 25 -0.0750503 0.572867
3 26 -0.0752414 0.568535
3 27 -0.0944256 0.563742
3 28 -0.0760346 0.57073
3 29 -0.0541491 0.576505
3 30 -0.0351917 0.581929
3 31 -0.0245499 0.580881
3 32 -0.0324722 0.577748
3 33 -0.065946 0.572751
3 34 -0.108848 0.568812
3 35 -0.119636 0.568009
3 36 -0.117846 0.572484
3 37 -0.121257 0.57074
3 38 -0.117305 0.572296
3 39 -0.12464 0.571935
3 40 -0.129942 0.576934
3 41 -0.118858 0.572226
3 42 -0.140302 0.574227
3 43 -0.146259 0.576329
3 44 -0.148758 0.576141
3 45 -0.138534 0.573351
3 46 -0.105645 0.571688
3 47 -0.0640943 0.567098
3 48 -0.0227371 0.564107
3 49 0.0118051 0.569335
3 50 0.0312128 0.567386
3 51 0.0453847 0.568148
3 52 0.0505871 0.570328
3 53 0.0344785 0.580422
3 54 -0.0196985 0.580876
3 55 -0.0393818 0.580313
3 56 -0.0663067 0.579303
3 57 -0.110634 0.571714
3 58 -0.141809 0.566134
3 59 -0.157908 0.558043
3 60 -0.153446 0.561298
3 61 -0.13541 0.563609
3 62 -0.113666 0.572726
3 63 -0.097825 0.573054
3 64 -0.0960598 0.569972
3 65 -0.0945706 0.573049
3 66 -0.074822 0.577955
3 67 -0.0164231 0.581988
3 68 0.0415714 0.578048
3 69 0.0870461 0.565064
3 70 0.0971118 0.559553

4 1 0.108493 0.562634
4 2 0.311772 0.52902
4 3 0.595574 0.432945
4 4 1 7.2532e-08
4 5 0.580201 0.440977
4 6 0.279687 0.543005
4 7 0.0918895 0.56076
4 8 -0.022606 0.556576
4 9 -0.0915117 0.55981
4 10 -0.128019 0.563256
4 11 -0.153379 0.569334
4 12 -0.134176 0.568152
4 13 -0.0826841 0.576208
4 14 -0.0340634 0.577256
4 15 0.0162249 0.569923
4 16 0.0498183 0.564063
4 17 0.0652289 0.566433
4 18 0.0606268 0.570646
4 19 0.0418342 0.577531
4 20 0.0207566 0.578174
4 21 0.000224817 0.580194
4 22 -0.0318107 0.586785
4 23 -0.0558163 0.589488
4 24 -0.0704475 0.581106
4 25 -0.0700129 0.579159
4 26 -0.0751175 0.570878
4 27 -0.0726555 0.576607
4 28 -0.0452176 0.584222
4 29 -0.0186893 0.586044
4 30 -0.00051289 0.58521
4 31 0.0068325 0.579395
4 32 -0.0139669 0.574301
4 33 -0.0450102 0.569078
4 34 -0.0880963 0.562773
4 35 -0.0837868 0.567146
4 36 -0.099199 0.574463
4 37 -0.114607 0.571562
4 38 -0.118039 0.567802
4 39 -0.116696 0.564037
4 40 -0.115097 0.570025
4 41 -0.102302 0.57033
4 42 -0.117838 0.572362
4 43 -0.131449 0.574535
4 44 -0.143956 0.576993
4 45 -0.151535 0.57684
4 46 -0.132783 0.578112
4 47 -0.101345 0.572128
4 48 -0.0580634 0.567755
4 49 -0.0145298 0.571124
4 50 0.0110992 0.570049
4 51 0.0300146 0.569031
4 52 0.0335119 0.572767
4 53 0.0196314 0.583693
4 54 -0.0382518 0.579465
4 55 -0.0664735 0.57219
4 56 -0.0999729 0.568554
4 57 -0.135459 0.559259
4 58 -0.158383 0.553881
4 59 -0.162031 0.556423
4 60 -0.144245 0.567858
4 61 -0.12369 0.572895
4 62 -0.107205 0.57752
4 63 -0.096959 0.573478
4 64 -0.0896868 0.571555
4 65 -0.0613447 0.572867
4 66 -0.00965506 0.575561
4 67 0.047807 0.572279
4 68 0.0690165 0.55533
4 69 0.0903969 0.548993
4 70 0.0651401 0.559048

5 1 -0.0187871 0.572143
5 2 0.0997855 0.555639
5 3 0.286932 0.536862
5 4 0.580201 0.440977
5 5 1 7.30919e-08
5 6 0.576504 0.446423
5 7 0.265047 0.552114
5 8 0.0801647 0.561834
5 9 -0.029306 0.563471
5 10 -0.0794259 0.567224
5 11 -0.122407 0.573594
5 12 -0.111957 0.571735
5 13 -0.0819562 0.582748
5 14 -0.0510635 0.586432
5 15 -0.00670878 0.57582
5 16 0.0358612 0.56554
5 17 0.0626388 0.561484
5 18 0.0670707 0.563817
5 19 0.0522071 0.567338
5 20 0.0304522 0.574483
5 21 0.00709258 0.572338
5 22 -0.0327624 0.582396
5 23 -0.0565629 0.589775
5 24 -0.0567791 0.580838
5 25 -0.0555846 0.584417
5 26 -0.0668736 0.576383
5 27 -0.0490021 0.589267
5 28 -0.0176626 0.591295
5 29 0.00495274 0.588502
5 30 0.0172721 0.583674
5 31 0.0143136 0.575925
5 32 -0.00247565 0.570138
5 33 -0.0262687 0.563806
5 34 -0.0512921 0.55812
5 35 -0.0210791 0.566169
5 36 -0.0590002 0.578982
5 37 -0.0840482 0.573355
5 38 -0.0997938 0.570568
5 39 -0.103866 0.56239
5 40 -0.0960778 0.558781
5 41 -0.0798842 0.567384
5 42 -0.0888049 0.564077
5 43 -0.110171 0.569754
5 44 -0.130423 0.572482
5 45 -0.151868 0.57503
5 46 -0.148381 0.579211
5 47 -0.129892 0.585078
5 48 -0.0902495 0.580782
5 49 -0.0460961 0.577459
5 50 -0.0125567 0.578713
5 51 0.0142627 0.571812
5 52 0.0105251 0.576099
5 53 -0.00631201 0.579428
5 54 -0.0579756 0.573823
5 55 -0.094355 0.561666
5 56 -0.127421 0.556132
5 57 -0.151398 0.550129
5 58 -0.165606 0.553975
5 59 -0.159141 0.563029
5 60 -0.128041 0.575621
5 61 -0.102808 0.584108
5 62 -0.0847515 0.580932
5 63 -0.0680011 0.576421
5 64 -0.0375315 0.577005
5 65 0.0150305 0.574511
5 66 0.0697438 0.566698
5 67 0.0784958 0.550166
5 68 0.0739522 0.543416
5 69 0.0594905 0.552769
5 70 0.00917818 0.568556

6 1 -0.08302 0.575597
6 2 -0.0245417 0.5595
6 3 0.0956918 0.557045
6 4 0.279687 0.543005
6 5 0.576504 0.446423
6 6 1 7.30128e-08
6 7 0.541509 0.466898
6 8 0.23415 0.556464
6 9 0.0648982 0.568272
6 10 -0.00156263 0.572992
6 11 -0.0663167 0.577493
6 12 -0.0763761 0.56895
6 13 -0.0718709 0.58458
6 14 -0.0691978 0.591272
6 15 -0.0420045 0.588383
6 16 0.000766182 0.576754
6 17 0.0355008 0.564507
6 18 0.050738 0.560057
6 19 0.0468048 0.558655
6 20 0.0345551 0.569118
6 21 0.0124347 0.564783
6 22 -0.0222544 0.574044
6 23 -0.0382942 0.581353
6 24 -0.032549 0.579567
6 25 -0.0364788 0.588109
6 26 -0.0571596 0.581345
6 27 -0.0200123 0.594335
6 28 0.00596049 0.589458
6 29 0.0153772 0.582333
6 30 0.0175118 0.576073
6 31 0.00780619 0.56804
6 32 -0.00542486 0.56191
6 33 -0.0100799 0.559116
6 34 0.00386626 0.560586
6 35 0.0645876 0.567707
6 36 -0.00145024 0.576113
6 37 -0.037823 0.579812
6 38 -0.0673025 0.577235
6 39 -0.0789238 0.568857
6 40 -0.0717536 0.559814
6 41 -0.0606397 0.562172
6 42 -0.0523247 0.557791
6 43 -0.0693375 0.56527
6 44 -0.0949505 0.568698
6 45 -0.127623 0.569879
6 46 -0.14142 0.577813
6 47 -0.138873 0.591689
6 48 -0.105637 0.595424
6 49 -0.0660289 0.586834
6 50 -0.0309009 0.585726
6 51 -0.01031 0.577974
6 52 -0.0184919 0.576509
6 53 -0.04047 0.568834
6 54 -0.0756813 0.565366
6 55 -0.111131 0.553921
6 56 -0.139852 0.550415
6 57 -0.152447 0.553622
6 58 -0.147832 0.56414
6 59 -0.126084 0.57457
6 60 -0.0847873 0.584808
6 61 -0.0628092 0.588461
6 62 -0.0416257 0.581508
6 63 -0.0163127 0.578673
6 64 0.0406086 0.581909
6 65 0.0835091 0.567966
6 66 0.102613 0.549259
6 67 0.0886527 0.544865
6 68 0.0451203 0.55398
6 69 -0.00137507 0.566339
6 70 -0.0530278 0.58397

7 1 -0.108448 0.579082
7 2 -0.0897701 0.566695
7 3 -0.0185196 0.559478
7 4 0.0918895 0.56076
7 5 0.265047 0.552114
7 6 0.541509 0.466898
7 7 1 7.30931e-08
7 8 0.49913 0.491272
7 9 0.210098 0.564491
7 10 0.121254 0.571755
7 11 0.0270409 0.572121
7 12 -0.0176541 0.566105
7 13 -0.0443267 0.577
7 14 -0.0819895 0.588045
7 15 -0.0827441 0.589879
7 16 -0.052337 0.579981
7 17 -0.0165502 0.570841
7 18 0.010819 0.56103
7 19 0.021002 0.556654
7 20 0.0150911 0.566565
7 21 0.00570117 0.563072
7 22 -0.0185369 0.562703
7 23 -0.0211768 0.569596
7 24 -0.01145 0.578935
7 25 -0.0233975 0.587948
7 26 -0.0530096 0.581457
7 27 -0.00983698 0.587925
7 28 0.00671406 0.580015
7 29 0.00556915 0.572581
7 30 -0.0015372 0.568812
7 31 -0.0139813 0.563661
7 32 -0.00925965 0.559952
7 33 0.0312346 0.56142
7 34 0.0983715 0.564861
7 35 0.176445 0.564113
7 36 0.0697033 0.572072
7 37 0.0247589 0.587317
7 38 -0.0228578 0.585151
7 39 -0.0394034 0.581528
7 40 -0.0354458 0.565939
7 41 -0.0263682 0.55772
7 42 -0.0107478 0.556396
7 43 -0.0226816 0.563211
7 44 -0.049793 0.56502
7 45 -0.0862313 0.565232
7 46 -0.109972 0.569098
7 47 -0.12501 0.590005
7 48 -0.108285 0.600647
7 49 -0.0773448 0.590789
7 50 -0.0462398 0.585809
7 51 -0.0375608 0.577124
7 52 -0.0528306 0.571882
7 53 -0.0766232 0.558165
7 54 -0.0964795 0.558028
7 55 -0.122879 0.555911
7 56 -0.139364 0.557415
7 57 -0.13309 0.566711
7 58 -0.110525 0.578623
7 59 -0.0697688 0.58415
7 60 -0.0224803 0.58229
7 61 0.00130027 0.582667
7 62 0.0278283 0.577013
7 63 0.0578154 0.579619
7 64 0.0961183 0.580198
7 65 0.103176 0.557466
7 66 0.0887876 0.546468
7 67 0.0486201 0.553421
7 68 -0.0138357 0.569595
7 69 -0.0659588 0.583165
7 70 -0.0996473 0.592063

8 1 -0.112012 0.577867
8 2 -0.11427 0.572585
8 3 -0.0829901 0.560425
8 4 -0.022606 0.556576
8 5 0.0801647 0.561834
8 6 0.23415 0.556464
8 7 0.49913 0.491272
8 8 1 7.28805e-08
8 9 0.489358 0.501851
8 10 0.296308 0.549169
8 11 0.162592 0.561175
8 12 0.0759245 0.567976
8 13 0.0244895 0.572246
8 14 -0.0543617 0.582586
8 15 -0.0983597 0.5903
8 16 -0.0975487 0.586868
8 17 -0.082651 0.579133
8 18 -0.0550069 0.564424
8 19 -0.0332216 0.558012
8 20 -0.0259343 0.562431
8 21 -0.025611 0.564804
8 22 -0.031895 0.556695
8 23 -0.0163306 0.556555
8 24 -0.0130918 0.573226
8 25 -0.0326824 0.585014
8 26 -0.06468 0.575657
8 27 -0.018262 0.576547
8 28 -0.00678363 0.568932
8 29 -0.0149821 0.565547
8 30 -0.0273113 0.56737
8 31 -0.0297186 0.569154
8 32 0.00728742 0.569205
8 33 0.108779 0.565486
8 34 0.238009 0.558146
8 35 0.295592 0.546765
8 36 0.14941 0.558119
8 37 0.0889507 0.580698
8 38 0.025606 0.585554
8 39 0.00753557 0.592769
8 40 0.0212337 0.583108
8 41 0.0280825 0.565857
8 42 0.0324555 0.562698
8 43 0.0213215 0.56598
8 44 -0.00470213 0.565877
8 45 -0.0469458 0.563087
8 46 -0.0812146 0.563747
8 47 -0.110511 0.578682
8 48 -0.11437 0.591716
8 49 -0.0964958 0.587287
8 50 -0.0653639 0.584028
8 51 -0.0692683 0.577386
8 52 -0.0921298 0.567847
8 53 -0.11586 0.549143
8 54 -0.112493 0.559355
8 55 -0.115845 0.564711
8 56 -0.115777 0.572419
8 57 -0.0962595 0.583026
8 58 -0.0537319 0.591312
8 59 -0.000645267 0.588356
8 60 0.0504728 0.57685
8 61 0.0600042 0.571798
8 62 0.0799478 0.574107
8 63 0.0987945 0.578664
8 64 0.119703 0.572264
8 65 0.106847 0.559695
8 66 0.0460113 0.562189
8 67 -0.0214573 0.572086
8 68 -0.0861693 0.584089
8 69 -0.123843 0.5919
8 70 -0.131578 0.59675

9 1 -0.113351 0.576623
9 2 -0.125676 0.572428
9 3 -0.121675 0.563793
9 4 -0.0915117 0.55981
9 5 -0.029306 0.563471
9 6 0.0648982 0.568272
9 7 0.210098 0.564491
9 8 0.489358 0.501851
9 9 1 7.28732e-08
9 10 0.506645 0.473716
9 11 0.323226 0.531828
9 12 0.194233 0.559882
9 13 0.121797 0.566696
9 14 0.016816 0.576505
9 15 -0.06189 0.586032
9 16 -0.109013 0.584497
9 17 -0.124728 0.579766
9 18 -0.114951 0.567323
9 19 -0.0990551 0.563022
9 20 -0.0995085 0.560486
9 21 -0.098031 0.563881
9 22 -0.0908108 0.558636
9 23 -0.0429538 0.562397
9 24 -0.0409123 0.576316
9 25 -0.0647038 0.576672
9 26 -0.0846529 0.569739
9 27 -0.040174 0.572946
9 28 -0.0309804 0.571043
9 29 -0.0364625 0.569132
9 30 -0.0375184 0.569029
9 31 -0.0158816 0.570645
9 32 0.0689916 0.571966
9 33 0.230745 0.559921
9 34 0.393641 0.529182
9 35 0.334242 0.537507
9 36 0.19033 0.553912
9 37 0.138126 0.567004
9 38 0.0800882 0.574025
9 39 0.0845089 0.583226
9 40 0.10545 0.581573
9 41 0.107258 0.569342
9 42 0.080454 0.568437
9 43 0.053759 0.56866
9 44 0.0250139 0.570903
9 45 -0.0174483 0.569811
9 46 -0.0552131 0.568365
9 47 -0.0960192 0.569515
9 48 -0.119501 0.575923
9 49 -0.124825 0.574627
9 50 -0.116826 0.575679
9 51 -0.120512 0.577059
9 52 -0.144773 0.56429
9 53 -0.159209 0.550814
9 54 -0.121226 0.561842
9 55 -0.0953101 0.573065
9 56 -0.0719608 0.577691
9 57 -0.0339352 0.586144
9 58 0.0204035 0.587315
9 59 0.0881041 0.580245
9 60 0.142904 0.569195
9 61 0.140893 0.570251
9 62 0.123657 0.573162
9 63 0.10624 0.580059
9 64 0.101186 0.573674
9 65 0.0461145 0.572915
9 66 -0.0447999 0.573214
9 67 -0.120799 0.577852
9 68 -0.164961 0.581171
9 69 -0.18097 0.587158
9 70 -0.167992 0.590407

10 1 -0.135897 0.57107
10 2 -0.149358 0.568405
10 3 -0.149452 0.563182
10 4 -0.128019 0.563256
10 5 -0.0794259 0.567224
10 6 -0.00156263 0.572992
10 7 0.121254 0.571755
10 8 0.296308 0.549169
10 9 0.506645 0.473716
10 10 1 7.28375e-08
10 11 0.529869 0.471311
10 12 0.32229 0.543116
10 13 0.210852 0.562738
10 14 0.0709058 0.57971
10 15 -0.0211886 0.578681
10 16 -0.0786966 0.578025
10 17 -0.105856 0.574344
10 18 -0.109876 0.578373
10 19 -0.105904 0.581579
10 20 -0.123387 0.579815
10 21 -0.138505 0.571521
10 22 -0.1379 0.567878
10 23 -0.0861372 0.568589
10 24 -0.0817579 0.566239
10 25 -0.0912054 0.562809
10 26 -0.0780458 0.581039
10 27 -0.0357278 0.579706
10 28 -0.0265 0.575592
10 29 -0.0300837 0.573625
10 30 -0.0317104 0.570391
10 31 -0.012169 0.577084
10 32 0.0571584 0.584679
10 33 0.161889 0.57763
10 34 0.248395 0.558814
10 35 0.189681 0.56614
10 36 0.107921 0.578242
10 37 0.0923911 0.579595
10 38 0.082673 0.579223
10 39 0.130011 0.57556
10 40 0.166752 0.567222
10 41 0.185163 0.570728
10 42 0.120265 0.57896
10 43 0.0675042 0.57635
10 44 0.0333115 0.573416
10 45 -0.00587376 0.57278
10 46 -0.0422219 0.574562
10 47 -0.0810341 0.575209
10 48 -0.115495 0.574234
10 49 -0.132806 0.57131
10 50 -0.131324 0.577951
10 51 -0.126719 0.579425
10 52 -0.135283 0.575944
10 53 -0.13993 0.574638
10 54 -0.0929837 0.578493
10 55 -0.0563145 0.58111
10 56 -0.0248994 0.580881
10 57 0.0226137 0.582789
10 58 0.0871487 0.583815
10 59 0.171806 0.576088
10 60 0.245833 0.563689
10 61 0.238184 0.560837
10 62 0.177967 0.564396
10 63 0.107742 0.572178
10 64 0.042916 0.580356
10 65 -0.0208193 0.584389
10 66 -0.086562 0.582988
10 67 -0.150455 0.575779
10 68 -0.194364 0.56793
10 69 -0.210338 0.563851
10 70 -0.192076 0.562665

11 1 -0.132437 0.570795
11 2 -0.149643 0.564579
11 3 -0.160031 0.565657
11 4 -0.153379 0.569334
11 5 -0.122407 0.573594
11 6 -0.0663167 0.577493
11 7 0.0270409 0.572121
11 8 0.162592 0.561175
11 9 0.323226 0.531828
11 10 0.529869 0.471311
11 11 1 7.2737e-08
11 12 0.583989 0.440665
11 13 0.343879 0.533376
11 14 0.146357 0.571793
11 15 0.0241012 0.573606
11 16 -0.0657484 0.57213
11 17 -0.112105 0.567227
11 18 -0.125 0.575754
11 19 -0.131292 0.580077
11 20 -0.16591 0.578203
11 21 -0.201999 0.564261
11 22 -0.203481 0.565611
11 23 -0.132903 0.572592
11 24 -0.119444 0.566379
11 25 -0.11878 0.563591
11 26 -0.0770731 0.580145
11 27 -0.0199222 0.580134
11 28 -0.00379489 0.578979
11 29 -0.00552452 0.578499
11 30 -0.000260277 0.577057
11 31 0.0215152 0.579845
11 32 0.0954333 0.583616
11 33 0.176757 0.574181
11 34 0.207229 0.557214
11 35 0.0895163 0.572921
11 36 0.0315878 0.585137
11 37 0.0390026 0.58269
11 38 0.0590027 0.578413
11 39 0.138926 0.56844
11 40 0.251345 0.55044
11 41 0.321136 0.541265
11 42 0.214285 0.56525
11 43 0.128666 0.573464
11 44 0.0716346 0.57584
11 45 0.0255491 0.579849
11 46 -0.0195743 0.581042
11 47 -0.0731429 0.577702
11 48 -0.137865 0.568963
11 49 -0.175826 0.563478
11 50 -0.182936 0.566146
11 51 -0.167584 0.571162
11 52 -0.17345 0.57209
11 53 -0.156293 0.57759
11 54 -0.0862402 0.58152
11 55 -0.0299818 0.581849
11 56 0.0214992 0.577713
11 57 0.0938399 0.57077
11 58 0.179108 0.565276
11 59 0.271631 0.551185
11 60 0.318947 0.544624
11 61 0.245583 0.560237
11 62 0.135364 0.571746
11 63 0.0365488 0.57536
11 64 -0.0294899 0.578716
11 65 -0.0801442 0.580103
11 66 -0.126851 0.577497
11 67 -0.168258 0.57121
11 68 -0.199596 0.560345
11 69 -0.203325 0.556306
11 70 -0.175652 0.556734

12 1 -0.116542 0.569254
12 2 -0.129226 0.56549
12 3 -0.137357 0.565236
12 4 -0.134176 0.568152
12 5 -0.111957 0.571735
12 6 -0.0763761 0.56895
12 7 -0.0176541 0.566105
12 8 0.0759245 0.567976
12 9 0.194233 0.559882
12 10 0.32229 0.543116
12 11 0.583989 0.440665
12 12 1 7.27997e-08
12 13 0.450439 0.509748
12 14 0.190894 0.572071
12 15 0.0443848 0.57803
12 16 -0.059304 0.584329
12 17 -0.114509 0.581082
12 18 -0.132403 0.578512
12 19 -0.142404 0.575967
12 20 -0.171367 0.565676
12 21 -0.208003 0.551393
12 22 -0.209402 0.555901
12 23 -0.138678 0.566129
12 24 -0.128479 0.567594
12 25 -0.126396 0.561789
12 26 -0.0716627 0.574017
12 27 -0.0148959 0.581999
12 28 -0.00538186 0.578214
12 29 -0.0102169 0.57865
12 30 -0.00495341 0.574715
12 31 0.021311 0.576088
12 32 0.0923047 0.579258
12 33 0.143698 0.580295
12 34 0.135921 0.577898
12 35 0.0161298 0.583373
12 36 -0.0160301 0.581099
12 37 0.0185919 0.571861
12 38 0.0712804 0.564309
12 39 0.17653 0.555397
12 40 0.327475 0.532006
12 41 0.468216 0.503689
12 42 0.305809 0.546686
12 43 0.169936 0.567434
12 44 0.0812079 0.573013
12 45 0.0242381 0.577242
12 46 -0.0186947 0.578678
12 47 -0.0676181 0.567365
12 48 -0.13229 0.561689
12 49 -0.17159 0.563587
12 50 -0.182048 0.571292
12 51 -0.169262 0.58391
12 52 -0.17815 0.57855
12 53 -0.155937 0.573227
12 54 -0.081083 0.576612
12 55 -0.0156004 0.580653
12 56 0.0380898 0.57709
12 57 0.104638 0.5761
12 58 0.169534 0.567389
12 59 0.225245 0.562368
12 60 0.24729 0.564783
12 61 0.189196 0.576495
12 62 0.100287 0.580767
12 63 0.00738676 0.57996
12 64 -0.0632445 0.579029
12 65 -0.109247 0.580303
12 66 -0.136375 0.581572
12 67 -0.15778 0.581473
12 68 -0.171888 0.577592
12 69 -0.171148 0.572192
12 70 -0.149055 0.571718

13 1 -0.0600774 0.5711
13 2 -0.0620137 0.564022
13 3 -0.0730552 0.56809
13 4 -0.0826841 0.576208
13 5 -0.0819562 0.582748
13 6 -0.0718709 0.58458
13 7 -0.0443267 0.577
13 8 0.0244895 0.572246
13 9 0.121797 0.566696
13 10 0.210852 0.562738
13 11 0.343879 0.533376
13 12 0.450439 0.509748
13 13 1 7.28167e-08
13 14 0.481901 0.496842
13 15 0.204316 0.564936
13 16 0.0389337 0.579656
13 17 -0.0433654 0.575108
13 18 -0.0909865 0.569916
13 19 -0.120407 0.565567
13 20 -0.145101 0.564946
13 21 -0.173719 0.551396
13 22 -0.177846 0.562992
13 23 -0.121534 0.571547
13 24 -0.115962 0.569051
13 25 -0.113314 0.573916
13 26 -0.073481 0.576572
13 27 -0.0376779 0.589401
13 28 -0.0359588 0.589597
13 29 -0.027826 0.586679
13 30 0.00382235 0.579303
13 31 0.0492833 0.577397
13 32 0.104662 0.572985
13 33 0.128965 0.565004
13 34 0.0903494 0.568098
13 35 -0.018444 0.575982
13 36 -0.0431656 0.581909
13 37 -0.0207057 0.570337
13 38 0.00704845 0.567219
13 39 0.073935 0.563397
13 40 0.164946 0.559763
13 41 0.239807 0.558013
13 42 0.135421 0.566569
13 43 0.0575252 0.571428
13 44 0.0071086 0.575507
13 45 -0.0142114 0.579953
13 46 -0.0313263 0.588426
13 47 -0.0604424 0.580944
13 48 -0.10878 0.575682
13 49 -0.1428 0.57383
13 50 -0.15198 0.580846
13 51 -0.133694 0.584047
13 52 -0.140057 0.576304
13 53 -0.118928 0.572926
13 54 -0.0326841 0.577614
13 55 0.0384478 0.57461
13 56 0.0578586 0.570637
13 57 0.0622465 0.566907
13 58 0.077531 0.571276
13 59 0.104908 0.577569
13 60 0.129333 0.584776
13 61 0.0923346 0.595257
13 62 0.0318815 0.591193
13 63 -0.0245683 0.588959
13 64 -0.0666745 0.583182
13 65 -0.0994705 0.579137
13 66 -0.112993 0.574719
13 67 -0.11643 0.574397
13 68 -0.108473 0.572742
13 69 -0.0978913 0.570931
13 70 -0.075946 0.579753

14 1 -0.0225744 0.578336
14 2 -0.0133156 0.568116
14 3 -0.0172874 0.568663
14 4 -0.0340634 0.577256
14 5 -0.0510635 0.586432
14 6 -0.0691978 0.591272
14 7 -0.0819895 0.588045
14 8 -0.0543617 0.582586
14 9 0.016816 0.576505
14 10 0.0709058 0.57971
14 11 0.146357 0.571793
14 12 0.190894 0.572071
14 13 0.481901 0.496842
14 14 1 7.27683e-08
14 15 0.502654 0.479525
14 16 0.203704 0.563091
14 17 0.065165 0.570613
14 18 -0.0285337 0.56666
14 19 -0.0915974 0.56038
14 20 -0.125811 0.561036
14 21 -0.150004 0.551942
14 22 -0.156114 0.559692
14 23 -0.101792 0.573559
14 24 -0.100703 0.576762
14 25 -0.100758 0.579663
14 26 -0.0713267 0.577608
14 27 -0.0572886 0.58917
14 28 -0.0472937 0.586371
14 29 -0.0162252 0.584379
14 30 0.0459381 0.579096
14 31 0.0883594 0.570803
14 32 0.117444 0.558797
14 33 0.108171 0.561323
14 34 0.0326308 0.570192
14 35 -0.0619014 0.572886
14 36 -0.0742526 0.574769
14 37 -0.0519314 0.572771
14 38 -0.036408 0.571091
14 39 0.00646747 0.56822
14 40 0.0633996 0.563648
14 41 0.107045 0.568761
14 42 0.0407174 0.566113
14 43 0.000735879 0.566929
14 44 -0.0203012 0.56961
14 45 -0.0270349 0.57834
14 46 -0.0323982 0.583903
14 47 -0.0525629 0.590039
14 48 -0.101216 0.588927
14 49 -0.126815 0.581038
14 50 -0.130328 0.585996
14 51 -0.119653 0.583632
14 52 -0.127838 0.575932
14 53 -0.107789 0.568003
14 54 -0.0232395 0.572596
14 55 0.0359172 0.568188
14 56 0.0365142 0.567936
14 57 0.0239729 0.570095
14 58 0.0227305 0.576186
14 59 0.0348703 0.583128
14 60 0.0594232 0.588319
14 61 0.0361107 0.594521
14 62 -0.004337 0.58872
14 63 -0.0413336 0.585579
14 64 -0.0751833 0.581218
14 65 -0.0997649 0.571828
14 66 -0.106752 0.564671
14 67 -0.088886 0.567513
14 68 -0.0627048 0.572952
14 69 -0.0338319 0.578311
14 70 -0.0143404 0.588399

15 1 0.00243361 0.58048
15 2 0.026129 0.571841
15 3 0.0289154 0.567541
15 4 0.0162249 0.569923
15 5 -0.00670878 0.57582
15 6 -0.0420045 0.588383
15 7 -0.0827441 0.589879
15 8 -0.0983597 0.5903
15 9 -0.06189 0.586032
15 10 -0.0211886 0.578681
15 11 0.0241012 0.573606
15 12 0.0443848 0.57803
15 13 0.204316 0.564936
15 14 0.502654 0.479525
15 15 1 7.33507e-08
15 16 0.519557 0.470922
15 17 0.248368 0.552092
15 18 0.076102 0.56135
15 19 -0.0313909 0.556702
15 20 -0.0873107 0.554699
15 21 -0.122228 0.552727
15 22 -0.140067 0.554226
15 23 -0.0931354 0.560453
15 24 -0.0842173 0.576925
15 25 -0.0878625 0.585058
15 26 -0.0641936 0.574058
15 27 -0.059098 0.581341
15 28 -0.0281319 0.58054
15 29 0.0328611 0.577425
15 30 0.0904056 0.569535
15 31 0.110843 0.559046
15 32 0.109927 0.554161
15 33 0.0745633 0.563158
15 34 -0.0279306 0.579183
15 35 -0.0968803 0.577512
15 36 -0.107673 0.568411
15 37 -0.0805099 0.572505
15 38 -0.0700202 0.574369
15 39 -0.0445678 0.575775
15 40 -0.0134809 0.572522
15 41 0.0224877 0.570361
15 42 -0.0200499 0.562972
15 43 -0.0336696 0.563269
15 44 -0.037107 0.56522
15 45 -0.0371236 0.569024
15 46 -0.0411267 0.574309
15 47 -0.0628085 0.582339
15 48 -0.105525 0.590605
15 49 -0.125669 0.585668
15 50 -0.127251 0.583785
15 51 -0.112354 0.581881
15 52 -0.118403 0.571942
15 53 -0.094534 0.559526
15 54 -0.0439352 0.562252
15 55 -0.00889934 0.56545
15 56 -0.00343867 0.570923
15 57 -0.0153512 0.580296
15 58 -0.0235589 0.584609
15 59 -0.0165326 0.587528
15 60 0.00926776 0.584007
15 61 -0.00523602 0.586037
15 62 -0.0352789 0.582164
15 63 -0.0610806 0.584462
15 64 -0.0827866 0.580907
15 65 -0.0986014 0.568078
15 66 -0.0901407 0.562589
15 67 -0.0535016 0.568446
15 68 -0.0102549 0.578437
15 69 0.0273704 0.588096
15 70 0.037589 0.596991

16 1 0.00871723 0.580087
16 2 0.0363664 0.577545
16 3 0.0486618 0.569771
16 4 0.0498183 0.564063
16 5 0.0358612 0.56554
16 6 0.000766182 0.576754
16 7 -0.052337 0.579981
16 8 -0.0975487 0.586868
16 9 -0.109013 0.584497
16 10 -0.0786966 0.578025
16 11 -0.0657484 0.57213
16 12 -0.059304 0.584329
16 13 0.0389337 0.579656
16 14 0.203704 0.563091
16 15 0.519557 0.470922
16 16 1 7.29463e-08
16 17 0.562139 0.451458
16 18 0.245213 0.552322
16 19 0.0573097 0.566394
16 20 -0.0300724 0.560752
16 21 -0.082163 0.555831
16 22 -0.120754 0.550886
16 23 -0.0844002 0.554534
16 24 -0.0626327 0.574588
16 25 -0.0589054 0.575694
16 26 -0.0383447 0.569452
16 27 -0.0136553 0.575004
16 28 0.0467044 0.572929
16 29 0.115015 0.565271
16 30 0.110078 0.554637
16 31 0.101261 0.55563
16 32 0.0723063 0.567897
16 33 0.0159613 0.580972
16 34 -0.0777329 0.58904
16 35 -0.116879 0.583788
16 36 -0.129392 0.56671
16 37 -0.11085 0.567099
16 38 -0.102279 0.567025
16 39 -0.0874566 0.574655
16 40 -0.07246 0.576461
16 41 -0.0483615 0.580159
16 42 -0.0610477 0.572583
16 43 -0.0550067 0.56492
16 44 -0.0505462 0.563593
16 45 -0.0509559 0.565124
16 46 -0.0635284 0.566461
16 47 -0.0855308 0.566746
16 48 -0.113094 0.575861
16 49 -0.121651 0.580519
16 50 -0.11735 0.582148
16 51 -0.0961174 0.589127
16 52 -0.0871369 0.581757
16 53 -0.0568644 0.565421
16 54 -0.0541042 0.565451
16 55 -0.0487143 0.571358
16 56 -0.0477005 0.578365
16 57 -0.0532187 0.588454
16 58 -0.0591516 0.588706
16 59 -0.0519297 0.586676
16 60 -0.0385216 0.582197
16 61 -0.0437977 0.581989
16 62 -0.0599709 0.578173
16 63 -0.0759057 0.580716
16 64 -0.0909753 0.575744
16 65 -0.0858988 0.572357
16 66 -0.0558557 0.575484
16 67 -0.00464394 0.583036
16 68 0.0424457 0.59069
16 69 0.0712207 0.594681
16 70 0.0683015 0.595733

17 1 0.00874276 0.579373
17 2 0.0366331 0.579113
17 3 0.0592923 0.573977
17 4 0.0652289 0.566433
17 5 0.0626388 0.561484
17 6 0.0355008 0.564507
17 7 -0.0165502 0.570841
17 8 -0.082651 0.579133
17 9 -0.124728 0.579766
17 10 -0.105856 0.574344
17 11 -0.112105 0.567227
17 12 -0.114509 0.581082
17 13 -0.0433654 0.575108
17 14 0.065165 0.570613
17 15 0.248368 0.552092
17 16 0.562139 0.451458
17 17 1 7.29662e-08
17 18 0.515773 0.467745
17 19 0.197825 0.560988
17 20 0.0502902 0.569161
17 21 -0.0225731 0.565813
17 22 -0.0815839 0.560139
17 23 -0.0636967 0.560816
17 24 -0.0267571 0.579463
17 25 -0.00478261 0.567878
17 26 0.0160132 0.564912
17 27 0.0504754 0.572134
17 28 0.0927983 0.567982
17 29 0.101971 0.557047
17 30 0.0884207 0.552915
17 31 0.0649537 0.562347
17 32 0.0238847 0.575961
17 33 -0.0371853 0.590086
17 34 -0.099665 0.591732
17 35 -0.122237 0.584473
17 36 -0.139763 0.568163
17 37 -0.133695 0.564038
17 38 -0.128053 0.563114
17 39 -0.120547 0.568573
17 40 -0.103914 0.576701
17 41 -0.075228 0.585945
17 42 -0.0621024 0.578514
17 43 -0.0490371 0.573125
17 44 -0.0528293 0.568709
17 45 -0.0632823 0.56556
17 46 -0.0772303 0.564376
17 47 -0.0988986 0.554381
17 48 -0.115106 0.559957
17 49 -0.116458 0.569394
17 50 -0.100853 0.576126
17 51 -0.0753123 0.589863
17 52 -0.0582298 0.586994
17 53 -0.0266603 0.577083
17 54 -0.0507596 0.572449
17 55 -0.0693931 0.582087
17 56 -0.0746196 0.584579
17 57 -0.0812636 0.589108
17 58 -0.0831484 0.584277
17 59 -0.0731108 0.581457
17 60 -0.067721 0.574669
17 61 -0.0689149 0.577607
17 62 -0.0798852 0.574699
17 63 -0.0915998 0.576575
17 64 -0.0933486 0.571463
17 65 -0.0692102 0.576144
17 66 -0.0225053 0.584025
17 67 0.0328357 0.593394
17 68 0.0801688 0.594857
17 69 0.100844 0.592774
17 70 0.0872034 0.587519

18 1 -8.11028e-05 0.575315
18 2 0.0191664 0.576168
18 3 0.0444218 0.57453
18 4 0.0606268 0.570646
18 5 0.0670707 0.563817
18 6 0.050738 0.560057
18 7 0.010819 0.56103
18 8 -0.0550069 0.564424
18 9 -0.114951 0.567323
18 10 -0.109876 0.578373
18 11 -0.125 0.575754
18 12 -0.132403 0.578512
18 13 -0.0909865 0.569916
18 14 -0.0285337 0.56666
18 15 0.076102 0.56135
18 16 0.245213 0.552322
18 17 0.515773 0.467745
18 18 1 7.31287e-08
18 19 0.519155 0.477295
18 20 0.212369 0.570621
18 21 0.0712908 0.581577
18 22 -0.018101 0.581248
18 23 -0.0294765 0.578036
18 24 0.0285131 0.574104
18 25 0.0833437 0.550429
18 26 0.100906 0.571681
18 27 0.0958027 0.569553
18 28 0.088981 0.559908
18 29 0.0874905 0.560422
18 30 0.0575704 0.562756
18 31 0.0259003 0.57347
18 32 -0.020113 0.592737
18 33 -0.0673529 0.597766
18 34 -0.0990355 0.589108
18 35 -0.103343 0.583251
18 36 -0.126745 0.577867
18 37 -0.136838 0.572885
18 38 -0.139218 0.563377
18 39 -0.136603 0.562514
18 40 -0.121968 0.571789
18 41 -0.0897639 0.593363
18 42 -0.0501919 0.596854
18 43 -0.0386693 0.584934
18 44 -0.0543043 0.575254
18 45 -0.0682232 0.57069
18 46 -0.0841454 0.567975
18 47 -0.097819 0.555515
18 48 -0.108494 0.547431
18 49 -0.10132 0.557947
18 50 -0.0749789 0.570085
18 51 -0.0423781 0.587761
18 52 -0.0228497 0.592357
18 53 0.00373612 0.596839
18 54 -0.0456153 0.587138
18 55 -0.0785111 0.591255
18 56 -0.0817832 0.587814
18 57 -0.0925636 0.58415
18 58 -0.0948585 0.578385
18 59 -0.0838482 0.578609
18 60 -0.0853733 0.577115
18 61 -0.0902888 0.575038
18 62 -0.0968049 0.569546
18 63 -0.10255 0.566629
18 64 -0.0895103 0.569947
18 65 -0.047925 0.585931
18 66 0.0069485 0.597736
18 67 0.0566066 0.598449
18 68 0.0955141 0.590431
18 69 0.102646 0.581422
18 70 0.0822936 0.566723

19 1 -0.00716424 0.574057
19 2 0.00326494 0.578544
19 3 0.0237655 0.580041
19 4 0.0418342 0.577531
19 5 0.0522071 0.567338
19 6 0.0468048 0.558655
19 7 0.021002 0.556654
19 8 -0.0332216 0.558012
19 9 -0.0990551 0.563022
19 10 -0.105904 0.581579
19 11 -0.131292 0.580077
19 12 -0.142404 0.575967
19 13 -0.120407 0.565567
19 14 -0.0915974 0.56038
19 15 -0.0313909 0.556702
19 16 0.0573097 0.566394
19 17 0.197825 0.560988
19 18 0.519155 0.477295
19 19 1 7.29362e-08
19 20 0.488024 0.500649
19 21 0.217334 0.577039
19 22 0.0693006 0.592678
19 23 0.00750666 0.586723
19 24 0.093963 0.567478
19 25 0.17009 0.537703
19 26 0.133352 0.576172
19 27 0.120684 0.563173
19 28 0.0696737 0.561237
19 29 0.0482541 0.570551
19 30 0.0123803 0.576465
19 31 -0.0180972 0.584309
19 32 -0.0478514 0.600347
19 33 -0.0741706 0.597954
19 34 -0.0892715 0.582384
19 35 -0.0766471 0.57877
19 36 -0.0958948 0.584377
19 37 -0.11474 0.577787
19 38 -0.127938 0.571812
19 39 -0.137042 0.566809
19 40 -0.128003 0.575095
19 41 -0.103493 0.594397
19 42 -0.0582833 0.602296
19 43 -0.0505893 0.589596
19 44 -0.0625303 0.580145
19 45 -0.0699637 0.575089
19 46 -0.0833753 0.572592
19 47 -0.0864306 0.560639
19 48 -0.0847816 0.547735
19 49 -0.0675495 0.553853
19 50 -0.028091 0.563877
19 51 0.00679218 0.579367
19 52 0.0269516 0.585225
19 53 0.0473462 0.600902
19 54 -0.0182793 0.597588
19 55 -0.0681118 0.595829
19 56 -0.0831664 0.590273
19 57 -0.0972632 0.578742
19 58 -0.104547 0.571789
19 59 -0.10223 0.572718
19 60 -0.104258 0.573317
19 61 -0.104364 0.568386
19 62 -0.106576 0.562566
19 63 -0.0995565 0.559778
19 64 -0.0713198 0.573323
19 65 -0.02279 0.589687
19 66 0.0279053 0.601329
19 67 0.0694575 0.596189
19 68 0.0965301 0.581134
19 69 0.0948606 0.568948
19 70 0.0702948 0.551808

20 1 -0.00515649 0.576159
20 2 -0.00841524 0.579291
20 3 0.00510245 0.57898
20 4 0.0207566 0.578174
20 5 0.0304522 0.574483
20 6 0.0345551 0.569118
20 7 0.0150911 0.566565
20 8 -0.0259343 0.562431
20 9 -0.0995085 0.560486
20 10 -0.123387 0.579815
20 11 -0.16591 0.578203
20 12 -0.171367 0.565676
20 13 -0.145101 0.564946
20 14 -0.125811 0.561036
20 15 -0.0873107 0.554699
20 16 -0.0300724 0.560752
20 17 0.0502902 0.569161
20 18 0.212369 0.570621
20 19 0.488024 0.500649
20 20 1 7.26238e-08
20 21 0.502478 0.491878
20 22 0.244771 0.572926
20 23 0.0975469 0.586374
20 24 0.204119 0.551357
20 25 0.274205 0.523773
20 26 0.149133 0.58293
20 27 0.132643 0.564343
20 28 0.0577349 0.566718
20 29 0.00439936 0.573253
20 30 -0.0376218 0.577917
20 31 -0.0579506 0.58778
20 32 -0.0783779 0.59646
20 33 -0.0934201 0.58809
20 34 -0.0869799 0.571221
20 35 -0.0535226 0.574317
20 36 -0.0610378 0.585819
20 37 -0.0930199 0.583914
20 38 -0.114039 0.582728
20 39 -0.142483 0.574824
20 40 -0.146749 0.571889
20 41 -0.132409 0.581702
20 42 -0.0872713 0.595921
20 43 -0.0851445 0.587624
20 44 -0.0991152 0.578982
20 45 -0.111192 0.572897
20 46 -0.11558 0.571398
20 47 -0.105627 0.570887
20 48 -0.0570504 0.56224
20 49 -0.0110925 0.561606
20 50 0.0588615 0.564626
20 51 0.0875763 0.564123
20 52 0.095951 0.571029
20 53 0.0950324 0.594728
20 54 0.00780295 0.599926
20 55 -0.0550936 0.593835
20 56 -0.0977504 0.583147
20 57 -0.12432 0.570088
20 58 -0.142289 0.566319
20 59 -0.140964 0.569729
20 60 -0.137323 0.57131
20 61 -0.130201 0.561026
20 62 -0.11665 0.558561
20 63 -0.0905432 0.556514
20 64 -0.0431225 0.575506
20 65 0.0138156 0.591287
20 66 0.0622474 0.593686
20 67 0.0942819 0.581477
20 68 0.106673 0.56828
20 69 0.0986421 0.557178
20 70 0.0713712 0.545216

21 1 0.0114422 0.576381
21 2 -0.00692758 0.585034
21 3 -0.00506914 0.585465
21 4 0.000224817 0.580194
21 5 0.00709258 0.572338
21 6 0.0124347 0.564783
21 7 0.00570117 0.563072
21 8 -0.025611 0.564804
21 9 -0.098031 0.563881
21 10 -0.138505 0.571521
21 11 -0.201999 0.564261
21 12 -0.208003 0.551393
21 13 -0.173719 0.551396
21 14 -0.150004 0.551942
21 15 -0.122228 0.552727
21 16 -0.082163 0.555831
21 17 -0.0225731 0.565813
21 18 0.0712908 0.581577
21 19 0.217334 0.577039
21 20 0.502478 0.491878
21 21 1 7.27992e-08
21 22 0.532071 0.47934
21 23 0.275376 0.553887
21 24 0.320882 0.518514
21 25 0.330464 0.519551
21 26 0.146187 0.58147
21 27 0.0880505 0.562789
21 28 0.00552583 0.567695
21 29 -0.0424323 0.575803
21 30 -0.0708065 0.582711
21 31 -0.082454 0.589604
21 32 -0.0993918 0.589109
21 33 -0.104505 0.577816
21 34 -0.0801882 0.569093
21 35 -0.0217723 0.574174
21 36 -0.0160466 0.582908
21 37 -0.0552186 0.586929
21 38 -0.0844484 0.588074
21 39 -0.133065 0.584333
21 40 -0.163222 0.581036
21 41 -0.167561 0.571718
21 42 -0.131143 0.589723
21 43 -0.131197 0.588719
21 44 -0.141441 0.582383
21 45 -0.144419 0.573713
21 46 -0.135389 0.567514
21 47 -0.111834 0.566796
21 48 -0.00437122 0.565013
21 49 0.0891872 0.563838
21 50 0.180711 0.545088
21 51 0.181304 0.540484
21 52 0.157764 0.551698
21 53 0.0868683 0.587414
21 54 -0.0094378 0.598039
21 55 -0.0728739 0.592512
21 56 -0.127595 0.578596
21 57 -0.167769 0.567221
21 58 -0.180579 0.561743
21 59 -0.177978 0.559418
21 60 -0.167996 0.557003
21 61 -0.144993 0.548218
21 62 -0.114645 0.555144
21 63 -0.0657349 0.560249
21 64 -4.54636e-05 0.575992
21 65 0.0567855 0.583819
21 66 0.0972769 0.582152
21 67 0.118405 0.571612
21 68 0.117314 0.561925
21 69 0.0994744 0.555327
21 70 0.0701806 0.54839

22 1 0.018646 0.575044
22 2 -0.0104849 0.575703
22 3 -0.0272432 0.583075
22 4 -0.0318107 0.586785
22 5 -0.0327624 0.582396
22 6 -0.0222544 0.574044
22 7 -0.0185369 0.562703
22 8 -0.031895 0.556695
22 9 -0.0908108 0.558636
22 10 -0.1379 0.567878
22 11 -0.203481 0.565611
22 12 -0.209402 0.555901
22 13 -0.177846 0.562992
22 14 -0.156114 0.559692
22 15 -0.140067 0.554226
22 16 -0.120754 0.550886
22 17 -0.0815839 0.560139
22 18 -0.018101 0.581248
22 19 0.0693006 0.592678
22 20 0.244771 0.572926
22 21 0.532071 0.47934
22 22 1 7.29155e-08
22 23 0.563512 0.466636
22 24 0.433832 0.492552
22 25 0.283516 0.540096
22 26 0.0760954 0.581234
22 27 -0.0245959 0.574666
22 28 -0.0684927 0.579205
22 29 -0.075228 0.580783
22 30 -0.0798432 0.582806
22 31 -0.0790017 0.584701
22 32 -0.0911897 0.585993
22 33 -0.0938334 0.579629
22 34 -0.0579752 0.566218
22 35 0.00659354 0.568179
22 36 0.0305961 0.584791
22 37 -0.00407105 0.583924
22 38 -0.0360313 0.580018
22 39 -0.0976619 0.568771
22 40 -0.151894 0.565176
22 41 -0.180809 0.565747
22 42 -0.154424 0.578575
22 43 -0.152008 0.581928
22 44 -0.138003 0.581498
22 45 -0.119911 0.58358
22 46 -0.0911803 0.580626
22 47 -0.0553034 0.576104
22 48 0.0817472 0.558187
22 49 0.220099 0.543695
22 50 0.274244 0.532245
22 51 0.196561 0.548368
22 52 0.136257 0.569473
22 53 0.0411659 0.598414
22 54 -0.0487662 0.592615
22 55 -0.0998515 0.584383
22 56 -0.138507 0.572761
22 57 -0.164908 0.556831
22 58 -0.17235 0.550366
22 59 -0.171696 0.550918
22 60 -0.16044 0.560231
22 61 -0.13058 0.56455
22 62 -0.086876 0.568334
22 63 -0.0278771 0.568105
22 64 0.0395535 0.571881
22 65 0.0866502 0.578016
22 66 0.107228 0.578475
22 67 0.109767 0.571672
22 68 0.0951614 0.562028
22 69 0.0736083 0.556126
22 70 0.0535094 0.553386

23 1 0.0010756 0.575263
23 2 -0.0290139 0.571194
23 3 -0.0489781 0.580199
23 4 -0.0558163 0.589488
23 5 -0.0565629 0.589775
23 6 -0.0382942 0.581353
23 7 -0.0211768 0.569596
23 8 -0.0163306 0.556555
23 9 -0.0429538 0.562397
23 10 -0.0861372 0.568589
23 11 -0.132903 0.572592
23 12 -0.138678 0.566129
23 13 -0.121534 0.571547
23 14 -0.101792 0.573559
23 15 -0.0931354 0.560453
23 16 -0.0844002 0.554534
23 17 -0.0636967 0.560816
23 18 -0.0294765 0.578036
23 19 0.00750666 0.586723
23 20 0.0975469 0.586374
23 21 0.275376 0.553887
23 22 0.563512 0.466636
23 23 1 7.29723e-08
23 24 0.555016 0.468963
23 25 0.261568 0.546706
23 26 0.0480842 0.567936
23 27 -0.0592764 0.576554
23 28 -0.0778381 0.585327
23 29 -0.0644128 0.581383
23 30 -0.0521417 0.57995
23 31 -0.0422643 0.573422
23 32 -0.043656 0.575797
23 33 -0.0412561 0.577958
23 34 -0.0167808 0.564241
23 35 0.0242235 0.565267
23 36 0.0432358 0.584217
23 37 0.018804 0.58068
23 38 -0.00911522 0.573009
23 39 -0.0544833 0.55947
23 40 -0.0977352 0.558487
23 41 -0.123712 0.567604
23 42 -0.113498 0.574206
23 43 -0.103097 0.580703
23 44 -0.0799444 0.580188
23 45 -0.0490621 0.586278
23 46 -0.0339299 0.587416
23 47 -0.0377757 0.578404
23 48 0.046897 0.560343
23 49 0.13559 0.555643
23 50 0.133292 0.5573
23 51 0.0416732 0.567588
23 52 -0.0116956 0.584303
23 53 -0.0602239 0.598576
23 54 -0.0769611 0.579365
23 55 -0.0860416 0.574693
23 56 -0.0962615 0.570431
23 57 -0.104082 0.556313
23 58 -0.101948 0.551062
23 59 -0.102157 0.553534
23 60 -0.103708 0.56825
23 61 -0.0859279 0.575577
23 62 -0.0568237 0.578953
23 63 -0.0130881 0.571274
23 64 0.0386007 0.566388
23 65 0.0715814 0.569693
23 66 0.0769996 0.572698
23 67 0.0676529 0.569751
23 68 0.0464895 0.562914
23 69 0.0223511 0.560681
23 70 0.00924551 0.562954

24 1 -0.0328271 0.57686
24 2 -0.0632834 0.572232
24 3 -0.0743101 0.576739
24 4 -0.0704475 0.581106
24 5 -0.0567791 0.580838
24 6 -0.032549 0.579567
24 7 -0.01145 0.578935
24 8 -0.0130918 0.573226
24 9 -0.0409123 0.576316
24 10 -0.0817579 0.566239
24 11 -0.119444 0.566379
24 12 -0.128479 0.567594
24 13 -0.115962 0.569051
24 14 -0.100703 0.576762
24 15 -0.0842173 0.576925
24 16 -0.0626327 0.574588
24 17 -0.0267571 0.579463
24 18 0.0285131 0.574104
24 19 0.093963 0.567478
24 20 0.204119 0.551357
24 21 0.320882 0.518514
24 22 0.433832 0.492552
24 23 0.555016 0.468963
24 24 1 7.30157e-08
24 25 0.514834 0.46914
24 26 0.19691 0.541176
24 27 0.039716 0.570579
24 28 -0.0329508 0.581931
24 29 -0.0550344 0.573954
24 30 -0.0538441 0.57236
24 31 -0.0482937 0.563187
24 32 -0.0464454 0.560888
24 33 -0.0425063 0.572571
24 34 -0.0243504 0.575161
24 35 0.00420771 0.572931
24 36 0.0149084 0.577154
24 37 -0.0125752 0.573442
24 38 -0.0391543 0.564559
24 39 -0.074504 0.559307
24 40 -0.0971362 0.56257
24 41 -0.10642 0.565439
24 42 -0.0808861 0.56506
24 43 -0.0613364 0.570652
24 44 -0.0415218 0.571462
24 45 -0.0206809 0.575409
24 46 -0.0311977 0.576299
24 47 -0.0750835 0.570477
24 48 -0.026108 0.567404
24 49 0.00153295 0.571208
24 50 -0.00491204 0.564691
24 51 -0.0428139 0.572661
24 52 -0.0562971 0.584054
24 53 -0.042929 0.584487
24 54 -0.0302432 0.562896
24 55 -0.0594385 0.568906
24 56 -0.0804555 0.570611
24 57 -0.0915967 0.565743
24 58 -0.0861577 0.559782
24 59 -0.0871517 0.557675
24 60 -0.0957555 0.56434
24 61 -0.0933738 0.575038
24 62 -0.0819227 0.580855
24 63 -0.0502384 0.576821
24 64 -0.00397398 0.564692
24 65 0.033403 0.563206
24 66 0.0539011 0.565293
24 67 0.0537532 0.570655
24 68 0.0371539 0.574703
24 69 0.0128137 0.57981
24 70 -0.00245176 0.585574

25 1 -0.0457497 0.574962
25 2 -0.0674855 0.572208
25 3 -0.0750503 0.572867
25 4 -0.0700129 0.579159
25 5 -0.0555846 0.584417
25 6 -0.0364788 0.588109
25 7 -0.0233975 0.587948
25 8 -0.0326824 0.585014
25 9 -0.0647038 0.576672
25 10 -0.0912054 0.562809
25 11 -0.11878 0.563591
25 12 -0.126396 0.561789
25 13 -0.113314 0.573916
25 14 -0.100758 0.579663
25 15 -0.0878625 0.585058
25 16 -0.0589054 0.575694
25 17 -0.00478261 0.567878
25 18 0.0833437 0.550429
25 19 0.17009 0.537703
25 20 0.274205 0.523773
25 21 0.330464 0.519551
25 22 0.283516 0.540096
25 23 0.261568 0.546706
25 24 0.514834 0.46914
25 25 1 7.27956e-08
25 26 0.469362 0.479758
25 27 0.214825 0.562141
25 28 0.0364223 0.587465
25 29 -0.0394387 0.584037
25 30 -0.0642384 0.584868
25 31 -0.0694886 0.576768
25 32 -0.0748933 0.557288
25 33 -0.0743736 0.551456
25 34 -0.057031 0.563272
25 35 -0.0342253 0.568761
25 36 -0.0309343 0.568094
25 37 -0.0531486 0.570286
25 38 -0.0708262 0.574866
25 39 -0.0977952 0.576645
25 40 -0.104951 0.572905
25 41 -0.0982288 0.5547
25 42 -0.0493949 0.559373
25 43 -0.0292096 0.571179
25 44 -0.0201585 0.578351
25 45 -0.00566816 0.580403
25 46 -0.0243925 0.581815
25 47 -0.0576944 0.586705
25 48 -0.0329313 0.598136
25 49 -0.0420656 0.591135
25 50 -0.048729 0.577484
25 51 -0.0394448 0.566075
25 52 -0.019454 0.56251
25 53 0.034325 0.555268
25 54 0.0454071 0.562486
25 55 -0.00627789 0.560632
25 56 -0.0424951 0.562753
25 57 -0.0687818 0.565888
25 58 -0.0744405 0.567584
25 59 -0.0757004 0.568323
25 60 -0.0846796 0.568304
25 61 -0.0905807 0.574385
25 62 -0.0886604 0.581556
25 63 -0.0772946 0.584442
25 64 -0.0408059 0.577963
25 65 -0.00208214 0.565858
25 66 0.023298 0.555526
25 67 0.032462 0.556909
25 68 0.0289211 0.565145
25 69 0.013655 0.574161
25 70 -0.00346434 0.588505

26 1 -0.0595154 0.574889
26 2 -0.0704915 0.573526
26 3 -0.0752414 0.568535
26 4 -0.0751175 0.570878
26 5 -0.0668736 0.576383
26 6 -0.0571596 0.581345
26 7 -0.0530096 0.581457
26 8 -0.06468 0.575657
26 9 -0.0846529 0.569739
26 10 -0.0780458 0.581039
26 11 -0.0770731 0.580145
26 12 -0.0716627 0.574017
26 13 -0.073481 0.576572
26 14 -0.0713267 0.577608
26 15 -0.0641936 0.574058
26 16 -0.0383447 0.569452
26 17 0.0160132 0.564912
26 18 0.100906 0.571681
26 19 0.133352 0.576172
26 20 0.149133 0.58293
26 21 0.146187 0.58147
26 22 0.0760954 0.581234
26 23 0.0480842 0.567936
26 24 0.19691 0.541176
26 25 0.469362 0.479758
26 26 1 7.27968e-08
26 27 0.435119 0.509187
26 28 0.14012 0.56923
26 29 0.0134501 0.577523
26 30 -0.040727 0.577975
26 31 -0.0685838 0.583187
26 32 -0.085101 0.583451
26 33 -0.0906171 0.57058
26 34 -0.0792363 0.565657
26 35 -0.0784327 0.571628
26 36 -0.0693626 0.577574
26 37 -0.0771134 0.582096
26 38 -0.0728288 0.588016
26 39 -0.0746068 0.584301
26 40 -0.0657122 0.577555
26 41 -0.0413779 0.577439
26 42 0.0256566 0.584429
26 43 0.0418832 0.580645
26 44 0.0252273 0.579134
26 45 0.0264328 0.575675
26 46 0.0101169 0.579273
26 47 0.000458086 0.592237
26 48 -0.0278927 0.591522
26 49 -0.0801316 0.578137
26 50 -0.0793453 0.582716
26 51 -0.0386989 0.577779
26 52 0.00397444 0.572637
26 53 0.0909543 0.568635
26 54 0.104982 0.578241
26 55 0.0305033 0.576758
26 56 -0.00591391 0.572338
26 57 -0.0198177 0.573081
26 58 -0.0202589 0.582324
26 59 -0.0196557 0.588832
26 60 -0.0326821 0.585882
26 61 -0.0474361 0.578404
26 62 -0.0619721 0.571191
26 63 -0.0704871 0.57179
26 64 -0.0685955 0.582827
26 65 -0.0505843 0.58703
26 66 -0.0323233 0.583147
26 67 -0.0219597 0.5753
26 68 -0.0161161 0.571474
26 69 -0.0201601 0.567141
26 70 -0.0250705 0.565999

27 1 -0.100045 0.574655
27 2 -0.106251 0.563246
27 3 -0.0944256 0.563742
27 4 -0.0726555 0.576607
27 5 -0.0490021 0.589267
27 6 -0.0200123 0.594335
27 7 -0.00983698 0.587925
27 8 -0.018262 0.576547
27 9 -0.040174 0.572946
27 10 -0.0357278 0.579706
27 11 -0.0199222 0.580134
27 12 -0.0148959 0.581999
27 13 -0.0376779 0.589401
27 14 -0.0572886 0.58917
27 15 -0.059098 0.581341
27 16 -0.0136553 0.575004
27 17 0.0504754 0.572134
27 18 0.0958027 0.569553
27 19 0.120684 0.563173
27 20 0.132643 0.564343
27 21 0.0880505 0.562789
27 22 -0.0245959 0.574666
27 23 -0.0592764 0.576554
27 24 0.039716 0.570579
27 25 0.214825 0.562141
27 26 0.435119 0.509187
27 27 1 7.30692e-08
27 28 0.481317 0.492862
27 29 0.213312 0.562746
27 30 0.0879219 0.572677
27 31 0.016288 0.575349
27 32 -0.0298929 0.574345
27 33 -0.0542301 0.570275
27 34 -0.053792 0.565374
27 35 -0.0652456 0.571076
27 36 -0.0772728 0.577389
27 37 -0.0845325 0.575115
27 38 -0.0796069 0.572438
27 39 -0.0635829 0.568612
27 40 -0.0228944 0.564596
27 41 0.0212392 0.577484
27 42 0.0943045 0.575076
27 43 0.0742087 0.570489
27 44 0.0275177 0.573429
27 45 -0.0053333 0.576241
27 46 -0.0352616 0.583604
27 47 -0.0380832 0.593727
27 48 -0.0628416 0.593993
27 49 -0.095452 0.581534
27 50 -0.085102 0.588655
27 51 -0.0492655 0.586022
27 52 -0.0276148 0.582965
27 53 0.0205734 0.572761
27 54 0.02734 0.568777
27 55 -0.0167115 0.565536
27 56 -0.03136 0.562682
27 57 -0.0283445 0.56448
27 58 -0.00627795 0.573962
27 59 0.0131016 0.581923
27 60 0.00108201 0.588124
27 61 -0.0279034 0.594418
27 62 -0.0630276 0.585724
27 63 -0.0874447 0.581537
27 64 -0.0935353 0.578807
27 65 -0.0708593 0.574594
27 66 -0.0450179 0.569165
27 67 -0.0293141 0.56856
27 68 -0.0256724 0.569978
27 69 -0.033903 0.572533
27 70 -0.0465505 0.578955

28 1 -0.102386 0.570115
28 2 -0.0973801 0.562402
28 3 -0.0760346 0.57073
28 4 -0.0452176 0.584222
28 5 -0.0176626 0.591295
28 6 0.00596049 0.589458
28 7 0.00671406 0.580015
28 8 -0.00678363 0.568932
28 9 -0.0309804 0.571043
28 10 -0.0265 0.575592
28 11 -0.00379489 0.578979
28 12 -0.00538186 0.578214
28 13 -0.0359588 0.589597
28 14 -0.0472937 0.586371
28 15 -0.0281319 0.58054
28 16 0.0467044 0.572929
28 17 0.0927983 0.567982
28 18 0.088981 0.559908
28 19 0.0696737 0.561237
28 20 0.0577349 0.566718
28 21 0.00552583 0.567695
28 22 -0.0684927 0.579205
28 23 -0.0778381 0.585327
28 24 -0.0329508 0.581931
28 25 0.0364223 0.587465
28 26 0.14012 0.56923
28 27 0.481317 0.492862
28 28 1 7.28826e-08
28 29 0.529289 0.469955
28 30 0.264139 0.552078
28 31 0.118315 0.571426
28 32 0.0308231 0.566927
28 33 -0.0258777 0.568939
28 34 -0.0512136 0.563772
28 35 -0.0753221 0.566344
28 36 -0.100633 0.571583
28 37 -0.101744 0.568072
28 38 -0.0896954 0.565511
28 39 -0.0626782 0.562809
28 40 -0.0136734 0.56657
28 41 0.025062 0.57661
28 42 0.059576 0.570469
28 43 0.0410842 0.573515
28 44 0.00343664 0.579598
28 45 -0.0271481 0.584171
28 46 -0.0491861 0.58986
28 47 -0.0431788 0.588356
28 48 -0.0665537 0.583404
28 49 -0.0826376 0.578835
28 50 -0.0767428 0.579773
28 51 -0.0531695 0.579669
28 52 -0.0476185 0.580674
28 53 -0.0152803 0.575622
28 54 -0.0157682 0.570921
28 55 -0.0402705 0.562848
28 56 -0.0387562 0.560229
28 57 -0.0205725 0.558299
28 58 0.00780426 0.56274
28 59 0.0233257 0.571106
28 60 0.013585 0.581557
28 61 -0.0232923 0.591264
28 62 -0.0650594 0.590045
28 63 -0.0993986 0.586092
28 64 -0.115007 0.575502
28 65 -0.0975791 0.569524
28 66 -0.0633281 0.566959
28 67 -0.0382899 0.565086
28 68 -0.0245733 0.567948
28 69 -0.0272904 0.567433
28 70 -0.0407901 0.577156

29 1 -0.0989037 0.566424
29 2 -0.0847952 0.56623
29 3 -0.0541491 0.576505
29 4 -0.0186893 0.586044
29 5 0.00495274 0.588502
29 6 0.0153772 0.582333
29 7 0.00556915 0.572581
29 8 -0.0149821 0.565547
29 9 -0.0364625 0.569132
29 10 -0.0300837 0.573625
29 11 -0.00552452 0.578499
29 12 -0.0102169 0.57865
29 13 -0.027826 0.586679
29 14 -0.0162252 0.584379
29 15 0.0328611 0.577425
29 16 0.115015 0.565271
29 17 0.101971 0.557047
29 18 0.0874905 0.560422
29 19 0.0482541 0.570551
29 20 0.00439936 0.573253
29 21 -0.0424323 0.575803
29 22 -0.075228 0.580783
29 23 -0.0644128 0.581383
29 24 -0.0550344 0.573954
29 25 -0.0394387 0.584037
29 26 0.0134501 0.577523
29 27 0.213312 0.562746
29 28 0.529289 0.469955
29 29 1 7.30416e-08
29 30 0.559349 0.45321
29 31 0.280912 0.549672
29 32 0.117587 0.568006
29 33 0.0157628 0.569852
29 34 -0.0479681 0.566303
29 35 -0.0905434 0.566301
29 36 -0.119876 0.569891
29 37 -0.11441 0.565328
29 38 -0.0979834 0.569544
29 39 -0.0626371 0.573455
29 40 -0.0151859 0.577959
29 41 0.00885376 0.576327
29 42 0.0100315 0.575104
29 43 0.000604161 0.580901
29 44 -0.016905 0.585097
29 45 -0.0342593 0.586941
29 46 -0.0510601 0.5858
29 47 -0.0529446 0.580725
29 48 -0.0756881 0.575692
29 49 -0.0835525 0.573931
29 50 -0.0760906 0.577655
29 51 -0.0654174 0.575031
29 52 -0.0630097 0.571038
29 53 -0.0456676 0.572517
29 54 -0.0423514 0.577025
29 55 -0.0520849 0.568687
29 56 -0.0361325 0.567477
29 57 -0.0136064 0.564151
29 58 0.007576 0.567202
29 59 0.0210226 0.570095
29 60 0.00605481 0.577415
29 61 -0.0326055 0.584306
29 62 -0.0742227 0.587512
29 63 -0.104649 0.583533
29 64 -0.128875 0.577091
29 65 -0.118047 0.571806
29 66 -0.0834298 0.569059
29 67 -0.0485743 0.568753
29 68 -0.0261134 0.568669
29 69 -0.0202117 0.564505
29 70 -0.0303259 0.571836

30 1 -0.0907969 0.566328
30 2 -0.0682547 0.573956
30 3 -0.0351917 0.581929
30 4 -0.00051289 0.58521
30 5 0.0172721 0.583674
30 6 0.0175118 0.576073
30 7 -0.0015372 0.568812
30 8 -0.0273113 0.56737
30 9 -0.0375184 0.569029
30 10 -0.0317104 0.570391
30 11 -0.000260277 0.577057
30 12 -0.00495341 0.574715
30 13 0.00382235 0.579303
30 14 0.0459381 0.579096
30 15 0.0904056 0.569535
30 16 0.110078 0.554637
30 17 0.0884207 0.552915
30 18 0.0575704 0.562756
30 19 0.0123803 0.576465
30 20 -0.0376218 0.577917
30 21 -0.0708065 0.582711
30 22 -0.0798432 0.582806
30 23 -0.0521417 0.57995
30 24 -0.0538441 0.57236
30 25 -0.0642384 0.584868
30 26 -0.040727 0.577975
30 27 0.0879219 0.572677
30 28 0.264139 0.552078
30 29 0.559349 0.45321
30 30 1 7.29187e-08
30 31 0.562462 0.447973
30 32 0.255498 0.548011
30 33 0.0799418 0.565928
30 34 -0.0278412 0.567962
30 35 -0.0965004 0.565556
30 36 -0.1286 0.567213
30 37 -0.111949 0.570065
30 38 -0.0950057 0.575736
30 39 -0.0562027 0.581207
30 40 -0.00989915 0.586182
30 41 0.008371 0.576045
30 42 -0.00720087 0.579801
30 43 -0.012903 0.58477
30 44 -0.0216452 0.589411
30 45 -0.0315491 0.586186
30 46 -0.0441143 0.583172
30 47 -0.0553521 0.576749
30 48 -0.082293 0.573311
30 49 -0.0887825 0.572724
30 50 -0.0899507 0.570801
30 51 -0.0857682 0.56386
30 52 -0.0872408 0.560739
30 53 -0.0685752 0.568556
30 54 -0.0476053 0.580276
30 55 -0.0385185 0.572962
30 56 -0.0185592 0.570322
30 57 -0.000755418 0.568856
30 58 0.0107342 0.565566
30 59 0.0194844 0.5671
30 60 0.00437613 0.569862
30 61 -0.0349585 0.573528
30 62 -0.0779925 0.578503
30 63 -0.114588 0.577133
30 64 -0.143397 0.572727
30 65 -0.1424 0.569969
30 66 -0.112075 0.566364
30 67 -0.0713738 0.56644
30 68 -0.035246 0.564521
30 69 -0.0201457 0.56057
30 70 -0.0251945 0.566095

31 1 -0.0859069 0.565003
31 2 -0.0579996 0.575458
31 3 -0.0245499 0.580881
31 4 0.0068325 0.579395
31 5 0.0143136 0.575925
31 6 0.00780619 0.56804
31 7 -0.0139813 0.563661
31 8 -0.0297186 0.569154
31 9 -0.0158816 0.570645
31 10 -0.012169 0.577084
31 11 0.0215152 0.579845
31 12 0.021311 0.576088
31 13 0.0492833 0.577397
31 14 0.0883594 0.570803
31 15 0.110843 0.559046
31 16 0.101261 0.55563
31 17 0.0649537 0.562347
31 18 0.0259003 0.57347
31 19 -0.0180972 0.584309
31 20 -0.0579506 0.58778
31 21 -0.082454 0.589604
31 22 -0.0790017 0.584701
31 23 -0.0422643 0.573422
31 24 -0.0482937 0.563187
31 25 -0.0694886 0.576768
31 26 -0.0685838 0.583187
31 27 0.016288 0.575349
31 28 0.118315 0.571426
31 29 0.280912 0.549672
31 30 0.562462 0.447973
31 31 1 7.32242e-08
31 32 0.503767 0.475656
31 33 0.199503 0.556801
31 34 0.0154787 0.571162
31 35 -0.0809265 0.570791
31 36 -0.113219 0.571226
31 37 -0.0868077 0.574501
31 38 -0.0753948 0.582824
31 39 -0.0397091 0.586755
31 40 -0.000750791 0.589904
31 41 0.0176911 0.580435
31 42 -0.0103225 0.586515
31 43 -0.0143472 0.588812
31 44 -0.0164263 0.589026
31 45 -0.0284058 0.585885
31 46 -0.0378631 0.580374
31 47 -0.0555853 0.574294
31 48 -0.0840787 0.570103
31 49 -0.090378 0.570403
31 50 -0.0948466 0.571203
31 51 -0.0938176 0.562515
31 52 -0.0978193 0.558872
31 53 -0.0836615 0.572043
31 54 -0.0388533 0.591861
31 55 -0.0126961 0.583552
31 56 -0.00201212 0.576464
31 57 0.00448576 0.575758
31 58 0.0152592 0.572368
31 59 0.0186316 0.577188
31 60 0.0143892 0.572504
31 61 -0.0205145 0.569038
31 62 -0.063367 0.574747
31 63 -0.10359 0.572509
31 64 -0.139739 0.575665
31 65 -0.154399 0.5747
31 66 -0.13308 0.5734
31 67 -0.0947045 0.569579
31 68 -0.0515998 0.565522
31 69 -0.0277284 0.561228
31 70 -0.0249618 0.561036

32 1 -0.0880518 0.569057
32 2 -0.0591898 0.576473
32 3 -0.0324722 0.577748
32 4 -0.0139669 0.574301
32 5 -0.00247565 0.570138
32 6 -0.00542486 0.56191
32 7 -0.00925965 0.559952
32 8 0.00728742 0.569205
32 9 0.0689916 0.571966
32 10 0.0571584 0.584679
32 11 0.0954333 0.583616
32 12 0.0923047 0.579258
32 13 0.104662 0.572985
32 14 0.117444 0.558797
32 15 0.109927 0.554161
32 16 0.0723063 0.567897
32 17 0.0238847 0.575961
32 18 -0.020113 0.592737
32 19 -0.0478514 0.600347
32 20 -0.0783779 0.59646
32 21 -0.0993918 0.589109
32 22 -0.0911897 0.585993
32 23 -0.043656 0.575797
32 24 -0.0464454 0.560888
32 25 -0.0748933 0.557288
32 26 -0.085101 0.583451
32 27 -0.0298929 0.574345
32 28 0.0308231 0.566927
32 29 0.117587 0.568006
32 30 0.255498 0.548011
32 31 0.503767 0.475656
32 32 1 7.29528e-08
32 33 0.457565 0.499608
32 34 0.154618 0.573661
32 35 -0.000260867 0.579949
32 36 -0.0459466 0.579695
32 37 -0.0253803 0.582198
32 38 -0.0316078 0.584562
32 39 -0.000888406 0.585107
32 40 0.0367402 0.584765
32 41 0.0593455 0.590252
32 42 0.0205267 0.594698
32 43 0.0141673 0.588002
32 44 0.00389382 0.583937
32 45 -0.0152119 0.578455
32 46 -0.0354673 0.574463
32 47 -0.0708691 0.568386
32 48 -0.0996291 0.559335
32 49 -0.100711 0.562429
32 50 -0.106644 0.571839
32 51 -0.109957 0.573531
32 52 -0.119109 0.573197
32 53 -0.109606 0.586436
32 54 -0.0519445 0.597556
32 55 -0.0131058 0.594086
32 56 -0.00136819 0.586681
32 57 0.00317715 0.582778
32 58 0.0177962 0.579693
32 59 0.0355968 0.581219
32 60 0.0383822 0.579086
32 61 0.00624606 0.572203
32 62 -0.0312822 0.570058
32 63 -0.0609952 0.567455
32 64 -0.102195 0.57476
32 65 -0.142974 0.581871
32 66 -0.153486 0.586003
32 67 -0.13166 0.583044
32 68 -0.0936424 0.576152
32 69 -0.061389 0.568988
32 70 -0.0468874 0.556744

33 1 -0.0936289 0.571778
33 2 -0.0795538 0.574023
33 3 -0.065946 0.572751
33 4 -0.0450102 0.569078
33 5 -0.0262687 0.563806
33 6 -0.0100799 0.559116
33 7 0.0312346 0.56142
33 8 0.108779 0.565486
33 9 0.230745 0.559921
33 10 0.161889 0.57763
33 11 0.176757 0.574181
33 12 0.143698 0.580295
33 13 0.128965 0.565004
33 14 0.108171 0.561323
33 15 0.0745633 0.563158
33 16 0.0159613 0.580972
33 17 -0.0371853 0.590086
33 18 -0.0673529 0.597766
33 19 -0.0741706 0.597954
33 20 -0.0934201 0.58809
33 21 -0.104505 0.577816
33 22 -0.0938334 0.579629
33 23 -0.0412561 0.577958
33 24 -0.0425063 0.572571
33 25 -0.0743736 0.551456
33 26 -0.0906171 0.57058
33 27 -0.0542301 0.570275
33 28 -0.0258777 0.568939
33 29 0.0157628 0.569852
33 30 0.0799418 0.565928
33 31 0.199503 0.556801
33 32 0.457565 0.499608
33 33 1 7.32303e-08
33 34 0.468465 0.507765
33 35 0.194235 0.573216
33 36 0.0999282 0.576138
33 37 0.076999 0.574246
33 38 0.0276192 0.572433
33 39 0.0359191 0.571495
33 40 0.06942 0.576952
33 41 0.105078 0.594276
33 42 0.0695107 0.594293
33 43 0.049644 0.584098
33 44 0.029169 0.57621
33 45 -0.00469773 0.575236
33 46 -0.0387072 0.57009
33 47 -0.0839364 0.557607
33 48 -0.113061 0.546794
33 49 -0.11203 0.55609
33 50 -0.112321 0.568259
33 51 -0.118454 0.58105
33 52 -0.134871 0.585311
33 53 -0.138032 0.586829
33 54 -0.0788654 0.585483
33 55 -0.0400359 0.592494
33 56 -0.0285111 0.59217
33 57 -0.0178917 0.585795
33 58 0.00944475 0.579662
33 59 0.0381439 0.579253
33 60 0.0539624 0.578657
33 61 0.0350229 0.577397
33 62 0.0125312 0.574308
33 63 0.00621649 0.569315
33 64 -0.00645761 0.570949
33 65 -0.0698371 0.580721
33 66 -0.135246 0.588233
33 67 -0.155339 0.588947
33 68 -0.140408 0.583932
33 69 -0.111669 0.579557
33 70 -0.088582 0.568174

34 1 -0.102603 0.574339
34 2 -0.105257 0.57529
34 3 -0.108848 0.568812
34 4 -0.0880963 0.562773
34 5 -0.0512921 0.55812
34 6 0.00386626 0.560586
34 7 0.0983715 0.564861
34 8 0.238009 0.558146
34 9 0.393641 0.529182
34 10 0.248395 0.558814
34 11 0.207229 0.557214
34 12 0.135921 0.577898
34 13 0.0903494 0.568098
34 14 0.0326308 0.570192
34 15 -0.0279306 0.579183
34 16 -0.0777329 0.58904
34 17 -0.099665 0.591732
34 18 -0.0990355 0.589108
34 19 -0.0892715 0.582384
34 20 -0.0869799 0.571221
34 21 -0.0801882 0.569093
34 22 -0.0579752 0.566218
34 23 -0.0167808 0.564241
34 24 -0.0243504 0.575161
34 25 -0.057031 0.563272
34 26 -0.0792363 0.565657
34 27 -0.053792 0.565374
34 28 -0.0512136 0.563772
34 29 -0.0479681 0.566303
34 30 -0.0278412 0.567962
34 31 0.0154787 0.571162
34 32 0.154618 0.573661
34 33 0.468465 0.507765
34 34 1 7.27374e-08
34 35 0.451559 0.512235
34 36 0.28315 0.543357
34 37 0.201847 0.556555
34 38 0.112795 0.56473
34 39 0.0854567 0.577194
34 40 0.0841998 0.583492
34 41 0.10146 0.588444
34 42 0.0682429 0.584575
34 43 0.0488437 0.576084
34 44 0.0292891 0.571964
34 45 -0.000282953 0.56848
34 46 -0.0322189 0.566972
34 47 -0.0686296 0.556352
34 48 -0.0878376 0.559672
34 49 -0.0863271 0.570309
34 50 -0.0811327 0.575041
34 51 -0.0944606 0.585361
34 52 -0.121851 0.581154
34 53 -0.141354 0.56996
34 54 -0.0979175 0.571475
34 55 -0.0681993 0.582581
34 56 -0.0596385 0.589149
34 57 -0.0406261 0.593175
34 58 -0.00938603 0.587985
34 59 0.0286144 0.583592
34 60 0.058258 0.578799
34 61 0.058982 0.575072
34 62 0.0659067 0.57802
34 63 0.097018 0.573987
34 64 0.114929 0.569318
34 65 0.0343713 0.580395
34 66 -0.0767587 0.586724
34 67 -0.144963 0.587716
34 68 -0.16935 0.586706
34 69 -0.165836 0.585527
34 70 -0.14362 0.580373

35 1 -0.104735 0.572902
35 2 -0.119071 0.571181
35 3 -0.119636 0.568009
35 4 -0.0837868 0.567146
35 5 -0.0210791 0.566169
35 6 0.0645876 0.567707
35 7 0.176445 0.564113
35 8 0.295592 0.546765
35 9 0.334242 0.537507
35 10 0.189681 0.56614
35 11 0.0895163 0.572921
35 12 0.0161298 0.583373
35 13 -0.018444 0.575982
35 14 -0.0619014 0.572886
35 15 -0.0968803 0.577512
35 16 -0.116879 0.583788
35 17 -0.122237 0.584473
35 18 -0.103343 0.583251
35 19 -0.0766471 0.57877
35 20 -0.0535226 0.574317
35 21 -0.0217723 0.574174
35 22 0.00659354 0.568179
35 23 0.0242235 0.565267
35 24 0.00420771 0.572931
35 25 -0.0342253 0.568761
35 26 -0.0784327 0.571628
35 27 -0.0652456 0.571076
35 28 -0.0753221 0.566344
35 29 -0.0905434 0.566301
35 30 -0.0965004 0.565556
35 31 -0.0809265 0.570791
35 32 -0.000260867 0.579949
35 33 0.194235 0.573216
35 34 0.451559 0.512235
35 35 1 7.30023e-08
35 36 0.547552 0.454627
35 37 0.314821 0.535094
35 38 0.176891 0.559987
35 39 0.0841227 0.577962
35 40 0.0242436 0.584183
35 41 -0.00992233 0.587342
35 42 0.00309723 0.584334
35 43 0.0120334 0.575925
35 44 0.0125345 0.573696
35 45 -0.00345986 0.57126
35 46 -0.0228997 0.571297
35 47 -0.040451 0.563867
35 48 -0.0406273 0.568414
35 49 -0.0313069 0.576253
35 50 -0.0242066 0.580493
35 51 -0.0468752 0.585958
35 52 -0.0795362 0.58029
35 53 -0.118183 0.569025
35 54 -0.104139 0.571873
35 55 -0.0894753 0.578385
35 56 -0.0802855 0.582495
35 57 -0.0665593 0.588652
35 58 -0.0406737 0.586851
35 59 -0.0104059 0.583446
35 60 0.0190824 0.580696
35 61 0.0514578 0.579352
35 62 0.110656 0.575259
35 63 0.183347 0.569426
35 64 0.251021 0.554264
35 65 0.193275 0.569372
35 66 0.0454753 0.58644
35 67 -0.0743964 0.589258
35 68 -0.151558 0.57892
35 69 -0.180759 0.574485
35 70 -0.175852 0.569121

36 1 -0.0892316 0.577011
36 2 -0.107013 0.573143
36 3 -0.117846 0.572484
36 4 -0.099199 0.574463
36 5 -0.0590002 0.578982
36 6 -0.00145024 0.576113
36 7 0.0697033 0.572072
36 8 0.14941 0.558119
36 9 0.19033 0.553912
36 10 0.107921 0.578242
36 11 0.0315878 0.585137
36 12 -0.0160301 0.581099
36 13 -0.0431656 0.581909
36 14 -0.0742526 0.574769
36 15 -0.107673 0.568411
36 16 -0.129392 0.56671
36 17 -0.139763 0.568163
36 18 -0.126745 0.577867
36 19 -0.0958948 0.584377
36 20 -0.0610378 0.585819
36 21 -0.0160466 0.582908
36 22 0.0305961 0.584791
36 23 0.0432358 0.584217
36 24 0.0149084 0.577154
36 25 -0.0309343 0.568094
36 26 -0.0693626 0.577574
36 27 -0.0772728 0.577389
36 28 -0.100633 0.571583
36 29 -0.119876 0.569891
36 30 -0.1286 0.567213
36 31 -0.113219 0.571226
36 32 -0.0459466 0.579695
36 33 0.0999282 0.576138
36 34 0.28315 0.543357
36 35 0.547552 0.454627
36 36 1 7.29e-08
36 37 0.505078 0.484934
36 38 0.309239 0.545178
36 39 0.152364 0.567237
36 40 0.0354776 0.574271
36 41 -0.0249138 0.582637
36 42 -0.0109862 0.585616
36 43 0.00798199 0.581396
36 44 0.0251835 0.577267
36 45 0.0304407 0.575925
36 46 0.0250182 0.577833
36 47 0.015484 0.573596
36 48 0.0157684 0.569228
36 49 0.0167056 0.570269
36 50 0.0128067 0.575438
36 51 -0.0159491 0.578742
36 52 -0.0497597 0.580991
36 53 -0.0888054 0.58508
36 54 -0.0739266 0.581783
36 55 -0.0529895 0.580044
36 56 -0.0436258 0.57782
36 57 -0.0363349 0.573502
36 58 -0.02196 0.575161
36 59 -0.00442494 0.577663
36 60 0.0124151 0.579519
36 61 0.0493743 0.5788
36 62 0.116767 0.57247
36 63 0.211476 0.558931
36 64 0.29614 0.545871
36 65 0.217849 0.570196
36 66 0.0470505 0.585456
36 67 -0.0705245 0.579114
36 68 -0.140727 0.565537
36 69 -0.164578 0.558407
36 70 -0.161635 0.55237

37 1 -0.100337 0.580694
37 2 -0.112276 0.578271
37 3 -0.121257 0.57074
37 4 -0.114607 0.571562
37 5 -0.0840482 0.573355
37 6 -0.037823 0.579812
37 7 0.0247589 0.587317
37 8 0.0889507 0.580698
37 9 0.138126 0.567004
37 10 0.0923911 0.579595
37 11 0.0390026 0.58269
37 12 0.0185919 0.571861
37 13 -0.0207057 0.570337
37 14 -0.0519314 0.572771
37 15 -0.0805099 0.572505
37 16 -0.11085 0.567099
37 17 -0.133695 0.564038
37 18 -0.136838 0.572885
37 19 -0.11474 0.577787
37 20 -0.0930199 0.583914
37 21 -0.0552186 0.586929
37 22 -0.00407105 0.583924
37 23 0.018804 0.58068
37 24 -0.0125752 0.573442
37 25 -0.0531486 0.570286
37 26 -0.0771134 0.582096
37 27 -0.0845325 0.575115
37 28 -0.101744 0.568072
37 29 -0.11441 0.565328
37 30 -0.111949 0.570065
37 31 -0.0868077 0.574501
37 32 -0.0253803 0.582198
37 33 0.076999 0.574246
37 34 0.201847 0.556555
37 35 0.314821 0.535094
37 36 0.505078 0.484934
37 37 1 7.32254e-08
37 38 0.572567 0.454904
37 39 0.304587 0.546028
37 40 0.123402 0.573002
37 41 0.0301505 0.574682
37 42 0.0161868 0.581874
37 43 0.0180292 0.57985
37 44 0.0259409 0.577329
37 45 0.0324402 0.573456
37 46 0.0287306 0.573604
37 47 0.0165337 0.582982
37 48 0.00934759 0.579221
37 49 0.00584342 0.574763
37 50 -0.00594415 0.571774
37 51 -0.0308812 0.570088
37 52 -0.0610988 0.572295
37 53 -0.089586 0.580769
37 54 -0.0673279 0.579778
37 55 -0.0372433 0.580914
37 56 -0.0220311 0.579925
37 57 -0.0096801 0.574499
37 58 0.00384758 0.577621
37 59 0.0216822 0.579795
37 60 0.0394848 0.575455
37 61 0.0864192 0.570145
37 62 0.161328 0.560281
37 63 0.234163 0.546906
37 64 0.267002 0.55593
37 65 0.122818 0.577252
37 66 -0.0103386 0.578878
37 67 -0.0984862 0.570436
37 68 -0.154882 0.561248
37 69 -0.176893 0.559061
37 70 -0.165222 0.555538

38 1 -0.100205 0.579467
38 2 -0.111326 0.581703
38 3 -0.117305 0.572296
38 4 -0.118039 0.567802
38 5 -0.0997938 0.570568
38 6 -0.0673025 0.577235
38 7 -0.0228578 0.585151
38 8 0.025606 0.585554
38 9 0.0800882 0.574025
38 10 0.082673 0.579223
38 11 0.0590027 0.578413
38 12 0.0712804 0.564309
38 13 0.00704845 0.567219
38 14 -0.036408 0.571091
38 15 -0.0700202 0.574369
38 16 -0.102279 0.567025
38 17 -0.128053 0.563114
38 18 -0.139218 0.563377
38 19 -0.127938 0.571812
38 20 -0.114039 0.582728
38 21 -0.0844484 0.588074
38 22 -0.0360313 0.580018
38 23 -0.00911522 0.573009
38 24 -0.0391543 0.564559
38 25 -0.0708262 0.574866
38 26 -0.0728288 0.588016
38 27 -0.0796069 0.572438
38 28 -0.0896954 0.565511
38 29 -0.0979834 0.569544
38 30 -0.0950057 0.575736
38 31 -0.0753948 0.582824
38 32 -0.0316078 0.584562
38 33 0.0276192 0.572433
38 34 0.112795 0.56473
38 35 0.176891 0.559987
38 36 0.309239 0.545178
38 37 0.572567 0.454904
38 38 1 7.30992e-08
38 39 0.555008 0.464595
38 40 0.261505 0.560837
38 41 0.118756 0.565778
38 42 0.0655646 0.578145
38 43 0.0395167 0.581248
38 44 0.0319467 0.579094
38 45 0.0381481 0.574882
38 46 0.03782 0.5735
38 47 0.0240724 0.583878
38 48 0.00882118 0.586096
38 49 -0.00285555 0.580521
38 50 -0.0190575 0.572741
38 51 -0.0397024 0.566202
38 52 -0.0618093 0.559782
38 53 -0.081199 0.571791
38 54 -0.057267 0.584825
38 55 -0.0230358 0.581703
38 56 -0.00349865 0.579555
38 57 0.014689 0.57838
38 58 0.0327526 0.578168
38 59 0.0507854 0.578666
38 60 0.0714253 0.571498
38 61 0.127891 0.559968
38 62 0.209705 0.551318
38 63 0.245454 0.545638
38 64 0.190871 0.569572
38 65 0.0519248 0.580091
38 66 -0.0436335 0.57443
38 67 -0.110522 0.565023
38 68 -0.152825 0.55555
38 69 -0.171274 0.556493
38 70 -0.156191 0.55612

39 1 -0.115856 0.576885
39 2 -0.124711 0.581447
39 3 -0.12464 0.571935
39 4 -0.116696 0.564037
39 5 -0.103866 0.56239
39 6 -0.0789238 0.568857
39 7 -0.0394034 0.581528
39 8 0.00753557 0.592769
39 9 0.0845089 0.583226
39 10 0.130011 0.57556
39 11 0.138926 0.56844
39 12 0.17653 0.555397
39 13 0.073935 0.563397
39 14 0.00646747 0.56822
39 15 -0.0445678 0.575775
39 16 -0.0874566 0.574655
39 17 -0.120547 0.568573
39 18 -0.136603 0.562514
39 19 -0.137042 0.566809
39 20 -0.142483 0.574824
39 21 -0.133065 0.584333
39 22 -0.0976619 0.568771
39 23 -0.0544833 0.55947
39 24 -0.074504 0.559307
39 25 -0.0977952 0.576645
39 26 -0.0746068 0.584301
39 27 -0.0635829 0.568612
39 28 -0.0626782 0.562809
39 29 -0.0626371 0.573455
39 30 -0.0562027 0.581207
39 31 -0.0397091 0.586755
39 32 -0.000888406 0.585107
39 33 0.0359191 0.571495
39 34 0.0854567 0.577194
39 35 0.0841227 0.577962
39 36 0.152364 0.567237
39 37 0.304587 0.546028
39 38 0.555008 0.464595
39 39 1 7.28371e-08
39 40 0.499685 0.498492
39 41 0.251925 0.548113
39 42 0.144055 0.572784
39 43 0.0769485 0.5802
39 44 0.0435833 0.582444
39 45 0.0297301 0.575769
39 46 0.0193461 0.57266
39 47 -0.00482954 0.576841
39 48 -0.0371754 0.584536
39 49 -0.052357 0.581698
39 50 -0.0683859 0.573047
39 51 -0.0747896 0.563135
39 52 -0.0925815 0.553702
39 53 -0.102703 0.561527
39 54 -0.0649304 0.582765
39 55 -0.0242839 0.583349
39 56 0.00739034 0.582748
39 57 0.0368903 0.585467
39 58 0.0724965 0.58258
39 59 0.105828 0.579094
39 60 0.13961 0.563665
39 61 0.185638 0.547584
39 62 0.233384 0.54535
39 63 0.204191 0.558834
39 64 0.101897 0.580487
39 65 -0.019883 0.579822
39 66 -0.0840148 0.573583
39 67 -0.128421 0.56718
39 68 -0.156486 0.564834
39 69 -0.17049 0.564109
39 70 -0.156933 0.562428

40 1 -0.127867 0.56685
40 2 -0.136061 0.578318
40 3 -0.129942 0.576934
40 4 -0.115097 0.570025
40 5 -0.0960778 0.558781
40 6 -0.0717536 0.559814
40 7 -0.0354458 0.565939
40 8 0.0212337 0.583108
40 9 0.10545 0.581573
40 10 0.166752 0.567222
40 11 0.251345 0.55044
40 12 0.327475 0.532006
40 13 0.164946 0.559763
40 14 0.0633996 0.563648
40 15 -0.0134809 0.572522
40 16 -0.07246 0.576461
40 17 -0.103914 0.576701
40 18 -0.121968 0.571789
40 19 -0.128003 0.575095
40 20 -0.146749 0.571889
40 21 -0.163222 0.581036
40 22 -0.151894 0.565176
40 23 -0.0977352 0.558487
40 24 -0.0971362 0.56257
40 25 -0.104951 0.572905
40 26 -0.0657122 0.577555
40 27 -0.0228944 0.564596
40 28 -0.0136734 0.56657
40 29 -0.0151859 0.577959
40 30 -0.00989915 0.586182
40 31 -0.000750791 0.589904
40 32 0.0367402 0.584765
40 33 0.06942 0.576952
40 34 0.0841998 0.583492
40 35 0.0242436 0.584183
40 36 0.0354776 0.574271
40 37 0.123402 0.573002
40 38 0.261505 0.560837
40 39 0.499685 0.498492
40 40 1 7.29532e-08
40 41 0.507477 0.479259
40 42 0.28467 0.554997
40 43 0.148912 0.577031
40 44 0.0751721 0.584124
40 45 0.0270515 0.581187
40 46 -0.0115736 0.571405
40 47 -0.05267 0.563497
40 48 -0.0979125 0.567842
40 49 -0.118628 0.571653
40 50 -0.124753 0.567481
40 51 -0.117831 0.566492
40 52 -0.132172 0.556538
40 53 -0.125677 0.561821
40 54 -0.0748308 0.583052
40 55 -0.0292199 0.586578
40 56 0.00628835 0.587345
40 57 0.0507546 0.587651
40 58 0.104197 0.578659
40 59 0.163317 0.56968
40 60 0.202198 0.552607
40 61 0.199738 0.544903
40 62 0.176414 0.558238
40 63 0.101403 0.570534
40 64 5.46162e-05 0.58157
40 65 -0.0821081 0.580881
40 66 -0.116659 0.577341
40 67 -0.14226 0.576955
40 68 -0.157902 0.573001
40 69 -0.163745 0.569093
40 70 -0.149971 0.566038

41 1 -0.122178 0.56972
41 2 -0.127439 0.572358
41 3 -0.118858 0.572226
41 4 -0.102302 0.57033
41 5 -0.0798842 0.567384
41 6 -0.0606397 0.562172
41 7 -0.0263682 0.55772
41 8 0.0280825 0.565857
41 9 0.107258 0.569342
41 10 0.185163 0.570728
41 11 0.321136 0.541265
41 12 0.468216 0.503689
41 13 0.239807 0.558013
41 14 0.107045 0.568761
41 15 0.0224877 0.570361
41 16 -0.0483615 0.580159
41 17 -0.075228 0.585945
41 18 -0.0897639 0.593363
41 19 -0.103493 0.594397
41 20 -0.132409 0.581702
41 21 -0.167561 0.571718
41 22 -0.180809 0.565747
41 23 -0.123712 0.567604
41 24 -0.10642 0.565439
41 25 -0.0982288 0.5547
41 26 -0.0413779 0.577439
41 27 0.0212392 0.577484
41 28 0.025062 0.57661
41 29 0.00885376 0.576327
41 30 0.008371 0.576045
41 31 0.0176911 0.580435
41 32 0.0593455 0.590252
41 33 0.105078 0.594276
41 34 0.10146 0.588444
41 35 -0.00992233 0.587342
41 36 -0.0249138 0.582637
41 37 0.0301505 0.574682
41 38 0.118756 0.565778
41 39 0.251925 0.548113
41 40 0.507477 0.479259
41 41 1 7.28261e-08
41 42 0.465351 0.510178
41 43 0.231633 0.565345
41 44 0.103333 0.575538
41 45 0.0223769 0.577999
41 46 -0.0376403 0.575157
41 47 -0.0935337 0.558396
41 48 -0.144999 0.549559
41 49 -0.160009 0.55719
41 50 -0.16008 0.567687
41 51 -0.143027 0.584703
41 52 -0.153106 0.582843
41 53 -0.134476 0.583867
41 54 -0.0789678 0.585241
41 55 -0.0321694 0.58902
41 56 0.000508888 0.585372
41 57 0.0461255 0.5827
41 58 0.097681 0.57822
41 59 0.153015 0.574593
41 60 0.192909 0.568031
41 61 0.158019 0.570128
41 62 0.099325 0.570993
41 63 0.017131 0.572418
41 64 -0.0561604 0.574851
41 65 -0.109735 0.583059
41 66 -0.127651 0.591055
41 67 -0.137374 0.590734
41 68 -0.142225 0.58368
41 69 -0.140331 0.574867
41 70 -0.125765 0.563937

42 1 -0.125742 0.568784
42 2 -0.143978 0.571005
42 3 -0.140302 0.574227
42 4 -0.117838 0.572362
42 5 -0.0888049 0.564077
42 6 -0.0523247 0.557791
42 7 -0.0107478 0.556396
42 8 0.0324555 0.562698
42 9 0.080454 0.568437
42 10 0.120265 0.57896
42 11 0.214285 0.56525
42 12 0.305809 0.546686
42 13 0.135421 0.566569
42 14 0.0407174 0.566113
42 15 -0.0200499 0.562972
42 16 -0.0610477 0.572583
42 17 -0.0621024 0.578514
42 18 -0.0501919 0.596854
42 19 -0.0582833 0.602296
42 20 -0.0872713 0.595921
42 21 -0.131143 0.589723
42 22 -0.154424 0.578575
42 23 -0.113498 0.574206
42 24 -0.0808861 0.56506
42 25 -0.0493949 0.559373
42 26 0.0256566 0.584429
42 27 0.0943045 0.575076
42 28 0.059576 0.570469
42 29 0.0100315 0.575104
42 30 -0.00720087 0.579801
42 31 -0.0103225 0.586515
42 32 0.0205267 0.594698
42 33 0.0695107 0.594293
42 34 0.0682429 0.584575
42 35 0.00309723 0.584334
42 36 -0.0109862 0.585616
42 37 0.0161868 0.581874
42 38 0.0655646 0.578145
42 39 0.144055 0.572784
42 40 0.28467 0.554997
42 41 0.465351 0.510178
42 42 1 7.29041e-08
42 43 0.517702 0.48067
42 44 0.236874 0.562084
42 45 0.0921994 0.577906
42 46 0.00699892 0.577887
42 47 -0.0709136 0.562799
42 48 -0.137815 0.549274
42 49 -0.156809 0.553895
42 50 -0.150917 0.563197
42 51 -0.129678 0.573896
42 52 -0.136832 0.575549
42 53 -0.114306 0.586951
42 54 -0.0718653 0.593087
42 55 -0.0497887 0.592313
42 56 -0.0223641 0.588488
42 57 0.0414381 0.584727
42 58 0.121157 0.575024
42 59 0.169388 0.569834
42 60 0.166817 0.562904
42 61 0.127918 0.562554
42 62 0.0682727 0.567161
42 63 -0.00335141 0.568
42 64 -0.053235 0.576099
42 65 -0.0771486 0.587718
42 66 -0.0869344 0.593451
42 67 -0.106743 0.58934
42 68 -0.125063 0.577074
42 69 -0.134711 0.566289
42 70 -0.126391 0.551758

43 1 -0.112471 0.568694
43 2 -0.140337 0.572853
43 3 -0.146259 0.576329
43 4 -0.131449 0.574535
43 5 -0.110171 0.569754
43 6 -0.0693375 0.56527
43 7 -0.0226816 0.563211
43 8 0.0213215 0.56598
43 9 0.053759 0.56866
43 10 0.0675042 0.57635
43 11 0.128666 0.573464
43 12 0.169936 0.567434
43 13 0.0575252 0.571428
43 14 0.000735879 0.566929
43 15 -0.0336696 0.563269
43 16 -0.0550067 0.56492
43 17 -0.0490371 0.573125
43 18 -0.0386693 0.584934
43 19 -0.0505893 0.589596
43 20 -0.0851445 0.587624
43 21 -0.131197 0.588719
43 22 -0.152008 0.581928
43 23 -0.103097 0.580703
43 24 -0.0613364 0.570652
43 25 -0.0292096 0.571179
43 26 0.0418832 0.580645
43 27 0.0742087 0.570489
43 28 0.0410842 0.573515
43 29 0.000604161 0.580901
43 30 -0.012903 0.58477
43 31 -0.0143472 0.588812
43 32 0.0141673 0.588002
43 33 0.049644 0.584098
43 34 0.0488437 0.576084
43 35 0.0120334 0.575925
43 36 0.00798199 0.581396
43 37 0.0180292 0.57985
43 38 0.0395167 0.581248
43 39 0.0769485 0.5802
43 40 0.148912 0.577031
43 41 0.231633 0.565345
43 42 0.517702 0.48067
43 43 1 7.30279e-08
43 44 0.523159 0.471329
43 45 0.235021 0.562945
43 46 0.0869367 0.576941
43 47 -0.020175 0.570897
43 48 -0.117026 0.556649
43 49 -0.157323 0.557216
43 50 -0.155837 0.55823
43 51 -0.132771 0.564503
43 52 -0.132916 0.566974
43 53 -0.10422 0.582175
43 54 -0.0619789 0.58965
43 55 -0.0397704 0.58767
43 56 2.04542e-05 0.582903
43 57 0.0943643 0.57681
43 58 0.16869 0.563063
43 59 0.164101 0.556089
43 60 0.122211 0.562199
43 61 0.0883517 0.563922
43 62 0.0389548 0.571644
43 63 -0.0124616 0.570308
43 64 -0.038897 0.574754
43 65 -0.0476532 0.581846
43 66 -0.0602438 0.583619
43 67 -0.0857563 0.578193
43 68 -0.115123 0.567527
43 69 -0.133126 0.560893
43 70 -0.125899 0.553705

44 1 -0.0917838 0.567697
44 2 -0.12638 0.570896
44 3 -0.148758 0.576141
44 4 -0.143956 0.576993
44 5 -0.130423 0.572482
44 6 -0.0949505 0.568698
44 7 -0.049793 0.56502
44 8 -0.00470213 0.565877
44 9 0.0250139 0.570903
44 10 0.0333115 0.573416
44 11 0.0716346 0.57584
44 12 0.0812079 0.573013
44 13 0.0071086 0.575507
44 14 -0.0203012 0.56961
44 15 -0.037107 0.56522
44 16 -0.0505462 0.563593
44 17 -0.0528293 0.568709
44 18 -0.0543043 0.575254
44 19 -0.0625303 0.580145
44 20 -0.0991152 0.578982
44 21 -0.141441 0.582383
44 22 -0.138003 0.581498
44 23 -0.0799444 0.580188
44 24 -0.0415218 0.571462
44 25 -0.0201585 0.578351
44 26 0.0252273 0.579134
44 27 0.0275177 0.573429
44 28 0.00343664 0.579598
44 29 -0.016905 0.585097
44 30 -0.0216452 0.589411
44 31 -0.0164263 0.589026
44 32 0.00389382 0.583937
44 33 0.029169 0.57621
44 34 0.0292891 0.571964
44 35 0.0125345 0.573696
44 36 0.0251835 0.577267
44 37 0.0259409 0.577329
44 38 0.0319467 0.579094
44 39 0.0435833 0.582444
44 40 0.0751721 0.584124
44 41 0.103333 0.575538
44 42 0.236874 0.562084
44 43 0.523159 0.471329
44 44 1 7.30465e-08
44 45 0.52363 0.471196
44 46 0.244856 0.559857
44 47 0.072038 0.575217
44 48 -0.0667281 0.568595
44 49 -0.140448 0.563959
44 50 -0.15743 0.562947
44 51 -0.140558 0.562009
44 52 -0.137726 0.56078
44 53 -0.0933185 0.575449
44 54 -0.0414088 0.58701
44 55 0.00107813 0.581547
44 56 0.0631374 0.576906
44 57 0.150696 0.565958
44 58 0.16434 0.551418
44 59 0.145519 0.553793
44 60 0.0948487 0.566993
44 61 0.0587603 0.570779
44 62 0.0238427 0.578434
44 63 -0.00484162 0.575496
44 64 -0.0177467 0.576346
44 65 -0.0241091 0.580101
44 66 -0.0418181 0.577237
44 67 -0.0767377 0.572248
44 68 -0.110423 0.564512
44 69 -0.129174 0.560279
44 70 -0.120433 0.559908

45 1 -0.063074 0.569107
45 2 -0.104234 0.569372
45 3 -0.138534 0.573351
45 4 -0.151535 0.57684
45 5 -0.151868 0.57503
45 6 -0.127623 0.569879
45 7 -0.0862313 0.565232
45 8 -0.0469458 0.563087
45 9 -0.0174483 0.569811
45 10 -0.00587376 0.57278
45 11 0.0255491 0.579849
45 12 0.0242381 0.577242
45 13 -0.0142114 0.579953
45 14 -0.0270349 0.57834
45 15 -0.0371236 0.569024
45 16 -0.0509559 0.565124
45 17 -0.0632823 0.56556
45 18 -0.0682232 0.57069
45 19 -0.0699637 0.575089
45 20 -0.111192 0.572897
45 21 -0.144419 0.573713
45 22 -0.119911 0.58358
45 23 -0.0490621 0.586278
45 24 -0.0206809 0.575409
45 25 -0.00566816 0.580403
45 26 0.0264328 0.575675
45 27 -0.0053333 0.576241
45 28 -0.0271481 0.584171
45 29 -0.0342593 0.586941
45 30 -0.0315491 0.586186
45 31 -0.0284058 0.585885
45 32 -0.0152119 0.578455
45 33 -0.00469773 0.575236
45 34 -0.000282953 0.56848
45 35 -0.00345986 0.57126
45 36 0.0304407 0.575925
45 37 0.0324402 0.573456
45 38 0.0381481 0.574882
45 39 0.0297301 0.575769
45 40 0.0270515 0.581187
45 41 0.0223769 0.577999
45 42 0.0921994 0.577906
45 43 0.235021 0.562945
45 44 0.52363 0.471196
45 45 1 7.28155e-08
45 46 0.54468 0.462172
45 47 0.220845 0.559675
45 48 0.0105925 0.571811
45 49 -0.100478 0.569993
45 50 -0.145873 0.567289
45 51 -0.14637 0.564915
45 52 -0.131715 0.566769
45 53 -0.0732649 0.577848
45 54 -0.000546013 0.583487
45 55 0.0773025 0.575173
45 56 0.135123 0.568046
45 57 0.165676 0.551286
45 58 0.161641 0.548875
45 59 0.117181 0.561666
45 60 0.0548197 0.574146
45 61 0.0221526 0.578699
45 62 0.0102781 0.582076
45 63 0.000717633 0.578784
45 64 -0.00318468 0.578243
45 65 -0.0101169 0.577338
45 66 -0.0280934 0.575006
45 67 -0.0612701 0.572019
45 68 -0.0939121 0.565255
45 69 -0.109455 0.562008
45 70 -0.100309 0.566269

46 1 -0.0237979 0.57294
46 2 -0.0618795 0.567489
46 3 -0.105645 0.571688
46 4 -0.132783 0.578112
46 5 -0.148381 0.579211
46 6 -0.14142 0.577813
46 7 -0.109972 0.569098
46 8 -0.0812146 0.563747
46 9 -0.0552131 0.568365
46 10 -0.0422219 0.574562
46 11 -0.0195743 0.581042
46 12 -0.0186947 0.578678
46 13 -0.0313263 0.588426
46 14 -0.0323982 0.583903
46 15 -0.0411267 0.574309
46 16 -0.0635284 0.566461
46 17 -0.0772303 0.564376
46 18 -0.0841454 0.567975
46 19 -0.0833753 0.572592
46 20 -0.11558 0.571398
46 21 -0.135389 0.567514
46 22 -0.0911803 0.580626
46 23 -0.0339299 0.587416
46 24 -0.0311977 0.576299
46 25 -0.0243925 0.581815
46 26 0.0101169 0.579273
46 27 -0.0352616 0.583604
46 28 -0.0491861 0.58986
46 29 -0.0510601 0.5858
46 30 -0.0441143 0.583172
46 31 -0.0378631 0.580374
46 32 -0.0354673 0.574463
46 33 -0.0387072 0.57009
46 34 -0.0322189 0.566972
46 35 -0.0228997 0.571297
46 36 0.0250182 0.577833
46 37 0.0287306 0.573604
46 38 0.03782 0.5735
46 39 0.0193461 0.57266
46 40 -0.0115736 0.571405
46 41 -0.0376403 0.575157
46 42 0.00699892 0.577887
46 43 0.0869367 0.576941
46 44 0.244856 0.559857
46 45 0.54468 0.462172
46 46 1 7.30331e-08
46 47 0.498725 0.477759
46 48 0.167216 0.565151
46 49 -0.00289862 0.575107
46 50 -0.0761698 0.57786
46 51 -0.103196 0.573093
46 52 -0.0862866 0.575593
46 53 -0.0347412 0.57909
46 54 0.046419 0.577623
46 55 0.103138 0.566865
46 56 0.147045 0.555136
46 57 0.170624 0.550543
46 58 0.147918 0.557242
46 59 0.0848204 0.571709
46 60 0.0166773 0.583068
46 61 2.55029e-05 0.587553
46 62 0.00675442 0.585936
46 63 0.0074005 0.582605
46 64 0.00799587 0.580499
46 65 0.00300818 0.576463
46 66 -0.0120479 0.572039
46 67 -0.0422181 0.569649
46 68 -0.0708064 0.565342
46 69 -0.0804874 0.563924
46 70 -0.067758 0.56983

47 1 0.0141501 0.58103
47 2 -0.0181391 0.571445
47 3 -0.0640943 0.567098
47 4 -0.101345 0.572128
47 5 -0.129892 0.585078
47 6 -0.138873 0.591689
47 7 -0.12501 0.590005
47 8 -0.110511 0.578682
47 9 -0.0960192 0.569515
47 10 -0.0810341 0.575209
47 11 -0.0731429 0.577702
47 12 -0.0676181 0.567365
47 13 -0.0604424 0.580944
47 14 -0.0525629 0.590039
47 15 -0.0628085 0.582339
47 16 -0.0855308 0.566746
47 17 -0.0988986 0.554381
47 18 -0.097819 0.555515
47 19 -0.0864306 0.560639
47 20 -0.105627 0.570887
47 21 -0.111834 0.566796
47 22 -0.0553034 0.576104
47 23 -0.0377757 0.578404
47 24 -0.0750835 0.570477
47 25 -0.0576944 0.586705
47 26 0.000458086 0.592237
47 27 -0.0380832 0.593727
47 28 -0.0431788 0.588356
47 29 -0.0529446 0.580725
47 30 -0.0553521 0.576749
47 31 -0.0555853 0.574294
47 32 -0.0708691 0.568386
47 33 -0.0839364 0.557607
47 34 -0.0686296 0.556352
47 35 -0.040451 0.563867
47 36 0.015484 0.573596
47 37 0.0165337 0.582982
47 38 0.0240724 0.583878
47 39 -0.00482954 0.576841
47 40 -0.05267 0.563497
47 41 -0.0935337 0.558396
47 42 -0.0709136 0.562799
47 43 -0.020175 0.570897
47 44 0.072038 0.575217
47 45 0.220845 0.559675
47 46 0.498725 0.477759
47 47 1 7.31417e-08
47 48 0.455261 0.514163
47 49 0.168876 0.580437
47 50 0.051096 0.586385
47 51 -0.0104178 0.572205
47 52 0.00686425 0.570685
47 53 0.0431984 0.572066
47 54 0.102764 0.568421
47 55 0.118819 0.5544
47 56 0.135856 0.549839
47 57 0.140093 0.554409
47 58 0.0995433 0.571223
47 59 0.0328668 0.583867
47 60 -0.0235235 0.586399
47 61 -0.0219033 0.58644
47 62 -0.000397202 0.580039
47 63 0.0110843 0.57799
47 64 0.0213138 0.583313
47 65 0.0211544 0.573867
47 66 0.0110593 0.562871
47 67 -0.0100437 0.555958
47 68 -0.0314942 0.557927
47 69 -0.0320357 0.566519
47 70 -0.0203975 0.575673

48 1 0.0433335 0.581754
48 2 0.0146331 0.573346
48 3 -0.0227371 0.564107
48 4 -0.0580634 0.567755
48 5 -0.0902495 0.580782
48 6 -0.105637 0.595424
48 7 -0.108285 0.600647
48 8 -0.11437 0.591716
48 9 -0.119501 0.575923
48 10 -0.115495 0.574234
48 11 -0.137865 0.568963
48 12 -0.13229 0.561689
48 13 -0.10878 0.575682
48 14 -0.101216 0.588927
48 15 -0.105525 0.590605
48 16 -0.113094 0.575861
48 17 -0.115106 0.559957
48 18 -0.108494 0.547431
48 19 -0.0847816 0.547735
48 20 -0.0570504 0.56224
48 21 -0.00437122 0.565013
48 22 0.0817472 0.558187
48 23 0.046897 0.560343
48 24 -0.026108 0.567404
48 25 -0.0329313 0.598136
48 26 -0.0278927 0.591522
48 27 -0.0628416 0.593993
48 28 -0.0665537 0.583404
48 29 -0.0756881 0.575692
48 30 -0.082293 0.573311
48 31 -0.0840787 0.570103
48 32 -0.0996291 0.559335
48 33 -0.113061 0.546794
48 34 -0.0878376 0.559672
48 35 -0.0406273 0.568414
48 36 0.0157684 0.569228
48 37 0.00934759 0.579221
48 38 0.00882118 0.586096
48 39 -0.0371754 0.584536
48 40 -0.0979125 0.567842
48 41 -0.144999 0.549559
48 42 -0.137815 0.549274
48 43 -0.117026 0.556649
48 44 -0.0667281 0.568595
48 45 0.0105925 0.571811
48 46 0.167216 0.565151
48 47 0.455261 0.514163
48 48 1 7.27814e-08
48 49 0.479222 0.513846
48 50 0.264759 0.568936
48 51 0.14693 0.566796
48 52 0.160056 0.55643
48 53 0.15065 0.546459
48 54 0.108101 0.558435
48 55 0.0691882 0.55653
48 56 0.0602448 0.560868
48 57 0.0420118 0.573655
48 58 -0.00338866 0.590033
48 59 -0.0485068 0.591631
48 60 -0.0744335 0.582876
48 61 -0.0577276 0.58129
48 62 -0.0230999 0.576772
48 63 0.0120803 0.580681
48 64 0.0404775 0.585421
48 65 0.0495491 0.570077
48 66 0.0447307 0.557123
48 67 0.0354238 0.556618
48 68 0.0262776 0.562657
48 69 0.0210493 0.575471
48 70 0.0237528 0.589117

49 1 0.0567631 0.577903
49 2 0.0377749 0.574346
49 3 0.0118051 0.569335
49 4 -0.0145298 0.571124
49 5 -0.0460961 0.577459
49 6 -0.0660289 0.586834
49 7 -0.0773448 0.590789
49 8 -0.0964958 0.587287
49 9 -0.124825 0.574627
49 10 -0.132806 0.57131
49 11 -0.175826 0.563478
49 12 -0.17159 0.563587
49 13 -0.1428 0.57383
49 14 -0.126815 0.581038
49 15 -0.125669 0.585668
49 16 -0.121651 0.580519
49 17 -0.116458 0.569394
49 18 -0.10132 0.557947
49 19 -0.0675495 0.553853
49 20 -0.0110925 0.561606
49 21 0.0891872 0.563838
49 22 0.220099 0.543695
49 23 0.13559 0.555643
49 24 0.00153295 0.571208
49 25 -0.0420656 0.591135
49 26 -0.0801316 0.578137
49 27 -0.095452 0.581534
49 28 -0.0826376 0.578835
49 29 -0.0835525 0.573931
49 30 -0.0887825 0.572724
49 31 -0.090378 0.570403
49 32 -0.100711 0.562429
49 33 -0.11203 0.55609
49 34 -0.0863271 0.570309
49 35 -0.0313069 0.576253
49 36 0.0167056 0.570269
49 37 0.00584342 0.574763
49 38 -0.00285555 0.580521
49 39 -0.052357 0.581698
49 40 -0.118628 0.571653
49 41 -0.160009 0.55719
49 42 -0.156809 0.553895
49 43 -0.157323 0.557216
49 44 -0.140448 0.563959
49 45 -0.100478 0.569993
49 46 -0.00289862 0.575107
49 47 0.168876 0.580437
49 48 0.479222 0.513846
49 49 1 7.30303e-08
49 50 0.544085 0.470697
49 51 0.331705 0.53479
49 52 0.298059 0.530798
49 53 0.193991 0.541705
49 54 0.0632847 0.567918
49 55 -0.0118776 0.564342
49 56 -0.0457609 0.568104
49 57 -0.0657606 0.576403
49 58 -0.0915537 0.58364
49 59 -0.113097 0.5867
49 60 -0.114459 0.579968
49 61 -0.0808795 0.579047
49 62 -0.0324173 0.575502
49 63 0.0159078 0.582494
49 64 0.0544296 0.583978
49 65 0.0686828 0.576192
49 66 0.0754711 0.563314
49 67 0.0728071 0.56627
49 68 0.0681243 0.572739
49 69 0.0631898 0.581139
49 70 0.0583555 0.588936

50 1 0.0615287 0.575782
50 2 0.048542 0.568367
50 3 0.0312128 0.567386
50 4 0.0110992 0.570049
50 5 -0.0125567 0.578713
50 6 -0.0309009 0.585726
50 7 -0.0462398 0.585809
50 8 -0.0653639 0.584028
50 9 -0.116826 0.575679
50 10 -0.131324 0.577951
50 11 -0.182936 0.566146
50 12 -0.182048 0.571292
50 13 -0.15198 0.580846
50 14 -0.130328 0.585996
50 15 -0.127251 0.583785
50 16 -0.11735 0.582148
50 17 -0.100853 0.576126
50 18 -0.0749789 0.570085
50 19 -0.028091 0.563877
50 20 0.0588615 0.564626
50 21 0.180711 0.545088
50 22 0.274244 0.532245
50 23 0.133292 0.5573
50 24 -0.00491204 0.564691
50 25 -0.048729 0.577484
50 26 -0.0793453 0.582716
50 27 -0.085102 0.588655
50 28 -0.0767428 0.579773
50 29 -0.0760906 0.577655
50 30 -0.0899507 0.570801
50 31 -0.0948466 0.571203
50 32 -0.106644 0.571839
50 33 -0.112321 0.568259
50 34 -0.0811327 0.575041
50 35 -0.0242066 0.580493
50 36 0.0128067 0.575438
50 37 -0.00594415 0.571774
50 38 -0.0190575 0.572741
50 39 -0.0683859 0.573047
50 40 -0.124753 0.567481
50 41 -0.16008 0.567687
50 42 -0.150917 0.563197
50 43 -0.155837 0.55823
50 44 -0.15743 0.562947
50 45 -0.145873 0.567289
50 46 -0.0761698 0.57786
50 47 0.051096 0.586385
50 48 0.264759 0.568936
50 49 0.544085 0.470697
50 50 1 7.33983e-08
50 51 0.537042 0.475667
50 52 0.38317 0.522992
50 53 0.162753 0.552987
50 54 -0.00615489 0.573795
50 55 -0.0806407 0.564603
50 56 -0.117376 0.561434
50 57 -0.128388 0.568058
50 58 -0.137718 0.576983
50 59 -0.140252 0.585537
50 60 -0.13327 0.58615
50 61 -0.094812 0.58839
50 62 -0.0459683 0.582525
50 63 0.00983111 0.58492
50 64 0.0528243 0.585666
50 65 0.0769821 0.579885
50 66 0.0908013 0.574226
50 67 0.095664 0.575211
50 68 0.0960686 0.578621
50 69 0.0887481 0.581933
50 70 0.0788451 0.588147

51 1 0.0578072 0.577163
51 2 0.0535148 0.568718
51 3 0.0453847 0.568148
51 4 0.0300146 0.569031
51 5 0.0142627 0.571812
51 6 -0.01031 0.577974
51 7 -0.0375608 0.577124
51 8 -0.0692683 0.577386
51 9 -0.120512 0.577059
51 10 -0.126719 0.579425
51 11 -0.167584 0.571162
51 12 -0.169262 0.58391
51 13 -0.133694 0.584047
51 14 -0.119653 0.583632
51 15 -0.112354 0.581881
51 16 -0.0961174 0.589127
51 17 -0.0753123 0.589863
51 18 -0.0423781 0.587761
51 19 0.00679218 0.579367
51 20 0.0875763 0.564123
51 21 0.181304 0.540484
51 22 0.196561 0.548368
51 23 0.0416732 0.567588
51 24 -0.0428139 0.572661
51 25 -0.0394448 0.566075
51 26 -0.0386989 0.577779
51 27 -0.0492655 0.586022
51 28 -0.0531695 0.579669
51 29 -0.0654174 0.575031
51 30 -0.0857682 0.56386
51 31 -0.0938176 0.562515
51 32 -0.109957 0.573531
51 33 -0.118454 0.58105
51 34 -0.0944606 0.585361
51 35 -0.0468752 0.585958
51 36 -0.0159491 0.578742
51 37 -0.0308812 0.570088
51 38 -0.0397024 0.566202
51 39 -0.0747896 0.563135
51 40 -0.117831 0.566492
51 41 -0.143027 0.584703
51 42 -0.129678 0.573896
51 43 -0.132771 0.564503
51 44 -0.140558 0.562009
51 45 -0.14637 0.564915
51 46 -0.103196 0.573093
51 47 -0.0104178 0.572205
51 48 0.14693 0.566796
51 49 0.331705 0.53479
51 50 0.537042 0.475667
51 51 1 7.27488e-08
51 52 0.568894 0.468252
51 53 0.265288 0.557047
51 54 0.0693046 0.574806
51 55 -0.0400491 0.575066
51 56 -0.103774 0.572765
51 57 -0.129089 0.573965
51 58 -0.140211 0.573063
51 59 -0.133536 0.581297
51 60 -0.119942 0.586234
51 61 -0.088613 0.592624
51 62 -0.0478016 0.585696
51 63 -0.00686447 0.583548
51 64 0.0272571 0.582412
51 65 0.0526404 0.582724
51 66 0.075118 0.585594
51 67 0.0876155 0.589162
51 68 0.0978976 0.590525
51 69 0.0967314 0.586322
51 70 0.0861115 0.587915

52 1 0.0545778 0.576982
52 2 0.0547675 0.56839
52 3 0.0505871 0.570328
52 4 0.0335119 0.572767
52 5 0.0105251 0.576099
52 6 -0.0184919 0.576509
52 7 -0.0528306 0.571882
52 8 -0.0921298 0.567847
52 9 -0.144773 0.56429
52 10 -0.135283 0.575944
52 11 -0.17345 0.57209
52 12 -0.17815 0.57855
52 13 -0.140057 0.576304
52 14 -0.127838 0.575932
52 15 -0.118403 0.571942
52 16 -0.0871369 0.581757
52 17 -0.0582298 0.586994
52 18 -0.0228497 0.592357
52 19 0.0269516 0.585225
52 20 0.095951 0.571029
52 21 0.157764 0.551698
52 22 0.136257 0.569473
52 23 -0.0116956 0.584303
52 24 -0.0562971 0.584054
52 25 -0.019454 0.56251
52 26 0.00397444 0.572637
52 27 -0.0276148 0.582965
52 28 -0.0476185 0.580674
52 29 -0.0630097 0.571038
52 30 -0.0872408 0.560739
52 31 -0.0978193 0.558872
52 32 -0.119109 0.573197
52 33 -0.134871 0.585311
52 34 -0.121851 0.581154
52 35 -0.0795362 0.58029
52 36 -0.0497597 0.580991
52 37 -0.0610988 0.572295
52 38 -0.0618093 0.559782
52 39 -0.0925815 0.553702
52 40 -0.132172 0.556538
52 41 -0.153106 0.582843
52 42 -0.136832 0.575549
52 43 -0.132916 0.566974
52 44 -0.137726 0.56078
52 45 -0.131715 0.566769
52 46 -0.0862866 0.575593
52 47 0.00686425 0.570685
52 48 0.160056 0.55643
52 49 0.298059 0.530798
52 50 0.38317 0.522992
52 51 0.568894 0.468252
52 52 1 7.28163e-08
52 53 0.494368 0.503117
52 54 0.210253 0.567001
52 55 0.0375089 0.583453
52 56 -0.0499508 0.582387
52 57 -0.0914606 0.575276
52 58 -0.117796 0.571053
52 59 -0.12475 0.572099
52 60 -0.11655 0.581887
52 61 -0.0906176 0.588377
52 62 -0.0580547 0.582119
52 63 -0.0257478 0.57625
52 64 0.00318518 0.572466
52 65 0.0244919 0.579153
52 66 0.0512022 0.588026
52 67 0.0750741 0.588841
52 68 0.0917083 0.585842
52 69 0.0984611 0.582324
52 70 0.0911268 0.579866

53 1 0.0367753 0.575546
53 2 0.0408333 0.575256
53 3 0.0344785 0.580422
53 4 0.0196314 0.583693
53 5 -0.00631201 0.579428
53 6 -0.04047 0.568834
53 7 -0.0766232 0.558165
53 8 -0.11586 0.549143
53 9 -0.159209 0.550814
53 10 -0.13993 0.574638
53 11 -0.156293 0.57759
53 12 -0.155937 0.573227
53 13 -0.118928 0.572926
53 14 -0.107789 0.568003
53 15 -0.094534 0.559526
53 16 -0.0568644 0.565421
53 17 -0.0266603 0.577083
53 18 0.00373612 0.596839
53 19 0.0473462 0.600902
53 20 0.0950324 0.594728
53 21 0.0868683 0.587414
53 22 0.0411659 0.598414
53 23 -0.0602239 0.598576
53 24 -0.042929 0.584487
53 25 0.034325 0.555268
53 26 0.0909543 0.568635
53 27 0.0205734 0.572761
53 28 -0.0152803 0.575622
53 29 -0.0456676 0.572517
53 30 -0.0685752 0.568556
53 31 -0.0836615 0.572043
53 32 -0.109606 0.586436
53 33 -0.138032 0.586829
53 34 -0.141354 0.56996
53 35 -0.118183 0.569025
53 36 -0.0888054 0.58508
53 37 -0.089586 0.580769
53 38 -0.081199 0.571791
53 39 -0.102703 0.561527
53 40 -0.125677 0.561821
53 41 -0.134476 0.583867
53 42 -0.114306 0.586951
53 43 -0.10422 0.582175
53 44 -0.0933185 0.575449
53 45 -0.0732649 0.577848
53 46 -0.0347412 0.57909
53 47 0.0431984 0.572066
53 48 0.15065 0.546459
53 49 0.193991 0.541705
53 50 0.162753 0.552987
53 51 0.265288 0.557047
53 52 0.494368 0.503117
53 53 1 7.27797e-08
53 54 0.446593 0.518519
53 55 0.167432 0.587503
53 56 0.0549274 0.58792
53 57 -0.0077219 0.573528
53 58 -0.0614888 0.563395
53 59 -0.0924865 0.564308
53 60 -0.100457 0.573192
53 61 -0.0849174 0.574419
53 62 -0.0655302 0.57172
53 63 -0.051807 0.563049
53 64 -0.0407445 0.568164
53 65 -0.0257714 0.580517
53 66 0.00138957 0.591368
53 67 0.0303668 0.587188
53 68 0.0556594 0.575795
53 69 0.0742196 0.567446
53 70 0.0751052 0.556127

54 1 -0.00248354 0.572768
54 2 -0.00639114 0.578392
54 3 -0.0196985 0.580876
54 4 -0.0382518 0.579465
54 5 -0.0579756 0.573823
54 6 -0.0756813 0.565366
54 7 -0.0964795 0.558028
54 8 -0.112493 0.559355
54 9 -0.121226 0.561842
54 10 -0.0929837 0.578493
54 11 -0.0862402 0.58152
54 12 -0.081083 0.576612
54 13 -0.0326841 0.577614
54 14 -0.0232395 0.572596
54 15 -0.0439352 0.562252
54 16 -0.0541042 0.565451
54 17 -0.0507596 0.572449
54 18 -0.0456153 0.587138
54 19 -0.0182793 0.597588
54 20 0.00780295 0.599926
54 21 -0.0094378 0.598039
54 22 -0.0487662 0.592615
54 23 -0.0769611 0.579365
54 24 -0.0302432 0.562896
54 25 0.0454071 0.562486
54 26 0.104982 0.578241
54 27 0.02734 0.568777
54 28 -0.0157682 0.570921
54 29 -0.0423514 0.577025
54 30 -0.0476053 0.580276
54 31 -0.0388533 0.591861
54 32 -0.0519445 0.597556
54 33 -0.0788654 0.585483
54 34 -0.0979175 0.571475
54 35 -0.104139 0.571873
54 36 -0.0739266 0.581783
54 37 -0.0673279 0.579778
54 38 -0.057267 0.584825
54 39 -0.0649304 0.582765
54 40 -0.0748308 0.583052
54 41 -0.0789678 0.585241
54 42 -0.0718653 0.593087
54 43 -0.0619789 0.58965
54 44 -0.0414088 0.58701
54 45 -0.000546013 0.583487
54 46 0.046419 0.577623
54 47 0.102764 0.568421
54 48 0.108101 0.558435
54 49 0.0632847 0.567918
54 50 -0.00615489 0.573795
54 51 0.0693046 0.574806
54 52 0.210253 0.567001
54 53 0.446593 0.518519
54 54 1 7.30603e-08
54 55 0.467343 0.502839
54 56 0.219837 0.567035
54 57 0.087978 0.576476
54 58 0.00965146 0.57409
54 59 -0.0425474 0.575616
54 60 -0.0613638 0.574075
54 61 -0.0589324 0.567313
54 62 -0.0557238 0.569969
54 63 -0.0503003 0.567234
54 64 -0.0545762 0.576809
54 65 -0.0572945 0.585634
54 66 -0.041369 0.590582
54 67 -0.0259139 0.584807
54 68 -0.0100062 0.573386
54 69 0.00557987 0.56425
54 70 0.0159485 0.556148

55 1 -0.0108475 0.574703
55 2 -0.0196059 0.581973
55 3 -0.0393818 0.580313
55 4 -0.0664735 0.57219
55 5 -0.094355 0.561666
55 6 -0.111131 0.553921
55 7 -0.122879 0.555911
55 8 -0.115845 0.564711
55 9 -0.0953101 0.573065
55 10 -0.0563145 0.58111
55 11 -0.0299818 0.581849
55 12 -0.0156004 0.580653
55 13 0.0384478 0.57461
55 14 0.0359172 0.568188
55 15 -0.00889934 0.56545
55 16 -0.0487143 0.571358
55 17 -0.0693931 0.582087
55 18 -0.0785111 0.591255
55 19 -0.0681118 0.595829
55 20 -0.0550936 0.593835
55 21 -0.0728739 0.592512
55 22 -0.0998515 0.584383
55 23 -0.0860416 0.574693
55 24 -0.0594385 0.568906
55 25 -0.00627789 0.560632
55 26 0.0305033 0.576758
55 27 -0.0167115 0.565536
55 28 -0.0402705 0.562848
55 29 -0.0520849 0.568687
55 30 -0.0385185 0.572962
55 31 -0.0126961 0.583552
55 32 -0.0131058 0.594086
55 33 -0.0400359 0.592494
55 34 -0.0681993 0.582581
55 35 -0.0894753 0.578385
55 36 -0.0529895 0.580044
55 37 -0.0372433 0.580914
55 38 -0.0230358 0.581703
55 39 -0.0242839 0.583349
55 40 -0.0292199 0.586578
55 41 -0.0321694 0.58902
55 42 -0.0497887 0.592313
55 43 -0.0397704 0.58767
55 44 0.00107813 0.581547
55 45 0.0773025 0.575173
55 46 0.103138 0.566865
55 47 0.118819 0.5544
55 48 0.0691882 0.55653
55 49 -0.0118776 0.564342
55 50 -0.0806407 0.564603
55 51 -0.0400491 0.575066
55 52 0.0375089 0.583453
55 53 0.167432 0.587503
55 54 0.467343 0.502839
55 55 1 7.27781e-08
55 56 0.527474 0.475599
55 57 0.248211 0.560955
55 58 0.104953 0.573185
55 59 0.0169173 0.574063
55 60 -0.02286 0.573413
55 61 -0.0327702 0.564419
55 62 -0.0344559 0.567531
55 63 -0.03037 0.566372
55 64 -0.0493207 0.571427
55 65 -0.0667196 0.582069
55 66 -0.0685595 0.590296
55 67 -0.0632973 0.588157
55 68 -0.0516576 0.581874
55 69 -0.0364758 0.574954
55 70 -0.0177639 0.561464

56 1 -0.0264794 0.576889
56 2 -0.0397882 0.585083
56 3 -0.0663067 0.579303
56 4 -0.0999729 0.568554
56 5 -0.127421 0.556132
56 6 -0.139852 0.550415
56 7 -0.139364 0.557415
56 8 -0.115777 0.572419
56 9 -0.0719608 0.577691
56 10 -0.0248994 0.580881
56 11 0.0214992 0.577713
56 12 0.0380898 0.57709
56 13 0.0578586 0.570637
56 14 0.0365142 0.567936
56 15 -0.00343867 0.570923
56 16 -0.0477005 0.578365
56 17 -0.0746196 0.584579
56 18 -0.0817832 0.587814
56 19 -0.0831664 0.590273
56 20 -0.0977504 0.583147
56 21 -0.127595 0.578596
56 22 -0.138507 0.572761
56 23 -0.0962615 0.570431
56 24 -0.0804555 0.570611
56 25 -0.0424951 0.562753
56 26 -0.00591391 0.572338
56 27 -0.03136 0.562682
56 28 -0.0387562 0.560229
56 29 -0.0361325 0.567477
56 30 -0.0185592 0.570322
56 31 -0.00201212 0.576464
56 32 -0.00136819 0.586681
56 33 -0.0285111 0.59217
56 34 -0.0596385 0.589149
56 35 -0.0802855 0.582495
56 36 -0.0436258 0.57782
56 37 -0.0220311 0.579925
56 38 -0.00349865 0.579555
56 39 0.00739034 0.582748
56 40 0.00628835 0.587345
56 41 0.000508888 0.585372
56 42 -0.0223641 0.588488
56 43 2.04542e-05 0.582903
56 44 0.0631374 0.576906
56 45 0.135123 0.568046
56 46 0.147045 0.555136
56 47 0.135856 0.549839
56 48 0.0602448 0.560868
56 49 -0.0457609 0.568104
56 50 -0.117376 0.561434
56 51 -0.103774 0.572765
56 52 -0.0499508 0.582387
56 53 0.0549274 0.58792
56 54 0.219837 0.567035
56 55 0.527474 0.475599
56 56 1 7.28639e-08
56 57 0.537326 0.465923
56 58 0.265097 0.551101
56 59 0.110002 0.569827
56 60 0.029092 0.569096
56 61 0.00329612 0.564826
56 62 -0.00876903 0.567345
56 63 -0.0243147 0.566171
56 64 -0.0493563 0.570217
56 65 -0.0757607 0.577626
56 66 -0.0911615 0.585132
56 67 -0.100176 0.586495
56 68 -0.0965711 0.582495
56 69 -0.0837018 0.578887
56 70 -0.0583872 0.569657

57 1 -0.0587803 0.575589
57 2 -0.0804341 0.581963
57 3 -0.110634 0.571714
57 4 -0.135459 0.559259
57 5 -0.151398 0.550129
57 6 -0.152447 0.553622
57 7 -0.13309 0.566711
57 8 -0.0962595 0.583026
57 9 -0.0339352 0.586144
57 10 0.0226137 0.582789
57 11 0.0938399 0.57077
57 12 0.104638 0.5761
57 13 0.0622465 0.566907
57 14 0.0239729 0.570095
57 15 -0.0153512 0.580296
57 16 -0.0532187 0.588454
57 17 -0.0812636 0.589108
57 18 -0.0925636 0.58415
57 19 -0.0972632 0.578742
57 20 -0.12432 0.570088
57 21 -0.167769 0.567221
57 22 -0.164908 0.556831
57 23 -0.104082 0.556313
57 24 -0.0915967 0.565743
57 25 -0.0687818 0.565888
57 26 -0.0198177 0.573081
57 27 -0.0283445 0.56448
57 28 -0.0205725 0.558299
57 29 -0.0136064 0.564151
57 30 -0.000755418 0.568856
57 31 0.00448576 0.575758
57 32 0.00317715 0.582778
57 33 -0.0178917 0.585795
57 34 -0.0406261 0.593175
57 35 -0.0665593 0.588652
57 36 -0.0363349 0.573502
57 37 -0.0096801 0.574499
57 38 0.014689 0.57838
57 39 0.0368903 0.585467
57 40 0.0507546 0.587651
57 41 0.0461255 0.5827
57 42 0.0414381 0.584727
57 43 0.0943643 0.57681
57 44 0.150696 0.565958
57 45 0.165676 0.551286
57 46 0.170624 0.550543
57 47 0.140093 0.554409
57 48 0.0420118 0.573655
57 49 -0.0657606 0.576403
57 50 -0.128388 0.568058
57 51 -0.129089 0.573965
57 52 -0.0914606 0.575276
57 53 -0.0077219 0.573528
57 54 0.087978 0.576476
57 55 0.248211 0.560955
57 56 0.537326 0.465923
57 57 1 7.2809e-08
57 58 0.552491 0.457797
57 59 0.2629 0.554552
57 60 0.112831 0.568916
57 61 0.0539084 0.564922
57 62 0.022393 0.566826
57 63 -0.0143209 0.571381
57 64 -0.0554906 0.573645
57 65 -0.0880132 0.57831
57 66 -0.112326 0.579713
57 67 -0.132829 0.581642
57 68 -0.142383 0.580712
57 69 -0.13504 0.582859
57 70 -0.103454 0.576588

58 1 -0.089391 0.578251
58 2 -0.113385 0.578944
58 3 -0.141809 0.566134
58 4 -0.158383 0.553881
58 5 -0.165606 0.553975
58 6 -0.147832 0.56414
58 7 -0.110525 0.578623
58 8 -0.0537319 0.591312
58 9 0.0204035 0.587315
58 10 0.0871487 0.583815
58 11 0.179108 0.565276
58 12 0.169534 0.567389
58 13 0.077531 0.571276
58 14 0.0227305 0.576186
58 15 -0.0235589 0.584609
58 16 -0.0591516 0.588706
58 17 -0.0831484 0.584277
58 18 -0.0948585 0.578385
58 19 -0.104547 0.571789
58 20 -0.142289 0.566319
58 21 -0.180579 0.561743
58 22 -0.17235 0.550366
58 23 -0.101948 0.551062
58 24 -0.0861577 0.559782
58 25 -0.0744405 0.567584
58 26 -0.0202589 0.582324
58 27 -0.00627795 0.573962
58 28 0.00780426 0.56274
58 29 0.007576 0.567202
58 30 0.0107342 0.565566
58 31 0.0152592 0.572368
58 32 0.0177962 0.579693
58 33 0.00944475 0.579662
58 34 -0.00938603 0.587985
58 35 -0.0406737 0.586851
58 36 -0.02196 0.575161
58 37 0.00384758 0.577621
58 38 0.0327526 0.578168
58 39 0.0724965 0.58258
58 40 0.104197 0.578659
58 41 0.097681 0.57822
58 42 0.121157 0.575024
58 43 0.16869 0.563063
58 44 0.16434 0.551418
58 45 0.161641 0.548875
58 46 0.147918 0.557242
58 47 0.0995433 0.571223
58 48 -0.00338866 0.590033
58 49 -0.0915537 0.58364
58 50 -0.137718 0.576983
58 51 -0.140211 0.573063
58 52 -0.117796 0.571053
58 53 -0.0614888 0.563395
58 54 0.00965146 0.57409
58 55 0.104953 0.573185
58 56 0.265097 0.551101
58 57 0.552491 0.457797
58 58 1 7.2965e-08
58 59 0.532181 0.471799
58 60 0.25316 0.556741
58 61 0.129547 0.569227
58 62 0.0649405 0.570196
58 63 0.00249961 0.574278
58 64 -0.0529938 0.579901
58 65 -0.0930551 0.580742
58 66 -0.127808 0.575903
58 67 -0.158095 0.571948
58 68 -0.179992 0.5718
58 69 -0.178321 0.575687
58 70 -0.145568 0.577077

59 1 -0.118364 0.574151
59 2 -0.141037 0.569477
59 3 -0.157908 0.558043
59 4 -0.162031 0.556423
59 5 -0.159141 0.563029
59 6 -0.126084 0.57457
59 7 -0.0697688 0.58415
59 8 -0.000645267 0.588356
59 9 0.0881041 0.580245
59 10 0.171806 0.576088
59 11 0.271631 0.551185
59 12 0.225245 0.562368
59 13 0.104908 0.577569
59 14 0.0348703 0.583128
59 15 -0.0165326 0.587528
59 16 -0.0519297 0.586676
59 17 -0.0731108 0.581457
59 18 -0.0838482 0.578609
59 19 -0.10223 0.572718
59 20 -0.140964 0.569729
59 21 -0.177978 0.559418
59 22 -0.171696 0.550918
59 23 -0.102157 0.553534
59 24 -0.0871517 0.557675
59 25 -0.0757004 0.568323
59 26 -0.0196557 0.588832
59 27 0.0131016 0.581923
59 28 0.0233257 0.571106
59 29 0.0210226 0.570095
59 30 0.0194844 0.5671
59 31 0.0186316 0.577188
59 32 0.0355968 0.581219
59 33 0.0381439 0.579253
59 34 0.0286144 0.583592
59 35 -0.0104059 0.583446
59 36 -0.00442494 0.577663
59 37 0.0216822 0.579795
59 38 0.0507854 0.578666
59 39 0.105828 0.579094
59 40 0.163317 0.56968
59 41 0.153015 0.574593
59 42 0.169388 0.569834
59 43 0.164101 0.556089
59 44 0.145519 0.553793
59 45 0.117181 0.561666
59 46 0.0848204 0.571709
59 47 0.0328668 0.583867
59 48 -0.0485068 0.591631
59 49 -0.113097 0.5867
59 50 -0.140252 0.585537
59 51 -0.133536 0.581297
59 52 -0.12475 0.572099
59 53 -0.0924865 0.564308
59 54 -0.0425474 0.575616
59 55 0.0169173 0.574063
59 56 0.110002 0.569827
59 57 0.2629 0.554552
59 58 0.532181 0.471799
59 59 1 7.30591e-08
59 60 0.523812 0.474112
59 61 0.274245 0.554989
59 62 0.144261 0.567884
59 63 0.0445487 0.576876
59 64 -0.0366107 0.585308
59 65 -0.0918718 0.583581
59 66 -0.132637 0.576443
59 67 -0.170505 0.569168
59 68 -0.201 0.566265
59 69 -0.208382 0.567422
59 70 -0.179568 0.571064

60 1 -0.133057 0.571507
60 2 -0.150023 0.563118
60 3 -0.153446 0.561298
60 4 -0.144245 0.567858
60 5 -0.128041 0.575621
60 6 -0.0847873 0.584808
60 7 -0.0224803 0.58229
60 8 0.0504728 0.57685
60 9 0.142904 0.569195
60 10 0.245833 0.563689
60 11 0.318947 0.544624
60 12 0.24729 0.564783
60 13 0.129333 0.584776
60 14 0.0594232 0.588319
60 15 0.00926776 0.584007
60 16 -0.0385216 0.582197
60 17 -0.067721 0.574669
60 18 -0.0853733 0.577115
60 19 -0.104258 0.573317
60 20 -0.137323 0.57131
60 21 -0.167996 0.557003
60 22 -0.16044 0.560231
60 23 -0.103708 0.56825
60 24 -0.0957555 0.56434
60 25 -0.0846796 0.568304
60 26 -0.0326821 0.585882
60 27 0.00108201 0.588124
60 28 0.013585 0.581557
60 29 0.00605481 0.577415
60 30 0.00437613 0.569862
60 31 0.0143892 0.572504
60 32 0.0383822 0.579086
60 33 0.0539624 0.578657
60 34 0.058258 0.578799
60 35 0.0190824 0.580696
60 36 0.0124151 0.579519
60 37 0.0394848 0.575455
60 38 0.0714253 0.571498
60 39 0.13961 0.563665
60 40 0.202198 0.552607
60 41 0.192909 0.568031
60 42 0.166817 0.562904
60 43 0.122211 0.562199
60 44 0.0948487 0.566993
60 45 0.0548197 0.574146
60 46 0.0166773 0.583068
60 47 -0.0235235 0.586399
60 48 -0.0744335 0.582876
60 49 -0.114459 0.579968
60 50 -0.13327 0.58615
60 51 -0.119942 0.586234
60 52 -0.11655 0.581887
60 53 -0.100457 0.573192
60 54 -0.0613638 0.574075
60 55 -0.02286 0.573413
60 56 0.029092 0.569096
60 57 0.112831 0.568916
60 58 0.25316 0.556741
60 59 0.523812 0.474112
60 60 1 7.29122e-08
60 61 0.525514 0.478851
60 62 0.262214 0.558451
60 63 0.105399 0.578706
60 64 -0.00386047 0.586093
60 65 -0.0770481 0.582089
60 66 -0.124474 0.578688
60 67 -0.171694 0.569481
60 68 -0.206447 0.562935
60 69 -0.214536 0.562126
60 70 -0.189981 0.56834

61 1 -0.123322 0.571442
61 2 -0.133628 0.557919
61 3 -0.13541 0.563609
61 4 -0.12369 0.572895
61 5 -0.102808 0.584108
61 6 -0.0628092 0.588461
61 7 0.00130027 0.582667
61 8 0.0600042 0.571798
61 9 0.140893 0.570251
61 10 0.238184 0.560837
61 11 0.245583 0.560237
61 12 0.189196 0.576495
61 13 0.0923346 0.595257
61 14 0.0361107 0.594521
61 15 -0.00523602 0.586037
61 16 -0.0437977 0.581989
61 17 -0.0689149 0.577607
61 18 -0.0902888 0.575038
61 19 -0.104364 0.568386
61 20 -0.130201 0.561026
61 21 -0.144993 0.548218
61 22 -0.13058 0.56455
61 23 -0.0859279 0.575577
61 24 -0.0933738 0.575038
61 25 -0.0905807 0.574385
61 26 -0.0474361 0.578404
61 27 -0.0279034 0.594418
61 28 -0.0232923 0.591264
61 29 -0.0326055 0.584306
61 30 -0.0349585 0.573528
61 31 -0.0205145 0.569038
61 32 0.00624606 0.572203
61 33 0.0350229 0.577397
61 34 0.058982 0.575072
61 35 0.0514578 0.579352
61 36 0.0493743 0.5788
61 37 0.0864192 0.570145
61 38 0.127891 0.559968
61 39 0.185638 0.547584
61 40 0.199738 0.544903
61 41 0.158019 0.570128
61 42 0.127918 0.562554
61 43 0.0883517 0.563922
61 44 0.0587603 0.570779
61 45 0.0221526 0.578699
61 46 2.55029e-05 0.587553
61 47 -0.0219033 0.58644
61 48 -0.0577276 0.58129
61 49 -0.0808795 0.579047
61 50 -0.094812 0.58839
61 51 -0.088613 0.592624
61 52 -0.0906176 0.588377
61 53 -0.0849174 0.574419
61 54 -0.0589324 0.567313
61 55 -0.0327702 0.564419
61 56 0.00329612 0.564826
61 57 0.0539084 0.564922
61 58 0.129547 0.569227
61 59 0.274245 0.554989
61 60 0.525514 0.478851
61 61 1 7.26229e-08
61 62 0.524368 0.481951
61 63 0.250635 0.566022
61 64 0.0862978 0.581549
61 65 -0.0314513 0.581231
61 66 -0.106162 0.574176
61 67 -0.164679 0.568641
61 68 -0.203746 0.56295
61 69 -0.214516 0.563369
61 70 -0.192437 0.576716

62 1 -0.10376 0.572339
62 2 -0.109642 0.567672
62 3 -0.113666 0.572726
62 4 -0.107205 0.57752
62 5 -0.0847515 0.580932
62 6 -0.0416257 0.581508
62 7 0.0278283 0.577013
62 8 0.0799478 0.574107
62 9 0.123657 0.573162
62 10 0.177967 0.564396
62 11 0.135364 0.571746
62 12 0.100287 0.580767
62 13 0.0318815 0.591193
62 14 -0.004337 0.58872
62 15 -0.0352789 0.582164
62 16 -0.0599709 0.578173
62 17 -0.0798852 0.574699
62 18 -0.0968049 0.569546
62 19 -0.106576 0.562566
62 20 -0.11665 0.558561
62 21 -0.114645 0.555144
62 22 -0.086876 0.568334
62 23 -0.0568237 0.578953
62 24 -0.0819227 0.580855
62 25 -0.0886604 0.581556
62 26 -0.0619721 0.571191
62 27 -0.0630276 0.585724
62 28 -0.0650594 0.590045
62 29 -0.0742227 0.587512
62 30 -0.0779925 0.578503
62 31 -0.063367 0.574747
62 32 -0.0312822 0.570058
62 33 0.0125312 0.574308
62 34 0.0659067 0.57802
62 35 0.110656 0.575259
62 36 0.116767 0.57247
62 37 0.161328 0.560281
62 38 0.209705 0.551318
62 39 0.233384 0.54535
62 40 0.176414 0.558238
62 41 0.099325 0.570993
62 42 0.0682727 0.567161
62 43 0.0389548 0.571644
62 44 0.0238427 0.578434
62 45 0.0102781 0.582076
62 46 0.00675442 0.585936
62 47 -0.000397202 0.580039
62 48 -0.0230999 0.576772
62 49 -0.0324173 0.575502
62 50 -0.0459683 0.582525
62 51 -0.0478016 0.585696
62 52 -0.0580547 0.582119
62 53 -0.0655302 0.57172
62 54 -0.0557238 0.569969
62 55 -0.0344559 0.567531
62 56 -0.00876903 0.567345
62 57 0.022393 0.566826
62 58 0.0649405 0.570196
62 59 0.144261 0.567884
62 60 0.262214 0.558451
62 61 0.524368 0.481951
62 62 1 7.29252e-08
62 63 0.499514 0.491095
62 64 0.233546 0.560263
62 65 0.0545415 0.577473
62 66 -0.0635147 0.571903
62 67 -0.152082 0.567025
62 68 -0.205406 0.560546
62 69 -0.216596 0.561514
62 70 -0.194157 0.574062

63 1 -0.0674134 0.578283
63 2 -0.0848 0.572705
63 3 -0.097825 0.573054
63 4 -0.096959 0.573478
63 5 -0.0680011 0.576421
63 6 -0.0163127 0.578673
63 7 0.0578154 0.579619
63 8 0.0987945 0.578664
63 9 0.10624 0.580059
63 10 0.107742 0.572178
63 11 0.0365488 0.57536
63 12 0.00738676 0.57996
63 13 -0.0245683 0.588959
63 14 -0.0413336 0.585579
63 15 -0.0610806 0.584462
63 16 -0.0759057 0.580716
63 17 -0.0915998 0.576575
63 18 -0.10255 0.566629
63 19 -0.0995565 0.559778
63 20 -0.0905432 0.556514
63 21 -0.0657349 0.560249
63 22 -0.0278771 0.568105
63 23 -0.0130881 0.571274
63 24 -0.0502384 0.576821
63 25 -0.0772946 0.584442
63 26 -0.0704871 0.57179
63 27 -0.0874447 0.581537
63 28 -0.0993986 0.586092
63 29 -0.104649 0.583533
63 30 -0.114588 0.577133
63 31 -0.10359 0.572509
63 32 -0.0609952 0.567455
63 33 0.00621649 0.569315
63 34 0.097018 0.573987
63 35 0.183347 0.569426
63 36 0.211476 0.558931
63 37 0.234163 0.546906
63 38 0.245454 0.545638
63 39 0.204191 0.558834
63 40 0.101403 0.570534
63 41 0.017131 0.572418
63 42 -0.00335141 0.568
63 43 -0.0124616 0.570308
63 44 -0.00484162 0.575496
63 45 0.000717633 0.578784
63 46 0.0074005 0.582605
63 47 0.0110843 0.57799
63 48 0.0120803 0.580681
63 49 0.0159078 0.582494
63 50 0.00983111 0.58492
63 51 -0.00686447 0.583548
63 52 -0.0257478 0.57625
63 53 -0.051807 0.563049
63 54 -0.0503003 0.567234
63 55 -0.03037 0.566372
63 56 -0.0243147 0.566171
63 57 -0.0143209 0.571381
63 58 0.00249961 0.574278
63 59 0.0445487 0.576876
63 60 0.105399 0.578706
63 61 0.250635 0.566022
63 62 0.499514 0.491095
63 63 1 7.27211e-08
63 64 0.492581 0.483527
63 65 0.194319 0.563884
63 66 0.00994421 0.572348
63 67 -0.113587 0.569788
63 68 -0.192222 0.563957
63 69 -0.216849 0.563101
63 70 -0.193087 0.575362

64 1 -0.054662 0.577921
64 2 -0.0804122 0.57149
64 3 -0.0960598 0.569972
64 4 -0.0896868 0.571555
64 5 -0.0375315 0.577005
64 6 0.0406086 0.581909
64 7 0.0961183 0.580198
64 8 0.119703 0.572264
64 9 0.101186 0.573674
64 10 0.042916 0.580356
64 11 -0.0294899 0.578716
64 12 -0.0632445 0.579029
64 13 -0.0666745 0.583182
64 14 -0.0751833 0.581218
64 15 -0.0827866 0.580907
64 16 -0.0909753 0.575744
64 17 -0.0933486 0.571463
64 18 -0.0895103 0.569947
64 19 -0.0713198 0.573323
64 20 -0.0431225 0.575506
64 21 -4.54636e-05 0.575992
64 22 0.0395535 0.571881
64 23 0.0386007 0.566388
64 24 -0.00397398 0.564692
64 25 -0.0408059 0.577963
64 26 -0.0685955 0.582827
64 27 -0.0935353 0.578807
64 28 -0.115007 0.575502
64 29 -0.128875 0.577091
64 30 -0.143397 0.572727
64 31 -0.139739 0.575665
64 32 -0.102195 0.57476
64 33 -0.00645761 0.570949
64 34 0.114929 0.569318
64 35 0.251021 0.554264
64 36 0.29614 0.545871
64 37 0.267002 0.55593
64 38 0.190871 0.569572
64 39 0.101897 0.580487
64 40 5.46162e-05 0.58157
64 41 -0.0561604 0.574851
64 42 -0.053235 0.576099
64 43 -0.038897 0.574754
64 44 -0.0177467 0.576346
64 45 -0.00318468 0.578243
64 46 0.00799587 0.580499
64 47 0.0213138 0.583313
64 48 0.0404775 0.585421
64 49 0.0544296 0.583978
64 50 0.0528243 0.585666
64 51 0.0272571 0.582412
64 52 0.00318518 0.572466
64 53 -0.0407445 0.568164
64 54 -0.0545762 0.576809
64 55 -0.0493207 0.571427
64 56 -0.0493563 0.570217
64 57 -0.0554906 0.573645
64 58 -0.0529938 0.579901
64 59 -0.0366107 0.585308
64 60 -0.00386047 0.586093
64 61 0.0862978 0.581549
64 62 0.233546 0.560263
64 63 0.492581 0.483527
64 64 1 7.30485e-08
64 65 0.494352 0.48223
64 66 0.182159 0.564094
64 67 -0.00825683 0.575674
64 68 -0.130489 0.56804
64 69 -0.181821 0.561138
64 70 -0.180456 0.56519

65 1 -0.038606 0.574517
65 2 -0.0800771 0.572716
65 3 -0.0945706 0.573049
65 4 -0.0613447 0.572867
65 5 0.0150305 0.574511
65 6 0.0835091 0.567966
65 7 0.103176 0.557466
65 8 0.106847 0.559695
65 9 0.0461145 0.572915
65 10 -0.0208193 0.584389
65 11 -0.0801442 0.580103
65 12 -0.109247 0.580303
65 13 -0.0994705 0.579137
65 14 -0.0997649 0.571828
65 15 -0.0986014 0.568078
65 16 -0.0858988 0.572357
65 17 -0.0692102 0.576144
65 18 -0.047925 0.585931
65 19 -0.02279 0.589687
65 20 0.0138156 0.591287
65 21 0.0567855 0.583819
65 22 0.0866502 0.578016
65 23 0.0715814 0.569693
65 24 0.033403 0.563206
65 25 -0.00208214 0.565858
65 26 -0.0505843 0.58703
65 27 -0.0708593 0.574594
65 28 -0.0975791 0.569524
65 29 -0.118047 0.571806
65 30 -0.1424 0.569969
65 31 -0.154399 0.5747
65 32 -0.142974 0.581871
65 33 -0.0698371 0.580721
65 34 0.0343713 0.580395
65 35 0.193275 0.569372
65 36 0.217849 0.570196
65 37 0.122818 0.577252
65 38 0.0519248 0.580091
65 39 -0.019883 0.579822
65 40 -0.0821081 0.580881
65 41 -0.109735 0.583059
65 42 -0.0771486 0.587718
65 43 -0.0476532 0.581846
65 44 -0.0241091 0.580101
65 45 -0.0101169 0.577338
65 46 0.00300818 0.576463
65 47 0.0211544 0.573867
65 48 0.0495491 0.570077
65 49 0.0686828 0.576192
65 50 0.0769821 0.579885
65 51 0.0526404 0.582724
65 52 0.0244919 0.579153
65 53 -0.0257714 0.580517
65 54 -0.0572945 0.585634
65 55 -0.0667196 0.582069
65 56 -0.0757607 0.577626
65 57 -0.0880132 0.57831
65 58 -0.0930551 0.580742
65 59 -0.0918718 0.583581
65 60 -0.0770481 0.582089
65 61 -0.0314513 0.581231
65 62 0.0545415 0.577473
65 63 0.194319 0.563884
65 64 0.494352 0.48223
65 65 1 7.31672e-08
65 66 0.51601 0.474181
65 67 0.213397 0.565657
65 68 0.02329 0.580984
65 69 -0.0755491 0.572548
65 70 -0.117457 0.564517

66 1 -0.035639 0.573996
66 2 -0.079926 0.57632
66 3 -0.074822 0.577955
66 4 -0.00965506 0.575561
66 5 0.0697438 0.566698
66 6 0.102613 0.549259
66 7 0.0887876 0.546468
66 8 0.0460113 0.562189
66 9 -0.0447999 0.573214
66 10 -0.086562 0.582988
66 11 -0.126851 0.577497
66 12 -0.136375 0.581572
66 13 -0.112993 0.574719
66 14 -0.106752 0.564671
66 15 -0.0901407 0.562589
66 16 -0.0558557 0.575484
66 17 -0.0225053 0.584025
66 18 0.0069485 0.597736
66 19 0.0279053 0.601329
66 20 0.0622474 0.593686
66 21 0.0972769 0.582152
66 22 0.107228 0.578475
66 23 0.0769996 0.572698
66 24 0.0539011 0.565293
66 25 0.023298 0.555526
66 26 -0.0323233 0.583147
66 27 -0.0450179 0.569165
66 28 -0.0633281 0.566959
66 29 -0.0834298 0.569059
66 30 -0.112075 0.566364
66 31 -0.13308 0.5734
66 32 -0.153486 0.586003
66 33 -0.135246 0.588233
66 34 -0.0767587 0.586724
66 35 0.0454753 0.58644
66 36 0.0470505 0.585456
66 37 -0.0103386 0.578878
66 38 -0.0436335 0.57443
66 39 -0.0840148 0.573583
66 40 -0.116659 0.577341
66 41 -0.127651 0.591055
66 42 -0.0869344 0.593451
66 43 -0.0602438 0.583619
66 44 -0.0418181 0.577237
66 45 -0.0280934 0.575006
66 46 -0.0120479 0.572039
66 47 0.0110593 0.562871
66 48 0.0447307 0.557123
66 49 0.0754711 0.563314
66 50 0.0908013 0.574226
66 51 0.075118 0.585594
66 52 0.0512022 0.588026
66 53 0.00138957 0.591368
66 54 -0.041369 0.590582
66 55 -0.0685595 0.590296
66 56 -0.0911615 0.585132
66 57 -0.112326 0.579713
66 58 -0.127808 0.575903
66 59 -0.132637 0.576443
66 60 -0.124474 0.578688
66 61 -0.106162 0.574176
66 62 -0.0635147 0.571903
66 63 0.00994421 0.572348
66 64 0.182159 0.564094
66 65 0.51601 0.474181
66 66 1 7.30915e-08
66 67 0.549844 0.462602
66 68 0.23749 0.566464
66 69 0.0664337 0.579278
66 70 -0.0291648 0.56696

67 1 -0.0266204 0.571942
67 2 -0.0545943 0.57956
67 3 -0.0164231 0.581988
67 4 0.047807 0.572279
67 5 0.0784958 0.550166
67 6 0.0886527 0.544865
67 7 0.0486201 0.553421
67 8 -0.0214573 0.572086
67 9 -0.120799 0.577852
67 10 -0.150455 0.575779
67 11 -0.168258 0.57121
67 12 -0.15778 0.581473
67 13 -0.11643 0.574397
67 14 -0.088886 0.567513
67 15 -0.0535016 0.568446
67 16 -0.00464394 0.583036
67 17 0.0328357 0.593394
67 18 0.0566066 0.598449
67 19 0.0694575 0.596189
67 20 0.0942819 0.581477
67 21 0.118405 0.571612
67 22 0.109767 0.571672
67 23 0.0676529 0.569751
67 24 0.0537532 0.570655
67 25 0.032462 0.556909
67 26 -0.0219597 0.5753
67 27 -0.0293141 0.56856
67 28 -0.0382899 0.565086
67 29 -0.0485743 0.568753
67 30 -0.0713738 0.56644
67 31 -0.0947045 0.569579
67 32 -0.13166 0.583044
67 33 -0.155339 0.588947
67 34 -0.144963 0.587716
67 35 -0.0743964 0.589258
67 36 -0.0705245 0.579114
67 37 -0.0984862 0.570436
67 38 -0.110522 0.565023
67 39 -0.128421 0.56718
67 40 -0.14226 0.576955
67 41 -0.137374 0.590734
67 42 -0.106743 0.58934
67 43 -0.0857563 0.578193
67 44 -0.0767377 0.572248
67 45 -0.0612701 0.572019
67 46 -0.0422181 0.569649
67 47 -0.0100437 0.555958
67 48 0.0354238 0.556618
67 49 0.0728071 0.56627
67 50 0.095664 0.575211
67 51 0.0876155 0.589162
67 52 0.0750741 0.588841
67 53 0.0303668 0.587188
67 54 -0.0259139 0.584807
67 55 -0.0632973 0.588157
67 56 -0.100176 0.586495
67 57 -0.132829 0.581642
67 58 -0.158095 0.571948
67 59 -0.170505 0.569168
67 60 -0.171694 0.569481
67 61 -0.164679 0.568641
67 62 -0.152082 0.567025
67 63 -0.113587 0.569788
67 64 -0.00825683 0.575674
67 65 0.213397 0.565657
67 66 0.549844 0.462602
67 67 1 7.30315e-08
67 68 0.563838 0.458337
67 69 0.273824 0.560244
67 70 0.100013 0.574302

68 1 -0.00449143 0.578595
68 2 -0.0037 0.586144
68 3 0.0415714 0.578048
68 4 0.0690165 0.55533
68 5 0.0739522 0.543416
68 6 0.0451203 0.55398
68 7 -0.0138357 0.569595
68 8 -0.0861693 0.584089
68 9 -0.164961 0.581171
68 10 -0.194364 0.56793
68 11 -0.199596 0.560345
68 12 -0.171888 0.577592
68 13 -0.108473 0.572742
68 14 -0.0627048 0.572952
68 15 -0.0102549 0.578437
68 16 0.0424457 0.59069
68 17 0.0801688 0.594857
68 18 0.0955141 0.590431
68 19 0.0965301 0.581134
68 20 0.106673 0.56828
68 21 0.117314 0.561925
68 22 0.0951614 0.562028
68 23 0.0464895 0.562914
68 24 0.0371539 0.574703
68 25 0.0289211 0.565145
68 26 -0.0161161 0.571474
68 27 -0.0256724 0.569978
68 28 -0.0245733 0.567948
68 29 -0.0261134 0.568669
68 30 -0.035246 0.564521
68 31 -0.0515998 0.565522
68 32 -0.0936424 0.576152
68 33 -0.140408 0.583932
68 34 -0.16935 0.586706
68 35 -0.151558 0.57892
68 36 -0.140727 0.565537
68 37 -0.154882 0.561248
68 38 -0.152825 0.55555
68 39 -0.156486 0.564834
68 40 -0.157902 0.573001
68 41 -0.142225 0.58368
68 42 -0.125063 0.577074
68 43 -0.115123 0.567527
68 44 -0.110423 0.564512
68 45 -0.0939121 0.565255
68 46 -0.0708064 0.565342
68 47 -0.0314942 0.557927
68 48 0.0262776 0.562657
68 49 0.0681243 0.572739
68 50 0.0960686 0.578621
68 51 0.0978976 0.590525
68 52 0.0917083 0.585842
68 53 0.0556594 0.575795
68 54 -0.0100062 0.573386
68 55 -0.0516576 0.581874
68 56 -0.0965711 0.582495
68 57 -0.142383 0.580712
68 58 -0.179992 0.5718
68 59 -0.201 0.566265
68 60 -0.206447 0.562935
68 61 -0.203746 0.56295
68 62 -0.205406 0.560546
68 63 -0.192222 0.563957
68 64 -0.130489 0.56804
68 65 0.02329 0.580984
68 66 0.23749 0.566464
68 67 0.563838 0.458337
68 68 1 7.31765e-08
68 69 0.590732 0.447411
68 70 0.309399 0.553916

69 1 0.0330925 0.585409
69 2 0.0507237 0.586815
69 3 0.0870461 0.565064
69 4 0.0903969 0.548993
69 5 0.0594905 0.552769
69 6 -0.00137507 0.566339
69 7 -0.0659588 0.583165
69 8 -0.123843 0.5919
69 9 -0.18097 0.587158
69 10 -0.210338 0.563851
69 11 -0.203325 0.556306
69 12 -0.171148 0.572192
69 13 -0.0978913 0.570931
69 14 -0.0338319 0.578311
69 15 0.0273704 0.588096
69 16 0.0712207 0.594681
69 17 0.100844 0.592774
69 18 0.102646 0.581422
69 19 0.0948606 0.568948
69 20 0.0986421 0.557178
69 21 0.0994744 0.555327
69 22 0.0736083 0.556126
69 23 0.0223511 0.560681
69 24 0.0128137 0.57981
69 25 0.013655 0.574161
69 26 -0.0201601 0.567141
69 27 -0.033903 0.572533
69 28 -0.0272904 0.567433
69 29 -0.0202117 0.564505
69 30 -0.0201457 0.56057
69 31 -0.0277284 0.561228
69 32 -0.061389 0.568988
69 33 -0.111669 0.579557
69 34 -0.165836 0.585527
69 35 -0.180759 0.574485
69 36 -0.164578 0.558407
69 37 -0.176893 0.559061
69 38 -0.171274 0.556493
69 39 -0.17049 0.564109
69 40 -0.163745 0.569093
69 41 -0.140331 0.574867
69 42 -0.134711 0.566289
69 43 -0.133126 0.560893
69 44 -0.129174 0.560279
69 45 -0.109455 0.562008
69 46 -0.0804874 0.563924
69 47 -0.0320357 0.566519
69 48 0.0210493 0.575471
69 49 0.0631898 0.581139
69 50 0.0887481 0.581933
69 51 0.0967314 0.586322
69 52 0.0984611 0.582324
69 53 0.0742196 0.567446
69 54 0.00557987 0.56425
69 55 -0.0364758 0.574954
69 56 -0.0837018 0.578887
69 57 -0.13504 0.582859
69 58 -0.178321 0.575687
69 59 -0.208382 0.567422
69 60 -0.214536 0.562126
69 61 -0.214516 0.563369
69 62 -0.216596 0.561514
69 63 -0.216849 0.563101
69 64 -0.181821 0.561138
69 65 -0.0755491 0.572548
69 66 0.0664337 0.579278
69 67 0.273824 0.560244
69 68 0.590732 0.447411
69 69 1 7.26706e-08
69 70 0.638744 0.420196

70 1 0.0962285 0.58095
70 2 0.098598 0.572254
70 3 0.0971118 0.559553
70 4 0.0651401 0.559048
70 5 0.00917818 0.568556
70 6 -0.0530278 0.58397
70 7 -0.0996473 0.592063
70 8 -0.131578 0.59675
70 9 -0.167992 0.590407
70 10 -0.192076 0.562665
70 11 -0.175652 0.556734
70 12 -0.149055 0.571718
70 13 -0.075946 0.579753
70 14 -0.0143404 0.588399
70 15 0.037589 0.596991
70 16 0.0683015 0.595733
70 17 0.0872034 0.587519
70 18 0.0822936 0.566723
70 19 0.0702948 0.551808
70 20 0.0713712 0.545216
70 21 0.0701806 0.54839
70 22 0.0535094 0.553386
70 23 0.00924551 0.562954
70 24 -0.00245176 0.585574
70 25 -0.00346434 0.588505
70 26 -0.0250705 0.565999
70 27 -0.0465505 0.578955
70 28 -0.0407901 0.577156
70 29 -0.0303259 0.571836
70 30 -0.0251945 0.566095
70 31 -0.0249618 0.561036
70 32 -0.0468874 0.556744
70 33 -0.088582 0.568174
70 34 -0.14362 0.580373
70 35 -0.175852 0.569121
70 36 -0.161635 0.55237
70 37 -0.165222 0.555538
70 38 -0.156191 0.55612
70 39 -0.156933 0.562428
70 40 -0.149971 0.566038
70 41 -0.125765 0.563937
70 42 -0.126391 0.551758
70 43 -0.125899 0.553705
70 44 -0.120433 0.559908
70 45 -0.100309 0.566269
70 46 -0.067758 0.56983
70 47 -0.0203975 0.575673
70 48 0.0237528 0.589117
70 49 0.0583555 0.588936
70 50 0.0788451 0.588147
70 51 0.0861115 0.587915
70 52 0.0911268 0.579866
70 53 0.0751052 0.556127
70 54 0.0159485 0.556148
70 55 -0.0177639 0.561464
70 56 -0.0583872 0.569657
70 57 -0.103454 0.576588
70 58 -0.145568 0.577077
70 59 -0.179568 0.571064
70 60 -0.189981 0.56834
70 61 -0.192437 0.576716
70 62 -0.194157 0.574062
70 63 -0.193087 0.575362
70 64 -0.180456 0.56519
70 65 -0.117457 0.564517
70 66 -0.0291648 0.56696
70 67 0.100013 0.574302
70 68 0.309399 0.553916
70 69 0.638744 0.420196
70 70 1 7.31579e-08
