# Supplementary material for: Potential effects of metal ion induced two-state allostery on the regulatory mechanism of add adenine riboswitch
Source: Commun Biol. 2022 Oct 22;5:1120. doi: 10.1038/s42003-022-04096-z (PMC9588036; doi:10.1038/s42003-022-04096-z)
Supplement: Supplementary file 5 — Supplementary Data 2 [file 42003_2022_4096_MOESM5_ESM.zip › Supplementary Data 2/fig8_data/pp_v_cos_kf_1.txt]

1 1 1 7.28574e-08
1 2 0.645021 0.399121
1 3 0.331257 0.524302
1 4 0.115992 0.560747
1 5 -0.0143126 0.571036
1 6 -0.0774076 0.573252
1 7 -0.108094 0.578439
1 8 -0.113772 0.57981
1 9 -0.109477 0.571875
1 10 -0.132797 0.572255
1 11 -0.115315 0.570777
1 12 -0.116577 0.569235
1 13 -0.0578005 0.572776
1 14 -0.0225331 0.576398
1 15 0.000515122 0.580713
1 16 0.00386716 0.580435
1 17 -0.000667287 0.578431
1 18 -0.0114438 0.578082
1 19 -0.0165246 0.577027
1 20 -0.0155524 0.581182
1 21 -0.00466932 0.581515
1 22 0.00699328 0.57472
1 23 -0.0074299 0.572193
1 24 -0.0372001 0.572737
1 25 -0.0530351 0.573255
1 26 -0.0597378 0.581842
1 27 -0.0993224 0.571805
1 28 -0.105749 0.565968
1 29 -0.0997631 0.564174
1 30 -0.0972937 0.565244
1 31 -0.0899254 0.568029
1 32 -0.085166 0.57358
1 33 -0.0880698 0.573208
1 34 -0.0997566 0.573366
1 35 -0.123772 0.572706
1 36 -0.0965317 0.573129
1 37 -0.116836 0.580179
1 38 -0.108908 0.58219
1 39 -0.120132 0.578179
1 40 -0.130114 0.571575
1 41 -0.125407 0.570695
1 42 -0.122388 0.571496
1 43 -0.114723 0.570041
1 44 -0.0924743 0.568007
1 45 -0.0649717 0.567078
1 46 -0.0245576 0.570828
1 47 0.0156642 0.581355
1 48 0.0387066 0.583831
1 49 0.0587084 0.580439
1 50 0.0576784 0.578656
1 51 0.0539 0.581421
1 52 0.0514405 0.577157
1 53 0.0421583 0.576808
1 54 0.0143392 0.57889
1 55 -0.00292678 0.57785
1 56 -0.0252181 0.577113
1 57 -0.0523398 0.578934
1 58 -0.0780487 0.579984
1 59 -0.105209 0.578225
1 60 -0.126244 0.573471
1 61 -0.129507 0.569515
1 62 -0.123324 0.568125
1 63 -0.103101 0.569292
1 64 -0.0958521 0.573457
1 65 -0.0829944 0.574208
1 66 -0.0723814 0.573873
1 67 -0.052067 0.572966
1 68 -0.0229291 0.577828
1 69 0.0273445 0.581214
1 70 0.102005 0.575427

2 1 0.645021 0.399121
2 2 1 7.28976e-08
2 3 0.638433 0.405439
2 4 0.320951 0.527551
2 5 0.106414 0.556729
2 6 -0.0173472 0.554966
2 7 -0.0873955 0.560463
2 8 -0.119458 0.568991
2 9 -0.129209 0.571579
2 10 -0.161209 0.560676
2 11 -0.148338 0.561195
2 12 -0.14297 0.56063
2 13 -0.0636286 0.5597
2 14 -0.0100239 0.566488
2 15 0.0262073 0.57363
2 16 0.0370168 0.574067
2 17 0.0350138 0.576773
2 18 0.0187217 0.57347
2 19 0.00135869 0.577763
2 20 -0.00863084 0.577987
2 21 -0.00752363 0.588256
2 22 -0.00904289 0.578295
2 23 -0.0284655 0.575167
2 24 -0.060326 0.574627
2 25 -0.0689496 0.573354
2 26 -0.0682675 0.5724
2 27 -0.104681 0.557141
2 28 -0.104321 0.560332
2 29 -0.0890648 0.566869
2 30 -0.0791429 0.574971
2 31 -0.0677476 0.579045
2 32 -0.0648979 0.576215
2 33 -0.0772957 0.573596
2 34 -0.105131 0.570342
2 35 -0.139613 0.56692
2 36 -0.112643 0.570873
2 37 -0.133018 0.571057
2 38 -0.123795 0.576261
2 39 -0.13522 0.583102
2 40 -0.147572 0.580201
2 41 -0.143226 0.567407
2 42 -0.15322 0.575641
2 43 -0.150213 0.577764
2 44 -0.135851 0.575595
2 45 -0.107016 0.569095
2 46 -0.0638724 0.565127
2 47 -0.0161577 0.566784
2 48 0.0179088 0.568497
2 49 0.0485427 0.572115
2 50 0.0527085 0.561375
2 51 0.057362 0.568856
2 52 0.0622281 0.563604
2 53 0.0545448 0.575224
2 54 0.0157387 0.580865
2 55 -0.00924347 0.584796
2 56 -0.0367604 0.582735
2 57 -0.0743097 0.582095
2 58 -0.11154 0.573412
2 59 -0.141954 0.564703
2 60 -0.159966 0.553569
2 61 -0.152943 0.547848
2 62 -0.139074 0.558168
2 63 -0.115659 0.565749
2 64 -0.108409 0.563818
2 65 -0.1075 0.56778
2 66 -0.0996478 0.573066
2 67 -0.0635359 0.576404
2 68 -0.00574267 0.581127
2 69 0.0551204 0.581393
2 70 0.104643 0.566927

3 1 0.331257 0.524302
3 2 0.638433 0.405439
3 3 1 7.27936e-08
3 4 0.609795 0.42607
3 5 0.297342 0.537568
3 6 0.100593 0.556933
3 7 -0.0172302 0.557037
3 8 -0.0886837 0.555222
3 9 -0.122834 0.564144
3 10 -0.173316 0.557294
3 11 -0.170759 0.560964
3 12 -0.157184 0.559296
3 13 -0.0733213 0.5669
3 14 -0.0133754 0.568401
3 15 0.0338204 0.566705
3 16 0.0564288 0.563951
3 17 0.0665428 0.567609
3 18 0.0516526 0.571556
3 19 0.0307613 0.57852
3 20 0.0115689 0.576562
3 21 0.00308452 0.583647
3 22 -0.0145138 0.585813
3 23 -0.0415633 0.589438
3 24 -0.0651524 0.582772
3 25 -0.0704679 0.577772
3 26 -0.0682769 0.565503
3 27 -0.0917905 0.564845
3 28 -0.0813745 0.575365
3 29 -0.0603885 0.578357
3 30 -0.0471379 0.584227
3 31 -0.0370896 0.581618
3 32 -0.0413 0.574702
3 33 -0.0669717 0.570413
3 34 -0.103275 0.560656
3 35 -0.126781 0.560408
3 36 -0.113556 0.575025
3 37 -0.141443 0.564215
3 38 -0.136302 0.564862
3 39 -0.145441 0.5664
3 40 -0.152273 0.572815
3 41 -0.143994 0.565452
3 42 -0.157832 0.577643
3 43 -0.162185 0.580998
3 44 -0.160323 0.580222
3 45 -0.138942 0.575734
3 46 -0.105073 0.572788
3 47 -0.0574546 0.568328
3 48 -0.0105783 0.561642
3 49 0.0318419 0.56548
3 50 0.0436512 0.556338
3 51 0.0553997 0.561211
3 52 0.0675092 0.564445
3 53 0.0592292 0.582437
3 54 0.0071981 0.582539
3 55 -0.025409 0.58226
3 56 -0.0637012 0.574906
3 57 -0.108865 0.567676
3 58 -0.146804 0.555788
3 59 -0.175831 0.548927
3 60 -0.18462 0.548978
3 61 -0.163146 0.552679
3 62 -0.141936 0.565177
3 63 -0.11644 0.56834
3 64 -0.108223 0.562741
3 65 -0.0996635 0.567193
3 66 -0.0757428 0.572072
3 67 -0.0197922 0.577094
3 68 0.0453469 0.572638
3 69 0.0927492 0.558825
3 70 0.0964725 0.556522

4 1 0.115992 0.560747
4 2 0.320951 0.527551
4 3 0.609795 0.42607
4 4 1 7.28903e-08
4 5 0.589097 0.438329
4 6 0.284363 0.541969
4 7 0.0928696 0.559563
4 8 -0.0278935 0.554363
4 9 -0.0921461 0.558354
4 10 -0.158913 0.560221
4 11 -0.167576 0.565512
4 12 -0.152486 0.560435
4 13 -0.0770989 0.577094
4 14 -0.0235326 0.577563
4 15 0.0266678 0.567865
4 16 0.0605007 0.559492
4 17 0.0776089 0.559848
4 18 0.0740838 0.568691
4 19 0.0528192 0.576173
4 20 0.0302879 0.578053
4 21 0.0120969 0.579972
4 22 -0.0191572 0.590323
4 23 -0.0471107 0.598599
4 24 -0.0619409 0.589562
4 25 -0.0618903 0.58213
4 26 -0.0636244 0.569678
4 27 -0.0690126 0.577257
4 28 -0.0511028 0.58702
4 29 -0.0299993 0.585972
4 30 -0.0141196 0.58711
4 31 -0.00877707 0.579289
4 32 -0.0169892 0.571425
4 33 -0.0473488 0.568826
4 34 -0.0812542 0.556885
4 35 -0.0766346 0.560139
4 36 -0.0847607 0.578652
4 37 -0.12692 0.567347
4 38 -0.131636 0.563992
4 39 -0.135719 0.557979
4 40 -0.137191 0.561433
4 41 -0.129085 0.560989
4 42 -0.142685 0.569945
4 43 -0.156574 0.57661
4 44 -0.164951 0.576507
4 45 -0.158412 0.581086
4 46 -0.135997 0.577448
4 47 -0.0940827 0.576731
4 48 -0.0466891 0.564477
4 49 0.00257766 0.567277
4 50 0.0272266 0.56099
4 51 0.0462585 0.55616
4 52 0.0548163 0.569344
4 53 0.0448697 0.587492
4 54 -0.0109238 0.580954
4 55 -0.0509904 0.57289
4 56 -0.0921893 0.564019
4 57 -0.134204 0.55099
4 58 -0.167498 0.543299
4 59 -0.187944 0.543143
4 60 -0.185006 0.55635
4 61 -0.152526 0.567357
4 62 -0.124016 0.573605
4 63 -0.100174 0.573529
4 64 -0.0846898 0.567593
4 65 -0.0585519 0.570735
4 66 -0.00790682 0.572853
4 67 0.0448392 0.57123
4 68 0.0653031 0.553522
4 69 0.0886942 0.545918
4 70 0.0555459 0.559367

5 1 -0.0143126 0.571036
5 2 0.106414 0.556729
5 3 0.297342 0.537568
5 4 0.589097 0.438329
5 5 1 7.29228e-08
5 6 0.582073 0.446679
5 7 0.275249 0.547958
5 8 0.0777479 0.562149
5 9 -0.0254805 0.55713
5 10 -0.113687 0.566971
5 11 -0.145188 0.571453
5 12 -0.134848 0.561711
5 13 -0.0817645 0.582692
5 14 -0.0410672 0.588169
5 15 0.00584353 0.576324
5 16 0.049944 0.561518
5 17 0.0750897 0.556318
5 18 0.0815422 0.56354
5 19 0.0668601 0.568457
5 20 0.0448146 0.576358
5 21 0.0172194 0.572953
5 22 -0.0226767 0.585445
5 23 -0.0495188 0.595024
5 24 -0.0517777 0.587309
5 25 -0.0502733 0.586481
5 26 -0.0594932 0.577353
5 27 -0.0445695 0.590914
5 28 -0.0176824 0.594746
5 29 -0.000399834 0.587825
5 30 0.014338 0.580788
5 31 0.01485 0.571793
5 32 0.000886832 0.566099
5 33 -0.021279 0.563413
5 34 -0.0393627 0.553539
5 35 0.0139129 0.56184
5 36 -0.0237448 0.577985
5 37 -0.0795843 0.577283
5 38 -0.104496 0.567833
5 39 -0.114806 0.554794
5 40 -0.112761 0.553073
5 41 -0.104102 0.557557
5 42 -0.111375 0.561626
5 43 -0.129038 0.569347
5 44 -0.150714 0.569372
5 45 -0.1609 0.574333
5 46 -0.155898 0.577865
5 47 -0.125948 0.588255
5 48 -0.0809038 0.582319
5 49 -0.0315177 0.577117
5 50 0.00288239 0.576551
5 51 0.0261432 0.563644
5 52 0.0273457 0.576516
5 53 0.0124677 0.584897
5 54 -0.0396621 0.573568
5 55 -0.0859799 0.558759
5 56 -0.124407 0.550699
5 57 -0.156596 0.5415
5 58 -0.176501 0.546793
5 59 -0.181317 0.552941
5 60 -0.158727 0.572563
5 61 -0.118815 0.584923
5 62 -0.0836933 0.581939
5 63 -0.0624392 0.577245
5 64 -0.0227516 0.575964
5 65 0.0238222 0.573938
5 66 0.0749983 0.566043
5 67 0.0736001 0.551031
5 68 0.0617366 0.543209
5 69 0.0455894 0.550544
5 70 -0.00711412 0.569883

6 1 -0.0774076 0.573252
6 2 -0.0173472 0.554966
6 3 0.100593 0.556933
6 4 0.284363 0.541969
6 5 0.582073 0.446679
6 6 1 7.30534e-08
6 7 0.554458 0.463816
6 8 0.233899 0.562732
6 9 0.0695343 0.563088
6 10 -0.033429 0.575182
6 11 -0.0896587 0.576778
6 12 -0.0958832 0.564858
6 13 -0.0765306 0.5847
6 14 -0.0617501 0.592012
6 15 -0.0289562 0.586453
6 16 0.014167 0.568878
6 17 0.0469678 0.55917
6 18 0.0629263 0.559375
6 19 0.0602509 0.56167
6 20 0.0427307 0.573743
6 21 0.0177488 0.567716
6 22 -0.0238387 0.573215
6 23 -0.040636 0.582366
6 24 -0.029501 0.581092
6 25 -0.0314919 0.588243
6 26 -0.0549059 0.585681
6 27 -0.0205075 0.597382
6 28 0.00725398 0.590829
6 29 0.0176634 0.578421
6 30 0.0231092 0.572444
6 31 0.0188852 0.566399
6 32 0.00786383 0.564063
6 33 0.00822073 0.560136
6 34 0.0195393 0.558438
6 35 0.126699 0.562045
6 36 0.0455943 0.574555
6 37 -0.0103117 0.587193
6 38 -0.0556114 0.577528
6 39 -0.0757703 0.566452
6 40 -0.0803638 0.554277
6 41 -0.0746604 0.558171
6 42 -0.0700391 0.555481
6 43 -0.0869135 0.560424
6 44 -0.114217 0.562167
6 45 -0.137678 0.565306
6 46 -0.150715 0.573717
6 47 -0.141263 0.598429
6 48 -0.109078 0.599209
6 49 -0.0652201 0.587241
6 50 -0.025327 0.590805
6 51 -0.0034987 0.569772
6 52 -0.0092964 0.578887
6 53 -0.0281698 0.575538
6 54 -0.0724125 0.562147
6 55 -0.113086 0.548236
6 56 -0.142047 0.544826
6 57 -0.161787 0.545433
6 58 -0.161223 0.562652
6 59 -0.1471 0.572915
6 60 -0.107137 0.583352
6 61 -0.0650719 0.59252
6 62 -0.0248294 0.584373
6 63 -0.000683284 0.582574
6 64 0.0611065 0.583584
6 65 0.0894539 0.570942
6 66 0.109711 0.54889
6 67 0.0833439 0.542311
6 68 0.0365043 0.550266
6 69 -0.0144176 0.564229
6 70 -0.0673103 0.579607

7 1 -0.108094 0.578439
7 2 -0.0873955 0.560463
7 3 -0.0172302 0.557037
7 4 0.0928696 0.559563
7 5 0.275249 0.547958
7 6 0.554458 0.463816
7 7 1 7.31943e-08
7 8 0.500223 0.492975
7 9 0.20745 0.559402
7 10 0.082721 0.574468
7 11 -0.0052888 0.574646
7 12 -0.0353445 0.56818
7 13 -0.0519845 0.580399
7 14 -0.0691058 0.590658
7 15 -0.0634911 0.592417
7 16 -0.0382264 0.580814
7 17 -0.00523222 0.568571
7 18 0.0189775 0.560637
7 19 0.0272708 0.56012
7 20 0.0211619 0.570938
7 21 0.00774361 0.570171
7 22 -0.0245996 0.564999
7 23 -0.0243999 0.568247
7 24 -0.0115712 0.574383
7 25 -0.0214562 0.587004
7 26 -0.0531481 0.587276
7 27 -0.0101123 0.591447
7 28 0.0134958 0.580825
7 29 0.0119502 0.570132
7 30 0.00864161 0.569118
7 31 0.00203133 0.567498
7 32 0.0106168 0.564504
7 33 0.0484677 0.561139
7 34 0.110842 0.563906
7 35 0.26568 0.54928
7 36 0.127293 0.562097
7 37 0.0693443 0.586658
7 38 -0.00880018 0.585223
7 39 -0.0361777 0.582087
7 40 -0.0402356 0.567234
7 41 -0.0351998 0.561853
7 42 -0.023498 0.559635
7 43 -0.0317335 0.558315
7 44 -0.06613 0.560828
7 45 -0.0998356 0.559817
7 46 -0.12564 0.567702
7 47 -0.143123 0.592845
7 48 -0.125294 0.601587
7 49 -0.096292 0.589297
7 50 -0.0536564 0.595641
7 51 -0.0350428 0.575975
7 52 -0.0513634 0.572106
7 53 -0.0777882 0.561405
7 54 -0.104962 0.558521
7 55 -0.131673 0.549426
7 56 -0.14524 0.552108
7 57 -0.147603 0.562299
7 58 -0.127299 0.579094
7 59 -0.0949453 0.584183
7 60 -0.0413496 0.584588
7 61 -0.00290384 0.586814
7 62 0.042568 0.580474
7 63 0.0600973 0.580696
7 64 0.106485 0.583129
7 65 0.129051 0.560861
7 66 0.116552 0.543902
7 67 0.0631961 0.549414
7 68 -0.0136261 0.564441
7 69 -0.0727603 0.578304
7 70 -0.106784 0.587812

8 1 -0.113772 0.57981
8 2 -0.119458 0.568991
8 3 -0.0886837 0.555222
8 4 -0.0278935 0.554363
8 5 0.0777479 0.562149
8 6 0.233899 0.562732
8 7 0.500223 0.492975
8 8 1 7.29565e-08
8 9 0.47226 0.504906
8 10 0.254386 0.553382
8 11 0.133585 0.563617
8 12 0.0670679 0.571078
8 13 0.0119903 0.57633
8 14 -0.0475223 0.585598
8 15 -0.0841273 0.593329
8 16 -0.0839852 0.589007
8 17 -0.0693084 0.576937
8 18 -0.0457913 0.561836
8 19 -0.0261226 0.555641
8 20 -0.0238242 0.564144
8 21 -0.0279254 0.566771
8 22 -0.0459691 0.558208
8 23 -0.025709 0.552245
8 24 -0.0128201 0.566221
8 25 -0.0349829 0.586014
8 26 -0.0643495 0.584514
8 27 -0.0212389 0.580218
8 28 -0.00863056 0.570935
8 29 -0.0156324 0.568168
8 30 -0.0236249 0.570536
8 31 -0.0194005 0.570753
8 32 0.0210464 0.567888
8 33 0.11932 0.560706
8 34 0.233493 0.556424
8 35 0.390993 0.517082
8 36 0.222971 0.541027
8 37 0.151762 0.570507
8 38 0.0570647 0.583365
8 39 0.0205625 0.592633
8 40 0.0199995 0.580869
8 41 0.0275655 0.567677
8 42 0.0320785 0.560829
8 43 0.0189607 0.561674
8 44 -0.0135418 0.563551
8 45 -0.0569124 0.562613
8 46 -0.0915062 0.564257
8 47 -0.125019 0.581714
8 48 -0.130591 0.597918
8 49 -0.12195 0.588171
8 50 -0.0842402 0.595323
8 51 -0.0744 0.580389
8 52 -0.0991447 0.565554
8 53 -0.125823 0.546845
8 54 -0.126493 0.554926
8 55 -0.130705 0.557377
8 56 -0.125762 0.56485
8 57 -0.108505 0.581104
8 58 -0.0676632 0.594286
8 59 -0.0158083 0.593308
8 60 0.0415029 0.583015
8 61 0.0648725 0.580938
8 62 0.0962187 0.576762
8 63 0.100725 0.579803
8 64 0.153046 0.575832
8 65 0.165913 0.557028
8 66 0.0904511 0.555832
8 67 -0.00818144 0.567101
8 68 -0.0895905 0.579387
8 69 -0.134512 0.58884
8 70 -0.140848 0.593737

9 1 -0.109477 0.571875
9 2 -0.129209 0.571579
9 3 -0.122834 0.564144
9 4 -0.0921461 0.558354
9 5 -0.0254805 0.55713
9 6 0.0695343 0.563088
9 7 0.20745 0.559402
9 8 0.47226 0.504906
9 9 1 7.30481e-08
9 10 0.493149 0.480706
9 11 0.303445 0.536472
9 12 0.190747 0.56609
9 13 0.112226 0.570439
9 14 0.0284093 0.578388
9 15 -0.0435832 0.589866
9 16 -0.090783 0.591279
9 17 -0.108927 0.583424
9 18 -0.104946 0.56754
9 19 -0.0918318 0.560141
9 20 -0.0941643 0.556495
9 21 -0.107605 0.560458
9 22 -0.11566 0.555756
9 23 -0.0655691 0.556497
9 24 -0.049326 0.572126
9 25 -0.0715695 0.580895
9 26 -0.0858839 0.569584
9 27 -0.0423689 0.572862
9 28 -0.0287504 0.570782
9 29 -0.0315018 0.573457
9 30 -0.0267105 0.575974
9 31 -0.00107866 0.575932
9 32 0.0770462 0.570519
9 33 0.221254 0.558054
9 34 0.345226 0.54057
9 35 0.357705 0.535389
9 36 0.213796 0.546723
9 37 0.169441 0.554515
9 38 0.103409 0.569947
9 39 0.0975324 0.582508
9 40 0.11204 0.583536
9 41 0.111712 0.572732
9 42 0.0888482 0.568181
9 43 0.0628311 0.567773
9 44 0.0210684 0.571284
9 45 -0.0254755 0.571266
9 46 -0.0729841 0.569262
9 47 -0.123981 0.562748
9 48 -0.153565 0.570603
9 49 -0.164287 0.573626
9 50 -0.132482 0.581031
9 51 -0.136619 0.574134
9 52 -0.154158 0.563179
9 53 -0.171578 0.549777
9 54 -0.141293 0.561067
9 55 -0.119495 0.56923
9 56 -0.0920484 0.578085
9 57 -0.0471955 0.588089
9 58 0.0158655 0.588853
9 59 0.0892376 0.583406
9 60 0.151979 0.57042
9 61 0.153012 0.569254
9 62 0.130695 0.57292
9 63 0.112365 0.579983
9 64 0.137803 0.572123
9 65 0.114492 0.569709
9 66 0.00504032 0.574589
9 67 -0.0972395 0.580894
9 68 -0.158263 0.585583
9 69 -0.179267 0.587969
9 70 -0.165721 0.590965

10 1 -0.132797 0.572255
10 2 -0.161209 0.560676
10 3 -0.173316 0.557294
10 4 -0.158913 0.560221
10 5 -0.113687 0.566971
10 6 -0.033429 0.575182
10 7 0.082721 0.574468
10 8 0.254386 0.553382
10 9 0.493149 0.480706
10 10 1 7.28692e-08
10 11 0.535829 0.469008
10 12 0.347559 0.53795
10 13 0.209095 0.568395
10 14 0.0863293 0.576886
10 15 -0.00463725 0.579129
10 16 -0.0669705 0.577808
10 17 -0.0991121 0.574017
10 18 -0.109805 0.578924
10 19 -0.115675 0.578608
10 20 -0.133532 0.576237
10 21 -0.159004 0.566318
10 22 -0.172993 0.563012
10 23 -0.109932 0.565379
10 24 -0.0968067 0.563211
10 25 -0.10134 0.565782
10 26 -0.0779402 0.580806
10 27 -0.033883 0.580468
10 28 -0.0133158 0.574054
10 29 -0.0200024 0.57367
10 30 -0.0190294 0.575034
10 31 0.00454041 0.578204
10 32 0.0690191 0.583301
10 33 0.164078 0.575158
10 34 0.226208 0.56138
10 35 0.197107 0.565583
10 36 0.100999 0.574371
10 37 0.123222 0.575872
10 38 0.113915 0.577871
10 39 0.157685 0.568655
10 40 0.196902 0.562282
10 41 0.218014 0.564436
10 42 0.148263 0.571509
10 43 0.0987049 0.571431
10 44 0.0489406 0.571528
10 45 -0.00281084 0.573945
10 46 -0.0502796 0.576909
10 47 -0.0998361 0.576657
10 48 -0.143505 0.569326
10 49 -0.168956 0.563335
10 50 -0.148337 0.575074
10 51 -0.149773 0.580499
10 52 -0.155002 0.575204
10 53 -0.157327 0.569963
10 54 -0.115411 0.577264
10 55 -0.0768066 0.578675
10 56 -0.028281 0.579728
10 57 0.0330774 0.580801
10 58 0.112303 0.577958
10 59 0.211313 0.568627
10 60 0.309249 0.553104
10 61 0.291797 0.557227
10 62 0.191368 0.566484
10 63 0.10683 0.573027
10 64 0.0569022 0.57989
10 65 0.0056982 0.584476
10 66 -0.0785928 0.583238
10 67 -0.154013 0.575866
10 68 -0.206919 0.565687
10 69 -0.225167 0.558752
10 70 -0.19649 0.561081

11 1 -0.115315 0.570777
11 2 -0.148338 0.561195
11 3 -0.170759 0.560964
11 4 -0.167576 0.565512
11 5 -0.145188 0.571453
11 6 -0.0896587 0.576778
11 7 -0.0052888 0.574646
11 8 0.133585 0.563617
11 9 0.303445 0.536472
11 10 0.535829 0.469008
11 11 1 7.3132e-08
11 12 0.607423 0.42553
11 13 0.363956 0.528538
11 14 0.174661 0.566542
11 15 0.0423898 0.572734
11 16 -0.0526812 0.570295
11 17 -0.102863 0.567602
11 18 -0.126161 0.575235
11 19 -0.139003 0.577176
11 20 -0.167446 0.577226
11 21 -0.209165 0.562571
11 22 -0.230451 0.559231
11 23 -0.15081 0.568632
11 24 -0.130906 0.561959
11 25 -0.126491 0.56444
11 26 -0.0823098 0.582521
11 27 -0.027943 0.58333
11 28 -0.00371195 0.581837
11 29 -0.00439053 0.581991
11 30 0.00820129 0.580254
11 31 0.0389457 0.580734
11 32 0.115083 0.583788
11 33 0.199343 0.570076
11 34 0.220492 0.554609
11 35 0.0862209 0.571609
11 36 0.0179352 0.581258
11 37 0.0491909 0.58009
11 38 0.0654162 0.578175
11 39 0.141962 0.566322
11 40 0.256172 0.548562
11 41 0.343478 0.533556
11 42 0.239617 0.560242
11 43 0.153854 0.569281
11 44 0.078002 0.576485
11 45 0.0159908 0.580541
11 46 -0.0351269 0.583171
11 47 -0.0950522 0.581976
11 48 -0.161698 0.565975
11 49 -0.206923 0.554221
11 50 -0.194917 0.56532
11 51 -0.19541 0.568062
11 52 -0.188894 0.567073
11 53 -0.176871 0.57092
11 54 -0.110822 0.578302
11 55 -0.0498709 0.576297
11 56 0.0159544 0.573796
11 57 0.0991119 0.569921
11 58 0.190388 0.565425
11 59 0.281572 0.551061
11 60 0.314672 0.547239
11 61 0.241488 0.566149
11 62 0.123062 0.575595
11 63 0.0330657 0.575426
11 64 -0.0254969 0.583143
11 65 -0.0645649 0.583204
11 66 -0.119214 0.578199
11 67 -0.166037 0.569411
11 68 -0.191833 0.562276
11 69 -0.194758 0.554632
11 70 -0.166962 0.560684

12 1 -0.116577 0.569235
12 2 -0.14297 0.56063
12 3 -0.157184 0.559296
12 4 -0.152486 0.560435
12 5 -0.134848 0.561711
12 6 -0.0958832 0.564858
12 7 -0.0353445 0.56818
12 8 0.0670679 0.571078
12 9 0.190747 0.56609
12 10 0.347559 0.53795
12 11 0.607423 0.42553
12 12 1 7.28675e-08
12 13 0.448342 0.510297
12 14 0.212783 0.563476
12 15 0.0615669 0.572648
12 16 -0.0507407 0.582868
12 17 -0.106077 0.581287
12 18 -0.132483 0.584725
12 19 -0.144207 0.578559
12 20 -0.171078 0.568542
12 21 -0.208853 0.551804
12 22 -0.232252 0.551489
12 23 -0.154529 0.561992
12 24 -0.139258 0.562056
12 25 -0.136254 0.557116
12 26 -0.0827264 0.575283
12 27 -0.0278108 0.581597
12 28 -0.00860384 0.580422
12 29 -0.012182 0.580494
12 30 -0.00525277 0.575413
12 31 0.017574 0.579774
12 32 0.094232 0.584521
12 33 0.16228 0.582096
12 34 0.164542 0.577984
12 35 0.0198472 0.582465
12 36 -0.0253869 0.581366
12 37 0.0327585 0.573505
12 38 0.0868288 0.568762
12 39 0.188151 0.554226
12 40 0.340059 0.528683
12 41 0.495987 0.488865
12 42 0.336033 0.538046
12 43 0.199042 0.560632
12 44 0.0971647 0.572991
12 45 0.0246788 0.579192
12 46 -0.0276668 0.579084
12 47 -0.0894386 0.569103
12 48 -0.15627 0.558355
12 49 -0.201916 0.557753
12 50 -0.189793 0.570179
12 51 -0.193947 0.578087
12 52 -0.190153 0.579088
12 53 -0.175174 0.571533
12 54 -0.104822 0.579381
12 55 -0.0426389 0.582379
12 56 0.0252736 0.582737
12 57 0.101081 0.579493
12 58 0.172732 0.570035
12 59 0.233499 0.563104
12 60 0.2589 0.562915
12 61 0.199792 0.576041
12 62 0.105625 0.577902
12 63 0.0194061 0.579088
12 64 -0.0481742 0.579674
12 65 -0.0990377 0.584234
12 66 -0.13458 0.585849
12 67 -0.158386 0.584141
12 68 -0.163953 0.581422
12 69 -0.163257 0.574771
12 70 -0.148161 0.57315

13 1 -0.0578005 0.572776
13 2 -0.0636286 0.5597
13 3 -0.0733213 0.5669
13 4 -0.0770989 0.577094
13 5 -0.0817645 0.582692
13 6 -0.0765306 0.5847
13 7 -0.0519845 0.580399
13 8 0.0119903 0.57633
13 9 0.112226 0.570439
13 10 0.209095 0.568395
13 11 0.363956 0.528538
13 12 0.448342 0.510297
13 13 1 7.30433e-08
13 14 0.501474 0.48474
13 15 0.220229 0.561773
13 16 0.0531042 0.57762
13 17 -0.0365596 0.574068
13 18 -0.091909 0.572381
13 19 -0.117103 0.566567
13 20 -0.139923 0.562745
13 21 -0.164946 0.550154
13 22 -0.185548 0.56128
13 23 -0.124937 0.569727
13 24 -0.11319 0.570722
13 25 -0.113819 0.574077
13 26 -0.0760052 0.575184
13 27 -0.0410299 0.588822
13 28 -0.034808 0.588733
13 29 -0.0259986 0.586453
13 30 0.00691731 0.58109
13 31 0.0544363 0.574025
13 32 0.107022 0.56934
13 33 0.142026 0.564438
13 34 0.105328 0.571371
13 35 -0.0156396 0.57536
13 36 -0.0433404 0.571171
13 37 -0.00877231 0.572719
13 38 0.0199786 0.566984
13 39 0.077516 0.562327
13 40 0.165996 0.558381
13 41 0.247818 0.554052
13 42 0.142435 0.561228
13 43 0.0677149 0.568518
13 44 0.0116169 0.575535
13 45 -0.0230124 0.581131
13 46 -0.0475696 0.587137
13 47 -0.0830978 0.582603
13 48 -0.135941 0.573911
13 49 -0.167863 0.569343
13 50 -0.155176 0.581739
13 51 -0.155449 0.573615
13 52 -0.159555 0.576084
13 53 -0.149826 0.566565
13 54 -0.0749886 0.574056
13 55 -0.0145296 0.571135
13 56 0.0257887 0.570592
13 57 0.0468476 0.566814
13 58 0.068464 0.571872
13 59 0.0930045 0.578069
13 60 0.122774 0.586176
13 61 0.0958981 0.596757
13 62 0.033367 0.59116
13 63 -0.0109985 0.586325
13 64 -0.0520415 0.582702
13 65 -0.0899901 0.578593
13 66 -0.109551 0.572478
13 67 -0.112211 0.575767
13 68 -0.103365 0.577366
13 69 -0.0912013 0.578358
13 70 -0.0736746 0.585677

14 1 -0.0225331 0.576398
14 2 -0.0100239 0.566488
14 3 -0.0133754 0.568401
14 4 -0.0235326 0.577563
14 5 -0.0410672 0.588169
14 6 -0.0617501 0.592012
14 7 -0.0691058 0.590658
14 8 -0.0475223 0.585598
14 9 0.0284093 0.578388
14 10 0.0863293 0.576886
14 11 0.174661 0.566542
14 12 0.212783 0.563476
14 13 0.501474 0.48474
14 14 1 7.32861e-08
14 15 0.525945 0.466244
14 16 0.225671 0.556915
14 17 0.0754026 0.567717
14 18 -0.0270794 0.564919
14 19 -0.0880356 0.55572
14 20 -0.12267 0.558325
14 21 -0.148379 0.548909
14 22 -0.16604 0.558966
14 23 -0.109287 0.571216
14 24 -0.102341 0.578229
14 25 -0.104612 0.580345
14 26 -0.0780948 0.574464
14 27 -0.0592088 0.590208
14 28 -0.0527719 0.588277
14 29 -0.0208471 0.582581
14 30 0.0424641 0.578689
14 31 0.0898041 0.567389
14 32 0.124146 0.554745
14 33 0.124723 0.555478
14 34 0.0536079 0.569231
14 35 -0.0569581 0.574448
14 36 -0.0686916 0.567984
14 37 -0.0401523 0.575777
14 38 -0.0215143 0.570262
14 39 0.0161 0.567173
14 40 0.0688373 0.561761
14 41 0.122921 0.562893
14 42 0.0570771 0.561176
14 43 0.0179506 0.563745
14 44 -0.012239 0.569236
14 45 -0.0319057 0.575726
14 46 -0.0515466 0.583679
14 47 -0.0822823 0.590035
14 48 -0.13125 0.587958
14 49 -0.15413 0.580464
14 50 -0.140941 0.585891
14 51 -0.13852 0.568623
14 52 -0.147748 0.574091
14 53 -0.140785 0.565359
14 54 -0.0740909 0.566706
14 55 -0.0251397 0.564831
14 56 -0.000587324 0.565155
14 57 0.00725353 0.566369
14 58 0.0152072 0.575217
14 59 0.0313562 0.5815
14 60 0.0636059 0.587414
14 61 0.0476411 0.596084
14 62 -0.00244999 0.588931
14 63 -0.03396 0.588986
14 64 -0.0678223 0.58391
14 65 -0.0994631 0.571376
14 66 -0.11134 0.561039
14 67 -0.0929548 0.565537
14 68 -0.0674127 0.572354
14 69 -0.0384137 0.579634
14 70 -0.0189786 0.591148

15 1 0.000515122 0.580713
15 2 0.0262073 0.57363
15 3 0.0338204 0.566705
15 4 0.0266678 0.567865
15 5 0.00584353 0.576324
15 6 -0.0289562 0.586453
15 7 -0.0634911 0.592417
15 8 -0.0841273 0.593329
15 9 -0.0435832 0.589866
15 10 -0.00463725 0.579129
15 11 0.0423898 0.572734
15 12 0.0615669 0.572648
15 13 0.220229 0.561773
15 14 0.525945 0.466244
15 15 1 7.30919e-08
15 16 0.53871 0.460799
15 17 0.26548 0.547036
15 18 0.0797003 0.559191
15 19 -0.0287643 0.551854
15 20 -0.0924051 0.551209
15 21 -0.127157 0.551073
15 22 -0.145784 0.552423
15 23 -0.0957823 0.562176
15 24 -0.0835644 0.578488
15 25 -0.087661 0.583795
15 26 -0.0702815 0.569239
15 27 -0.0564004 0.581587
15 28 -0.0267297 0.580312
15 29 0.0349459 0.575113
15 30 0.0956026 0.569148
15 31 0.117077 0.555094
15 32 0.119193 0.550052
15 33 0.089087 0.561629
15 34 -0.00910264 0.582548
15 35 -0.0958238 0.579269
15 36 -0.10656 0.564576
15 37 -0.084178 0.571583
15 38 -0.0677956 0.573442
15 39 -0.0421532 0.57592
15 40 -0.00908903 0.571864
15 41 0.0338284 0.568023
15 42 -0.00573196 0.559997
15 43 -0.0211777 0.559507
15 44 -0.0298812 0.565779
15 45 -0.0370461 0.568522
15 46 -0.0520784 0.574173
15 47 -0.0801749 0.582534
15 48 -0.129033 0.588732
15 49 -0.151844 0.585787
15 50 -0.134906 0.586846
15 51 -0.133243 0.572349
15 52 -0.139105 0.573051
15 53 -0.131246 0.559449
15 54 -0.0838001 0.560884
15 55 -0.0469544 0.565317
15 56 -0.0298862 0.571774
15 57 -0.0248644 0.579575
15 58 -0.0233275 0.583598
15 59 -0.00977368 0.584659
15 60 0.0166521 0.58119
15 61 0.00990523 0.589577
15 62 -0.0296028 0.582935
15 63 -0.0553294 0.586131
15 64 -0.088662 0.580347
15 65 -0.11389 0.565683
15 66 -0.107959 0.559366
15 67 -0.0673817 0.566668
15 68 -0.0231428 0.580311
15 69 0.0121801 0.591817
15 70 0.023481 0.599012

16 1 0.00386716 0.580435
16 2 0.0370168 0.574067
16 3 0.0564288 0.563951
16 4 0.0605007 0.559492
16 5 0.049944 0.561518
16 6 0.014167 0.568878
16 7 -0.0382264 0.580814
16 8 -0.0839852 0.589007
16 9 -0.090783 0.591279
16 10 -0.0669705 0.577808
16 11 -0.0526812 0.570295
16 12 -0.0507407 0.582868
16 13 0.0531042 0.57762
16 14 0.225671 0.556915
16 15 0.53871 0.460799
16 16 1 7.29041e-08
16 17 0.572722 0.44581
16 18 0.247245 0.550413
16 19 0.0565787 0.563045
16 20 -0.0339519 0.558935
16 21 -0.0824508 0.556987
16 22 -0.118091 0.552448
16 23 -0.0758932 0.558182
16 24 -0.057367 0.576518
16 25 -0.0558017 0.574605
16 26 -0.0424665 0.566738
16 27 -0.0124266 0.575803
16 28 0.0484511 0.574248
16 29 0.118011 0.56371
16 30 0.116878 0.552669
16 31 0.110093 0.551549
16 32 0.078513 0.563863
16 33 0.0176441 0.579789
16 34 -0.0638611 0.593963
16 35 -0.113721 0.584711
16 36 -0.131221 0.5659
16 37 -0.118382 0.567313
16 38 -0.10077 0.569056
16 39 -0.0880041 0.574497
16 40 -0.0709436 0.57546
16 41 -0.0427476 0.580604
16 42 -0.0563336 0.56757
16 43 -0.0506597 0.562738
16 44 -0.0469978 0.562646
16 45 -0.0471385 0.564558
16 46 -0.0609304 0.567099
16 47 -0.08833 0.568553
16 48 -0.127154 0.575196
16 49 -0.140684 0.584725
16 50 -0.119578 0.585146
16 51 -0.114037 0.584193
16 52 -0.112084 0.583385
16 53 -0.100567 0.569631
16 54 -0.0778554 0.565885
16 55 -0.0649524 0.573489
16 56 -0.0572608 0.583749
16 57 -0.0596791 0.5909
16 58 -0.057315 0.589187
16 59 -0.0468741 0.586726
16 60 -0.0276757 0.581894
16 61 -0.0311742 0.581849
16 62 -0.0527245 0.576266
16 63 -0.0710473 0.5801
16 64 -0.0999012 0.573613
16 65 -0.113971 0.568288
16 66 -0.0838668 0.572794
16 67 -0.025345 0.585326
16 68 0.0243274 0.593117
16 69 0.0543912 0.600794
16 70 0.0519818 0.597771

17 1 -0.000667287 0.578431
17 2 0.0350138 0.576773
17 3 0.0665428 0.567609
17 4 0.0776089 0.559848
17 5 0.0750897 0.556318
17 6 0.0469678 0.55917
17 7 -0.00523222 0.568571
17 8 -0.0693084 0.576937
17 9 -0.108927 0.583424
17 10 -0.0991121 0.574017
17 11 -0.102863 0.567602
17 12 -0.106077 0.581287
17 13 -0.0365596 0.574068
17 14 0.0754026 0.567717
17 15 0.26548 0.547036
17 16 0.572722 0.44581
17 17 1 7.27785e-08
17 18 0.521686 0.465544
17 19 0.200426 0.56292
17 20 0.0515944 0.567671
17 21 -0.024357 0.565337
17 22 -0.0779827 0.563215
17 23 -0.0525017 0.567292
17 24 -0.0167451 0.577515
17 25 0.00521306 0.564256
17 26 0.0171393 0.566649
17 27 0.0579171 0.571648
17 28 0.103648 0.566005
17 29 0.111385 0.553321
17 30 0.0924745 0.54876
17 31 0.0677747 0.560479
17 32 0.0247483 0.577205
17 33 -0.0359535 0.588568
17 34 -0.0876872 0.596945
17 35 -0.113839 0.586102
17 36 -0.137451 0.57395
17 37 -0.14336 0.565627
17 38 -0.131989 0.564276
17 39 -0.122342 0.566654
17 40 -0.102725 0.573883
17 41 -0.0707496 0.585692
17 42 -0.0613155 0.576285
17 43 -0.0507351 0.570933
17 44 -0.0455743 0.565914
17 45 -0.0511803 0.567266
17 46 -0.0712175 0.565088
17 47 -0.0979485 0.556528
17 48 -0.12265 0.558858
17 49 -0.129635 0.576707
17 50 -0.107864 0.573305
17 51 -0.0918848 0.58751
17 52 -0.0817861 0.591625
17 53 -0.0670126 0.586294
17 54 -0.0698552 0.574441
17 55 -0.0740405 0.58469
17 56 -0.0770709 0.59041
17 57 -0.0817694 0.592399
17 58 -0.0799102 0.586154
17 59 -0.0737278 0.58085
17 60 -0.0598258 0.575392
17 61 -0.0606487 0.573354
17 62 -0.074985 0.571255
17 63 -0.0946547 0.569447
17 64 -0.115188 0.565239
17 65 -0.104675 0.571158
17 66 -0.0553759 0.583737
17 67 0.0126373 0.594014
17 68 0.0612131 0.596814
17 69 0.0835633 0.595294
17 70 0.0710466 0.585247

18 1 -0.0114438 0.578082
18 2 0.0187217 0.57347
18 3 0.0516526 0.571556
18 4 0.0740838 0.568691
18 5 0.0815422 0.56354
18 6 0.0629263 0.559375
18 7 0.0189775 0.560637
18 8 -0.0457913 0.561836
18 9 -0.104946 0.56754
18 10 -0.109805 0.578924
18 11 -0.126161 0.575235
18 12 -0.132483 0.584725
18 13 -0.091909 0.572381
18 14 -0.0270794 0.564919
18 15 0.0797003 0.559191
18 16 0.247245 0.550413
18 17 0.521686 0.465544
18 18 1 7.29065e-08
18 19 0.530776 0.473071
18 20 0.224247 0.569438
18 21 0.0761577 0.579875
18 22 -0.00690193 0.580558
18 23 -0.0178574 0.577251
18 24 0.0392212 0.570787
18 25 0.0980536 0.55091
18 26 0.103397 0.574298
18 27 0.105049 0.570485
18 28 0.0957585 0.557564
18 29 0.0912163 0.558643
18 30 0.0576474 0.562041
18 31 0.0249901 0.575663
18 32 -0.0199882 0.593517
18 33 -0.0686428 0.597975
18 34 -0.0931833 0.591239
18 35 -0.0921248 0.585633
18 36 -0.118586 0.583632
18 37 -0.144359 0.572801
18 38 -0.13932 0.57219
18 39 -0.137498 0.563313
18 40 -0.118316 0.571703
18 41 -0.0918672 0.595516
18 42 -0.0614504 0.592045
18 43 -0.0499983 0.581894
18 44 -0.0542167 0.572823
18 45 -0.0625055 0.572045
18 46 -0.0724272 0.569881
18 47 -0.0893633 0.55902
18 48 -0.108387 0.549525
18 49 -0.104878 0.562433
18 50 -0.0781332 0.565013
18 51 -0.0523642 0.595601
18 52 -0.0383833 0.597958
18 53 -0.0239021 0.597692
18 54 -0.0545286 0.591809
18 55 -0.0785365 0.593836
18 56 -0.0850431 0.590652
18 57 -0.0878906 0.585956
18 58 -0.088626 0.578019
18 59 -0.0840014 0.577522
18 60 -0.0796641 0.579542
18 61 -0.08068 0.57152
18 62 -0.0958889 0.569592
18 63 -0.107323 0.561315
18 64 -0.112847 0.566228
18 65 -0.0839857 0.58243
18 66 -0.0236909 0.596864
18 67 0.0413284 0.599017
18 68 0.0802986 0.588211
18 69 0.0904333 0.576679
18 70 0.0690462 0.562459

19 1 -0.0165246 0.577027
19 2 0.00135869 0.577763
19 3 0.0307613 0.57852
19 4 0.0528192 0.576173
19 5 0.0668601 0.568457
19 6 0.0602509 0.56167
19 7 0.0272708 0.56012
19 8 -0.0261226 0.555641
19 9 -0.0918318 0.560141
19 10 -0.115675 0.578608
19 11 -0.139003 0.577176
19 12 -0.144207 0.578559
19 13 -0.117103 0.566567
19 14 -0.0880356 0.55572
19 15 -0.0287643 0.551854
19 16 0.0565787 0.563045
19 17 0.200426 0.56292
19 18 0.530776 0.473071
19 19 1 7.29102e-08
19 20 0.501936 0.49379
19 21 0.224727 0.5793
19 22 0.0893916 0.591038
19 23 0.0209264 0.585397
19 24 0.105794 0.562595
19 25 0.188828 0.536296
19 26 0.139621 0.576132
19 27 0.129101 0.561472
19 28 0.070811 0.562902
19 29 0.043888 0.572505
19 30 0.00531389 0.57592
19 31 -0.0178313 0.58718
19 32 -0.0462506 0.599905
19 33 -0.0784465 0.599071
19 34 -0.0869405 0.581879
19 35 -0.062628 0.578508
19 36 -0.0836961 0.5909
19 37 -0.12154 0.580445
19 38 -0.130707 0.581877
19 39 -0.142671 0.570057
19 40 -0.130337 0.576642
19 41 -0.106756 0.592542
19 42 -0.0749351 0.597889
19 43 -0.0634963 0.589541
19 44 -0.0669142 0.580226
19 45 -0.0692563 0.575616
19 46 -0.0739007 0.573821
19 47 -0.0777174 0.564837
19 48 -0.0784711 0.548992
19 49 -0.0620426 0.554156
19 50 -0.0299971 0.557142
19 51 0.0112059 0.589886
19 52 0.0238221 0.589556
19 53 0.0322492 0.598634
19 54 -0.020914 0.59846
19 55 -0.0659651 0.598081
19 56 -0.0855623 0.589158
19 57 -0.0973683 0.57818
19 58 -0.105688 0.57164
19 59 -0.105853 0.573742
19 60 -0.103976 0.5742
19 61 -0.0993335 0.565656
19 62 -0.106683 0.564365
19 63 -0.105746 0.555216
19 64 -0.0932455 0.567981
19 65 -0.0491899 0.589367
19 66 0.0107112 0.600254
19 67 0.0659418 0.594176
19 68 0.0919204 0.576424
19 69 0.0879472 0.562116
19 70 0.0626162 0.547442

20 1 -0.0155524 0.581182
20 2 -0.00863084 0.577987
20 3 0.0115689 0.576562
20 4 0.0302879 0.578053
20 5 0.0448146 0.576358
20 6 0.0427307 0.573743
20 7 0.0211619 0.570938
20 8 -0.0238242 0.564144
20 9 -0.0941643 0.556495
20 10 -0.133532 0.576237
20 11 -0.167446 0.577226
20 12 -0.171078 0.568542
20 13 -0.139923 0.562745
20 14 -0.12267 0.558325
20 15 -0.0924051 0.551209
20 16 -0.0339519 0.558935
20 17 0.0515944 0.567671
20 18 0.224247 0.569438
20 19 0.501936 0.49379
20 20 1 7.28724e-08
20 21 0.500413 0.496342
20 22 0.259442 0.570966
20 23 0.106456 0.581785
20 24 0.21964 0.543508
20 25 0.299472 0.517914
20 26 0.168 0.580677
20 27 0.14815 0.563956
20 28 0.0543254 0.568054
20 29 -0.0066432 0.574827
20 30 -0.0447006 0.578811
20 31 -0.0599901 0.589368
20 32 -0.0782545 0.599025
20 33 -0.0926588 0.589127
20 34 -0.083555 0.569663
20 35 -0.0400813 0.575441
20 36 -0.0443409 0.588698
20 37 -0.0977304 0.587607
20 38 -0.117133 0.58761
20 39 -0.14685 0.576886
20 40 -0.150597 0.574719
20 41 -0.13133 0.584228
20 42 -0.100874 0.597195
20 43 -0.100754 0.590135
20 44 -0.107768 0.577239
20 45 -0.108727 0.574688
20 46 -0.106393 0.575099
20 47 -0.0950015 0.576828
20 48 -0.0491769 0.56422
20 49 -0.00333367 0.557652
20 50 0.0375514 0.561579
20 51 0.0981127 0.579367
20 52 0.0963219 0.574458
20 53 0.0989876 0.586402
20 54 0.0163204 0.596287
20 55 -0.049106 0.591742
20 56 -0.0940065 0.579234
20 57 -0.124952 0.567908
20 58 -0.142774 0.565421
20 59 -0.142646 0.570509
20 60 -0.136621 0.572518
20 61 -0.126723 0.565592
20 62 -0.1185 0.562495
20 63 -0.0982732 0.554411
20 64 -0.0621535 0.573372
20 65 -0.00410783 0.589415
20 66 0.050374 0.593149
20 67 0.0927976 0.579071
20 68 0.104514 0.564333
20 69 0.0949681 0.552937
20 70 0.0665878 0.543746

21 1 -0.00466932 0.581515
21 2 -0.00752363 0.588256
21 3 0.00308452 0.583647
21 4 0.0120969 0.579972
21 5 0.0172194 0.572953
21 6 0.0177488 0.567716
21 7 0.00774361 0.570171
21 8 -0.0279254 0.566771
21 9 -0.107605 0.560458
21 10 -0.159004 0.566318
21 11 -0.209165 0.562571
21 12 -0.208853 0.551804
21 13 -0.164946 0.550154
21 14 -0.148379 0.548909
21 15 -0.127157 0.551073
21 16 -0.0824508 0.556987
21 17 -0.024357 0.565337
21 18 0.0761577 0.579875
21 19 0.224727 0.5793
21 20 0.500413 0.496342
21 21 1 7.30688e-08
21 22 0.553171 0.468634
21 23 0.285654 0.550792
21 24 0.338471 0.510185
21 25 0.355741 0.511593
21 26 0.169111 0.581481
21 27 0.103068 0.564512
21 28 0.00554331 0.567666
21 29 -0.0479954 0.575036
21 30 -0.075277 0.582661
21 31 -0.0855579 0.591081
21 32 -0.0964722 0.594834
21 33 -0.108142 0.578414
21 34 -0.0840751 0.563532
21 35 -0.0170731 0.57132
21 36 -0.00107251 0.582671
21 37 -0.0602441 0.586619
21 38 -0.0891188 0.590204
21 39 -0.137804 0.585898
21 40 -0.169994 0.582121
21 41 -0.169658 0.570537
21 42 -0.141316 0.58996
21 43 -0.142797 0.587947
21 44 -0.147294 0.581268
21 45 -0.140886 0.569614
21 46 -0.125172 0.569825
21 47 -0.0920284 0.571224
21 48 0.00872048 0.568229
21 49 0.085795 0.558983
21 50 0.138066 0.548511
21 51 0.217609 0.547791
21 52 0.173438 0.550817
21 53 0.113298 0.578475
21 54 0.0194912 0.594721
21 55 -0.052585 0.589679
21 56 -0.112144 0.57628
21 57 -0.157216 0.56614
21 58 -0.17972 0.559463
21 59 -0.177929 0.560597
21 60 -0.167491 0.553757
21 61 -0.151796 0.548674
21 62 -0.122377 0.558101
21 63 -0.0814319 0.557862
21 64 -0.0218422 0.575351
21 65 0.0426755 0.583282
21 66 0.0934955 0.582211
21 67 0.119372 0.567849
21 68 0.122314 0.558043
21 69 0.104804 0.552762
21 70 0.076132 0.547881

22 1 0.00699328 0.57472
22 2 -0.00904289 0.578295
22 3 -0.0145138 0.585813
22 4 -0.0191572 0.590323
22 5 -0.0226767 0.585445
22 6 -0.0238387 0.573215
22 7 -0.0245996 0.564999
22 8 -0.0459691 0.558208
22 9 -0.11566 0.555756
22 10 -0.172993 0.563012
22 11 -0.230451 0.559231
22 12 -0.232252 0.551489
22 13 -0.185548 0.56128
22 14 -0.16604 0.558966
22 15 -0.145784 0.552423
22 16 -0.118091 0.552448
22 17 -0.0779827 0.563215
22 18 -0.00690193 0.580558
22 19 0.0893916 0.591038
22 20 0.259442 0.570966
22 21 0.553171 0.468634
22 22 1 7.29045e-08
22 23 0.564845 0.464145
22 24 0.44979 0.485509
22 25 0.308314 0.531012
22 26 0.101601 0.580875
22 27 -0.0094146 0.576902
22 28 -0.0665922 0.579876
22 29 -0.0797134 0.57895
22 30 -0.082395 0.581979
22 31 -0.0861782 0.581824
22 32 -0.0961086 0.582914
22 33 -0.108891 0.577476
22 34 -0.0830001 0.561528
22 35 -0.0072188 0.567483
22 36 0.0353433 0.583557
22 37 -0.0160912 0.581808
22 38 -0.0504792 0.580309
22 39 -0.113502 0.569408
22 40 -0.16928 0.567498
22 41 -0.195245 0.564083
22 42 -0.173598 0.579751
22 43 -0.162816 0.581355
22 44 -0.148161 0.579387
22 45 -0.12384 0.579903
22 46 -0.0840088 0.579952
22 47 -0.0316759 0.576997
22 48 0.0926166 0.559161
22 49 0.196803 0.548567
22 50 0.240057 0.535641
22 51 0.284759 0.530112
22 52 0.1855 0.561558
22 53 0.0794856 0.59037
22 54 -0.0167223 0.589648
22 55 -0.0820004 0.582118
22 56 -0.128661 0.571625
22 57 -0.163708 0.557966
22 58 -0.177961 0.551159
22 59 -0.181577 0.553917
22 60 -0.179276 0.555896
22 61 -0.150355 0.559195
22 62 -0.109207 0.567786
22 63 -0.0544625 0.567315
22 64 0.0183481 0.573573
22 65 0.082257 0.577451
22 66 0.120838 0.576371
22 67 0.128056 0.567936
22 68 0.116676 0.558901
22 69 0.0940457 0.551931
22 70 0.0682196 0.551259

23 1 -0.0074299 0.572193
23 2 -0.0284655 0.575167
23 3 -0.0415633 0.589438
23 4 -0.0471107 0.598599
23 5 -0.0495188 0.595024
23 6 -0.040636 0.582366
23 7 -0.0243999 0.568247
23 8 -0.025709 0.552245
23 9 -0.0655691 0.556497
23 10 -0.109932 0.565379
23 11 -0.15081 0.568632
23 12 -0.154529 0.561992
23 13 -0.124937 0.569727
23 14 -0.109287 0.571216
23 15 -0.0957823 0.562176
23 16 -0.0758932 0.558182
23 17 -0.0525017 0.567292
23 18 -0.0178574 0.577251
23 19 0.0209264 0.585397
23 20 0.106456 0.581785
23 21 0.285654 0.550792
23 22 0.564845 0.464145
23 23 1 7.30433e-08
23 24 0.560404 0.465249
23 25 0.268255 0.545414
23 26 0.0598282 0.56929
23 27 -0.0537764 0.576696
23 28 -0.0801661 0.582409
23 29 -0.0705135 0.578214
23 30 -0.0567683 0.577277
23 31 -0.0511881 0.570913
23 32 -0.0508339 0.572741
23 33 -0.0553621 0.576222
23 34 -0.0370495 0.562646
23 35 0.0154928 0.568549
23 36 0.0522001 0.585353
23 37 0.0165185 0.580846
23 38 -0.0144737 0.571613
23 39 -0.0629562 0.557849
23 40 -0.108811 0.556882
23 41 -0.133516 0.563881
23 42 -0.12022 0.575542
23 43 -0.108121 0.583111
23 44 -0.0839986 0.58258
23 45 -0.0524793 0.584712
23 46 -0.0335393 0.584283
23 47 -0.0292513 0.579385
23 48 0.0388095 0.563151
23 49 0.107875 0.566749
23 50 0.129429 0.553337
23 51 0.117204 0.559774
23 52 0.033761 0.58279
23 53 -0.0331444 0.597075
23 54 -0.0617003 0.584829
23 55 -0.0840466 0.578596
23 56 -0.0931567 0.573139
23 57 -0.102874 0.558312
23 58 -0.103839 0.554173
23 59 -0.111748 0.55473
23 60 -0.118467 0.564141
23 61 -0.101885 0.570595
23 62 -0.069952 0.574794
23 63 -0.0308121 0.572088
23 64 0.0232636 0.566383
23 65 0.0686114 0.570771
23 66 0.0903438 0.572568
23 67 0.0839951 0.568194
23 68 0.0659466 0.558332
23 69 0.0418493 0.555107
23 70 0.0248007 0.553276

24 1 -0.0372001 0.572737
24 2 -0.060326 0.574627
24 3 -0.0651524 0.582772
24 4 -0.0619409 0.589562
24 5 -0.0517777 0.587309
24 6 -0.029501 0.581092
24 7 -0.0115712 0.574383
24 8 -0.0128201 0.566221
24 9 -0.049326 0.572126
24 10 -0.0968067 0.563211
24 11 -0.130906 0.561959
24 12 -0.139258 0.562056
24 13 -0.11319 0.570722
24 14 -0.102341 0.578229
24 15 -0.0835644 0.578488
24 16 -0.057367 0.576518
24 17 -0.0167451 0.577515
24 18 0.0392212 0.570787
24 19 0.105794 0.562595
24 20 0.21964 0.543508
24 21 0.338471 0.510185
24 22 0.44979 0.485509
24 23 0.560404 0.465249
24 24 1 7.29934e-08
24 25 0.519581 0.469012
24 26 0.208917 0.542426
24 27 0.0479293 0.573128
24 28 -0.0351462 0.582855
24 29 -0.0591694 0.573042
24 30 -0.0553666 0.570037
24 31 -0.0493912 0.558051
24 32 -0.047201 0.554132
24 33 -0.0477799 0.565436
24 34 -0.0316614 0.572838
24 35 0.0127177 0.574841
24 36 0.0283684 0.579366
24 37 -0.0166021 0.572194
24 38 -0.0450066 0.561765
24 39 -0.0798231 0.554691
24 40 -0.108454 0.555601
24 41 -0.116353 0.559057
24 42 -0.0950271 0.564535
24 43 -0.0786835 0.573355
24 44 -0.0555634 0.573154
24 45 -0.0311407 0.578243
24 46 -0.0345857 0.578711
24 47 -0.0681489 0.574245
24 48 -0.0295445 0.573665
24 49 -0.00738721 0.589779
24 50 -0.0282987 0.568294
24 51 0.0013709 0.560428
24 52 -0.0419317 0.581888
24 53 -0.0326614 0.591208
24 54 -0.0289906 0.572454
24 55 -0.0609935 0.571866
24 56 -0.0826137 0.57182
24 57 -0.0928926 0.565547
24 58 -0.0928953 0.561546
24 59 -0.0953719 0.556405
24 60 -0.106187 0.56306
24 61 -0.0999525 0.573982
24 62 -0.0852537 0.575581
24 63 -0.060884 0.579011
24 64 -0.0134721 0.564738
24 65 0.0388145 0.563661
24 66 0.0627476 0.566417
24 67 0.0659961 0.568412
24 68 0.0471629 0.571522
24 69 0.023716 0.573364
24 70 0.00633156 0.575433

25 1 -0.0530351 0.573255
25 2 -0.0689496 0.573354
25 3 -0.0704679 0.577772
25 4 -0.0618903 0.58213
25 5 -0.0502733 0.586481
25 6 -0.0314919 0.588243
25 7 -0.0214562 0.587004
25 8 -0.0349829 0.586014
25 9 -0.0715695 0.580895
25 10 -0.10134 0.565782
25 11 -0.126491 0.56444
25 12 -0.136254 0.557116
25 13 -0.113819 0.574077
25 14 -0.104612 0.580345
25 15 -0.087661 0.583795
25 16 -0.0558017 0.574605
25 17 0.00521306 0.564256
25 18 0.0980536 0.55091
25 19 0.188828 0.536296
25 20 0.299472 0.517914
25 21 0.355741 0.511593
25 22 0.308314 0.531012
25 23 0.268255 0.545414
25 24 0.519581 0.469012
25 25 1 7.30538e-08
25 26 0.484492 0.475508
25 27 0.238845 0.559732
25 28 0.0427658 0.587593
25 29 -0.0380083 0.585005
25 30 -0.0688876 0.585079
25 31 -0.080398 0.573198
25 32 -0.0832442 0.556629
25 33 -0.084243 0.548209
25 34 -0.0657991 0.559687
25 35 -0.0273048 0.566111
25 36 -0.0188481 0.56392
25 37 -0.0623795 0.567973
25 38 -0.0796418 0.566826
25 39 -0.109983 0.574015
25 40 -0.114116 0.57282
25 41 -0.107513 0.554567
25 42 -0.0673474 0.561539
25 43 -0.0545524 0.57252
25 44 -0.0393042 0.579537
25 45 -0.0216656 0.581241
25 46 -0.0313444 0.58281
25 47 -0.0518751 0.588445
25 48 -0.0348631 0.596264
25 49 -0.0357704 0.591813
25 50 -0.0600476 0.585393
25 51 -0.0108285 0.556496
25 52 -0.0113051 0.555246
25 53 0.0323962 0.555171
25 54 0.0422955 0.558486
25 55 -0.000960725 0.557717
25 56 -0.0483342 0.558918
25 57 -0.0725514 0.564188
25 58 -0.0789065 0.566627
25 59 -0.0818057 0.565665
25 60 -0.0891344 0.568723
25 61 -0.0952001 0.576684
25 62 -0.0920401 0.578839
25 63 -0.0808843 0.587251
25 64 -0.0504011 0.582194
25 65 -0.00729369 0.56786
25 66 0.0293613 0.555594
25 67 0.0466229 0.555882
25 68 0.0333201 0.567225
25 69 0.019656 0.576275
25 70 0.00272687 0.591141

26 1 -0.0597378 0.581842
26 2 -0.0682675 0.5724
26 3 -0.0682769 0.565503
26 4 -0.0636244 0.569678
26 5 -0.0594932 0.577353
26 6 -0.0549059 0.585681
26 7 -0.0531481 0.587276
26 8 -0.0643495 0.584514
26 9 -0.0858839 0.569584
26 10 -0.0779402 0.580806
26 11 -0.0823098 0.582521
26 12 -0.0827264 0.575283
26 13 -0.0760052 0.575184
26 14 -0.0780948 0.574464
26 15 -0.0702815 0.569239
26 16 -0.0424665 0.566738
26 17 0.0171393 0.566649
26 18 0.103397 0.574298
26 19 0.139621 0.576132
26 20 0.168 0.580677
26 21 0.169111 0.581481
26 22 0.101601 0.580875
26 23 0.0598282 0.56929
26 24 0.208917 0.542426
26 25 0.484492 0.475508
26 26 1 7.27984e-08
26 27 0.449668 0.503987
26 28 0.149718 0.567605
26 29 0.0158189 0.578548
26 30 -0.0416076 0.581493
26 31 -0.0747969 0.584112
26 32 -0.0920862 0.586474
26 33 -0.101664 0.57136
26 34 -0.0873671 0.56358
26 35 -0.0799044 0.570687
26 36 -0.0702189 0.574335
26 37 -0.0858181 0.583689
26 38 -0.0804256 0.587393
26 39 -0.0868374 0.587826
26 40 -0.0708186 0.581234
26 41 -0.0493571 0.579296
26 42 -0.00131361 0.586119
26 43 0.00617897 0.581412
26 44 0.00175244 0.578601
26 45 0.00861183 0.5759
26 46 -0.000930175 0.580333
26 47 -0.001818 0.59243
26 48 -0.0336882 0.590449
26 49 -0.068839 0.570782
26 50 -0.0806866 0.58393
26 51 -0.0276769 0.586762
26 52 0.00174006 0.571048
26 53 0.0754622 0.56087
26 54 0.098343 0.571042
26 55 0.0473675 0.572323
26 56 -0.00410572 0.568122
26 57 -0.0194221 0.571071
26 58 -0.0231828 0.581016
26 59 -0.0223264 0.586454
26 60 -0.032713 0.586972
26 61 -0.0446032 0.583309
26 62 -0.059781 0.575089
26 63 -0.0717397 0.57114
26 64 -0.0804224 0.585423
26 65 -0.0619182 0.582888
26 66 -0.0311806 0.578203
26 67 -0.0137173 0.573174
26 68 -0.0111863 0.568888
26 69 -0.0133452 0.567892
26 70 -0.0203211 0.571599

27 1 -0.0993224 0.571805
27 2 -0.104681 0.557141
27 3 -0.0917905 0.564845
27 4 -0.0690126 0.577257
27 5 -0.0445695 0.590914
27 6 -0.0205075 0.597382
27 7 -0.0101123 0.591447
27 8 -0.0212389 0.580218
27 9 -0.0423689 0.572862
27 10 -0.033883 0.580468
27 11 -0.027943 0.58333
27 12 -0.0278108 0.581597
27 13 -0.0410299 0.588822
27 14 -0.0592088 0.590208
27 15 -0.0564004 0.581587
27 16 -0.0124266 0.575803
27 17 0.0579171 0.571648
27 18 0.105049 0.570485
27 19 0.129101 0.561472
27 20 0.14815 0.563956
27 21 0.103068 0.564512
27 22 -0.0094146 0.576902
27 23 -0.0537764 0.576696
27 24 0.0479293 0.573128
27 25 0.238845 0.559732
27 26 0.449668 0.503987
27 27 1 7.29138e-08
27 28 0.493543 0.490281
27 29 0.216892 0.561643
27 30 0.0879327 0.572144
27 31 0.0174326 0.572208
27 32 -0.0314381 0.571852
27 33 -0.0578518 0.566276
27 34 -0.0569461 0.567617
27 35 -0.0577536 0.569884
27 36 -0.0711571 0.570596
27 37 -0.0903195 0.573224
27 38 -0.0829087 0.571048
27 39 -0.0709408 0.567316
27 40 -0.0270309 0.567363
27 41 0.0139356 0.578238
27 42 0.0554458 0.575555
27 43 0.0366745 0.570983
27 44 0.00340278 0.573332
27 45 -0.0182784 0.57839
27 46 -0.042109 0.584815
27 47 -0.0360692 0.594832
27 48 -0.0603721 0.593848
27 49 -0.0887096 0.581035
27 50 -0.0844225 0.59044
27 51 -0.0495094 0.57831
27 52 -0.0367421 0.582655
27 53 0.00552721 0.572483
27 54 0.0185547 0.566639
27 55 -0.00951469 0.562169
27 56 -0.0307362 0.559409
27 57 -0.032404 0.560127
27 58 -0.0142238 0.572042
27 59 0.00307712 0.582718
27 60 -0.00304068 0.591792
27 61 -0.0276522 0.598184
27 62 -0.0603493 0.588745
27 63 -0.0905017 0.584388
27 64 -0.103551 0.582282
27 65 -0.0839233 0.574717
27 66 -0.0443285 0.570006
27 67 -0.022019 0.567207
27 68 -0.0203657 0.569061
27 69 -0.030848 0.570396
27 70 -0.0481062 0.58165

28 1 -0.105749 0.565968
28 2 -0.104321 0.560332
28 3 -0.0813745 0.575365
28 4 -0.0511028 0.58702
28 5 -0.0176824 0.594746
28 6 0.00725398 0.590829
28 7 0.0134958 0.580825
28 8 -0.00863056 0.570935
28 9 -0.0287504 0.570782
28 10 -0.0133158 0.574054
28 11 -0.00371195 0.581837
28 12 -0.00860384 0.580422
28 13 -0.034808 0.588733
28 14 -0.0527719 0.588277
28 15 -0.0267297 0.580312
28 16 0.0484511 0.574248
28 17 0.103648 0.566005
28 18 0.0957585 0.557564
28 19 0.070811 0.562902
28 20 0.0543254 0.568054
28 21 0.00554331 0.567666
28 22 -0.0665922 0.579876
28 23 -0.0801661 0.582409
28 24 -0.0351462 0.582855
28 25 0.0427658 0.587593
28 26 0.149718 0.567605
28 27 0.493543 0.490281
28 28 1 7.26739e-08
28 29 0.534212 0.466318
28 30 0.27407 0.550421
28 31 0.127788 0.565807
28 32 0.0373346 0.566272
28 33 -0.0296484 0.566493
28 34 -0.0534404 0.56394
28 35 -0.0659919 0.565384
28 36 -0.099066 0.570132
28 37 -0.109476 0.566458
28 38 -0.0943767 0.564416
28 39 -0.0653082 0.564418
28 40 -0.0063007 0.570207
28 41 0.0234183 0.576188
28 42 0.0342204 0.573356
28 43 0.017369 0.573788
28 44 -0.00705971 0.580777
28 45 -0.027861 0.585933
28 46 -0.045032 0.588685
28 47 -0.0370196 0.588112
28 48 -0.059217 0.58197
28 49 -0.0818034 0.576863
28 50 -0.071773 0.583458
28 51 -0.061686 0.567079
28 52 -0.0531093 0.576219
28 53 -0.035298 0.572989
28 54 -0.0232796 0.569485
28 55 -0.0392861 0.563624
28 56 -0.0364833 0.560236
28 57 -0.0207297 0.557974
28 58 -0.000187922 0.563722
28 59 0.020729 0.573521
28 60 0.0170993 0.585884
28 61 -0.0167423 0.592209
28 62 -0.0588782 0.588515
28 63 -0.0991455 0.587649
28 64 -0.125984 0.575019
28 65 -0.110585 0.571904
28 66 -0.0697676 0.567532
28 67 -0.0404662 0.56979
28 68 -0.0257306 0.569406
28 69 -0.0345756 0.568927
28 70 -0.049312 0.579293

29 1 -0.0997631 0.564174
29 2 -0.0890648 0.566869
29 3 -0.0603885 0.578357
29 4 -0.0299993 0.585972
29 5 -0.000399834 0.587825
29 6 0.0176634 0.578421
29 7 0.0119502 0.570132
29 8 -0.0156324 0.568168
29 9 -0.0315018 0.573457
29 10 -0.0200024 0.57367
29 11 -0.00439053 0.581991
29 12 -0.012182 0.580494
29 13 -0.0259986 0.586453
29 14 -0.0208471 0.582581
29 15 0.0349459 0.575113
29 16 0.118011 0.56371
29 17 0.111385 0.553321
29 18 0.0912163 0.558643
29 19 0.043888 0.572505
29 20 -0.0066432 0.574827
29 21 -0.0479954 0.575036
29 22 -0.0797134 0.57895
29 23 -0.0705135 0.578214
29 24 -0.0591694 0.573042
29 25 -0.0380083 0.585005
29 26 0.0158189 0.578548
29 27 0.216892 0.561643
29 28 0.534212 0.466318
29 29 1 7.30404e-08
29 30 0.574989 0.445282
29 31 0.300875 0.544568
29 32 0.133031 0.56487
29 33 0.0184786 0.570289
29 34 -0.0413431 0.568452
29 35 -0.0751803 0.563414
29 36 -0.116677 0.564955
29 37 -0.119537 0.564848
29 38 -0.0993066 0.568708
29 39 -0.0619566 0.576469
29 40 -0.00986907 0.58198
29 41 0.00503496 0.577616
29 42 -0.00146332 0.576544
29 43 -0.00630541 0.581051
29 44 -0.0160886 0.586041
29 45 -0.0262914 0.587357
29 46 -0.0382498 0.588395
29 47 -0.0403788 0.580241
29 48 -0.0672068 0.575038
29 49 -0.0847087 0.571202
29 50 -0.0753644 0.580037
29 51 -0.0733171 0.567958
29 52 -0.0702565 0.56613
29 53 -0.0636973 0.566641
29 54 -0.0489001 0.572486
29 55 -0.0524691 0.567716
29 56 -0.0337514 0.56633
29 57 -0.0147667 0.564822
29 58 0.00655964 0.569336
29 59 0.0205147 0.576304
29 60 0.0111482 0.580836
29 61 -0.0204249 0.583881
29 62 -0.0657607 0.584361
29 63 -0.101138 0.584688
29 64 -0.136633 0.575259
29 65 -0.132016 0.573501
29 66 -0.0965247 0.569701
29 67 -0.0600741 0.572083
29 68 -0.0352388 0.569687
29 69 -0.0371159 0.570783
29 70 -0.0469089 0.578512

30 1 -0.0972937 0.565244
30 2 -0.0791429 0.574971
30 3 -0.0471379 0.584227
30 4 -0.0141196 0.58711
30 5 0.014338 0.580788
30 6 0.0231092 0.572444
30 7 0.00864161 0.569118
30 8 -0.0236249 0.570536
30 9 -0.0267105 0.575974
30 10 -0.0190294 0.575034
30 11 0.00820129 0.580254
30 12 -0.00525277 0.575413
30 13 0.00691731 0.58109
30 14 0.0424641 0.578689
30 15 0.0956026 0.569148
30 16 0.116878 0.552669
30 17 0.0924745 0.54876
30 18 0.0576474 0.562041
30 19 0.00531389 0.57592
30 20 -0.0447006 0.578811
30 21 -0.075277 0.582661
30 22 -0.082395 0.581979
30 23 -0.0567683 0.577277
30 24 -0.0553666 0.570037
30 25 -0.0688876 0.585079
30 26 -0.0416076 0.581493
30 27 0.0879327 0.572144
30 28 0.27407 0.550421
30 29 0.574989 0.445282
30 30 1 7.29772e-08
30 31 0.580415 0.43762
30 32 0.277597 0.541007
30 33 0.0936951 0.565275
30 34 -0.0150076 0.566886
30 35 -0.0818481 0.561004
30 36 -0.131454 0.563173
30 37 -0.119793 0.566174
30 38 -0.0961166 0.574871
30 39 -0.0563978 0.585132
30 40 -0.00463941 0.589741
30 41 0.00120909 0.576044
30 42 -0.01744 0.581667
30 43 -0.0200507 0.587218
30 44 -0.020884 0.590405
30 45 -0.0238561 0.588739
30 46 -0.0388868 0.584779
30 47 -0.0538725 0.577011
30 48 -0.0776132 0.57179
30 49 -0.0940622 0.564822
30 50 -0.0815456 0.572548
30 51 -0.0871985 0.562456
30 52 -0.090229 0.552183
30 53 -0.078415 0.562328
30 54 -0.0525476 0.576346
30 55 -0.0441456 0.572086
30 56 -0.0190399 0.570334
30 57 0.000269853 0.567417
30 58 0.0148565 0.568343
30 59 0.0191876 0.573266
30 60 0.00901847 0.573187
30 61 -0.02138 0.571017
30 62 -0.0673203 0.577669
30 63 -0.105209 0.578067
30 64 -0.144711 0.575077
30 65 -0.150663 0.571153
30 66 -0.124171 0.567207
30 67 -0.0844265 0.568338
30 68 -0.0497444 0.568109
30 69 -0.0402689 0.567191
30 70 -0.0466686 0.574513

31 1 -0.0899254 0.568029
31 2 -0.0677476 0.579045
31 3 -0.0370896 0.581618
31 4 -0.00877707 0.579289
31 5 0.01485 0.571793
31 6 0.0188852 0.566399
31 7 0.00203133 0.567498
31 8 -0.0194005 0.570753
31 9 -0.00107866 0.575932
31 10 0.00454041 0.578204
31 11 0.0389457 0.580734
31 12 0.017574 0.579774
31 13 0.0544363 0.574025
31 14 0.0898041 0.567389
31 15 0.117077 0.555094
31 16 0.110093 0.551549
31 17 0.0677747 0.560479
31 18 0.0249901 0.575663
31 19 -0.0178313 0.58718
31 20 -0.0599901 0.589368
31 21 -0.0855579 0.591081
31 22 -0.0861782 0.581824
31 23 -0.0511881 0.570913
31 24 -0.0493912 0.558051
31 25 -0.080398 0.573198
31 26 -0.0747969 0.584112
31 27 0.0174326 0.572208
31 28 0.127788 0.565807
31 29 0.300875 0.544568
31 30 0.580415 0.43762
31 31 1 7.29232e-08
31 32 0.523785 0.464915
31 33 0.215798 0.555723
31 34 0.0388292 0.571135
31 35 -0.0621106 0.567464
31 36 -0.115088 0.568889
31 37 -0.093561 0.57276
31 38 -0.0748648 0.58192
31 39 -0.0342766 0.591175
31 40 0.00718378 0.594014
31 41 0.0157225 0.582501
31 42 -0.00935177 0.588579
31 43 -0.0118136 0.589406
31 44 -0.00969014 0.58816
31 45 -0.0203918 0.58526
31 46 -0.0377852 0.581539
31 47 -0.063593 0.572053
31 48 -0.0913716 0.565885
31 49 -0.102887 0.556104
31 50 -0.0901182 0.569729
31 51 -0.0953593 0.568188
31 52 -0.103686 0.554946
31 53 -0.0970898 0.562633
31 54 -0.0588631 0.583532
31 55 -0.0351643 0.580115
31 56 -0.00941808 0.577144
31 57 0.00503121 0.574434
31 58 0.018708 0.573891
31 59 0.0223982 0.578394
31 60 0.0161554 0.5758
31 61 -0.00842227 0.568453
31 62 -0.0532451 0.572957
31 63 -0.0890073 0.57298
31 64 -0.128243 0.578435
31 65 -0.152997 0.577146
31 66 -0.144153 0.571786
31 67 -0.113101 0.572136
31 68 -0.0700688 0.571873
31 69 -0.0524436 0.567309
31 70 -0.0547742 0.568175

32 1 -0.085166 0.57358
32 2 -0.0648979 0.576215
32 3 -0.0413 0.574702
32 4 -0.0169892 0.571425
32 5 0.000886832 0.566099
32 6 0.00786383 0.564063
32 7 0.0106168 0.564504
32 8 0.0210464 0.567888
32 9 0.0770462 0.570519
32 10 0.0690191 0.583301
32 11 0.115083 0.583788
32 12 0.094232 0.584521
32 13 0.107022 0.56934
32 14 0.124146 0.554745
32 15 0.119193 0.550052
32 16 0.078513 0.563863
32 17 0.0247483 0.577205
32 18 -0.0199882 0.593517
32 19 -0.0462506 0.599905
32 20 -0.0782545 0.599025
32 21 -0.0964722 0.594834
32 22 -0.0961086 0.582914
32 23 -0.0508339 0.572741
32 24 -0.047201 0.554132
32 25 -0.0832442 0.556629
32 26 -0.0920862 0.586474
32 27 -0.0314381 0.571852
32 28 0.0373346 0.566272
32 29 0.133031 0.56487
32 30 0.277597 0.541007
32 31 0.523785 0.464915
32 32 1 7.30104e-08
32 33 0.474812 0.492388
32 34 0.173636 0.568927
32 35 0.0138776 0.579192
32 36 -0.0503205 0.580223
32 37 -0.0267193 0.584036
32 38 -0.0256039 0.589188
32 39 0.005173 0.587272
32 40 0.0413776 0.588628
32 41 0.0644503 0.593028
32 42 0.0294343 0.595882
32 43 0.0201468 0.589049
32 44 0.00760487 0.583498
32 45 -0.018265 0.578
32 46 -0.0419235 0.574218
32 47 -0.0810468 0.570121
32 48 -0.11243 0.55795
32 49 -0.123841 0.553876
32 50 -0.109234 0.566864
32 51 -0.115268 0.584411
32 52 -0.128268 0.571144
32 53 -0.124977 0.576285
32 54 -0.0757185 0.589916
32 55 -0.0398837 0.591306
32 56 -0.0147887 0.586681
32 57 0.000125413 0.582578
32 58 0.015941 0.580746
32 59 0.0324169 0.583198
32 60 0.0345474 0.581075
32 61 0.0116512 0.571973
32 62 -0.0264607 0.570977
32 63 -0.0484989 0.56462
32 64 -0.0767912 0.577613
32 65 -0.121123 0.583041
32 66 -0.152142 0.584904
32 67 -0.146007 0.577665
32 68 -0.110468 0.573992
32 69 -0.0841473 0.565808
32 70 -0.0719148 0.558124

33 1 -0.0880698 0.573208
33 2 -0.0772957 0.573596
33 3 -0.0669717 0.570413
33 4 -0.0473488 0.568826
33 5 -0.021279 0.563413
33 6 0.00822073 0.560136
33 7 0.0484677 0.561139
33 8 0.11932 0.560706
33 9 0.221254 0.558054
33 10 0.164078 0.575158
33 11 0.199343 0.570076
33 12 0.16228 0.582096
33 13 0.142026 0.564438
33 14 0.124723 0.555478
33 15 0.089087 0.561629
33 16 0.0176441 0.579789
33 17 -0.0359535 0.588568
33 18 -0.0686428 0.597975
33 19 -0.0784465 0.599071
33 20 -0.0926588 0.589127
33 21 -0.108142 0.578414
33 22 -0.108891 0.577476
33 23 -0.0553621 0.576222
33 24 -0.0477799 0.565436
33 25 -0.084243 0.548209
33 26 -0.101664 0.57136
33 27 -0.0578518 0.566276
33 28 -0.0296484 0.566493
33 29 0.0184786 0.570289
33 30 0.0936951 0.565275
33 31 0.215798 0.555723
33 32 0.474812 0.492388
33 33 1 7.29532e-08
33 34 0.489563 0.501323
33 35 0.190994 0.574849
33 36 0.10132 0.582151
33 37 0.0912279 0.576005
33 38 0.0486433 0.577534
33 39 0.0567575 0.572685
33 40 0.0869381 0.577135
33 41 0.127158 0.5939
33 42 0.0855782 0.592731
33 43 0.0556325 0.584636
33 44 0.0221465 0.578132
33 45 -0.0182014 0.575059
33 46 -0.0555889 0.572711
33 47 -0.105261 0.558728
33 48 -0.136488 0.546874
33 49 -0.143191 0.55397
33 50 -0.118918 0.563585
33 51 -0.126359 0.587929
33 52 -0.149534 0.587714
33 53 -0.154666 0.586297
33 54 -0.105023 0.589684
33 55 -0.070833 0.593807
33 56 -0.0470469 0.591655
33 57 -0.027475 0.588767
33 58 -0.00269467 0.581234
33 59 0.0285512 0.580063
33 60 0.054257 0.581697
33 61 0.0365933 0.576337
33 62 0.0156674 0.575636
33 63 0.0177246 0.566727
33 64 0.0283989 0.570866
33 65 -0.0264749 0.584976
33 66 -0.117686 0.591751
33 67 -0.160144 0.588157
33 68 -0.149889 0.582137
33 69 -0.126417 0.573754
33 70 -0.106743 0.559579

34 1 -0.0997566 0.573366
34 2 -0.105131 0.570342
34 3 -0.103275 0.560656
34 4 -0.0812542 0.556885
34 5 -0.0393627 0.553539
34 6 0.0195393 0.558438
34 7 0.110842 0.563906
34 8 0.233493 0.556424
34 9 0.345226 0.54057
34 10 0.226208 0.56138
34 11 0.220492 0.554609
34 12 0.164542 0.577984
34 13 0.105328 0.571371
34 14 0.0536079 0.569231
34 15 -0.00910264 0.582548
34 16 -0.0638611 0.593963
34 17 -0.0876872 0.596945
34 18 -0.0931833 0.591239
34 19 -0.0869405 0.581879
34 20 -0.083555 0.569663
34 21 -0.0840751 0.563532
34 22 -0.0830001 0.561528
34 23 -0.0370495 0.562646
34 24 -0.0316614 0.572838
34 25 -0.0657991 0.559687
34 26 -0.0873671 0.56358
34 27 -0.0569461 0.567617
34 28 -0.0534404 0.56394
34 29 -0.0413431 0.568452
34 30 -0.0150076 0.566886
34 31 0.0388292 0.571135
34 32 0.173636 0.568927
34 33 0.489563 0.501323
34 34 1 7.28452e-08
34 35 0.41856 0.527347
34 36 0.28027 0.550133
34 37 0.221012 0.552096
34 38 0.124644 0.565269
34 39 0.100956 0.570879
34 40 0.101073 0.576299
34 41 0.13472 0.585514
34 42 0.0945586 0.578788
34 43 0.0608656 0.572091
34 44 0.0224048 0.568582
34 45 -0.0132285 0.570001
34 46 -0.0545471 0.569542
34 47 -0.102546 0.555441
34 48 -0.124772 0.556278
34 49 -0.130025 0.56927
34 50 -0.103183 0.574843
34 51 -0.109324 0.588861
34 52 -0.130684 0.587267
34 53 -0.152735 0.572961
34 54 -0.118931 0.575453
34 55 -0.093966 0.583999
34 56 -0.073432 0.591148
34 57 -0.0516334 0.593951
34 58 -0.0216119 0.589488
34 59 0.017855 0.585194
34 60 0.0544363 0.579095
34 61 0.0498532 0.576729
34 62 0.0560654 0.577323
34 63 0.084589 0.572888
34 64 0.152986 0.562696
34 65 0.104796 0.575744
34 66 -0.037517 0.590266
34 67 -0.131398 0.594074
34 68 -0.164423 0.590348
34 69 -0.16178 0.587579
34 70 -0.142333 0.576936

35 1 -0.123772 0.572706
35 2 -0.139613 0.56692
35 3 -0.126781 0.560408
35 4 -0.0766346 0.560139
35 5 0.0139129 0.56184
35 6 0.126699 0.562045
35 7 0.26568 0.54928
35 8 0.390993 0.517082
35 9 0.357705 0.535389
35 10 0.197107 0.565583
35 11 0.0862209 0.571609
35 12 0.0198472 0.582465
35 13 -0.0156396 0.57536
35 14 -0.0569581 0.574448
35 15 -0.0958238 0.579269
35 16 -0.113721 0.584711
35 17 -0.113839 0.586102
35 18 -0.0921248 0.585633
35 19 -0.062628 0.578508
35 20 -0.0400813 0.575441
35 21 -0.0170731 0.57132
35 22 -0.0072188 0.567483
35 23 0.0154928 0.568549
35 24 0.0127177 0.574841
35 25 -0.0273048 0.566111
35 26 -0.0799044 0.570687
35 27 -0.0577536 0.569884
35 28 -0.0659919 0.565384
35 29 -0.0751803 0.563414
35 30 -0.0818481 0.561004
35 31 -0.0621106 0.567464
35 32 0.0138776 0.579192
35 33 0.190994 0.574849
35 34 0.41856 0.527347
35 35 1 7.32173e-08
35 36 0.581632 0.435634
35 37 0.347058 0.527399
35 38 0.188818 0.56257
35 39 0.0882553 0.576041
35 40 0.0146358 0.578749
35 41 -0.00723801 0.585427
35 42 0.00966492 0.577387
35 43 0.0140366 0.572633
35 44 0.00258888 0.569332
35 45 -0.0222141 0.570051
35 46 -0.0481831 0.569826
35 47 -0.0836828 0.565694
35 48 -0.0912152 0.56839
35 49 -0.0827179 0.575179
35 50 -0.0495375 0.577936
35 51 -0.0542737 0.588049
35 52 -0.0946015 0.587149
35 53 -0.136594 0.572485
35 54 -0.134707 0.571317
35 55 -0.128212 0.576792
35 56 -0.118267 0.580896
35 57 -0.104273 0.585785
35 58 -0.0717947 0.58634
35 59 -0.0300879 0.583968
35 60 0.0165262 0.580863
35 61 0.0416737 0.579268
35 62 0.102756 0.571489
35 63 0.168398 0.564212
35 64 0.316568 0.529037
35 65 0.323569 0.52987
35 66 0.132729 0.574719
35 67 -0.0411695 0.589675
35 68 -0.15078 0.584405
35 69 -0.198279 0.575629
35 70 -0.197113 0.567425

36 1 -0.0965317 0.573129
36 2 -0.112643 0.570873
36 3 -0.113556 0.575025
36 4 -0.0847607 0.578652
36 5 -0.0237448 0.577985
36 6 0.0455943 0.574555
36 7 0.127293 0.562097
36 8 0.222971 0.541027
36 9 0.213796 0.546723
36 10 0.100999 0.574371
36 11 0.0179352 0.581258
36 12 -0.0253869 0.581366
36 13 -0.0433404 0.571171
36 14 -0.0686916 0.567984
36 15 -0.10656 0.564576
36 16 -0.131221 0.5659
36 17 -0.137451 0.57395
36 18 -0.118586 0.583632
36 19 -0.0836961 0.5909
36 20 -0.0443409 0.588698
36 21 -0.00107251 0.582671
36 22 0.0353433 0.583557
36 23 0.0522001 0.585353
36 24 0.0283684 0.579366
36 25 -0.0188481 0.56392
36 26 -0.0702189 0.574335
36 27 -0.0711571 0.570596
36 28 -0.099066 0.570132
36 29 -0.116677 0.564955
36 30 -0.131454 0.563173
36 31 -0.115088 0.568889
36 32 -0.0503205 0.580223
36 33 0.10132 0.582151
36 34 0.28027 0.550133
36 35 0.581632 0.435634
36 36 1 7.31384e-08
36 37 0.504769 0.484377
36 38 0.289634 0.548883
36 39 0.124989 0.564839
36 40 0.0127432 0.574034
36 41 -0.0354128 0.585223
36 42 -0.00944221 0.587195
36 43 0.00919584 0.584689
36 44 0.0207399 0.578212
36 45 0.0199811 0.574786
36 46 0.011898 0.57519
36 47 -0.00768462 0.571817
36 48 -0.014566 0.560612
36 49 -0.0136827 0.56718
36 50 0.00301891 0.563938
36 51 -0.0162771 0.580692
36 52 -0.0619392 0.587722
36 53 -0.101936 0.591356
36 54 -0.0974298 0.582943
36 55 -0.0840673 0.584041
36 56 -0.0743291 0.581859
36 57 -0.0658155 0.575703
36 58 -0.051007 0.573109
36 59 -0.0250966 0.572542
36 60 -0.00239446 0.575604
36 61 0.0179742 0.574077
36 62 0.0936355 0.571964
36 63 0.199632 0.55761
36 64 0.384987 0.507882
36 65 0.371047 0.519592
36 66 0.134086 0.57749
36 67 -0.0368929 0.586381
36 68 -0.1349 0.571272
36 69 -0.175248 0.558182
36 70 -0.174885 0.548307

37 1 -0.116836 0.580179
37 2 -0.133018 0.571057
37 3 -0.141443 0.564215
37 4 -0.12692 0.567347
37 5 -0.0795843 0.577283
37 6 -0.0103117 0.587193
37 7 0.0693443 0.586658
37 8 0.151762 0.570507
37 9 0.169441 0.554515
37 10 0.123222 0.575872
37 11 0.0491909 0.58009
37 12 0.0327585 0.573505
37 13 -0.00877231 0.572719
37 14 -0.0401523 0.575777
37 15 -0.084178 0.571583
37 16 -0.118382 0.567313
37 17 -0.14336 0.565627
37 18 -0.144359 0.572801
37 19 -0.12154 0.580445
37 20 -0.0977304 0.587607
37 21 -0.0602441 0.586619
37 22 -0.0160912 0.581808
37 23 0.0165185 0.580846
37 24 -0.0166021 0.572194
37 25 -0.0623795 0.567973
37 26 -0.0858181 0.583689
37 27 -0.0903195 0.573224
37 28 -0.109476 0.566458
37 29 -0.119537 0.564848
37 30 -0.119793 0.566174
37 31 -0.093561 0.57276
37 32 -0.0267193 0.584036
37 33 0.0912279 0.576005
37 34 0.221012 0.552096
37 35 0.347058 0.527399
37 36 0.504769 0.484377
37 37 1 7.32355e-08
37 38 0.571396 0.453353
37 39 0.300434 0.544589
37 40 0.127162 0.569358
37 41 0.0395221 0.578625
37 42 0.0287764 0.581561
37 43 0.0251392 0.577728
37 44 0.0297789 0.573507
37 45 0.0303614 0.570084
37 46 0.0206707 0.570928
37 47 0.00163076 0.583879
37 48 -0.0206444 0.579082
37 49 -0.0256952 0.571903
37 50 -0.0128705 0.57156
37 51 -0.0356737 0.582248
37 52 -0.0728362 0.579774
37 53 -0.105742 0.581921
37 54 -0.0906059 0.579968
37 55 -0.0679854 0.578278
37 56 -0.0461909 0.576268
37 57 -0.0321782 0.575529
37 58 -0.0114175 0.58003
37 59 0.0195752 0.578916
37 60 0.0490997 0.576291
37 61 0.0911594 0.571904
37 62 0.186409 0.558962
37 63 0.284252 0.533448
37 64 0.392475 0.512545
37 65 0.243095 0.554711
37 66 0.0481098 0.577394
37 67 -0.0820986 0.571704
37 68 -0.161833 0.55816
37 69 -0.200248 0.550731
37 70 -0.19376 0.548669

38 1 -0.108908 0.58219
38 2 -0.123795 0.576261
38 3 -0.136302 0.564862
38 4 -0.131636 0.563992
38 5 -0.104496 0.567833
38 6 -0.0556114 0.577528
38 7 -0.00880018 0.585223
38 8 0.0570647 0.583365
38 9 0.103409 0.569947
38 10 0.113915 0.577871
38 11 0.0654162 0.578175
38 12 0.0868288 0.568762
38 13 0.0199786 0.566984
38 14 -0.0215143 0.570262
38 15 -0.0677956 0.573442
38 16 -0.10077 0.569056
38 17 -0.131989 0.564276
38 18 -0.13932 0.57219
38 19 -0.130707 0.581877
38 20 -0.117133 0.58761
38 21 -0.0891188 0.590204
38 22 -0.0504792 0.580309
38 23 -0.0144737 0.571613
38 24 -0.0450066 0.561765
38 25 -0.0796418 0.566826
38 26 -0.0804256 0.587393
38 27 -0.0829087 0.571048
38 28 -0.0943767 0.564416
38 29 -0.0993066 0.568708
38 30 -0.0961166 0.574871
38 31 -0.0748648 0.58192
38 32 -0.0256039 0.589188
38 33 0.0486433 0.577534
38 34 0.124644 0.565269
38 35 0.188818 0.56257
38 36 0.289634 0.548883
38 37 0.571396 0.453353
38 38 1 7.27411e-08
38 39 0.545861 0.469985
38 40 0.267916 0.560441
38 41 0.130099 0.57351
38 42 0.0728363 0.583808
38 43 0.0418521 0.578905
38 44 0.0371287 0.575959
38 45 0.0388108 0.569009
38 46 0.0299428 0.568758
38 47 0.00852899 0.581604
38 48 -0.0184238 0.583142
38 49 -0.0329226 0.573061
38 50 -0.029313 0.574845
38 51 -0.0542649 0.582344
38 52 -0.0761512 0.56941
38 53 -0.0972651 0.570716
38 54 -0.0752425 0.581051
38 55 -0.0443152 0.581763
38 56 -0.0176266 0.578268
38 57 0.00204878 0.581398
38 58 0.0229417 0.582294
38 59 0.0487806 0.582232
38 60 0.0769262 0.572793
38 61 0.132411 0.561987
38 62 0.236826 0.544967
38 63 0.306653 0.527716
38 64 0.291962 0.548903
38 65 0.12833 0.574349
38 66 -0.00706714 0.580133
38 67 -0.101202 0.569409
38 68 -0.158713 0.558525
38 69 -0.189281 0.554064
38 70 -0.179627 0.551825

39 1 -0.120132 0.578179
39 2 -0.13522 0.583102
39 3 -0.145441 0.5664
39 4 -0.135719 0.557979
39 5 -0.114806 0.554794
39 6 -0.0757703 0.566452
39 7 -0.0361777 0.582087
39 8 0.0205625 0.592633
39 9 0.0975324 0.582508
39 10 0.157685 0.568655
39 11 0.141962 0.566322
39 12 0.188151 0.554226
39 13 0.077516 0.562327
39 14 0.0161 0.567173
39 15 -0.0421532 0.57592
39 16 -0.0880041 0.574497
39 17 -0.122342 0.566654
39 18 -0.137498 0.563313
39 19 -0.142671 0.570057
39 20 -0.14685 0.576886
39 21 -0.137804 0.585898
39 22 -0.113502 0.569408
39 23 -0.0629562 0.557849
39 24 -0.0798231 0.554691
39 25 -0.109983 0.574015
39 26 -0.0868374 0.587826
39 27 -0.0709408 0.567316
39 28 -0.0653082 0.564418
39 29 -0.0619566 0.576469
39 30 -0.0563978 0.585132
39 31 -0.0342766 0.591175
39 32 0.005173 0.587272
39 33 0.0567575 0.572685
39 34 0.100956 0.570879
39 35 0.0882553 0.576041
39 36 0.124989 0.564839
39 37 0.300434 0.544589
39 38 0.545861 0.469985
39 39 1 7.26955e-08
39 40 0.510969 0.496063
39 41 0.254867 0.552498
39 42 0.144842 0.576018
39 43 0.0803813 0.579512
39 44 0.0498208 0.58071
39 45 0.0314773 0.572107
39 46 0.0157942 0.568261
39 47 -0.0151332 0.574996
39 48 -0.0539543 0.584849
39 49 -0.0725783 0.573294
39 50 -0.0738886 0.576107
39 51 -0.0908069 0.574397
39 52 -0.101642 0.55119
39 53 -0.108866 0.553203
39 54 -0.0710296 0.575639
39 55 -0.0332271 0.580272
39 56 0.000713469 0.580453
39 57 0.0359779 0.586255
39 58 0.066329 0.585051
39 59 0.101366 0.584454
39 60 0.136238 0.563934
39 61 0.173565 0.550196
39 62 0.243473 0.540317
39 63 0.26698 0.544262
39 64 0.174667 0.574721
39 65 0.0282123 0.580285
39 66 -0.0574095 0.575293
39 67 -0.118335 0.567734
39 68 -0.159409 0.565098
39 69 -0.179752 0.568513
39 70 -0.17322 0.567845

40 1 -0.130114 0.571575
40 2 -0.147572 0.580201
40 3 -0.152273 0.572815
40 4 -0.137191 0.561433
40 5 -0.112761 0.553073
40 6 -0.0803638 0.554277
40 7 -0.0402356 0.567234
40 8 0.0199995 0.580869
40 9 0.11204 0.583536
40 10 0.196902 0.562282
40 11 0.256172 0.548562
40 12 0.340059 0.528683
40 13 0.165996 0.558381
40 14 0.0688373 0.561761
40 15 -0.00908903 0.571864
40 16 -0.0709436 0.57546
40 17 -0.102725 0.573883
40 18 -0.118316 0.571703
40 19 -0.130337 0.576642
40 20 -0.150597 0.574719
40 21 -0.169994 0.582121
40 22 -0.16928 0.567498
40 23 -0.108811 0.556882
40 24 -0.108454 0.555601
40 25 -0.114116 0.57282
40 26 -0.0708186 0.581234
40 27 -0.0270309 0.567363
40 28 -0.0063007 0.570207
40 29 -0.00986907 0.58198
40 30 -0.00463941 0.589741
40 31 0.00718378 0.594014
40 32 0.0413776 0.588628
40 33 0.0869381 0.577135
40 34 0.101073 0.576299
40 35 0.0146358 0.578749
40 36 0.0127432 0.574034
40 37 0.127162 0.569358
40 38 0.267916 0.560441
40 39 0.510969 0.496063
40 40 1 7.2885e-08
40 41 0.492664 0.486248
40 42 0.272257 0.562986
40 43 0.151143 0.57973
40 44 0.0799379 0.58548
40 45 0.0309138 0.579199
40 46 -0.00832744 0.57055
40 47 -0.0614263 0.562959
40 48 -0.110088 0.566669
40 49 -0.133845 0.562096
40 50 -0.126922 0.566416
40 51 -0.136113 0.569155
40 52 -0.138366 0.550696
40 53 -0.135967 0.554286
40 54 -0.0864595 0.579675
40 55 -0.0443245 0.584679
40 56 0.00160131 0.58579
40 57 0.0524459 0.586487
40 58 0.110305 0.580857
40 59 0.168397 0.570871
40 60 0.204479 0.552107
40 61 0.192966 0.544578
40 62 0.177049 0.555586
40 63 0.142286 0.56673
40 64 0.0517591 0.57992
40 65 -0.0533433 0.581467
40 66 -0.101399 0.578512
40 67 -0.133602 0.57771
40 68 -0.156445 0.574979
40 69 -0.169278 0.571376
40 70 -0.161378 0.568564

41 1 -0.125407 0.570695
41 2 -0.143226 0.567407
41 3 -0.143994 0.565452
41 4 -0.129085 0.560989
41 5 -0.104102 0.557557
41 6 -0.0746604 0.558171
41 7 -0.0351998 0.561853
41 8 0.0275655 0.567677
41 9 0.111712 0.572732
41 10 0.218014 0.564436
41 11 0.343478 0.533556
41 12 0.495987 0.488865
41 13 0.247818 0.554052
41 14 0.122921 0.562893
41 15 0.0338284 0.568023
41 16 -0.0427476 0.580604
41 17 -0.0707496 0.585692
41 18 -0.0918672 0.595516
41 19 -0.106756 0.592542
41 20 -0.13133 0.584228
41 21 -0.169658 0.570537
41 22 -0.195245 0.564083
41 23 -0.133516 0.563881
41 24 -0.116353 0.559057
41 25 -0.107513 0.554567
41 26 -0.0493571 0.579296
41 27 0.0139356 0.578238
41 28 0.0234183 0.576188
41 29 0.00503496 0.577616
41 30 0.00120909 0.576044
41 31 0.0157225 0.582501
41 32 0.0644503 0.593028
41 33 0.127158 0.5939
41 34 0.13472 0.585514
41 35 -0.00723801 0.585427
41 36 -0.0354128 0.585223
41 37 0.0395221 0.578625
41 38 0.130099 0.57351
41 39 0.254867 0.552498
41 40 0.492664 0.486248
41 41 1 7.2952e-08
41 42 0.476881 0.505105
41 43 0.249459 0.561136
41 44 0.112634 0.574992
41 45 0.0230555 0.577993
41 46 -0.0426987 0.574125
41 47 -0.102517 0.561245
41 48 -0.157541 0.550054
41 49 -0.177995 0.556206
41 50 -0.161408 0.564515
41 51 -0.161819 0.586071
41 52 -0.161121 0.5827
41 53 -0.152761 0.578625
41 54 -0.0970982 0.585717
41 55 -0.0551636 0.589519
41 56 -0.00778824 0.591306
41 57 0.0459959 0.587775
41 58 0.108961 0.579116
41 59 0.175577 0.569259
41 60 0.212961 0.564133
41 61 0.173725 0.565049
41 62 0.10487 0.569047
41 63 0.0471382 0.567702
41 64 -0.0254722 0.574736
41 65 -0.0971639 0.584478
41 66 -0.126129 0.59052
41 67 -0.136874 0.590977
41 68 -0.142579 0.583232
41 69 -0.149224 0.573694
41 70 -0.141315 0.564325

42 1 -0.122388 0.571496
42 2 -0.15322 0.575641
42 3 -0.157832 0.577643
42 4 -0.142685 0.569945
42 5 -0.111375 0.561626
42 6 -0.0700391 0.555481
42 7 -0.023498 0.559635
42 8 0.0320785 0.560829
42 9 0.0888482 0.568181
42 10 0.148263 0.571509
42 11 0.239617 0.560242
42 12 0.336033 0.538046
42 13 0.142435 0.561228
42 14 0.0570771 0.561176
42 15 -0.00573196 0.559997
42 16 -0.0563336 0.56757
42 17 -0.0613155 0.576285
42 18 -0.0614504 0.592045
42 19 -0.0749351 0.597889
42 20 -0.100874 0.597195
42 21 -0.141316 0.58996
42 22 -0.173598 0.579751
42 23 -0.12022 0.575542
42 24 -0.0950271 0.564535
42 25 -0.0673474 0.561539
42 26 -0.00131361 0.586119
42 27 0.0554458 0.575555
42 28 0.0342204 0.573356
42 29 -0.00146332 0.576544
42 30 -0.01744 0.581667
42 31 -0.00935177 0.588579
42 32 0.0294343 0.595882
42 33 0.0855782 0.592731
42 34 0.0945586 0.578788
42 35 0.00966492 0.577387
42 36 -0.00944221 0.587195
42 37 0.0287764 0.581561
42 38 0.0728363 0.583808
42 39 0.144842 0.576018
42 40 0.272257 0.562986
42 41 0.476881 0.505105
42 42 1 7.25475e-08
42 43 0.542594 0.468944
42 44 0.251495 0.5624
42 45 0.0987664 0.57979
42 46 0.00575624 0.576203
42 47 -0.0751825 0.563297
42 48 -0.14651 0.546043
42 49 -0.16915 0.546566
42 50 -0.152247 0.552778
42 51 -0.149388 0.576362
42 52 -0.143856 0.571525
42 53 -0.13048 0.583355
42 54 -0.0882589 0.59233
42 55 -0.0633628 0.593685
42 56 -0.0226794 0.588978
42 57 0.0488725 0.579384
42 58 0.130877 0.568084
42 59 0.182619 0.563342
42 60 0.191391 0.554301
42 61 0.147447 0.553814
42 62 0.0751016 0.564761
42 63 0.00858522 0.56096
42 64 -0.0318364 0.571129
42 65 -0.0570502 0.583525
42 66 -0.078868 0.593053
42 67 -0.0973284 0.58679
42 68 -0.119749 0.574714
42 69 -0.137333 0.560717
42 70 -0.135942 0.548247

43 1 -0.114723 0.570041
43 2 -0.150213 0.577764
43 3 -0.162185 0.580998
43 4 -0.156574 0.57661
43 5 -0.129038 0.569347
43 6 -0.0869135 0.560424
43 7 -0.0317335 0.558315
43 8 0.0189607 0.561674
43 9 0.0628311 0.567773
43 10 0.0987049 0.571431
43 11 0.153854 0.569281
43 12 0.199042 0.560632
43 13 0.0677149 0.568518
43 14 0.0179506 0.563745
43 15 -0.0211777 0.559507
43 16 -0.0506597 0.562738
43 17 -0.0507351 0.570933
43 18 -0.0499983 0.581894
43 19 -0.0634963 0.589541
43 20 -0.100754 0.590135
43 21 -0.142797 0.587947
43 22 -0.162816 0.581355
43 23 -0.108121 0.583111
43 24 -0.0786835 0.573355
43 25 -0.0545524 0.57252
43 26 0.00617897 0.581412
43 27 0.0366745 0.570983
43 28 0.017369 0.573788
43 29 -0.00630541 0.581051
43 30 -0.0200507 0.587218
43 31 -0.0118136 0.589406
43 32 0.0201468 0.589049
43 33 0.0556325 0.584636
43 34 0.0608656 0.572091
43 35 0.0140366 0.572633
43 36 0.00919584 0.584689
43 37 0.0251392 0.577728
43 38 0.0418521 0.578905
43 39 0.0803813 0.579512
43 40 0.151143 0.57973
43 41 0.249459 0.561136
43 42 0.542594 0.468944
43 43 1 7.2787e-08
43 44 0.527955 0.471557
43 45 0.237947 0.563151
43 46 0.0857017 0.575802
43 47 -0.0245483 0.568052
43 48 -0.121248 0.556352
43 49 -0.16728 0.552715
43 50 -0.154277 0.551555
43 51 -0.152907 0.564441
43 52 -0.140405 0.562397
43 53 -0.118837 0.579131
43 54 -0.0789894 0.586399
43 55 -0.0479784 0.586892
43 56 0.00208761 0.58304
43 57 0.0960513 0.573825
43 58 0.170788 0.559485
43 59 0.176729 0.550667
43 60 0.151828 0.552
43 61 0.11492 0.555302
43 62 0.0542486 0.567461
43 63 -0.00296631 0.568716
43 64 -0.0340374 0.573147
43 65 -0.0371508 0.581978
43 66 -0.0485641 0.586428
43 67 -0.0748695 0.580014
43 68 -0.103924 0.568797
43 69 -0.124569 0.557347
43 70 -0.12082 0.552215

44 1 -0.0924743 0.568007
44 2 -0.135851 0.575595
44 3 -0.160323 0.580222
44 4 -0.164951 0.576507
44 5 -0.150714 0.569372
44 6 -0.114217 0.562167
44 7 -0.06613 0.560828
44 8 -0.0135418 0.563551
44 9 0.0210684 0.571284
44 10 0.0489406 0.571528
44 11 0.078002 0.576485
44 12 0.0971647 0.572991
44 13 0.0116169 0.575535
44 14 -0.012239 0.569236
44 15 -0.0298812 0.565779
44 16 -0.0469978 0.562646
44 17 -0.0455743 0.565914
44 18 -0.0542167 0.572823
44 19 -0.0669142 0.580226
44 20 -0.107768 0.577239
44 21 -0.147294 0.581268
44 22 -0.148161 0.579387
44 23 -0.0839986 0.58258
44 24 -0.0555634 0.573154
44 25 -0.0393042 0.579537
44 26 0.00175244 0.578601
44 27 0.00340278 0.573332
44 28 -0.00705971 0.580777
44 29 -0.0160886 0.586041
44 30 -0.020884 0.590405
44 31 -0.00969014 0.58816
44 32 0.00760487 0.583498
44 33 0.0221465 0.578132
44 34 0.0224048 0.568582
44 35 0.00258888 0.569332
44 36 0.0207399 0.578212
44 37 0.0297789 0.573507
44 38 0.0371287 0.575959
44 39 0.0498208 0.58071
44 40 0.0799379 0.58548
44 41 0.112634 0.574992
44 42 0.251495 0.5624
44 43 0.527955 0.471557
44 44 1 7.30506e-08
44 45 0.532889 0.467919
44 46 0.247142 0.562549
44 47 0.0652273 0.570903
44 48 -0.0695508 0.565681
44 49 -0.145604 0.557357
44 50 -0.149652 0.558462
44 51 -0.155111 0.559975
44 52 -0.138561 0.557919
44 53 -0.108441 0.572768
44 54 -0.0583458 0.582314
44 55 -0.00811737 0.580293
44 56 0.0602962 0.575886
44 57 0.149697 0.56545
44 58 0.169025 0.548394
44 59 0.15763 0.55156
44 60 0.110753 0.564234
44 61 0.0719046 0.56516
44 62 0.0298448 0.575089
44 63 -0.00646945 0.576226
44 64 -0.0206644 0.577893
44 65 -0.0178089 0.581135
44 66 -0.0307221 0.581903
44 67 -0.0551748 0.576045
44 68 -0.0894789 0.568717
44 69 -0.108908 0.561434
44 70 -0.103719 0.562534

45 1 -0.0649717 0.567078
45 2 -0.107016 0.569095
45 3 -0.138942 0.575734
45 4 -0.158412 0.581086
45 5 -0.1609 0.574333
45 6 -0.137678 0.565306
45 7 -0.0998356 0.559817
45 8 -0.0569124 0.562613
45 9 -0.0254755 0.571266
45 10 -0.00281084 0.573945
45 11 0.0159908 0.580541
45 12 0.0246788 0.579192
45 13 -0.0230124 0.581131
45 14 -0.0319057 0.575726
45 15 -0.0370461 0.568522
45 16 -0.0471385 0.564558
45 17 -0.0511803 0.567266
45 18 -0.0625055 0.572045
45 19 -0.0692563 0.575616
45 20 -0.108727 0.574688
45 21 -0.140886 0.569614
45 22 -0.12384 0.579903
45 23 -0.0524793 0.584712
45 24 -0.0311407 0.578243
45 25 -0.0216656 0.581241
45 26 0.00861183 0.5759
45 27 -0.0182784 0.57839
45 28 -0.027861 0.585933
45 29 -0.0262914 0.587357
45 30 -0.0238561 0.588739
45 31 -0.0203918 0.58526
45 32 -0.018265 0.578
45 33 -0.0182014 0.575059
45 34 -0.0132285 0.570001
45 35 -0.0222141 0.570051
45 36 0.0199811 0.574786
45 37 0.0303614 0.570084
45 38 0.0388108 0.569009
45 39 0.0314773 0.572107
45 40 0.0309138 0.579199
45 41 0.0230555 0.577993
45 42 0.0987664 0.57979
45 43 0.237947 0.563151
45 44 0.532889 0.467919
45 45 1 7.30583e-08
45 46 0.544857 0.464155
45 47 0.21739 0.557452
45 48 0.0150521 0.569165
45 49 -0.101839 0.566833
45 50 -0.134112 0.56617
45 51 -0.152057 0.560122
45 52 -0.128828 0.564306
45 53 -0.0872331 0.574826
45 54 -0.0120205 0.580553
45 55 0.0727491 0.574883
45 56 0.13832 0.565821
45 57 0.169605 0.547657
45 58 0.159552 0.548196
45 59 0.119051 0.56145
45 60 0.052503 0.574896
45 61 0.0247797 0.576779
45 62 0.0110946 0.582474
45 63 -0.00278986 0.581876
45 64 -0.008856 0.577522
45 65 -0.00685038 0.580012
45 66 -0.017115 0.579217
45 67 -0.03897 0.578446
45 68 -0.0676706 0.572474
45 69 -0.0847116 0.566245
45 70 -0.0778227 0.571702

46 1 -0.0245576 0.570828
46 2 -0.0638724 0.565127
46 3 -0.105073 0.572788
46 4 -0.135997 0.577448
46 5 -0.155898 0.577865
46 6 -0.150715 0.573717
46 7 -0.12564 0.567702
46 8 -0.0915062 0.564257
46 9 -0.0729841 0.569262
46 10 -0.0502796 0.576909
46 11 -0.0351269 0.583171
46 12 -0.0276668 0.579084
46 13 -0.0475696 0.587137
46 14 -0.0515466 0.583679
46 15 -0.0520784 0.574173
46 16 -0.0609304 0.567099
46 17 -0.0712175 0.565088
46 18 -0.0724272 0.569881
46 19 -0.0739007 0.573821
46 20 -0.106393 0.575099
46 21 -0.125172 0.569825
46 22 -0.0840088 0.579952
46 23 -0.0335393 0.584283
46 24 -0.0345857 0.578711
46 25 -0.0313444 0.58281
46 26 -0.000930175 0.580333
46 27 -0.042109 0.584815
46 28 -0.045032 0.588685
46 29 -0.0382498 0.588395
46 30 -0.0388868 0.584779
46 31 -0.0377852 0.581539
46 32 -0.0419235 0.574218
46 33 -0.0555889 0.572711
46 34 -0.0545471 0.569542
46 35 -0.0481831 0.569826
46 36 0.011898 0.57519
46 37 0.0206707 0.570928
46 38 0.0299428 0.568758
46 39 0.0157942 0.568261
46 40 -0.00832744 0.57055
46 41 -0.0426987 0.574125
46 42 0.00575624 0.576203
46 43 0.0857017 0.575802
46 44 0.247142 0.562549
46 45 0.544857 0.464155
46 46 1 7.30242e-08
46 47 0.496886 0.477955
46 48 0.174555 0.563686
46 49 0.00997005 0.572899
46 50 -0.0636598 0.577764
46 51 -0.102192 0.566549
46 52 -0.0848126 0.572633
46 53 -0.0391426 0.578169
46 54 0.0393861 0.576311
46 55 0.108672 0.567705
46 56 0.147293 0.553685
46 57 0.167256 0.547179
46 58 0.141126 0.558845
46 59 0.0780208 0.572988
46 60 0.0103533 0.586005
46 61 -0.00781619 0.586696
46 62 -0.000232476 0.586631
46 63 0.00346588 0.584136
46 64 0.00132444 0.579108
46 65 0.000953149 0.5795
46 66 -0.00372951 0.577372
46 67 -0.0177402 0.574558
46 68 -0.0384716 0.570084
46 69 -0.0504585 0.569514
46 70 -0.0425607 0.576668

47 1 0.0156642 0.581355
47 2 -0.0161577 0.566784
47 3 -0.0574546 0.568328
47 4 -0.0940827 0.576731
47 5 -0.125948 0.588255
47 6 -0.141263 0.598429
47 7 -0.143123 0.592845
47 8 -0.125019 0.581714
47 9 -0.123981 0.562748
47 10 -0.0998361 0.576657
47 11 -0.0950522 0.581976
47 12 -0.0894386 0.569103
47 13 -0.0830978 0.582603
47 14 -0.0822823 0.590035
47 15 -0.0801749 0.582534
47 16 -0.08833 0.568553
47 17 -0.0979485 0.556528
47 18 -0.0893633 0.55902
47 19 -0.0777174 0.564837
47 20 -0.0950015 0.576828
47 21 -0.0920284 0.571224
47 22 -0.0316759 0.576997
47 23 -0.0292513 0.579385
47 24 -0.0681489 0.574245
47 25 -0.0518751 0.588445
47 26 -0.001818 0.59243
47 27 -0.0360692 0.594832
47 28 -0.0370196 0.588112
47 29 -0.0403788 0.580241
47 30 -0.0538725 0.577011
47 31 -0.063593 0.572053
47 32 -0.0810468 0.570121
47 33 -0.105261 0.558728
47 34 -0.102546 0.555441
47 35 -0.0836828 0.565694
47 36 -0.00768462 0.571817
47 37 0.00163076 0.583879
47 38 0.00852899 0.581604
47 39 -0.0151332 0.574996
47 40 -0.0614263 0.562959
47 41 -0.102517 0.561245
47 42 -0.0751825 0.563297
47 43 -0.0245483 0.568052
47 44 0.0652273 0.570903
47 45 0.21739 0.557452
47 46 0.496886 0.477955
47 47 1 7.28314e-08
47 48 0.473526 0.510944
47 49 0.202702 0.571566
47 50 0.0699969 0.590959
47 51 -0.00380978 0.572317
47 52 0.00635529 0.576316
47 53 0.047459 0.571641
47 54 0.104021 0.564827
47 55 0.144158 0.547113
47 56 0.148586 0.543212
47 57 0.139079 0.551608
47 58 0.0904074 0.572056
47 59 0.0233514 0.585294
47 60 -0.0366217 0.590177
47 61 -0.0369921 0.592785
47 62 -0.0162577 0.585258
47 63 0.00144995 0.578886
47 64 0.00552492 0.583053
47 65 0.00953399 0.573313
47 66 0.016133 0.564063
47 67 0.0112817 0.55668
47 68 0.00153267 0.558697
47 69 -0.00588741 0.565706
47 70 0.00254367 0.578816

48 1 0.0387066 0.583831
48 2 0.0179088 0.568497
48 3 -0.0105783 0.561642
48 4 -0.0466891 0.564477
48 5 -0.0809038 0.582319
48 6 -0.109078 0.599209
48 7 -0.125294 0.601587
48 8 -0.130591 0.597918
48 9 -0.153565 0.570603
48 10 -0.143505 0.569326
48 11 -0.161698 0.565975
48 12 -0.15627 0.558355
48 13 -0.135941 0.573911
48 14 -0.13125 0.587958
48 15 -0.129033 0.588732
48 16 -0.127154 0.575196
48 17 -0.12265 0.558858
48 18 -0.108387 0.549525
48 19 -0.0784711 0.548992
48 20 -0.0491769 0.56422
48 21 0.00872048 0.568229
48 22 0.0926166 0.559161
48 23 0.0388095 0.563151
48 24 -0.0295445 0.573665
48 25 -0.0348631 0.596264
48 26 -0.0336882 0.590449
48 27 -0.0603721 0.593848
48 28 -0.059217 0.58197
48 29 -0.0672068 0.575038
48 30 -0.0776132 0.57179
48 31 -0.0913716 0.565885
48 32 -0.11243 0.55795
48 33 -0.136488 0.546874
48 34 -0.124772 0.556278
48 35 -0.0912152 0.56839
48 36 -0.014566 0.560612
48 37 -0.0206444 0.579082
48 38 -0.0184238 0.583142
48 39 -0.0539543 0.584849
48 40 -0.110088 0.566669
48 41 -0.157541 0.550054
48 42 -0.14651 0.546043
48 43 -0.121248 0.556352
48 44 -0.0695508 0.565681
48 45 0.0150521 0.569165
48 46 0.174555 0.563686
48 47 0.473526 0.510944
48 48 1 7.23877e-08
48 49 0.515007 0.488161
48 50 0.293379 0.568211
48 51 0.170553 0.563858
48 52 0.177496 0.553395
48 53 0.18542 0.537666
48 54 0.14581 0.548326
48 55 0.116532 0.54793
48 56 0.0859292 0.555833
48 57 0.044989 0.571572
48 58 -0.00770506 0.590326
48 59 -0.0561734 0.590127
48 60 -0.090455 0.584896
48 61 -0.0803747 0.588819
48 62 -0.044264 0.581499
48 63 -0.00937444 0.583202
48 64 0.0117574 0.58991
48 65 0.0289344 0.570727
48 66 0.0460789 0.556046
48 67 0.053292 0.550921
48 68 0.0529364 0.563335
48 69 0.0505276 0.577926
48 70 0.049157 0.595937

49 1 0.0587084 0.580439
49 2 0.0485427 0.572115
49 3 0.0318419 0.56548
49 4 0.00257766 0.567277
49 5 -0.0315177 0.577117
49 6 -0.0652201 0.587241
49 7 -0.096292 0.589297
49 8 -0.12195 0.588171
49 9 -0.164287 0.573626
49 10 -0.168956 0.563335
49 11 -0.206923 0.554221
49 12 -0.201916 0.557753
49 13 -0.167863 0.569343
49 14 -0.15413 0.580464
49 15 -0.151844 0.585787
49 16 -0.140684 0.584725
49 17 -0.129635 0.576707
49 18 -0.104878 0.562433
49 19 -0.0620426 0.554156
49 20 -0.00333367 0.557652
49 21 0.085795 0.558983
49 22 0.196803 0.548567
49 23 0.107875 0.566749
49 24 -0.00738721 0.589779
49 25 -0.0357704 0.591813
49 26 -0.068839 0.570782
49 27 -0.0887096 0.581035
49 28 -0.0818034 0.576863
49 29 -0.0847087 0.571202
49 30 -0.0940622 0.564822
49 31 -0.102887 0.556104
49 32 -0.123841 0.553876
49 33 -0.143191 0.55397
49 34 -0.130025 0.56927
49 35 -0.0827179 0.575179
49 36 -0.0136827 0.56718
49 37 -0.0256952 0.571903
49 38 -0.0329226 0.573061
49 39 -0.0725783 0.573294
49 40 -0.133845 0.562096
49 41 -0.177995 0.556206
49 42 -0.16915 0.546566
49 43 -0.16728 0.552715
49 44 -0.145604 0.557357
49 45 -0.101839 0.566833
49 46 0.00997005 0.572899
49 47 0.202702 0.571566
49 48 0.515007 0.488161
49 49 1 7.30254e-08
49 50 0.579316 0.446132
49 51 0.370057 0.520633
49 52 0.356301 0.524287
49 53 0.2913 0.531769
49 54 0.152282 0.554624
49 55 0.051734 0.56618
49 56 -0.0153082 0.571701
49 57 -0.0614129 0.579776
49 58 -0.0970978 0.583872
49 59 -0.122484 0.578694
49 60 -0.130143 0.574717
49 61 -0.102563 0.581851
49 62 -0.0577406 0.580543
49 63 -0.0106553 0.582993
49 64 0.0239621 0.579905
49 65 0.0499542 0.568618
49 66 0.0732856 0.562815
49 67 0.0849919 0.5643
49 68 0.0910487 0.578378
49 69 0.0913485 0.588228
49 70 0.0881559 0.593429

50 1 0.0576784 0.578656
50 2 0.0527085 0.561375
50 3 0.0436512 0.556338
50 4 0.0272266 0.56099
50 5 0.00288239 0.576551
50 6 -0.025327 0.590805
50 7 -0.0536564 0.595641
50 8 -0.0842402 0.595323
50 9 -0.132482 0.581031
50 10 -0.148337 0.575074
50 11 -0.194917 0.56532
50 12 -0.189793 0.570179
50 13 -0.155176 0.581739
50 14 -0.140941 0.585891
50 15 -0.134906 0.586846
50 16 -0.119578 0.585146
50 17 -0.107864 0.573305
50 18 -0.0781332 0.565013
50 19 -0.0299971 0.557142
50 20 0.0375514 0.561579
50 21 0.138066 0.548511
50 22 0.240057 0.535641
50 23 0.129429 0.553337
50 24 -0.0282987 0.568294
50 25 -0.0600476 0.585393
50 26 -0.0806866 0.58393
50 27 -0.0844225 0.59044
50 28 -0.071773 0.583458
50 29 -0.0753644 0.580037
50 30 -0.0815456 0.572548
50 31 -0.0901182 0.569729
50 32 -0.109234 0.566864
50 33 -0.118918 0.563585
50 34 -0.103183 0.574843
50 35 -0.0495375 0.577936
50 36 0.00301891 0.563938
50 37 -0.0128705 0.57156
50 38 -0.029313 0.574845
50 39 -0.0738886 0.576107
50 40 -0.126922 0.566416
50 41 -0.161408 0.564515
50 42 -0.152247 0.552778
50 43 -0.154277 0.551555
50 44 -0.149652 0.558462
50 45 -0.134112 0.56617
50 46 -0.0636598 0.577764
50 47 0.0699969 0.590959
50 48 0.293379 0.568211
50 49 0.579316 0.446132
50 50 1 7.28306e-08
50 51 0.59319 0.439393
50 52 0.405238 0.507878
50 53 0.206881 0.532817
50 54 0.0347171 0.55945
50 55 -0.0545381 0.55899
50 56 -0.0998752 0.561837
50 57 -0.120677 0.57218
50 58 -0.130774 0.583292
50 59 -0.136367 0.587971
50 60 -0.128687 0.589611
50 61 -0.0981457 0.59396
50 62 -0.0523327 0.585593
50 63 -0.00799394 0.587407
50 64 0.0321665 0.589564
50 65 0.0602826 0.578296
50 66 0.082565 0.56834
50 67 0.0969928 0.570589
50 68 0.101244 0.58181
50 69 0.0956079 0.590561
50 70 0.08811 0.601136

51 1 0.0539 0.581421
51 2 0.057362 0.568856
51 3 0.0553997 0.561211
51 4 0.0462585 0.55616
51 5 0.0261432 0.563644
51 6 -0.0034987 0.569772
51 7 -0.0350428 0.575975
51 8 -0.0744 0.580389
51 9 -0.136619 0.574134
51 10 -0.149773 0.580499
51 11 -0.19541 0.568062
51 12 -0.193947 0.578087
51 13 -0.155449 0.573615
51 14 -0.13852 0.568623
51 15 -0.133243 0.572349
51 16 -0.114037 0.584193
51 17 -0.0918848 0.58751
51 18 -0.0523642 0.595601
51 19 0.0112059 0.589886
51 20 0.0981127 0.579367
51 21 0.217609 0.547791
51 22 0.284759 0.530112
51 23 0.117204 0.559774
51 24 0.0013709 0.560428
51 25 -0.0108285 0.556496
51 26 -0.0276769 0.586762
51 27 -0.0495094 0.57831
51 28 -0.061686 0.567079
51 29 -0.0733171 0.567958
51 30 -0.0871985 0.562456
51 31 -0.0953593 0.568188
51 32 -0.115268 0.584411
51 33 -0.126359 0.587929
51 34 -0.109324 0.588861
51 35 -0.0542737 0.588049
51 36 -0.0162771 0.580692
51 37 -0.0356737 0.582248
51 38 -0.0542649 0.582344
51 39 -0.0908069 0.574397
51 40 -0.136113 0.569155
51 41 -0.161819 0.586071
51 42 -0.149388 0.576362
51 43 -0.152907 0.564441
51 44 -0.155111 0.559975
51 45 -0.152057 0.560122
51 46 -0.102192 0.566549
51 47 -0.00380978 0.572317
51 48 0.170553 0.563858
51 49 0.370057 0.520633
51 50 0.59319 0.439393
51 51 1 7.28931e-08
51 52 0.563087 0.47422
51 53 0.291203 0.552923
51 54 0.090999 0.585777
51 55 -0.0313076 0.584897
51 56 -0.106782 0.579981
51 57 -0.145478 0.577966
51 58 -0.152556 0.580117
51 59 -0.14572 0.584573
51 60 -0.134201 0.584121
51 61 -0.105273 0.582181
51 62 -0.0635489 0.57709
51 63 -0.0212146 0.571714
51 64 0.0150233 0.580863
51 65 0.0486146 0.587933
51 66 0.0783968 0.592506
51 67 0.101357 0.59233
51 68 0.110846 0.589062
51 69 0.106515 0.585647
51 70 0.0957597 0.577396

52 1 0.0514405 0.577157
52 2 0.0622281 0.563604
52 3 0.0675092 0.564445
52 4 0.0548163 0.569344
52 5 0.0273457 0.576516
52 6 -0.0092964 0.578887
52 7 -0.0513634 0.572106
52 8 -0.0991447 0.565554
52 9 -0.154158 0.563179
52 10 -0.155002 0.575204
52 11 -0.188894 0.567073
52 12 -0.190153 0.579088
52 13 -0.159555 0.576084
52 14 -0.147748 0.574091
52 15 -0.139105 0.573051
52 16 -0.112084 0.583385
52 17 -0.0817861 0.591625
52 18 -0.0383833 0.597958
52 19 0.0238221 0.589556
52 20 0.0963219 0.574458
52 21 0.173438 0.550817
52 22 0.1855 0.561558
52 23 0.033761 0.58279
52 24 -0.0419317 0.581888
52 25 -0.0113051 0.555246
52 26 0.00174006 0.571048
52 27 -0.0367421 0.582655
52 28 -0.0531093 0.576219
52 29 -0.0702565 0.56613
52 30 -0.090229 0.552183
52 31 -0.103686 0.554946
52 32 -0.128268 0.571144
52 33 -0.149534 0.587714
52 34 -0.130684 0.587267
52 35 -0.0946015 0.587149
52 36 -0.0619392 0.587722
52 37 -0.0728362 0.579774
52 38 -0.0761512 0.56941
52 39 -0.101642 0.55119
52 40 -0.138366 0.550696
52 41 -0.161121 0.5827
52 42 -0.143856 0.571525
52 43 -0.140405 0.562397
52 44 -0.138561 0.557919
52 45 -0.128828 0.564306
52 46 -0.0848126 0.572633
52 47 0.00635529 0.576316
52 48 0.177496 0.553395
52 49 0.356301 0.524287
52 50 0.405238 0.507878
52 51 0.563087 0.47422
52 52 1 7.27061e-08
52 53 0.532627 0.496838
52 54 0.239921 0.575991
52 55 0.0745701 0.590402
52 56 -0.0266504 0.58894
52 57 -0.0858177 0.579791
52 58 -0.113603 0.57457
52 59 -0.119704 0.576046
52 60 -0.120121 0.582319
52 61 -0.09738 0.588146
52 62 -0.0621401 0.580509
52 63 -0.033675 0.571715
52 64 -0.0178217 0.569397
52 65 0.00698911 0.581821
52 66 0.0412887 0.592371
52 67 0.0736924 0.594582
52 68 0.097258 0.586507
52 69 0.106323 0.579152
52 70 0.0996896 0.567149

53 1 0.0421583 0.576808
53 2 0.0545448 0.575224
53 3 0.0592292 0.582437
53 4 0.0448697 0.587492
53 5 0.0124677 0.584897
53 6 -0.0281698 0.575538
53 7 -0.0777882 0.561405
53 8 -0.125823 0.546845
53 9 -0.171578 0.549777
53 10 -0.157327 0.569963
53 11 -0.176871 0.57092
53 12 -0.175174 0.571533
53 13 -0.149826 0.566565
53 14 -0.140785 0.565359
53 15 -0.131246 0.559449
53 16 -0.100567 0.569631
53 17 -0.0670126 0.586294
53 18 -0.0239021 0.597692
53 19 0.0322492 0.598634
53 20 0.0989876 0.586402
53 21 0.113298 0.578475
53 22 0.0794856 0.59037
53 23 -0.0331444 0.597075
53 24 -0.0326614 0.591208
53 25 0.0323962 0.555171
53 26 0.0754622 0.56087
53 27 0.00552721 0.572483
53 28 -0.035298 0.572989
53 29 -0.0636973 0.566641
53 30 -0.078415 0.562328
53 31 -0.0970898 0.562633
53 32 -0.124977 0.576285
53 33 -0.154666 0.586297
53 34 -0.152735 0.572961
53 35 -0.136594 0.572485
53 36 -0.101936 0.591356
53 37 -0.105742 0.581921
53 38 -0.0972651 0.570716
53 39 -0.108866 0.553203
53 40 -0.135967 0.554286
53 41 -0.152761 0.578625
53 42 -0.13048 0.583355
53 43 -0.118837 0.579131
53 44 -0.108441 0.572768
53 45 -0.0872331 0.574826
53 46 -0.0391426 0.578169
53 47 0.047459 0.571641
53 48 0.18542 0.537666
53 49 0.2913 0.531769
53 50 0.206881 0.532817
53 51 0.291203 0.552923
53 52 0.532627 0.496838
53 53 1 7.3006e-08
53 54 0.494235 0.503085
53 55 0.225552 0.58192
53 56 0.0779733 0.591404
53 57 -0.00726979 0.577912
53 58 -0.0613518 0.565303
53 59 -0.0927994 0.560985
53 60 -0.110382 0.567488
53 61 -0.094281 0.571391
53 62 -0.074525 0.569704
53 63 -0.054757 0.561863
53 64 -0.0548812 0.557459
53 65 -0.0354239 0.575328
53 66 -0.0025645 0.592297
53 67 0.0366302 0.588336
53 68 0.0698912 0.576762
53 69 0.0873354 0.56184
53 70 0.0843504 0.547061

54 1 0.0143392 0.57889
54 2 0.0157387 0.580865
54 3 0.0071981 0.582539
54 4 -0.0109238 0.580954
54 5 -0.0396621 0.573568
54 6 -0.0724125 0.562147
54 7 -0.104962 0.558521
54 8 -0.126493 0.554926
54 9 -0.141293 0.561067
54 10 -0.115411 0.577264
54 11 -0.110822 0.578302
54 12 -0.104822 0.579381
54 13 -0.0749886 0.574056
54 14 -0.0740909 0.566706
54 15 -0.0838001 0.560884
54 16 -0.0778554 0.565885
54 17 -0.0698552 0.574441
54 18 -0.0545286 0.591809
54 19 -0.020914 0.59846
54 20 0.0163204 0.596287
54 21 0.0194912 0.594721
54 22 -0.0167223 0.589648
54 23 -0.0617003 0.584829
54 24 -0.0289906 0.572454
54 25 0.0422955 0.558486
54 26 0.098343 0.571042
54 27 0.0185547 0.566639
54 28 -0.0232796 0.569485
54 29 -0.0489001 0.572486
54 30 -0.0525476 0.576346
54 31 -0.0588631 0.583532
54 32 -0.0757185 0.589916
54 33 -0.105023 0.589684
54 34 -0.118931 0.575453
54 35 -0.134707 0.571317
54 36 -0.0974298 0.582943
54 37 -0.0906059 0.579968
54 38 -0.0752425 0.581051
54 39 -0.0710296 0.575639
54 40 -0.0864595 0.579675
54 41 -0.0970982 0.585717
54 42 -0.0882589 0.59233
54 43 -0.0789894 0.586399
54 44 -0.0583458 0.582314
54 45 -0.0120205 0.580553
54 46 0.0393861 0.576311
54 47 0.104021 0.564827
54 48 0.14581 0.548326
54 49 0.152282 0.554624
54 50 0.0347171 0.55945
54 51 0.090999 0.585777
54 52 0.239921 0.575991
54 53 0.494235 0.503085
54 54 1 7.28732e-08
54 55 0.517443 0.481424
54 56 0.24446 0.563515
54 57 0.0978779 0.574252
54 58 0.0125143 0.569828
54 59 -0.044773 0.572074
54 60 -0.075561 0.572241
54 61 -0.0733075 0.567681
54 62 -0.0624995 0.569056
54 63 -0.0529406 0.561962
54 64 -0.0670791 0.567711
54 65 -0.0647512 0.580631
54 66 -0.0435087 0.59108
54 67 -0.0169421 0.589445
54 68 0.00769111 0.578173
54 69 0.030349 0.565653
54 70 0.0360967 0.556705

55 1 -0.00292678 0.57785
55 2 -0.00924347 0.584796
55 3 -0.025409 0.58226
55 4 -0.0509904 0.57289
55 5 -0.0859799 0.558759
55 6 -0.113086 0.548236
55 7 -0.131673 0.549426
55 8 -0.130705 0.557377
55 9 -0.119495 0.56923
55 10 -0.0768066 0.578675
55 11 -0.0498709 0.576297
55 12 -0.0426389 0.582379
55 13 -0.0145296 0.571135
55 14 -0.0251397 0.564831
55 15 -0.0469544 0.565317
55 16 -0.0649524 0.573489
55 17 -0.0740405 0.58469
55 18 -0.0785365 0.593836
55 19 -0.0659651 0.598081
55 20 -0.049106 0.591742
55 21 -0.052585 0.589679
55 22 -0.0820004 0.582118
55 23 -0.0840466 0.578596
55 24 -0.0609935 0.571866
55 25 -0.000960725 0.557717
55 26 0.0473675 0.572323
55 27 -0.00951469 0.562169
55 28 -0.0392861 0.563624
55 29 -0.0524691 0.567716
55 30 -0.0441456 0.572086
55 31 -0.0351643 0.580115
55 32 -0.0398837 0.591306
55 33 -0.070833 0.593807
55 34 -0.093966 0.583999
55 35 -0.128212 0.576792
55 36 -0.0840673 0.584041
55 37 -0.0679854 0.578278
55 38 -0.0443152 0.581763
55 39 -0.0332271 0.580272
55 40 -0.0443245 0.584679
55 41 -0.0551636 0.589519
55 42 -0.0633628 0.593685
55 43 -0.0479784 0.586892
55 44 -0.00811737 0.580293
55 45 0.0727491 0.574883
55 46 0.108672 0.567705
55 47 0.144158 0.547113
55 48 0.116532 0.54793
55 49 0.051734 0.56618
55 50 -0.0545381 0.55899
55 51 -0.0313076 0.584897
55 52 0.0745701 0.590402
55 53 0.225552 0.58192
55 54 0.517443 0.481424
55 55 1 7.30805e-08
55 56 0.542855 0.468346
55 57 0.253195 0.561456
55 58 0.100056 0.572552
55 59 0.0141163 0.573064
55 60 -0.0351554 0.570164
55 61 -0.0448292 0.562458
55 62 -0.0467137 0.563733
55 63 -0.0407028 0.561899
55 64 -0.0605673 0.566907
55 65 -0.0687804 0.579425
55 66 -0.062295 0.590967
55 67 -0.0501007 0.589966
55 68 -0.0355779 0.583566
55 69 -0.0125301 0.574771
55 70 0.0012505 0.56144

56 1 -0.0252181 0.577113
56 2 -0.0367604 0.582735
56 3 -0.0637012 0.574906
56 4 -0.0921893 0.564019
56 5 -0.124407 0.550699
56 6 -0.142047 0.544826
56 7 -0.14524 0.552108
56 8 -0.125762 0.56485
56 9 -0.0920484 0.578085
56 10 -0.028281 0.579728
56 11 0.0159544 0.573796
56 12 0.0252736 0.582737
56 13 0.0257887 0.570592
56 14 -0.000587324 0.565155
56 15 -0.0298862 0.571774
56 16 -0.0572608 0.583749
56 17 -0.0770709 0.59041
56 18 -0.0850431 0.590652
56 19 -0.0855623 0.589158
56 20 -0.0940065 0.579234
56 21 -0.112144 0.57628
56 22 -0.128661 0.571625
56 23 -0.0931567 0.573139
56 24 -0.0826137 0.57182
56 25 -0.0483342 0.558918
56 26 -0.00410572 0.568122
56 27 -0.0307362 0.559409
56 28 -0.0364833 0.560236
56 29 -0.0337514 0.56633
56 30 -0.0190399 0.570334
56 31 -0.00941808 0.577144
56 32 -0.0147887 0.586681
56 33 -0.0470469 0.591655
56 34 -0.073432 0.591148
56 35 -0.118267 0.580896
56 36 -0.0743291 0.581859
56 37 -0.0461909 0.576268
56 38 -0.0176266 0.578268
56 39 0.000713469 0.580453
56 40 0.00160131 0.58579
56 41 -0.00778824 0.591306
56 42 -0.0226794 0.588978
56 43 0.00208761 0.58304
56 44 0.0602962 0.575886
56 45 0.13832 0.565821
56 46 0.147293 0.553685
56 47 0.148586 0.543212
56 48 0.0859292 0.555833
56 49 -0.0153082 0.571701
56 50 -0.0998752 0.561837
56 51 -0.106782 0.579981
56 52 -0.0266504 0.58894
56 53 0.0779733 0.591404
56 54 0.24446 0.563515
56 55 0.542855 0.468346
56 56 1 7.30161e-08
56 57 0.542273 0.46758
56 58 0.258989 0.558034
56 59 0.10346 0.571299
56 60 0.0202352 0.570081
56 61 -0.00717126 0.562215
56 62 -0.0197422 0.566455
56 63 -0.0275245 0.565739
56 64 -0.0618437 0.565701
56 65 -0.0813257 0.575298
56 66 -0.0889269 0.584811
56 67 -0.0884655 0.589361
56 68 -0.0820196 0.587292
56 69 -0.0644398 0.583117
56 70 -0.0405937 0.568776

57 1 -0.0523398 0.578934
57 2 -0.0743097 0.582095
57 3 -0.108865 0.567676
57 4 -0.134204 0.55099
57 5 -0.156596 0.5415
57 6 -0.161787 0.545433
57 7 -0.147603 0.562299
57 8 -0.108505 0.581104
57 9 -0.0471955 0.588089
57 10 0.0330774 0.580801
57 11 0.0991119 0.569921
57 12 0.101081 0.579493
57 13 0.0468476 0.566814
57 14 0.00725353 0.566369
57 15 -0.0248644 0.579575
57 16 -0.0596791 0.5909
57 17 -0.0817694 0.592399
57 18 -0.0878906 0.585956
57 19 -0.0973683 0.57818
57 20 -0.124952 0.567908
57 21 -0.157216 0.56614
57 22 -0.163708 0.557966
57 23 -0.102874 0.558312
57 24 -0.0928926 0.565547
57 25 -0.0725514 0.564188
57 26 -0.0194221 0.571071
57 27 -0.032404 0.560127
57 28 -0.0207297 0.557974
57 29 -0.0147667 0.564822
57 30 0.000269853 0.567417
57 31 0.00503121 0.574434
57 32 0.000125413 0.582578
57 33 -0.027475 0.588767
57 34 -0.0516334 0.593951
57 35 -0.104273 0.585785
57 36 -0.0658155 0.575703
57 37 -0.0321782 0.575529
57 38 0.00204878 0.581398
57 39 0.0359779 0.586255
57 40 0.0524459 0.586487
57 41 0.0459959 0.587775
57 42 0.0488725 0.579384
57 43 0.0960513 0.573825
57 44 0.149697 0.56545
57 45 0.169605 0.547657
57 46 0.167256 0.547179
57 47 0.139079 0.551608
57 48 0.044989 0.571572
57 49 -0.0614129 0.579776
57 50 -0.120677 0.57218
57 51 -0.145478 0.577966
57 52 -0.0858177 0.579791
57 53 -0.00726979 0.577912
57 54 0.0978779 0.574252
57 55 0.253195 0.561456
57 56 0.542273 0.46758
57 57 1 7.29483e-08
57 58 0.550963 0.461162
57 59 0.263618 0.554777
57 60 0.117199 0.568189
57 61 0.0534503 0.562525
57 62 0.01886 0.566863
57 63 -0.013247 0.57026
57 64 -0.0645775 0.570632
57 65 -0.0933819 0.57104
57 66 -0.112964 0.577383
57 67 -0.127061 0.584125
57 68 -0.129775 0.586672
57 69 -0.120218 0.590392
57 70 -0.0908398 0.582063

58 1 -0.0780487 0.579984
58 2 -0.11154 0.573412
58 3 -0.146804 0.555788
58 4 -0.167498 0.543299
58 5 -0.176501 0.546793
58 6 -0.161223 0.562652
58 7 -0.127299 0.579094
58 8 -0.0676632 0.594286
58 9 0.0158655 0.588853
58 10 0.112303 0.577958
58 11 0.190388 0.565425
58 12 0.172732 0.570035
58 13 0.068464 0.571872
58 14 0.0152072 0.575217
58 15 -0.0233275 0.583598
58 16 -0.057315 0.589187
58 17 -0.0799102 0.586154
58 18 -0.088626 0.578019
58 19 -0.105688 0.57164
58 20 -0.142774 0.565421
58 21 -0.17972 0.559463
58 22 -0.177961 0.551159
58 23 -0.103839 0.554173
58 24 -0.0928953 0.561546
58 25 -0.0789065 0.566627
58 26 -0.0231828 0.581016
58 27 -0.0142238 0.572042
58 28 -0.000187922 0.563722
58 29 0.00655964 0.569336
58 30 0.0148565 0.568343
58 31 0.018708 0.573891
58 32 0.015941 0.580746
58 33 -0.00269467 0.581234
58 34 -0.0216119 0.589488
58 35 -0.0717947 0.58634
58 36 -0.051007 0.573109
58 37 -0.0114175 0.58003
58 38 0.0229417 0.582294
58 39 0.066329 0.585051
58 40 0.110305 0.580857
58 41 0.108961 0.579116
58 42 0.130877 0.568084
58 43 0.170788 0.559485
58 44 0.169025 0.548394
58 45 0.159552 0.548196
58 46 0.141126 0.558845
58 47 0.0904074 0.572056
58 48 -0.00770506 0.590326
58 49 -0.0970978 0.583872
58 50 -0.130774 0.583292
58 51 -0.152556 0.580117
58 52 -0.113603 0.57457
58 53 -0.0613518 0.565303
58 54 0.0125143 0.569828
58 55 0.100056 0.572552
58 56 0.258989 0.558034
58 57 0.550963 0.461162
58 58 1 7.27451e-08
58 59 0.536419 0.467679
58 60 0.25432 0.55491
58 61 0.127059 0.57057
58 62 0.0671521 0.572055
58 63 0.0121224 0.572821
58 64 -0.0579283 0.579816
58 65 -0.0949667 0.574273
58 66 -0.127517 0.571414
58 67 -0.152572 0.572488
58 68 -0.167626 0.577465
58 69 -0.166711 0.582846
58 70 -0.13466 0.584105

59 1 -0.105209 0.578225
59 2 -0.141954 0.564703
59 3 -0.175831 0.548927
59 4 -0.187944 0.543143
59 5 -0.181317 0.552941
59 6 -0.1471 0.572915
59 7 -0.0949453 0.584183
59 8 -0.0158083 0.593308
59 9 0.0892376 0.583406
59 10 0.211313 0.568627
59 11 0.281572 0.551061
59 12 0.233499 0.563104
59 13 0.0930045 0.578069
59 14 0.0313562 0.5815
59 15 -0.00977368 0.584659
59 16 -0.0468741 0.586726
59 17 -0.0737278 0.58085
59 18 -0.0840014 0.577522
59 19 -0.105853 0.573742
59 20 -0.142646 0.570509
59 21 -0.177929 0.560597
59 22 -0.181577 0.553917
59 23 -0.111748 0.55473
59 24 -0.0953719 0.556405
59 25 -0.0818057 0.565665
59 26 -0.0223264 0.586454
59 27 0.00307712 0.582718
59 28 0.020729 0.573521
59 29 0.0205147 0.576304
59 30 0.0191876 0.573266
59 31 0.0223982 0.578394
59 32 0.0324169 0.583198
59 33 0.0285512 0.580063
59 34 0.017855 0.585194
59 35 -0.0300879 0.583968
59 36 -0.0250966 0.572542
59 37 0.0195752 0.578916
59 38 0.0487806 0.582232
59 39 0.101366 0.584454
59 40 0.168397 0.570871
59 41 0.175577 0.569259
59 42 0.182619 0.563342
59 43 0.176729 0.550667
59 44 0.15763 0.55156
59 45 0.119051 0.56145
59 46 0.0780208 0.572988
59 47 0.0233514 0.585294
59 48 -0.0561734 0.590127
59 49 -0.122484 0.578694
59 50 -0.136367 0.587971
59 51 -0.14572 0.584573
59 52 -0.119704 0.576046
59 53 -0.0927994 0.560985
59 54 -0.044773 0.572074
59 55 0.0141163 0.573064
59 56 0.10346 0.571299
59 57 0.263618 0.554777
59 58 0.536419 0.467679
59 59 1 7.26042e-08
59 60 0.522941 0.474539
59 61 0.276492 0.557657
59 62 0.153332 0.572033
59 63 0.060808 0.576023
59 64 -0.0287668 0.587288
59 65 -0.085283 0.579525
59 66 -0.128892 0.57565
59 67 -0.167524 0.570931
59 68 -0.19314 0.572116
59 69 -0.200084 0.57457
59 70 -0.171466 0.578294

60 1 -0.126244 0.573471
60 2 -0.159966 0.553569
60 3 -0.18462 0.548978
60 4 -0.185006 0.55635
60 5 -0.158727 0.572563
60 6 -0.107137 0.583352
60 7 -0.0413496 0.584588
60 8 0.0415029 0.583015
60 9 0.151979 0.57042
60 10 0.309249 0.553104
60 11 0.314672 0.547239
60 12 0.2589 0.562915
60 13 0.122774 0.586176
60 14 0.0636059 0.587414
60 15 0.0166521 0.58119
60 16 -0.0276757 0.581894
60 17 -0.0598258 0.575392
60 18 -0.0796641 0.579542
60 19 -0.103976 0.5742
60 20 -0.136621 0.572518
60 21 -0.167491 0.553757
60 22 -0.179276 0.555896
60 23 -0.118467 0.564141
60 24 -0.106187 0.56306
60 25 -0.0891344 0.568723
60 26 -0.032713 0.586972
60 27 -0.00304068 0.591792
60 28 0.0170993 0.585884
60 29 0.0111482 0.580836
60 30 0.00901847 0.573187
60 31 0.0161554 0.5758
60 32 0.0345474 0.581075
60 33 0.054257 0.581697
60 34 0.0544363 0.579095
60 35 0.0165262 0.580863
60 36 -0.00239446 0.575604
60 37 0.0490997 0.576291
60 38 0.0769262 0.572793
60 39 0.136238 0.563934
60 40 0.204479 0.552107
60 41 0.212961 0.564133
60 42 0.191391 0.554301
60 43 0.151828 0.552
60 44 0.110753 0.564234
60 45 0.052503 0.574896
60 46 0.0103533 0.586005
60 47 -0.0366217 0.590177
60 48 -0.090455 0.584896
60 49 -0.130143 0.574717
60 50 -0.128687 0.589611
60 51 -0.134201 0.584121
60 52 -0.120121 0.582319
60 53 -0.110382 0.567488
60 54 -0.075561 0.572241
60 55 -0.0351554 0.570164
60 56 0.0202352 0.570081
60 57 0.117199 0.568189
60 58 0.25432 0.55491
60 59 0.522941 0.474539
60 60 1 7.29053e-08
60 61 0.554889 0.465019
60 62 0.284475 0.558135
60 63 0.126957 0.576622
60 64 0.0141354 0.586064
60 65 -0.0603952 0.583447
60 66 -0.120945 0.579639
60 67 -0.174306 0.570138
60 68 -0.211262 0.563856
60 69 -0.221088 0.558445
60 70 -0.193874 0.57069

61 1 -0.129507 0.569515
61 2 -0.152943 0.547848
61 3 -0.163146 0.552679
61 4 -0.152526 0.567357
61 5 -0.118815 0.584923
61 6 -0.0650719 0.59252
61 7 -0.00290384 0.586814
61 8 0.0648725 0.580938
61 9 0.153012 0.569254
61 10 0.291797 0.557227
61 11 0.241488 0.566149
61 12 0.199792 0.576041
61 13 0.0958981 0.596757
61 14 0.0476411 0.596084
61 15 0.00990523 0.589577
61 16 -0.0311742 0.581849
61 17 -0.0606487 0.573354
61 18 -0.08068 0.57152
61 19 -0.0993335 0.565656
61 20 -0.126723 0.565592
61 21 -0.151796 0.548674
61 22 -0.150355 0.559195
61 23 -0.101885 0.570595
61 24 -0.0999525 0.573982
61 25 -0.0952001 0.576684
61 26 -0.0446032 0.583309
61 27 -0.0276522 0.598184
61 28 -0.0167423 0.592209
61 29 -0.0204249 0.583881
61 30 -0.02138 0.571017
61 31 -0.00842227 0.568453
61 32 0.0116512 0.571973
61 33 0.0365933 0.576337
61 34 0.0498532 0.576729
61 35 0.0416737 0.579268
61 36 0.0179742 0.574077
61 37 0.0911594 0.571904
61 38 0.132411 0.561987
61 39 0.173565 0.550196
61 40 0.192966 0.544578
61 41 0.173725 0.565049
61 42 0.147447 0.553814
61 43 0.11492 0.555302
61 44 0.0719046 0.56516
61 45 0.0247797 0.576779
61 46 -0.00781619 0.586696
61 47 -0.0369921 0.592785
61 48 -0.0803747 0.588819
61 49 -0.102563 0.581851
61 50 -0.0981457 0.59396
61 51 -0.105273 0.582181
61 52 -0.09738 0.588146
61 53 -0.094281 0.571391
61 54 -0.0733075 0.567681
61 55 -0.0448292 0.562458
61 56 -0.00717126 0.562215
61 57 0.0534503 0.562525
61 58 0.127059 0.57057
61 59 0.276492 0.557657
61 60 0.554889 0.465019
61 61 1 7.29621e-08
61 62 0.53299 0.479168
61 63 0.265842 0.562581
61 64 0.103159 0.581607
61 65 -0.00923194 0.582605
61 66 -0.090526 0.575351
61 67 -0.161124 0.567941
61 68 -0.206003 0.562367
61 69 -0.22126 0.559762
61 70 -0.199922 0.574611

62 1 -0.123324 0.568125
62 2 -0.139074 0.558168
62 3 -0.141936 0.565177
62 4 -0.124016 0.573605
62 5 -0.0836933 0.581939
62 6 -0.0248294 0.584373
62 7 0.042568 0.580474
62 8 0.0962187 0.576762
62 9 0.130695 0.57292
62 10 0.191368 0.566484
62 11 0.123062 0.575595
62 12 0.105625 0.577902
62 13 0.033367 0.59116
62 14 -0.00244999 0.588931
62 15 -0.0296028 0.582935
62 16 -0.0527245 0.576266
62 17 -0.074985 0.571255
62 18 -0.0958889 0.569592
62 19 -0.106683 0.564365
62 20 -0.1185 0.562495
62 21 -0.122377 0.558101
62 22 -0.109207 0.567786
62 23 -0.069952 0.574794
62 24 -0.0852537 0.575581
62 25 -0.0920401 0.578839
62 26 -0.059781 0.575089
62 27 -0.0603493 0.588745
62 28 -0.0588782 0.588515
62 29 -0.0657607 0.584361
62 30 -0.0673203 0.577669
62 31 -0.0532451 0.572957
62 32 -0.0264607 0.570977
62 33 0.0156674 0.575636
62 34 0.0560654 0.577323
62 35 0.102756 0.571489
62 36 0.0936355 0.571964
62 37 0.186409 0.558962
62 38 0.236826 0.544967
62 39 0.243473 0.540317
62 40 0.177049 0.555586
62 41 0.10487 0.569047
62 42 0.0751016 0.564761
62 43 0.0542486 0.567461
62 44 0.0298448 0.575089
62 45 0.0110946 0.582474
62 46 -0.000232476 0.586631
62 47 -0.0162577 0.585258
62 48 -0.044264 0.581499
62 49 -0.0577406 0.580543
62 50 -0.0523327 0.585593
62 51 -0.0635489 0.57709
62 52 -0.0621401 0.580509
62 53 -0.074525 0.569704
62 54 -0.0624995 0.569056
62 55 -0.0467137 0.563733
62 56 -0.0197422 0.566455
62 57 0.01886 0.566863
62 58 0.0671521 0.572055
62 59 0.153332 0.572033
62 60 0.284475 0.558135
62 61 0.53299 0.479168
62 62 1 7.26841e-08
62 63 0.527942 0.472178
62 64 0.278787 0.552178
62 65 0.107383 0.577011
62 66 -0.0248969 0.575703
62 67 -0.136012 0.567832
62 68 -0.207197 0.560349
62 69 -0.234244 0.557326
62 70 -0.214821 0.569964

63 1 -0.103101 0.569292
63 2 -0.115659 0.565749
63 3 -0.11644 0.56834
63 4 -0.100174 0.573529
63 5 -0.0624392 0.577245
63 6 -0.000683284 0.582574
63 7 0.0600973 0.580696
63 8 0.100725 0.579803
63 9 0.112365 0.579983
63 10 0.10683 0.573027
63 11 0.0330657 0.575426
63 12 0.0194061 0.579088
63 13 -0.0109985 0.586325
63 14 -0.03396 0.588986
63 15 -0.0553294 0.586131
63 16 -0.0710473 0.5801
63 17 -0.0946547 0.569447
63 18 -0.107323 0.561315
63 19 -0.105746 0.555216
63 20 -0.0982732 0.554411
63 21 -0.0814319 0.557862
63 22 -0.0544625 0.567315
63 23 -0.0308121 0.572088
63 24 -0.060884 0.579011
63 25 -0.0808843 0.587251
63 26 -0.0717397 0.57114
63 27 -0.0905017 0.584388
63 28 -0.0991455 0.587649
63 29 -0.101138 0.584688
63 30 -0.105209 0.578067
63 31 -0.0890073 0.57298
63 32 -0.0484989 0.56462
63 33 0.0177246 0.566727
63 34 0.084589 0.572888
63 35 0.168398 0.564212
63 36 0.199632 0.55761
63 37 0.284252 0.533448
63 38 0.306653 0.527716
63 39 0.26698 0.544262
63 40 0.142286 0.56673
63 41 0.0471382 0.567702
63 42 0.00858522 0.56096
63 43 -0.00296631 0.568716
63 44 -0.00646945 0.576226
63 45 -0.00278986 0.581876
63 46 0.00346588 0.584136
63 47 0.00144995 0.578886
63 48 -0.00937444 0.583202
63 49 -0.0106553 0.582993
63 50 -0.00799394 0.587407
63 51 -0.0212146 0.571714
63 52 -0.033675 0.571715
63 53 -0.054757 0.561863
63 54 -0.0529406 0.561962
63 55 -0.0407028 0.561899
63 56 -0.0275245 0.565739
63 57 -0.013247 0.57026
63 58 0.0121224 0.572821
63 59 0.060808 0.576023
63 60 0.126957 0.576622
63 61 0.265842 0.562581
63 62 0.527942 0.472178
63 63 1 7.31243e-08
63 64 0.532385 0.464743
63 65 0.250432 0.552863
63 66 0.048519 0.571131
63 67 -0.107947 0.569692
63 68 -0.19914 0.564861
63 69 -0.232165 0.562304
63 70 -0.213444 0.576716

64 1 -0.0958521 0.573457
64 2 -0.108409 0.563818
64 3 -0.108223 0.562741
64 4 -0.0846898 0.567593
64 5 -0.0227516 0.575964
64 6 0.0611065 0.583584
64 7 0.106485 0.583129
64 8 0.153046 0.575832
64 9 0.137803 0.572123
64 10 0.0569022 0.57989
64 11 -0.0254969 0.583143
64 12 -0.0481742 0.579674
64 13 -0.0520415 0.582702
64 14 -0.0678223 0.58391
64 15 -0.088662 0.580347
64 16 -0.0999012 0.573613
64 17 -0.115188 0.565239
64 18 -0.112847 0.566228
64 19 -0.0932455 0.567981
64 20 -0.0621535 0.573372
64 21 -0.0218422 0.575351
64 22 0.0183481 0.573573
64 23 0.0232636 0.566383
64 24 -0.0134721 0.564738
64 25 -0.0504011 0.582194
64 26 -0.0804224 0.585423
64 27 -0.103551 0.582282
64 28 -0.125984 0.575019
64 29 -0.136633 0.575259
64 30 -0.144711 0.575077
64 31 -0.128243 0.578435
64 32 -0.0767912 0.577613
64 33 0.0283989 0.570866
64 34 0.152986 0.562696
64 35 0.316568 0.529037
64 36 0.384987 0.507882
64 37 0.392475 0.512545
64 38 0.291962 0.548903
64 39 0.174667 0.574721
64 40 0.0517591 0.57992
64 41 -0.0254722 0.574736
64 42 -0.0318364 0.571129
64 43 -0.0340374 0.573147
64 44 -0.0206644 0.577893
64 45 -0.008856 0.577522
64 46 0.00132444 0.579108
64 47 0.00552492 0.583053
64 48 0.0117574 0.58991
64 49 0.0239621 0.579905
64 50 0.0321665 0.589564
64 51 0.0150233 0.580863
64 52 -0.0178217 0.569397
64 53 -0.0548812 0.557459
64 54 -0.0670791 0.567711
64 55 -0.0605673 0.566907
64 56 -0.0618437 0.565701
64 57 -0.0645775 0.570632
64 58 -0.0579283 0.579816
64 59 -0.0287668 0.587288
64 60 0.0141354 0.586064
64 61 0.103159 0.581607
64 62 0.278787 0.552178
64 63 0.532385 0.464743
64 64 1 7.28834e-08
64 65 0.531942 0.464606
64 66 0.19696 0.560209
64 67 -0.0251043 0.574018
64 68 -0.160678 0.567683
64 69 -0.216731 0.562357
64 70 -0.208979 0.569609

65 1 -0.0829944 0.574208
65 2 -0.1075 0.56778
65 3 -0.0996635 0.567193
65 4 -0.0585519 0.570735
65 5 0.0238222 0.573938
65 6 0.0894539 0.570942
65 7 0.129051 0.560861
65 8 0.165913 0.557028
65 9 0.114492 0.569709
65 10 0.0056982 0.584476
65 11 -0.0645649 0.583204
65 12 -0.0990377 0.584234
65 13 -0.0899901 0.578593
65 14 -0.0994631 0.571376
65 15 -0.11389 0.565683
65 16 -0.113971 0.568288
65 17 -0.104675 0.571158
65 18 -0.0839857 0.58243
65 19 -0.0491899 0.589367
65 20 -0.00410783 0.589415
65 21 0.0426755 0.583282
65 22 0.082257 0.577451
65 23 0.0686114 0.570771
65 24 0.0388145 0.563661
65 25 -0.00729369 0.56786
65 26 -0.0619182 0.582888
65 27 -0.0839233 0.574717
65 28 -0.110585 0.571904
65 29 -0.132016 0.573501
65 30 -0.150663 0.571153
65 31 -0.152997 0.577146
65 32 -0.121123 0.583041
65 33 -0.0264749 0.584976
65 34 0.104796 0.575744
65 35 0.323569 0.52987
65 36 0.371047 0.519592
65 37 0.243095 0.554711
65 38 0.12833 0.574349
65 39 0.0282123 0.580285
65 40 -0.0533433 0.581467
65 41 -0.0971639 0.584478
65 42 -0.0570502 0.583525
65 43 -0.0371508 0.581978
65 44 -0.0178089 0.581135
65 45 -0.00685038 0.580012
65 46 0.000953149 0.5795
65 47 0.00953399 0.573313
65 48 0.0289344 0.570727
65 49 0.0499542 0.568618
65 50 0.0602826 0.578296
65 51 0.0486146 0.587933
65 52 0.00698911 0.581821
65 53 -0.0354239 0.575328
65 54 -0.0647512 0.580631
65 55 -0.0687804 0.579425
65 56 -0.0813257 0.575298
65 57 -0.0933819 0.57104
65 58 -0.0949667 0.574273
65 59 -0.085283 0.579525
65 60 -0.0603952 0.583447
65 61 -0.00923194 0.582605
65 62 0.107383 0.577011
65 63 0.250432 0.552863
65 64 0.531942 0.464606
65 65 1 7.28773e-08
65 66 0.496194 0.481148
65 67 0.169668 0.574328
65 68 -0.0264812 0.584618
65 69 -0.124222 0.572034
65 70 -0.15541 0.562084

66 1 -0.0723814 0.573873
66 2 -0.0996478 0.573066
66 3 -0.0757428 0.572072
66 4 -0.00790682 0.572853
66 5 0.0749983 0.566043
66 6 0.109711 0.54889
66 7 0.116552 0.543902
66 8 0.0904511 0.555832
66 9 0.00504032 0.574589
66 10 -0.0785928 0.583238
66 11 -0.119214 0.578199
66 12 -0.13458 0.585849
66 13 -0.109551 0.572478
66 14 -0.11134 0.561039
66 15 -0.107959 0.559366
66 16 -0.0838668 0.572794
66 17 -0.0553759 0.583737
66 18 -0.0236909 0.596864
66 19 0.0107112 0.600254
66 20 0.050374 0.593149
66 21 0.0934955 0.582211
66 22 0.120838 0.576371
66 23 0.0903438 0.572568
66 24 0.0627476 0.566417
66 25 0.0293613 0.555594
66 26 -0.0311806 0.578203
66 27 -0.0443285 0.570006
66 28 -0.0697676 0.567532
66 29 -0.0965247 0.569701
66 30 -0.124171 0.567207
66 31 -0.144153 0.571786
66 32 -0.152142 0.584904
66 33 -0.117686 0.591751
66 34 -0.037517 0.590266
66 35 0.132729 0.574719
66 36 0.134086 0.57749
66 37 0.0481098 0.577394
66 38 -0.00706714 0.580133
66 39 -0.0574095 0.575293
66 40 -0.101399 0.578512
66 41 -0.126129 0.59052
66 42 -0.078868 0.593053
66 43 -0.0485641 0.586428
66 44 -0.0307221 0.581903
66 45 -0.017115 0.579217
66 46 -0.00372951 0.577372
66 47 0.016133 0.564063
66 48 0.0460789 0.556046
66 49 0.0732856 0.562815
66 50 0.082565 0.56834
66 51 0.0783968 0.592506
66 52 0.0412887 0.592371
66 53 -0.0025645 0.592297
66 54 -0.0435087 0.59108
66 55 -0.062295 0.590967
66 56 -0.0889269 0.584811
66 57 -0.112964 0.577383
66 58 -0.127517 0.571414
66 59 -0.128892 0.57565
66 60 -0.120945 0.579639
66 61 -0.090526 0.575351
66 62 -0.0248969 0.575703
66 63 0.048519 0.571131
66 64 0.19696 0.560209
66 65 0.496194 0.481148
66 66 1 7.26885e-08
66 67 0.530171 0.471932
66 68 0.20899 0.572272
66 69 0.0367097 0.579491
66 70 -0.0531949 0.562901

67 1 -0.052067 0.572966
67 2 -0.0635359 0.576404
67 3 -0.0197922 0.577094
67 4 0.0448392 0.57123
67 5 0.0736001 0.551031
67 6 0.0833439 0.542311
67 7 0.0631961 0.549414
67 8 -0.00818144 0.567101
67 9 -0.0972395 0.580894
67 10 -0.154013 0.575866
67 11 -0.166037 0.569411
67 12 -0.158386 0.584141
67 13 -0.112211 0.575767
67 14 -0.0929548 0.565537
67 15 -0.0673817 0.566668
67 16 -0.025345 0.585326
67 17 0.0126373 0.594014
67 18 0.0413284 0.599017
67 19 0.0659418 0.594176
67 20 0.0927976 0.579071
67 21 0.119372 0.567849
67 22 0.128056 0.567936
67 23 0.0839951 0.568194
67 24 0.0659961 0.568412
67 25 0.0466229 0.555882
67 26 -0.0137173 0.573174
67 27 -0.022019 0.567207
67 28 -0.0404662 0.56979
67 29 -0.0600741 0.572083
67 30 -0.0844265 0.568338
67 31 -0.113101 0.572136
67 32 -0.146007 0.577665
67 33 -0.160144 0.588157
67 34 -0.131398 0.594074
67 35 -0.0411695 0.589675
67 36 -0.0368929 0.586381
67 37 -0.0820986 0.571704
67 38 -0.101202 0.569409
67 39 -0.118335 0.567734
67 40 -0.133602 0.57771
67 41 -0.136874 0.590977
67 42 -0.0973284 0.58679
67 43 -0.0748695 0.580014
67 44 -0.0551748 0.576045
67 45 -0.03897 0.578446
67 46 -0.0177402 0.574558
67 47 0.0112817 0.55668
67 48 0.053292 0.550921
67 49 0.0849919 0.5643
67 50 0.0969928 0.570589
67 51 0.101357 0.59233
67 52 0.0736924 0.594582
67 53 0.0366302 0.588336
67 54 -0.0169421 0.589445
67 55 -0.0501007 0.589966
67 56 -0.0884655 0.589361
67 57 -0.127061 0.584125
67 58 -0.152572 0.572488
67 59 -0.167524 0.570931
67 60 -0.174306 0.570138
67 61 -0.161124 0.567941
67 62 -0.136012 0.567832
67 63 -0.107947 0.569692
67 64 -0.0251043 0.574018
67 65 0.169668 0.574328
67 66 0.530171 0.471932
67 67 1 7.27065e-08
67 68 0.55787 0.459058
67 69 0.266054 0.559428
67 70 0.0942739 0.573004

68 1 -0.0229291 0.577828
68 2 -0.00574267 0.581127
68 3 0.0453469 0.572638
68 4 0.0653031 0.553522
68 5 0.0617366 0.543209
68 6 0.0365043 0.550266
68 7 -0.0136261 0.564441
68 8 -0.0895905 0.579387
68 9 -0.158263 0.585583
68 10 -0.206919 0.565687
68 11 -0.191833 0.562276
68 12 -0.163953 0.581422
68 13 -0.103365 0.577366
68 14 -0.0674127 0.572354
68 15 -0.0231428 0.580311
68 16 0.0243274 0.593117
68 17 0.0612131 0.596814
68 18 0.0802986 0.588211
68 19 0.0919204 0.576424
68 20 0.104514 0.564333
68 21 0.122314 0.558043
68 22 0.116676 0.558901
68 23 0.0659466 0.558332
68 24 0.0471629 0.571522
68 25 0.0333201 0.567225
68 26 -0.0111863 0.568888
68 27 -0.0203657 0.569061
68 28 -0.0257306 0.569406
68 29 -0.0352388 0.569687
68 30 -0.0497444 0.568109
68 31 -0.0700688 0.571873
68 32 -0.110468 0.573992
68 33 -0.149889 0.582137
68 34 -0.164423 0.590348
68 35 -0.15078 0.584405
68 36 -0.1349 0.571272
68 37 -0.161833 0.55816
68 38 -0.158713 0.558525
68 39 -0.159409 0.565098
68 40 -0.156445 0.574979
68 41 -0.142579 0.583232
68 42 -0.119749 0.574714
68 43 -0.103924 0.568797
68 44 -0.0894789 0.568717
68 45 -0.0676706 0.572474
68 46 -0.0384716 0.570084
68 47 0.00153267 0.558697
68 48 0.0529364 0.563335
68 49 0.0910487 0.578378
68 50 0.101244 0.58181
68 51 0.110846 0.589062
68 52 0.097258 0.586507
68 53 0.0698912 0.576762
68 54 0.00769111 0.578173
68 55 -0.0355779 0.583566
68 56 -0.0820196 0.587292
68 57 -0.129775 0.586672
68 58 -0.167626 0.577465
68 59 -0.19314 0.572116
68 60 -0.211262 0.563856
68 61 -0.206003 0.562367
68 62 -0.207197 0.560349
68 63 -0.19914 0.564861
68 64 -0.160678 0.567683
68 65 -0.0264812 0.584618
68 66 0.20899 0.572272
68 67 0.55787 0.459058
68 68 1 7.29845e-08
68 69 0.595078 0.443685
68 70 0.312484 0.552615

69 1 0.0273445 0.581214
69 2 0.0551204 0.581393
69 3 0.0927492 0.558825
69 4 0.0886942 0.545918
69 5 0.0455894 0.550544
69 6 -0.0144176 0.564229
69 7 -0.0727603 0.578304
69 8 -0.134512 0.58884
69 9 -0.179267 0.587969
69 10 -0.225167 0.558752
69 11 -0.194758 0.554632
69 12 -0.163257 0.574771
69 13 -0.0912013 0.578358
69 14 -0.0384137 0.579634
69 15 0.0121801 0.591817
69 16 0.0543912 0.600794
69 17 0.0835633 0.595294
69 18 0.0904333 0.576679
69 19 0.0879472 0.562116
69 20 0.0949681 0.552937
69 21 0.104804 0.552762
69 22 0.0940457 0.551931
69 23 0.0418493 0.555107
69 24 0.023716 0.573364
69 25 0.019656 0.576275
69 26 -0.0133452 0.567892
69 27 -0.030848 0.570396
69 28 -0.0345756 0.568927
69 29 -0.0371159 0.570783
69 30 -0.0402689 0.567191
69 31 -0.0524436 0.567309
69 32 -0.0841473 0.565808
69 33 -0.126417 0.573754
69 34 -0.16178 0.587579
69 35 -0.198279 0.575629
69 36 -0.175248 0.558182
69 37 -0.200248 0.550731
69 38 -0.189281 0.554064
69 39 -0.179752 0.568513
69 40 -0.169278 0.571376
69 41 -0.149224 0.573694
69 42 -0.137333 0.560717
69 43 -0.124569 0.557347
69 44 -0.108908 0.561434
69 45 -0.0847116 0.566245
69 46 -0.0504585 0.569514
69 47 -0.00588741 0.565706
69 48 0.0505276 0.577926
69 49 0.0913485 0.588228
69 50 0.0956079 0.590561
69 51 0.106515 0.585647
69 52 0.106323 0.579152
69 53 0.0873354 0.56184
69 54 0.030349 0.565653
69 55 -0.0125301 0.574771
69 56 -0.0644398 0.583117
69 57 -0.120218 0.590392
69 58 -0.166711 0.582846
69 59 -0.200084 0.57457
69 60 -0.221088 0.558445
69 61 -0.22126 0.559762
69 62 -0.234244 0.557326
69 63 -0.232165 0.562304
69 64 -0.216731 0.562357
69 65 -0.124222 0.572034
69 66 0.0367097 0.579491
69 67 0.266054 0.559428
69 68 0.595078 0.443685
69 69 1 7.28135e-08
69 70 0.638967 0.424069

70 1 0.102005 0.575427
70 2 0.104643 0.566927
70 3 0.0964725 0.556522
70 4 0.0555459 0.559367
70 5 -0.00711412 0.569883
70 6 -0.0673103 0.579607
70 7 -0.106784 0.587812
70 8 -0.140848 0.593737
70 9 -0.165721 0.590965
70 10 -0.19649 0.561081
70 11 -0.166962 0.560684
70 12 -0.148161 0.57315
70 13 -0.0736746 0.585677
70 14 -0.0189786 0.591148
70 15 0.023481 0.599012
70 16 0.0519818 0.597771
70 17 0.0710466 0.585247
70 18 0.0690462 0.562459
70 19 0.0626162 0.547442
70 20 0.0665878 0.543746
70 21 0.076132 0.547881
70 22 0.0682196 0.551259
70 23 0.0248007 0.553276
70 24 0.00633156 0.575433
70 25 0.00272687 0.591141
70 26 -0.0203211 0.571599
70 27 -0.0481062 0.58165
70 28 -0.049312 0.579293
70 29 -0.0469089 0.578512
70 30 -0.0466686 0.574513
70 31 -0.0547742 0.568175
70 32 -0.0719148 0.558124
70 33 -0.106743 0.559579
70 34 -0.142333 0.576936
70 35 -0.197113 0.567425
70 36 -0.174885 0.548307
70 37 -0.19376 0.548669
70 38 -0.179627 0.551825
70 39 -0.17322 0.567845
70 40 -0.161378 0.568564
70 41 -0.141315 0.564325
70 42 -0.135942 0.548247
70 43 -0.12082 0.552215
70 44 -0.103719 0.562534
70 45 -0.0778227 0.571702
70 46 -0.0425607 0.576668
70 47 0.00254367 0.578816
70 48 0.049157 0.595937
70 49 0.0881559 0.593429
70 50 0.08811 0.601136
70 51 0.0957597 0.577396
70 52 0.0996896 0.567149
70 53 0.0843504 0.547061
70 54 0.0360967 0.556705
70 55 0.0012505 0.56144
70 56 -0.0405937 0.568776
70 57 -0.0908398 0.582063
70 58 -0.13466 0.584105
70 59 -0.171466 0.578294
70 60 -0.193874 0.57069
70 61 -0.199922 0.574611
70 62 -0.214821 0.569964
70 63 -0.213444 0.576716
70 64 -0.208979 0.569609
70 65 -0.15541 0.562084
70 66 -0.0531949 0.562901
70 67 0.0942739 0.573004
70 68 0.312484 0.552615
70 69 0.638967 0.424069
70 70 1 7.2978e-08
