# Supplementary material for: Potential effects of metal ion induced two-state allostery on the regulatory mechanism of add adenine riboswitch
Source: Commun Biol. 2022 Oct 22;5:1120. doi: 10.1038/s42003-022-04096-z (PMC9588036; doi:10.1038/s42003-022-04096-z)
Supplement: Supplementary file 5 — Supplementary Data 2 [file 42003_2022_4096_MOESM5_ESM.zip › Supplementary Data 2/fig8_data/pp_v_cos_kf_2.txt]

1 1 1 7.27504e-08
1 2 0.653436 0.398399
1 3 0.36617 0.522686
1 4 0.144802 0.56338
1 5 0.00714252 0.573704
1 6 -0.0681081 0.577464
1 7 -0.103633 0.580513
1 8 -0.11202 0.579029
1 9 -0.118947 0.57328
1 10 -0.147803 0.569793
1 11 -0.143333 0.566043
1 12 -0.130133 0.56607
1 13 -0.0688669 0.569364
1 14 -0.0282352 0.575204
1 15 -0.00191284 0.57836
1 16 0.00590331 0.581173
1 17 0.0112354 0.577689
1 18 0.0004101 0.575427
1 19 -0.00410196 0.57385
1 20 0.00130501 0.576311
1 21 0.0140245 0.577296
1 22 0.0245817 0.575323
1 23 0.00230342 0.575393
1 24 -0.0304308 0.576736
1 25 -0.0482042 0.574346
1 26 -0.0634345 0.576251
1 27 -0.097086 0.570054
1 28 -0.107913 0.562356
1 29 -0.0996703 0.564443
1 30 -0.0887036 0.566719
1 31 -0.0863776 0.568192
1 32 -0.0898478 0.571893
1 33 -0.0980945 0.571933
1 34 -0.104864 0.574154
1 35 -0.114404 0.574461
1 36 -0.0873626 0.575915
1 37 -0.0998957 0.579699
1 38 -0.10227 0.578056
1 39 -0.114085 0.577995
1 40 -0.135192 0.569103
1 41 -0.132529 0.56681
1 42 -0.133499 0.567558
1 43 -0.122339 0.568675
1 44 -0.100469 0.568026
1 45 -0.0724011 0.567818
1 46 -0.035581 0.571631
1 47 0.00464706 0.579694
1 48 0.0389318 0.582933
1 49 0.0600356 0.580686
1 50 0.0657666 0.573928
1 51 0.0629142 0.574943
1 52 0.0636563 0.575918
1 53 0.0427484 0.57727
1 54 0.000383106 0.57556
1 55 -0.01454 0.57614
1 56 -0.0353169 0.578661
1 57 -0.0684614 0.578517
1 58 -0.100839 0.579244
1 59 -0.131333 0.572436
1 60 -0.14718 0.56475
1 61 -0.13777 0.566709
1 62 -0.114629 0.569314
1 63 -0.0729769 0.576743
1 64 -0.0597316 0.576454
1 65 -0.0515757 0.572609
1 66 -0.0458953 0.571261
1 67 -0.0240248 0.573569
1 68 0.00777881 0.575856
1 69 0.0537177 0.578938
1 70 0.11078 0.574432

2 1 0.653436 0.398399
2 2 1 7.29735e-08
2 3 0.653424 0.394435
2 4 0.338732 0.521399
2 5 0.120699 0.552513
2 6 -0.0162313 0.557784
2 7 -0.0893867 0.563517
2 8 -0.120444 0.566385
2 9 -0.131002 0.573133
2 10 -0.166405 0.561994
2 11 -0.163204 0.558195
2 12 -0.144332 0.55873
2 13 -0.0718108 0.561145
2 14 -0.0167687 0.56393
2 15 0.0232278 0.572756
2 16 0.0378433 0.577269
2 17 0.0445686 0.578174
2 18 0.0307799 0.573219
2 19 0.0159694 0.573279
2 20 0.00848475 0.572756
2 21 0.00656383 0.58109
2 22 0.00229549 0.578404
2 23 -0.0201585 0.577471
2 24 -0.0498025 0.582097
2 25 -0.063088 0.573989
2 26 -0.0680764 0.567311
2 27 -0.102394 0.558826
2 28 -0.102409 0.559979
2 29 -0.085025 0.565339
2 30 -0.0687144 0.57341
2 31 -0.0591028 0.574517
2 32 -0.0608563 0.571741
2 33 -0.0818328 0.573917
2 34 -0.104229 0.572146
2 35 -0.131429 0.572382
2 36 -0.109949 0.573067
2 37 -0.117444 0.572459
2 38 -0.115661 0.57428
2 39 -0.12708 0.580162
2 40 -0.14746 0.576843
2 41 -0.139836 0.5656
2 42 -0.154702 0.570701
2 43 -0.152107 0.574283
2 44 -0.136537 0.573657
2 45 -0.113089 0.571138
2 46 -0.0738207 0.567163
2 47 -0.0279481 0.565932
2 48 0.0162325 0.570493
2 49 0.0450868 0.574188
2 50 0.0519249 0.562876
2 51 0.0615292 0.566769
2 52 0.0660167 0.566637
2 53 0.0494898 0.575119
2 54 0.00357497 0.579431
2 55 -0.0189518 0.581676
2 56 -0.0472921 0.586608
2 57 -0.0890305 0.580299
2 58 -0.123219 0.571822
2 59 -0.154262 0.560185
2 60 -0.168859 0.551948
2 61 -0.150312 0.553697
2 62 -0.123384 0.563208
2 63 -0.089595 0.573769
2 64 -0.0817894 0.569158
2 65 -0.0912249 0.567325
2 66 -0.098929 0.569849
2 67 -0.0686001 0.577115
2 68 -0.00837782 0.582692
2 69 0.0601363 0.583947
2 70 0.112392 0.571228

3 1 0.36617 0.522686
3 2 0.653424 0.394435
3 3 1 7.29159e-08
3 4 0.627859 0.41318
3 5 0.32026 0.529284
3 6 0.112185 0.55593
3 7 -0.0131108 0.556264
3 8 -0.0892029 0.554651
3 9 -0.130377 0.561974
3 10 -0.178785 0.55716
3 11 -0.181535 0.56057
3 12 -0.156967 0.561816
3 13 -0.0835248 0.56859
3 14 -0.0206865 0.571127
3 15 0.0316974 0.569091
3 16 0.0587266 0.567833
3 17 0.0697827 0.572667
3 18 0.0598422 0.573867
3 19 0.0392516 0.577035
3 20 0.0246711 0.574737
3 21 0.015458 0.580855
3 22 -0.00196503 0.586705
3 23 -0.0308735 0.592143
3 24 -0.0573942 0.588954
3 25 -0.0642461 0.577529
3 26 -0.068037 0.565486
3 27 -0.090711 0.56492
3 28 -0.0787533 0.574856
3 29 -0.0583178 0.576345
3 30 -0.0387564 0.578356
3 31 -0.0309778 0.57459
3 32 -0.0372746 0.57154
3 33 -0.0744897 0.574772
3 34 -0.107043 0.565633
3 35 -0.127276 0.566541
3 36 -0.120874 0.576581
3 37 -0.13439 0.56885
3 38 -0.133277 0.563396
3 39 -0.139382 0.562864
3 40 -0.153325 0.567531
3 41 -0.139815 0.56536
3 42 -0.159272 0.5687
3 43 -0.163263 0.573997
3 44 -0.159597 0.575878
3 45 -0.144383 0.576121
3 46 -0.109276 0.572764
3 47 -0.0628951 0.566833
3 48 -0.0125983 0.561422
3 49 0.0252069 0.566626
3 50 0.0427831 0.560078
3 51 0.0607902 0.563427
3 52 0.0662144 0.572297
3 53 0.0515774 0.583949
3 54 -0.00305764 0.582131
3 55 -0.0388094 0.579163
3 56 -0.0739289 0.5769
3 57 -0.118733 0.566395
3 58 -0.154167 0.556021
3 59 -0.182757 0.548756
3 60 -0.191678 0.550194
3 61 -0.164763 0.557113
3 62 -0.131901 0.569329
3 63 -0.106392 0.572732
3 64 -0.099545 0.565951
3 65 -0.103112 0.566927
3 66 -0.0821238 0.573464
3 67 -0.0228707 0.581918
3 68 0.0387649 0.579161
3 69 0.0843695 0.564091
3 70 0.0975069 0.561937

4 1 0.144802 0.56338
4 2 0.338732 0.521399
4 3 0.627859 0.41318
4 4 1 7.25964e-08
4 5 0.602787 0.43199
4 6 0.301316 0.541621
4 7 0.105208 0.559979
4 8 -0.0241191 0.556701
4 9 -0.0963519 0.557544
4 10 -0.159465 0.560408
4 11 -0.177087 0.567839
4 12 -0.156333 0.562847
4 13 -0.0897302 0.57711
4 14 -0.0308071 0.580711
4 15 0.0251526 0.571945
4 16 0.0620281 0.56281
4 17 0.080623 0.5636
4 18 0.0772482 0.567932
4 19 0.0570826 0.575889
4 20 0.0389955 0.577507
4 21 0.0235405 0.578725
4 22 -0.00579791 0.590131
4 23 -0.0391553 0.597371
4 24 -0.0553767 0.589013
4 25 -0.0538927 0.580594
4 26 -0.0633013 0.571699
4 27 -0.0673264 0.579766
4 28 -0.0478396 0.584856
4 29 -0.0284187 0.580998
4 30 -0.0102361 0.581096
4 31 -0.00772405 0.574026
4 32 -0.0243936 0.5693
4 33 -0.0622428 0.568723
4 34 -0.0926976 0.55704
4 35 -0.0849008 0.562944
4 36 -0.0969987 0.579841
4 37 -0.125592 0.571676
4 38 -0.132003 0.563054
4 39 -0.137974 0.553466
4 40 -0.141033 0.55649
4 41 -0.126221 0.562769
4 42 -0.145082 0.56699
4 43 -0.156057 0.572455
4 44 -0.162665 0.575111
4 45 -0.159683 0.575078
4 46 -0.133163 0.575396
4 47 -0.0951729 0.575974
4 48 -0.041136 0.568032
4 49 0.00127559 0.571265
4 50 0.0268879 0.56663
4 51 0.0491532 0.56538
4 52 0.0522109 0.576696
4 53 0.0395267 0.586872
4 54 -0.0174096 0.57927
4 55 -0.0579526 0.571059
4 56 -0.0978675 0.566019
4 57 -0.142918 0.552134
4 58 -0.174441 0.548151
4 59 -0.192445 0.550577
4 60 -0.187405 0.560465
4 61 -0.154586 0.570771
4 62 -0.121313 0.575324
4 63 -0.102238 0.571513
4 64 -0.0867963 0.566536
4 65 -0.0620966 0.571503
4 66 -0.0134039 0.574929
4 67 0.0430624 0.571714
4 68 0.061688 0.557171
4 69 0.0835149 0.548424
4 70 0.0560471 0.560466

5 1 0.00714252 0.573704
5 2 0.120699 0.552513
5 3 0.32026 0.529284
5 4 0.602787 0.43199
5 5 1 7.28793e-08
5 6 0.582386 0.448783
5 7 0.282701 0.550176
5 8 0.0843812 0.567186
5 9 -0.0289996 0.562455
5 10 -0.113149 0.567158
5 11 -0.14817 0.576197
5 12 -0.137947 0.566334
5 13 -0.0870622 0.584132
5 14 -0.0447055 0.593202
5 15 0.00624594 0.580602
5 16 0.0489328 0.56588
5 17 0.0737775 0.559485
5 18 0.0769616 0.563546
5 19 0.0636031 0.569291
5 20 0.0470684 0.577356
5 21 0.0260354 0.572295
5 22 -0.011396 0.586236
5 23 -0.0414922 0.592199
5 24 -0.0470295 0.584781
5 25 -0.0437298 0.58597
5 26 -0.0571368 0.581907
5 27 -0.0410126 0.590334
5 28 -0.0180448 0.588491
5 29 -0.000562584 0.578718
5 30 0.0128719 0.574418
5 31 0.00732915 0.568949
5 32 -0.0103639 0.567521
5 33 -0.0388325 0.565479
5 34 -0.0512639 0.558253
5 35 -0.00846545 0.564637
5 36 -0.0432164 0.577888
5 37 -0.0862568 0.578016
5 38 -0.108719 0.568605
5 39 -0.12094 0.556383
5 40 -0.119605 0.554098
5 41 -0.105842 0.559667
5 42 -0.118753 0.56229
5 43 -0.129989 0.564978
5 44 -0.148998 0.567023
5 45 -0.159797 0.570722
5 46 -0.149222 0.577421
5 47 -0.126645 0.588461
5 48 -0.0756556 0.584463
5 49 -0.025964 0.578547
5 50 0.00548914 0.578199
5 51 0.030459 0.56971
5 52 0.0276553 0.58038
5 53 0.0136217 0.583356
5 54 -0.0407533 0.574737
5 55 -0.0818553 0.563735
5 56 -0.125829 0.554897
5 57 -0.159731 0.545964
5 58 -0.182244 0.552729
5 59 -0.182255 0.563021
5 60 -0.164232 0.572198
5 61 -0.129122 0.58149
5 62 -0.0905043 0.579316
5 63 -0.0724676 0.574208
5 64 -0.0349086 0.574331
5 65 0.0152627 0.574106
5 66 0.0659516 0.568374
5 67 0.0745663 0.550177
5 68 0.0644322 0.54555
5 69 0.0520533 0.550406
5 70 -0.00225303 0.570337

6 1 -0.0681081 0.577464
6 2 -0.0162313 0.557784
6 3 0.112185 0.55593
6 4 0.301316 0.541621
6 5 0.582386 0.448783
6 6 1 7.27785e-08
6 7 0.561601 0.461581
6 8 0.243223 0.567288
6 9 0.0667821 0.569543
6 10 -0.0334117 0.577208
6 11 -0.0933561 0.577305
6 12 -0.10095 0.567865
6 13 -0.075465 0.584975
6 14 -0.0611621 0.594505
6 15 -0.0301461 0.589839
6 16 0.0114263 0.575576
6 17 0.0388289 0.565316
6 18 0.0522394 0.562479
6 19 0.0506852 0.562818
6 20 0.0395258 0.574365
6 21 0.0259639 0.570246
6 22 -0.00730522 0.574684
6 23 -0.0271363 0.578971
6 24 -0.0259554 0.578342
6 25 -0.0310698 0.586286
6 26 -0.0542553 0.584881
6 27 -0.0239974 0.59436
6 28 -0.00144424 0.587587
6 29 0.00743755 0.576401
6 30 0.0105259 0.572366
6 31 0.00738445 0.56817
6 32 -0.00380958 0.565797
6 33 -0.00950983 0.562517
6 34 0.00454023 0.563277
6 35 0.100276 0.565368
6 36 0.0294936 0.575287
6 37 -0.0185018 0.585173
6 38 -0.0622461 0.577826
6 39 -0.0871386 0.570649
6 40 -0.0845399 0.558662
6 41 -0.0787167 0.561003
6 42 -0.0795305 0.557877
6 43 -0.0863708 0.561583
6 44 -0.110183 0.562105
6 45 -0.134001 0.566149
6 46 -0.139369 0.573811
6 47 -0.13403 0.594252
6 48 -0.0992799 0.598893
6 49 -0.0546846 0.587244
6 50 -0.0192496 0.589657
6 51 0.00379157 0.575389
6 52 -0.00494226 0.578527
6 53 -0.0240482 0.572082
6 54 -0.0670123 0.566157
6 55 -0.106819 0.557386
6 56 -0.13862 0.550399
6 57 -0.156201 0.553377
6 58 -0.1653 0.567004
6 59 -0.147832 0.577866
6 60 -0.113879 0.583461
6 61 -0.072848 0.589482
6 62 -0.0362332 0.580375
6 63 -0.0138705 0.577736
6 64 0.0379986 0.582157
6 65 0.0832857 0.570058
6 66 0.110147 0.551583
6 67 0.0970713 0.544222
6 68 0.0483645 0.554445
6 69 -0.00552675 0.56584
6 70 -0.0594696 0.581084

7 1 -0.103633 0.580513
7 2 -0.0893867 0.563517
7 3 -0.0131108 0.556264
7 4 0.105208 0.559979
7 5 0.282701 0.550176
7 6 0.561601 0.461581
7 7 1 7.26678e-08
7 8 0.502081 0.4987
7 9 0.207593 0.563185
7 10 0.082857 0.574661
7 11 -0.00603257 0.573334
7 12 -0.0396215 0.569856
7 13 -0.0491109 0.578814
7 14 -0.072015 0.588804
7 15 -0.0700896 0.591847
7 16 -0.0414137 0.58618
7 17 -0.0154924 0.574355
7 18 0.00763998 0.566272
7 19 0.0163782 0.559927
7 20 0.017118 0.570757
7 21 0.00998282 0.567341
7 22 -0.0114012 0.564946
7 23 -0.0167558 0.56562
7 24 -0.0149723 0.574057
7 25 -0.0291861 0.585233
7 26 -0.0600351 0.584416
7 27 -0.0209741 0.586689
7 28 -0.00277323 0.579008
7 29 0.000308534 0.57144
7 30 -0.00303194 0.568441
7 31 -0.00742498 0.567849
7 32 -0.0021388 0.569011
7 33 0.0329598 0.566038
7 34 0.094639 0.571147
7 35 0.226263 0.556061
7 36 0.10905 0.564493
7 37 0.0498198 0.584627
7 38 -0.0147114 0.584052
7 39 -0.0443155 0.584324
7 40 -0.0434234 0.569158
7 41 -0.0443999 0.565398
7 42 -0.0343005 0.560682
7 43 -0.0399892 0.56289
7 44 -0.0641857 0.561658
7 45 -0.0943692 0.563742
7 46 -0.115611 0.569596
7 47 -0.12831 0.587762
7 48 -0.111412 0.598078
7 49 -0.0789338 0.590688
7 50 -0.0465029 0.589593
7 51 -0.0276332 0.577154
7 52 -0.0464342 0.573483
7 53 -0.071206 0.560783
7 54 -0.0963341 0.560235
7 55 -0.122381 0.558777
7 56 -0.138407 0.558433
7 57 -0.137959 0.568769
7 58 -0.125566 0.582533
7 59 -0.0907927 0.587223
7 60 -0.0469741 0.582694
7 61 -0.00770707 0.586064
7 62 0.0288281 0.580644
7 63 0.0473237 0.579904
7 64 0.0895805 0.582688
7 65 0.118328 0.56373
7 66 0.118374 0.546884
7 67 0.0724092 0.552516
7 68 -0.000159229 0.566522
7 69 -0.0637157 0.579969
7 70 -0.103062 0.588638

8 1 -0.11202 0.579029
8 2 -0.120444 0.566385
8 3 -0.0892029 0.554651
8 4 -0.0241191 0.556701
8 5 0.0843812 0.567186
8 6 0.243223 0.567288
8 7 0.502081 0.4987
8 8 1 7.30145e-08
8 9 0.469607 0.505328
8 10 0.25531 0.556042
8 11 0.131763 0.563292
8 12 0.065685 0.571666
8 13 0.0142801 0.578689
8 14 -0.0483073 0.584641
8 15 -0.0853652 0.594159
8 16 -0.0857432 0.589273
8 17 -0.070357 0.579598
8 18 -0.0497239 0.566248
8 19 -0.0345435 0.558813
8 20 -0.0323642 0.566102
8 21 -0.0301326 0.568989
8 22 -0.038893 0.557018
8 23 -0.0194287 0.553611
8 24 -0.0193339 0.566666
8 25 -0.0399982 0.581732
8 26 -0.0689852 0.583942
8 27 -0.0312432 0.582724
8 28 -0.0170007 0.572031
8 29 -0.0205881 0.571428
8 30 -0.0270684 0.569198
8 31 -0.0215527 0.57274
8 32 0.0171843 0.569712
8 33 0.109642 0.564677
8 34 0.223025 0.560663
8 35 0.360455 0.529497
8 36 0.208143 0.545017
8 37 0.127879 0.574391
8 38 0.0467278 0.585716
8 39 0.0152407 0.594071
8 40 0.020325 0.58148
8 41 0.0217308 0.569498
8 42 0.0224452 0.562287
8 43 0.0153338 0.564314
8 44 -0.0103426 0.565999
8 45 -0.0487151 0.564516
8 46 -0.0847768 0.567325
8 47 -0.116717 0.581773
8 48 -0.122598 0.595382
8 49 -0.106068 0.590038
8 50 -0.0731257 0.592112
8 51 -0.070352 0.579282
8 52 -0.0953095 0.56722
8 53 -0.123147 0.547049
8 54 -0.121414 0.556904
8 55 -0.128535 0.560895
8 56 -0.119378 0.566005
8 57 -0.0941019 0.583476
8 58 -0.0656351 0.593507
8 59 -0.0141206 0.5924
8 60 0.0355828 0.582574
8 61 0.0585273 0.580556
8 62 0.0796271 0.575618
8 63 0.0871644 0.578811
8 64 0.128089 0.57648
8 65 0.143509 0.562575
8 66 0.0814574 0.562643
8 67 -0.00515785 0.569474
8 68 -0.0821059 0.576678
8 69 -0.129331 0.584823
8 70 -0.13959 0.591531

9 1 -0.118947 0.57328
9 2 -0.131002 0.573133
9 3 -0.130377 0.561974
9 4 -0.0963519 0.557544
9 5 -0.0289996 0.562455
9 6 0.0667821 0.569543
9 7 0.207593 0.563185
9 8 0.469607 0.505328
9 9 1 7.28021e-08
9 10 0.484881 0.485522
9 11 0.304619 0.534466
9 12 0.190525 0.562448
9 13 0.107178 0.572181
9 14 0.0184476 0.57779
9 15 -0.0519654 0.587986
9 16 -0.0940659 0.590015
9 17 -0.111938 0.583372
9 18 -0.107019 0.567618
9 19 -0.092958 0.558953
9 20 -0.097467 0.555802
9 21 -0.100731 0.56178
9 22 -0.0997638 0.556159
9 23 -0.0512046 0.558936
9 24 -0.0462048 0.572838
9 25 -0.0694368 0.580125
9 26 -0.0872448 0.569315
9 27 -0.043513 0.572917
9 28 -0.0298986 0.572142
9 29 -0.0311419 0.574088
9 30 -0.0303524 0.574985
9 31 -0.00371713 0.577026
9 32 0.0739105 0.569912
9 33 0.222471 0.555617
9 34 0.353214 0.539247
9 35 0.361478 0.536731
9 36 0.216792 0.549087
9 37 0.156204 0.561746
9 38 0.0931513 0.57402
9 39 0.0908012 0.584507
9 40 0.111168 0.58216
9 41 0.112725 0.570206
9 42 0.0877858 0.565435
9 43 0.0643851 0.568461
9 44 0.028833 0.573932
9 45 -0.0149449 0.571709
9 46 -0.0620708 0.570532
9 47 -0.112883 0.567829
9 48 -0.142295 0.576656
9 49 -0.148672 0.576237
9 50 -0.125497 0.580849
9 51 -0.129822 0.575753
9 52 -0.147207 0.563531
9 53 -0.168698 0.544163
9 54 -0.138282 0.56061
9 55 -0.117976 0.566622
9 56 -0.0875391 0.576262
9 57 -0.0428082 0.586585
9 58 0.0135644 0.588014
9 59 0.0821903 0.582202
9 60 0.141465 0.568634
9 61 0.14201 0.569715
9 62 0.109664 0.574818
9 63 0.0961554 0.581353
9 64 0.120527 0.57555
9 65 0.100933 0.571366
9 66 -0.000365196 0.574915
9 67 -0.10247 0.577169
9 68 -0.161539 0.579259
9 69 -0.181868 0.584913
9 70 -0.166109 0.587309

10 1 -0.147803 0.569793
10 2 -0.166405 0.561994
10 3 -0.178785 0.55716
10 4 -0.159465 0.560408
10 5 -0.113149 0.567158
10 6 -0.0334117 0.577208
10 7 0.082857 0.574661
10 8 0.25531 0.556042
10 9 0.484881 0.485522
10 10 1 7.29423e-08
10 11 0.54439 0.467001
10 12 0.344436 0.539126
10 13 0.213972 0.565692
10 14 0.0817266 0.57763
10 15 -0.0129321 0.579558
10 16 -0.068101 0.579379
10 17 -0.0995517 0.576426
10 18 -0.111211 0.580606
10 19 -0.113558 0.580503
10 20 -0.129801 0.576118
10 21 -0.144914 0.568285
10 22 -0.149028 0.565184
10 23 -0.0957829 0.566797
10 24 -0.0895311 0.562322
10 25 -0.0953108 0.564313
10 26 -0.0760499 0.583135
10 27 -0.0335847 0.57998
10 28 -0.0158983 0.572734
10 29 -0.0250474 0.57128
10 30 -0.0269032 0.571186
10 31 -0.00261338 0.576022
10 32 0.0646426 0.583014
10 33 0.167515 0.575762
10 34 0.236507 0.561006
10 35 0.200517 0.565626
10 36 0.103275 0.574571
10 37 0.11001 0.578683
10 38 0.102777 0.578854
10 39 0.145224 0.572789
10 40 0.19016 0.563253
10 41 0.207619 0.566766
10 42 0.140248 0.573631
10 43 0.0910042 0.569665
10 44 0.0495292 0.570736
10 45 0.00568825 0.574656
10 46 -0.0380382 0.576232
10 47 -0.0885723 0.576158
10 48 -0.127853 0.571411
10 49 -0.147408 0.569172
10 50 -0.135655 0.578654
10 51 -0.135909 0.584372
10 52 -0.142614 0.57666
10 53 -0.150445 0.570736
10 54 -0.104899 0.577489
10 55 -0.0711268 0.576857
10 56 -0.0288916 0.578843
10 57 0.0307524 0.579008
10 58 0.105123 0.580217
10 59 0.198257 0.571876
10 60 0.285274 0.557942
10 61 0.267885 0.557766
10 62 0.173917 0.570189
10 63 0.100972 0.573092
10 64 0.0485502 0.578482
10 65 -0.00155047 0.583625
10 66 -0.0794722 0.581911
10 67 -0.156907 0.573853
10 68 -0.206848 0.562448
10 69 -0.22304 0.559408
10 70 -0.197643 0.560082

11 1 -0.143333 0.566043
11 2 -0.163204 0.558195
11 3 -0.181535 0.56057
11 4 -0.177087 0.567839
11 5 -0.14817 0.576197
11 6 -0.0933561 0.577305
11 7 -0.00603257 0.573334
11 8 0.131763 0.563292
11 9 0.304619 0.534466
11 10 0.54439 0.467001
11 11 1 7.317e-08
11 12 0.589176 0.437226
11 13 0.3553 0.531497
11 14 0.160937 0.569405
11 15 0.0332259 0.572655
11 16 -0.0567502 0.570432
11 17 -0.108427 0.568431
11 18 -0.130487 0.574882
11 19 -0.141605 0.578439
11 20 -0.168579 0.575308
11 21 -0.202391 0.563999
11 22 -0.21217 0.565266
11 23 -0.140719 0.573102
11 24 -0.125032 0.563971
11 25 -0.118735 0.563055
11 26 -0.0795678 0.582702
11 27 -0.0251464 0.580865
11 28 -0.00329021 0.578449
11 29 -0.0085811 0.577873
11 30 0.00235518 0.575436
11 31 0.0316942 0.579657
11 32 0.107195 0.583929
11 33 0.191882 0.573658
11 34 0.218218 0.558628
11 35 0.0943724 0.572448
11 36 0.0244969 0.580525
11 37 0.0478264 0.582061
11 38 0.0692288 0.578035
11 39 0.145631 0.564459
11 40 0.260731 0.547213
11 41 0.333784 0.5382
11 42 0.23574 0.560993
11 43 0.153221 0.569346
11 44 0.0839159 0.575633
11 45 0.0306801 0.579435
11 46 -0.0228348 0.582479
11 47 -0.0825071 0.579106
11 48 -0.148191 0.563783
11 49 -0.184621 0.559528
11 50 -0.18187 0.565975
11 51 -0.179601 0.570998
11 52 -0.176694 0.570208
11 53 -0.168566 0.572058
11 54 -0.101072 0.579783
11 55 -0.0484733 0.577346
11 56 0.0151713 0.573326
11 57 0.0958263 0.569501
11 58 0.189109 0.563243
11 59 0.278397 0.549319
11 60 0.318095 0.544909
11 61 0.249848 0.560401
11 62 0.128171 0.575416
11 63 0.0398652 0.576769
11 64 -0.0274878 0.579187
11 65 -0.0730607 0.581769
11 66 -0.124504 0.57642
11 67 -0.173111 0.567576
11 68 -0.20189 0.558314
11 69 -0.208936 0.553005
11 70 -0.178978 0.559165

12 1 -0.130133 0.56607
12 2 -0.144332 0.55873
12 3 -0.156967 0.561816
12 4 -0.156333 0.562847
12 5 -0.137947 0.566334
12 6 -0.10095 0.567865
12 7 -0.0396215 0.569856
12 8 0.065685 0.571666
12 9 0.190525 0.562448
12 10 0.344436 0.539126
12 11 0.589176 0.437226
12 12 1 7.29646e-08
12 13 0.458411 0.508584
12 14 0.209985 0.567542
12 15 0.0548582 0.577787
12 16 -0.0521724 0.582946
12 17 -0.105647 0.581618
12 18 -0.131963 0.582591
12 19 -0.145109 0.579163
12 20 -0.174549 0.569609
12 21 -0.20957 0.553003
12 22 -0.224962 0.554266
12 23 -0.153558 0.564041
12 24 -0.140543 0.562652
12 25 -0.13196 0.558346
12 26 -0.0826714 0.5746
12 27 -0.026141 0.581479
12 28 -0.00941695 0.579669
12 29 -0.0167398 0.58079
12 30 -0.00839369 0.573566
12 31 0.0191071 0.577288
12 32 0.0936756 0.582242
12 33 0.154408 0.578362
12 34 0.154304 0.578959
12 35 0.0215624 0.583151
12 36 -0.0245622 0.580085
12 37 0.0243014 0.575267
12 38 0.0815689 0.568677
12 39 0.187085 0.555911
12 40 0.337853 0.529028
12 41 0.477376 0.496329
12 42 0.328867 0.538568
12 43 0.199279 0.561327
12 44 0.103621 0.57288
12 45 0.0378836 0.581112
12 46 -0.0158936 0.581976
12 47 -0.0773801 0.570018
12 48 -0.146703 0.558892
12 49 -0.188116 0.56001
12 50 -0.18179 0.573816
12 51 -0.184284 0.580381
12 52 -0.183003 0.578229
12 53 -0.17071 0.569474
12 54 -0.0979262 0.578887
12 55 -0.0292987 0.580172
12 56 0.0301987 0.577833
12 57 0.0991507 0.57351
12 58 0.174498 0.567991
12 59 0.232183 0.563435
12 60 0.257289 0.565706
12 61 0.192947 0.577066
12 62 0.0965445 0.582586
12 63 0.0157532 0.582955
12 64 -0.0561447 0.578563
12 65 -0.105832 0.581277
12 66 -0.144385 0.581425
12 67 -0.168774 0.581527
12 68 -0.174525 0.57893
12 69 -0.17223 0.575813
12 70 -0.151016 0.575628

13 1 -0.0688669 0.569364
13 2 -0.0718108 0.561145
13 3 -0.0835248 0.56859
13 4 -0.0897302 0.57711
13 5 -0.0870622 0.584132
13 6 -0.075465 0.584975
13 7 -0.0491109 0.578814
13 8 0.0142801 0.578689
13 9 0.107178 0.572181
13 10 0.213972 0.565692
13 11 0.3553 0.531497
13 12 0.458411 0.508584
13 13 1 7.30631e-08
13 14 0.499408 0.486821
13 15 0.218747 0.564212
13 16 0.0542598 0.578268
13 17 -0.032703 0.573837
13 18 -0.0900459 0.5727
13 19 -0.123304 0.566499
13 20 -0.145845 0.563937
13 21 -0.167099 0.550264
13 22 -0.182369 0.560589
13 23 -0.122822 0.572483
13 24 -0.114232 0.56989
13 25 -0.113825 0.573801
13 26 -0.0790261 0.576195
13 27 -0.0454883 0.590243
13 28 -0.0377859 0.588281
13 29 -0.024614 0.586857
13 30 0.0031408 0.58093
13 31 0.0520475 0.577791
13 32 0.105744 0.569731
13 33 0.137605 0.565249
13 34 0.107701 0.5707
13 35 -0.0112941 0.575973
13 36 -0.0401301 0.574257
13 37 -0.0118642 0.570812
13 38 0.0162337 0.568922
13 39 0.0789456 0.562786
13 40 0.164434 0.558094
13 41 0.241683 0.555761
13 42 0.145289 0.562213
13 43 0.0743181 0.565835
13 44 0.0214064 0.575874
13 45 -0.0102008 0.584096
13 46 -0.0360349 0.588797
13 47 -0.0738937 0.584013
13 48 -0.128215 0.573688
13 49 -0.164221 0.570529
13 50 -0.157325 0.582207
13 51 -0.151398 0.577646
13 52 -0.15723 0.579909
13 53 -0.149881 0.569317
13 54 -0.0693015 0.574855
13 55 0.0019257 0.573062
13 56 0.0351991 0.565963
13 57 0.0508821 0.565
13 58 0.0723175 0.572407
13 59 0.0988871 0.578381
13 60 0.128144 0.589211
13 61 0.0957102 0.595129
13 62 0.0350776 0.591531
13 63 -0.012936 0.589849
13 64 -0.058166 0.583195
13 65 -0.0905574 0.579954
13 66 -0.111157 0.575009
13 67 -0.115803 0.575351
13 68 -0.108155 0.577209
13 69 -0.0976711 0.578101
13 70 -0.0777003 0.586469

14 1 -0.0282352 0.575204
14 2 -0.0167687 0.56393
14 3 -0.0206865 0.571127
14 4 -0.0308071 0.580711
14 5 -0.0447055 0.593202
14 6 -0.0611621 0.594505
14 7 -0.072015 0.588804
14 8 -0.0483073 0.584641
14 9 0.0184476 0.57779
14 10 0.0817266 0.57763
14 11 0.160937 0.569405
14 12 0.209985 0.567542
14 13 0.499408 0.486821
14 14 1 7.28988e-08
14 15 0.522206 0.470945
14 16 0.226699 0.555104
14 17 0.0811861 0.56639
14 18 -0.0219742 0.565422
14 19 -0.0900781 0.558502
14 20 -0.125038 0.558733
14 21 -0.149708 0.549899
14 22 -0.160595 0.559869
14 23 -0.10785 0.572232
14 24 -0.0964285 0.576771
14 25 -0.103959 0.581398
14 26 -0.0763815 0.575159
14 27 -0.063044 0.588746
14 28 -0.0537946 0.588774
14 29 -0.021302 0.583001
14 30 0.0396296 0.579719
14 31 0.0860497 0.568662
14 32 0.122758 0.55535
14 33 0.121124 0.55525
14 34 0.0542807 0.570373
14 35 -0.0558569 0.574421
14 36 -0.0740478 0.57046
14 37 -0.0463543 0.57463
14 38 -0.0269167 0.569808
14 39 0.0111018 0.566312
14 40 0.063501 0.564817
14 41 0.11432 0.564618
14 42 0.0562136 0.56043
14 43 0.0187622 0.563354
14 44 -0.00951337 0.571058
14 45 -0.0242778 0.576094
14 46 -0.0423995 0.583858
14 47 -0.0741122 0.590689
14 48 -0.122249 0.586981
14 49 -0.151088 0.578525
14 50 -0.143062 0.58287
14 51 -0.140366 0.57185
14 52 -0.145839 0.575517
14 53 -0.141118 0.563436
14 54 -0.0712173 0.567475
14 55 -0.013182 0.565941
14 56 0.00893863 0.562633
14 57 0.0147017 0.566709
14 58 0.0213781 0.578484
14 59 0.0350558 0.587289
14 60 0.065635 0.589354
14 61 0.0498497 0.594986
14 62 0.00132005 0.589075
14 63 -0.0338684 0.585165
14 64 -0.0718069 0.582024
14 65 -0.100192 0.573359
14 66 -0.105957 0.565312
14 67 -0.0951203 0.564098
14 68 -0.0655605 0.570863
14 69 -0.0433269 0.580264
14 70 -0.0260439 0.588923

15 1 -0.00191284 0.57836
15 2 0.0232278 0.572756
15 3 0.0316974 0.569091
15 4 0.0251526 0.571945
15 5 0.00624594 0.580602
15 6 -0.0301461 0.589839
15 7 -0.0700896 0.591847
15 8 -0.0853652 0.594159
15 9 -0.0519654 0.587986
15 10 -0.0129321 0.579558
15 11 0.0332259 0.572655
15 12 0.0548582 0.577787
15 13 0.218747 0.564212
15 14 0.522206 0.470945
15 15 1 7.30696e-08
15 16 0.538891 0.459899
15 17 0.267353 0.547202
15 18 0.0877679 0.558376
15 19 -0.0268208 0.552607
15 20 -0.090883 0.553749
15 21 -0.128959 0.550993
15 22 -0.144939 0.551588
15 23 -0.0991601 0.560504
15 24 -0.0841557 0.578743
15 25 -0.09196 0.584419
15 26 -0.0710724 0.570518
15 27 -0.0565358 0.582646
15 28 -0.0260504 0.582614
15 29 0.0355132 0.57516
15 30 0.0921813 0.568359
15 31 0.115243 0.5576
15 32 0.118718 0.548765
15 33 0.0822109 0.562795
15 34 -0.00933217 0.582266
15 35 -0.0919403 0.58143
15 36 -0.106717 0.566111
15 37 -0.0819519 0.57371
15 38 -0.0656033 0.570336
15 39 -0.0416429 0.574102
15 40 -0.0129952 0.571392
15 41 0.0245326 0.568067
15 42 -0.0112796 0.558859
15 43 -0.0195421 0.560905
15 44 -0.0276892 0.565581
15 45 -0.0337149 0.568907
15 46 -0.0508571 0.574327
15 47 -0.0799808 0.585496
15 48 -0.12478 0.592018
15 49 -0.148298 0.584016
15 50 -0.136888 0.580646
15 51 -0.133705 0.573129
15 52 -0.139973 0.571862
15 53 -0.127331 0.557474
15 54 -0.0845267 0.561389
15 55 -0.0432911 0.562525
15 56 -0.0230053 0.570752
15 57 -0.0217784 0.580291
15 58 -0.0207262 0.583379
15 59 -0.010908 0.585519
15 60 0.0189887 0.583107
15 61 0.0128232 0.586589
15 62 -0.0237884 0.581524
15 63 -0.0511652 0.585042
15 64 -0.0790839 0.580079
15 65 -0.106819 0.567666
15 66 -0.0996163 0.562608
15 67 -0.0653253 0.568258
15 68 -0.0233 0.577179
15 69 0.0111395 0.59016
15 70 0.0234928 0.598642

16 1 0.00590331 0.581173
16 2 0.0378433 0.577269
16 3 0.0587266 0.567833
16 4 0.0620281 0.56281
16 5 0.0489328 0.56588
16 6 0.0114263 0.575576
16 7 -0.0414137 0.58618
16 8 -0.0857432 0.589273
16 9 -0.0940659 0.590015
16 10 -0.068101 0.579379
16 11 -0.0567502 0.570432
16 12 -0.0521724 0.582946
16 13 0.0542598 0.578268
16 14 0.226699 0.555104
16 15 0.538891 0.459899
16 16 1 7.28269e-08
16 17 0.573687 0.446548
16 18 0.2534 0.553187
16 19 0.0591293 0.566158
16 20 -0.0330903 0.5627
16 21 -0.0846845 0.556068
16 22 -0.122075 0.552984
16 23 -0.0855592 0.556794
16 24 -0.0581285 0.576548
16 25 -0.0579659 0.573011
16 26 -0.0411079 0.56659
16 27 -0.0117929 0.57619
16 28 0.050287 0.573112
16 29 0.118587 0.563323
16 30 0.119595 0.550172
16 31 0.111479 0.551898
16 32 0.0813596 0.56318
16 33 0.0153567 0.580498
16 34 -0.0594289 0.596127
16 35 -0.107349 0.585511
16 36 -0.126174 0.569315
16 37 -0.111505 0.569195
16 38 -0.0972051 0.569525
16 39 -0.087717 0.576809
16 40 -0.0754651 0.576254
16 41 -0.0463196 0.579955
16 42 -0.060915 0.566516
16 43 -0.049406 0.563317
16 44 -0.0458933 0.563928
16 45 -0.0502194 0.565292
16 46 -0.0654885 0.565452
16 47 -0.0943996 0.568589
16 48 -0.129167 0.577519
16 49 -0.144922 0.580313
16 50 -0.132011 0.580379
16 51 -0.122309 0.583856
16 52 -0.116758 0.58376
16 53 -0.0990653 0.567566
16 54 -0.0840265 0.564091
16 55 -0.0630412 0.574446
16 56 -0.0549678 0.582456
16 57 -0.057521 0.589493
16 58 -0.0528345 0.590734
16 59 -0.045468 0.587321
16 60 -0.0273478 0.582737
16 61 -0.0240447 0.583336
16 62 -0.0445591 0.577749
16 63 -0.0686205 0.581569
16 64 -0.092553 0.575248
16 65 -0.103159 0.570392
16 66 -0.0776569 0.575489
16 67 -0.0264442 0.583738
16 68 0.021731 0.591719
16 69 0.0531598 0.596357
16 70 0.0571804 0.596489

17 1 0.0112354 0.577689
17 2 0.0445686 0.578174
17 3 0.0697827 0.572667
17 4 0.080623 0.5636
17 5 0.0737775 0.559485
17 6 0.0388289 0.565316
17 7 -0.0154924 0.574355
17 8 -0.070357 0.579598
17 9 -0.111938 0.583372
17 10 -0.0995517 0.576426
17 11 -0.108427 0.568431
17 12 -0.105647 0.581618
17 13 -0.032703 0.573837
17 14 0.0811861 0.56639
17 15 0.267353 0.547202
17 16 0.573687 0.446548
17 17 1 7.32303e-08
17 18 0.520629 0.466944
17 19 0.203146 0.56245
17 20 0.0511489 0.568309
17 21 -0.0268245 0.565694
17 22 -0.0816679 0.562049
17 23 -0.0611728 0.564156
17 24 -0.0175294 0.578635
17 25 0.00072508 0.567093
17 26 0.0145445 0.567083
17 27 0.0554978 0.571586
17 28 0.0995325 0.565316
17 29 0.107771 0.55272
17 30 0.0948132 0.549555
17 31 0.0710845 0.560316
17 32 0.0263518 0.574283
17 33 -0.0363586 0.590875
17 34 -0.0839187 0.598681
17 35 -0.11188 0.58723
17 36 -0.134177 0.573928
17 37 -0.136233 0.569947
17 38 -0.12481 0.568669
17 39 -0.118077 0.570741
17 40 -0.10602 0.575472
17 41 -0.0735661 0.584727
17 42 -0.0666282 0.576075
17 43 -0.0520619 0.571896
17 44 -0.0541281 0.567545
17 45 -0.0554953 0.568677
17 46 -0.0712016 0.566278
17 47 -0.0996339 0.556777
17 48 -0.125823 0.56008
17 49 -0.136933 0.571026
17 50 -0.116609 0.575827
17 51 -0.098028 0.586452
17 52 -0.0901728 0.589628
17 53 -0.0665284 0.582653
17 54 -0.0677712 0.575318
17 55 -0.0716088 0.585617
17 56 -0.0735373 0.589089
17 57 -0.077675 0.591855
17 58 -0.0725425 0.58537
17 59 -0.0707754 0.57842
17 60 -0.0606225 0.575551
17 61 -0.0574543 0.577215
17 62 -0.0701938 0.575334
17 63 -0.087606 0.576691
17 64 -0.102485 0.568229
17 65 -0.0974593 0.571544
17 66 -0.0561598 0.58232
17 67 0.0078066 0.593697
17 68 0.0589815 0.595036
17 69 0.0846943 0.593295
17 70 0.0773508 0.583808

18 1 0.0004101 0.575427
18 2 0.0307799 0.573219
18 3 0.0598422 0.573867
18 4 0.0772482 0.567932
18 5 0.0769616 0.563546
18 6 0.0522394 0.562479
18 7 0.00763998 0.566272
18 8 -0.0497239 0.566248
18 9 -0.107019 0.567618
18 10 -0.111211 0.580606
18 11 -0.130487 0.574882
18 12 -0.131963 0.582591
18 13 -0.0900459 0.5727
18 14 -0.0219742 0.565422
18 15 0.0877679 0.558376
18 16 0.2534 0.553187
18 17 0.520629 0.466944
18 18 1 7.27443e-08
18 19 0.529223 0.475217
18 20 0.220175 0.571481
18 21 0.0718711 0.579748
18 22 -0.0153028 0.580344
18 23 -0.0299699 0.574395
18 24 0.0355785 0.569628
18 25 0.0941687 0.551048
18 26 0.103078 0.573909
18 27 0.101429 0.570403
18 28 0.095235 0.558243
18 29 0.0921599 0.556159
18 30 0.0594715 0.562858
18 31 0.0291804 0.575279
18 32 -0.0184263 0.592648
18 33 -0.0677632 0.599543
18 34 -0.0914103 0.590979
18 35 -0.096552 0.583041
18 36 -0.120192 0.583534
18 37 -0.143706 0.573895
18 38 -0.137747 0.573636
18 39 -0.13974 0.564838
18 40 -0.12357 0.574007
18 41 -0.0894914 0.595815
18 42 -0.0630342 0.592854
18 43 -0.0480886 0.582232
18 44 -0.0608677 0.577422
18 45 -0.0656273 0.57415
18 46 -0.0751862 0.571033
18 47 -0.0945578 0.558148
18 48 -0.112726 0.549644
18 49 -0.112268 0.558653
18 50 -0.0852762 0.570046
18 51 -0.0564136 0.590597
18 52 -0.040453 0.595182
18 53 -0.0203378 0.596284
18 54 -0.0471358 0.590382
18 55 -0.0723274 0.592385
18 56 -0.0829481 0.590757
18 57 -0.0873658 0.583994
18 58 -0.0851161 0.578061
18 59 -0.0811583 0.577251
18 60 -0.0805386 0.580013
18 61 -0.0789559 0.575603
18 62 -0.0881322 0.574588
18 63 -0.10386 0.566842
18 64 -0.10951 0.564538
18 65 -0.0817958 0.579032
18 66 -0.0240435 0.596544
18 67 0.0415 0.597652
18 68 0.0842327 0.58725
18 69 0.0983479 0.579322
18 70 0.0793555 0.564717

19 1 -0.00410196 0.57385
19 2 0.0159694 0.573279
19 3 0.0392516 0.577035
19 4 0.0570826 0.575889
19 5 0.0636031 0.569291
19 6 0.0506852 0.562818
19 7 0.0163782 0.559927
19 8 -0.0345435 0.558813
19 9 -0.092958 0.558953
19 10 -0.113558 0.580503
19 11 -0.141605 0.578439
19 12 -0.145109 0.579163
19 13 -0.123304 0.566499
19 14 -0.0900781 0.558502
19 15 -0.0268208 0.552607
19 16 0.0591293 0.566158
19 17 0.203146 0.56245
19 18 0.529223 0.475217
19 19 1 7.25646e-08
19 20 0.496318 0.500127
19 21 0.220189 0.577178
19 22 0.0780421 0.591816
19 23 0.011729 0.585532
19 24 0.10436 0.564288
19 25 0.186936 0.538166
19 26 0.140942 0.578892
19 27 0.129613 0.561656
19 28 0.0711432 0.559144
19 29 0.0445252 0.569841
19 30 0.00491089 0.577068
19 31 -0.0176094 0.58558
19 32 -0.0471949 0.601903
19 33 -0.0801472 0.599563
19 34 -0.0814858 0.583165
19 35 -0.0699308 0.578211
19 36 -0.0881239 0.586965
19 37 -0.124633 0.579579
19 38 -0.131354 0.578615
19 39 -0.144288 0.568607
19 40 -0.133072 0.575794
19 41 -0.107109 0.596039
19 42 -0.0715294 0.600781
19 43 -0.06365 0.589672
19 44 -0.0748418 0.579751
19 45 -0.0752223 0.578332
19 46 -0.0784314 0.57343
19 47 -0.0800645 0.559348
19 48 -0.0837813 0.54596
19 49 -0.0694567 0.553491
19 50 -0.034027 0.563906
19 51 0.00479841 0.585437
19 52 0.0173017 0.588448
19 53 0.0338329 0.599113
19 54 -0.0177097 0.599682
19 55 -0.0647945 0.597242
19 56 -0.0821738 0.589598
19 57 -0.0911151 0.578316
19 58 -0.0979182 0.573034
19 59 -0.0990505 0.57379
19 60 -0.103584 0.575253
19 61 -0.0989309 0.568312
19 62 -0.0993323 0.569311
19 63 -0.104876 0.562519
19 64 -0.0928663 0.568672
19 65 -0.0479583 0.586214
19 66 0.00684486 0.599763
19 67 0.063737 0.595201
19 68 0.0965893 0.579714
19 69 0.0964639 0.56686
19 70 0.0747444 0.550027

20 1 0.00130501 0.576311
20 2 0.00848475 0.572756
20 3 0.0246711 0.574737
20 4 0.0389955 0.577507
20 5 0.0470684 0.577356
20 6 0.0395258 0.574365
20 7 0.017118 0.570757
20 8 -0.0323642 0.566102
20 9 -0.097467 0.555802
20 10 -0.129801 0.576118
20 11 -0.168579 0.575308
20 12 -0.174549 0.569609
20 13 -0.145845 0.563937
20 14 -0.125038 0.558733
20 15 -0.090883 0.553749
20 16 -0.0330903 0.5627
20 17 0.0511489 0.568309
20 18 0.220175 0.571481
20 19 0.496318 0.500127
20 20 1 7.28509e-08
20 21 0.502911 0.494745
20 22 0.252007 0.573738
20 23 0.105181 0.582701
20 24 0.21807 0.545926
20 25 0.300574 0.519143
20 26 0.165676 0.578838
20 27 0.146081 0.563106
20 28 0.0533908 0.566097
20 29 -0.00383644 0.573043
20 30 -0.045328 0.577115
20 31 -0.0604477 0.586301
20 32 -0.0815724 0.598447
20 33 -0.0996804 0.590266
20 34 -0.0872635 0.572359
20 35 -0.0456357 0.573391
20 36 -0.0534786 0.584531
20 37 -0.100434 0.58302
20 38 -0.117707 0.585137
20 39 -0.149637 0.574932
20 40 -0.153427 0.57444
20 41 -0.134696 0.58563
20 42 -0.101543 0.596735
20 43 -0.0984594 0.587977
20 44 -0.111737 0.579444
20 45 -0.118658 0.574332
20 46 -0.111578 0.573016
20 47 -0.100509 0.571452
20 48 -0.0561161 0.561639
20 49 -0.012027 0.559557
20 50 0.039571 0.565286
20 51 0.0927847 0.573359
20 52 0.0911599 0.573756
20 53 0.0981139 0.58841
20 54 0.0152741 0.597293
20 55 -0.0528258 0.593412
20 56 -0.0913024 0.578361
20 57 -0.119812 0.568224
20 58 -0.138445 0.565854
20 59 -0.138337 0.571691
20 60 -0.135507 0.571709
20 61 -0.12734 0.565644
20 62 -0.112624 0.566832
20 63 -0.0961947 0.557897
20 64 -0.0660492 0.573934
20 65 -0.00965105 0.585624
20 66 0.0438456 0.592012
20 67 0.0910141 0.580812
20 68 0.111813 0.566503
20 69 0.1015 0.557122
20 70 0.075323 0.547389

21 1 0.0140245 0.577296
21 2 0.00656383 0.58109
21 3 0.015458 0.580855
21 4 0.0235405 0.578725
21 5 0.0260354 0.572295
21 6 0.0259639 0.570246
21 7 0.00998282 0.567341
21 8 -0.0301326 0.568989
21 9 -0.100731 0.56178
21 10 -0.144914 0.568285
21 11 -0.202391 0.563999
21 12 -0.20957 0.553003
21 13 -0.167099 0.550264
21 14 -0.149708 0.549899
21 15 -0.128959 0.550993
21 16 -0.0846845 0.556068
21 17 -0.0268245 0.565694
21 18 0.0718711 0.579748
21 19 0.220189 0.577178
21 20 0.502911 0.494745
21 21 1 7.2896e-08
21 22 0.542109 0.472955
21 23 0.291233 0.548635
21 24 0.340176 0.509624
21 25 0.357525 0.510752
21 26 0.166471 0.581852
21 27 0.0993739 0.564467
21 28 -0.000681622 0.566919
21 29 -0.0514865 0.575392
21 30 -0.0752996 0.583842
21 31 -0.0807402 0.589614
21 32 -0.0949293 0.592323
21 33 -0.110003 0.578163
21 34 -0.0902173 0.565511
21 35 -0.024601 0.572497
21 36 -0.0086199 0.581397
21 37 -0.0592451 0.584924
21 38 -0.0924539 0.588083
21 39 -0.144211 0.583024
21 40 -0.172743 0.578344
21 41 -0.169088 0.570078
21 42 -0.143836 0.58899
21 43 -0.143366 0.587855
21 44 -0.154571 0.5818
21 45 -0.159086 0.570327
21 46 -0.139041 0.566395
21 47 -0.10675 0.569867
21 48 -0.00018765 0.56677
21 49 0.0824516 0.561669
21 50 0.153538 0.549671
21 51 0.206158 0.543018
21 52 0.169412 0.549256
21 53 0.108732 0.578749
21 54 0.011913 0.593445
21 55 -0.0584733 0.58927
21 56 -0.117407 0.575006
21 57 -0.158845 0.565496
21 58 -0.175562 0.561371
21 59 -0.174418 0.560675
21 60 -0.164549 0.558447
21 61 -0.147874 0.549278
21 62 -0.115439 0.558056
21 63 -0.0762493 0.557534
21 64 -0.0238398 0.573674
21 65 0.0365457 0.581806
21 66 0.0837465 0.581445
21 67 0.11408 0.572223
21 68 0.117934 0.561533
21 69 0.102365 0.555266
21 70 0.0769176 0.549479

22 1 0.0245817 0.575323
22 2 0.00229549 0.578404
22 3 -0.00196503 0.586705
22 4 -0.00579791 0.590131
22 5 -0.011396 0.586236
22 6 -0.00730522 0.574684
22 7 -0.0114012 0.564946
22 8 -0.038893 0.557018
22 9 -0.0997638 0.556159
22 10 -0.149028 0.565184
22 11 -0.21217 0.565266
22 12 -0.224962 0.554266
22 13 -0.182369 0.560589
22 14 -0.160595 0.559869
22 15 -0.144939 0.551588
22 16 -0.122075 0.552984
22 17 -0.0816679 0.562049
22 18 -0.0153028 0.580344
22 19 0.0780421 0.591816
22 20 0.252007 0.573738
22 21 0.542109 0.472955
22 22 1 7.29195e-08
22 23 0.578305 0.456047
22 24 0.451118 0.485476
22 25 0.299374 0.537744
22 26 0.0952884 0.581526
22 27 -0.0116547 0.575506
22 28 -0.0678909 0.578388
22 29 -0.0784842 0.578991
22 30 -0.0789904 0.583914
22 31 -0.0785087 0.585495
22 32 -0.0935363 0.583209
22 33 -0.105915 0.576858
22 34 -0.0779135 0.565015
22 35 -0.000535202 0.56864
22 36 0.0370053 0.581965
22 37 -0.0101539 0.581834
22 38 -0.0454802 0.57866
22 39 -0.107821 0.567106
22 40 -0.163324 0.565737
22 41 -0.186286 0.5654
22 42 -0.170626 0.578337
22 43 -0.164534 0.582842
22 44 -0.157108 0.581863
22 45 -0.144315 0.579302
22 46 -0.10718 0.579232
22 47 -0.0542358 0.575856
22 48 0.0821399 0.557698
22 49 0.203919 0.548185
22 50 0.254739 0.535225
22 51 0.24984 0.538941
22 52 0.170309 0.561405
22 53 0.0683263 0.591116
22 54 -0.0202225 0.589868
22 55 -0.0843239 0.580989
22 56 -0.135081 0.569275
22 57 -0.167733 0.554629
22 58 -0.181063 0.550777
22 59 -0.177138 0.55372
22 60 -0.165656 0.560898
22 61 -0.13978 0.56162
22 62 -0.0999014 0.568022
22 63 -0.0444368 0.567042
22 64 0.0214149 0.574642
22 65 0.0772961 0.578783
22 66 0.108645 0.577034
22 67 0.117527 0.570045
22 68 0.105685 0.56067
22 69 0.0848201 0.554132
22 70 0.0640544 0.552594

23 1 0.00230342 0.575393
23 2 -0.0201585 0.577471
23 3 -0.0308735 0.592143
23 4 -0.0391553 0.597371
23 5 -0.0414922 0.592199
23 6 -0.0271363 0.578971
23 7 -0.0167558 0.56562
23 8 -0.0194287 0.553611
23 9 -0.0512046 0.558936
23 10 -0.0957829 0.566797
23 11 -0.140719 0.573102
23 12 -0.153558 0.564041
23 13 -0.122822 0.572483
23 14 -0.10785 0.572232
23 15 -0.0991601 0.560504
23 16 -0.0855592 0.556794
23 17 -0.0611728 0.564156
23 18 -0.0299699 0.574395
23 19 0.011729 0.585532
23 20 0.105181 0.582701
23 21 0.291233 0.548635
23 22 0.578305 0.456047
23 23 1 7.26474e-08
23 24 0.563998 0.463889
23 25 0.270523 0.5461
23 26 0.0571703 0.567788
23 27 -0.0521343 0.577729
23 28 -0.0805527 0.584301
23 29 -0.0679757 0.578835
23 30 -0.0481535 0.580969
23 31 -0.0383994 0.573903
23 32 -0.0434008 0.573048
23 33 -0.0495879 0.575271
23 34 -0.0314381 0.564024
23 35 0.0222759 0.567381
23 36 0.0538284 0.584626
23 37 0.0196447 0.578211
23 38 -0.0120167 0.57121
23 39 -0.0613643 0.555779
23 40 -0.102718 0.56004
23 41 -0.126195 0.567768
23 42 -0.121831 0.575925
23 43 -0.110283 0.581491
23 44 -0.0894121 0.583125
23 45 -0.0667184 0.585836
23 46 -0.0510786 0.58559
23 47 -0.0423835 0.577097
23 48 0.0330822 0.559588
23 49 0.120623 0.559875
23 50 0.13607 0.552442
23 51 0.0886238 0.564035
23 52 0.0207111 0.581645
23 53 -0.0422196 0.598122
23 54 -0.0673518 0.583463
23 55 -0.0858095 0.57563
23 56 -0.0989913 0.568496
23 57 -0.108005 0.554696
23 58 -0.112736 0.551356
23 59 -0.111581 0.553431
23 60 -0.11326 0.566413
23 61 -0.0982919 0.571823
23 62 -0.0684478 0.577181
23 63 -0.0282061 0.574737
23 64 0.0254947 0.570541
23 65 0.0663476 0.573346
23 66 0.0796273 0.572676
23 67 0.0784635 0.56752
23 68 0.0571222 0.562567
23 69 0.0343092 0.555812
23 70 0.0187514 0.555275

24 1 -0.0304308 0.576736
24 2 -0.0498025 0.582097
24 3 -0.0573942 0.588954
24 4 -0.0553767 0.589013
24 5 -0.0470295 0.584781
24 6 -0.0259554 0.578342
24 7 -0.0149723 0.574057
24 8 -0.0193339 0.566666
24 9 -0.0462048 0.572838
24 10 -0.0895311 0.562322
24 11 -0.125032 0.563971
24 12 -0.140543 0.562652
24 13 -0.114232 0.56989
24 14 -0.0964285 0.576771
24 15 -0.0841557 0.578743
24 16 -0.0581285 0.576548
24 17 -0.0175294 0.578635
24 18 0.0355785 0.569628
24 19 0.10436 0.564288
24 20 0.21807 0.545926
24 21 0.340176 0.509624
24 22 0.451118 0.485476
24 23 0.563998 0.463889
24 24 1 7.31571e-08
24 25 0.522016 0.465868
24 26 0.212051 0.539963
24 27 0.0531324 0.571494
24 28 -0.0345528 0.581557
24 29 -0.0551769 0.573103
24 30 -0.052786 0.571312
24 31 -0.0438178 0.563176
24 32 -0.0399175 0.556081
24 33 -0.0457294 0.566408
24 34 -0.0330508 0.573238
24 35 0.0067291 0.575668
24 36 0.023478 0.580004
24 37 -0.0130113 0.571614
24 38 -0.042444 0.563184
24 39 -0.0807633 0.555244
24 40 -0.105125 0.557467
24 41 -0.110327 0.562909
24 42 -0.0964061 0.563564
24 43 -0.0802049 0.574016
24 44 -0.0636751 0.575249
24 45 -0.0461255 0.575494
24 46 -0.0454241 0.576581
24 47 -0.0736619 0.572022
24 48 -0.032297 0.571782
24 49 -0.00222511 0.579394
24 50 -0.0102752 0.566193
24 51 -0.00999994 0.563674
24 52 -0.0456107 0.581476
24 53 -0.0392739 0.589901
24 54 -0.0311514 0.569376
24 55 -0.0616998 0.568996
24 56 -0.0846271 0.572755
24 57 -0.0974111 0.568224
24 58 -0.0979475 0.559515
24 59 -0.096623 0.556053
24 60 -0.100663 0.562689
24 61 -0.102299 0.573023
24 62 -0.0854822 0.575025
24 63 -0.0576808 0.580094
24 64 -0.0142353 0.568754
24 65 0.0301557 0.566407
24 66 0.0536959 0.565341
24 67 0.0563178 0.569678
24 68 0.0437813 0.571081
24 69 0.0193454 0.573008
24 70 0.00646035 0.57493

25 1 -0.0482042 0.574346
25 2 -0.063088 0.573989
25 3 -0.0642461 0.577529
25 4 -0.0538927 0.580594
25 5 -0.0437298 0.58597
25 6 -0.0310698 0.586286
25 7 -0.0291861 0.585233
25 8 -0.0399982 0.581732
25 9 -0.0694368 0.580125
25 10 -0.0953108 0.564313
25 11 -0.118735 0.563055
25 12 -0.13196 0.558346
25 13 -0.113825 0.573801
25 14 -0.103959 0.581398
25 15 -0.09196 0.584419
25 16 -0.0579659 0.573011
25 17 0.00072508 0.567093
25 18 0.0941687 0.551048
25 19 0.186936 0.538166
25 20 0.300574 0.519143
25 21 0.357525 0.510752
25 22 0.299374 0.537744
25 23 0.270523 0.5461
25 24 0.522016 0.465868
25 25 1 7.32084e-08
25 26 0.490763 0.471463
25 27 0.244548 0.557409
25 28 0.0483753 0.586327
25 29 -0.0361844 0.584819
25 30 -0.0652936 0.58655
25 31 -0.0710723 0.577607
25 32 -0.0717997 0.558081
25 33 -0.079868 0.551184
25 34 -0.0681683 0.560926
25 35 -0.0352974 0.572415
25 36 -0.025154 0.565104
25 37 -0.0608832 0.566528
25 38 -0.0792813 0.567401
25 39 -0.109473 0.572293
25 40 -0.11579 0.570717
25 41 -0.102692 0.554073
25 42 -0.0663239 0.560123
25 43 -0.0545518 0.574371
25 44 -0.044129 0.582295
25 45 -0.0307221 0.581776
25 46 -0.0384688 0.582781
25 47 -0.0580429 0.587003
25 48 -0.0447762 0.595587
25 49 -0.0406996 0.588202
25 50 -0.0545101 0.580699
25 51 -0.0187839 0.560531
25 52 -0.0189267 0.559591
25 53 0.0333647 0.556657
25 54 0.0482945 0.559604
25 55 0.00124982 0.557475
25 56 -0.0452725 0.559948
25 57 -0.0710105 0.565348
25 58 -0.076001 0.569352
25 59 -0.0809261 0.56918
25 60 -0.0893791 0.568401
25 61 -0.097863 0.573904
25 62 -0.0915833 0.578212
25 63 -0.0848342 0.58311
25 64 -0.0565066 0.580485
25 65 -0.0172063 0.57271
25 66 0.0173444 0.559006
25 67 0.0333196 0.558837
25 68 0.0314011 0.565927
25 69 0.0161682 0.575944
25 70 0.00480711 0.58954

26 1 -0.0634345 0.576251
26 2 -0.0680764 0.567311
26 3 -0.068037 0.565486
26 4 -0.0633013 0.571699
26 5 -0.0571368 0.581907
26 6 -0.0542553 0.584881
26 7 -0.0600351 0.584416
26 8 -0.0689852 0.583942
26 9 -0.0872448 0.569315
26 10 -0.0760499 0.583135
26 11 -0.0795678 0.582702
26 12 -0.0826714 0.5746
26 13 -0.0790261 0.576195
26 14 -0.0763815 0.575159
26 15 -0.0710724 0.570518
26 16 -0.0411079 0.56659
26 17 0.0145445 0.567083
26 18 0.103078 0.573909
26 19 0.140942 0.578892
26 20 0.165676 0.578838
26 21 0.166471 0.581852
26 22 0.0952884 0.581526
26 23 0.0571703 0.567788
26 24 0.212051 0.539963
26 25 0.490763 0.471463
26 26 1 7.29853e-08
26 27 0.450726 0.505309
26 28 0.152856 0.569677
26 29 0.0180944 0.577404
26 30 -0.0441882 0.580383
26 31 -0.0718989 0.584134
26 32 -0.0855372 0.588042
26 33 -0.0962763 0.573875
26 34 -0.0890732 0.56597
26 35 -0.0838481 0.571046
26 36 -0.0711905 0.571429
26 37 -0.0802868 0.583002
26 38 -0.0742004 0.587772
26 39 -0.0825751 0.58495
26 40 -0.0713864 0.577379
26 41 -0.0543507 0.57923
26 42 0.00168159 0.58485
26 43 0.00623417 0.582576
26 44 0.00217563 0.578268
26 45 0.0103818 0.575647
26 46 0.00318209 0.577709
26 47 7.28382e-05 0.591647
26 48 -0.037813 0.588727
26 49 -0.0684173 0.574634
26 50 -0.0797539 0.583531
26 51 -0.0344253 0.581
26 52 -0.00229461 0.570756
26 53 0.0843522 0.563249
26 54 0.107656 0.573815
26 55 0.052506 0.574019
26 56 0.00192906 0.568889
26 57 -0.0165367 0.572164
26 58 -0.0212684 0.580673
26 59 -0.0235437 0.588383
26 60 -0.0351269 0.584892
26 61 -0.0498701 0.580768
26 62 -0.0598459 0.578766
26 63 -0.074957 0.572019
26 64 -0.0794775 0.581463
26 65 -0.0664539 0.583441
26 66 -0.041406 0.578257
26 67 -0.0239495 0.570147
26 68 -0.0175317 0.567976
26 69 -0.0194297 0.568066
26 70 -0.0233282 0.569434

27 1 -0.097086 0.570054
27 2 -0.102394 0.558826
27 3 -0.090711 0.56492
27 4 -0.0673264 0.579766
27 5 -0.0410126 0.590334
27 6 -0.0239974 0.59436
27 7 -0.0209741 0.586689
27 8 -0.0312432 0.582724
27 9 -0.043513 0.572917
27 10 -0.0335847 0.57998
27 11 -0.0251464 0.580865
27 12 -0.026141 0.581479
27 13 -0.0454883 0.590243
27 14 -0.063044 0.588746
27 15 -0.0565358 0.582646
27 16 -0.0117929 0.57619
27 17 0.0554978 0.571586
27 18 0.101429 0.570403
27 19 0.129613 0.561656
27 20 0.146081 0.563106
27 21 0.0993739 0.564467
27 22 -0.0116547 0.575506
27 23 -0.0521343 0.577729
27 24 0.0531324 0.571494
27 25 0.244548 0.557409
27 26 0.450726 0.505309
27 27 1 7.3208e-08
27 28 0.492636 0.490614
27 29 0.216472 0.561066
27 30 0.0821397 0.571261
27 31 0.020465 0.572516
27 32 -0.024926 0.572663
27 33 -0.0585482 0.56905
27 34 -0.0615665 0.567399
27 35 -0.0660067 0.56956
27 36 -0.0781837 0.569159
27 37 -0.090976 0.573786
27 38 -0.0815482 0.571855
27 39 -0.073248 0.565511
27 40 -0.0322366 0.564883
27 41 0.00970521 0.577278
27 42 0.0581046 0.574188
27 43 0.040623 0.572972
27 44 0.00775904 0.575358
27 45 -0.0138153 0.580514
27 46 -0.0388964 0.58658
27 47 -0.0374555 0.592448
27 48 -0.0692662 0.590162
27 49 -0.0914646 0.581334
27 50 -0.0845801 0.588236
27 51 -0.0529065 0.581339
27 52 -0.0360569 0.583558
27 53 0.0112768 0.572108
27 54 0.0283018 0.569344
27 55 -0.000238797 0.562801
27 56 -0.0252303 0.558157
27 57 -0.0258976 0.56249
27 58 -0.0108373 0.573536
27 59 0.00520391 0.584412
27 60 -0.00357632 0.590966
27 61 -0.028968 0.597575
27 62 -0.0610064 0.589509
27 63 -0.0941745 0.582308
27 64 -0.104075 0.578882
27 65 -0.0858189 0.574592
27 66 -0.0511111 0.571342
27 67 -0.0270667 0.5673
27 68 -0.0254624 0.569325
27 69 -0.0322827 0.571322
27 70 -0.0430529 0.581761

28 1 -0.107913 0.562356
28 2 -0.102409 0.559979
28 3 -0.0787533 0.574856
28 4 -0.0478396 0.584856
28 5 -0.0180448 0.588491
28 6 -0.00144424 0.587587
28 7 -0.00277323 0.579008
28 8 -0.0170007 0.572031
28 9 -0.0298986 0.572142
28 10 -0.0158983 0.572734
28 11 -0.00329021 0.578449
28 12 -0.00941695 0.579669
28 13 -0.0377859 0.588281
28 14 -0.0537946 0.588774
28 15 -0.0260504 0.582614
28 16 0.050287 0.573112
28 17 0.0995325 0.565316
28 18 0.095235 0.558243
28 19 0.0711432 0.559144
28 20 0.0533908 0.566097
28 21 -0.000681622 0.566919
28 22 -0.0678909 0.578388
28 23 -0.0805527 0.584301
28 24 -0.0345528 0.581557
28 25 0.0483753 0.586327
28 26 0.152856 0.569677
28 27 0.492636 0.490614
28 28 1 7.2809e-08
28 29 0.535916 0.465962
28 30 0.267619 0.552521
28 31 0.123592 0.568128
28 32 0.0311497 0.565097
28 33 -0.0312048 0.566264
28 34 -0.0561194 0.563731
28 35 -0.071451 0.565663
28 36 -0.0988253 0.569598
28 37 -0.106041 0.566547
28 38 -0.0927649 0.565487
28 39 -0.0653541 0.564759
28 40 -0.0102781 0.572144
28 41 0.0241935 0.574605
28 42 0.036048 0.570852
28 43 0.0203991 0.576289
28 44 -0.00500395 0.580068
28 45 -0.0214635 0.586059
28 46 -0.0394922 0.588402
28 47 -0.0323888 0.587537
28 48 -0.0629027 0.580142
28 49 -0.0840821 0.578543
28 50 -0.0759096 0.581716
28 51 -0.0659775 0.572385
28 52 -0.0560786 0.576244
28 53 -0.0292384 0.574476
28 54 -0.018025 0.572112
28 55 -0.0346101 0.562362
28 56 -0.034136 0.55883
28 57 -0.0169522 0.558611
28 58 0.00759492 0.566136
28 59 0.0264673 0.574719
28 60 0.0164765 0.58177
28 61 -0.0194362 0.592336
28 62 -0.0611829 0.588331
28 63 -0.102271 0.585685
28 64 -0.12667 0.577268
28 65 -0.109872 0.571916
28 66 -0.0738489 0.568546
28 67 -0.0403014 0.57027
28 68 -0.0291035 0.57107
28 69 -0.0346056 0.569416
28 70 -0.0472875 0.578895

29 1 -0.0996703 0.564443
29 2 -0.085025 0.565339
29 3 -0.0583178 0.576345
29 4 -0.0284187 0.580998
29 5 -0.000562584 0.578718
29 6 0.00743755 0.576401
29 7 0.000308534 0.57144
29 8 -0.0205881 0.571428
29 9 -0.0311419 0.574088
29 10 -0.0250474 0.57128
29 11 -0.0085811 0.577873
29 12 -0.0167398 0.58079
29 13 -0.024614 0.586857
29 14 -0.021302 0.583001
29 15 0.0355132 0.57516
29 16 0.118587 0.563323
29 17 0.107771 0.55272
29 18 0.0921599 0.556159
29 19 0.0445252 0.569841
29 20 -0.00383644 0.573043
29 21 -0.0514865 0.575392
29 22 -0.0784842 0.578991
29 23 -0.0679757 0.578835
29 24 -0.0551769 0.573103
29 25 -0.0361844 0.584819
29 26 0.0180944 0.577404
29 27 0.216472 0.561066
29 28 0.535916 0.465962
29 29 1 7.29707e-08
29 30 0.567882 0.449734
29 31 0.295454 0.545115
29 32 0.125306 0.567255
29 33 0.0134245 0.56964
29 34 -0.044662 0.568596
29 35 -0.0858049 0.565926
29 36 -0.118739 0.566758
29 37 -0.119848 0.562569
29 38 -0.0980483 0.56687
29 39 -0.0666181 0.573379
29 40 -0.0128335 0.581911
29 41 0.00131977 0.578923
29 42 -0.00247029 0.577706
29 43 -0.006293 0.581472
29 44 -0.0148449 0.586322
29 45 -0.0221405 0.589309
29 46 -0.0400374 0.586737
29 47 -0.0439067 0.579367
29 48 -0.069138 0.572267
29 49 -0.0862873 0.570816
29 50 -0.079471 0.577628
29 51 -0.0762223 0.569265
29 52 -0.075618 0.564648
29 53 -0.0604841 0.567573
29 54 -0.0495385 0.574704
29 55 -0.0491092 0.570844
29 56 -0.0340688 0.566459
29 57 -0.01575 0.565952
29 58 0.00996953 0.569904
29 59 0.020903 0.574993
29 60 0.0108935 0.579963
29 61 -0.0220144 0.585038
29 62 -0.0630858 0.584019
29 63 -0.104748 0.582982
29 64 -0.141438 0.577706
29 65 -0.134998 0.573996
29 66 -0.0967746 0.573033
29 67 -0.0609447 0.575917
29 68 -0.0375723 0.575818
29 69 -0.0316634 0.573205
29 70 -0.0378401 0.580759

30 1 -0.0887036 0.566719
30 2 -0.0687144 0.57341
30 3 -0.0387564 0.578356
30 4 -0.0102361 0.581096
30 5 0.0128719 0.574418
30 6 0.0105259 0.572366
30 7 -0.00303194 0.568441
30 8 -0.0270684 0.569198
30 9 -0.0303524 0.574985
30 10 -0.0269032 0.571186
30 11 0.00235518 0.575436
30 12 -0.00839369 0.573566
30 13 0.0031408 0.58093
30 14 0.0396296 0.579719
30 15 0.0921813 0.568359
30 16 0.119595 0.550172
30 17 0.0948132 0.549555
30 18 0.0594715 0.562858
30 19 0.00491089 0.577068
30 20 -0.045328 0.577115
30 21 -0.0752996 0.583842
30 22 -0.0789904 0.583914
30 23 -0.0481535 0.580969
30 24 -0.052786 0.571312
30 25 -0.0652936 0.58655
30 26 -0.0441882 0.580383
30 27 0.0821397 0.571261
30 28 0.267619 0.552521
30 29 0.567882 0.449734
30 30 1 7.29958e-08
30 31 0.575182 0.440639
30 32 0.266538 0.546945
30 33 0.0808019 0.566568
30 34 -0.0221584 0.567256
30 35 -0.0919333 0.566376
30 36 -0.133837 0.564562
30 37 -0.127341 0.562461
30 38 -0.101395 0.573594
30 39 -0.0607707 0.582973
30 40 -0.012345 0.588301
30 41 0.0015044 0.575409
30 42 -0.0181322 0.580578
30 43 -0.0169925 0.586413
30 44 -0.0149816 0.592295
30 45 -0.0205323 0.59156
30 46 -0.0345506 0.583113
30 47 -0.0490082 0.576088
30 48 -0.074338 0.570597
30 49 -0.0927059 0.567841
30 50 -0.0861886 0.571634
30 51 -0.0895352 0.562344
30 52 -0.0913946 0.553992
30 53 -0.0839997 0.562024
30 54 -0.0565878 0.576496
30 55 -0.0422234 0.574907
30 56 -0.0246171 0.569611
30 57 -0.00287703 0.568252
30 58 0.01505 0.568036
30 59 0.0216126 0.571479
30 60 0.00854875 0.573155
30 61 -0.0237394 0.572677
30 62 -0.0675802 0.576607
30 63 -0.108015 0.577866
30 64 -0.15128 0.574944
30 65 -0.156466 0.573239
30 66 -0.121957 0.570574
30 67 -0.0801944 0.572015
30 68 -0.0486527 0.572047
30 69 -0.0325015 0.570464
30 70 -0.0324724 0.575336

31 1 -0.0863776 0.568192
31 2 -0.0591028 0.574517
31 3 -0.0309778 0.57459
31 4 -0.00772405 0.574026
31 5 0.00732915 0.568949
31 6 0.00738445 0.56817
31 7 -0.00742498 0.567849
31 8 -0.0215527 0.57274
31 9 -0.00371713 0.577026
31 10 -0.00261338 0.576022
31 11 0.0316942 0.579657
31 12 0.0191071 0.577288
31 13 0.0520475 0.577791
31 14 0.0860497 0.568662
31 15 0.115243 0.5576
31 16 0.111479 0.551898
31 17 0.0710845 0.560316
31 18 0.0291804 0.575279
31 19 -0.0176094 0.58558
31 20 -0.0604477 0.586301
31 21 -0.0807402 0.589614
31 22 -0.0785087 0.585495
31 23 -0.0383994 0.573903
31 24 -0.0438178 0.563176
31 25 -0.0710723 0.577607
31 26 -0.0718989 0.584134
31 27 0.020465 0.572516
31 28 0.123592 0.568128
31 29 0.295454 0.545115
31 30 0.575182 0.440639
31 31 1 7.33353e-08
31 32 0.521241 0.467972
31 33 0.206144 0.559782
31 34 0.0293139 0.57421
31 35 -0.0749275 0.572395
31 36 -0.121908 0.56579
31 37 -0.107694 0.568714
31 38 -0.0828913 0.580114
31 39 -0.0433043 0.588021
31 40 0.00154398 0.59204
31 41 0.0158455 0.583044
31 42 -0.0122016 0.587922
31 43 -0.00956669 0.589318
31 44 -0.00750947 0.590423
31 45 -0.0171135 0.588051
31 46 -0.0339215 0.578808
31 47 -0.0597191 0.571086
31 48 -0.0878273 0.566253
31 49 -0.102459 0.56314
31 50 -0.0957034 0.572989
31 51 -0.0995617 0.56831
31 52 -0.105992 0.556346
31 53 -0.0977903 0.563119
31 54 -0.0517385 0.584502
31 55 -0.0277114 0.581906
31 56 -0.00803406 0.576305
31 57 0.00586304 0.574494
31 58 0.0195477 0.575136
31 59 0.0289579 0.575385
31 60 0.0203755 0.575048
31 61 -0.0100716 0.571023
31 62 -0.0551847 0.574078
31 63 -0.0926049 0.57389
31 64 -0.141369 0.576265
31 65 -0.160831 0.574797
31 66 -0.147868 0.574506
31 67 -0.111983 0.576062
31 68 -0.0733187 0.573264
31 69 -0.048913 0.571309
31 70 -0.0393818 0.571997

32 1 -0.0898478 0.571893
32 2 -0.0608563 0.571741
32 3 -0.0372746 0.57154
32 4 -0.0243936 0.5693
32 5 -0.0103639 0.567521
32 6 -0.00380958 0.565797
32 7 -0.0021388 0.569011
32 8 0.0171843 0.569712
32 9 0.0739105 0.569912
32 10 0.0646426 0.583014
32 11 0.107195 0.583929
32 12 0.0936756 0.582242
32 13 0.105744 0.569731
32 14 0.122758 0.55535
32 15 0.118718 0.548765
32 16 0.0813596 0.56318
32 17 0.0263518 0.574283
32 18 -0.0184263 0.592648
32 19 -0.0471949 0.601903
32 20 -0.0815724 0.598447
32 21 -0.0949293 0.592323
32 22 -0.0935363 0.583209
32 23 -0.0434008 0.573048
32 24 -0.0399175 0.556081
32 25 -0.0717997 0.558081
32 26 -0.0855372 0.588042
32 27 -0.024926 0.572663
32 28 0.0311497 0.565097
32 29 0.125306 0.567255
32 30 0.266538 0.546945
32 31 0.521241 0.467972
32 32 1 7.31308e-08
32 33 0.472475 0.494056
32 34 0.167216 0.571099
32 35 0.00248786 0.579076
32 36 -0.0580022 0.578706
32 37 -0.0452152 0.580947
32 38 -0.0386938 0.58666
32 39 -0.00584118 0.58677
32 40 0.0349769 0.58997
32 41 0.0633115 0.592123
32 42 0.0265515 0.597472
32 43 0.0187128 0.589463
32 44 0.0110319 0.583638
32 45 -0.00765929 0.579391
32 46 -0.0368227 0.573686
32 47 -0.0741962 0.566627
32 48 -0.106545 0.558627
32 49 -0.119561 0.559214
32 50 -0.112928 0.570069
32 51 -0.118026 0.577542
32 52 -0.128839 0.569414
32 53 -0.12078 0.576099
32 54 -0.0642813 0.592531
32 55 -0.0297677 0.591975
32 56 -0.0116107 0.587279
32 57 0.00272572 0.580609
32 58 0.022483 0.579684
32 59 0.0393492 0.583404
32 60 0.0428524 0.580854
32 61 0.0141244 0.573107
32 62 -0.0256115 0.573403
32 63 -0.057862 0.568815
32 64 -0.098894 0.575245
32 65 -0.138425 0.580219
32 66 -0.155898 0.583705
32 67 -0.144529 0.579846
32 68 -0.110188 0.575645
32 69 -0.0819239 0.570504
32 70 -0.0628172 0.560063

33 1 -0.0980945 0.571933
33 2 -0.0818328 0.573917
33 3 -0.0744897 0.574772
33 4 -0.0622428 0.568723
33 5 -0.0388325 0.565479
33 6 -0.00950983 0.562517
33 7 0.0329598 0.566038
33 8 0.109642 0.564677
33 9 0.222471 0.555617
33 10 0.167515 0.575762
33 11 0.191882 0.573658
33 12 0.154408 0.578362
33 13 0.137605 0.565249
33 14 0.121124 0.55525
33 15 0.0822109 0.562795
33 16 0.0153567 0.580498
33 17 -0.0363586 0.590875
33 18 -0.0677632 0.599543
33 19 -0.0801472 0.599563
33 20 -0.0996804 0.590266
33 21 -0.110003 0.578163
33 22 -0.105915 0.576858
33 23 -0.0495879 0.575271
33 24 -0.0457294 0.566408
33 25 -0.079868 0.551184
33 26 -0.0962763 0.573875
33 27 -0.0585482 0.56905
33 28 -0.0312048 0.566264
33 29 0.0134245 0.56964
33 30 0.0808019 0.566568
33 31 0.206144 0.559782
33 32 0.472475 0.494056
33 33 1 7.28123e-08
33 34 0.490123 0.50064
33 35 0.192064 0.572813
33 36 0.0964287 0.581466
33 37 0.0782047 0.578694
33 38 0.0386289 0.578276
33 39 0.0509854 0.574577
33 40 0.0838657 0.579157
33 41 0.119449 0.593666
33 42 0.0820196 0.592537
33 43 0.0560078 0.582967
33 44 0.0282616 0.578192
33 45 -0.00415318 0.574927
33 46 -0.0461371 0.572899
33 47 -0.0895702 0.558211
33 48 -0.119789 0.548734
33 49 -0.128565 0.556359
33 50 -0.117028 0.564488
33 51 -0.126055 0.585557
33 52 -0.1461 0.582914
33 53 -0.154762 0.58356
33 54 -0.0996491 0.588334
33 55 -0.060813 0.592607
33 56 -0.0377153 0.593505
33 57 -0.0213129 0.587045
33 58 0.00713037 0.580653
33 59 0.0358362 0.580852
33 60 0.0585434 0.580328
33 61 0.0413404 0.575378
33 62 0.0140819 0.577107
33 63 0.00805486 0.570667
33 64 0.00603443 0.572357
33 65 -0.0368212 0.581588
33 66 -0.114144 0.591446
33 67 -0.157153 0.587273
33 68 -0.14795 0.581341
33 69 -0.128797 0.574985
33 70 -0.105131 0.562382

34 1 -0.104864 0.574154
34 2 -0.104229 0.572146
34 3 -0.107043 0.565633
34 4 -0.0926976 0.55704
34 5 -0.0512639 0.558253
34 6 0.00454023 0.563277
34 7 0.094639 0.571147
34 8 0.223025 0.560663
34 9 0.353214 0.539247
34 10 0.236507 0.561006
34 11 0.218218 0.558628
34 12 0.154304 0.578959
34 13 0.107701 0.5707
34 14 0.0542807 0.570373
34 15 -0.00933217 0.582266
34 16 -0.0594289 0.596127
34 17 -0.0839187 0.598681
34 18 -0.0914103 0.590979
34 19 -0.0814858 0.583165
34 20 -0.0872635 0.572359
34 21 -0.0902173 0.565511
34 22 -0.0779135 0.565015
34 23 -0.0314381 0.564024
34 24 -0.0330508 0.573238
34 25 -0.0681683 0.560926
34 26 -0.0890732 0.56597
34 27 -0.0615665 0.567399
34 28 -0.0561194 0.563731
34 29 -0.044662 0.568596
34 30 -0.0221584 0.567256
34 31 0.0293139 0.57421
34 32 0.167216 0.571099
34 33 0.490123 0.50064
34 34 1 7.30437e-08
34 35 0.421736 0.52746
34 36 0.276053 0.551349
34 37 0.200714 0.560904
34 38 0.111316 0.569547
34 39 0.0925955 0.573201
34 40 0.0989307 0.578856
34 41 0.123588 0.586568
34 42 0.0904745 0.580673
34 43 0.0630641 0.573167
34 44 0.0339721 0.571073
34 45 -0.00100607 0.569471
34 46 -0.044916 0.568464
34 47 -0.089615 0.558682
34 48 -0.110281 0.559615
34 49 -0.112472 0.568545
34 50 -0.0947338 0.576431
34 51 -0.107565 0.589565
34 52 -0.133924 0.583066
34 53 -0.15261 0.569271
34 54 -0.119898 0.572251
34 55 -0.0933778 0.5828
34 56 -0.0710803 0.590279
34 57 -0.0464053 0.592596
34 58 -0.0105516 0.58815
34 59 0.0268575 0.583757
34 60 0.0609913 0.57884
34 61 0.0564638 0.577757
34 62 0.0515433 0.577398
34 63 0.0727616 0.577582
34 64 0.118227 0.569612
34 65 0.083406 0.577451
34 66 -0.0384949 0.58787
34 67 -0.1304 0.589759
34 68 -0.164678 0.588355
34 69 -0.165994 0.586616
34 70 -0.143582 0.578675

35 1 -0.114404 0.574461
35 2 -0.131429 0.572382
35 3 -0.127276 0.566541
35 4 -0.0849008 0.562944
35 5 -0.00846545 0.564637
35 6 0.100276 0.565368
35 7 0.226263 0.556061
35 8 0.360455 0.529497
35 9 0.361478 0.536731
35 10 0.200517 0.565626
35 11 0.0943724 0.572448
35 12 0.0215624 0.583151
35 13 -0.0112941 0.575973
35 14 -0.0558569 0.574421
35 15 -0.0919403 0.58143
35 16 -0.107349 0.585511
35 17 -0.11188 0.58723
35 18 -0.096552 0.583041
35 19 -0.0699308 0.578211
35 20 -0.0456357 0.573391
35 21 -0.024601 0.572497
35 22 -0.000535202 0.56864
35 23 0.0222759 0.567381
35 24 0.0067291 0.575668
35 25 -0.0352974 0.572415
35 26 -0.0838481 0.571046
35 27 -0.0660067 0.56956
35 28 -0.071451 0.565663
35 29 -0.0858049 0.565926
35 30 -0.0919333 0.566376
35 31 -0.0749275 0.572395
35 32 0.00248786 0.579076
35 33 0.192064 0.572813
35 34 0.421736 0.52746
35 35 1 7.30425e-08
35 36 0.563323 0.446785
35 37 0.326625 0.533351
35 38 0.173801 0.564329
35 39 0.0776914 0.58087
35 40 0.0141724 0.581918
35 41 -0.0105427 0.583979
35 42 0.00695825 0.579264
35 43 0.0159276 0.573501
35 44 0.0114213 0.571613
35 45 -0.00967172 0.568767
35 46 -0.0400464 0.568743
35 47 -0.0669968 0.563709
35 48 -0.0668142 0.56901
35 49 -0.0560382 0.576014
35 50 -0.0335127 0.578593
35 51 -0.0497902 0.584542
35 52 -0.0901431 0.580661
35 53 -0.132548 0.569819
35 54 -0.127307 0.569367
35 55 -0.119429 0.575067
35 56 -0.113452 0.57972
35 57 -0.0926146 0.585438
35 58 -0.0604966 0.584035
35 59 -0.0205623 0.582273
35 60 0.0176469 0.579041
35 61 0.0356042 0.578087
35 62 0.075207 0.577933
35 63 0.136269 0.574214
35 64 0.256548 0.550064
35 65 0.272652 0.548543
35 66 0.116684 0.577991
35 67 -0.0364578 0.590859
35 68 -0.134049 0.587111
35 69 -0.181081 0.579216
35 70 -0.178577 0.57333

36 1 -0.0873626 0.575915
36 2 -0.109949 0.573067
36 3 -0.120874 0.576581
36 4 -0.0969987 0.579841
36 5 -0.0432164 0.577888
36 6 0.0294936 0.575287
36 7 0.10905 0.564493
36 8 0.208143 0.545017
36 9 0.216792 0.549087
36 10 0.103275 0.574571
36 11 0.0244969 0.580525
36 12 -0.0245622 0.580085
36 13 -0.0401301 0.574257
36 14 -0.0740478 0.57046
36 15 -0.106717 0.566111
36 16 -0.126174 0.569315
36 17 -0.134177 0.573928
36 18 -0.120192 0.583534
36 19 -0.0881239 0.586965
36 20 -0.0534786 0.584531
36 21 -0.0086199 0.581397
36 22 0.0370053 0.581965
36 23 0.0538284 0.584626
36 24 0.023478 0.580004
36 25 -0.025154 0.565104
36 26 -0.0711905 0.571429
36 27 -0.0781837 0.569159
36 28 -0.0988253 0.569598
36 29 -0.118739 0.566758
36 30 -0.133837 0.564562
36 31 -0.121908 0.56579
36 32 -0.0580022 0.578706
36 33 0.0964287 0.581466
36 34 0.276053 0.551349
36 35 0.563323 0.446785
36 36 1 7.29954e-08
36 37 0.509871 0.484739
36 38 0.28789 0.548335
36 39 0.127517 0.563936
36 40 0.012934 0.573655
36 41 -0.0408034 0.58277
36 42 -0.0156675 0.584241
36 43 0.00474438 0.582249
36 44 0.0226851 0.577072
36 45 0.024744 0.573374
36 46 0.0146247 0.572471
36 47 4.73318e-05 0.570096
36 48 -0.000403875 0.563396
36 49 0.00552475 0.567129
36 50 0.0127439 0.570603
36 51 -0.0138168 0.581271
36 52 -0.055653 0.585178
36 53 -0.0985999 0.587771
36 54 -0.0948697 0.579592
36 55 -0.0781781 0.580017
36 56 -0.0736265 0.580752
36 57 -0.0634037 0.577487
36 58 -0.0436945 0.57423
36 59 -0.0216263 0.573816
36 60 -0.00454235 0.577142
36 61 0.0147112 0.579788
36 62 0.0723804 0.577026
36 63 0.175665 0.565413
36 64 0.323957 0.529882
36 65 0.320747 0.536848
36 66 0.12689 0.577833
36 67 -0.0285263 0.586241
36 68 -0.115298 0.576254
36 69 -0.157042 0.563421
36 70 -0.159099 0.554215

37 1 -0.0998957 0.579699
37 2 -0.117444 0.572459
37 3 -0.13439 0.56885
37 4 -0.125592 0.571676
37 5 -0.0862568 0.578016
37 6 -0.0185018 0.585173
37 7 0.0498198 0.584627
37 8 0.127879 0.574391
37 9 0.156204 0.561746
37 10 0.11001 0.578683
37 11 0.0478264 0.582061
37 12 0.0243014 0.575267
37 13 -0.0118642 0.570812
37 14 -0.0463543 0.57463
37 15 -0.0819519 0.57371
37 16 -0.111505 0.569195
37 17 -0.136233 0.569947
37 18 -0.143706 0.573895
37 19 -0.124633 0.579579
37 20 -0.100434 0.58302
37 21 -0.0592451 0.584924
37 22 -0.0101539 0.581834
37 23 0.0196447 0.578211
37 24 -0.0130113 0.571614
37 25 -0.0608832 0.566528
37 26 -0.0802868 0.583002
37 27 -0.090976 0.573786
37 28 -0.106041 0.566547
37 29 -0.119848 0.562569
37 30 -0.127341 0.562461
37 31 -0.107694 0.568714
37 32 -0.0452152 0.580947
37 33 0.0782047 0.578694
37 34 0.200714 0.560904
37 35 0.326625 0.533351
37 36 0.509871 0.484739
37 37 1 7.31724e-08
37 38 0.574929 0.448846
37 39 0.303258 0.543039
37 40 0.121451 0.56773
37 41 0.0295251 0.577764
37 42 0.0177244 0.580781
37 43 0.0166414 0.579009
37 44 0.0245577 0.573165
37 45 0.0288282 0.570228
37 46 0.0234441 0.572138
37 47 0.00708519 0.580912
37 48 -0.00437449 0.578664
37 49 -0.0082901 0.576967
37 50 -0.00821097 0.575108
37 51 -0.0334351 0.580608
37 52 -0.0693889 0.578378
37 53 -0.101329 0.582587
37 54 -0.0860764 0.580512
37 55 -0.0618111 0.579696
37 56 -0.0423408 0.579656
37 57 -0.0256637 0.577853
37 58 -0.00741139 0.580939
37 59 0.0151963 0.580826
37 60 0.0376223 0.578993
37 61 0.0785434 0.573167
37 62 0.156928 0.562705
37 63 0.249452 0.54349
37 64 0.338076 0.527764
37 65 0.220209 0.557783
37 66 0.0464465 0.576798
37 67 -0.077987 0.573049
37 68 -0.147351 0.5621
37 69 -0.176995 0.554793
37 70 -0.169658 0.551256

38 1 -0.10227 0.578056
38 2 -0.115661 0.57428
38 3 -0.133277 0.563396
38 4 -0.132003 0.563054
38 5 -0.108719 0.568605
38 6 -0.0622461 0.577826
38 7 -0.0147114 0.584052
38 8 0.0467278 0.585716
38 9 0.0931513 0.57402
38 10 0.102777 0.578854
38 11 0.0692288 0.578035
38 12 0.0815689 0.568677
38 13 0.0162337 0.568922
38 14 -0.0269167 0.569808
38 15 -0.0656033 0.570336
38 16 -0.0972051 0.569525
38 17 -0.12481 0.568669
38 18 -0.137747 0.573636
38 19 -0.131354 0.578615
38 20 -0.117707 0.585137
38 21 -0.0924539 0.588083
38 22 -0.0454802 0.57866
38 23 -0.0120167 0.57121
38 24 -0.042444 0.563184
38 25 -0.0792813 0.567401
38 26 -0.0742004 0.587772
38 27 -0.0815482 0.571855
38 28 -0.0927649 0.565487
38 29 -0.0980483 0.56687
38 30 -0.101395 0.573594
38 31 -0.0828913 0.580114
38 32 -0.0386938 0.58666
38 33 0.0386289 0.578276
38 34 0.111316 0.569547
38 35 0.173801 0.564329
38 36 0.28789 0.548335
38 37 0.574929 0.448846
38 38 1 7.28935e-08
38 39 0.553002 0.463465
38 40 0.264408 0.557662
38 41 0.120296 0.573853
38 42 0.0676618 0.581669
38 43 0.0352639 0.581344
38 44 0.0348187 0.576028
38 45 0.0340773 0.570382
38 46 0.0257996 0.571617
38 47 0.010932 0.580708
38 48 -0.00993363 0.581756
38 49 -0.017367 0.576513
38 50 -0.0226594 0.576596
38 51 -0.0474557 0.575854
38 52 -0.0694674 0.567645
38 53 -0.0928782 0.571734
38 54 -0.0716091 0.580786
38 55 -0.0378111 0.581867
38 56 -0.0133207 0.581265
38 57 0.00380935 0.582793
38 58 0.0217213 0.585172
38 59 0.0448007 0.583779
38 60 0.0692 0.574816
38 61 0.120778 0.561869
38 62 0.20765 0.55129
38 63 0.276794 0.532925
38 64 0.264165 0.549657
38 65 0.119547 0.574516
38 66 -0.00906046 0.579583
38 67 -0.0995436 0.569842
38 68 -0.15355 0.560937
38 69 -0.172743 0.557431
38 70 -0.162911 0.557659

39 1 -0.114085 0.577995
39 2 -0.12708 0.580162
39 3 -0.139382 0.562864
39 4 -0.137974 0.553466
39 5 -0.12094 0.556383
39 6 -0.0871386 0.570649
39 7 -0.0443155 0.584324
39 8 0.0152407 0.594071
39 9 0.0908012 0.584507
39 10 0.145224 0.572789
39 11 0.145631 0.564459
39 12 0.187085 0.555911
39 13 0.0789456 0.562786
39 14 0.0111018 0.566312
39 15 -0.0416429 0.574102
39 16 -0.087717 0.576809
39 17 -0.118077 0.570741
39 18 -0.13974 0.564838
39 19 -0.144288 0.568607
39 20 -0.149637 0.574932
39 21 -0.144211 0.583024
39 22 -0.107821 0.567106
39 23 -0.0613643 0.555779
39 24 -0.0807633 0.555244
39 25 -0.109473 0.572293
39 26 -0.0825751 0.58495
39 27 -0.073248 0.565511
39 28 -0.0653541 0.564759
39 29 -0.0666181 0.573379
39 30 -0.0607707 0.582973
39 31 -0.0433043 0.588021
39 32 -0.00584118 0.58677
39 33 0.0509854 0.574577
39 34 0.0925955 0.573201
39 35 0.0776914 0.58087
39 36 0.127517 0.563936
39 37 0.303258 0.543039
39 38 0.553002 0.463465
39 39 1 7.29341e-08
39 40 0.513147 0.492376
39 41 0.251478 0.553226
39 42 0.143336 0.57417
39 43 0.0757264 0.578873
39 44 0.0500576 0.577675
39 45 0.0367881 0.573229
39 46 0.017605 0.569062
39 47 -0.0102203 0.575695
39 48 -0.0446529 0.58439
39 49 -0.0605567 0.580283
39 50 -0.0665136 0.578716
39 51 -0.0834296 0.571001
39 52 -0.0973608 0.554672
39 53 -0.111296 0.554193
39 54 -0.075828 0.574716
39 55 -0.0311073 0.58163
39 56 -0.000642586 0.583188
39 57 0.0308408 0.587975
39 58 0.0658984 0.587773
39 59 0.101269 0.584492
39 60 0.129721 0.568445
39 61 0.167049 0.55184
39 62 0.22306 0.544393
39 63 0.24486 0.547267
39 64 0.162157 0.571221
39 65 0.0250858 0.580909
39 66 -0.0650271 0.576081
39 67 -0.124435 0.56783
39 68 -0.156532 0.56553
39 69 -0.169908 0.567813
39 70 -0.158005 0.570938

40 1 -0.135192 0.569103
40 2 -0.14746 0.576843
40 3 -0.153325 0.567531
40 4 -0.141033 0.55649
40 5 -0.119605 0.554098
40 6 -0.0845399 0.558662
40 7 -0.0434234 0.569158
40 8 0.020325 0.58148
40 9 0.111168 0.58216
40 10 0.19016 0.563253
40 11 0.260731 0.547213
40 12 0.337853 0.529028
40 13 0.164434 0.558094
40 14 0.063501 0.564817
40 15 -0.0129952 0.571392
40 16 -0.0754651 0.576254
40 17 -0.10602 0.575472
40 18 -0.12357 0.574007
40 19 -0.133072 0.575794
40 20 -0.153427 0.57444
40 21 -0.172743 0.578344
40 22 -0.163324 0.565737
40 23 -0.102718 0.56004
40 24 -0.105125 0.557467
40 25 -0.11579 0.570717
40 26 -0.0713864 0.577379
40 27 -0.0322366 0.564883
40 28 -0.0102781 0.572144
40 29 -0.0128335 0.581911
40 30 -0.012345 0.588301
40 31 0.00154398 0.59204
40 32 0.0349769 0.58997
40 33 0.0838657 0.579157
40 34 0.0989307 0.578856
40 35 0.0141724 0.581918
40 36 0.012934 0.573655
40 37 0.121451 0.56773
40 38 0.264408 0.557662
40 39 0.513147 0.492376
40 40 1 7.268e-08
40 41 0.496406 0.485037
40 42 0.276605 0.560641
40 43 0.153173 0.580653
40 44 0.0841002 0.58365
40 45 0.0402455 0.580183
40 46 -0.00278092 0.57013
40 47 -0.0515473 0.562777
40 48 -0.104256 0.565023
40 49 -0.12445 0.568734
40 50 -0.123936 0.568495
40 51 -0.129103 0.567623
40 52 -0.134895 0.554262
40 53 -0.136667 0.557109
40 54 -0.0845848 0.579338
40 55 -0.0376417 0.584916
40 56 0.00275704 0.588495
40 57 0.0531403 0.588543
40 58 0.110869 0.58104
40 59 0.16977 0.569668
40 60 0.201308 0.554722
40 61 0.186117 0.547574
40 62 0.163861 0.555132
40 63 0.128077 0.565723
40 64 0.0402495 0.579522
40 65 -0.0566619 0.581061
40 66 -0.109043 0.577877
40 67 -0.143552 0.576309
40 68 -0.15933 0.573405
40 69 -0.165991 0.574297
40 70 -0.153785 0.571398

41 1 -0.132529 0.56681
41 2 -0.139836 0.5656
41 3 -0.139815 0.56536
41 4 -0.126221 0.562769
41 5 -0.105842 0.559667
41 6 -0.0787167 0.561003
41 7 -0.0443999 0.565398
41 8 0.0217308 0.569498
41 9 0.112725 0.570206
41 10 0.207619 0.566766
41 11 0.333784 0.5382
41 12 0.477376 0.496329
41 13 0.241683 0.555761
41 14 0.11432 0.564618
41 15 0.0245326 0.568067
41 16 -0.0463196 0.579955
41 17 -0.0735661 0.584727
41 18 -0.0894914 0.595815
41 19 -0.107109 0.596039
41 20 -0.134696 0.58563
41 21 -0.169088 0.570078
41 22 -0.186286 0.5654
41 23 -0.126195 0.567768
41 24 -0.110327 0.562909
41 25 -0.102692 0.554073
41 26 -0.0543507 0.57923
41 27 0.00970521 0.577278
41 28 0.0241935 0.574605
41 29 0.00131977 0.578923
41 30 0.0015044 0.575409
41 31 0.0158455 0.583044
41 32 0.0633115 0.592123
41 33 0.119449 0.593666
41 34 0.123588 0.586568
41 35 -0.0105427 0.583979
41 36 -0.0408034 0.58277
41 37 0.0295251 0.577764
41 38 0.120296 0.573853
41 39 0.251478 0.553226
41 40 0.496406 0.485037
41 41 1 7.28813e-08
41 42 0.472402 0.507866
41 43 0.251847 0.563065
41 44 0.11729 0.576575
41 45 0.0342083 0.579022
41 46 -0.0321368 0.574707
41 47 -0.0900576 0.559075
41 48 -0.148205 0.548445
41 49 -0.172166 0.555667
41 50 -0.157247 0.567397
41 51 -0.155464 0.585755
41 52 -0.160061 0.582898
41 53 -0.154094 0.581527
41 54 -0.0948134 0.586681
41 55 -0.043453 0.591571
41 56 -0.00427857 0.588639
41 57 0.048186 0.584378
41 58 0.113004 0.575929
41 59 0.173389 0.569865
41 60 0.208515 0.566562
41 61 0.160606 0.56683
41 62 0.0913672 0.573335
41 63 0.0339969 0.571426
41 64 -0.034652 0.573803
41 65 -0.097841 0.582409
41 66 -0.128251 0.59189
41 67 -0.142682 0.589834
41 68 -0.144515 0.583422
41 69 -0.144571 0.57627
41 70 -0.131901 0.566549

42 1 -0.133499 0.567558
42 2 -0.154702 0.570701
42 3 -0.159272 0.5687
42 4 -0.145082 0.56699
42 5 -0.118753 0.56229
42 6 -0.0795305 0.557877
42 7 -0.0343005 0.560682
42 8 0.0224452 0.562287
42 9 0.0877858 0.565435
42 10 0.140248 0.573631
42 11 0.23574 0.560993
42 12 0.328867 0.538568
42 13 0.145289 0.562213
42 14 0.0562136 0.56043
42 15 -0.0112796 0.558859
42 16 -0.060915 0.566516
42 17 -0.0666282 0.576075
42 18 -0.0630342 0.592854
42 19 -0.0715294 0.600781
42 20 -0.101543 0.596735
42 21 -0.143836 0.58899
42 22 -0.170626 0.578337
42 23 -0.121831 0.575925
42 24 -0.0964061 0.563564
42 25 -0.0663239 0.560123
42 26 0.00168159 0.58485
42 27 0.0581046 0.574188
42 28 0.036048 0.570852
42 29 -0.00247029 0.577706
42 30 -0.0181322 0.580578
42 31 -0.0122016 0.587922
42 32 0.0265515 0.597472
42 33 0.0820196 0.592537
42 34 0.0904745 0.580673
42 35 0.00695825 0.579264
42 36 -0.0156675 0.584241
42 37 0.0177244 0.580781
42 38 0.0676618 0.581669
42 39 0.143336 0.57417
42 40 0.276605 0.560641
42 41 0.472402 0.507866
42 42 1 7.3021e-08
42 43 0.542578 0.469993
42 44 0.25403 0.561507
42 45 0.105988 0.578832
42 46 0.0172451 0.577055
42 47 -0.0649168 0.562392
42 48 -0.13634 0.548419
42 49 -0.160929 0.550906
42 50 -0.14838 0.556951
42 51 -0.139533 0.576673
42 52 -0.138243 0.573292
42 53 -0.12433 0.584635
42 54 -0.0823826 0.593816
42 55 -0.0519025 0.594183
42 56 -0.0141971 0.589465
42 57 0.0507653 0.582422
42 58 0.130571 0.567668
42 59 0.182273 0.563083
42 60 0.182836 0.55716
42 61 0.136733 0.555476
42 62 0.0621842 0.568324
42 63 0.00302834 0.564699
42 64 -0.0443242 0.57311
42 65 -0.0742655 0.582953
42 66 -0.0869392 0.591296
42 67 -0.106811 0.587883
42 68 -0.122913 0.576756
42 69 -0.135326 0.564821
42 70 -0.127309 0.55282

43 1 -0.122339 0.568675
43 2 -0.152107 0.574283
43 3 -0.163263 0.573997
43 4 -0.156057 0.572455
43 5 -0.129989 0.564978
43 6 -0.0863708 0.561583
43 7 -0.0399892 0.56289
43 8 0.0153338 0.564314
43 9 0.0643851 0.568461
43 10 0.0910042 0.569665
43 11 0.153221 0.569346
43 12 0.199279 0.561327
43 13 0.0743181 0.565835
43 14 0.0187622 0.563354
43 15 -0.0195421 0.560905
43 16 -0.049406 0.563317
43 17 -0.0520619 0.571896
43 18 -0.0480886 0.582232
43 19 -0.06365 0.589672
43 20 -0.0984594 0.587977
43 21 -0.143366 0.587855
43 22 -0.164534 0.582842
43 23 -0.110283 0.581491
43 24 -0.0802049 0.574016
43 25 -0.0545518 0.574371
43 26 0.00623417 0.582576
43 27 0.040623 0.572972
43 28 0.0203991 0.576289
43 29 -0.006293 0.581472
43 30 -0.0169925 0.586413
43 31 -0.00956669 0.589318
43 32 0.0187128 0.589463
43 33 0.0560078 0.582967
43 34 0.0630641 0.573167
43 35 0.0159276 0.573501
43 36 0.00474438 0.582249
43 37 0.0166414 0.579009
43 38 0.0352639 0.581344
43 39 0.0757264 0.578873
43 40 0.153173 0.580653
43 41 0.251847 0.563065
43 42 0.542578 0.469993
43 43 1 7.30526e-08
43 44 0.535395 0.46612
43 45 0.245493 0.561542
43 46 0.0938278 0.575636
43 47 -0.0224069 0.568176
43 48 -0.12286 0.557649
43 49 -0.161435 0.556146
43 50 -0.151633 0.554194
43 51 -0.144072 0.562196
43 52 -0.140507 0.561573
43 53 -0.117451 0.578556
43 54 -0.0752468 0.58697
43 55 -0.0426266 0.58546
43 56 0.00633931 0.582852
43 57 0.0967307 0.576698
43 58 0.177121 0.560623
43 59 0.177881 0.551935
43 60 0.144066 0.556617
43 61 0.104276 0.558246
43 62 0.0440417 0.569854
43 63 -0.0100531 0.568616
43 64 -0.0389681 0.575922
43 65 -0.0478855 0.579871
43 66 -0.0602137 0.583469
43 67 -0.0848099 0.580555
43 68 -0.109076 0.570029
43 69 -0.126822 0.561369
43 70 -0.121682 0.555615

44 1 -0.100469 0.568026
44 2 -0.136537 0.573657
44 3 -0.159597 0.575878
44 4 -0.162665 0.575111
44 5 -0.148998 0.567023
44 6 -0.110183 0.562105
44 7 -0.0641857 0.561658
44 8 -0.0103426 0.565999
44 9 0.028833 0.573932
44 10 0.0495292 0.570736
44 11 0.0839159 0.575633
44 12 0.103621 0.57288
44 13 0.0214064 0.575874
44 14 -0.00951337 0.571058
44 15 -0.0276892 0.565581
44 16 -0.0458933 0.563928
44 17 -0.0541281 0.567545
44 18 -0.0608677 0.577422
44 19 -0.0748418 0.579751
44 20 -0.111737 0.579444
44 21 -0.154571 0.5818
44 22 -0.157108 0.581863
44 23 -0.0894121 0.583125
44 24 -0.0636751 0.575249
44 25 -0.044129 0.582295
44 26 0.00217563 0.578268
44 27 0.00775904 0.575358
44 28 -0.00500395 0.580068
44 29 -0.0148449 0.586322
44 30 -0.0149816 0.592295
44 31 -0.00750947 0.590423
44 32 0.0110319 0.583638
44 33 0.0282616 0.578192
44 34 0.0339721 0.571073
44 35 0.0114213 0.571613
44 36 0.0226851 0.577072
44 37 0.0245577 0.573165
44 38 0.0348187 0.576028
44 39 0.0500576 0.577675
44 40 0.0841002 0.58365
44 41 0.11729 0.576575
44 42 0.25403 0.561507
44 43 0.535395 0.46612
44 44 1 7.29897e-08
44 45 0.538025 0.464196
44 46 0.246099 0.561587
44 47 0.0665435 0.572654
44 48 -0.0711128 0.564649
44 49 -0.144208 0.561438
44 50 -0.152897 0.558344
44 51 -0.149907 0.558472
44 52 -0.14151 0.557553
44 53 -0.10936 0.572163
44 54 -0.0502892 0.582039
44 55 -0.00174322 0.581564
44 56 0.0629021 0.578812
44 57 0.149077 0.564972
44 58 0.170768 0.547788
44 59 0.158275 0.549404
44 60 0.107833 0.564138
44 61 0.0685833 0.566529
44 62 0.029762 0.577157
44 63 -0.00756629 0.577314
44 64 -0.022714 0.579058
44 65 -0.0244305 0.580625
44 66 -0.0386546 0.579147
44 67 -0.0652522 0.577705
44 68 -0.0950295 0.571688
44 69 -0.117488 0.564237
44 70 -0.110485 0.56358

45 1 -0.0724011 0.567818
45 2 -0.113089 0.571138
45 3 -0.144383 0.576121
45 4 -0.159683 0.575078
45 5 -0.159797 0.570722
45 6 -0.134001 0.566149
45 7 -0.0943692 0.563742
45 8 -0.0487151 0.564516
45 9 -0.0149449 0.571709
45 10 0.00568825 0.574656
45 11 0.0306801 0.579435
45 12 0.0378836 0.581112
45 13 -0.0102008 0.584096
45 14 -0.0242778 0.576094
45 15 -0.0337149 0.568907
45 16 -0.0502194 0.565292
45 17 -0.0554953 0.568677
45 18 -0.0656273 0.57415
45 19 -0.0752223 0.578332
45 20 -0.118658 0.574332
45 21 -0.159086 0.570327
45 22 -0.144315 0.579302
45 23 -0.0667184 0.585836
45 24 -0.0461255 0.575494
45 25 -0.0307221 0.581776
45 26 0.0103818 0.575647
45 27 -0.0138153 0.580514
45 28 -0.0214635 0.586059
45 29 -0.0221405 0.589309
45 30 -0.0205323 0.59156
45 31 -0.0171135 0.588051
45 32 -0.00765929 0.579391
45 33 -0.00415318 0.574927
45 34 -0.00100607 0.569471
45 35 -0.00967172 0.568767
45 36 0.024744 0.573374
45 37 0.0288282 0.570228
45 38 0.0340773 0.570382
45 39 0.0367881 0.573229
45 40 0.0402455 0.580183
45 41 0.0342083 0.579022
45 42 0.105988 0.578832
45 43 0.245493 0.561542
45 44 0.538025 0.464196
45 45 1 7.29374e-08
45 46 0.542894 0.463005
45 47 0.21725 0.557411
45 48 0.00627704 0.568402
45 49 -0.106497 0.568087
45 50 -0.144162 0.565439
45 51 -0.154122 0.560727
45 52 -0.138678 0.561808
45 53 -0.0921085 0.572792
45 54 -0.0110766 0.580896
45 55 0.0717221 0.575843
45 56 0.135124 0.567559
45 57 0.166052 0.550914
45 58 0.164868 0.547366
45 59 0.126551 0.560945
45 60 0.0636923 0.573994
45 61 0.0272933 0.57899
45 62 0.0108694 0.582993
45 63 -0.00403207 0.583125
45 64 -0.00829942 0.581233
45 65 -0.00750206 0.58139
45 66 -0.0199151 0.578825
45 67 -0.0480553 0.579193
45 68 -0.0748294 0.574995
45 69 -0.0932906 0.568618
45 70 -0.0889757 0.570762

46 1 -0.035581 0.571631
46 2 -0.0738207 0.567163
46 3 -0.109276 0.572764
46 4 -0.133163 0.575396
46 5 -0.149222 0.577421
46 6 -0.139369 0.573811
46 7 -0.115611 0.569596
46 8 -0.0847768 0.567325
46 9 -0.0620708 0.570532
46 10 -0.0380382 0.576232
46 11 -0.0228348 0.582479
46 12 -0.0158936 0.581976
46 13 -0.0360349 0.588797
46 14 -0.0423995 0.583858
46 15 -0.0508571 0.574327
46 16 -0.0654885 0.565452
46 17 -0.0712016 0.566278
46 18 -0.0751862 0.571033
46 19 -0.0784314 0.57343
46 20 -0.111578 0.573016
46 21 -0.139041 0.566395
46 22 -0.10718 0.579232
46 23 -0.0510786 0.58559
46 24 -0.0454241 0.576581
46 25 -0.0384688 0.582781
46 26 0.00318209 0.577709
46 27 -0.0388964 0.58658
46 28 -0.0394922 0.588402
46 29 -0.0400374 0.586737
46 30 -0.0345506 0.583113
46 31 -0.0339215 0.578808
46 32 -0.0368227 0.573686
46 33 -0.0461371 0.572899
46 34 -0.044916 0.568464
46 35 -0.0400464 0.568743
46 36 0.0146247 0.572471
46 37 0.0234441 0.572138
46 38 0.0257996 0.571617
46 39 0.017605 0.569062
46 40 -0.00278092 0.57013
46 41 -0.0321368 0.574707
46 42 0.0172451 0.577055
46 43 0.0938278 0.575636
46 44 0.246099 0.561587
46 45 0.542894 0.463005
46 46 1 7.27952e-08
46 47 0.498372 0.476355
46 48 0.160579 0.566691
46 49 -0.00445327 0.579166
46 50 -0.0734767 0.580264
46 51 -0.107926 0.571359
46 52 -0.0920719 0.574768
46 53 -0.0455879 0.575495
46 54 0.0383785 0.576677
46 55 0.109272 0.566478
46 56 0.150357 0.553019
46 57 0.168836 0.546576
46 58 0.145621 0.557775
46 59 0.0831472 0.573368
46 60 0.0197323 0.585039
46 61 -0.00344579 0.587511
46 62 -0.000701556 0.586026
46 63 0.00115825 0.585662
46 64 0.00443537 0.582247
46 65 0.00616934 0.579485
46 66 -0.00378693 0.57664
46 67 -0.0260907 0.575329
46 68 -0.0480243 0.573777
46 69 -0.0607536 0.569131
46 70 -0.0557697 0.575412

47 1 0.00464706 0.579694
47 2 -0.0279481 0.565932
47 3 -0.0628951 0.566833
47 4 -0.0951729 0.575974
47 5 -0.126645 0.588461
47 6 -0.13403 0.594252
47 7 -0.12831 0.587762
47 8 -0.116717 0.581773
47 9 -0.112883 0.567829
47 10 -0.0885723 0.576158
47 11 -0.0825071 0.579106
47 12 -0.0773801 0.570018
47 13 -0.0738937 0.584013
47 14 -0.0741122 0.590689
47 15 -0.0799808 0.585496
47 16 -0.0943996 0.568589
47 17 -0.0996339 0.556777
47 18 -0.0945578 0.558148
47 19 -0.0800645 0.559348
47 20 -0.100509 0.571452
47 21 -0.10675 0.569867
47 22 -0.0542358 0.575856
47 23 -0.0423835 0.577097
47 24 -0.0736619 0.572022
47 25 -0.0580429 0.587003
47 26 7.28382e-05 0.591647
47 27 -0.0374555 0.592448
47 28 -0.0323888 0.587537
47 29 -0.0439067 0.579367
47 30 -0.0490082 0.576088
47 31 -0.0597191 0.571086
47 32 -0.0741962 0.566627
47 33 -0.0895702 0.558211
47 34 -0.089615 0.558682
47 35 -0.0669968 0.563709
47 36 4.73318e-05 0.570096
47 37 0.00708519 0.580912
47 38 0.010932 0.580708
47 39 -0.0102203 0.575695
47 40 -0.0515473 0.562777
47 41 -0.0900576 0.559075
47 42 -0.0649168 0.562392
47 43 -0.0224069 0.568176
47 44 0.0665435 0.572654
47 45 0.21725 0.557411
47 46 0.498372 0.476355
47 47 1 7.30307e-08
47 48 0.460121 0.516373
47 49 0.189803 0.576398
47 50 0.0651885 0.587738
47 51 -0.00768687 0.573307
47 52 0.00444164 0.573468
47 53 0.047305 0.570706
47 54 0.102349 0.565958
47 55 0.140361 0.549178
47 56 0.149353 0.544275
47 57 0.141679 0.551061
47 58 0.0940337 0.571414
47 59 0.0250791 0.585694
47 60 -0.0246956 0.586634
47 61 -0.0327169 0.58944
47 62 -0.0129798 0.58092
47 63 0.00491589 0.577155
47 64 0.0149407 0.583215
47 65 0.0232558 0.575147
47 66 0.0206817 0.561333
47 67 0.00642974 0.557163
47 68 -0.0101456 0.557842
47 69 -0.0169625 0.56426
47 70 -0.0115518 0.576607

48 1 0.0389318 0.582933
48 2 0.0162325 0.570493
48 3 -0.0125983 0.561422
48 4 -0.041136 0.568032
48 5 -0.0756556 0.584463
48 6 -0.0992799 0.598893
48 7 -0.111412 0.598078
48 8 -0.122598 0.595382
48 9 -0.142295 0.576656
48 10 -0.127853 0.571411
48 11 -0.148191 0.563783
48 12 -0.146703 0.558892
48 13 -0.128215 0.573688
48 14 -0.122249 0.586981
48 15 -0.12478 0.592018
48 16 -0.129167 0.577519
48 17 -0.125823 0.56008
48 18 -0.112726 0.549644
48 19 -0.0837813 0.54596
48 20 -0.0561161 0.561639
48 21 -0.00018765 0.56677
48 22 0.0821399 0.557698
48 23 0.0330822 0.559588
48 24 -0.032297 0.571782
48 25 -0.0447762 0.595587
48 26 -0.037813 0.588727
48 27 -0.0692662 0.590162
48 28 -0.0629027 0.580142
48 29 -0.069138 0.572267
48 30 -0.074338 0.570597
48 31 -0.0878273 0.566253
48 32 -0.106545 0.558627
48 33 -0.119789 0.548734
48 34 -0.110281 0.559615
48 35 -0.0668142 0.56901
48 36 -0.000403875 0.563396
48 37 -0.00437449 0.578664
48 38 -0.00993363 0.581756
48 39 -0.0446529 0.58439
48 40 -0.104256 0.565023
48 41 -0.148205 0.548445
48 42 -0.13634 0.548419
48 43 -0.12286 0.557649
48 44 -0.0711128 0.564649
48 45 0.00627704 0.568402
48 46 0.160579 0.566691
48 47 0.460121 0.516373
48 48 1 7.28696e-08
48 49 0.510485 0.496066
48 50 0.297391 0.562449
48 51 0.171047 0.56311
48 52 0.179509 0.555006
48 53 0.188359 0.54045
48 54 0.141887 0.552751
48 55 0.101777 0.552342
48 56 0.0751284 0.557426
48 57 0.0402818 0.572142
48 58 -0.0131347 0.589606
48 59 -0.0581698 0.592861
48 60 -0.0858776 0.582032
48 61 -0.071692 0.585464
48 62 -0.032911 0.578283
48 63 0.00433185 0.579114
48 64 0.0269812 0.584642
48 65 0.0461123 0.57163
48 66 0.0530805 0.554181
48 67 0.0518038 0.550576
48 68 0.0434148 0.560957
48 69 0.0402554 0.575729
48 70 0.0391104 0.591728

49 1 0.0600356 0.580686
49 2 0.0450868 0.574188
49 3 0.0252069 0.566626
49 4 0.00127559 0.571265
49 5 -0.025964 0.578547
49 6 -0.0546846 0.587244
49 7 -0.0789338 0.590688
49 8 -0.106068 0.590038
49 9 -0.148672 0.576237
49 10 -0.147408 0.569172
49 11 -0.184621 0.559528
49 12 -0.188116 0.56001
49 13 -0.164221 0.570529
49 14 -0.151088 0.578525
49 15 -0.148298 0.584016
49 16 -0.144922 0.580313
49 17 -0.136933 0.571026
49 18 -0.112268 0.558653
49 19 -0.0694567 0.553491
49 20 -0.012027 0.559557
49 21 0.0824516 0.561669
49 22 0.203919 0.548185
49 23 0.120623 0.559875
49 24 -0.00222511 0.579394
49 25 -0.0406996 0.588202
49 26 -0.0684173 0.574634
49 27 -0.0914646 0.581334
49 28 -0.0840821 0.578543
49 29 -0.0862873 0.570816
49 30 -0.0927059 0.567841
49 31 -0.102459 0.56314
49 32 -0.119561 0.559214
49 33 -0.128565 0.556359
49 34 -0.112472 0.568545
49 35 -0.0560382 0.576014
49 36 0.00552475 0.567129
49 37 -0.0082901 0.576967
49 38 -0.017367 0.576513
49 39 -0.0605567 0.580283
49 40 -0.12445 0.568734
49 41 -0.172166 0.555667
49 42 -0.160929 0.550906
49 43 -0.161435 0.556146
49 44 -0.144208 0.561438
49 45 -0.106497 0.568087
49 46 -0.00445327 0.579166
49 47 0.189803 0.576398
49 48 0.510485 0.496066
49 49 1 7.29439e-08
49 50 0.569401 0.455027
49 51 0.362405 0.522553
49 52 0.345442 0.524325
49 53 0.267566 0.533671
49 54 0.132302 0.558585
49 55 0.0301379 0.563881
49 56 -0.0292957 0.569998
49 57 -0.066922 0.577803
49 58 -0.101162 0.584469
49 59 -0.119714 0.581676
49 60 -0.122948 0.575631
49 61 -0.092784 0.583043
49 62 -0.0420625 0.578296
49 63 0.00456808 0.581894
49 64 0.0418939 0.582205
49 65 0.0641016 0.569596
49 66 0.0740041 0.561555
49 67 0.0812545 0.563974
49 68 0.078771 0.573954
49 69 0.0783053 0.58492
49 70 0.0692778 0.593881

50 1 0.0657666 0.573928
50 2 0.0519249 0.562876
50 3 0.0427831 0.560078
50 4 0.0268879 0.56663
50 5 0.00548914 0.578199
50 6 -0.0192496 0.589657
50 7 -0.0465029 0.589593
50 8 -0.0731257 0.592112
50 9 -0.125497 0.580849
50 10 -0.135655 0.578654
50 11 -0.18187 0.565975
50 12 -0.18179 0.573816
50 13 -0.157325 0.582207
50 14 -0.143062 0.58287
50 15 -0.136888 0.580646
50 16 -0.132011 0.580379
50 17 -0.116609 0.575827
50 18 -0.0852762 0.570046
50 19 -0.034027 0.563906
50 20 0.039571 0.565286
50 21 0.153538 0.549671
50 22 0.254739 0.535225
50 23 0.13607 0.552442
50 24 -0.0102752 0.566193
50 25 -0.0545101 0.580699
50 26 -0.0797539 0.583531
50 27 -0.0845801 0.588236
50 28 -0.0759096 0.581716
50 29 -0.079471 0.577628
50 30 -0.0861886 0.571634
50 31 -0.0957034 0.572989
50 32 -0.112928 0.570069
50 33 -0.117028 0.564488
50 34 -0.0947338 0.576431
50 35 -0.0335127 0.578593
50 36 0.0127439 0.570603
50 37 -0.00821097 0.575108
50 38 -0.0226594 0.576596
50 39 -0.0665136 0.578716
50 40 -0.123936 0.568495
50 41 -0.157247 0.567397
50 42 -0.14838 0.556951
50 43 -0.151633 0.554194
50 44 -0.152897 0.558344
50 45 -0.144162 0.565439
50 46 -0.0734767 0.580264
50 47 0.0651885 0.587738
50 48 0.297391 0.562449
50 49 0.569401 0.455027
50 50 1 7.26144e-08
50 51 0.571464 0.454477
50 52 0.407984 0.508602
50 53 0.199858 0.539611
50 54 0.0300904 0.564124
50 55 -0.0630946 0.561324
50 56 -0.106136 0.562495
50 57 -0.127215 0.570347
50 58 -0.143293 0.581433
50 59 -0.138885 0.585473
50 60 -0.129417 0.586405
50 61 -0.0952834 0.591067
50 62 -0.0467266 0.585748
50 63 0.00144062 0.585451
50 64 0.0438245 0.585641
50 65 0.0710872 0.579647
50 66 0.0888139 0.57141
50 67 0.0973386 0.573205
50 68 0.0971507 0.581937
50 69 0.0921436 0.586892
50 70 0.0797249 0.593929

51 1 0.0629142 0.574943
51 2 0.0615292 0.566769
51 3 0.0607902 0.563427
51 4 0.0491532 0.56538
51 5 0.030459 0.56971
51 6 0.00379157 0.575389
51 7 -0.0276332 0.577154
51 8 -0.070352 0.579282
51 9 -0.129822 0.575753
51 10 -0.135909 0.584372
51 11 -0.179601 0.570998
51 12 -0.184284 0.580381
51 13 -0.151398 0.577646
51 14 -0.140366 0.57185
51 15 -0.133705 0.573129
51 16 -0.122309 0.583856
51 17 -0.098028 0.586452
51 18 -0.0564136 0.590597
51 19 0.00479841 0.585437
51 20 0.0927847 0.573359
51 21 0.206158 0.543018
51 22 0.24984 0.538941
51 23 0.0886238 0.564035
51 24 -0.00999994 0.563674
51 25 -0.0187839 0.560531
51 26 -0.0344253 0.581
51 27 -0.0529065 0.581339
51 28 -0.0659775 0.572385
51 29 -0.0762223 0.569265
51 30 -0.0895352 0.562344
51 31 -0.0995617 0.56831
51 32 -0.118026 0.577542
51 33 -0.126055 0.585557
51 34 -0.107565 0.589565
51 35 -0.0497902 0.584542
51 36 -0.0138168 0.581271
51 37 -0.0334351 0.580608
51 38 -0.0474557 0.575854
51 39 -0.0834296 0.571001
51 40 -0.129103 0.567623
51 41 -0.155464 0.585755
51 42 -0.139533 0.576673
51 43 -0.144072 0.562196
51 44 -0.149907 0.558472
51 45 -0.154122 0.560727
51 46 -0.107926 0.571359
51 47 -0.00768687 0.573307
51 48 0.171047 0.56311
51 49 0.362405 0.522553
51 50 0.571464 0.454477
51 51 1 7.28314e-08
51 52 0.573491 0.467385
51 53 0.292155 0.552421
51 54 0.0934963 0.582747
51 55 -0.0299058 0.583391
51 56 -0.103049 0.576543
51 57 -0.138478 0.576735
51 58 -0.154031 0.578095
51 59 -0.147289 0.581707
51 60 -0.132951 0.582934
51 61 -0.0974404 0.583712
51 62 -0.0542339 0.581437
51 63 -0.0125021 0.576931
51 64 0.0201719 0.576672
51 65 0.0503436 0.583318
51 66 0.0758602 0.586878
51 67 0.0985224 0.587944
51 68 0.10824 0.588331
51 69 0.107695 0.585133
51 70 0.0912002 0.579905

52 1 0.0636563 0.575918
52 2 0.0660167 0.566637
52 3 0.0662144 0.572297
52 4 0.0522109 0.576696
52 5 0.0276553 0.58038
52 6 -0.00494226 0.578527
52 7 -0.0464342 0.573483
52 8 -0.0953095 0.56722
52 9 -0.147207 0.563531
52 10 -0.142614 0.57666
52 11 -0.176694 0.570208
52 12 -0.183003 0.578229
52 13 -0.15723 0.579909
52 14 -0.145839 0.575517
52 15 -0.139973 0.571862
52 16 -0.116758 0.58376
52 17 -0.0901728 0.589628
52 18 -0.040453 0.595182
52 19 0.0173017 0.588448
52 20 0.0911599 0.573756
52 21 0.169412 0.549256
52 22 0.170309 0.561405
52 23 0.0207111 0.581645
52 24 -0.0456107 0.581476
52 25 -0.0189267 0.559591
52 26 -0.00229461 0.570756
52 27 -0.0360569 0.583558
52 28 -0.0560786 0.576244
52 29 -0.075618 0.564648
52 30 -0.0913946 0.553992
52 31 -0.105992 0.556346
52 32 -0.128839 0.569414
52 33 -0.1461 0.582914
52 34 -0.133924 0.583066
52 35 -0.0901431 0.580661
52 36 -0.055653 0.585178
52 37 -0.0693889 0.578378
52 38 -0.0694674 0.567645
52 39 -0.0973608 0.554672
52 40 -0.134895 0.554262
52 41 -0.160061 0.582898
52 42 -0.138243 0.573292
52 43 -0.140507 0.561573
52 44 -0.14151 0.557553
52 45 -0.138678 0.561808
52 46 -0.0920719 0.574768
52 47 0.00444164 0.573468
52 48 0.179509 0.555006
52 49 0.345442 0.524325
52 50 0.407984 0.508602
52 51 0.573491 0.467385
52 52 1 7.27488e-08
52 53 0.53597 0.490098
52 54 0.237973 0.572592
52 55 0.0663328 0.58988
52 56 -0.0325312 0.585361
52 57 -0.0849879 0.577604
52 58 -0.118412 0.573538
52 59 -0.12286 0.575832
52 60 -0.117097 0.582314
52 61 -0.0888782 0.588165
52 62 -0.0534796 0.585199
52 63 -0.0265319 0.576654
52 64 -0.0102157 0.568661
52 65 0.0165326 0.57544
52 66 0.0450127 0.588059
52 67 0.0746254 0.588362
52 68 0.0974115 0.584013
52 69 0.104166 0.577805
52 70 0.0895766 0.570279

53 1 0.0427484 0.57727
53 2 0.0494898 0.575119
53 3 0.0515774 0.583949
53 4 0.0395267 0.586872
53 5 0.0136217 0.583356
53 6 -0.0240482 0.572082
53 7 -0.071206 0.560783
53 8 -0.123147 0.547049
53 9 -0.168698 0.544163
53 10 -0.150445 0.570736
53 11 -0.168566 0.572058
53 12 -0.17071 0.569474
53 13 -0.149881 0.569317
53 14 -0.141118 0.563436
53 15 -0.127331 0.557474
53 16 -0.0990653 0.567566
53 17 -0.0665284 0.582653
53 18 -0.0203378 0.596284
53 19 0.0338329 0.599113
53 20 0.0981139 0.58841
53 21 0.108732 0.578749
53 22 0.0683263 0.591116
53 23 -0.0422196 0.598122
53 24 -0.0392739 0.589901
53 25 0.0333647 0.556657
53 26 0.0843522 0.563249
53 27 0.0112768 0.572108
53 28 -0.0292384 0.574476
53 29 -0.0604841 0.567573
53 30 -0.0839997 0.562024
53 31 -0.0977903 0.563119
53 32 -0.12078 0.576099
53 33 -0.154762 0.58356
53 34 -0.15261 0.569271
53 35 -0.132548 0.569819
53 36 -0.0985999 0.587771
53 37 -0.101329 0.582587
53 38 -0.0928782 0.571734
53 39 -0.111296 0.554193
53 40 -0.136667 0.557109
53 41 -0.154094 0.581527
53 42 -0.12433 0.584635
53 43 -0.117451 0.578556
53 44 -0.10936 0.572163
53 45 -0.0921085 0.572792
53 46 -0.0455879 0.575495
53 47 0.047305 0.570706
53 48 0.188359 0.54045
53 49 0.267566 0.533671
53 50 0.199858 0.539611
53 51 0.292155 0.552421
53 52 0.53597 0.490098
53 53 1 7.30554e-08
53 54 0.48757 0.505199
53 55 0.214253 0.583248
53 56 0.0777541 0.591412
53 57 -0.00230148 0.576222
53 58 -0.0599271 0.566125
53 59 -0.0957216 0.561639
53 60 -0.104457 0.566791
53 61 -0.0876601 0.569717
53 62 -0.0655189 0.572703
53 63 -0.0532212 0.564865
53 64 -0.0471071 0.563043
53 65 -0.0300233 0.573632
53 66 0.0027008 0.589049
53 67 0.0408555 0.585578
53 68 0.0689734 0.574788
53 69 0.0831884 0.562619
53 70 0.0785851 0.550253

54 1 0.000383106 0.57556
54 2 0.00357497 0.579431
54 3 -0.00305764 0.582131
54 4 -0.0174096 0.57927
54 5 -0.0407533 0.574737
54 6 -0.0670123 0.566157
54 7 -0.0963341 0.560235
54 8 -0.121414 0.556904
54 9 -0.138282 0.56061
54 10 -0.104899 0.577489
54 11 -0.101072 0.579783
54 12 -0.0979262 0.578887
54 13 -0.0693015 0.574855
54 14 -0.0712173 0.567475
54 15 -0.0845267 0.561389
54 16 -0.0840265 0.564091
54 17 -0.0677712 0.575318
54 18 -0.0471358 0.590382
54 19 -0.0177097 0.599682
54 20 0.0152741 0.597293
54 21 0.011913 0.593445
54 22 -0.0202225 0.589868
54 23 -0.0673518 0.583463
54 24 -0.0311514 0.569376
54 25 0.0482945 0.559604
54 26 0.107656 0.573815
54 27 0.0283018 0.569344
54 28 -0.018025 0.572112
54 29 -0.0495385 0.574704
54 30 -0.0565878 0.576496
54 31 -0.0517385 0.584502
54 32 -0.0642813 0.592531
54 33 -0.0996491 0.588334
54 34 -0.119898 0.572251
54 35 -0.127307 0.569367
54 36 -0.0948697 0.579592
54 37 -0.0860764 0.580512
54 38 -0.0716091 0.580786
54 39 -0.075828 0.574716
54 40 -0.0845848 0.579338
54 41 -0.0948134 0.586681
54 42 -0.0823826 0.593816
54 43 -0.0752468 0.58697
54 44 -0.0502892 0.582039
54 45 -0.0110766 0.580896
54 46 0.0383785 0.576677
54 47 0.102349 0.565958
54 48 0.141887 0.552751
54 49 0.132302 0.558585
54 50 0.0300904 0.564124
54 51 0.0934963 0.582747
54 52 0.237973 0.572592
54 53 0.48757 0.505199
54 54 1 7.29203e-08
54 55 0.514505 0.481884
54 56 0.247801 0.562024
54 57 0.100584 0.574399
54 58 0.0157778 0.570915
54 59 -0.0454251 0.573586
54 60 -0.069463 0.573611
54 61 -0.0668278 0.569935
54 62 -0.0591798 0.573009
54 63 -0.056064 0.569189
54 64 -0.0618582 0.570873
54 65 -0.0583387 0.581169
54 66 -0.0406824 0.589637
54 67 -0.0155097 0.587301
54 68 0.00692896 0.577622
54 69 0.0205843 0.569163
54 70 0.024102 0.558012

55 1 -0.01454 0.57614
55 2 -0.0189518 0.581676
55 3 -0.0388094 0.579163
55 4 -0.0579526 0.571059
55 5 -0.0818553 0.563735
55 6 -0.106819 0.557386
55 7 -0.122381 0.558777
55 8 -0.128535 0.560895
55 9 -0.117976 0.566622
55 10 -0.0711268 0.576857
55 11 -0.0484733 0.577346
55 12 -0.0292987 0.580172
55 13 0.0019257 0.573062
55 14 -0.013182 0.565941
55 15 -0.0432911 0.562525
55 16 -0.0630412 0.574446
55 17 -0.0716088 0.585617
55 18 -0.0723274 0.592385
55 19 -0.0647945 0.597242
55 20 -0.0528258 0.593412
55 21 -0.0584733 0.58927
55 22 -0.0843239 0.580989
55 23 -0.0858095 0.57563
55 24 -0.0616998 0.568996
55 25 0.00124982 0.557475
55 26 0.052506 0.574019
55 27 -0.000238797 0.562801
55 28 -0.0346101 0.562362
55 29 -0.0491092 0.570844
55 30 -0.0422234 0.574907
55 31 -0.0277114 0.581906
55 32 -0.0297677 0.591975
55 33 -0.060813 0.592607
55 34 -0.0933778 0.5828
55 35 -0.119429 0.575067
55 36 -0.0781781 0.580017
55 37 -0.0618111 0.579696
55 38 -0.0378111 0.581867
55 39 -0.0311073 0.58163
55 40 -0.0376417 0.584916
55 41 -0.043453 0.591571
55 42 -0.0519025 0.594183
55 43 -0.0426266 0.58546
55 44 -0.00174322 0.581564
55 45 0.0717221 0.575843
55 46 0.109272 0.566478
55 47 0.140361 0.549178
55 48 0.101777 0.552342
55 49 0.0301379 0.563881
55 50 -0.0630946 0.561324
55 51 -0.0299058 0.583391
55 52 0.0663328 0.58988
55 53 0.214253 0.583248
55 54 0.514505 0.481884
55 55 1 7.2532e-08
55 56 0.543354 0.468027
55 57 0.252371 0.560378
55 58 0.105444 0.572577
55 59 0.0132206 0.573676
55 60 -0.0317148 0.570065
55 61 -0.0425736 0.56579
55 62 -0.039524 0.567963
55 63 -0.0421539 0.567798
55 64 -0.0587917 0.57034
55 65 -0.0682263 0.577331
55 66 -0.0633918 0.587603
55 67 -0.0573912 0.58963
55 68 -0.0424541 0.582503
55 69 -0.0251311 0.576444
55 70 -0.00929496 0.562493

56 1 -0.0353169 0.578661
56 2 -0.0472921 0.586608
56 3 -0.0739289 0.5769
56 4 -0.0978675 0.566019
56 5 -0.125829 0.554897
56 6 -0.13862 0.550399
56 7 -0.138407 0.558433
56 8 -0.119378 0.566005
56 9 -0.0875391 0.576262
56 10 -0.0288916 0.578843
56 11 0.0151713 0.573326
56 12 0.0301987 0.577833
56 13 0.0351991 0.565963
56 14 0.00893863 0.562633
56 15 -0.0230053 0.570752
56 16 -0.0549678 0.582456
56 17 -0.0735373 0.589089
56 18 -0.0829481 0.590757
56 19 -0.0821738 0.589598
56 20 -0.0913024 0.578361
56 21 -0.117407 0.575006
56 22 -0.135081 0.569275
56 23 -0.0989913 0.568496
56 24 -0.0846271 0.572755
56 25 -0.0452725 0.559948
56 26 0.00192906 0.568889
56 27 -0.0252303 0.558157
56 28 -0.034136 0.55883
56 29 -0.0340688 0.566459
56 30 -0.0246171 0.569611
56 31 -0.00803406 0.576305
56 32 -0.0116107 0.587279
56 33 -0.0377153 0.593505
56 34 -0.0710803 0.590279
56 35 -0.113452 0.57972
56 36 -0.0736265 0.580752
56 37 -0.0423408 0.579656
56 38 -0.0133207 0.581265
56 39 -0.000642586 0.583188
56 40 0.00275704 0.588495
56 41 -0.00427857 0.588639
56 42 -0.0141971 0.589465
56 43 0.00633931 0.582852
56 44 0.0629021 0.578812
56 45 0.135124 0.567559
56 46 0.150357 0.553019
56 47 0.149353 0.544275
56 48 0.0751284 0.557426
56 49 -0.0292957 0.569998
56 50 -0.106136 0.562495
56 51 -0.103049 0.576543
56 52 -0.0325312 0.585361
56 53 0.0777541 0.591412
56 54 0.247801 0.562024
56 55 0.543354 0.468027
56 56 1 7.27398e-08
56 57 0.543443 0.464937
56 58 0.268724 0.550916
56 59 0.111043 0.568537
56 60 0.0274561 0.567345
56 61 0.00152614 0.5645
56 62 -0.0133602 0.568965
56 63 -0.0277807 0.568678
56 64 -0.0601296 0.5683
56 65 -0.0759908 0.574216
56 66 -0.0862982 0.582547
56 67 -0.0946992 0.587555
56 68 -0.0894155 0.58748
56 69 -0.0762085 0.580637
56 70 -0.052854 0.568093

57 1 -0.0684614 0.578517
57 2 -0.0890305 0.580299
57 3 -0.118733 0.566395
57 4 -0.142918 0.552134
57 5 -0.159731 0.545964
57 6 -0.156201 0.553377
57 7 -0.137959 0.568769
57 8 -0.0941019 0.583476
57 9 -0.0428082 0.586585
57 10 0.0307524 0.579008
57 11 0.0958263 0.569501
57 12 0.0991507 0.57351
57 13 0.0508821 0.565
57 14 0.0147017 0.566709
57 15 -0.0217784 0.580291
57 16 -0.057521 0.589493
57 17 -0.077675 0.591855
57 18 -0.0873658 0.583994
57 19 -0.0911151 0.578316
57 20 -0.119812 0.568224
57 21 -0.158845 0.565496
57 22 -0.167733 0.554629
57 23 -0.108005 0.554696
57 24 -0.0974111 0.568224
57 25 -0.0710105 0.565348
57 26 -0.0165367 0.572164
57 27 -0.0258976 0.56249
57 28 -0.0169522 0.558611
57 29 -0.01575 0.565952
57 30 -0.00287703 0.568252
57 31 0.00586304 0.574494
57 32 0.00272572 0.580609
57 33 -0.0213129 0.587045
57 34 -0.0464053 0.592596
57 35 -0.0926146 0.585438
57 36 -0.0634037 0.577487
57 37 -0.0256637 0.577853
57 38 0.00380935 0.582793
57 39 0.0308408 0.587975
57 40 0.0531403 0.588543
57 41 0.048186 0.584378
57 42 0.0507653 0.582422
57 43 0.0967307 0.576698
57 44 0.149077 0.564972
57 45 0.166052 0.550914
57 46 0.168836 0.546576
57 47 0.141679 0.551061
57 48 0.0402818 0.572142
57 49 -0.066922 0.577803
57 50 -0.127215 0.570347
57 51 -0.138478 0.576735
57 52 -0.0849879 0.577604
57 53 -0.00230148 0.576222
57 54 0.100584 0.574399
57 55 0.252371 0.560378
57 56 0.543443 0.464937
57 57 1 7.33022e-08
57 58 0.552725 0.460597
57 59 0.263579 0.55438
57 60 0.11744 0.568244
57 61 0.0559909 0.566321
57 62 0.0205423 0.569486
57 63 -0.011491 0.572267
57 64 -0.0584528 0.569352
57 65 -0.0849637 0.570276
57 66 -0.107356 0.576132
57 67 -0.130144 0.580793
57 68 -0.139066 0.584396
57 69 -0.129188 0.58729
57 70 -0.101131 0.578865

58 1 -0.100839 0.579244
58 2 -0.123219 0.571822
58 3 -0.154167 0.556021
58 4 -0.174441 0.548151
58 5 -0.182244 0.552729
58 6 -0.1653 0.567004
58 7 -0.125566 0.582533
58 8 -0.0656351 0.593507
58 9 0.0135644 0.588014
58 10 0.105123 0.580217
58 11 0.189109 0.563243
58 12 0.174498 0.567991
58 13 0.0723175 0.572407
58 14 0.0213781 0.578484
58 15 -0.0207262 0.583379
58 16 -0.0528345 0.590734
58 17 -0.0725425 0.58537
58 18 -0.0851161 0.578061
58 19 -0.0979182 0.573034
58 20 -0.138445 0.565854
58 21 -0.175562 0.561371
58 22 -0.181063 0.550777
58 23 -0.112736 0.551356
58 24 -0.0979475 0.559515
58 25 -0.076001 0.569352
58 26 -0.0212684 0.580673
58 27 -0.0108373 0.573536
58 28 0.00759492 0.566136
58 29 0.00996953 0.569904
58 30 0.01505 0.568036
58 31 0.0195477 0.575136
58 32 0.022483 0.579684
58 33 0.00713037 0.580653
58 34 -0.0105516 0.58815
58 35 -0.0604966 0.584035
58 36 -0.0436945 0.57423
58 37 -0.00741139 0.580939
58 38 0.0217213 0.585172
58 39 0.0658984 0.587773
58 40 0.110869 0.58104
58 41 0.113004 0.575929
58 42 0.130571 0.567668
58 43 0.177121 0.560623
58 44 0.170768 0.547788
58 45 0.164868 0.547366
58 46 0.145621 0.557775
58 47 0.0940337 0.571414
58 48 -0.0131347 0.589606
58 49 -0.101162 0.584469
58 50 -0.143293 0.581433
58 51 -0.154031 0.578095
58 52 -0.118412 0.573538
58 53 -0.0599271 0.566125
58 54 0.0157778 0.570915
58 55 0.105444 0.572577
58 56 0.268724 0.550916
58 57 0.552725 0.460597
58 58 1 7.2969e-08
58 59 0.53814 0.468167
58 60 0.256095 0.55613
58 61 0.131536 0.570415
58 62 0.0623259 0.571453
58 63 0.0106904 0.573897
58 64 -0.0503623 0.57645
58 65 -0.0928731 0.571688
58 66 -0.124816 0.56974
58 67 -0.157984 0.570373
58 68 -0.178235 0.573387
58 69 -0.173871 0.58022
58 70 -0.143073 0.580306

59 1 -0.131333 0.572436
59 2 -0.154262 0.560185
59 3 -0.182757 0.548756
59 4 -0.192445 0.550577
59 5 -0.182255 0.563021
59 6 -0.147832 0.577866
59 7 -0.0907927 0.587223
59 8 -0.0141206 0.5924
59 9 0.0821903 0.582202
59 10 0.198257 0.571876
59 11 0.278397 0.549319
59 12 0.232183 0.563435
59 13 0.0988871 0.578381
59 14 0.0350558 0.587289
59 15 -0.010908 0.585519
59 16 -0.045468 0.587321
59 17 -0.0707754 0.57842
59 18 -0.0811583 0.577251
59 19 -0.0990505 0.57379
59 20 -0.138337 0.571691
59 21 -0.174418 0.560675
59 22 -0.177138 0.55372
59 23 -0.111581 0.553431
59 24 -0.096623 0.556053
59 25 -0.0809261 0.56918
59 26 -0.0235437 0.588383
59 27 0.00520391 0.584412
59 28 0.0264673 0.574719
59 29 0.020903 0.574993
59 30 0.0216126 0.571479
59 31 0.0289579 0.575385
59 32 0.0393492 0.583404
59 33 0.0358362 0.580852
59 34 0.0268575 0.583757
59 35 -0.0205623 0.582273
59 36 -0.0216263 0.573816
59 37 0.0151963 0.580826
59 38 0.0448007 0.583779
59 39 0.101269 0.584492
59 40 0.16977 0.569668
59 41 0.173389 0.569865
59 42 0.182273 0.563083
59 43 0.177881 0.551935
59 44 0.158275 0.549404
59 45 0.126551 0.560945
59 46 0.0831472 0.573368
59 47 0.0250791 0.585694
59 48 -0.0581698 0.592861
59 49 -0.119714 0.581676
59 50 -0.138885 0.585473
59 51 -0.147289 0.581707
59 52 -0.12286 0.575832
59 53 -0.0957216 0.561639
59 54 -0.0454251 0.573586
59 55 0.0132206 0.573676
59 56 0.111043 0.568537
59 57 0.263579 0.55438
59 58 0.53814 0.468167
59 59 1 7.27997e-08
59 60 0.52004 0.476032
59 61 0.280965 0.556942
59 62 0.147422 0.574598
59 63 0.0585379 0.578676
59 64 -0.0240302 0.584305
59 65 -0.0848137 0.580586
59 66 -0.127772 0.571764
59 67 -0.17254 0.566411
59 68 -0.204368 0.565697
59 69 -0.208498 0.569412
59 70 -0.179186 0.574324

60 1 -0.14718 0.56475
60 2 -0.168859 0.551948
60 3 -0.191678 0.550194
60 4 -0.187405 0.560465
60 5 -0.164232 0.572198
60 6 -0.113879 0.583461
60 7 -0.0469741 0.582694
60 8 0.0355828 0.582574
60 9 0.141465 0.568634
60 10 0.285274 0.557942
60 11 0.318095 0.544909
60 12 0.257289 0.565706
60 13 0.128144 0.589211
60 14 0.065635 0.589354
60 15 0.0189887 0.583107
60 16 -0.0273478 0.582737
60 17 -0.0606225 0.575551
60 18 -0.0805386 0.580013
60 19 -0.103584 0.575253
60 20 -0.135507 0.571709
60 21 -0.164549 0.558447
60 22 -0.165656 0.560898
60 23 -0.11326 0.566413
60 24 -0.100663 0.562689
60 25 -0.0893791 0.568401
60 26 -0.0351269 0.584892
60 27 -0.00357632 0.590966
60 28 0.0164765 0.58177
60 29 0.0108935 0.579963
60 30 0.00854875 0.573155
60 31 0.0203755 0.575048
60 32 0.0428524 0.580854
60 33 0.0585434 0.580328
60 34 0.0609913 0.57884
60 35 0.0176469 0.579041
60 36 -0.00454235 0.577142
60 37 0.0376223 0.578993
60 38 0.0692 0.574816
60 39 0.129721 0.568445
60 40 0.201308 0.554722
60 41 0.208515 0.566562
60 42 0.182836 0.55716
60 43 0.144066 0.556617
60 44 0.107833 0.564138
60 45 0.0636923 0.573994
60 46 0.0197323 0.585039
60 47 -0.0246956 0.586634
60 48 -0.0858776 0.582032
60 49 -0.122948 0.575631
60 50 -0.129417 0.586405
60 51 -0.132951 0.582934
60 52 -0.117097 0.582314
60 53 -0.104457 0.566791
60 54 -0.069463 0.573611
60 55 -0.0317148 0.570065
60 56 0.0274561 0.567345
60 57 0.11744 0.568244
60 58 0.256095 0.55613
60 59 0.52004 0.476032
60 60 1 7.28013e-08
60 61 0.559558 0.46163
60 62 0.281583 0.56057
60 63 0.125015 0.581019
60 64 0.00925091 0.58478
60 65 -0.0686548 0.585057
60 66 -0.125638 0.577424
60 67 -0.178048 0.568372
60 68 -0.213688 0.562979
60 69 -0.22314 0.562562
60 70 -0.195876 0.569097

61 1 -0.13777 0.566709
61 2 -0.150312 0.553697
61 3 -0.164763 0.557113
61 4 -0.154586 0.570771
61 5 -0.129122 0.58149
61 6 -0.072848 0.589482
61 7 -0.00770707 0.586064
61 8 0.0585273 0.580556
61 9 0.14201 0.569715
61 10 0.267885 0.557766
61 11 0.249848 0.560401
61 12 0.192947 0.577066
61 13 0.0957102 0.595129
61 14 0.0498497 0.594986
61 15 0.0128232 0.586589
61 16 -0.0240447 0.583336
61 17 -0.0574543 0.577215
61 18 -0.0789559 0.575603
61 19 -0.0989309 0.568312
61 20 -0.12734 0.565644
61 21 -0.147874 0.549278
61 22 -0.13978 0.56162
61 23 -0.0982919 0.571823
61 24 -0.102299 0.573023
61 25 -0.097863 0.573904
61 26 -0.0498701 0.580768
61 27 -0.028968 0.597575
61 28 -0.0194362 0.592336
61 29 -0.0220144 0.585038
61 30 -0.0237394 0.572677
61 31 -0.0100716 0.571023
61 32 0.0141244 0.573107
61 33 0.0413404 0.575378
61 34 0.0564638 0.577757
61 35 0.0356042 0.578087
61 36 0.0147112 0.579788
61 37 0.0785434 0.573167
61 38 0.120778 0.561869
61 39 0.167049 0.55184
61 40 0.186117 0.547574
61 41 0.160606 0.56683
61 42 0.136733 0.555476
61 43 0.104276 0.558246
61 44 0.0685833 0.566529
61 45 0.0272933 0.57899
61 46 -0.00344579 0.587511
61 47 -0.0327169 0.58944
61 48 -0.071692 0.585464
61 49 -0.092784 0.583043
61 50 -0.0952834 0.591067
61 51 -0.0974404 0.583712
61 52 -0.0888782 0.588165
61 53 -0.0876601 0.569717
61 54 -0.0668278 0.569935
61 55 -0.0425736 0.56579
61 56 0.00152614 0.5645
61 57 0.0559909 0.566321
61 58 0.131536 0.570415
61 59 0.280965 0.556942
61 60 0.559558 0.46163
61 61 1 7.29163e-08
61 62 0.535204 0.479775
61 63 0.265918 0.566552
61 64 0.0953542 0.58286
61 65 -0.020217 0.583431
61 66 -0.10064 0.574219
61 67 -0.17034 0.567123
61 68 -0.213412 0.562782
61 69 -0.224424 0.561965
61 70 -0.201448 0.571693

62 1 -0.114629 0.569314
62 2 -0.123384 0.563208
62 3 -0.131901 0.569329
62 4 -0.121313 0.575324
62 5 -0.0905043 0.579316
62 6 -0.0362332 0.580375
62 7 0.0288281 0.580644
62 8 0.0796271 0.575618
62 9 0.109664 0.574818
62 10 0.173917 0.570189
62 11 0.128171 0.575416
62 12 0.0965445 0.582586
62 13 0.0350776 0.591531
62 14 0.00132005 0.589075
62 15 -0.0237884 0.581524
62 16 -0.0445591 0.577749
62 17 -0.0701938 0.575334
62 18 -0.0881322 0.574588
62 19 -0.0993323 0.569311
62 20 -0.112624 0.566832
62 21 -0.115439 0.558056
62 22 -0.0999014 0.568022
62 23 -0.0684478 0.577181
62 24 -0.0854822 0.575025
62 25 -0.0915833 0.578212
62 26 -0.0598459 0.578766
62 27 -0.0610064 0.589509
62 28 -0.0611829 0.588331
62 29 -0.0630858 0.584019
62 30 -0.0675802 0.576607
62 31 -0.0551847 0.574078
62 32 -0.0256115 0.573403
62 33 0.0140819 0.577107
62 34 0.0515433 0.577398
62 35 0.075207 0.577933
62 36 0.0723804 0.577026
62 37 0.156928 0.562705
62 38 0.20765 0.55129
62 39 0.22306 0.544393
62 40 0.163861 0.555132
62 41 0.0913672 0.573335
62 42 0.0621842 0.568324
62 43 0.0440417 0.569854
62 44 0.029762 0.577157
62 45 0.0108694 0.582993
62 46 -0.000701556 0.586026
62 47 -0.0129798 0.58092
62 48 -0.032911 0.578283
62 49 -0.0420625 0.578296
62 50 -0.0467266 0.585748
62 51 -0.0542339 0.581437
62 52 -0.0534796 0.585199
62 53 -0.0655189 0.572703
62 54 -0.0591798 0.573009
62 55 -0.039524 0.567963
62 56 -0.0133602 0.568965
62 57 0.0205423 0.569486
62 58 0.0623259 0.571453
62 59 0.147422 0.574598
62 60 0.281583 0.56057
62 61 0.535204 0.479775
62 62 1 7.28505e-08
62 63 0.524217 0.478759
62 64 0.258802 0.560604
62 65 0.085991 0.580219
62 66 -0.0405164 0.58128
62 67 -0.141473 0.573892
62 68 -0.203978 0.565059
62 69 -0.221601 0.562584
62 70 -0.201874 0.570455

63 1 -0.0729769 0.576743
63 2 -0.089595 0.573769
63 3 -0.106392 0.572732
63 4 -0.102238 0.571513
63 5 -0.0724676 0.574208
63 6 -0.0138705 0.577736
63 7 0.0473237 0.579904
63 8 0.0871644 0.578811
63 9 0.0961554 0.581353
63 10 0.100972 0.573092
63 11 0.0398652 0.576769
63 12 0.0157532 0.582955
63 13 -0.012936 0.589849
63 14 -0.0338684 0.585165
63 15 -0.0511652 0.585042
63 16 -0.0686205 0.581569
63 17 -0.087606 0.576691
63 18 -0.10386 0.566842
63 19 -0.104876 0.562519
63 20 -0.0961947 0.557897
63 21 -0.0762493 0.557534
63 22 -0.0444368 0.567042
63 23 -0.0282061 0.574737
63 24 -0.0576808 0.580094
63 25 -0.0848342 0.58311
63 26 -0.074957 0.572019
63 27 -0.0941745 0.582308
63 28 -0.102271 0.585685
63 29 -0.104748 0.582982
63 30 -0.108015 0.577866
63 31 -0.0926049 0.57389
63 32 -0.057862 0.568815
63 33 0.00805486 0.570667
63 34 0.0727616 0.577582
63 35 0.136269 0.574214
63 36 0.175665 0.565413
63 37 0.249452 0.54349
63 38 0.276794 0.532925
63 39 0.24486 0.547267
63 40 0.128077 0.565723
63 41 0.0339969 0.571426
63 42 0.00302834 0.564699
63 43 -0.0100531 0.568616
63 44 -0.00756629 0.577314
63 45 -0.00403207 0.583125
63 46 0.00115825 0.585662
63 47 0.00491589 0.577155
63 48 0.00433185 0.579114
63 49 0.00456808 0.581894
63 50 0.00144062 0.585451
63 51 -0.0125021 0.576931
63 52 -0.0265319 0.576654
63 53 -0.0532212 0.564865
63 54 -0.056064 0.569189
63 55 -0.0421539 0.567798
63 56 -0.0277807 0.568678
63 57 -0.011491 0.572267
63 58 0.0106904 0.573897
63 59 0.0585379 0.578676
63 60 0.125015 0.581019
63 61 0.265918 0.566552
63 62 0.524217 0.478759
63 63 1 7.28996e-08
63 64 0.518493 0.475873
63 65 0.231034 0.559135
63 66 0.0356291 0.575062
63 67 -0.10288 0.576381
63 68 -0.185547 0.570263
63 69 -0.215303 0.569901
63 70 -0.198427 0.579364

64 1 -0.0597316 0.576454
64 2 -0.0817894 0.569158
64 3 -0.099545 0.565951
64 4 -0.0867963 0.566536
64 5 -0.0349086 0.574331
64 6 0.0379986 0.582157
64 7 0.0895805 0.582688
64 8 0.128089 0.57648
64 9 0.120527 0.57555
64 10 0.0485502 0.578482
64 11 -0.0274878 0.579187
64 12 -0.0561447 0.578563
64 13 -0.058166 0.583195
64 14 -0.0718069 0.582024
64 15 -0.0790839 0.580079
64 16 -0.092553 0.575248
64 17 -0.102485 0.568229
64 18 -0.10951 0.564538
64 19 -0.0928663 0.568672
64 20 -0.0660492 0.573934
64 21 -0.0238398 0.573674
64 22 0.0214149 0.574642
64 23 0.0254947 0.570541
64 24 -0.0142353 0.568754
64 25 -0.0565066 0.580485
64 26 -0.0794775 0.581463
64 27 -0.104075 0.578882
64 28 -0.12667 0.577268
64 29 -0.141438 0.577706
64 30 -0.15128 0.574944
64 31 -0.141369 0.576265
64 32 -0.098894 0.575245
64 33 0.00603443 0.572357
64 34 0.118227 0.569612
64 35 0.256548 0.550064
64 36 0.323957 0.529882
64 37 0.338076 0.527764
64 38 0.264165 0.549657
64 39 0.162157 0.571221
64 40 0.0402495 0.579522
64 41 -0.034652 0.573803
64 42 -0.0443242 0.57311
64 43 -0.0389681 0.575922
64 44 -0.022714 0.579058
64 45 -0.00829942 0.581233
64 46 0.00443537 0.582247
64 47 0.0149407 0.583215
64 48 0.0269812 0.584642
64 49 0.0418939 0.582205
64 50 0.0438245 0.585641
64 51 0.0201719 0.576672
64 52 -0.0102157 0.568661
64 53 -0.0471071 0.563043
64 54 -0.0618582 0.570873
64 55 -0.0587917 0.57034
64 56 -0.0601296 0.5683
64 57 -0.0584528 0.569352
64 58 -0.0503623 0.57645
64 59 -0.0240302 0.584305
64 60 0.00925091 0.58478
64 61 0.0953542 0.58286
64 62 0.258802 0.560604
64 63 0.518493 0.475873
64 64 1 7.27964e-08
64 65 0.515539 0.475319
64 66 0.204677 0.561073
64 67 -0.00548402 0.578839
64 68 -0.129262 0.572722
64 69 -0.186322 0.569064
64 70 -0.188207 0.5741

65 1 -0.0515757 0.572609
65 2 -0.0912249 0.567325
65 3 -0.103112 0.566927
65 4 -0.0620966 0.571503
65 5 0.0152627 0.574106
65 6 0.0832857 0.570058
65 7 0.118328 0.56373
65 8 0.143509 0.562575
65 9 0.100933 0.571366
65 10 -0.00155047 0.583625
65 11 -0.0730607 0.581769
65 12 -0.105832 0.581277
65 13 -0.0905574 0.579954
65 14 -0.100192 0.573359
65 15 -0.106819 0.567666
65 16 -0.103159 0.570392
65 17 -0.0974593 0.571544
65 18 -0.0817958 0.579032
65 19 -0.0479583 0.586214
65 20 -0.00965105 0.585624
65 21 0.0365457 0.581806
65 22 0.0772961 0.578783
65 23 0.0663476 0.573346
65 24 0.0301557 0.566407
65 25 -0.0172063 0.57271
65 26 -0.0664539 0.583441
65 27 -0.0858189 0.574592
65 28 -0.109872 0.571916
65 29 -0.134998 0.573996
65 30 -0.156466 0.573239
65 31 -0.160831 0.574797
65 32 -0.138425 0.580219
65 33 -0.0368212 0.581588
65 34 0.083406 0.577451
65 35 0.272652 0.548543
65 36 0.320747 0.536848
65 37 0.220209 0.557783
65 38 0.119547 0.574516
65 39 0.0250858 0.580909
65 40 -0.0566619 0.581061
65 41 -0.097841 0.582409
65 42 -0.0742655 0.582953
65 43 -0.0478855 0.579871
65 44 -0.0244305 0.580625
65 45 -0.00750206 0.58139
65 46 0.00616934 0.579485
65 47 0.0232558 0.575147
65 48 0.0461123 0.57163
65 49 0.0641016 0.569596
65 50 0.0710872 0.579647
65 51 0.0503436 0.583318
65 52 0.0165326 0.57544
65 53 -0.0300233 0.573632
65 54 -0.0583387 0.581169
65 55 -0.0682263 0.577331
65 56 -0.0759908 0.574216
65 57 -0.0849637 0.570276
65 58 -0.0928731 0.571688
65 59 -0.0848137 0.580586
65 60 -0.0686548 0.585057
65 61 -0.020217 0.583431
65 62 0.085991 0.580219
65 63 0.231034 0.559135
65 64 0.515539 0.475319
65 65 1 7.30846e-08
65 66 0.500844 0.482532
65 67 0.189039 0.571811
65 68 0.00336856 0.584636
65 69 -0.0962545 0.576684
65 70 -0.136134 0.568735

66 1 -0.0458953 0.571261
66 2 -0.098929 0.569849
66 3 -0.0821238 0.573464
66 4 -0.0134039 0.574929
66 5 0.0659516 0.568374
66 6 0.110147 0.551583
66 7 0.118374 0.546884
66 8 0.0814574 0.562643
66 9 -0.000365196 0.574915
66 10 -0.0794722 0.581911
66 11 -0.124504 0.57642
66 12 -0.144385 0.581425
66 13 -0.111157 0.575009
66 14 -0.105957 0.565312
66 15 -0.0996163 0.562608
66 16 -0.0776569 0.575489
66 17 -0.0561598 0.58232
66 18 -0.0240435 0.596544
66 19 0.00684486 0.599763
66 20 0.0438456 0.592012
66 21 0.0837465 0.581445
66 22 0.108645 0.577034
66 23 0.0796273 0.572676
66 24 0.0536959 0.565341
66 25 0.0173444 0.559006
66 26 -0.041406 0.578257
66 27 -0.0511111 0.571342
66 28 -0.0738489 0.568546
66 29 -0.0967746 0.573033
66 30 -0.121957 0.570574
66 31 -0.147868 0.574506
66 32 -0.155898 0.583705
66 33 -0.114144 0.591446
66 34 -0.0384949 0.58787
66 35 0.116684 0.577991
66 36 0.12689 0.577833
66 37 0.0464465 0.576798
66 38 -0.00906046 0.579583
66 39 -0.0650271 0.576081
66 40 -0.109043 0.577877
66 41 -0.128251 0.59189
66 42 -0.0869392 0.591296
66 43 -0.0602137 0.583469
66 44 -0.0386546 0.579147
66 45 -0.0199151 0.578825
66 46 -0.00378693 0.57664
66 47 0.0206817 0.561333
66 48 0.0530805 0.554181
66 49 0.0740041 0.561555
66 50 0.0888139 0.57141
66 51 0.0758602 0.586878
66 52 0.0450127 0.588059
66 53 0.0027008 0.589049
66 54 -0.0406824 0.589637
66 55 -0.0633918 0.587603
66 56 -0.0862982 0.582547
66 57 -0.107356 0.576132
66 58 -0.124816 0.56974
66 59 -0.127772 0.571764
66 60 -0.125638 0.577424
66 61 -0.10064 0.574219
66 62 -0.0405164 0.58128
66 63 0.0356291 0.575062
66 64 0.204677 0.561073
66 65 0.500844 0.482532
66 66 1 7.24057e-08
66 67 0.535124 0.471823
66 68 0.22988 0.570773
66 69 0.057826 0.581309
66 70 -0.0384771 0.568921

67 1 -0.0240248 0.573569
67 2 -0.0686001 0.577115
67 3 -0.0228707 0.581918
67 4 0.0430624 0.571714
67 5 0.0745663 0.550177
67 6 0.0970713 0.544222
67 7 0.0724092 0.552516
67 8 -0.00515785 0.569474
67 9 -0.10247 0.577169
67 10 -0.156907 0.573853
67 11 -0.173111 0.567576
67 12 -0.168774 0.581527
67 13 -0.115803 0.575351
67 14 -0.0951203 0.564098
67 15 -0.0653253 0.568258
67 16 -0.0264442 0.583738
67 17 0.0078066 0.593697
67 18 0.0415 0.597652
67 19 0.063737 0.595201
67 20 0.0910141 0.580812
67 21 0.11408 0.572223
67 22 0.117527 0.570045
67 23 0.0784635 0.56752
67 24 0.0563178 0.569678
67 25 0.0333196 0.558837
67 26 -0.0239495 0.570147
67 27 -0.0270667 0.5673
67 28 -0.0403014 0.57027
67 29 -0.0609447 0.575917
67 30 -0.0801944 0.572015
67 31 -0.111983 0.576062
67 32 -0.144529 0.579846
67 33 -0.157153 0.587273
67 34 -0.1304 0.589759
67 35 -0.0364578 0.590859
67 36 -0.0285263 0.586241
67 37 -0.077987 0.573049
67 38 -0.0995436 0.569842
67 39 -0.124435 0.56783
67 40 -0.143552 0.576309
67 41 -0.142682 0.589834
67 42 -0.106811 0.587883
67 43 -0.0848099 0.580555
67 44 -0.0652522 0.577705
67 45 -0.0480553 0.579193
67 46 -0.0260907 0.575329
67 47 0.00642974 0.557163
67 48 0.0518038 0.550576
67 49 0.0812545 0.563974
67 50 0.0973386 0.573205
67 51 0.0985224 0.587944
67 52 0.0746254 0.588362
67 53 0.0408555 0.585578
67 54 -0.0155097 0.587301
67 55 -0.0573912 0.58963
67 56 -0.0946992 0.587555
67 57 -0.130144 0.580793
67 58 -0.157984 0.570373
67 59 -0.17254 0.566411
67 60 -0.178048 0.568372
67 61 -0.17034 0.567123
67 62 -0.141473 0.573892
67 63 -0.10288 0.576381
67 64 -0.00548402 0.578839
67 65 0.189039 0.571811
67 66 0.535124 0.471823
67 67 1 7.31036e-08
67 68 0.5712 0.454924
67 69 0.283994 0.558922
67 70 0.109319 0.574584

68 1 0.00777881 0.575856
68 2 -0.00837782 0.582692
68 3 0.0387649 0.579161
68 4 0.061688 0.557171
68 5 0.0644322 0.54555
68 6 0.0483645 0.554445
68 7 -0.000159229 0.566522
68 8 -0.0821059 0.576678
68 9 -0.161539 0.579259
68 10 -0.206848 0.562448
68 11 -0.20189 0.558314
68 12 -0.174525 0.57893
68 13 -0.108155 0.577209
68 14 -0.0655605 0.570863
68 15 -0.0233 0.577179
68 16 0.021731 0.591719
68 17 0.0589815 0.595036
68 18 0.0842327 0.58725
68 19 0.0965893 0.579714
68 20 0.111813 0.566503
68 21 0.117934 0.561533
68 22 0.105685 0.56067
68 23 0.0571222 0.562567
68 24 0.0437813 0.571081
68 25 0.0314011 0.565927
68 26 -0.0175317 0.567976
68 27 -0.0254624 0.569325
68 28 -0.0291035 0.57107
68 29 -0.0375723 0.575818
68 30 -0.0486527 0.572047
68 31 -0.0733187 0.573264
68 32 -0.110188 0.575645
68 33 -0.14795 0.581341
68 34 -0.164678 0.588355
68 35 -0.134049 0.587111
68 36 -0.115298 0.576254
68 37 -0.147351 0.5621
68 38 -0.15355 0.560937
68 39 -0.156532 0.56553
68 40 -0.15933 0.573405
68 41 -0.144515 0.583422
68 42 -0.122913 0.576756
68 43 -0.109076 0.570029
68 44 -0.0950295 0.571688
68 45 -0.0748294 0.574995
68 46 -0.0480243 0.573777
68 47 -0.0101456 0.557842
68 48 0.0434148 0.560957
68 49 0.078771 0.573954
68 50 0.0971507 0.581937
68 51 0.10824 0.588331
68 52 0.0974115 0.584013
68 53 0.0689734 0.574788
68 54 0.00692896 0.577622
68 55 -0.0424541 0.582503
68 56 -0.0894155 0.58748
68 57 -0.139066 0.584396
68 58 -0.178235 0.573387
68 59 -0.204368 0.565697
68 60 -0.213688 0.562979
68 61 -0.213412 0.562782
68 62 -0.203978 0.565059
68 63 -0.185547 0.570263
68 64 -0.129262 0.572722
68 65 0.00336856 0.584636
68 66 0.22988 0.570773
68 67 0.5712 0.454924
68 68 1 7.25654e-08
68 69 0.601543 0.440746
68 70 0.320202 0.551273

69 1 0.0537177 0.578938
69 2 0.0601363 0.583947
69 3 0.0843695 0.564091
69 4 0.0835149 0.548424
69 5 0.0520533 0.550406
69 6 -0.00552675 0.56584
69 7 -0.0637157 0.579969
69 8 -0.129331 0.584823
69 9 -0.181868 0.584913
69 10 -0.22304 0.559408
69 11 -0.208936 0.553005
69 12 -0.17223 0.575813
69 13 -0.0976711 0.578101
69 14 -0.0433269 0.580264
69 15 0.0111395 0.59016
69 16 0.0531598 0.596357
69 17 0.0846943 0.593295
69 18 0.0983479 0.579322
69 19 0.0964639 0.56686
69 20 0.1015 0.557122
69 21 0.102365 0.555266
69 22 0.0848201 0.554132
69 23 0.0343092 0.555812
69 24 0.0193454 0.573008
69 25 0.0161682 0.575944
69 26 -0.0194297 0.568066
69 27 -0.0322827 0.571322
69 28 -0.0346056 0.569416
69 29 -0.0316634 0.573205
69 30 -0.0325015 0.570464
69 31 -0.048913 0.571309
69 32 -0.0819239 0.570504
69 33 -0.128797 0.574985
69 34 -0.165994 0.586616
69 35 -0.181081 0.579216
69 36 -0.157042 0.563421
69 37 -0.176995 0.554793
69 38 -0.172743 0.557431
69 39 -0.169908 0.567813
69 40 -0.165991 0.574297
69 41 -0.144571 0.57627
69 42 -0.135326 0.564821
69 43 -0.126822 0.561369
69 44 -0.117488 0.564237
69 45 -0.0932906 0.568618
69 46 -0.0607536 0.569131
69 47 -0.0169625 0.56426
69 48 0.0402554 0.575729
69 49 0.0783053 0.58492
69 50 0.0921436 0.586892
69 51 0.107695 0.585133
69 52 0.104166 0.577805
69 53 0.0831884 0.562619
69 54 0.0205843 0.569163
69 55 -0.0251311 0.576444
69 56 -0.0762085 0.580637
69 57 -0.129188 0.58729
69 58 -0.173871 0.58022
69 59 -0.208498 0.569412
69 60 -0.22314 0.562562
69 61 -0.224424 0.561965
69 62 -0.221601 0.562584
69 63 -0.215303 0.569901
69 64 -0.186322 0.569064
69 65 -0.0962545 0.576684
69 66 0.057826 0.581309
69 67 0.283994 0.558922
69 68 0.601543 0.440746
69 69 1 7.31121e-08
69 70 0.643274 0.420607

70 1 0.11078 0.574432
70 2 0.112392 0.571228
70 3 0.0975069 0.561937
70 4 0.0560471 0.560466
70 5 -0.00225303 0.570337
70 6 -0.0594696 0.581084
70 7 -0.103062 0.588638
70 8 -0.13959 0.591531
70 9 -0.166109 0.587309
70 10 -0.197643 0.560082
70 11 -0.178978 0.559165
70 12 -0.151016 0.575628
70 13 -0.0777003 0.586469
70 14 -0.0260439 0.588923
70 15 0.0234928 0.598642
70 16 0.0571804 0.596489
70 17 0.0773508 0.583808
70 18 0.0793555 0.564717
70 19 0.0747444 0.550027
70 20 0.075323 0.547389
70 21 0.0769176 0.549479
70 22 0.0640544 0.552594
70 23 0.0187514 0.555275
70 24 0.00646035 0.57493
70 25 0.00480711 0.58954
70 26 -0.0233282 0.569434
70 27 -0.0430529 0.581761
70 28 -0.0472875 0.578895
70 29 -0.0378401 0.580759
70 30 -0.0324724 0.575336
70 31 -0.0393818 0.571997
70 32 -0.0628172 0.560063
70 33 -0.105131 0.562382
70 34 -0.143582 0.578675
70 35 -0.178577 0.57333
70 36 -0.159099 0.554215
70 37 -0.169658 0.551256
70 38 -0.162911 0.557659
70 39 -0.158005 0.570938
70 40 -0.153785 0.571398
70 41 -0.131901 0.566549
70 42 -0.127309 0.55282
70 43 -0.121682 0.555615
70 44 -0.110485 0.56358
70 45 -0.0889757 0.570762
70 46 -0.0557697 0.575412
70 47 -0.0115518 0.576607
70 48 0.0391104 0.591728
70 49 0.0692778 0.593881
70 50 0.0797249 0.593929
70 51 0.0912002 0.579905
70 52 0.0895766 0.570279
70 53 0.0785851 0.550253
70 54 0.024102 0.558012
70 55 -0.00929496 0.562493
70 56 -0.052854 0.568093
70 57 -0.101131 0.578865
70 58 -0.143073 0.580306
70 59 -0.179186 0.574324
70 60 -0.195876 0.569097
70 61 -0.201448 0.571693
70 62 -0.201874 0.570455
70 63 -0.198427 0.579364
70 64 -0.188207 0.5741
70 65 -0.136134 0.568735
70 66 -0.0384771 0.568921
70 67 0.109319 0.574584
70 68 0.320202 0.551273
70 69 0.643274 0.420607
70 70 1 7.2759e-08
