# Supplementary material for: Potential effects of metal ion induced two-state allostery on the regulatory mechanism of add adenine riboswitch
Source: Commun Biol. 2022 Oct 22;5:1120. doi: 10.1038/s42003-022-04096-z (PMC9588036; doi:10.1038/s42003-022-04096-z)
Supplement: Supplementary file 5 — Supplementary Data 2 [file 42003_2022_4096_MOESM5_ESM.zip › Supplementary Data 2/fig8_data/pp_v_cos_mgf0.3_1.txt]

1 1 1 7.28736e-08
1 2 0.544094 0.461894
1 3 0.233724 0.554082
1 4 0.0463192 0.571416
1 5 -0.0716133 0.575872
1 6 -0.123069 0.575036
1 7 -0.130076 0.580667
1 8 -0.12368 0.572638
1 9 -0.108605 0.575468
1 10 -0.111898 0.571397
1 11 -0.108716 0.574655
1 12 -0.0916009 0.575418
1 13 -0.0427189 0.582084
1 14 -0.0123589 0.582127
1 15 0.000351187 0.579953
1 16 -0.00130142 0.572179
1 17 -0.00916406 0.570842
1 18 -0.0220711 0.56907
1 19 -0.0251282 0.569628
1 20 -0.0200389 0.571671
1 21 -0.00301651 0.566633
1 22 0.0144534 0.579531
1 23 -0.00434826 0.586351
1 24 -0.0458045 0.583597
1 25 -0.0643868 0.577636
1 26 -0.0668547 0.575209
1 27 -0.114654 0.577655
1 28 -0.120399 0.57719
1 29 -0.1205 0.570246
1 30 -0.109548 0.568338
1 31 -0.0925436 0.56383
1 32 -0.0826214 0.567928
1 33 -0.0922949 0.572344
1 34 -0.0975689 0.568914
1 35 -0.0948437 0.573021
1 36 -0.0879492 0.576689
1 37 -0.089074 0.575944
1 38 -0.0898582 0.574248
1 39 -0.0989106 0.567525
1 40 -0.12302 0.561176
1 41 -0.110356 0.569482
1 42 -0.125145 0.563299
1 43 -0.117185 0.568722
1 44 -0.0906321 0.57236
1 45 -0.0523681 0.578077
1 46 -0.010889 0.582114
1 47 0.028919 0.584931
1 48 0.0546069 0.579773
1 49 0.0660488 0.576791
1 50 0.0631395 0.575421
1 51 0.0597665 0.571894
1 52 0.0525148 0.578177
1 53 0.0426905 0.578774
1 54 0.0131238 0.574
1 55 0.0156463 0.571425
1 56 0.0010774 0.571559
1 57 -0.0249582 0.568291
1 58 -0.0568235 0.567448
1 59 -0.104017 0.567217
1 60 -0.1244 0.57084
1 61 -0.0757304 0.578316
1 62 -0.010841 0.585021
1 63 -0.00509685 0.5847
1 64 -0.0185644 0.578402
1 65 -0.0312554 0.573185
1 66 -0.0453207 0.569685
1 67 -0.0385023 0.569281
1 68 -0.00942013 0.577066
1 69 0.0353839 0.582439
1 70 0.0873905 0.583953

2 1 0.544094 0.461894
2 2 1 7.29621e-08
2 3 0.550994 0.449911
2 4 0.239216 0.548329
2 5 0.0445218 0.567335
2 6 -0.0596136 0.573322
2 7 -0.103967 0.578386
2 8 -0.112227 0.582957
2 9 -0.0963174 0.580001
2 10 -0.0897151 0.574981
2 11 -0.0879156 0.572219
2 12 -0.0770247 0.570634
2 13 -0.0293529 0.567272
2 14 0.0026412 0.576912
2 15 0.0219761 0.579887
2 16 0.0136047 0.579778
2 17 -0.00106138 0.575333
2 18 -0.0237783 0.573135
2 19 -0.0388388 0.572311
2 20 -0.0475691 0.575457
2 21 -0.048685 0.57668
2 22 -0.0438081 0.572915
2 23 -0.0566092 0.570666
2 24 -0.101827 0.568396
2 25 -0.108251 0.568187
2 26 -0.0928211 0.574926
2 27 -0.137881 0.56964
2 28 -0.132746 0.564724
2 29 -0.114932 0.563
2 30 -0.0908327 0.567901
2 31 -0.0668896 0.571521
2 32 -0.0551625 0.57143
2 33 -0.0634391 0.57414
2 34 -0.0799756 0.571261
2 35 -0.0846211 0.574353
2 36 -0.0780375 0.572266
2 37 -0.0724933 0.577614
2 38 -0.0704454 0.577873
2 39 -0.0812535 0.58167
2 40 -0.102491 0.572045
2 41 -0.102343 0.567306
2 42 -0.136593 0.567576
2 43 -0.142344 0.567748
2 44 -0.124055 0.568173
2 45 -0.0922043 0.568896
2 46 -0.0512264 0.570396
2 47 -0.00738552 0.582053
2 48 0.0184604 0.585779
2 49 0.0321184 0.58129
2 50 0.0329052 0.574726
2 51 0.0365788 0.57232
2 52 0.0369639 0.575364
2 53 0.0350171 0.574587
2 54 0.00171994 0.575828
2 55 0.00377919 0.576091
2 56 -0.00659299 0.577823
2 57 -0.03361 0.578233
2 58 -0.0612773 0.578946
2 59 -0.0884229 0.571987
2 60 -0.0814523 0.572699
2 61 -0.0164895 0.575815
2 62 0.0398415 0.577949
2 63 0.0130079 0.577592
2 64 -0.0293946 0.573448
2 65 -0.0658542 0.570256
2 66 -0.0830978 0.570344
2 67 -0.0530042 0.576277
2 68 0.0079775 0.587003
2 69 0.059529 0.590612
2 70 0.0767172 0.582097

3 1 0.233724 0.554082
3 2 0.550994 0.449911
3 3 1 7.28318e-08
3 4 0.524713 0.465331
3 5 0.213258 0.55409
3 6 0.0505427 0.570341
3 7 -0.0343277 0.571222
3 8 -0.0757037 0.576011
3 9 -0.0798792 0.572997
3 10 -0.0525711 0.573309
3 11 -0.0551779 0.571641
3 12 -0.0508692 0.571602
3 13 -0.021576 0.569708
3 14 0.0103599 0.572603
3 15 0.0311786 0.577174
3 16 0.0300543 0.579084
3 17 0.0187096 0.578414
3 18 -0.00560437 0.577721
3 19 -0.0279241 0.575197
3 20 -0.0509012 0.574225
3 21 -0.0697986 0.577944
3 22 -0.086898 0.571039
3 23 -0.0985249 0.566206
3 24 -0.131707 0.56475
3 25 -0.126671 0.567873
3 26 -0.0961921 0.575411
3 27 -0.124095 0.568062
3 28 -0.101748 0.568335
3 29 -0.0731239 0.573517
3 30 -0.0438301 0.578492
3 31 -0.0262249 0.579836
3 32 -0.0194608 0.5779
3 33 -0.0400899 0.577699
3 34 -0.0700659 0.574142
3 35 -0.0807736 0.572856
3 36 -0.0794838 0.570931
3 37 -0.0625755 0.572423
3 38 -0.0529093 0.574656
3 39 -0.0547954 0.58015
3 40 -0.0660281 0.582406
3 41 -0.0682811 0.576369
3 42 -0.115683 0.574744
3 43 -0.142822 0.570181
3 44 -0.147135 0.567528
3 45 -0.136235 0.565974
3 46 -0.103752 0.567521
3 47 -0.0620384 0.569227
3 48 -0.0343874 0.576176
3 49 -0.0136158 0.577065
3 50 -0.00299547 0.571947
3 51 0.0105509 0.574167
3 52 0.0196388 0.571435
3 53 0.0178827 0.574691
3 54 -0.019253 0.577026
3 55 -0.025398 0.578424
3 56 -0.0398016 0.578323
3 57 -0.0587345 0.581318
3 58 -0.0680328 0.580543
3 59 -0.0585882 0.575445
3 60 -0.00977902 0.573543
3 61 0.0426346 0.574468
3 62 0.0434493 0.574257
3 63 -0.00851203 0.574953
3 64 -0.0640418 0.573937
3 65 -0.08848 0.5723
3 66 -0.0709476 0.575332
3 67 -0.0123751 0.580243
3 68 0.0451268 0.582275
3 69 0.0795517 0.574581
3 70 0.0695797 0.570307

4 1 0.0463192 0.571416
4 2 0.239216 0.548329
4 3 0.524713 0.465331
4 4 1 7.30092e-08
4 5 0.496125 0.478988
4 6 0.205567 0.558491
4 7 0.0591384 0.567228
4 8 -0.0145805 0.568687
4 9 -0.0517663 0.566907
4 10 -0.0122004 0.571396
4 11 -0.0199882 0.575764
4 12 -0.0293954 0.574844
4 13 -0.0233621 0.576706
4 14 0.000325454 0.575139
4 15 0.0258884 0.571789
4 16 0.0330003 0.572192
4 17 0.0324803 0.573585
4 18 0.0178129 0.575609
4 19 -0.00686679 0.576453
4 20 -0.037542 0.576253
4 21 -0.0706679 0.58088
4 22 -0.105218 0.575319
4 23 -0.117378 0.570306
4 24 -0.129592 0.567062
4 25 -0.115111 0.573294
4 26 -0.085891 0.575828
4 27 -0.0910672 0.572672
4 28 -0.0589558 0.576921
4 29 -0.0303338 0.578375
4 30 -0.00450588 0.582451
4 31 0.00362648 0.582897
4 32 0.00198525 0.579518
4 33 -0.0252383 0.575519
4 34 -0.0563499 0.574161
4 35 -0.0671398 0.571449
4 36 -0.0749399 0.573867
4 37 -0.0634988 0.571309
4 38 -0.047454 0.573212
4 39 -0.0392152 0.575487
4 40 -0.0342146 0.580876
4 41 -0.0361733 0.579312
4 42 -0.0768761 0.577369
4 43 -0.118135 0.574371
4 44 -0.141201 0.573601
4 45 -0.146031 0.57148
4 46 -0.13198 0.571786
4 47 -0.103577 0.567873
4 48 -0.0770764 0.56836
4 49 -0.0550771 0.573049
4 50 -0.0311882 0.574483
4 51 -0.00784711 0.575557
4 52 0.00510078 0.571482
4 53 -0.00286391 0.573865
4 54 -0.0428435 0.578138
4 55 -0.055584 0.578919
4 56 -0.0692471 0.575948
4 57 -0.0804278 0.575623
4 58 -0.0689935 0.576691
4 59 -0.0113161 0.578287
4 60 0.0761381 0.576995
4 61 0.0790967 0.577501
4 62 0.0299367 0.579218
4 63 -0.0280465 0.577631
4 64 -0.0715668 0.575416
4 65 -0.0685075 0.575821
4 66 -0.0160007 0.579917
4 67 0.0351944 0.578581
4 68 0.0539805 0.568723
4 69 0.068333 0.561857
4 70 0.0404903 0.565209

5 1 -0.0716133 0.575872
5 2 0.0445218 0.567335
5 3 0.213258 0.55409
5 4 0.496125 0.478988
5 5 1 7.30704e-08
5 6 0.495101 0.481944
5 7 0.212774 0.559303
5 8 0.0869119 0.563879
5 9 0.00673758 0.569706
5 10 0.0459111 0.572504
5 11 0.0277285 0.576675
5 12 -0.00325321 0.579684
5 13 -0.0179538 0.58433
5 14 -0.0162679 0.580544
5 15 0.00301694 0.575031
5 16 0.0260781 0.569223
5 17 0.0342064 0.568587
5 18 0.0334997 0.571143
5 19 0.0146006 0.572802
5 20 -0.0149477 0.576094
5 21 -0.049204 0.57543
5 22 -0.0943024 0.577845
5 23 -0.106609 0.577606
5 24 -0.108186 0.573237
5 25 -0.0859107 0.581144
5 26 -0.0694052 0.57928
5 27 -0.044725 0.581546
5 28 -0.011027 0.582524
5 29 0.0104775 0.581421
5 30 0.021579 0.581496
5 31 0.0155413 0.579013
5 32 0.00579334 0.57377
5 33 -0.0103249 0.571192
5 34 -0.0313248 0.569279
5 35 -0.0298422 0.570404
5 36 -0.0550056 0.574292
5 37 -0.0543195 0.573909
5 38 -0.041668 0.572842
5 39 -0.0246504 0.570708
5 40 -0.00394681 0.573632
5 41 -0.00681837 0.577165
5 42 -0.0358024 0.576234
5 43 -0.0821018 0.574217
5 44 -0.120658 0.576263
5 45 -0.142755 0.575743
5 46 -0.145425 0.576644
5 47 -0.131251 0.572322
5 48 -0.105903 0.572953
5 49 -0.0769885 0.570251
5 50 -0.045138 0.576998
5 51 -0.0213585 0.573654
5 52 -0.0110188 0.574454
5 53 -0.0257515 0.574224
5 54 -0.0635832 0.576997
5 55 -0.0844266 0.569227
5 56 -0.102179 0.56743
5 57 -0.0994224 0.567124
5 58 -0.0562207 0.572207
5 59 0.0516544 0.582228
5 60 0.161781 0.575802
5 61 0.0956247 0.577232
5 62 0.0155563 0.581969
5 63 -0.0347318 0.581823
5 64 -0.0442031 0.5806
5 65 -0.014065 0.579894
5 66 0.0376746 0.576147
5 67 0.0413788 0.565151
5 68 0.0357559 0.561401
5 69 0.019675 0.563344
5 70 -0.0255024 0.571331

6 1 -0.123069 0.575036
6 2 -0.0596136 0.573322
6 3 0.0505427 0.570341
6 4 0.205567 0.558491
6 5 0.495101 0.481944
6 6 1 7.26466e-08
6 7 0.474024 0.491839
6 8 0.24069 0.554437
6 9 0.0986883 0.571229
6 10 0.121966 0.568256
6 11 0.0699096 0.572921
6 12 0.0161626 0.576168
6 13 -0.0216949 0.580342
6 14 -0.0489257 0.580306
6 15 -0.0397117 0.581141
6 16 -0.0102294 0.573453
6 17 0.0129027 0.567367
6 18 0.0320429 0.565139
6 19 0.0268751 0.564795
6 20 0.0137843 0.5688
6 21 -0.0149683 0.571475
6 22 -0.0585548 0.576424
6 23 -0.066052 0.578285
6 24 -0.056562 0.579407
6 25 -0.0423898 0.584751
6 26 -0.0462048 0.57913
6 27 -0.00220656 0.58357
6 28 0.0225509 0.581105
6 29 0.0268199 0.576757
6 30 0.0239176 0.578745
6 31 0.00788156 0.574069
6 32 -0.00240194 0.569915
6 33 0.0107925 0.566261
6 34 0.0216886 0.565414
6 35 0.0271586 0.570803
6 36 -0.0222366 0.574487
6 37 -0.0351295 0.574663
6 38 -0.0355846 0.577349
6 39 -0.0197969 0.573637
6 40 0.00652674 0.567129
6 41 0.0083911 0.568447
6 42 0.00482583 0.568778
6 43 -0.0340797 0.573935
6 44 -0.0743905 0.576674
6 45 -0.114122 0.57571
6 46 -0.130093 0.575359
6 47 -0.138079 0.579752
6 48 -0.117703 0.582049
6 49 -0.0878877 0.577406
6 50 -0.0498965 0.578733
6 51 -0.0288159 0.56834
6 52 -0.0309126 0.568814
6 53 -0.0513689 0.569454
6 54 -0.085666 0.569621
6 55 -0.108117 0.562673
6 56 -0.124515 0.564514
6 57 -0.109549 0.566731
6 58 -0.0459702 0.573242
6 59 0.0886176 0.580312
6 60 0.181776 0.572155
6 61 0.10284 0.578559
6 62 0.0115532 0.583461
6 63 -0.0087175 0.583605
6 64 0.0245099 0.580011
6 65 0.0471104 0.571394
6 66 0.0449519 0.55875
6 67 0.0243744 0.558592
6 68 -0.00681004 0.566916
6 69 -0.0414575 0.574053
6 70 -0.0806581 0.580555

7 1 -0.130076 0.580667
7 2 -0.103967 0.578386
7 3 -0.0343277 0.571222
7 4 0.0591384 0.567228
7 5 0.212774 0.559303
7 6 0.474024 0.491839
7 7 1 7.2872e-08
7 8 0.483545 0.489273
7 9 0.228578 0.561444
7 10 0.220325 0.555892
7 11 0.117136 0.568282
7 12 0.0394532 0.572604
7 13 -0.0017143 0.57547
7 14 -0.0624596 0.579532
7 15 -0.0712356 0.582685
7 16 -0.0483039 0.575099
7 17 -0.0221546 0.569904
7 18 0.00919515 0.56227
7 19 0.0233846 0.562261
7 20 0.0264854 0.566686
7 21 0.0145157 0.567837
7 22 -0.0157122 0.573113
7 23 -0.0199091 0.57915
7 24 -0.000350923 0.584463
7 25 -0.00355935 0.583224
7 26 -0.0329391 0.576506
7 27 0.0145418 0.583914
7 28 0.0235856 0.578284
7 29 0.00777109 0.571672
7 30 -0.00892115 0.571599
7 31 -0.0180654 0.566068
7 32 -0.00693203 0.56645
7 33 0.0474254 0.567377
7 34 0.0991253 0.562884
7 35 0.109509 0.56965
7 36 0.0362035 0.573054
7 37 -0.00235607 0.581148
7 38 -0.0278833 0.578479
7 39 -0.0260969 0.577087
7 40 -0.00770631 0.563697
7 41 0.00601933 0.562934
7 42 0.0133696 0.562497
7 43 -0.00452522 0.569675
7 44 -0.0375002 0.573177
7 45 -0.073601 0.570427
7 46 -0.0986387 0.571609
7 47 -0.117828 0.584073
7 48 -0.106446 0.589015
7 49 -0.0798474 0.584965
7 50 -0.0449504 0.578487
7 51 -0.0315474 0.566083
7 52 -0.0446297 0.571552
7 53 -0.0701121 0.567613
7 54 -0.0938609 0.564264
7 55 -0.113131 0.561305
7 56 -0.124797 0.566141
7 57 -0.107058 0.566124
7 58 -0.0502378 0.574231
7 59 0.0578592 0.57481
7 60 0.133345 0.571988
7 61 0.0734491 0.5784
7 62 0.00757702 0.581578
7 63 0.0353745 0.578569
7 64 0.066602 0.575223
7 65 0.0507639 0.56228
7 66 0.0273199 0.557817
7 67 0.0035957 0.565363
7 68 -0.0344054 0.577198
7 69 -0.0755381 0.586789
7 70 -0.100573 0.593794

8 1 -0.12368 0.572638
8 2 -0.112227 0.582957
8 3 -0.0757037 0.576011
8 4 -0.0145805 0.568687
8 5 0.0869119 0.563879
8 6 0.24069 0.554437
8 7 0.483545 0.489273
8 8 1 7.2748e-08
8 9 0.500741 0.483618
8 10 0.377267 0.520208
8 11 0.212506 0.553519
8 12 0.101483 0.562793
8 13 0.0463989 0.563475
8 14 -0.0485694 0.573726
8 15 -0.0916482 0.582544
8 16 -0.0916185 0.583218
8 17 -0.0725652 0.578804
8 18 -0.0364535 0.568897
8 19 -0.0107862 0.56615
8 20 0.00110434 0.565536
8 21 -0.00156101 0.569535
8 22 -0.0110433 0.564716
8 23 0.000577368 0.568168
8 24 0.0193439 0.581421
8 25 -0.00118216 0.574893
8 26 -0.0407316 0.569902
8 27 0.00831285 0.572662
8 28 0.00704119 0.567451
8 29 -0.0158334 0.564305
8 30 -0.0367041 0.565817
8 31 -0.0343457 0.568893
8 32 0.00656859 0.570014
8 33 0.115644 0.571125
8 34 0.235208 0.555156
8 35 0.210631 0.55956
8 36 0.116799 0.564392
8 37 0.045313 0.580916
8 38 -0.00394012 0.5777
8 39 -0.00369946 0.584408
8 40 0.0200138 0.572643
8 41 0.0254781 0.563712
8 42 0.0366201 0.5655
8 43 0.0320637 0.569598
8 44 0.000884455 0.569493
8 45 -0.0314358 0.567273
8 46 -0.0636431 0.563476
8 47 -0.0998184 0.572519
8 48 -0.105371 0.583185
8 49 -0.093132 0.582049
8 50 -0.0600949 0.575677
8 51 -0.0550066 0.568021
8 52 -0.0782378 0.569373
8 53 -0.108162 0.566347
8 54 -0.10585 0.564614
8 55 -0.113307 0.568836
8 56 -0.109273 0.575522
8 57 -0.0780695 0.580702
8 58 -0.0181416 0.581885
8 59 0.0767078 0.573089
8 60 0.145765 0.565041
8 61 0.0975612 0.57084
8 62 0.0456326 0.575858
8 63 0.0695884 0.571819
8 64 0.0628322 0.564776
8 65 0.0105746 0.561769
8 66 -0.0248147 0.566441
8 67 -0.0582993 0.575851
8 68 -0.093609 0.586276
8 69 -0.122579 0.590924
8 70 -0.129573 0.59235

9 1 -0.108605 0.575468
9 2 -0.0963174 0.580001
9 3 -0.0798792 0.572997
9 4 -0.0517663 0.566907
9 5 0.00673758 0.569706
9 6 0.0986883 0.571229
9 7 0.228578 0.561444
9 8 0.500741 0.483618
9 9 1 7.29524e-08
9 10 0.475918 0.488088
9 11 0.289273 0.543094
9 12 0.157291 0.564328
9 13 0.0977482 0.567941
9 14 -0.0100552 0.575562
9 15 -0.0746861 0.581346
9 16 -0.104053 0.580366
9 17 -0.112513 0.578161
9 18 -0.092931 0.576192
9 19 -0.0699 0.567079
9 20 -0.0575381 0.568069
9 21 -0.0515291 0.565837
9 22 -0.0449613 0.566282
9 23 -0.0079602 0.573788
9 24 0.00690067 0.583402
9 25 -0.0241885 0.570499
9 26 -0.059914 0.568759
9 27 -0.0150572 0.574194
9 28 -0.0170587 0.568533
9 29 -0.030059 0.566744
9 30 -0.0372472 0.56644
9 31 -0.0166387 0.567035
9 32 0.0656789 0.570938
9 33 0.231594 0.564355
9 34 0.41202 0.515269
9 35 0.30318 0.542499
9 36 0.206632 0.557842
9 37 0.129335 0.574252
9 38 0.0577559 0.578445
9 39 0.0441538 0.575344
9 40 0.0736345 0.570935
9 41 0.0701013 0.5696
9 42 0.0619228 0.56961
9 43 0.0563578 0.571105
9 44 0.0316862 0.569498
9 45 0.00186896 0.570431
9 46 -0.0359313 0.568617
9 47 -0.0820612 0.570701
9 48 -0.107108 0.572132
9 49 -0.109445 0.574627
9 50 -0.0914906 0.571392
9 51 -0.0941442 0.575091
9 52 -0.122615 0.577849
9 53 -0.142353 0.573327
9 54 -0.110421 0.567906
9 55 -0.0961808 0.573222
9 56 -0.0776811 0.576424
9 57 -0.0400359 0.580096
9 58 0.0232459 0.579269
9 59 0.107134 0.569255
9 60 0.158579 0.563904
9 61 0.114083 0.571226
9 62 0.0723663 0.578372
9 63 0.0723017 0.571451
9 64 0.0350748 0.567752
9 65 -0.0352722 0.571162
9 66 -0.0917288 0.574856
9 67 -0.129263 0.577894
9 68 -0.147301 0.582898
9 69 -0.155662 0.585229
9 70 -0.145845 0.587536

10 1 -0.111898 0.571397
10 2 -0.0897151 0.574981
10 3 -0.0525711 0.573309
10 4 -0.0122004 0.571396
10 5 0.0459111 0.572504
10 6 0.121966 0.568256
10 7 0.220325 0.555892
10 8 0.377267 0.520208
10 9 0.475918 0.488088
10 10 1 7.27805e-08
10 11 0.464285 0.504214
10 12 0.266996 0.552398
10 13 0.174972 0.568938
10 14 0.0336265 0.580462
10 15 -0.0391261 0.579277
10 16 -0.0777797 0.578713
10 17 -0.0883426 0.575359
10 18 -0.0798303 0.582822
10 19 -0.0705714 0.583549
10 20 -0.0784916 0.583724
10 21 -0.0931244 0.575971
10 22 -0.106076 0.569231
10 23 -0.0662253 0.570021
10 24 -0.0497445 0.564959
10 25 -0.0551361 0.564689
10 26 -0.0580737 0.582097
10 27 -0.00877128 0.578093
10 28 0.00235827 0.573552
10 29 -0.00669025 0.572665
10 30 -0.0184379 0.572167
10 31 -0.0101205 0.578874
10 32 0.0402346 0.584265
10 33 0.134565 0.575554
10 34 0.215837 0.56137
10 35 0.147034 0.572718
10 36 0.0856879 0.575954
10 37 0.059785 0.579902
10 38 0.0418006 0.583579
10 39 0.0782386 0.583276
10 40 0.123391 0.57074
10 41 0.135449 0.57393
10 42 0.0919039 0.581106
10 43 0.0561378 0.577828
10 44 0.0147827 0.573528
10 45 -0.0179008 0.571993
10 46 -0.0549252 0.570788
10 47 -0.0956937 0.575492
10 48 -0.119023 0.576188
10 49 -0.130203 0.570929
10 50 -0.115387 0.577667
10 51 -0.109066 0.583638
10 52 -0.120768 0.580571
10 53 -0.124641 0.575751
10 54 -0.0939701 0.57554
10 55 -0.0755896 0.581173
10 56 -0.0517433 0.577093
10 57 -0.00334629 0.58222
10 58 0.0712937 0.584706
10 59 0.181414 0.576595
10 60 0.249946 0.563129
10 61 0.185071 0.568475
10 62 0.108785 0.567875
10 63 0.0603245 0.576026
10 64 -0.0140009 0.5823
10 65 -0.06778 0.585754
10 66 -0.0974728 0.58473
10 67 -0.124958 0.579351
10 68 -0.142175 0.573506
10 69 -0.15358 0.567851
10 70 -0.146382 0.559058

11 1 -0.108716 0.574655
11 2 -0.0879156 0.572219
11 3 -0.0551779 0.571641
11 4 -0.0199882 0.575764
11 5 0.0277285 0.576675
11 6 0.0699096 0.572921
11 7 0.117136 0.568282
11 8 0.212506 0.553519
11 9 0.289273 0.543094
11 10 0.464285 0.504214
11 11 1 7.29788e-08
11 12 0.49609 0.479875
11 13 0.275514 0.549658
11 14 0.0863993 0.576046
11 15 -0.000569161 0.573822
11 16 -0.059362 0.571272
11 17 -0.0789157 0.570823
11 18 -0.0891239 0.577884
11 19 -0.0989775 0.583543
11 20 -0.118247 0.581315
11 21 -0.149742 0.571892
11 22 -0.170475 0.570385
11 23 -0.114269 0.578437
11 24 -0.0895147 0.569988
11 25 -0.0803125 0.569213
11 26 -0.0417237 0.580464
11 27 0.00730047 0.580765
11 28 0.0204579 0.577642
11 29 0.0228574 0.575724
11 30 0.0233259 0.573669
11 31 0.0264511 0.578503
11 32 0.0621266 0.581062
11 33 0.119517 0.576426
11 34 0.143283 0.569759
11 35 0.0498889 0.577597
11 36 0.00478893 0.580524
11 37 0.00869852 0.579875
11 38 0.0372009 0.580196
11 39 0.101956 0.575974
11 40 0.203899 0.557976
11 41 0.239456 0.55746
11 42 0.16601 0.571974
11 43 0.093802 0.577753
11 44 0.0369806 0.578325
11 45 -0.00518173 0.579297
11 46 -0.0423397 0.577456
11 47 -0.0835899 0.57834
11 48 -0.129212 0.568691
11 49 -0.161556 0.562368
11 50 -0.153984 0.567692
11 51 -0.148226 0.573029
11 52 -0.146798 0.575577
11 53 -0.135201 0.579771
11 54 -0.0784175 0.580301
11 55 -0.0396167 0.58086
11 56 0.0111123 0.577631
11 57 0.0800217 0.573188
11 58 0.160564 0.567492
11 59 0.275368 0.556388
11 60 0.319762 0.547332
11 61 0.205108 0.566081
11 62 0.0992401 0.569684
11 63 0.00749724 0.574731
11 64 -0.0678983 0.579022
11 65 -0.111506 0.579284
11 66 -0.131538 0.576803
11 67 -0.152632 0.57047
11 68 -0.163682 0.564957
11 69 -0.163206 0.56312
11 70 -0.145784 0.560408

12 1 -0.0916009 0.575418
12 2 -0.0770247 0.570634
12 3 -0.0508692 0.571602
12 4 -0.0293954 0.574844
12 5 -0.00325321 0.579684
12 6 0.0161626 0.576168
12 7 0.0394532 0.572604
12 8 0.101483 0.562793
12 9 0.157291 0.564328
12 10 0.266996 0.552398
12 11 0.49609 0.479875
12 12 1 7.29345e-08
12 13 0.415453 0.52446
12 14 0.14585 0.57916
12 15 0.0360552 0.579835
12 16 -0.0418311 0.581359
12 17 -0.0793413 0.577711
12 18 -0.104956 0.574849
12 19 -0.121168 0.569923
12 20 -0.144452 0.567073
12 21 -0.180325 0.554771
12 22 -0.198094 0.558357
12 23 -0.136564 0.56858
12 24 -0.113789 0.571441
12 25 -0.0978568 0.573507
12 26 -0.0406794 0.576566
12 27 0.0199948 0.582301
12 28 0.0394897 0.581556
12 29 0.0465961 0.578806
12 30 0.043825 0.574802
12 31 0.0455297 0.574899
12 32 0.0787352 0.574579
12 33 0.0990582 0.573417
12 34 0.076321 0.575358
12 35 -0.0171159 0.578981
12 36 -0.0459753 0.576782
12 37 -0.0166112 0.576196
12 38 0.0382057 0.577708
12 39 0.123355 0.566255
12 40 0.270159 0.545709
12 41 0.397314 0.52321
12 42 0.256581 0.552649
12 43 0.129017 0.567557
12 44 0.047127 0.572499
12 45 0.00152981 0.577547
12 46 -0.0326718 0.578875
12 47 -0.0787807 0.576353
12 48 -0.133586 0.569741
12 49 -0.177984 0.56375
12 50 -0.175285 0.573722
12 51 -0.168964 0.578031
12 52 -0.16987 0.575903
12 53 -0.146941 0.568364
12 54 -0.0669005 0.573977
12 55 -0.00890189 0.576775
12 56 0.0510192 0.57523
12 57 0.119028 0.574382
12 58 0.160756 0.570595
12 59 0.20843 0.564795
12 60 0.217193 0.563385
12 61 0.14604 0.576799
12 62 0.0714075 0.578952
12 63 -0.0137407 0.582355
12 64 -0.0866648 0.579309
12 65 -0.123906 0.577614
12 66 -0.134627 0.576109
12 67 -0.144348 0.574122
12 68 -0.14333 0.57088
12 69 -0.132412 0.566939
12 70 -0.113525 0.569304

13 1 -0.0427189 0.582084
13 2 -0.0293529 0.567272
13 3 -0.021576 0.569708
13 4 -0.0233621 0.576706
13 5 -0.0179538 0.58433
13 6 -0.0216949 0.580342
13 7 -0.0017143 0.57547
13 8 0.0463989 0.563475
13 9 0.0977482 0.567941
13 10 0.174972 0.568938
13 11 0.275514 0.549658
13 12 0.415453 0.52446
13 13 1 7.28606e-08
13 14 0.418417 0.520085
13 15 0.169169 0.572321
13 16 0.0398514 0.576893
13 17 -0.0249013 0.574673
13 18 -0.0720887 0.571939
13 19 -0.099539 0.569352
13 20 -0.123215 0.567368
13 21 -0.143922 0.55538
13 22 -0.165286 0.563514
13 23 -0.119909 0.576148
13 24 -0.105014 0.570426
13 25 -0.096365 0.576989
13 26 -0.0566156 0.57881
13 27 -0.0243599 0.586885
13 28 -0.00880522 0.587181
13 29 0.00404352 0.586216
13 30 0.0277347 0.578989
13 31 0.0597372 0.573355
13 32 0.0886961 0.571984
13 33 0.0881628 0.567767
13 34 0.0433699 0.572179
13 35 -0.0442587 0.576259
13 36 -0.061956 0.575672
13 37 -0.0432479 0.57478
13 38 -0.00636454 0.577903
13 39 0.0417931 0.568297
13 40 0.137017 0.562157
13 41 0.200913 0.565078
13 42 0.121975 0.571512
13 43 0.062635 0.573241
13 44 0.0106323 0.576632
13 45 -0.0255607 0.581966
13 46 -0.0444703 0.583391
13 47 -0.076057 0.58164
13 48 -0.116207 0.574758
13 49 -0.144312 0.568736
13 50 -0.142853 0.580805
13 51 -0.124181 0.582651
13 52 -0.119073 0.583291
13 53 -0.0898609 0.575179
13 54 0.0140896 0.578963
13 55 0.0510593 0.572989
13 56 0.0680282 0.571259
13 57 0.0646893 0.57232
13 58 0.0726091 0.573147
13 59 0.0942464 0.578977
13 60 0.106916 0.577365
13 61 0.0568806 0.587233
13 62 0.0122464 0.584454
13 63 -0.0455189 0.586344
13 64 -0.0881779 0.584325
13 65 -0.105974 0.581088
13 66 -0.106817 0.577838
13 67 -0.0983289 0.573383
13 68 -0.0842552 0.569799
13 69 -0.0668927 0.566391
13 70 -0.0511391 0.568961

14 1 -0.0123589 0.582127
14 2 0.0026412 0.576912
14 3 0.0103599 0.572603
14 4 0.000325454 0.575139
14 5 -0.0162679 0.580544
14 6 -0.0489257 0.580306
14 7 -0.0624596 0.579532
14 8 -0.0485694 0.573726
14 9 -0.0100552 0.575562
14 10 0.0336265 0.580462
14 11 0.0863993 0.576046
14 12 0.14585 0.57916
14 13 0.418417 0.520085
14 14 1 7.2689e-08
14 15 0.453204 0.50144
14 16 0.176302 0.566125
14 17 0.0610975 0.571443
14 18 -0.018073 0.571509
14 19 -0.0710478 0.567287
14 20 -0.101573 0.568069
14 21 -0.125257 0.55977
14 22 -0.146964 0.563175
14 23 -0.107775 0.571095
14 24 -0.101457 0.570392
14 25 -0.096447 0.576205
14 26 -0.0576058 0.578118
14 27 -0.048135 0.583723
14 28 -0.0335731 0.58147
14 29 0.00325123 0.58092
14 30 0.0631522 0.57763
14 31 0.080658 0.572505
14 32 0.079201 0.567425
14 33 0.0520734 0.567458
14 34 -0.0183872 0.573706
14 35 -0.0862083 0.573766
14 36 -0.0933552 0.569348
14 37 -0.074343 0.573323
14 38 -0.0426791 0.577075
14 39 -0.0168572 0.573799
14 40 0.0456859 0.571015
14 41 0.0855816 0.575791
14 42 0.031285 0.572032
14 43 0.00635726 0.570209
14 44 -0.0216233 0.573825
14 45 -0.0356116 0.578849
14 46 -0.0417246 0.580447
14 47 -0.057984 0.586305
14 48 -0.094225 0.585581
14 49 -0.119664 0.577953
14 50 -0.121476 0.58538
14 51 -0.0949307 0.581704
14 52 -0.0822329 0.583496
14 53 -0.0390984 0.57613
14 54 0.101555 0.57981
14 55 0.0820154 0.571243
14 56 0.0496925 0.571989
14 57 0.0212964 0.57299
14 58 0.0112607 0.579188
14 59 0.0147367 0.583842
14 60 0.019908 0.583197
14 61 -0.00998116 0.585028
14 62 -0.0393318 0.58258
14 63 -0.0810532 0.581042
14 64 -0.103329 0.579716
14 65 -0.0975449 0.579631
14 66 -0.0849254 0.575253
14 67 -0.057874 0.57397
14 68 -0.0229066 0.573697
14 69 0.00569279 0.574315
14 70 0.0196837 0.578402

15 1 0.000351187 0.579953
15 2 0.0219761 0.579887
15 3 0.0311786 0.577174
15 4 0.0258884 0.571789
15 5 0.00301694 0.575031
15 6 -0.0397117 0.581141
15 7 -0.0712356 0.582685
15 8 -0.0916482 0.582544
15 9 -0.0746861 0.581346
15 10 -0.0391261 0.579277
15 11 -0.000569161 0.573822
15 12 0.0360552 0.579835
15 13 0.169169 0.572321
15 14 0.453204 0.50144
15 15 1 7.27582e-08
15 16 0.482106 0.486328
15 17 0.215863 0.557907
15 18 0.0620779 0.56551
15 19 -0.0284763 0.561365
15 20 -0.079083 0.561475
15 21 -0.116569 0.558323
15 22 -0.141216 0.554944
15 23 -0.101661 0.56205
15 24 -0.0942932 0.572599
15 25 -0.0944793 0.578293
15 26 -0.059593 0.576845
15 27 -0.0499391 0.581183
15 28 -0.00873263 0.57624
15 29 0.0490744 0.576142
15 30 0.0966346 0.568786
15 31 0.0909196 0.564594
15 32 0.0766766 0.561531
15 33 0.0370715 0.567918
15 34 -0.0474718 0.57515
15 35 -0.109 0.57344
15 36 -0.111353 0.563412
15 37 -0.0902602 0.574049
15 38 -0.06102 0.578581
15 39 -0.0447011 0.577425
15 40 -0.00889251 0.573684
15 41 0.0310603 0.572891
15 42 -0.0154415 0.569809
15 43 -0.0250357 0.569027
15 44 -0.0343302 0.568851
15 45 -0.037011 0.571849
15 46 -0.0388825 0.573341
15 47 -0.0620088 0.582863
15 48 -0.100524 0.591657
15 49 -0.121595 0.584759
15 50 -0.120538 0.587123
15 51 -0.102768 0.578147
15 52 -0.0903054 0.574047
15 53 -0.0451708 0.56426
15 54 0.0655512 0.573969
15 55 0.0392464 0.569046
15 56 0.0186928 0.573644
15 57 -0.0093538 0.582648
15 58 -0.0195211 0.585229
15 59 -0.0231477 0.58398
15 60 -0.0192588 0.579006
15 61 -0.0405316 0.583216
15 62 -0.0682627 0.579836
15 63 -0.103944 0.57899
15 64 -0.104835 0.577303
15 65 -0.0870923 0.575937
15 66 -0.0623687 0.572331
15 67 -0.0199023 0.573919
15 68 0.0258964 0.578893
15 69 0.061068 0.582683
15 70 0.0661072 0.585076

16 1 -0.00130142 0.572179
16 2 0.0136047 0.579778
16 3 0.0300543 0.579084
16 4 0.0330003 0.572192
16 5 0.0260781 0.569223
16 6 -0.0102294 0.573453
16 7 -0.0483039 0.575099
16 8 -0.0916185 0.583218
16 9 -0.104053 0.580366
16 10 -0.0777797 0.578713
16 11 -0.059362 0.571272
16 12 -0.0418311 0.581359
16 13 0.0398514 0.576893
16 14 0.176302 0.566125
16 15 0.482106 0.486328
16 16 1 7.31299e-08
16 17 0.516779 0.47109
16 18 0.209582 0.558776
16 19 0.0426947 0.566088
16 20 -0.0312229 0.56471
16 21 -0.0834226 0.561986
16 22 -0.116216 0.551775
16 23 -0.0905024 0.556699
16 24 -0.0752785 0.570891
16 25 -0.0708564 0.573848
16 26 -0.0430238 0.571621
16 27 -0.014717 0.575244
16 28 0.0493874 0.573096
16 29 0.0996828 0.568409
16 30 0.0853788 0.562305
16 31 0.079813 0.563388
16 32 0.061271 0.569514
16 33 0.00430948 0.579459
16 34 -0.068774 0.580849
16 35 -0.10702 0.577515
16 36 -0.117364 0.562165
16 37 -0.107343 0.575059
16 38 -0.0869464 0.575273
16 39 -0.0714125 0.57586
16 40 -0.0453973 0.57994
16 41 -0.013222 0.579797
16 42 -0.0427707 0.575112
16 43 -0.0417534 0.56847
16 44 -0.049329 0.566018
16 45 -0.0563526 0.564597
16 46 -0.061782 0.566541
16 47 -0.082979 0.569142
16 48 -0.105476 0.582654
16 49 -0.114475 0.582891
16 50 -0.106485 0.583924
16 51 -0.0905665 0.585676
16 52 -0.0742679 0.581143
16 53 -0.0383468 0.569263
16 54 -0.00272048 0.573935
16 55 -0.0166902 0.575788
16 56 -0.0315317 0.578686
16 57 -0.0475959 0.587628
16 58 -0.0520469 0.587809
16 59 -0.0508368 0.580118
16 60 -0.0489393 0.575002
16 61 -0.0674328 0.577076
16 62 -0.0927696 0.572945
16 63 -0.113188 0.574988
16 64 -0.0926619 0.575339
16 65 -0.061949 0.576956
16 66 -0.021748 0.581071
16 67 0.0258029 0.586454
16 68 0.0654835 0.586682
16 69 0.0908713 0.585762
16 70 0.0805361 0.585508

17 1 -0.00916406 0.570842
17 2 -0.00106138 0.575333
17 3 0.0187096 0.578414
17 4 0.0324803 0.573585
17 5 0.0342064 0.568587
17 6 0.0129027 0.567367
17 7 -0.0221546 0.569904
17 8 -0.0725652 0.578804
17 9 -0.112513 0.578161
17 10 -0.0883426 0.575359
17 11 -0.0789157 0.570823
17 12 -0.0793413 0.577711
17 13 -0.0249013 0.574673
17 14 0.0610975 0.571443
17 15 0.215863 0.557907
17 16 0.516779 0.47109
17 17 1 7.30635e-08
17 18 0.481279 0.48228
17 19 0.172148 0.563394
17 20 0.0367006 0.57108
17 21 -0.0302032 0.568048
17 22 -0.0828783 0.562788
17 23 -0.0734364 0.56741
17 24 -0.037289 0.575832
17 25 -0.0151238 0.568793
17 26 0.0100165 0.567925
17 27 0.0520906 0.573006
17 28 0.094551 0.570991
17 29 0.0832316 0.564111
17 30 0.0532856 0.56304
17 31 0.0542339 0.567763
17 32 0.0257722 0.576878
17 33 -0.0293921 0.586767
17 34 -0.085508 0.586165
17 35 -0.110093 0.578092
17 36 -0.124773 0.569248
17 37 -0.123543 0.574513
17 38 -0.110319 0.573143
17 39 -0.0977319 0.570734
17 40 -0.0686861 0.578772
17 41 -0.0327481 0.584057
17 42 -0.0367377 0.581715
17 43 -0.0334635 0.575325
17 44 -0.0450081 0.569193
17 45 -0.0636117 0.568666
17 46 -0.0755977 0.567062
17 47 -0.09926 0.557469
17 48 -0.112242 0.562276
17 49 -0.111676 0.573913
17 50 -0.0968148 0.57456
17 51 -0.0766635 0.586772
17 52 -0.0489613 0.587385
17 53 -0.0186252 0.580384
17 54 -0.0269955 0.577121
17 55 -0.042032 0.579775
17 56 -0.0619322 0.580816
17 57 -0.0692804 0.586445
17 58 -0.0721504 0.579146
17 59 -0.0626082 0.573064
17 60 -0.0591464 0.572219
17 61 -0.0803921 0.573203
17 62 -0.113186 0.571764
17 63 -0.121877 0.569425
17 64 -0.08802 0.56988
17 65 -0.0456236 0.578802
17 66 0.00731991 0.585538
17 67 0.0564474 0.591756
17 68 0.0926922 0.589928
17 69 0.105214 0.586812
17 70 0.0840976 0.582183

18 1 -0.0220711 0.56907
18 2 -0.0237783 0.573135
18 3 -0.00560437 0.577721
18 4 0.0178129 0.575609
18 5 0.0334997 0.571143
18 6 0.0320429 0.565139
18 7 0.00919515 0.56227
18 8 -0.0364535 0.568897
18 9 -0.092931 0.576192
18 10 -0.0798303 0.582822
18 11 -0.0891239 0.577884
18 12 -0.104956 0.574849
18 13 -0.0720887 0.571939
18 14 -0.018073 0.571509
18 15 0.0620779 0.56551
18 16 0.209582 0.558776
18 17 0.481279 0.48228
18 18 1 7.30724e-08
18 19 0.490384 0.49029
18 20 0.191581 0.576216
18 21 0.0604564 0.58021
18 22 -0.0200138 0.579073
18 23 -0.0377973 0.578544
18 24 0.0146072 0.572696
18 25 0.0627952 0.55589
18 26 0.0772586 0.57416
18 27 0.0759123 0.575566
18 28 0.0655074 0.571312
18 29 0.0530896 0.570894
18 30 0.0263553 0.571871
18 31 0.0156335 0.576929
18 32 -0.0163585 0.58586
18 33 -0.0564581 0.591202
18 34 -0.0878102 0.58589
18 35 -0.0894182 0.583682
18 36 -0.110616 0.580949
18 37 -0.122572 0.577005
18 38 -0.118527 0.575669
18 39 -0.10894 0.573538
18 40 -0.0890842 0.576951
18 41 -0.0518243 0.589247
18 42 -0.0285689 0.593989
18 43 -0.0204908 0.582401
18 44 -0.0433541 0.576967
18 45 -0.0687516 0.571631
18 46 -0.0854958 0.570653
18 47 -0.100347 0.560684
18 48 -0.104442 0.553911
18 49 -0.0912679 0.564397
18 50 -0.0710186 0.570037
18 51 -0.0403655 0.590852
18 52 -0.0116867 0.596946
18 53 0.00905426 0.600366
18 54 -0.0376543 0.585575
18 55 -0.0633121 0.588715
18 56 -0.080264 0.582452
18 57 -0.0821635 0.580262
18 58 -0.0796186 0.573655
18 59 -0.063307 0.574917
18 60 -0.0632333 0.579208
18 61 -0.0852452 0.576007
18 62 -0.11802 0.564089
18 63 -0.113543 0.563043
18 64 -0.0713781 0.57236
18 65 -0.0150521 0.588515
18 66 0.0369683 0.597693
18 67 0.0754668 0.596974
18 68 0.0962288 0.587412
18 69 0.096421 0.578984
18 70 0.0723389 0.565435

19 1 -0.0251282 0.569628
19 2 -0.0388388 0.572311
19 3 -0.0279241 0.575197
19 4 -0.00686679 0.576453
19 5 0.0146006 0.572802
19 6 0.0268751 0.564795
19 7 0.0233846 0.562261
19 8 -0.0107862 0.56615
19 9 -0.0699 0.567079
19 10 -0.0705714 0.583549
19 11 -0.0989775 0.583543
19 12 -0.121168 0.569923
19 13 -0.099539 0.569352
19 14 -0.0710478 0.567287
19 15 -0.0284763 0.561365
19 16 0.0426947 0.566088
19 17 0.172148 0.563394
19 18 0.490384 0.49029
19 19 1 7.30384e-08
19 20 0.471596 0.511177
19 21 0.201078 0.581119
19 22 0.0672322 0.591744
19 23 0.00338235 0.583474
19 24 0.0807523 0.564564
19 25 0.145183 0.547345
19 26 0.0998342 0.579713
19 27 0.0880123 0.568026
19 28 0.0377245 0.572855
19 29 0.0182314 0.577542
19 30 -0.0113362 0.577712
19 31 -0.0218318 0.587316
19 32 -0.0404795 0.594992
19 33 -0.0562367 0.592137
19 34 -0.0712677 0.580948
19 35 -0.0585406 0.584661
19 36 -0.0758123 0.589138
19 37 -0.104161 0.579905
19 38 -0.111307 0.575247
19 39 -0.111544 0.582166
19 40 -0.102842 0.579232
19 41 -0.0742604 0.587002
19 42 -0.0411406 0.60023
19 43 -0.03755 0.590153
19 44 -0.0526813 0.581101
19 45 -0.0655662 0.576246
19 46 -0.0800297 0.575454
19 47 -0.0849828 0.568232
19 48 -0.0829785 0.553478
19 49 -0.0602498 0.557137
19 50 -0.0313549 0.565873
19 51 0.00602923 0.586778
19 52 0.0382538 0.588621
19 53 0.0404445 0.60305
19 54 -0.0300147 0.590963
19 55 -0.063976 0.594308
19 56 -0.0856699 0.583067
19 57 -0.0910738 0.574271
19 58 -0.0910479 0.569529
19 59 -0.0778684 0.578878
19 60 -0.0761915 0.583501
19 61 -0.0961009 0.57097
19 62 -0.115159 0.55804
19 63 -0.0976101 0.561679
19 64 -0.0469594 0.576351
19 65 0.0138144 0.592535
19 66 0.0580874 0.598182
19 67 0.0828788 0.590067
19 68 0.0880075 0.577777
19 69 0.0755701 0.568387
19 70 0.0528686 0.555111

20 1 -0.0200389 0.571671
20 2 -0.0475691 0.575457
20 3 -0.0509012 0.574225
20 4 -0.037542 0.576253
20 5 -0.0149477 0.576094
20 6 0.0137843 0.5688
20 7 0.0264854 0.566686
20 8 0.00110434 0.565536
20 9 -0.0575381 0.568069
20 10 -0.0784916 0.583724
20 11 -0.118247 0.581315
20 12 -0.144452 0.567073
20 13 -0.123215 0.567368
20 14 -0.101573 0.568069
20 15 -0.079083 0.561475
20 16 -0.0312229 0.56471
20 17 0.0367006 0.57108
20 18 0.191581 0.576216
20 19 0.471596 0.511177
20 20 1 7.28476e-08
20 21 0.458054 0.510606
20 22 0.217157 0.578576
20 23 0.0819618 0.585175
20 24 0.177908 0.552327
20 25 0.239006 0.541413
20 26 0.104801 0.586437
20 27 0.0973575 0.573299
20 28 0.0199884 0.577287
20 29 -0.0223456 0.579107
20 30 -0.0523666 0.57827
20 31 -0.06173 0.586937
20 32 -0.070537 0.593799
20 33 -0.0717879 0.58445
20 34 -0.0611564 0.577205
20 35 -0.0311109 0.582402
20 36 -0.0444539 0.5886
20 37 -0.0779028 0.577823
20 38 -0.0982788 0.576535
20 39 -0.114927 0.58419
20 40 -0.117627 0.572694
20 41 -0.099157 0.582044
20 42 -0.0574246 0.597499
20 43 -0.0564177 0.590087
20 44 -0.0729586 0.581887
20 45 -0.0845613 0.576424
20 46 -0.0979282 0.575681
20 47 -0.0963881 0.576227
20 48 -0.0668816 0.566332
20 49 -0.0210154 0.564604
20 50 0.0260886 0.567117
20 51 0.0661513 0.579044
20 52 0.0844614 0.58021
20 53 0.0695711 0.596313
20 54 -0.0115505 0.590822
20 55 -0.0562131 0.592202
20 56 -0.0951642 0.578296
20 57 -0.117736 0.567537
20 58 -0.118551 0.56911
20 59 -0.110875 0.580931
20 60 -0.103187 0.582709
20 61 -0.105761 0.571934
20 62 -0.10672 0.55917
20 63 -0.0680447 0.564816
20 64 -0.0104988 0.5801
20 65 0.0453292 0.592696
20 66 0.0798989 0.5916
20 67 0.0877583 0.582414
20 68 0.0788982 0.571305
20 69 0.0603436 0.563311
20 70 0.041697 0.549344

21 1 -0.00301651 0.566633
21 2 -0.048685 0.57668
21 3 -0.0697986 0.577944
21 4 -0.0706679 0.58088
21 5 -0.049204 0.57543
21 6 -0.0149683 0.571475
21 7 0.0145157 0.567837
21 8 -0.00156101 0.569535
21 9 -0.0515291 0.565837
21 10 -0.0931244 0.575971
21 11 -0.149742 0.571892
21 12 -0.180325 0.554771
21 13 -0.143922 0.55538
21 14 -0.125257 0.55977
21 15 -0.116569 0.558323
21 16 -0.0834226 0.561986
21 17 -0.0302032 0.568048
21 18 0.0604564 0.58021
21 19 0.201078 0.581119
21 20 0.458054 0.510606
21 21 1 7.30149e-08
21 22 0.48941 0.495624
21 23 0.250047 0.554667
21 24 0.280404 0.528154
21 25 0.289398 0.533066
21 26 0.108314 0.584445
21 27 0.0589893 0.57136
21 28 -0.022728 0.575997
21 29 -0.063953 0.576802
21 30 -0.0828481 0.580361
21 31 -0.0865631 0.589868
21 32 -0.0926168 0.589474
21 33 -0.0756927 0.579479
21 34 -0.0432454 0.57661
21 35 0.00332944 0.578434
21 36 0.00322308 0.582909
21 37 -0.0364001 0.575694
21 38 -0.0725209 0.573652
21 39 -0.106452 0.584908
21 40 -0.136969 0.580697
21 41 -0.137328 0.571602
21 42 -0.0878792 0.589083
21 43 -0.0888692 0.587814
21 44 -0.0955527 0.586165
21 45 -0.106165 0.577293
21 46 -0.105963 0.573178
21 47 -0.0865345 0.57469
21 48 -0.00969691 0.569829
21 49 0.063497 0.56527
21 50 0.121945 0.555648
21 51 0.154621 0.556117
21 52 0.132682 0.558446
21 53 0.0642705 0.585491
21 54 -0.0258498 0.591237
21 55 -0.0776992 0.589933
21 56 -0.129843 0.57655
21 57 -0.157304 0.566498
21 58 -0.159944 0.566957
21 59 -0.151978 0.574708
21 60 -0.135971 0.572006
21 61 -0.110713 0.56179
21 62 -0.0897927 0.561925
21 63 -0.0267638 0.569664
21 64 0.0385846 0.575718
21 65 0.0825439 0.57905
21 66 0.098484 0.578129
21 67 0.0917726 0.572489
21 68 0.0736342 0.566671
21 69 0.0517746 0.561875
21 70 0.0364399 0.55307

22 1 0.0144534 0.579531
22 2 -0.0438081 0.572915
22 3 -0.086898 0.571039
22 4 -0.105218 0.575319
22 5 -0.0943024 0.577845
22 6 -0.0585548 0.576424
22 7 -0.0157122 0.573113
22 8 -0.0110433 0.564716
22 9 -0.0449613 0.566282
22 10 -0.106076 0.569231
22 11 -0.170475 0.570385
22 12 -0.198094 0.558357
22 13 -0.165286 0.563514
22 14 -0.146964 0.563175
22 15 -0.141216 0.554944
22 16 -0.116216 0.551775
22 17 -0.0828783 0.562788
22 18 -0.0200138 0.579073
22 19 0.0672322 0.591744
22 20 0.217157 0.578576
22 21 0.48941 0.495624
22 22 1 7.27325e-08
22 23 0.534895 0.477662
22 24 0.384559 0.513853
22 25 0.240238 0.553999
22 26 0.0488748 0.582406
22 27 -0.0415606 0.576337
22 28 -0.0802283 0.580225
22 29 -0.0916467 0.576683
22 30 -0.0926146 0.579364
22 31 -0.0843665 0.579638
22 32 -0.0825104 0.579898
22 33 -0.0649974 0.577475
22 34 -0.0188205 0.570535
22 35 0.0321477 0.57446
22 36 0.047933 0.58588
22 37 0.00702228 0.577852
22 38 -0.0372242 0.574128
22 39 -0.0853341 0.573342
22 40 -0.140926 0.569322
22 41 -0.166405 0.566377
22 42 -0.127868 0.578651
22 43 -0.110394 0.586117
22 44 -0.0843556 0.587779
22 45 -0.0729596 0.585393
22 46 -0.0564918 0.585841
22 47 -0.0301813 0.579257
22 48 0.0750598 0.560444
22 49 0.187917 0.552543
22 50 0.221479 0.545755
22 51 0.196345 0.55196
22 52 0.126908 0.570256
22 53 0.0309187 0.594018
22 54 -0.064288 0.58515
22 55 -0.106214 0.580337
22 56 -0.148276 0.568824
22 57 -0.161462 0.555063
22 58 -0.15997 0.553664
22 59 -0.169445 0.563383
22 60 -0.15463 0.56965
22 61 -0.105995 0.566829
22 62 -0.0603846 0.571915
22 63 0.0131704 0.572065
22 64 0.0778301 0.572195
22 65 0.100636 0.57163
22 66 0.100686 0.571015
22 67 0.0761771 0.569593
22 68 0.0440937 0.565503
22 69 0.0192804 0.565491
22 70 0.0122958 0.563664

23 1 -0.00434826 0.586351
23 2 -0.0566092 0.570666
23 3 -0.0985249 0.566206
23 4 -0.117378 0.570306
23 5 -0.106609 0.577606
23 6 -0.066052 0.578285
23 7 -0.0199091 0.57915
23 8 0.000577368 0.568168
23 9 -0.0079602 0.573788
23 10 -0.0662253 0.570021
23 11 -0.114269 0.578437
23 12 -0.136564 0.56858
23 13 -0.119909 0.576148
23 14 -0.107775 0.571095
23 15 -0.101661 0.56205
23 16 -0.0905024 0.556699
23 17 -0.0734364 0.56741
23 18 -0.0377973 0.578544
23 19 0.00338235 0.583474
23 20 0.0819618 0.585175
23 21 0.250047 0.554667
23 22 0.534895 0.477662
23 23 1 7.28159e-08
23 24 0.52516 0.479049
23 25 0.229348 0.556249
23 26 0.0287105 0.57404
23 27 -0.0586545 0.57624
23 28 -0.0742974 0.583614
23 29 -0.0673513 0.576604
23 30 -0.0583031 0.574555
23 31 -0.0411963 0.571461
23 32 -0.0352627 0.575841
23 33 -0.0198552 0.579592
23 34 0.0143371 0.569399
23 35 0.0477819 0.572137
23 36 0.0651329 0.587361
23 37 0.0353118 0.578173
23 38 -0.0038875 0.575331
23 39 -0.0457751 0.56722
23 40 -0.0923048 0.564914
23 41 -0.112511 0.571315
23 42 -0.0874637 0.575702
23 43 -0.0563742 0.583969
23 44 -0.0129564 0.588692
23 45 0.00695967 0.590538
23 46 0.00542245 0.593611
23 47 -0.0142536 0.582604
23 48 0.0406803 0.562227
23 49 0.111904 0.563294
23 50 0.111113 0.564316
23 51 0.0554331 0.569165
23 52 -0.00521608 0.584192
23 53 -0.0598141 0.592335
23 54 -0.0918242 0.577811
23 55 -0.0939127 0.574449
23 56 -0.100736 0.569474
23 57 -0.0992077 0.555749
23 58 -0.0939748 0.555848
23 59 -0.113745 0.561308
23 60 -0.117447 0.569893
23 61 -0.0825564 0.573073
23 62 -0.039266 0.579914
23 63 0.0206986 0.573832
23 64 0.0638187 0.569441
23 65 0.0748677 0.571061
23 66 0.0631639 0.573797
23 67 0.0329947 0.572674
23 68 -0.00764476 0.571778
23 69 -0.0310516 0.57459
23 70 -0.032334 0.575954

24 1 -0.0458045 0.583597
24 2 -0.101827 0.568396
24 3 -0.131707 0.56475
24 4 -0.129592 0.567062
24 5 -0.108186 0.573237
24 6 -0.056562 0.579407
24 7 -0.000350923 0.584463
24 8 0.0193439 0.581421
24 9 0.00690067 0.583402
24 10 -0.0497445 0.564959
24 11 -0.0895147 0.569988
24 12 -0.113789 0.571441
24 13 -0.105014 0.570426
24 14 -0.101457 0.570392
24 15 -0.0942932 0.572599
24 16 -0.0752785 0.570891
24 17 -0.037289 0.575832
24 18 0.0146072 0.572696
24 19 0.0807523 0.564564
24 20 0.177908 0.552327
24 21 0.280404 0.528154
24 22 0.384559 0.513853
24 23 0.52516 0.479049
24 24 1 7.31995e-08
24 25 0.5017 0.478639
24 26 0.169107 0.55262
24 27 0.0444538 0.569893
24 28 -0.030044 0.576466
24 29 -0.0542283 0.572665
24 30 -0.0575295 0.57373
24 31 -0.0403389 0.565849
24 32 -0.0310444 0.565468
24 33 -0.0107772 0.576691
24 34 0.0143742 0.573932
24 35 0.0365674 0.569275
24 36 0.0418836 0.57622
24 37 0.00716865 0.575211
24 38 -0.0271641 0.571959
24 39 -0.062441 0.561967
24 40 -0.0864107 0.566856
24 41 -0.0834841 0.567032
24 42 -0.0350944 0.566162
24 43 0.00796577 0.578762
24 44 0.0459038 0.583916
24 45 0.0456655 0.58229
24 46 0.0071443 0.579174
24 47 -0.0511723 0.571892
24 48 -0.0241925 0.570521
24 49 -0.00488825 0.578781
24 50 -0.0284945 0.566801
24 51 -0.0408575 0.564117
24 52 -0.0622388 0.574689
24 53 -0.0534569 0.579243
24 54 -0.055653 0.570354
24 55 -0.0742415 0.567042
24 56 -0.0875266 0.571241
24 57 -0.0840986 0.563792
24 58 -0.0786142 0.561139
24 59 -0.0920034 0.554975
24 60 -0.104579 0.560837
24 61 -0.0939413 0.569041
24 62 -0.0707598 0.582638
24 63 -0.0207991 0.577431
24 64 0.0270692 0.565176
24 65 0.0476415 0.560283
24 66 0.0463075 0.562783
24 67 0.0185721 0.571901
24 68 -0.0199795 0.578881
24 69 -0.0516943 0.589505
24 70 -0.0550216 0.598623

25 1 -0.0643868 0.577636
25 2 -0.108251 0.568187
25 3 -0.126671 0.567873
25 4 -0.115111 0.573294
25 5 -0.0859107 0.581144
25 6 -0.0423898 0.584751
25 7 -0.00355935 0.583224
25 8 -0.00118216 0.574893
25 9 -0.0241885 0.570499
25 10 -0.0551361 0.564689
25 11 -0.0803125 0.569213
25 12 -0.0978568 0.573507
25 13 -0.096365 0.576989
25 14 -0.096447 0.576205
25 15 -0.0944793 0.578293
25 16 -0.0708564 0.573848
25 17 -0.0151238 0.568793
25 18 0.0627952 0.55589
25 19 0.145183 0.547345
25 20 0.239006 0.541413
25 21 0.289398 0.533066
25 22 0.240238 0.553999
25 23 0.229348 0.556249
25 24 0.5017 0.478639
25 25 1 7.27492e-08
25 26 0.419081 0.505707
25 27 0.210784 0.561068
25 28 0.0364307 0.579307
25 29 -0.0386628 0.578933
25 30 -0.0665092 0.582653
25 31 -0.0667354 0.577232
25 32 -0.061814 0.566451
25 33 -0.0474742 0.560607
25 34 -0.0251925 0.565173
25 35 -0.00529056 0.566215
25 36 -0.0072399 0.570001
25 37 -0.0371975 0.570234
25 38 -0.0595403 0.56976
25 39 -0.077513 0.56953
25 40 -0.0782666 0.571004
25 41 -0.05069 0.568338
25 42 0.0252594 0.565059
25 43 0.049801 0.574169
25 44 0.038072 0.58157
25 45 0.0273314 0.580806
25 46 -0.00665901 0.58238
25 47 -0.0423088 0.582398
25 48 -0.0316964 0.590367
25 49 -0.0374906 0.583366
25 50 -0.0632124 0.578219
25 51 -0.0470623 0.56021
25 52 -0.0302985 0.557847
25 53 0.0119932 0.559284
25 54 0.0122461 0.570744
25 55 -0.0296719 0.56329
25 56 -0.0620899 0.56643
25 57 -0.0705081 0.566251
25 58 -0.0642844 0.571685
25 59 -0.0729751 0.570472
25 60 -0.0908441 0.56979
25 61 -0.0928945 0.572069
25 62 -0.0862725 0.584982
25 63 -0.0548156 0.583008
25 64 -0.00821503 0.578411
25 65 0.0218332 0.565918
25 66 0.0319848 0.557855
25 67 0.0190176 0.558701
25 68 -0.00581197 0.561452
25 69 -0.033856 0.56705
25 70 -0.0444077 0.582286

26 1 -0.0668547 0.575209
26 2 -0.0928211 0.574926
26 3 -0.0961921 0.575411
26 4 -0.085891 0.575828
26 5 -0.0694052 0.57928
26 6 -0.0462048 0.57913
26 7 -0.0329391 0.576506
26 8 -0.0407316 0.569902
26 9 -0.059914 0.568759
26 10 -0.0580737 0.582097
26 11 -0.0417237 0.580464
26 12 -0.0406794 0.576566
26 13 -0.0566156 0.57881
26 14 -0.0576058 0.578118
26 15 -0.059593 0.576845
26 16 -0.0430238 0.571621
26 17 0.0100165 0.567925
26 18 0.0772586 0.57416
26 19 0.0998342 0.579713
26 20 0.104801 0.586437
26 21 0.108314 0.584445
26 22 0.0488748 0.582406
26 23 0.0287105 0.57404
26 24 0.169107 0.55262
26 25 0.419081 0.505707
26 26 1 7.32719e-08
26 27 0.418538 0.514951
26 28 0.13844 0.572318
26 29 0.00910315 0.5832
26 30 -0.0406509 0.578945
26 31 -0.0603436 0.583729
26 32 -0.073182 0.580899
26 33 -0.0752548 0.57106
26 34 -0.0658991 0.568343
26 35 -0.0607782 0.575388
26 36 -0.0584755 0.576143
26 37 -0.0684081 0.575857
26 38 -0.0617627 0.578833
26 39 -0.0466204 0.58833
26 40 -0.0233561 0.580212
26 41 0.0195836 0.579904
26 42 0.12192 0.581425
26 43 0.132793 0.577852
26 44 0.0772339 0.576382
26 45 0.0469497 0.575464
26 46 0.0127662 0.57975
26 47 -0.000302626 0.58874
26 48 -0.0467601 0.589387
26 49 -0.083439 0.577149
26 50 -0.0928053 0.580289
26 51 -0.0581856 0.578815
26 52 -0.0214112 0.571773
26 53 0.0463165 0.573225
26 54 0.0585239 0.577519
26 55 0.00251249 0.578064
26 56 -0.021443 0.574802
26 57 -0.018989 0.576463
26 58 -0.0104931 0.584663
26 59 -0.0180361 0.591133
26 60 -0.0421864 0.586826
26 61 -0.0556877 0.580351
26 62 -0.0638425 0.572668
26 63 -0.0693124 0.576346
26 64 -0.0536589 0.584697
26 65 -0.0327994 0.587563
26 66 -0.0267801 0.582531
26 67 -0.0269024 0.574016
26 68 -0.0332373 0.566292
26 69 -0.047344 0.562324
26 70 -0.0453913 0.558115

27 1 -0.114654 0.577655
27 2 -0.137881 0.56964
27 3 -0.124095 0.568062
27 4 -0.0910672 0.572672
27 5 -0.044725 0.581546
27 6 -0.00220656 0.58357
27 7 0.0145418 0.583914
27 8 0.00831285 0.572662
27 9 -0.0150572 0.574194
27 10 -0.00877128 0.578093
27 11 0.00730047 0.580765
27 12 0.0199948 0.582301
27 13 -0.0243599 0.586885
27 14 -0.048135 0.583723
27 15 -0.0499391 0.581183
27 16 -0.014717 0.575244
27 17 0.0520906 0.573006
27 18 0.0759123 0.575566
27 19 0.0880123 0.568026
27 20 0.0973575 0.573299
27 21 0.0589893 0.57136
27 22 -0.0415606 0.576337
27 23 -0.0586545 0.57624
27 24 0.0444538 0.569893
27 25 0.210784 0.561068
27 26 0.418538 0.514951
27 27 1 7.2713e-08
27 28 0.437096 0.50653
27 29 0.173836 0.569157
27 30 0.0632223 0.57717
27 31 0.0112578 0.577314
27 32 -0.0206322 0.574811
27 33 -0.0321638 0.570367
27 34 -0.0338809 0.570004
27 35 -0.0380621 0.574867
27 36 -0.0484909 0.575243
27 37 -0.0588704 0.576513
27 38 -0.0429092 0.579497
27 39 -0.00747983 0.577817
27 40 0.0509297 0.570771
27 41 0.103903 0.574756
27 42 0.208529 0.56523
27 43 0.167496 0.567581
27 44 0.0766405 0.574573
27 45 0.0161946 0.576683
27 46 -0.0261443 0.582605
27 47 -0.0472366 0.593276
27 48 -0.079595 0.589038
27 49 -0.110929 0.577893
27 50 -0.103145 0.583025
27 51 -0.0793796 0.577106
27 52 -0.0621575 0.576715
27 53 -0.0253845 0.573238
27 54 -0.0100146 0.575169
27 55 -0.0347395 0.568763
27 56 -0.0411327 0.568343
27 57 -0.0218809 0.571501
27 58 0.00458349 0.578768
27 59 0.027463 0.583758
27 60 0.000963466 0.584444
27 61 -0.0372692 0.584897
27 62 -0.0692054 0.58125
27 63 -0.0809041 0.580868
27 64 -0.0731525 0.580345
27 65 -0.0488015 0.582551
27 66 -0.033241 0.576436
27 67 -0.0310457 0.568495
27 68 -0.0485424 0.568869
27 69 -0.0749905 0.568614
27 70 -0.0843698 0.569199

28 1 -0.120399 0.57719
28 2 -0.132746 0.564724
28 3 -0.101748 0.568335
28 4 -0.0589558 0.576921
28 5 -0.011027 0.582524
28 6 0.0225509 0.581105
28 7 0.0235856 0.578284
28 8 0.00704119 0.567451
28 9 -0.0170587 0.568533
28 10 0.00235827 0.573552
28 11 0.0204579 0.577642
28 12 0.0394897 0.581556
28 13 -0.00880522 0.587181
28 14 -0.0335731 0.58147
28 15 -0.00873263 0.57624
28 16 0.0493874 0.573096
28 17 0.094551 0.570991
28 18 0.0655074 0.571312
28 19 0.0377245 0.572855
28 20 0.0199884 0.577287
28 21 -0.022728 0.575997
28 22 -0.0802283 0.580225
28 23 -0.0742974 0.583614
28 24 -0.030044 0.576466
28 25 0.0364307 0.579307
28 26 0.13844 0.572318
28 27 0.437096 0.50653
28 28 1 7.32214e-08
28 29 0.462423 0.496186
28 30 0.204056 0.564272
28 31 0.0924318 0.575477
28 32 0.0273713 0.577345
28 33 -0.0154574 0.571226
28 34 -0.0418135 0.57023
28 35 -0.053133 0.572648
28 36 -0.0660173 0.57722
28 37 -0.0578706 0.57342
28 38 -0.019498 0.576811
28 39 0.0353539 0.574262
28 40 0.109584 0.572158
28 41 0.129569 0.574185
28 42 0.15047 0.571295
28 43 0.0968297 0.575057
28 44 0.03972 0.581042
28 45 -0.00655801 0.58311
28 46 -0.0412222 0.58473
28 47 -0.0590266 0.58507
28 48 -0.0857382 0.575629
28 49 -0.107764 0.571049
28 50 -0.10024 0.574796
28 51 -0.0859824 0.573441
28 52 -0.0822937 0.574219
28 53 -0.0567734 0.576953
28 54 -0.0427843 0.577187
28 55 -0.0515363 0.570657
28 56 -0.0393976 0.57043
28 57 -0.0159706 0.567777
28 58 0.0115969 0.571104
28 59 0.0394879 0.576354
28 60 0.021069 0.577613
28 61 -0.0207983 0.579749
28 62 -0.0668003 0.58204
28 63 -0.0870767 0.582394
28 64 -0.0908365 0.579279
28 65 -0.0661604 0.577354
28 66 -0.0404373 0.575836
28 67 -0.0273308 0.570028
28 68 -0.0359325 0.565795
28 69 -0.0586519 0.564936
28 70 -0.0724574 0.568795

29 1 -0.1205 0.570246
29 2 -0.114932 0.563
29 3 -0.0731239 0.573517
29 4 -0.0303338 0.578375
29 5 0.0104775 0.581421
29 6 0.0268199 0.576757
29 7 0.00777109 0.571672
29 8 -0.0158334 0.564305
29 9 -0.030059 0.566744
29 10 -0.00669025 0.572665
29 11 0.0228574 0.575724
29 12 0.0465961 0.578806
29 13 0.00404352 0.586216
29 14 0.00325123 0.58092
29 15 0.0490744 0.576142
29 16 0.0996828 0.568409
29 17 0.0832316 0.564111
29 18 0.0530896 0.570894
29 19 0.0182314 0.577542
29 20 -0.0223456 0.579107
29 21 -0.063953 0.576802
29 22 -0.0916467 0.576683
29 23 -0.0673513 0.576604
29 24 -0.0542283 0.572665
29 25 -0.0386628 0.578933
29 26 0.00910315 0.5832
29 27 0.173836 0.569157
29 28 0.462423 0.496186
29 29 1 7.29747e-08
29 30 0.473912 0.489098
29 31 0.220528 0.561534
29 32 0.0929774 0.574419
29 33 0.0135254 0.574793
29 34 -0.0485539 0.572584
29 35 -0.080073 0.571857
29 36 -0.0837748 0.575778
29 37 -0.0545767 0.573303
29 38 0.00598459 0.577672
29 39 0.0698156 0.57653
29 40 0.128613 0.574725
29 41 0.123692 0.577155
29 42 0.0870139 0.579855
29 43 0.045106 0.58019
29 44 0.0104507 0.582503
29 45 -0.0159295 0.582994
29 46 -0.0414349 0.582692
29 47 -0.0641521 0.575805
29 48 -0.0906463 0.571757
29 49 -0.110386 0.569743
29 50 -0.105446 0.573436
29 51 -0.098162 0.573197
29 52 -0.0988082 0.573198
29 53 -0.0835682 0.572878
29 54 -0.0572536 0.57965
29 55 -0.0515361 0.57313
29 56 -0.0324187 0.574921
29 57 -0.00803977 0.572268
29 58 0.0150882 0.573431
29 59 0.0417184 0.575653
29 60 0.030118 0.574953
29 61 -0.0132189 0.577927
29 62 -0.0614241 0.580839
29 63 -0.096543 0.578808
29 64 -0.113986 0.57744
29 65 -0.0907014 0.576262
29 66 -0.0611591 0.575863
29 67 -0.0360675 0.572254
29 68 -0.0286959 0.568287
29 69 -0.0342409 0.563177
29 70 -0.0491525 0.565026

30 1 -0.109548 0.568338
30 2 -0.0908327 0.567901
30 3 -0.0438301 0.578492
30 4 -0.00450588 0.582451
30 5 0.021579 0.581496
30 6 0.0239176 0.578745
30 7 -0.00892115 0.571599
30 8 -0.0367041 0.565817
30 9 -0.0372472 0.56644
30 10 -0.0184379 0.572167
30 11 0.0233259 0.573669
30 12 0.043825 0.574802
30 13 0.0277347 0.578989
30 14 0.0631522 0.57763
30 15 0.0966346 0.568786
30 16 0.0853788 0.562305
30 17 0.0532856 0.56304
30 18 0.0263553 0.571871
30 19 -0.0113362 0.577712
30 20 -0.0523666 0.57827
30 21 -0.0828481 0.580361
30 22 -0.0926146 0.579364
30 23 -0.0583031 0.574555
30 24 -0.0575295 0.57373
30 25 -0.0665092 0.582653
30 26 -0.0406509 0.578945
30 27 0.0632223 0.57717
30 28 0.204056 0.564272
30 29 0.473912 0.489098
30 30 1 7.29666e-08
30 31 0.483141 0.485672
30 32 0.215477 0.559707
30 33 0.0713294 0.572538
30 34 -0.0368345 0.573609
30 35 -0.0871833 0.571723
30 36 -0.086185 0.576976
30 37 -0.0419551 0.574313
30 38 0.0248018 0.57823
30 39 0.074336 0.578982
30 40 0.105284 0.578525
30 41 0.0943801 0.576179
30 42 0.0486215 0.579097
30 43 0.0213974 0.582085
30 44 0.00431441 0.582011
30 45 -0.0173568 0.580741
30 46 -0.0408745 0.580253
30 47 -0.0675135 0.57261
30 48 -0.0896284 0.569938
30 49 -0.106256 0.569217
30 50 -0.101282 0.570993
30 51 -0.106117 0.569338
30 52 -0.111451 0.565998
30 53 -0.0983807 0.56954
30 54 -0.0512495 0.579771
30 55 -0.0278898 0.578305
30 56 -0.0115861 0.575439
30 57 -0.000305906 0.573304
30 58 0.0128082 0.574871
30 59 0.0304337 0.574191
30 60 0.0251948 0.574997
30 61 -0.0128044 0.574763
30 62 -0.060749 0.578291
30 63 -0.102093 0.576169
30 64 -0.127971 0.572932
30 65 -0.111192 0.569564
30 66 -0.0810503 0.569948
30 67 -0.0484797 0.5704
30 68 -0.0213412 0.565678
30 69 -0.013496 0.564055
30 70 -0.026498 0.566654

31 1 -0.0925436 0.56383
31 2 -0.0668896 0.571521
31 3 -0.0262249 0.579836
31 4 0.00362648 0.582897
31 5 0.0155413 0.579013
31 6 0.00788156 0.574069
31 7 -0.0180654 0.566068
31 8 -0.0343457 0.568893
31 9 -0.0166387 0.567035
31 10 -0.0101205 0.578874
31 11 0.0264511 0.578503
31 12 0.0455297 0.574899
31 13 0.0597372 0.573355
31 14 0.080658 0.572505
31 15 0.0909196 0.564594
31 16 0.079813 0.563388
31 17 0.0542339 0.567763
31 18 0.0156335 0.576929
31 19 -0.0218318 0.587316
31 20 -0.06173 0.586937
31 21 -0.0865631 0.589868
31 22 -0.0843665 0.579638
31 23 -0.0411963 0.571461
31 24 -0.0403389 0.565849
31 25 -0.0667354 0.577232
31 26 -0.0603436 0.583729
31 27 0.0112578 0.577314
31 28 0.0924318 0.575477
31 29 0.220528 0.561534
31 30 0.483141 0.485672
31 31 1 7.26307e-08
31 32 0.464204 0.490582
31 33 0.182765 0.562177
31 34 0.0200166 0.575306
31 35 -0.0590937 0.576832
31 36 -0.0591992 0.577738
31 37 -0.0132014 0.574758
31 38 0.0256115 0.58065
31 39 0.0438363 0.587831
31 40 0.0612811 0.58362
31 41 0.0608895 0.577679
31 42 0.0220877 0.585728
31 43 0.011089 0.585496
31 44 0.00399921 0.582967
31 45 -0.0126783 0.578152
31 46 -0.0301672 0.575353
31 47 -0.0612983 0.5743
31 48 -0.0879478 0.571902
31 49 -0.103082 0.568336
31 50 -0.0987066 0.571422
31 51 -0.104718 0.570292
31 52 -0.117297 0.563487
31 53 -0.104153 0.571888
31 54 -0.0491698 0.582719
31 55 -0.0184721 0.583435
31 56 -0.00181082 0.579101
31 57 0.000681528 0.580842
31 58 0.00844113 0.580462
31 59 0.0221906 0.58185
31 60 0.0128185 0.579931
31 61 -0.0215371 0.575274
31 62 -0.0617093 0.571525
31 63 -0.0989392 0.573549
31 64 -0.128393 0.574902
31 65 -0.122544 0.574148
31 66 -0.0986063 0.573427
31 67 -0.0594508 0.570392
31 68 -0.0274032 0.564449
31 69 -0.00864315 0.558713
31 70 -0.0169291 0.553338

32 1 -0.0826214 0.567928
32 2 -0.0551625 0.57143
32 3 -0.0194608 0.5779
32 4 0.00198525 0.579518
32 5 0.00579334 0.57377
32 6 -0.00240194 0.569915
32 7 -0.00693203 0.56645
32 8 0.00656859 0.570014
32 9 0.0656789 0.570938
32 10 0.0402346 0.584265
32 11 0.0621266 0.581062
32 12 0.0787352 0.574579
32 13 0.0886961 0.571984
32 14 0.079201 0.567425
32 15 0.0766766 0.561531
32 16 0.061271 0.569514
32 17 0.0257722 0.576878
32 18 -0.0163585 0.58586
32 19 -0.0404795 0.594992
32 20 -0.070537 0.593799
32 21 -0.0926168 0.589474
32 22 -0.0825104 0.579898
32 23 -0.0352627 0.575841
32 24 -0.0310444 0.565468
32 25 -0.061814 0.566451
32 26 -0.073182 0.580899
32 27 -0.0206322 0.574811
32 28 0.0273713 0.577345
32 29 0.0929774 0.574419
32 30 0.215477 0.559707
32 31 0.464204 0.490582
32 32 1 7.26433e-08
32 33 0.440781 0.503139
32 34 0.167193 0.567405
32 35 0.0219668 0.583103
32 36 0.0175456 0.584577
32 37 0.0496836 0.580716
32 38 0.0518185 0.580732
32 39 0.0329678 0.585519
32 40 0.0426896 0.584034
32 41 0.0537487 0.582518
32 42 0.0236918 0.59253
32 43 0.0248981 0.585597
32 44 0.0198306 0.583547
32 45 0.00354695 0.578013
32 46 -0.0222103 0.576196
32 47 -0.0652896 0.570404
32 48 -0.0918938 0.56589
32 49 -0.10869 0.563772
32 50 -0.101348 0.567663
32 51 -0.105067 0.576405
32 52 -0.124756 0.573259
32 53 -0.116519 0.583253
32 54 -0.0587685 0.586091
32 55 -0.0274435 0.590345
32 56 -0.00734627 0.58222
32 57 -0.00182429 0.58078
32 58 0.00741697 0.579299
32 59 0.0239096 0.582839
32 60 0.0159919 0.581077
32 61 -0.015994 0.57787
32 62 -0.0468394 0.568887
32 63 -0.0750762 0.569444
32 64 -0.106895 0.572784
32 65 -0.12087 0.578773
32 66 -0.119515 0.57977
32 67 -0.0926666 0.578897
32 68 -0.0544878 0.573505
32 69 -0.0266492 0.567897
32 70 -0.0231545 0.556618

33 1 -0.0922949 0.572344
33 2 -0.0634391 0.57414
33 3 -0.0400899 0.577699
33 4 -0.0252383 0.575519
33 5 -0.0103249 0.571192
33 6 0.0107925 0.566261
33 7 0.0474254 0.567377
33 8 0.115644 0.571125
33 9 0.231594 0.564355
33 10 0.134565 0.575554
33 11 0.119517 0.576426
33 12 0.0990582 0.573417
33 13 0.0881628 0.567767
33 14 0.0520734 0.567458
33 15 0.0370715 0.567918
33 16 0.00430948 0.579459
33 17 -0.0293921 0.586767
33 18 -0.0564581 0.591202
33 19 -0.0562367 0.592137
33 20 -0.0717879 0.58445
33 21 -0.0756927 0.579479
33 22 -0.0649974 0.577475
33 23 -0.0198552 0.579592
33 24 -0.0107772 0.576691
33 25 -0.0474742 0.560607
33 26 -0.0752548 0.57106
33 27 -0.0321638 0.570367
33 28 -0.0154574 0.571226
33 29 0.0135254 0.574793
33 30 0.0713294 0.572538
33 31 0.182765 0.562177
33 32 0.440781 0.503139
33 33 1 7.30907e-08
33 34 0.481234 0.496254
33 35 0.205261 0.570149
33 36 0.165221 0.575396
33 37 0.137723 0.577436
33 38 0.0734063 0.577958
33 39 0.0256661 0.576594
33 40 0.0432438 0.581189
33 41 0.0675286 0.584903
33 42 0.0426289 0.588453
33 43 0.0451212 0.58347
33 44 0.0355095 0.57637
33 45 0.0110117 0.572196
33 46 -0.0230542 0.571047
33 47 -0.0681182 0.560429
33 48 -0.0923795 0.554067
33 49 -0.1063 0.560783
33 50 -0.094821 0.56371
33 51 -0.100316 0.579668
33 52 -0.129747 0.582835
33 53 -0.132583 0.58867
33 54 -0.0813311 0.580439
33 55 -0.0593719 0.588091
33 56 -0.0401005 0.583
33 57 -0.0239504 0.580969
33 58 0.000131652 0.57752
33 59 0.029317 0.575014
33 60 0.0343799 0.577754
33 61 0.00136794 0.57308
33 62 -0.0171369 0.569129
33 63 -0.0173813 0.569666
33 64 -0.0401132 0.567489
33 65 -0.0939719 0.57785
33 66 -0.123814 0.583593
33 67 -0.124915 0.585948
33 68 -0.099937 0.585524
33 69 -0.0738937 0.582008
33 70 -0.0616208 0.573208

34 1 -0.0975689 0.568914
34 2 -0.0799756 0.571261
34 3 -0.0700659 0.574142
34 4 -0.0563499 0.574161
34 5 -0.0313248 0.569279
34 6 0.0216886 0.565414
34 7 0.0991253 0.562884
34 8 0.235208 0.555156
34 9 0.41202 0.515269
34 10 0.215837 0.56137
34 11 0.143283 0.569759
34 12 0.076321 0.575358
34 13 0.0433699 0.572179
34 14 -0.0183872 0.573706
34 15 -0.0474718 0.57515
34 16 -0.068774 0.580849
34 17 -0.085508 0.586165
34 18 -0.0878102 0.58589
34 19 -0.0712677 0.580948
34 20 -0.0611564 0.577205
34 21 -0.0432454 0.57661
34 22 -0.0188205 0.570535
34 23 0.0143371 0.569399
34 24 0.0143742 0.573932
34 25 -0.0251925 0.565173
34 26 -0.0658991 0.568343
34 27 -0.0338809 0.570004
34 28 -0.0418135 0.57023
34 29 -0.0485539 0.572584
34 30 -0.0368345 0.573609
34 31 0.0200166 0.575306
34 32 0.167193 0.567405
34 33 0.481234 0.496254
34 34 1 7.29532e-08
34 35 0.427695 0.510416
34 36 0.317945 0.536859
34 37 0.237108 0.556921
34 38 0.120878 0.572643
34 39 0.0510383 0.577979
34 40 0.0464941 0.583463
34 41 0.0494266 0.583494
34 42 0.045785 0.585755
34 43 0.0495674 0.578735
34 44 0.0371647 0.573118
34 45 0.0148291 0.568774
34 46 -0.0099647 0.567017
34 47 -0.0486807 0.560901
34 48 -0.0693069 0.559734
34 49 -0.0770817 0.569015
34 50 -0.0638207 0.572704
34 51 -0.0737755 0.582743
34 52 -0.11023 0.581104
34 53 -0.129625 0.579801
34 54 -0.0974731 0.57614
34 55 -0.0800668 0.582649
34 56 -0.0640377 0.582714
34 57 -0.038917 0.585431
34 58 -0.00531394 0.582099
34 59 0.0366574 0.577707
34 60 0.0565307 0.574637
34 61 0.0362096 0.574862
34 62 0.0416832 0.572937
34 63 0.0761499 0.571829
34 64 0.050555 0.570518
34 65 -0.0436049 0.58058
34 66 -0.109014 0.585897
34 67 -0.143847 0.585033
34 68 -0.146876 0.580028
34 69 -0.135906 0.577237
34 70 -0.119629 0.569573

35 1 -0.0948437 0.573021
35 2 -0.0846211 0.574353
35 3 -0.0807736 0.572856
35 4 -0.0671398 0.571449
35 5 -0.0298422 0.570404
35 6 0.0271586 0.570803
35 7 0.109509 0.56965
35 8 0.210631 0.55956
35 9 0.30318 0.542499
35 10 0.147034 0.572718
35 11 0.0498889 0.577597
35 12 -0.0171159 0.578981
35 13 -0.0442587 0.576259
35 14 -0.0862083 0.573766
35 15 -0.109 0.57344
35 16 -0.10702 0.577515
35 17 -0.110093 0.578092
35 18 -0.0894182 0.583682
35 19 -0.0585406 0.584661
35 20 -0.0311109 0.582402
35 21 0.00332944 0.578434
35 22 0.0321477 0.57446
35 23 0.0477819 0.572137
35 24 0.0365674 0.569275
35 25 -0.00529056 0.566215
35 26 -0.0607782 0.575388
35 27 -0.0380621 0.574867
35 28 -0.053133 0.572648
35 29 -0.080073 0.571857
35 30 -0.0871833 0.571723
35 31 -0.0590937 0.576832
35 32 0.0219668 0.583103
35 33 0.205261 0.570149
35 34 0.427695 0.510416
35 35 1 7.31142e-08
35 36 0.527525 0.466737
35 37 0.306152 0.546129
35 38 0.145783 0.570063
35 39 0.054695 0.579804
35 40 -2.34223e-05 0.57916
35 41 -0.0369761 0.583412
35 42 -0.0112471 0.582855
35 43 0.010981 0.577589
35 44 0.0176061 0.574087
35 45 0.0102414 0.573029
35 46 0.00087787 0.572209
35 47 -0.0181475 0.570946
35 48 -0.0259873 0.570747
35 49 -0.0222614 0.573997
35 50 -0.00811229 0.579015
35 51 -0.02229 0.587549
35 52 -0.0588299 0.585727
35 53 -0.0994499 0.577923
35 54 -0.0970479 0.574915
35 55 -0.0841767 0.579494
35 56 -0.0732528 0.578869
35 57 -0.054726 0.579818
35 58 -0.0257953 0.583587
35 59 0.00884511 0.5828
35 60 0.0331932 0.5815
35 61 0.0533664 0.579498
35 62 0.0968709 0.570417
35 63 0.184206 0.562254
35 64 0.181851 0.568094
35 65 0.0646567 0.585124
35 66 -0.0392245 0.590134
35 67 -0.102498 0.585316
35 68 -0.137858 0.580262
35 69 -0.155874 0.571855
35 70 -0.149173 0.5642

36 1 -0.0879492 0.576689
36 2 -0.0780375 0.572266
36 3 -0.0794838 0.570931
36 4 -0.0749399 0.573867
36 5 -0.0550056 0.574292
36 6 -0.0222366 0.574487
36 7 0.0362035 0.573054
36 8 0.116799 0.564392
36 9 0.206632 0.557842
36 10 0.0856879 0.575954
36 11 0.00478893 0.580524
36 12 -0.0459753 0.576782
36 13 -0.061956 0.575672
36 14 -0.0933552 0.569348
36 15 -0.111353 0.563412
36 16 -0.117364 0.562165
36 17 -0.124773 0.569248
36 18 -0.110616 0.580949
36 19 -0.0758123 0.589138
36 20 -0.0444539 0.5886
36 21 0.00322308 0.582909
36 22 0.047933 0.58588
36 23 0.0651329 0.587361
36 24 0.0418836 0.57622
36 25 -0.0072399 0.570001
36 26 -0.0584755 0.576143
36 27 -0.0484909 0.575243
36 28 -0.0660173 0.57722
36 29 -0.0837748 0.575778
36 30 -0.086185 0.576976
36 31 -0.0591992 0.577738
36 32 0.0175456 0.584577
36 33 0.165221 0.575396
36 34 0.317945 0.536859
36 35 0.527525 0.466737
36 36 1 7.29069e-08
36 37 0.522285 0.467842
36 38 0.267702 0.549957
36 39 0.116234 0.571804
36 40 0.00681026 0.576751
36 41 -0.0566602 0.580448
36 42 -0.0254029 0.585655
36 43 0.0105291 0.584121
36 44 0.0362083 0.581191
36 45 0.0439046 0.578895
36 46 0.0353184 0.579636
36 47 0.0157205 0.57306
36 48 0.00598268 0.561881
36 49 0.0041852 0.567239
36 50 0.00821928 0.570008
36 51 -0.0140226 0.578297
36 52 -0.0544669 0.58329
36 53 -0.0902764 0.588884
36 54 -0.0811723 0.580188
36 55 -0.0611633 0.58367
36 56 -0.0480491 0.578665
36 57 -0.0296779 0.571745
36 58 -0.0165318 0.57077
36 59 -0.00670275 0.574066
36 60 -0.00430061 0.580729
36 61 0.0211814 0.576165
36 62 0.0837992 0.571551
36 63 0.167763 0.562757
36 64 0.141331 0.56598
36 65 0.0416129 0.582004
36 66 -0.0406085 0.585938
36 67 -0.0932392 0.579078
36 68 -0.125975 0.571947
36 69 -0.14359 0.566473
36 70 -0.137582 0.562355

37 1 -0.089074 0.575944
37 2 -0.0724933 0.577614
37 3 -0.0625755 0.572423
37 4 -0.0634988 0.571309
37 5 -0.0543195 0.573909
37 6 -0.0351295 0.574663
37 7 -0.00235607 0.581148
37 8 0.045313 0.580916
37 9 0.129335 0.574252
37 10 0.059785 0.579902
37 11 0.00869852 0.579875
37 12 -0.0166112 0.576196
37 13 -0.0432479 0.57478
37 14 -0.074343 0.573323
37 15 -0.0902602 0.574049
37 16 -0.107343 0.575059
37 17 -0.123543 0.574513
37 18 -0.122572 0.577005
37 19 -0.104161 0.579905
37 20 -0.0779028 0.577823
37 21 -0.0364001 0.575694
37 22 0.00702228 0.577852
37 23 0.0353118 0.578173
37 24 0.00716865 0.575211
37 25 -0.0371975 0.570234
37 26 -0.0684081 0.575857
37 27 -0.0588704 0.576513
37 28 -0.0578706 0.57342
37 29 -0.0545767 0.573303
37 30 -0.0419551 0.574313
37 31 -0.0132014 0.574758
37 32 0.0496836 0.580716
37 33 0.137723 0.577436
37 34 0.237108 0.556921
37 35 0.306152 0.546129
37 36 0.522285 0.467842
37 37 1 7.27236e-08
37 38 0.499704 0.482224
37 39 0.253613 0.555494
37 40 0.0950822 0.570477
37 41 -0.00315714 0.578607
37 42 -0.00621408 0.580418
37 43 0.0144991 0.57867
37 44 0.035524 0.575042
37 45 0.0415702 0.575153
37 46 0.0388264 0.575336
37 47 0.0209382 0.578501
37 48 0.00375544 0.57752
37 49 -0.00676895 0.575975
37 50 -0.0099751 0.577408
37 51 -0.0341737 0.580451
37 52 -0.0720218 0.58052
37 53 -0.0931302 0.581836
37 54 -0.0775815 0.576785
37 55 -0.0462167 0.580006
37 56 -0.024761 0.5795
37 57 -0.00503648 0.577292
37 58 0.00332465 0.578984
37 59 0.00841762 0.57935
37 60 0.0132645 0.581533
37 61 0.0583526 0.578237
37 62 0.134956 0.567014
37 63 0.191489 0.560224
37 64 0.102277 0.572335
37 65 -0.00894547 0.582234
37 66 -0.0750832 0.580324
37 67 -0.114507 0.577244
37 68 -0.134016 0.57488
37 69 -0.1436 0.572847
37 70 -0.135756 0.569409

38 1 -0.0898582 0.574248
38 2 -0.0704454 0.577873
38 3 -0.0529093 0.574656
38 4 -0.047454 0.573212
38 5 -0.041668 0.572842
38 6 -0.0355846 0.577349
38 7 -0.0278833 0.578479
38 8 -0.00394012 0.5777
38 9 0.0577559 0.578445
38 10 0.0418006 0.583579
38 11 0.0372009 0.580196
38 12 0.0382057 0.577708
38 13 -0.00636454 0.577903
38 14 -0.0426791 0.577075
38 15 -0.06102 0.578581
38 16 -0.0869464 0.575273
38 17 -0.110319 0.573143
38 18 -0.118527 0.575669
38 19 -0.111307 0.575247
38 20 -0.0982788 0.576535
38 21 -0.0725209 0.573652
38 22 -0.0372242 0.574128
38 23 -0.0038875 0.575331
38 24 -0.0271641 0.571959
38 25 -0.0595403 0.56976
38 26 -0.0617627 0.578833
38 27 -0.0429092 0.579497
38 28 -0.019498 0.576811
38 29 0.00598459 0.577672
38 30 0.0248018 0.57823
38 31 0.0256115 0.58065
38 32 0.0518185 0.580732
38 33 0.0734063 0.577958
38 34 0.120878 0.572643
38 35 0.145783 0.570063
38 36 0.267702 0.549957
38 37 0.499704 0.482224
38 38 1 7.29138e-08
38 39 0.495387 0.482241
38 40 0.222455 0.556454
38 41 0.0854445 0.577727
38 42 0.0400986 0.578795
38 43 0.0243758 0.576969
38 44 0.0335655 0.573791
38 45 0.036171 0.574517
38 46 0.0303011 0.576257
38 47 0.0116405 0.57782
38 48 -0.0138804 0.578741
38 49 -0.0301187 0.576996
38 50 -0.0362636 0.578526
38 51 -0.0556265 0.58398
38 52 -0.0822013 0.579103
38 53 -0.0947444 0.575572
38 54 -0.0735447 0.57515
38 55 -0.0340229 0.577785
38 56 -0.00529585 0.577767
38 57 0.0172724 0.577498
38 58 0.0253381 0.5796
38 59 0.0403537 0.579637
38 60 0.0556504 0.581892
38 61 0.104343 0.577263
38 62 0.151753 0.566475
38 63 0.166578 0.564415
38 64 0.0498767 0.579901
38 65 -0.0474902 0.582547
38 66 -0.0967675 0.579998
38 67 -0.121897 0.575666
38 68 -0.134919 0.572769
38 69 -0.139843 0.571175
38 70 -0.131184 0.569729

39 1 -0.0989106 0.567525
39 2 -0.0812535 0.58167
39 3 -0.0547954 0.58015
39 4 -0.0392152 0.575487
39 5 -0.0246504 0.570708
39 6 -0.0197969 0.573637
39 7 -0.0260969 0.577087
39 8 -0.00369946 0.584408
39 9 0.0441538 0.575344
39 10 0.0782386 0.583276
39 11 0.101956 0.575974
39 12 0.123355 0.566255
39 13 0.0417931 0.568297
39 14 -0.0168572 0.573799
39 15 -0.0447011 0.577425
39 16 -0.0714125 0.57586
39 17 -0.0977319 0.570734
39 18 -0.10894 0.573538
39 19 -0.111544 0.582166
39 20 -0.114927 0.58419
39 21 -0.106452 0.584908
39 22 -0.0853341 0.573342
39 23 -0.0457751 0.56722
39 24 -0.062441 0.561967
39 25 -0.077513 0.56953
39 26 -0.0466204 0.58833
39 27 -0.00747983 0.577817
39 28 0.0353539 0.574262
39 29 0.0698156 0.57653
39 30 0.074336 0.578982
39 31 0.0438363 0.587831
39 32 0.0329678 0.585519
39 33 0.0256661 0.576594
39 34 0.0510383 0.577979
39 35 0.054695 0.579804
39 36 0.116234 0.571804
39 37 0.253613 0.555494
39 38 0.495387 0.482241
39 39 1 7.29914e-08
39 40 0.434123 0.513104
39 41 0.214604 0.559446
39 42 0.122061 0.578162
39 43 0.0602742 0.578044
39 44 0.0384419 0.579362
39 45 0.0259325 0.573519
39 46 0.0112522 0.572008
39 47 -0.00853665 0.580753
39 48 -0.0452797 0.584267
39 49 -0.0672303 0.576523
39 50 -0.0703136 0.574732
39 51 -0.0835874 0.57413
39 52 -0.100464 0.565298
39 53 -0.105684 0.57086
39 54 -0.0764152 0.577661
39 55 -0.031688 0.58403
39 56 0.00582833 0.582431
39 57 0.0350297 0.583403
39 58 0.056811 0.585469
39 59 0.0905922 0.586534
39 60 0.136044 0.578139
39 61 0.168271 0.566394
39 62 0.184946 0.551003
39 63 0.135301 0.56559
39 64 0.0145911 0.580657
39 65 -0.0666201 0.581609
39 66 -0.108543 0.576458
39 67 -0.133622 0.571112
39 68 -0.14673 0.565531
39 69 -0.154479 0.563643
39 70 -0.144571 0.556973

40 1 -0.12302 0.561176
40 2 -0.102491 0.572045
40 3 -0.0660281 0.582406
40 4 -0.0342146 0.580876
40 5 -0.00394681 0.573632
40 6 0.00652674 0.567129
40 7 -0.00770631 0.563697
40 8 0.0200138 0.572643
40 9 0.0736345 0.570935
40 10 0.123391 0.57074
40 11 0.203899 0.557976
40 12 0.270159 0.545709
40 13 0.137017 0.562157
40 14 0.0456859 0.571015
40 15 -0.00889251 0.573684
40 16 -0.0453973 0.57994
40 17 -0.0686861 0.578772
40 18 -0.0890842 0.576951
40 19 -0.102842 0.579232
40 20 -0.117627 0.572694
40 21 -0.136969 0.580697
40 22 -0.140926 0.569322
40 23 -0.0923048 0.564914
40 24 -0.0864107 0.566856
40 25 -0.0782666 0.571004
40 26 -0.0233561 0.580212
40 27 0.0509297 0.570771
40 28 0.109584 0.572158
40 29 0.128613 0.574725
40 30 0.105284 0.578525
40 31 0.0612811 0.58362
40 32 0.0426896 0.584034
40 33 0.0432438 0.581189
40 34 0.0464941 0.583463
40 35 -2.34223e-05 0.57916
40 36 0.00681026 0.576751
40 37 0.0950822 0.570477
40 38 0.222455 0.556454
40 39 0.434123 0.513104
40 40 1 7.26763e-08
40 41 0.492263 0.482476
40 42 0.270534 0.556212
40 43 0.127209 0.575339
40 44 0.0540554 0.578537
40 45 0.012348 0.574346
40 46 -0.0233573 0.57245
40 47 -0.0627382 0.563547
40 48 -0.106589 0.567401
40 49 -0.13138 0.568369
40 50 -0.123753 0.569412
40 51 -0.123814 0.572632
40 52 -0.137506 0.56374
40 53 -0.128011 0.568531
40 54 -0.0855058 0.579603
40 55 -0.0394515 0.583803
40 56 0.00154387 0.581581
40 57 0.043906 0.585781
40 58 0.0807667 0.58322
40 59 0.141609 0.575717
40 60 0.202424 0.56203
40 61 0.178767 0.559551
40 62 0.152771 0.559021
40 63 0.0658198 0.572089
40 64 -0.0468079 0.57782
40 65 -0.10643 0.575216
40 66 -0.133318 0.574758
40 67 -0.148755 0.571932
40 68 -0.154714 0.567421
40 69 -0.159335 0.561458
40 70 -0.151642 0.554847

41 1 -0.110356 0.569482
41 2 -0.102343 0.567306
41 3 -0.0682811 0.576369
41 4 -0.0361733 0.579312
41 5 -0.00681837 0.577165
41 6 0.0083911 0.568447
41 7 0.00601933 0.562934
41 8 0.0254781 0.563712
41 9 0.0701013 0.5696
41 10 0.135449 0.57393
41 11 0.239456 0.55746
41 12 0.397314 0.52321
41 13 0.200913 0.565078
41 14 0.0855816 0.575791
41 15 0.0310603 0.572891
41 16 -0.013222 0.579797
41 17 -0.0327481 0.584057
41 18 -0.0518243 0.589247
41 19 -0.0742604 0.587002
41 20 -0.099157 0.582044
41 21 -0.137328 0.571602
41 22 -0.166405 0.566377
41 23 -0.112511 0.571315
41 24 -0.0834841 0.567032
41 25 -0.05069 0.568338
41 26 0.0195836 0.579904
41 27 0.103903 0.574756
41 28 0.129569 0.574185
41 29 0.123692 0.577155
41 30 0.0943801 0.576179
41 31 0.0608895 0.577679
41 32 0.0537487 0.582518
41 33 0.0675286 0.584903
41 34 0.0494266 0.583494
41 35 -0.0369761 0.583412
41 36 -0.0566602 0.580448
41 37 -0.00315714 0.578607
41 38 0.0854445 0.577727
41 39 0.214604 0.559446
41 40 0.492263 0.482476
41 41 1 7.29703e-08
41 42 0.436045 0.516487
41 43 0.197488 0.567716
41 44 0.0753759 0.576746
41 45 0.00332015 0.577924
41 46 -0.0483446 0.575633
41 47 -0.100862 0.564649
41 48 -0.145563 0.555582
41 49 -0.170992 0.558183
41 50 -0.158611 0.569224
41 51 -0.14844 0.585368
41 52 -0.15274 0.580229
41 53 -0.134424 0.579969
41 54 -0.0804726 0.579387
41 55 -0.0382394 0.585547
41 56 -0.00248149 0.581989
41 57 0.041976 0.581159
41 58 0.0824418 0.577444
41 59 0.134116 0.573858
41 60 0.154827 0.571792
41 61 0.101521 0.573397
41 62 0.0619465 0.573875
41 63 -0.0079727 0.575989
41 64 -0.0824923 0.578987
41 65 -0.111699 0.585981
41 66 -0.121506 0.585209
41 67 -0.124647 0.581724
41 68 -0.119857 0.57353
41 69 -0.121671 0.567586
41 70 -0.113913 0.559639

42 1 -0.125145 0.563299
42 2 -0.136593 0.567576
42 3 -0.115683 0.574744
42 4 -0.0768761 0.577369
42 5 -0.0358024 0.576234
42 6 0.00482583 0.568778
42 7 0.0133696 0.562497
42 8 0.0366201 0.5655
42 9 0.0619228 0.56961
42 10 0.0919039 0.581106
42 11 0.16601 0.571974
42 12 0.256581 0.552649
42 13 0.121975 0.571512
42 14 0.031285 0.572032
42 15 -0.0154415 0.569809
42 16 -0.0427707 0.575112
42 17 -0.0367377 0.581715
42 18 -0.0285689 0.593989
42 19 -0.0411406 0.60023
42 20 -0.0574246 0.597499
42 21 -0.0878792 0.589083
42 22 -0.127868 0.578651
42 23 -0.0874637 0.575702
42 24 -0.0350944 0.566162
42 25 0.0252594 0.565059
42 26 0.12192 0.581425
42 27 0.208529 0.56523
42 28 0.15047 0.571295
42 29 0.0870139 0.579855
42 30 0.0486215 0.579097
42 31 0.0220877 0.585728
42 32 0.0236918 0.59253
42 33 0.0426289 0.588453
42 34 0.045785 0.585755
42 35 -0.0112471 0.582855
42 36 -0.0254029 0.585655
42 37 -0.00621408 0.580418
42 38 0.0400986 0.578795
42 39 0.122061 0.578162
42 40 0.270534 0.556212
42 41 0.436045 0.516487
42 42 1 7.29264e-08
42 43 0.461541 0.502087
42 44 0.193059 0.568435
42 45 0.0700594 0.575519
42 46 -0.00668158 0.576958
42 47 -0.0776924 0.56624
42 48 -0.130913 0.556613
42 49 -0.156957 0.558769
42 50 -0.14154 0.565727
42 51 -0.130187 0.584597
42 52 -0.131972 0.581804
42 53 -0.109251 0.587849
42 54 -0.0725287 0.585527
42 55 -0.0477771 0.58833
42 56 -0.0130605 0.584041
42 57 0.0440179 0.582997
42 58 0.107117 0.576466
42 59 0.154452 0.575103
42 60 0.129924 0.576872
42 61 0.0860816 0.572392
42 62 0.0433808 0.566324
42 63 -0.0143901 0.571798
42 64 -0.0654127 0.578088
42 65 -0.0890698 0.588509
42 66 -0.0948745 0.589453
42 67 -0.11131 0.585111
42 68 -0.132362 0.572377
42 69 -0.151462 0.559489
42 70 -0.143795 0.544758

43 1 -0.117185 0.568722
43 2 -0.142344 0.567748
43 3 -0.142822 0.570181
43 4 -0.118135 0.574371
43 5 -0.0821018 0.574217
43 6 -0.0340797 0.573935
43 7 -0.00452522 0.569675
43 8 0.0320637 0.569598
43 9 0.0563578 0.571105
43 10 0.0561378 0.577828
43 11 0.093802 0.577753
43 12 0.129017 0.567557
43 13 0.062635 0.573241
43 14 0.00635726 0.570209
43 15 -0.0250357 0.569027
43 16 -0.0417534 0.56847
43 17 -0.0334635 0.575325
43 18 -0.0204908 0.582401
43 19 -0.03755 0.590153
43 20 -0.0564177 0.590087
43 21 -0.0888692 0.587814
43 22 -0.110394 0.586117
43 23 -0.0563742 0.583969
43 24 0.00796577 0.578762
43 25 0.049801 0.574169
43 26 0.132793 0.577852
43 27 0.167496 0.567581
43 28 0.0968297 0.575057
43 29 0.045106 0.58019
43 30 0.0213974 0.582085
43 31 0.011089 0.585496
43 32 0.0248981 0.585597
43 33 0.0451212 0.58347
43 34 0.0495674 0.578735
43 35 0.010981 0.577589
43 36 0.0105291 0.584121
43 37 0.0144991 0.57867
43 38 0.0243758 0.576969
43 39 0.0602742 0.578044
43 40 0.127209 0.575339
43 41 0.197488 0.567716
43 42 0.461541 0.502087
43 43 1 7.2818e-08
43 44 0.479935 0.491806
43 45 0.220038 0.564322
43 46 0.0904715 0.57814
43 47 -0.0190029 0.573117
43 48 -0.109562 0.562024
43 49 -0.148592 0.55972
43 50 -0.141599 0.559916
43 51 -0.13486 0.569105
43 52 -0.128666 0.570438
43 53 -0.10471 0.583297
43 54 -0.065106 0.584104
43 55 -0.0429261 0.584213
43 56 0.0108622 0.581921
43 57 0.0965004 0.571748
43 58 0.142974 0.565549
43 59 0.127677 0.568727
43 60 0.0610963 0.576424
43 61 0.0447645 0.573261
43 62 0.0201701 0.572731
43 63 -0.0144555 0.573605
43 64 -0.0409427 0.574745
43 65 -0.0584096 0.578612
43 66 -0.0778068 0.578472
43 67 -0.109074 0.575143
43 68 -0.142549 0.564744
43 69 -0.164413 0.559808
43 70 -0.15463 0.555098

44 1 -0.0906321 0.57236
44 2 -0.124055 0.568173
44 3 -0.147135 0.567528
44 4 -0.141201 0.573601
44 5 -0.120658 0.576263
44 6 -0.0743905 0.576674
44 7 -0.0375002 0.573177
44 8 0.000884455 0.569493
44 9 0.0316862 0.569498
44 10 0.0147827 0.573528
44 11 0.0369806 0.578325
44 12 0.047127 0.572499
44 13 0.0106323 0.576632
44 14 -0.0216233 0.573825
44 15 -0.0343302 0.568851
44 16 -0.049329 0.566018
44 17 -0.0450081 0.569193
44 18 -0.0433541 0.576967
44 19 -0.0526813 0.581101
44 20 -0.0729586 0.581887
44 21 -0.0955527 0.586165
44 22 -0.0843556 0.587779
44 23 -0.0129564 0.588692
44 24 0.0459038 0.583916
44 25 0.038072 0.58157
44 26 0.0772339 0.576382
44 27 0.0766405 0.574573
44 28 0.03972 0.581042
44 29 0.0104507 0.582503
44 30 0.00431441 0.582011
44 31 0.00399921 0.582967
44 32 0.0198306 0.583547
44 33 0.0355095 0.57637
44 34 0.0371647 0.573118
44 35 0.0176061 0.574087
44 36 0.0362083 0.581191
44 37 0.035524 0.575042
44 38 0.0335655 0.573791
44 39 0.0384419 0.579362
44 40 0.0540554 0.578537
44 41 0.0753759 0.576746
44 42 0.193059 0.568435
44 43 0.479935 0.491806
44 44 1 7.31465e-08
44 45 0.502831 0.47792
44 46 0.246009 0.560314
44 47 0.0712249 0.577781
44 48 -0.0617994 0.570171
44 49 -0.126003 0.567554
44 50 -0.135601 0.562644
44 51 -0.138049 0.562287
44 52 -0.130019 0.5658
44 53 -0.0994122 0.576337
44 54 -0.0512405 0.582865
44 55 -0.00161124 0.579987
44 56 0.0701725 0.577085
44 57 0.138896 0.566431
44 58 0.128798 0.561985
44 59 0.0841912 0.571253
44 60 0.0148261 0.575
44 61 0.0053007 0.574022
44 62 0.00539486 0.578104
44 63 -0.00175258 0.578249
44 64 -0.0153159 0.57783
44 65 -0.0355213 0.575274
44 66 -0.0618146 0.5715
44 67 -0.101681 0.567374
44 68 -0.138727 0.560741
44 69 -0.162168 0.55555
44 70 -0.146188 0.558733

45 1 -0.0523681 0.578077
45 2 -0.0922043 0.568896
45 3 -0.136235 0.565974
45 4 -0.146031 0.57148
45 5 -0.142755 0.575743
45 6 -0.114122 0.57571
45 7 -0.073601 0.570427
45 8 -0.0314358 0.567273
45 9 0.00186896 0.570431
45 10 -0.0179008 0.571993
45 11 -0.00518173 0.579297
45 12 0.00152981 0.577547
45 13 -0.0255607 0.581966
45 14 -0.0356116 0.578849
45 15 -0.037011 0.571849
45 16 -0.0563526 0.564597
45 17 -0.0636117 0.568666
45 18 -0.0687516 0.571631
45 19 -0.0655662 0.576246
45 20 -0.0845613 0.576424
45 21 -0.106165 0.577293
45 22 -0.0729596 0.585393
45 23 0.00695967 0.590538
45 24 0.0456655 0.58229
45 25 0.0273314 0.580806
45 26 0.0469497 0.575464
45 27 0.0161946 0.576683
45 28 -0.00655801 0.58311
45 29 -0.0159295 0.582994
45 30 -0.0173568 0.580741
45 31 -0.0126783 0.578152
45 32 0.00354695 0.578013
45 33 0.0110117 0.572196
45 34 0.0148291 0.568774
45 35 0.0102414 0.573029
45 36 0.0439046 0.578895
45 37 0.0415702 0.575153
45 38 0.036171 0.574517
45 39 0.0259325 0.573519
45 40 0.012348 0.574346
45 41 0.00332015 0.577924
45 42 0.0700594 0.575519
45 43 0.220038 0.564322
45 44 0.502831 0.47792
45 45 1 7.29098e-08
45 46 0.532698 0.467705
45 47 0.2092 0.566688
45 48 0.0122359 0.57255
45 49 -0.0870444 0.569428
45 50 -0.120181 0.568142
45 51 -0.136954 0.562357
45 52 -0.125596 0.56821
45 53 -0.0831317 0.576577
45 54 -0.0126815 0.580237
45 55 0.0728098 0.5751
45 56 0.13332 0.567165
45 57 0.138903 0.554748
45 58 0.116687 0.559807
45 59 0.0505251 0.570817
45 60 -0.0204631 0.574977
45 61 -0.0173618 0.576792
45 62 0.00268795 0.580545
45 63 0.0100421 0.57985
45 64 0.00111602 0.578466
45 65 -0.0221368 0.574825
45 66 -0.0522197 0.570344
45 67 -0.0921372 0.565595
45 68 -0.131675 0.559292
45 69 -0.147533 0.558568
45 70 -0.123371 0.565478

46 1 -0.010889 0.582114
46 2 -0.0512264 0.570396
46 3 -0.103752 0.567521
46 4 -0.13198 0.571786
46 5 -0.145425 0.576644
46 6 -0.130093 0.575359
46 7 -0.0986387 0.571609
46 8 -0.0636431 0.563476
46 9 -0.0359313 0.568617
46 10 -0.0549252 0.570788
46 11 -0.0423397 0.577456
46 12 -0.0326718 0.578875
46 13 -0.0444703 0.583391
46 14 -0.0417246 0.580447
46 15 -0.0388825 0.573341
46 16 -0.061782 0.566541
46 17 -0.0755977 0.567062
46 18 -0.0854958 0.570653
46 19 -0.0800297 0.575454
46 20 -0.0979282 0.575681
46 21 -0.105963 0.573178
46 22 -0.0564918 0.585841
46 23 0.00542245 0.593611
46 24 0.0071443 0.579174
46 25 -0.00665901 0.58238
46 26 0.0127662 0.57975
46 27 -0.0261443 0.582605
46 28 -0.0412222 0.58473
46 29 -0.0414349 0.582692
46 30 -0.0408745 0.580253
46 31 -0.0301672 0.575353
46 32 -0.0222103 0.576196
46 33 -0.0230542 0.571047
46 34 -0.0099647 0.567017
46 35 0.00087787 0.572209
46 36 0.0353184 0.579636
46 37 0.0388264 0.575336
46 38 0.0303011 0.576257
46 39 0.0112522 0.572008
46 40 -0.0233573 0.57245
46 41 -0.0483446 0.575633
46 42 -0.00668158 0.576958
46 43 0.0904715 0.57814
46 44 0.246009 0.560314
46 45 0.532698 0.467705
46 46 1 7.30534e-08
46 47 0.475615 0.489214
46 48 0.158887 0.563805
46 49 0.0099659 0.571863
46 50 -0.0540556 0.577891
46 51 -0.0913583 0.570604
46 52 -0.0879892 0.574248
46 53 -0.0463674 0.578714
46 54 0.0332835 0.576918
46 55 0.0874212 0.570484
46 56 0.11597 0.56364
46 57 0.122065 0.557537
46 58 0.0934422 0.563192
46 59 0.0210374 0.574879
46 60 -0.0476253 0.577917
46 61 -0.0315501 0.579289
46 62 0.00416055 0.584118
46 63 0.0205228 0.581625
46 64 0.018395 0.577821
46 65 -0.00168355 0.576512
46 66 -0.0337512 0.573995
46 67 -0.070215 0.564602
46 68 -0.104517 0.561386
46 69 -0.110986 0.562366
46 70 -0.0836902 0.56656

47 1 0.028919 0.584931
47 2 -0.00738552 0.582053
47 3 -0.0620384 0.569227
47 4 -0.103577 0.567873
47 5 -0.131251 0.572322
47 6 -0.138079 0.579752
47 7 -0.117828 0.584073
47 8 -0.0998184 0.572519
47 9 -0.0820612 0.570701
47 10 -0.0956937 0.575492
47 11 -0.0835899 0.57834
47 12 -0.0787807 0.576353
47 13 -0.076057 0.58164
47 14 -0.057984 0.586305
47 15 -0.0620088 0.582863
47 16 -0.082979 0.569142
47 17 -0.09926 0.557469
47 18 -0.100347 0.560684
47 19 -0.0849828 0.568232
47 20 -0.0963881 0.576227
47 21 -0.0865345 0.57469
47 22 -0.0301813 0.579257
47 23 -0.0142536 0.582604
47 24 -0.0511723 0.571892
47 25 -0.0423088 0.582398
47 26 -0.000302626 0.58874
47 27 -0.0472366 0.593276
47 28 -0.0590266 0.58507
47 29 -0.0641521 0.575805
47 30 -0.0675135 0.57261
47 31 -0.0612983 0.5743
47 32 -0.0652896 0.570404
47 33 -0.0681182 0.560429
47 34 -0.0486807 0.560901
47 35 -0.0181475 0.570946
47 36 0.0157205 0.57306
47 37 0.0209382 0.578501
47 38 0.0116405 0.57782
47 39 -0.00853665 0.580753
47 40 -0.0627382 0.563547
47 41 -0.100862 0.564649
47 42 -0.0776924 0.56624
47 43 -0.0190029 0.573117
47 44 0.0712249 0.577781
47 45 0.2092 0.566688
47 46 0.475615 0.489214
47 47 1 7.30574e-08
47 48 0.447115 0.515856
47 49 0.180163 0.571811
47 50 0.0674357 0.585942
47 51 -0.0033931 0.57043
47 52 -0.00505947 0.572783
47 53 0.0263978 0.57192
47 54 0.0789531 0.569967
47 55 0.0820824 0.563024
47 56 0.0893057 0.562314
47 57 0.0897303 0.563228
47 58 0.0512271 0.574824
47 59 -0.0206638 0.584939
47 60 -0.071796 0.58446
47 61 -0.0414612 0.582662
47 62 0.00355167 0.580451
47 63 0.029572 0.582528
47 64 0.0371631 0.583178
47 65 0.0229034 0.577879
47 66 -0.00416034 0.568528
47 67 -0.0325464 0.558997
47 68 -0.0543068 0.561285
47 69 -0.0507441 0.567705
47 70 -0.0275691 0.575593

48 1 0.0546069 0.579773
48 2 0.0184604 0.585779
48 3 -0.0343874 0.576176
48 4 -0.0770764 0.56836
48 5 -0.105903 0.572953
48 6 -0.117703 0.582049
48 7 -0.106446 0.589015
48 8 -0.105371 0.583185
48 9 -0.107108 0.572132
48 10 -0.119023 0.576188
48 11 -0.129212 0.568691
48 12 -0.133586 0.569741
48 13 -0.116207 0.574758
48 14 -0.094225 0.585581
48 15 -0.100524 0.591657
48 16 -0.105476 0.582654
48 17 -0.112242 0.562276
48 18 -0.104442 0.553911
48 19 -0.0829785 0.553478
48 20 -0.0668816 0.566332
48 21 -0.00969691 0.569829
48 22 0.0750598 0.560444
48 23 0.0406803 0.562227
48 24 -0.0241925 0.570521
48 25 -0.0316964 0.590367
48 26 -0.0467601 0.589387
48 27 -0.079595 0.589038
48 28 -0.0857382 0.575629
48 29 -0.0906463 0.571757
48 30 -0.0896284 0.569938
48 31 -0.0879478 0.571902
48 32 -0.0918938 0.56589
48 33 -0.0923795 0.554067
48 34 -0.0693069 0.559734
48 35 -0.0259873 0.570747
48 36 0.00598268 0.561881
48 37 0.00375544 0.57752
48 38 -0.0138804 0.578741
48 39 -0.0452797 0.584267
48 40 -0.106589 0.567401
48 41 -0.145563 0.555582
48 42 -0.130913 0.556613
48 43 -0.109562 0.562024
48 44 -0.0617994 0.570171
48 45 0.0122359 0.57255
48 46 0.158887 0.563805
48 47 0.447115 0.515856
48 48 1 7.29573e-08
48 49 0.471221 0.507652
48 50 0.256872 0.572511
48 51 0.129815 0.567432
48 52 0.126908 0.560861
48 53 0.124156 0.546807
48 54 0.07933 0.563889
48 55 0.0421357 0.561568
48 56 0.0317261 0.569692
48 57 0.0134076 0.577683
48 58 -0.0273939 0.590666
48 59 -0.0859639 0.588346
48 60 -0.104904 0.580887
48 61 -0.0619069 0.582324
48 62 -0.0140257 0.580173
48 63 0.0283611 0.583227
48 64 0.0535254 0.585842
48 65 0.0518838 0.576144
48 66 0.0352966 0.563463
48 67 0.0181284 0.558909
48 68 0.00149404 0.567935
48 69 0.00630835 0.574563
48 70 0.0195329 0.581464

49 1 0.0660488 0.576791
49 2 0.0321184 0.58129
49 3 -0.0136158 0.577065
49 4 -0.0550771 0.573049
49 5 -0.0769885 0.570251
49 6 -0.0878877 0.577406
49 7 -0.0798474 0.584965
49 8 -0.093132 0.582049
49 9 -0.109445 0.574627
49 10 -0.130203 0.570929
49 11 -0.161556 0.562368
49 12 -0.177984 0.56375
49 13 -0.144312 0.568736
49 14 -0.119664 0.577953
49 15 -0.121595 0.584759
49 16 -0.114475 0.582891
49 17 -0.111676 0.573913
49 18 -0.0912679 0.564397
49 19 -0.0602498 0.557137
49 20 -0.0210154 0.564604
49 21 0.063497 0.56527
49 22 0.187917 0.552543
49 23 0.111904 0.563294
49 24 -0.00488825 0.578781
49 25 -0.0374906 0.583366
49 26 -0.083439 0.577149
49 27 -0.110929 0.577893
49 28 -0.107764 0.571049
49 29 -0.110386 0.569743
49 30 -0.106256 0.569217
49 31 -0.103082 0.568336
49 32 -0.10869 0.563772
49 33 -0.1063 0.560783
49 34 -0.0770817 0.569015
49 35 -0.0222614 0.573997
49 36 0.0041852 0.567239
49 37 -0.00676895 0.575975
49 38 -0.0301187 0.576996
49 39 -0.0672303 0.576523
49 40 -0.13138 0.568369
49 41 -0.170992 0.558183
49 42 -0.156957 0.558769
49 43 -0.148592 0.55972
49 44 -0.126003 0.567554
49 45 -0.0870444 0.569428
49 46 0.0099659 0.571863
49 47 0.180163 0.571811
49 48 0.471221 0.507652
49 49 1 7.28245e-08
49 50 0.534132 0.470955
49 51 0.315585 0.534069
49 52 0.271676 0.542624
49 53 0.188808 0.54969
49 54 0.0583718 0.569827
49 55 -0.0197863 0.570586
49 56 -0.0600981 0.572889
49 57 -0.0774284 0.579547
49 58 -0.0989894 0.583217
49 59 -0.131912 0.578318
49 60 -0.124886 0.573614
49 61 -0.0764991 0.577523
49 62 -0.024642 0.57924
49 63 0.0271687 0.580845
49 64 0.0644829 0.578837
49 65 0.0801455 0.572049
49 66 0.0692623 0.570375
49 67 0.059441 0.570575
49 68 0.0506343 0.578271
49 69 0.0512472 0.579011
49 70 0.052374 0.584669

50 1 0.0631395 0.575421
50 2 0.0329052 0.574726
50 3 -0.00299547 0.571947
50 4 -0.0311882 0.574483
50 5 -0.045138 0.576998
50 6 -0.0498965 0.578733
50 7 -0.0449504 0.578487
50 8 -0.0600949 0.575677
50 9 -0.0914906 0.571392
50 10 -0.115387 0.577667
50 11 -0.153984 0.567692
50 12 -0.175285 0.573722
50 13 -0.142853 0.580805
50 14 -0.121476 0.58538
50 15 -0.120538 0.587123
50 16 -0.106485 0.583924
50 17 -0.0968148 0.57456
50 18 -0.0710186 0.570037
50 19 -0.0313549 0.565873
50 20 0.0260886 0.567117
50 21 0.121945 0.555648
50 22 0.221479 0.545755
50 23 0.111113 0.564316
50 24 -0.0284945 0.566801
50 25 -0.0632124 0.578219
50 26 -0.0928053 0.580289
50 27 -0.103145 0.583025
50 28 -0.10024 0.574796
50 29 -0.105446 0.573436
50 30 -0.101282 0.570993
50 31 -0.0987066 0.571422
50 32 -0.101348 0.567663
50 33 -0.094821 0.56371
50 34 -0.0638207 0.572704
50 35 -0.00811229 0.579015
50 36 0.00821928 0.570008
50 37 -0.0099751 0.577408
50 38 -0.0362636 0.578526
50 39 -0.0703136 0.574732
50 40 -0.123753 0.569412
50 41 -0.158611 0.569224
50 42 -0.14154 0.565727
50 43 -0.141599 0.559916
50 44 -0.135601 0.562644
50 45 -0.120181 0.568142
50 46 -0.0540556 0.577891
50 47 0.0674357 0.585942
50 48 0.256872 0.572511
50 49 0.534132 0.470955
50 50 1 7.28232e-08
50 51 0.532033 0.473991
50 52 0.337602 0.535419
50 53 0.141206 0.551925
50 54 -0.0149272 0.566459
50 55 -0.0799457 0.565556
50 56 -0.112857 0.566126
50 57 -0.119968 0.576454
50 58 -0.123726 0.582943
50 59 -0.136439 0.584636
50 60 -0.118495 0.581098
50 61 -0.0733493 0.588702
50 62 -0.0254239 0.584163
50 63 0.0262311 0.585841
50 64 0.0691713 0.585127
50 65 0.085816 0.584085
50 66 0.0857821 0.581698
50 67 0.0801977 0.575007
50 68 0.0733216 0.575822
50 69 0.0706361 0.573199
50 70 0.0652112 0.575856

51 1 0.0597665 0.571894
51 2 0.0365788 0.57232
51 3 0.0105509 0.574167
51 4 -0.00784711 0.575557
51 5 -0.0213585 0.573654
51 6 -0.0288159 0.56834
51 7 -0.0315474 0.566083
51 8 -0.0550066 0.568021
51 9 -0.0941442 0.575091
51 10 -0.109066 0.583638
51 11 -0.148226 0.573029
51 12 -0.168964 0.578031
51 13 -0.124181 0.582651
51 14 -0.0949307 0.581704
51 15 -0.102768 0.578147
51 16 -0.0905665 0.585676
51 17 -0.0766635 0.586772
51 18 -0.0403655 0.590852
51 19 0.00602923 0.586778
51 20 0.0661513 0.579044
51 21 0.154621 0.556117
51 22 0.196345 0.55196
51 23 0.0554331 0.569165
51 24 -0.0408575 0.564117
51 25 -0.0470623 0.56021
51 26 -0.0581856 0.578815
51 27 -0.0793796 0.577106
51 28 -0.0859824 0.573441
51 29 -0.098162 0.573197
51 30 -0.106117 0.569338
51 31 -0.104718 0.570292
51 32 -0.105067 0.576405
51 33 -0.100316 0.579668
51 34 -0.0737755 0.582743
51 35 -0.02229 0.587549
51 36 -0.0140226 0.578297
51 37 -0.0341737 0.580451
51 38 -0.0556265 0.58398
51 39 -0.0835874 0.57413
51 40 -0.123814 0.572632
51 41 -0.14844 0.585368
51 42 -0.130187 0.584597
51 43 -0.13486 0.569105
51 44 -0.138049 0.562287
51 45 -0.136954 0.562357
51 46 -0.0913583 0.570604
51 47 -0.0033931 0.57043
51 48 0.129815 0.567432
51 49 0.315585 0.534069
51 50 0.532033 0.473991
51 51 1 7.32618e-08
51 52 0.523066 0.49157
51 53 0.239451 0.565156
51 54 0.0571425 0.579687
51 55 -0.0476874 0.580609
51 56 -0.105163 0.574359
51 57 -0.125539 0.579078
51 58 -0.131089 0.581727
51 59 -0.131858 0.582551
51 60 -0.110023 0.582871
51 61 -0.0725041 0.586108
51 62 -0.0361886 0.575553
51 63 0.00588078 0.581025
51 64 0.0478858 0.586154
51 65 0.0721548 0.594313
51 66 0.0857885 0.595675
51 67 0.0920645 0.592921
51 68 0.0883189 0.583787
51 69 0.0839043 0.575126
51 70 0.0769707 0.566201

52 1 0.0525148 0.578177
52 2 0.0369639 0.575364
52 3 0.0196388 0.571435
52 4 0.00510078 0.571482
52 5 -0.0110188 0.574454
52 6 -0.0309126 0.568814
52 7 -0.0446297 0.571552
52 8 -0.0782378 0.569373
52 9 -0.122615 0.577849
52 10 -0.120768 0.580571
52 11 -0.146798 0.575577
52 12 -0.16987 0.575903
52 13 -0.119073 0.583291
52 14 -0.0822329 0.583496
52 15 -0.0903054 0.574047
52 16 -0.0742679 0.581143
52 17 -0.0489613 0.587385
52 18 -0.0116867 0.596946
52 19 0.0382538 0.588621
52 20 0.0844614 0.58021
52 21 0.132682 0.558446
52 22 0.126908 0.570256
52 23 -0.00521608 0.584192
52 24 -0.0622388 0.574689
52 25 -0.0302985 0.557847
52 26 -0.0214112 0.571773
52 27 -0.0621575 0.576715
52 28 -0.0822937 0.574219
52 29 -0.0988082 0.573198
52 30 -0.111451 0.565998
52 31 -0.117297 0.563487
52 32 -0.124756 0.573259
52 33 -0.129747 0.582835
52 34 -0.11023 0.581104
52 35 -0.0588299 0.585727
52 36 -0.0544669 0.58329
52 37 -0.0720218 0.58052
52 38 -0.0822013 0.579103
52 39 -0.100464 0.565298
52 40 -0.137506 0.56374
52 41 -0.15274 0.580229
52 42 -0.131972 0.581804
52 43 -0.128666 0.570438
52 44 -0.130019 0.5658
52 45 -0.125596 0.56821
52 46 -0.0879892 0.574248
52 47 -0.00505947 0.572783
52 48 0.126908 0.560861
52 49 0.271676 0.542624
52 50 0.337602 0.535419
52 51 0.523066 0.49157
52 52 1 7.30716e-08
52 53 0.466879 0.519818
52 54 0.191922 0.574759
52 55 0.0252994 0.586723
52 56 -0.0528852 0.578186
52 57 -0.0878391 0.573043
52 58 -0.110109 0.570788
52 59 -0.119695 0.574201
52 60 -0.104962 0.580871
52 61 -0.0784881 0.58367
52 62 -0.0516584 0.576867
52 63 -0.0190001 0.575245
52 64 0.0198623 0.577857
52 65 0.0504032 0.591061
52 66 0.0703987 0.59481
52 67 0.0846761 0.593405
52 68 0.0939105 0.589915
52 69 0.0986014 0.587433
52 70 0.0930711 0.576343

53 1 0.0426905 0.578774
53 2 0.0350171 0.574587
53 3 0.0178827 0.574691
53 4 -0.00286391 0.573865
53 5 -0.0257515 0.574224
53 6 -0.0513689 0.569454
53 7 -0.0701121 0.567613
53 8 -0.108162 0.566347
53 9 -0.142353 0.573327
53 10 -0.124641 0.575751
53 11 -0.135201 0.579771
53 12 -0.146941 0.568364
53 13 -0.0898609 0.575179
53 14 -0.0390984 0.57613
53 15 -0.0451708 0.56426
53 16 -0.0383468 0.569263
53 17 -0.0186252 0.580384
53 18 0.00905426 0.600366
53 19 0.0404445 0.60305
53 20 0.0695711 0.596313
53 21 0.0642705 0.585491
53 22 0.0309187 0.594018
53 23 -0.0598141 0.592335
53 24 -0.0534569 0.579243
53 25 0.0119932 0.559284
53 26 0.0463165 0.573225
53 27 -0.0253845 0.573238
53 28 -0.0567734 0.576953
53 29 -0.0835682 0.572878
53 30 -0.0983807 0.56954
53 31 -0.104153 0.571888
53 32 -0.116519 0.583253
53 33 -0.132583 0.58867
53 34 -0.129625 0.579801
53 35 -0.0994499 0.577923
53 36 -0.0902764 0.588884
53 37 -0.0931302 0.581836
53 38 -0.0947444 0.575572
53 39 -0.105684 0.57086
53 40 -0.128011 0.568531
53 41 -0.134424 0.579969
53 42 -0.109251 0.587849
53 43 -0.10471 0.583297
53 44 -0.0994122 0.576337
53 45 -0.0831317 0.576577
53 46 -0.0463674 0.578714
53 47 0.0263978 0.57192
53 48 0.124156 0.546807
53 49 0.188808 0.54969
53 50 0.141206 0.551925
53 51 0.239451 0.565156
53 52 0.466879 0.519818
53 53 1 7.28862e-08
53 54 0.43345 0.520338
53 55 0.151748 0.588789
53 56 0.0416563 0.582845
53 57 -0.0176075 0.571172
53 58 -0.0642172 0.562387
53 59 -0.101056 0.568517
53 60 -0.106408 0.576332
53 61 -0.0880493 0.573442
53 62 -0.0721195 0.567786
53 63 -0.0534526 0.565204
53 64 -0.0265974 0.569236
53 65 0.00935453 0.583636
53 66 0.0345494 0.594076
53 67 0.0563195 0.59121
53 68 0.074591 0.586169
53 69 0.0889691 0.581837
53 70 0.0849912 0.569521

54 1 0.0131238 0.574
54 2 0.00171994 0.575828
54 3 -0.019253 0.577026
54 4 -0.0428435 0.578138
54 5 -0.0635832 0.576997
54 6 -0.085666 0.569621
54 7 -0.0938609 0.564264
54 8 -0.10585 0.564614
54 9 -0.110421 0.567906
54 10 -0.0939701 0.57554
54 11 -0.0784175 0.580301
54 12 -0.0669005 0.573977
54 13 0.0140896 0.578963
54 14 0.101555 0.57981
54 15 0.0655512 0.573969
54 16 -0.00272048 0.573935
54 17 -0.0269955 0.577121
54 18 -0.0376543 0.585575
54 19 -0.0300147 0.590963
54 20 -0.0115505 0.590822
54 21 -0.0258498 0.591237
54 22 -0.064288 0.58515
54 23 -0.0918242 0.577811
54 24 -0.055653 0.570354
54 25 0.0122461 0.570744
54 26 0.0585239 0.577519
54 27 -0.0100146 0.575169
54 28 -0.0427843 0.577187
54 29 -0.0572536 0.57965
54 30 -0.0512495 0.579771
54 31 -0.0491698 0.582719
54 32 -0.0587685 0.586091
54 33 -0.0813311 0.580439
54 34 -0.0974731 0.57614
54 35 -0.0970479 0.574915
54 36 -0.0811723 0.580188
54 37 -0.0775815 0.576785
54 38 -0.0735447 0.57515
54 39 -0.0764152 0.577661
54 40 -0.0855058 0.579603
54 41 -0.0804726 0.579387
54 42 -0.0725287 0.585527
54 43 -0.065106 0.584104
54 44 -0.0512405 0.582865
54 45 -0.0126815 0.580237
54 46 0.0332835 0.576918
54 47 0.0789531 0.569967
54 48 0.07933 0.563889
54 49 0.0583718 0.569827
54 50 -0.0149272 0.566459
54 51 0.0571425 0.579687
54 52 0.191922 0.574759
54 53 0.43345 0.520338
54 54 1 7.30165e-08
54 55 0.445002 0.50513
54 56 0.199454 0.564582
54 57 0.0662879 0.575727
54 58 -0.00469056 0.574356
54 59 -0.0613114 0.576911
54 60 -0.0849856 0.575476
54 61 -0.0775705 0.570985
54 62 -0.0637864 0.57101
54 63 -0.0590802 0.571243
54 64 -0.0471262 0.576501
54 65 -0.0316438 0.580038
54 66 -0.0224693 0.583169
54 67 -0.01128 0.580712
54 68 0.00645868 0.572341
54 69 0.02431 0.568935
54 70 0.0320212 0.564098

55 1 0.0156463 0.571425
55 2 0.00377919 0.576091
55 3 -0.025398 0.578424
55 4 -0.055584 0.578919
55 5 -0.0844266 0.569227
55 6 -0.108117 0.562673
55 7 -0.113131 0.561305
55 8 -0.113307 0.568836
55 9 -0.0961808 0.573222
55 10 -0.0755896 0.581173
55 11 -0.0396167 0.58086
55 12 -0.00890189 0.576775
55 13 0.0510593 0.572989
55 14 0.0820154 0.571243
55 15 0.0392464 0.569046
55 16 -0.0166902 0.575788
55 17 -0.042032 0.579775
55 18 -0.0633121 0.588715
55 19 -0.063976 0.594308
55 20 -0.0562131 0.592202
55 21 -0.0776992 0.589933
55 22 -0.106214 0.580337
55 23 -0.0939127 0.574449
55 24 -0.0742415 0.567042
55 25 -0.0296719 0.56329
55 26 0.00251249 0.578064
55 27 -0.0347395 0.568763
55 28 -0.0515363 0.570657
55 29 -0.0515361 0.57313
55 30 -0.0278898 0.578305
55 31 -0.0184721 0.583435
55 32 -0.0274435 0.590345
55 33 -0.0593719 0.588091
55 34 -0.0800668 0.582649
55 35 -0.0841767 0.579494
55 36 -0.0611633 0.58367
55 37 -0.0462167 0.580006
55 38 -0.0340229 0.577785
55 39 -0.031688 0.58403
55 40 -0.0394515 0.583803
55 41 -0.0382394 0.585547
55 42 -0.0477771 0.58833
55 43 -0.0429261 0.584213
55 44 -0.00161124 0.579987
55 45 0.0728098 0.5751
55 46 0.0874212 0.570484
55 47 0.0820824 0.563024
55 48 0.0421357 0.561568
55 49 -0.0197863 0.570586
55 50 -0.0799457 0.565556
55 51 -0.0476874 0.580609
55 52 0.0252994 0.586723
55 53 0.151748 0.588789
55 54 0.445002 0.50513
55 55 1 7.28257e-08
55 56 0.495498 0.48217
55 57 0.218982 0.561418
55 58 0.0879839 0.574366
55 59 -0.00526608 0.579525
55 60 -0.0569544 0.575797
55 61 -0.04836 0.571603
55 62 -0.0321003 0.567
55 63 -0.0352908 0.568999
55 64 -0.0449265 0.573802
55 65 -0.0518175 0.580952
55 66 -0.0572178 0.58651
55 67 -0.057654 0.58608
55 68 -0.0415537 0.5796
55 69 -0.0201532 0.573416
55 70 0.00310171 0.561819

56 1 0.0010774 0.571559
56 2 -0.00659299 0.577823
56 3 -0.0398016 0.578323
56 4 -0.0692471 0.575948
56 5 -0.102179 0.56743
56 6 -0.124515 0.564514
56 7 -0.124797 0.566141
56 8 -0.109273 0.575522
56 9 -0.0776811 0.576424
56 10 -0.0517433 0.577093
56 11 0.0111123 0.577631
56 12 0.0510192 0.57523
56 13 0.0680282 0.571259
56 14 0.0496925 0.571989
56 15 0.0186928 0.573644
56 16 -0.0315317 0.578686
56 17 -0.0619322 0.580816
56 18 -0.080264 0.582452
56 19 -0.0856699 0.583067
56 20 -0.0951642 0.578296
56 21 -0.129843 0.57655
56 22 -0.148276 0.568824
56 23 -0.100736 0.569474
56 24 -0.0875266 0.571241
56 25 -0.0620899 0.56643
56 26 -0.021443 0.574802
56 27 -0.0411327 0.568343
56 28 -0.0393976 0.57043
56 29 -0.0324187 0.574921
56 30 -0.0115861 0.575439
56 31 -0.00181082 0.579101
56 32 -0.00734627 0.58222
56 33 -0.0401005 0.583
56 34 -0.0640377 0.582714
56 35 -0.0732528 0.578869
56 36 -0.0480491 0.578665
56 37 -0.024761 0.5795
56 38 -0.00529585 0.577767
56 39 0.00582833 0.582431
56 40 0.00154387 0.581581
56 41 -0.00248149 0.581989
56 42 -0.0130605 0.584041
56 43 0.0108622 0.581921
56 44 0.0701725 0.577085
56 45 0.13332 0.567165
56 46 0.11597 0.56364
56 47 0.0893057 0.562314
56 48 0.0317261 0.569692
56 49 -0.0600981 0.572889
56 50 -0.112857 0.566126
56 51 -0.105163 0.574359
56 52 -0.0528852 0.578186
56 53 0.0416563 0.582845
56 54 0.199454 0.564582
56 55 0.495498 0.48217
56 56 1 7.28606e-08
56 57 0.510063 0.473409
56 58 0.240563 0.554805
56 59 0.0748836 0.574584
56 60 -0.0177069 0.575752
56 61 -0.0192419 0.572397
56 62 -0.00166964 0.571419
56 63 -0.0191607 0.571506
56 64 -0.0451844 0.573954
56 65 -0.0725001 0.575738
56 66 -0.0867404 0.578181
56 67 -0.0995756 0.581109
56 68 -0.0946846 0.578708
56 69 -0.0689129 0.577072
56 70 -0.0382047 0.571052

57 1 -0.0249582 0.568291
57 2 -0.03361 0.578233
57 3 -0.0587345 0.581318
57 4 -0.0804278 0.575623
57 5 -0.0994224 0.567124
57 6 -0.109549 0.566731
57 7 -0.107058 0.566124
57 8 -0.0780695 0.580702
57 9 -0.0400359 0.580096
57 10 -0.00334629 0.58222
57 11 0.0800217 0.573188
57 12 0.119028 0.574382
57 13 0.0646893 0.57232
57 14 0.0212964 0.57299
57 15 -0.0093538 0.582648
57 16 -0.0475959 0.587628
57 17 -0.0692804 0.586445
57 18 -0.0821635 0.580262
57 19 -0.0910738 0.574271
57 20 -0.117736 0.567537
57 21 -0.157304 0.566498
57 22 -0.161462 0.555063
57 23 -0.0992077 0.555749
57 24 -0.0840986 0.563792
57 25 -0.0705081 0.566251
57 26 -0.018989 0.576463
57 27 -0.0218809 0.571501
57 28 -0.0159706 0.567777
57 29 -0.00803977 0.572268
57 30 -0.000305906 0.573304
57 31 0.000681528 0.580842
57 32 -0.00182429 0.58078
57 33 -0.0239504 0.580969
57 34 -0.038917 0.585431
57 35 -0.054726 0.579818
57 36 -0.0296779 0.571745
57 37 -0.00503648 0.577292
57 38 0.0172724 0.577498
57 39 0.0350297 0.583403
57 40 0.043906 0.585781
57 41 0.041976 0.581159
57 42 0.0440179 0.582997
57 43 0.0965004 0.571748
57 44 0.138896 0.566431
57 45 0.138903 0.554748
57 46 0.122065 0.557537
57 47 0.0897303 0.563228
57 48 0.0134076 0.577683
57 49 -0.0774284 0.579547
57 50 -0.119968 0.576454
57 51 -0.125539 0.579078
57 52 -0.0878391 0.573043
57 53 -0.0176075 0.571172
57 54 0.0662879 0.575727
57 55 0.218982 0.561418
57 56 0.510063 0.473409
57 57 1 7.28647e-08
57 58 0.508408 0.478961
57 59 0.209621 0.56091
57 60 0.055301 0.578157
57 61 0.0295936 0.575918
57 62 0.0288606 0.569812
57 63 -0.0089017 0.574772
57 64 -0.0493727 0.576569
57 65 -0.0823899 0.578372
57 66 -0.107054 0.580251
57 67 -0.134224 0.581916
57 68 -0.143604 0.577436
57 69 -0.124752 0.575344
57 70 -0.0879329 0.572516

58 1 -0.0568235 0.567448
58 2 -0.0612773 0.578946
58 3 -0.0680328 0.580543
58 4 -0.0689935 0.576691
58 5 -0.0562207 0.572207
58 6 -0.0459702 0.573242
58 7 -0.0502378 0.574231
58 8 -0.0181416 0.581885
58 9 0.0232459 0.579269
58 10 0.0712937 0.584706
58 11 0.160564 0.567492
58 12 0.160756 0.570595
58 13 0.0726091 0.573147
58 14 0.0112607 0.579188
58 15 -0.0195211 0.585229
58 16 -0.0520469 0.587809
58 17 -0.0721504 0.579146
58 18 -0.0796186 0.573655
58 19 -0.0910479 0.569529
58 20 -0.118551 0.56911
58 21 -0.159944 0.566957
58 22 -0.15997 0.553664
58 23 -0.0939748 0.555848
58 24 -0.0786142 0.561139
58 25 -0.0642844 0.571685
58 26 -0.0104931 0.584663
58 27 0.00458349 0.578768
58 28 0.0115969 0.571104
58 29 0.0150882 0.573431
58 30 0.0128082 0.574871
58 31 0.00844113 0.580462
58 32 0.00741697 0.579299
58 33 0.000131652 0.57752
58 34 -0.00531394 0.582099
58 35 -0.0257953 0.583587
58 36 -0.0165318 0.57077
58 37 0.00332465 0.578984
58 38 0.0253381 0.5796
58 39 0.056811 0.585469
58 40 0.0807667 0.58322
58 41 0.0824418 0.577444
58 42 0.107117 0.576466
58 43 0.142974 0.565549
58 44 0.128798 0.561985
58 45 0.116687 0.559807
58 46 0.0934422 0.563192
58 47 0.0512271 0.574824
58 48 -0.0273939 0.590666
58 49 -0.0989894 0.583217
58 50 -0.123726 0.582943
58 51 -0.131089 0.581727
58 52 -0.110109 0.570788
58 53 -0.0642172 0.562387
58 54 -0.00469056 0.574356
58 55 0.0879839 0.574366
58 56 0.240563 0.554805
58 57 0.508408 0.478961
58 58 1 7.26551e-08
58 59 0.461207 0.501835
58 60 0.185751 0.572838
58 61 0.0952289 0.579115
58 62 0.0583856 0.570415
58 63 -0.00189263 0.577662
58 64 -0.054042 0.582441
58 65 -0.0878416 0.582717
58 66 -0.115698 0.577896
58 67 -0.147429 0.57418
58 68 -0.169015 0.567987
58 69 -0.161105 0.566853
58 70 -0.130173 0.566559

59 1 -0.104017 0.567217
59 2 -0.0884229 0.571987
59 3 -0.0585882 0.575445
59 4 -0.0113161 0.578287
59 5 0.0516544 0.582228
59 6 0.0886176 0.580312
59 7 0.0578592 0.57481
59 8 0.0767078 0.573089
59 9 0.107134 0.569255
59 10 0.181414 0.576595
59 11 0.275368 0.556388
59 12 0.20843 0.564795
59 13 0.0942464 0.578977
59 14 0.0147367 0.583842
59 15 -0.0231477 0.58398
59 16 -0.0508368 0.580118
59 17 -0.0626082 0.573064
59 18 -0.063307 0.574917
59 19 -0.0778684 0.578878
59 20 -0.110875 0.580931
59 21 -0.151978 0.574708
59 22 -0.169445 0.563383
59 23 -0.113745 0.561308
59 24 -0.0920034 0.554975
59 25 -0.0729751 0.570472
59 26 -0.0180361 0.591133
59 27 0.027463 0.583758
59 28 0.0394879 0.576354
59 29 0.0417184 0.575653
59 30 0.0304337 0.574191
59 31 0.0221906 0.58185
59 32 0.0239096 0.582839
59 33 0.029317 0.575014
59 34 0.0366574 0.577707
59 35 0.00884511 0.5828
59 36 -0.00670275 0.574066
59 37 0.00841762 0.57935
59 38 0.0403537 0.579637
59 39 0.0905922 0.586534
59 40 0.141609 0.575717
59 41 0.134116 0.573858
59 42 0.154452 0.575103
59 43 0.127677 0.568727
59 44 0.0841912 0.571253
59 45 0.0505251 0.570817
59 46 0.0210374 0.574879
59 47 -0.0206638 0.584939
59 48 -0.0859639 0.588346
59 49 -0.131912 0.578318
59 50 -0.136439 0.584636
59 51 -0.131858 0.582551
59 52 -0.119695 0.574201
59 53 -0.101056 0.568517
59 54 -0.0613114 0.576911
59 55 -0.00526608 0.579525
59 56 0.0748836 0.574584
59 57 0.209621 0.56091
59 58 0.461207 0.501835
59 59 1 7.28891e-08
59 60 0.464363 0.505964
59 61 0.227833 0.569211
59 62 0.122188 0.568917
59 63 0.0283488 0.579118
59 64 -0.0500685 0.585081
59 65 -0.0910404 0.587475
59 66 -0.116167 0.57974
59 67 -0.151557 0.570047
59 68 -0.181609 0.56094
59 69 -0.189459 0.553787
59 70 -0.171845 0.549588

60 1 -0.1244 0.57084
60 2 -0.0814523 0.572699
60 3 -0.00977902 0.573543
60 4 0.0761381 0.576995
60 5 0.161781 0.575802
60 6 0.181776 0.572155
60 7 0.133345 0.571988
60 8 0.145765 0.565041
60 9 0.158579 0.563904
60 10 0.249946 0.563129
60 11 0.319762 0.547332
60 12 0.217193 0.563385
60 13 0.106916 0.577365
60 14 0.019908 0.583197
60 15 -0.0192588 0.579006
60 16 -0.0489393 0.575002
60 17 -0.0591464 0.572219
60 18 -0.0632333 0.579208
60 19 -0.0761915 0.583501
60 20 -0.103187 0.582709
60 21 -0.135971 0.572006
60 22 -0.15463 0.56965
60 23 -0.117447 0.569893
60 24 -0.104579 0.560837
60 25 -0.0908441 0.56979
60 26 -0.0421864 0.586826
60 27 0.000963466 0.584444
60 28 0.021069 0.577613
60 29 0.030118 0.574953
60 30 0.0251948 0.574997
60 31 0.0128185 0.579931
60 32 0.0159919 0.581077
60 33 0.0343799 0.577754
60 34 0.0565307 0.574637
60 35 0.0331932 0.5815
60 36 -0.00430061 0.580729
60 37 0.0132645 0.581533
60 38 0.0556504 0.581892
60 39 0.136044 0.578139
60 40 0.202424 0.56203
60 41 0.154827 0.571792
60 42 0.129924 0.576872
60 43 0.0610963 0.576424
60 44 0.0148261 0.575
60 45 -0.0204631 0.574977
60 46 -0.0476253 0.577917
60 47 -0.071796 0.58446
60 48 -0.104904 0.580887
60 49 -0.124886 0.573614
60 50 -0.118495 0.581098
60 51 -0.110023 0.582871
60 52 -0.104962 0.580871
60 53 -0.106408 0.576332
60 54 -0.0849856 0.575476
60 55 -0.0569544 0.575797
60 56 -0.0177069 0.575752
60 57 0.055301 0.578157
60 58 0.185751 0.572838
60 59 0.464363 0.505964
60 60 1 7.27988e-08
60 61 0.452612 0.504868
60 62 0.220504 0.558523
60 63 0.0795022 0.576446
60 64 -0.024225 0.585285
60 65 -0.0802532 0.585239
60 66 -0.108666 0.580225
60 67 -0.14298 0.570813
60 68 -0.169089 0.564556
60 69 -0.180652 0.558511
60 70 -0.175009 0.552931

61 1 -0.0757304 0.578316
61 2 -0.0164895 0.575815
61 3 0.0426346 0.574468
61 4 0.0790967 0.577501
61 5 0.0956247 0.577232
61 6 0.10284 0.578559
61 7 0.0734491 0.5784
61 8 0.0975612 0.57084
61 9 0.114083 0.571226
61 10 0.185071 0.568475
61 11 0.205108 0.566081
61 12 0.14604 0.576799
61 13 0.0568806 0.587233
61 14 -0.00998116 0.585028
61 15 -0.0405316 0.583216
61 16 -0.0674328 0.577076
61 17 -0.0803921 0.573203
61 18 -0.0852452 0.576007
61 19 -0.0961009 0.57097
61 20 -0.105761 0.571934
61 21 -0.110713 0.56179
61 22 -0.105995 0.566829
61 23 -0.0825564 0.573073
61 24 -0.0939413 0.569041
61 25 -0.0928945 0.572069
61 26 -0.0556877 0.580351
61 27 -0.0372692 0.584897
61 28 -0.0207983 0.579749
61 29 -0.0132189 0.577927
61 30 -0.0128044 0.574763
61 31 -0.0215371 0.575274
61 32 -0.015994 0.57787
61 33 0.00136794 0.57308
61 34 0.0362096 0.574862
61 35 0.0533664 0.579498
61 36 0.0211814 0.576165
61 37 0.0583526 0.578237
61 38 0.104343 0.577263
61 39 0.168271 0.566394
61 40 0.178767 0.559551
61 41 0.101521 0.573397
61 42 0.0860816 0.572392
61 43 0.0447645 0.573261
61 44 0.0053007 0.574022
61 45 -0.0173618 0.576792
61 46 -0.0315501 0.579289
61 47 -0.0414612 0.582662
61 48 -0.0619069 0.582324
61 49 -0.0764991 0.577523
61 50 -0.0733493 0.588702
61 51 -0.0725041 0.586108
61 52 -0.0784881 0.58367
61 53 -0.0880493 0.573442
61 54 -0.0775705 0.570985
61 55 -0.04836 0.571603
61 56 -0.0192419 0.572397
61 57 0.0295936 0.575918
61 58 0.0952289 0.579115
61 59 0.227833 0.569211
61 60 0.452612 0.504868
61 61 1 7.30295e-08
61 62 0.462973 0.498204
61 63 0.233979 0.562079
61 64 0.071092 0.581925
61 65 -0.0359073 0.584965
61 66 -0.0887966 0.581167
61 67 -0.136953 0.571851
61 68 -0.170804 0.564578
61 69 -0.185184 0.56111
61 70 -0.174241 0.563038

62 1 -0.010841 0.585021
62 2 0.0398415 0.577949
62 3 0.0434493 0.574257
62 4 0.0299367 0.579218
62 5 0.0155563 0.581969
62 6 0.0115532 0.583461
62 7 0.00757702 0.581578
62 8 0.0456326 0.575858
62 9 0.0723663 0.578372
62 10 0.108785 0.567875
62 11 0.0992401 0.569684
62 12 0.0714075 0.578952
62 13 0.0122464 0.584454
62 14 -0.0393318 0.58258
62 15 -0.0682627 0.579836
62 16 -0.0927696 0.572945
62 17 -0.113186 0.571764
62 18 -0.11802 0.564089
62 19 -0.115159 0.55804
62 20 -0.10672 0.55917
62 21 -0.0897927 0.561925
62 22 -0.0603846 0.571915
62 23 -0.039266 0.579914
62 24 -0.0707598 0.582638
62 25 -0.0862725 0.584982
62 26 -0.0638425 0.572668
62 27 -0.0692054 0.58125
62 28 -0.0668003 0.58204
62 29 -0.0614241 0.580839
62 30 -0.060749 0.578291
62 31 -0.0617093 0.571525
62 32 -0.0468394 0.568887
62 33 -0.0171369 0.569129
62 34 0.0416832 0.572937
62 35 0.0968709 0.570417
62 36 0.0837992 0.571551
62 37 0.134956 0.567014
62 38 0.151753 0.566475
62 39 0.184946 0.551003
62 40 0.152771 0.559021
62 41 0.0619465 0.573875
62 42 0.0433808 0.566324
62 43 0.0201701 0.572731
62 44 0.00539486 0.578104
62 45 0.00268795 0.580545
62 46 0.00416055 0.584118
62 47 0.00355167 0.580451
62 48 -0.0140257 0.580173
62 49 -0.024642 0.57924
62 50 -0.0254239 0.584163
62 51 -0.0361886 0.575553
62 52 -0.0516584 0.576867
62 53 -0.0721195 0.567786
62 54 -0.0637864 0.57101
62 55 -0.0321003 0.567
62 56 -0.00166964 0.571419
62 57 0.0288606 0.569812
62 58 0.0583856 0.570415
62 59 0.122188 0.568917
62 60 0.220504 0.558523
62 61 0.462973 0.498204
62 62 1 7.27366e-08
62 63 0.491672 0.488121
62 64 0.206133 0.562529
62 65 0.0260637 0.573129
62 66 -0.078643 0.567953
62 67 -0.146388 0.563539
62 68 -0.180604 0.560401
62 69 -0.189464 0.56159
62 70 -0.167113 0.575313

63 1 -0.00509685 0.5847
63 2 0.0130079 0.577592
63 3 -0.00851203 0.574953
63 4 -0.0280465 0.577631
63 5 -0.0347318 0.581823
63 6 -0.0087175 0.583605
63 7 0.0353745 0.578569
63 8 0.0695884 0.571819
63 9 0.0723017 0.571451
63 10 0.0603245 0.576026
63 11 0.00749724 0.574731
63 12 -0.0137407 0.582355
63 13 -0.0455189 0.586344
63 14 -0.0810532 0.581042
63 15 -0.103944 0.57899
63 16 -0.113188 0.574988
63 17 -0.121877 0.569425
63 18 -0.113543 0.563043
63 19 -0.0976101 0.561679
63 20 -0.0680447 0.564816
63 21 -0.0267638 0.569664
63 22 0.0131704 0.572065
63 23 0.0206986 0.573832
63 24 -0.0207991 0.577431
63 25 -0.0548156 0.583008
63 26 -0.0693124 0.576346
63 27 -0.0809041 0.580868
63 28 -0.0870767 0.582394
63 29 -0.096543 0.578808
63 30 -0.102093 0.576169
63 31 -0.0989392 0.573549
63 32 -0.0750762 0.569444
63 33 -0.0173813 0.569666
63 34 0.0761499 0.571829
63 35 0.184206 0.562254
63 36 0.167763 0.562757
63 37 0.191489 0.560224
63 38 0.166578 0.564415
63 39 0.135301 0.56559
63 40 0.0658198 0.572089
63 41 -0.0079727 0.575989
63 42 -0.0143901 0.571798
63 43 -0.0144555 0.573605
63 44 -0.00175258 0.578249
63 45 0.0100421 0.57985
63 46 0.0205228 0.581625
63 47 0.029572 0.582528
63 48 0.0283611 0.583227
63 49 0.0271687 0.580845
63 50 0.0262311 0.585841
63 51 0.00588078 0.581025
63 52 -0.0190001 0.575245
63 53 -0.0534526 0.565204
63 54 -0.0590802 0.571243
63 55 -0.0352908 0.568999
63 56 -0.0191607 0.571506
63 57 -0.0089017 0.574772
63 58 -0.00189263 0.577662
63 59 0.0283488 0.579118
63 60 0.0795022 0.576446
63 61 0.233979 0.562079
63 62 0.491672 0.488121
63 63 1 7.28984e-08
63 64 0.444852 0.504764
63 65 0.154739 0.568595
63 66 -0.00314216 0.574465
63 67 -0.103092 0.568577
63 68 -0.168749 0.559442
63 69 -0.197263 0.554942
63 70 -0.180724 0.564197

64 1 -0.0185644 0.578402
64 2 -0.0293946 0.573448
64 3 -0.0640418 0.573937
64 4 -0.0715668 0.575416
64 5 -0.0442031 0.5806
64 6 0.0245099 0.580011
64 7 0.066602 0.575223
64 8 0.0628322 0.564776
64 9 0.0350748 0.567752
64 10 -0.0140009 0.5823
64 11 -0.0678983 0.579022
64 12 -0.0866648 0.579309
64 13 -0.0881779 0.584325
64 14 -0.103329 0.579716
64 15 -0.104835 0.577303
64 16 -0.0926619 0.575339
64 17 -0.08802 0.56988
64 18 -0.0713781 0.57236
64 19 -0.0469594 0.576351
64 20 -0.0104988 0.5801
64 21 0.0385846 0.575718
64 22 0.0778301 0.572195
64 23 0.0638187 0.569441
64 24 0.0270692 0.565176
64 25 -0.00821503 0.578411
64 26 -0.0536589 0.584697
64 27 -0.0731525 0.580345
64 28 -0.0908365 0.579279
64 29 -0.113986 0.57744
64 30 -0.127971 0.572932
64 31 -0.128393 0.574902
64 32 -0.106895 0.572784
64 33 -0.0401132 0.567489
64 34 0.050555 0.570518
64 35 0.181851 0.568094
64 36 0.141331 0.56598
64 37 0.102277 0.572335
64 38 0.0498767 0.579901
64 39 0.0145911 0.580657
64 40 -0.0468079 0.57782
64 41 -0.0824923 0.578987
64 42 -0.0654127 0.578088
64 43 -0.0409427 0.574745
64 44 -0.0153159 0.57783
64 45 0.00111602 0.578466
64 46 0.018395 0.577821
64 47 0.0371631 0.583178
64 48 0.0535254 0.585842
64 49 0.0644829 0.578837
64 50 0.0691713 0.585127
64 51 0.0478858 0.586154
64 52 0.0198623 0.577857
64 53 -0.0265974 0.569236
64 54 -0.0471262 0.576501
64 55 -0.0449265 0.573802
64 56 -0.0451844 0.573954
64 57 -0.0493727 0.576569
64 58 -0.054042 0.582441
64 59 -0.0500685 0.585081
64 60 -0.024225 0.585285
64 61 0.071092 0.581925
64 62 0.206133 0.562529
64 63 0.444852 0.504764
64 64 1 7.26144e-08
64 65 0.466032 0.492083
64 66 0.178936 0.567697
64 67 0.0157256 0.574427
64 68 -0.0831992 0.565521
64 69 -0.141192 0.554143
64 70 -0.147078 0.553151

65 1 -0.0312554 0.573185
65 2 -0.0658542 0.570256
65 3 -0.08848 0.5723
65 4 -0.0685075 0.575821
65 5 -0.014065 0.579894
65 6 0.0471104 0.571394
65 7 0.0507639 0.56228
65 8 0.0105746 0.561769
65 9 -0.0352722 0.571162
65 10 -0.06778 0.585754
65 11 -0.111506 0.579284
65 12 -0.123906 0.577614
65 13 -0.105974 0.581088
65 14 -0.0975449 0.579631
65 15 -0.0870923 0.575937
65 16 -0.061949 0.576956
65 17 -0.0456236 0.578802
65 18 -0.0150521 0.588515
65 19 0.0138144 0.592535
65 20 0.0453292 0.592696
65 21 0.0825439 0.57905
65 22 0.100636 0.57163
65 23 0.0748677 0.571061
65 24 0.0476415 0.560283
65 25 0.0218332 0.565918
65 26 -0.0327994 0.587563
65 27 -0.0488015 0.582551
65 28 -0.0661604 0.577354
65 29 -0.0907014 0.576262
65 30 -0.111192 0.569564
65 31 -0.122544 0.574148
65 32 -0.12087 0.578773
65 33 -0.0939719 0.57785
65 34 -0.0436049 0.58058
65 35 0.0646567 0.585124
65 36 0.0416129 0.582004
65 37 -0.00894547 0.582234
65 38 -0.0474902 0.582547
65 39 -0.0666201 0.581609
65 40 -0.10643 0.575216
65 41 -0.111699 0.585981
65 42 -0.0890698 0.588509
65 43 -0.0584096 0.578612
65 44 -0.0355213 0.575274
65 45 -0.0221368 0.574825
65 46 -0.00168355 0.576512
65 47 0.0229034 0.577879
65 48 0.0518838 0.576144
65 49 0.0801455 0.572049
65 50 0.085816 0.584085
65 51 0.0721548 0.594313
65 52 0.0504032 0.591061
65 53 0.00935453 0.583636
65 54 -0.0316438 0.580038
65 55 -0.0518175 0.580952
65 56 -0.0725001 0.575738
65 57 -0.0823899 0.578372
65 58 -0.0878416 0.582717
65 59 -0.0910404 0.587475
65 60 -0.0802532 0.585239
65 61 -0.0359073 0.584965
65 62 0.0260637 0.573129
65 63 0.154739 0.568595
65 64 0.466032 0.492083
65 65 1 7.29845e-08
65 66 0.506935 0.481937
65 67 0.214027 0.566014
65 68 0.0455266 0.57417
65 69 -0.0542029 0.565101
65 70 -0.0969854 0.550682

66 1 -0.0453207 0.569685
66 2 -0.0830978 0.570344
66 3 -0.0709476 0.575332
66 4 -0.0160007 0.579917
66 5 0.0376746 0.576147
66 6 0.0449519 0.55875
66 7 0.0273199 0.557817
66 8 -0.0248147 0.566441
66 9 -0.0917288 0.574856
66 10 -0.0974728 0.58473
66 11 -0.131538 0.576803
66 12 -0.134627 0.576109
66 13 -0.106817 0.577838
66 14 -0.0849254 0.575253
66 15 -0.0623687 0.572331
66 16 -0.021748 0.581071
66 17 0.00731991 0.585538
66 18 0.0369683 0.597693
66 19 0.0580874 0.598182
66 20 0.0798989 0.5916
66 21 0.098484 0.578129
66 22 0.100686 0.571015
66 23 0.0631639 0.573797
66 24 0.0463075 0.562783
66 25 0.0319848 0.557855
66 26 -0.0267801 0.582531
66 27 -0.033241 0.576436
66 28 -0.0404373 0.575836
66 29 -0.0611591 0.575863
66 30 -0.0810503 0.569948
66 31 -0.0986063 0.573427
66 32 -0.119515 0.57977
66 33 -0.123814 0.583593
66 34 -0.109014 0.585897
66 35 -0.0392245 0.590134
66 36 -0.0406085 0.585938
66 37 -0.0750832 0.580324
66 38 -0.0967675 0.579998
66 39 -0.108543 0.576458
66 40 -0.133318 0.574758
66 41 -0.121506 0.585209
66 42 -0.0948745 0.589453
66 43 -0.0778068 0.578472
66 44 -0.0618146 0.5715
66 45 -0.0522197 0.570344
66 46 -0.0337512 0.573995
66 47 -0.00416034 0.568528
66 48 0.0352966 0.563463
66 49 0.0692623 0.570375
66 50 0.0857821 0.581698
66 51 0.0857885 0.595675
66 52 0.0703987 0.59481
66 53 0.0345494 0.594076
66 54 -0.0224693 0.583169
66 55 -0.0572178 0.58651
66 56 -0.0867404 0.578181
66 57 -0.107054 0.580251
66 58 -0.115698 0.577896
66 59 -0.116167 0.57974
66 60 -0.108666 0.580225
66 61 -0.0887966 0.581167
66 62 -0.078643 0.567953
66 63 -0.00314216 0.574465
66 64 0.178936 0.567697
66 65 0.506935 0.481937
66 66 1 7.32456e-08
66 67 0.533607 0.469058
66 68 0.230982 0.564828
66 69 0.0563041 0.573167
66 70 -0.0367649 0.558197

67 1 -0.0385023 0.569281
67 2 -0.0530042 0.576277
67 3 -0.0123751 0.580243
67 4 0.0351944 0.578581
67 5 0.0413788 0.565151
67 6 0.0243744 0.558592
67 7 0.0035957 0.565363
67 8 -0.0582993 0.575851
67 9 -0.129263 0.577894
67 10 -0.124958 0.579351
67 11 -0.152632 0.57047
67 12 -0.144348 0.574122
67 13 -0.0983289 0.573383
67 14 -0.057874 0.57397
67 15 -0.0199023 0.573919
67 16 0.0258029 0.586454
67 17 0.0564474 0.591756
67 18 0.0754668 0.596974
67 19 0.0828788 0.590067
67 20 0.0877583 0.582414
67 21 0.0917726 0.572489
67 22 0.0761771 0.569593
67 23 0.0329947 0.572674
67 24 0.0185721 0.571901
67 25 0.0190176 0.558701
67 26 -0.0269024 0.574016
67 27 -0.0310457 0.568495
67 28 -0.0273308 0.570028
67 29 -0.0360675 0.572254
67 30 -0.0484797 0.5704
67 31 -0.0594508 0.570392
67 32 -0.0926666 0.578897
67 33 -0.124915 0.585948
67 34 -0.143847 0.585033
67 35 -0.102498 0.585316
67 36 -0.0932392 0.579078
67 37 -0.114507 0.577244
67 38 -0.121897 0.575666
67 39 -0.133622 0.571112
67 40 -0.148755 0.571932
67 41 -0.124647 0.581724
67 42 -0.11131 0.585111
67 43 -0.109074 0.575143
67 44 -0.101681 0.567374
67 45 -0.0921372 0.565595
67 46 -0.070215 0.564602
67 47 -0.0325464 0.558997
67 48 0.0181284 0.558909
67 49 0.059441 0.570575
67 50 0.0801977 0.575007
67 51 0.0920645 0.592921
67 52 0.0846761 0.593405
67 53 0.0563195 0.59121
67 54 -0.01128 0.580712
67 55 -0.057654 0.58608
67 56 -0.0995756 0.581109
67 57 -0.134224 0.581916
67 58 -0.147429 0.57418
67 59 -0.151557 0.570047
67 60 -0.14298 0.570813
67 61 -0.136953 0.571851
67 62 -0.146388 0.563539
67 63 -0.103092 0.568577
67 64 0.0157256 0.574427
67 65 0.214027 0.566014
67 66 0.533607 0.469058
67 67 1 7.30514e-08
67 68 0.542095 0.467275
67 69 0.239458 0.56564
67 70 0.0667553 0.575434

68 1 -0.00942013 0.577066
68 2 0.0079775 0.587003
68 3 0.0451268 0.582275
68 4 0.0539805 0.568723
68 5 0.0357559 0.561401
68 6 -0.00681004 0.566916
68 7 -0.0344054 0.577198
68 8 -0.093609 0.586276
68 9 -0.147301 0.582898
68 10 -0.142175 0.573506
68 11 -0.163682 0.564957
68 12 -0.14333 0.57088
68 13 -0.0842552 0.569799
68 14 -0.0229066 0.573697
68 15 0.0258964 0.578893
68 16 0.0654835 0.586682
68 17 0.0926922 0.589928
68 18 0.0962288 0.587412
68 19 0.0880075 0.577777
68 20 0.0788982 0.571305
68 21 0.0736342 0.566671
68 22 0.0440937 0.565503
68 23 -0.00764476 0.571778
68 24 -0.0199795 0.578881
68 25 -0.00581197 0.561452
68 26 -0.0332373 0.566292
68 27 -0.0485424 0.568869
68 28 -0.0359325 0.565795
68 29 -0.0286959 0.568287
68 30 -0.0213412 0.565678
68 31 -0.0274032 0.564449
68 32 -0.0544878 0.573505
68 33 -0.099937 0.585524
68 34 -0.146876 0.580028
68 35 -0.137858 0.580262
68 36 -0.125975 0.571947
68 37 -0.134016 0.57488
68 38 -0.134919 0.572769
68 39 -0.14673 0.565531
68 40 -0.154714 0.567421
68 41 -0.119857 0.57353
68 42 -0.132362 0.572377
68 43 -0.142549 0.564744
68 44 -0.138727 0.560741
68 45 -0.131675 0.559292
68 46 -0.104517 0.561386
68 47 -0.0543068 0.561285
68 48 0.00149404 0.567935
68 49 0.0506343 0.578271
68 50 0.0733216 0.575822
68 51 0.0883189 0.583787
68 52 0.0939105 0.589915
68 53 0.074591 0.586169
68 54 0.00645868 0.572341
68 55 -0.0415537 0.5796
68 56 -0.0946846 0.578708
68 57 -0.143604 0.577436
68 58 -0.169015 0.567987
68 59 -0.181609 0.56094
68 60 -0.169089 0.564556
68 61 -0.170804 0.564578
68 62 -0.180604 0.560401
68 63 -0.168749 0.559442
68 64 -0.0831992 0.565521
68 65 0.0455266 0.57417
68 66 0.230982 0.564828
68 67 0.542095 0.467275
68 68 1 7.30615e-08
68 69 0.554757 0.464897
68 70 0.25924 0.567678

69 1 0.0353839 0.582439
69 2 0.059529 0.590612
69 3 0.0795517 0.574581
69 4 0.068333 0.561857
69 5 0.019675 0.563344
69 6 -0.0414575 0.574053
69 7 -0.0755381 0.586789
69 8 -0.122579 0.590924
69 9 -0.155662 0.585229
69 10 -0.15358 0.567851
69 11 -0.163206 0.56312
69 12 -0.132412 0.566939
69 13 -0.0668927 0.566391
69 14 0.00569279 0.574315
69 15 0.061068 0.582683
69 16 0.0908713 0.585762
69 17 0.105214 0.586812
69 18 0.096421 0.578984
69 19 0.0755701 0.568387
69 20 0.0603436 0.563311
69 21 0.0517746 0.561875
69 22 0.0192804 0.565491
69 23 -0.0310516 0.57459
69 24 -0.0516943 0.589505
69 25 -0.033856 0.56705
69 26 -0.047344 0.562324
69 27 -0.0749905 0.568614
69 28 -0.0586519 0.564936
69 29 -0.0342409 0.563177
69 30 -0.013496 0.564055
69 31 -0.00864315 0.558713
69 32 -0.0266492 0.567897
69 33 -0.0738937 0.582008
69 34 -0.135906 0.577237
69 35 -0.155874 0.571855
69 36 -0.14359 0.566473
69 37 -0.1436 0.572847
69 38 -0.139843 0.571175
69 39 -0.154479 0.563643
69 40 -0.159335 0.561458
69 41 -0.121671 0.567586
69 42 -0.151462 0.559489
69 43 -0.164413 0.559808
69 44 -0.162168 0.55555
69 45 -0.147533 0.558568
69 46 -0.110986 0.562366
69 47 -0.0507441 0.567705
69 48 0.00630835 0.574563
69 49 0.0512472 0.579011
69 50 0.0706361 0.573199
69 51 0.0839043 0.575126
69 52 0.0986014 0.587433
69 53 0.0889691 0.581837
69 54 0.02431 0.568935
69 55 -0.0201532 0.573416
69 56 -0.0689129 0.577072
69 57 -0.124752 0.575344
69 58 -0.161105 0.566853
69 59 -0.189459 0.553787
69 60 -0.180652 0.558511
69 61 -0.185184 0.56111
69 62 -0.189464 0.56159
69 63 -0.197263 0.554942
69 64 -0.141192 0.554143
69 65 -0.0542029 0.565101
69 66 0.0563041 0.573167
69 67 0.239458 0.56564
69 68 0.554757 0.464897
69 69 1 7.29865e-08
69 70 0.593077 0.452066

70 1 0.0873905 0.583953
70 2 0.0767172 0.582097
70 3 0.0695797 0.570307
70 4 0.0404903 0.565209
70 5 -0.0255024 0.571331
70 6 -0.0806581 0.580555
70 7 -0.100573 0.593794
70 8 -0.129573 0.59235
70 9 -0.145845 0.587536
70 10 -0.146382 0.559058
70 11 -0.145784 0.560408
70 12 -0.113525 0.569304
70 13 -0.0511391 0.568961
70 14 0.0196837 0.578402
70 15 0.0661072 0.585076
70 16 0.0805361 0.585508
70 17 0.0840976 0.582183
70 18 0.0723389 0.565435
70 19 0.0528686 0.555111
70 20 0.041697 0.549344
70 21 0.0364399 0.55307
70 22 0.0122958 0.563664
70 23 -0.032334 0.575954
70 24 -0.0550216 0.598623
70 25 -0.0444077 0.582286
70 26 -0.0453913 0.558115
70 27 -0.0843698 0.569199
70 28 -0.0724574 0.568795
70 29 -0.0491525 0.565026
70 30 -0.026498 0.566654
70 31 -0.0169291 0.553338
70 32 -0.0231545 0.556618
70 33 -0.0616208 0.573208
70 34 -0.119629 0.569573
70 35 -0.149173 0.5642
70 36 -0.137582 0.562355
70 37 -0.135756 0.569409
70 38 -0.131184 0.569729
70 39 -0.144571 0.556973
70 40 -0.151642 0.554847
70 41 -0.113913 0.559639
70 42 -0.143795 0.544758
70 43 -0.15463 0.555098
70 44 -0.146188 0.558733
70 45 -0.123371 0.565478
70 46 -0.0836902 0.56656
70 47 -0.0275691 0.575593
70 48 0.0195329 0.581464
70 49 0.052374 0.584669
70 50 0.0652112 0.575856
70 51 0.0769707 0.566201
70 52 0.0930711 0.576343
70 53 0.0849912 0.569521
70 54 0.0320212 0.564098
70 55 0.00310171 0.561819
70 56 -0.0382047 0.571052
70 57 -0.0879329 0.572516
70 58 -0.130173 0.566559
70 59 -0.171845 0.549588
70 60 -0.175009 0.552931
70 61 -0.174241 0.563038
70 62 -0.167113 0.575313
70 63 -0.180724 0.564197
70 64 -0.147078 0.553151
70 65 -0.0969854 0.550682
70 66 -0.0367649 0.558197
70 67 0.0667553 0.575434
70 68 0.25924 0.567678
70 69 0.593077 0.452066
70 70 1 7.28972e-08
