# Supplementary material for: Potential effects of metal ion induced two-state allostery on the regulatory mechanism of add adenine riboswitch
Source: Commun Biol. 2022 Oct 22;5:1120. doi: 10.1038/s42003-022-04096-z (PMC9588036; doi:10.1038/s42003-022-04096-z)
Supplement: Supplementary file 5 — Supplementary Data 2 [file 42003_2022_4096_MOESM5_ESM.zip › Supplementary Data 2/fig8_data/pp_v_cos_mgf0.3_2.txt]

1 1 1 7.30935e-08
1 2 0.554504 0.456233
1 3 0.244107 0.552085
1 4 0.0505879 0.569291
1 5 -0.0618488 0.574651
1 6 -0.113936 0.579376
1 7 -0.131901 0.58045
1 8 -0.134868 0.573606
1 9 -0.126284 0.574851
1 10 -0.128284 0.569281
1 11 -0.121983 0.573311
1 12 -0.10824 0.572714
1 13 -0.0555194 0.578039
1 14 -0.00971078 0.581015
1 15 0.0057044 0.579628
1 16 0.00206169 0.57453
1 17 -6.40132e-05 0.573013
1 18 -0.00670543 0.573078
1 19 -0.00993455 0.570828
1 20 -0.00473885 0.57259
1 21 0.0120423 0.570459
1 22 0.0298036 0.576866
1 23 0.00106375 0.581595
1 24 -0.0417341 0.581455
1 25 -0.0573232 0.577287
1 26 -0.0621804 0.57173
1 27 -0.111768 0.577056
1 28 -0.125986 0.573148
1 29 -0.12436 0.567794
1 30 -0.120047 0.566955
1 31 -0.105674 0.566406
1 32 -0.100124 0.568093
1 33 -0.10897 0.571501
1 34 -0.123557 0.56703
1 35 -0.121319 0.566479
1 36 -0.110705 0.574288
1 37 -0.109745 0.577457
1 38 -0.132077 0.57228
1 39 -0.134608 0.565081
1 40 -0.14016 0.562662
1 41 -0.126808 0.565645
1 42 -0.137766 0.562799
1 43 -0.123841 0.568544
1 44 -0.0903832 0.571581
1 45 -0.0575103 0.575701
1 46 -0.011724 0.578914
1 47 0.0306533 0.585155
1 48 0.0674422 0.579279
1 49 0.0802564 0.57212
1 50 0.0800189 0.572783
1 51 0.0700528 0.575645
1 52 0.0728081 0.577558
1 53 0.047621 0.578952
1 54 0.0120264 0.573132
1 55 0.00592323 0.57178
1 56 -0.0144883 0.574941
1 57 -0.0381188 0.570163
1 58 -0.0661544 0.569498
1 59 -0.101112 0.57071
1 60 -0.114188 0.574172
1 61 -0.0667628 0.581448
1 62 -0.0034588 0.585711
1 63 0.0171425 0.580178
1 64 0.0127569 0.578115
1 65 0.00621749 0.574955
1 66 -0.00235328 0.570075
1 67 -0.00195294 0.571361
1 68 0.0165847 0.577778
1 69 0.0466189 0.583557
1 70 0.0915387 0.585041

2 1 0.554504 0.456233
2 2 1 7.31101e-08
2 3 0.55996 0.447692
2 4 0.242939 0.548251
2 5 0.0491975 0.568813
2 6 -0.0601727 0.574337
2 7 -0.112113 0.578799
2 8 -0.128012 0.581173
2 9 -0.113071 0.576179
2 10 -0.108685 0.572843
2 11 -0.101983 0.569645
2 12 -0.0904703 0.569736
2 13 -0.0418262 0.567318
2 14 0.00900327 0.574283
2 15 0.0294123 0.580775
2 16 0.0214808 0.579181
2 17 0.0105011 0.576241
2 18 -0.00865032 0.573262
2 19 -0.0252213 0.571139
2 20 -0.0355555 0.574991
2 21 -0.0358211 0.576161
2 22 -0.027975 0.568479
2 23 -0.0478156 0.566552
2 24 -0.0916824 0.570663
2 25 -0.101188 0.570455
2 26 -0.0885714 0.573635
2 27 -0.136036 0.568325
2 28 -0.134791 0.562644
2 29 -0.114935 0.564068
2 30 -0.0922615 0.567065
2 31 -0.0762634 0.571845
2 32 -0.0667955 0.574852
2 33 -0.0763997 0.575215
2 34 -0.100757 0.574377
2 35 -0.104522 0.570546
2 36 -0.0920839 0.573692
2 37 -0.0918249 0.576641
2 38 -0.111913 0.576627
2 39 -0.114629 0.575098
2 40 -0.118508 0.570238
2 41 -0.110836 0.565223
2 42 -0.141618 0.565101
2 43 -0.150204 0.566691
2 44 -0.127542 0.567848
2 45 -0.0951387 0.567151
2 46 -0.0503236 0.569597
2 47 -0.000765152 0.579801
2 48 0.0336481 0.584512
2 49 0.0449868 0.577389
2 50 0.0446335 0.574954
2 51 0.0478391 0.5688
2 52 0.0535881 0.568474
2 53 0.036827 0.573093
2 54 -0.00144035 0.573592
2 55 0.00353655 0.574533
2 56 -0.0156933 0.579589
2 57 -0.0400197 0.580254
2 58 -0.0672954 0.579185
2 59 -0.0878378 0.576117
2 60 -0.0699561 0.573734
2 61 -0.0111329 0.577948
2 62 0.0405816 0.577687
2 63 0.0224594 0.575729
2 64 -0.0204092 0.574146
2 65 -0.0552785 0.571571
2 66 -0.0686947 0.571811
2 67 -0.0430297 0.577458
2 68 0.00821523 0.587117
2 69 0.0573606 0.589937
2 70 0.0827269 0.58238

3 1 0.244107 0.552085
3 2 0.55996 0.447692
3 3 1 7.31121e-08
3 4 0.530125 0.465729
3 5 0.219587 0.555776
3 6 0.0466156 0.572179
3 7 -0.0428329 0.570572
3 8 -0.0905452 0.575206
3 9 -0.0956761 0.571926
3 10 -0.0796988 0.57182
3 11 -0.0797337 0.571293
3 12 -0.0747004 0.571909
3 13 -0.0359688 0.569184
3 14 0.0120733 0.571725
3 15 0.0388905 0.57476
3 16 0.0406024 0.577698
3 17 0.0313856 0.579395
3 18 0.0092188 0.57816
3 19 -0.012667 0.575859
3 20 -0.0377995 0.574679
3 21 -0.0600529 0.5809
3 22 -0.0747459 0.569112
3 23 -0.0910694 0.565704
3 24 -0.122252 0.565934
3 25 -0.119634 0.570402
3 26 -0.0966079 0.572316
3 27 -0.118144 0.566641
3 28 -0.103561 0.567591
3 29 -0.0716243 0.572119
3 30 -0.0473003 0.576188
3 31 -0.0348598 0.579338
3 32 -0.0337982 0.577859
3 33 -0.0502182 0.576887
3 34 -0.0844145 0.575153
3 35 -0.0918149 0.572758
3 36 -0.0802073 0.571474
3 37 -0.0750842 0.570439
3 38 -0.0866335 0.573286
3 39 -0.0861294 0.577398
3 40 -0.0877384 0.58119
3 41 -0.0851216 0.574459
3 42 -0.120875 0.574935
3 43 -0.146796 0.569508
3 44 -0.146446 0.570022
3 45 -0.130329 0.567973
3 46 -0.0983029 0.567863
3 47 -0.057128 0.568299
3 48 -0.0237584 0.574973
3 49 -0.00568664 0.575864
3 50 0.00417943 0.573482
3 51 0.0243561 0.572386
3 52 0.031589 0.570985
3 53 0.0225454 0.574838
3 54 -0.0206121 0.578433
3 55 -0.0255792 0.578141
3 56 -0.0459491 0.579583
3 57 -0.0649865 0.580433
3 58 -0.0770316 0.578418
3 59 -0.0677202 0.575542
3 60 -0.00977324 0.576186
3 61 0.0358213 0.575164
3 62 0.0400133 0.576645
3 63 -0.00710823 0.577586
3 64 -0.0560507 0.573674
3 65 -0.0865376 0.573957
3 66 -0.0726707 0.574985
3 67 -0.0117272 0.58331
3 68 0.0430353 0.580832
3 69 0.0723441 0.574062
3 70 0.06867 0.570594

4 1 0.0505879 0.569291
4 2 0.242939 0.548251
4 3 0.530125 0.465729
4 4 1 7.29816e-08
4 5 0.506381 0.476735
4 6 0.20751 0.558915
4 7 0.057353 0.566562
4 8 -0.0244322 0.567997
4 9 -0.0619809 0.568344
4 10 -0.0404003 0.570437
4 11 -0.0540243 0.573142
4 12 -0.0528361 0.574412
4 13 -0.0360319 0.575872
4 14 -0.000835551 0.575281
4 15 0.0289244 0.57225
4 16 0.0384389 0.5747
4 17 0.0408596 0.573841
4 18 0.030325 0.574235
4 19 0.00770926 0.577622
4 20 -0.0214985 0.576761
4 21 -0.0580352 0.581257
4 22 -0.0885981 0.573984
4 23 -0.106367 0.570503
4 24 -0.123908 0.567671
4 25 -0.108968 0.574591
4 26 -0.0894702 0.575995
4 27 -0.0823627 0.570522
4 28 -0.0575396 0.575743
4 29 -0.0229521 0.581649
4 30 -0.0062278 0.581021
4 31 -0.000734532 0.580206
4 32 -0.0160126 0.576627
4 33 -0.037186 0.57402
4 34 -0.0756361 0.572153
4 35 -0.0835671 0.572974
4 36 -0.0746981 0.57252
4 37 -0.0648765 0.571752
4 38 -0.0689537 0.571044
4 39 -0.0582886 0.573955
4 40 -0.0550238 0.579777
4 41 -0.0512597 0.575168
4 42 -0.0842949 0.576866
4 43 -0.12488 0.571952
4 44 -0.147209 0.574017
4 45 -0.149627 0.572545
4 46 -0.13386 0.572419
4 47 -0.103539 0.566087
4 48 -0.0731403 0.568325
4 49 -0.0437578 0.573867
4 50 -0.0251462 0.575114
4 51 0.00656208 0.573366
4 52 0.0086127 0.57162
4 53 0.00176865 0.57553
4 54 -0.0425551 0.580392
4 55 -0.0582878 0.578691
4 56 -0.082801 0.574693
4 57 -0.0910303 0.573961
4 58 -0.0808671 0.572798
4 59 -0.0352566 0.576802
4 60 0.0521626 0.57821
4 61 0.051708 0.576531
4 62 0.0107238 0.578933
4 63 -0.0437573 0.577347
4 64 -0.0760539 0.576518
4 65 -0.0700083 0.576827
4 66 -0.0173895 0.578787
4 67 0.0382308 0.576596
4 68 0.0553878 0.56653
4 69 0.0636739 0.560801
4 70 0.0401564 0.563898

5 1 -0.0618488 0.574651
5 2 0.0491975 0.568813
5 3 0.219587 0.555776
5 4 0.506381 0.476735
5 5 1 7.30838e-08
5 6 0.505006 0.475425
5 7 0.222325 0.555592
5 8 0.0804173 0.563691
5 9 -0.0058478 0.569387
5 10 0.0122094 0.568437
5 11 -0.0199092 0.575199
5 12 -0.037422 0.576178
5 13 -0.0417999 0.583007
5 14 -0.0268142 0.580085
5 15 -0.000391866 0.576064
5 16 0.0236195 0.570125
5 17 0.0387427 0.569401
5 18 0.0421729 0.569051
5 19 0.0260376 0.572637
5 20 0.000900493 0.575041
5 21 -0.0361172 0.5741
5 22 -0.0809287 0.579374
5 23 -0.0945005 0.578569
5 24 -0.0979563 0.572251
5 25 -0.0814002 0.580183
5 26 -0.0759012 0.577153
5 27 -0.0404303 0.581332
5 28 -0.0122943 0.584098
5 29 0.0128823 0.585197
5 30 0.0146079 0.580264
5 31 0.0138942 0.577651
5 32 -0.00832845 0.573572
5 33 -0.0272315 0.569901
5 34 -0.0488366 0.569571
5 35 -0.0569964 0.571095
5 36 -0.0543782 0.574816
5 37 -0.0555519 0.574377
5 38 -0.0551177 0.57314
5 39 -0.0430666 0.57226
5 40 -0.0272147 0.57405
5 41 -0.0259691 0.576659
5 42 -0.047393 0.576519
5 43 -0.0864074 0.575086
5 44 -0.118547 0.577327
5 45 -0.146787 0.576719
5 46 -0.149138 0.579014
5 47 -0.130885 0.575964
5 48 -0.103135 0.574019
5 49 -0.0691327 0.574758
5 50 -0.0414936 0.575286
5 51 -0.011036 0.575718
5 52 -0.0118183 0.572064
5 53 -0.0177172 0.574434
5 54 -0.0646295 0.575673
5 55 -0.0901489 0.570545
5 56 -0.113133 0.566276
5 57 -0.111892 0.566276
5 58 -0.0826706 0.568833
5 59 0.000460963 0.579454
5 60 0.0929063 0.58227
5 61 0.0500348 0.578927
5 62 -0.0145326 0.583015
5 63 -0.0567651 0.580927
5 64 -0.0491835 0.58076
5 65 -0.00574881 0.577002
5 66 0.0441235 0.573578
5 67 0.054819 0.562693
5 68 0.0475701 0.557522
5 69 0.0282747 0.563448
5 70 -0.0155157 0.571411

6 1 -0.113936 0.579376
6 2 -0.0601727 0.574337
6 3 0.0466156 0.572179
6 4 0.20751 0.558915
6 5 0.505006 0.475425
6 6 1 7.27732e-08
6 7 0.491855 0.485084
6 8 0.229146 0.554383
6 9 0.0755876 0.57084
6 10 0.0875384 0.565711
6 11 0.0213854 0.573635
6 12 -0.0147793 0.574984
6 13 -0.0396552 0.581739
6 14 -0.0569147 0.583287
6 15 -0.0402997 0.58347
6 16 -0.00996482 0.574494
6 17 0.0158486 0.569515
6 18 0.0383822 0.563017
6 19 0.032794 0.562702
6 20 0.0191108 0.563808
6 21 -0.0125331 0.56494
6 22 -0.0529586 0.57455
6 23 -0.0625808 0.578054
6 24 -0.0486119 0.57966
6 25 -0.0371555 0.586993
6 26 -0.0503578 0.575557
6 27 -0.00280994 0.583016
6 28 0.0205683 0.583191
6 29 0.0246809 0.579363
6 30 0.0145232 0.577148
6 31 0.00611092 0.572771
6 32 -0.00898565 0.566652
6 33 -0.0102226 0.566546
6 34 -0.0028495 0.566457
6 35 -0.0110682 0.567736
6 36 -0.0229119 0.575253
6 37 -0.0370198 0.576532
6 38 -0.0357246 0.572386
6 39 -0.0275568 0.571132
6 40 -0.0133901 0.568728
6 41 -0.00747601 0.568131
6 42 -0.0108946 0.565346
6 43 -0.0386844 0.57252
6 44 -0.0753969 0.576457
6 45 -0.113634 0.5771
6 46 -0.133302 0.57908
6 47 -0.134243 0.583424
6 48 -0.113963 0.58319
6 49 -0.0809151 0.580635
6 50 -0.0475804 0.57531
6 51 -0.0230027 0.574021
6 52 -0.0294851 0.573343
6 53 -0.0438876 0.567799
6 54 -0.0830738 0.568944
6 55 -0.108774 0.563014
6 56 -0.126107 0.562905
6 57 -0.118125 0.565082
6 58 -0.0771157 0.569428
6 59 0.0122263 0.578277
6 60 0.0908798 0.580639
6 61 0.0478309 0.581374
6 62 -0.0202967 0.5833
6 63 -0.0288426 0.581346
6 64 0.0230287 0.577964
6 65 0.0560267 0.566352
6 66 0.0573857 0.557346
6 67 0.0455324 0.555062
6 68 0.0134139 0.565866
6 69 -0.0306342 0.574666
6 70 -0.071802 0.583259

7 1 -0.131901 0.58045
7 2 -0.112113 0.578799
7 3 -0.0428329 0.570572
7 4 0.057353 0.566562
7 5 0.222325 0.555592
7 6 0.491855 0.485084
7 7 1 7.28537e-08
7 8 0.483359 0.490329
7 9 0.211129 0.566981
7 10 0.203082 0.558535
7 11 0.0889351 0.567749
7 12 0.0257368 0.572213
7 13 -0.0150129 0.574509
7 14 -0.0729261 0.58114
7 15 -0.0804954 0.581428
7 16 -0.0525427 0.575989
7 17 -0.0247356 0.569346
7 18 0.00757842 0.563643
7 19 0.0199771 0.561155
7 20 0.0183809 0.566774
7 21 0.0063242 0.565608
7 22 -0.0209591 0.570316
7 23 -0.0230944 0.574378
7 24 -0.00614376 0.581924
7 25 -0.00652935 0.585165
7 26 -0.0434163 0.574152
7 27 0.00716453 0.583046
7 28 0.0214332 0.576439
7 29 0.0136333 0.569817
7 30 -0.00503333 0.570758
7 31 -0.017248 0.56686
7 32 -0.0102644 0.568134
7 33 0.0309829 0.569043
7 34 0.0772501 0.567318
7 35 0.066936 0.567377
7 36 0.0263572 0.576724
7 37 -0.0089147 0.580636
7 38 -0.00915894 0.578867
7 39 -0.0136932 0.57557
7 40 -0.000262627 0.566509
7 41 0.00809437 0.561858
7 42 0.0118298 0.561292
7 43 -0.0015797 0.568135
7 44 -0.033443 0.570646
7 45 -0.0717902 0.574007
7 46 -0.100315 0.575959
7 47 -0.121095 0.586887
7 48 -0.109554 0.589617
7 49 -0.0777308 0.581197
7 50 -0.0459752 0.576116
7 51 -0.0318552 0.570664
7 52 -0.0478586 0.570353
7 53 -0.0699887 0.565918
7 54 -0.0936415 0.564594
7 55 -0.116031 0.561257
7 56 -0.124979 0.566068
7 57 -0.109744 0.567989
7 58 -0.0634042 0.574423
7 59 0.0173258 0.576819
7 60 0.0748101 0.57832
7 61 0.0445253 0.581159
7 62 0.00609767 0.579601
7 63 0.0358525 0.577007
7 64 0.0737674 0.57265
7 65 0.060496 0.558584
7 66 0.0365393 0.556544
7 67 0.0124174 0.564359
7 68 -0.0292215 0.577096
7 69 -0.0751084 0.587493
7 70 -0.100398 0.591757

8 1 -0.134868 0.573606
8 2 -0.128012 0.581173
8 3 -0.0905452 0.575206
8 4 -0.0244322 0.567997
8 5 0.0804173 0.563691
8 6 0.229146 0.554383
8 7 0.483359 0.490329
8 8 1 7.29922e-08
8 9 0.497208 0.484554
8 10 0.388472 0.520229
8 11 0.207129 0.551511
8 12 0.102817 0.564914
8 13 0.0389205 0.563862
8 14 -0.0647852 0.57428
8 15 -0.100825 0.58071
8 16 -0.0922726 0.582868
8 17 -0.0795453 0.578325
8 18 -0.0477738 0.571407
8 19 -0.0233567 0.565868
8 20 -0.00993419 0.567699
8 21 -0.0106168 0.571917
8 22 -0.0179826 0.563655
8 23 -0.0039154 0.56656
8 24 0.0160205 0.579918
8 25 -0.00159497 0.577091
8 26 -0.0450352 0.572903
8 27 0.00891953 0.574988
8 28 0.00915102 0.567372
8 29 -0.0103836 0.566425
8 30 -0.0304915 0.568125
8 31 -0.0288179 0.569417
8 32 0.0086319 0.575243
8 33 0.105225 0.57474
8 34 0.21821 0.563986
8 35 0.165886 0.565772
8 36 0.0955722 0.572723
8 37 0.026296 0.574907
8 38 0.0257256 0.581225
8 39 0.0107797 0.582851
8 40 0.0356603 0.575616
8 41 0.0427236 0.564537
8 42 0.0512144 0.564984
8 43 0.0369314 0.570038
8 44 0.0093373 0.571776
8 45 -0.0282779 0.569336
8 46 -0.0649458 0.56367
8 47 -0.101888 0.574715
8 48 -0.108145 0.584613
8 49 -0.0875701 0.576645
8 50 -0.0639742 0.569882
8 51 -0.0605054 0.566839
8 52 -0.0817502 0.566804
8 53 -0.103732 0.563039
8 54 -0.10481 0.565953
8 55 -0.106125 0.56987
8 56 -0.100777 0.574698
8 57 -0.0744868 0.58322
8 58 -0.0209117 0.58566
8 59 0.0499661 0.578138
8 60 0.100832 0.571279
8 61 0.0716652 0.573936
8 62 0.0510722 0.575423
8 63 0.0726402 0.571476
8 64 0.0667214 0.563278
8 65 0.0159627 0.563058
8 66 -0.0201502 0.566968
8 67 -0.0579567 0.577085
8 68 -0.0948768 0.58566
8 69 -0.123745 0.590587
8 70 -0.130787 0.59047

9 1 -0.126284 0.574851
9 2 -0.113071 0.576179
9 3 -0.0956761 0.571926
9 4 -0.0619809 0.568344
9 5 -0.0058478 0.569387
9 6 0.0755876 0.57084
9 7 0.211129 0.566981
9 8 0.497208 0.484554
9 9 1 7.26751e-08
9 10 0.499107 0.483656
9 11 0.292857 0.541574
9 12 0.161679 0.566186
9 13 0.100127 0.565861
9 14 -0.0178354 0.575661
9 15 -0.0746411 0.577927
9 16 -0.101605 0.580646
9 17 -0.114844 0.580449
9 18 -0.102824 0.578894
9 19 -0.0779659 0.573533
9 20 -0.0672624 0.569705
9 21 -0.0613757 0.566943
9 22 -0.0538789 0.566186
9 23 -0.0179558 0.571113
9 24 -0.00339724 0.581042
9 25 -0.0319976 0.569272
9 26 -0.0616912 0.569756
9 27 -0.0138525 0.574983
9 28 -0.0176518 0.572091
9 29 -0.0294502 0.567912
9 30 -0.0382867 0.565776
9 31 -0.0128861 0.569541
9 32 0.0721456 0.576639
9 33 0.232186 0.565864
9 34 0.393535 0.524654
9 35 0.28284 0.549307
9 36 0.191443 0.565737
9 37 0.101503 0.573988
9 38 0.104084 0.5767
9 39 0.0706241 0.576365
9 40 0.0919286 0.575691
9 41 0.0903593 0.571245
9 42 0.0766992 0.572767
9 43 0.0640116 0.570917
9 44 0.0373709 0.571675
9 45 0.00079832 0.571192
9 46 -0.0354177 0.569601
9 47 -0.082166 0.571476
9 48 -0.10839 0.572066
9 49 -0.104378 0.569109
9 50 -0.0951832 0.569763
9 51 -0.0999552 0.574412
9 52 -0.121878 0.577467
9 53 -0.141816 0.571199
9 54 -0.100497 0.571358
9 55 -0.0843943 0.575088
9 56 -0.0602472 0.577918
9 57 -0.0227953 0.582832
9 58 0.0295906 0.582617
9 59 0.0883601 0.575146
9 60 0.133688 0.569534
9 61 0.103743 0.574855
9 62 0.0887227 0.575835
9 63 0.0644582 0.56918
9 64 0.0199212 0.566733
9 65 -0.0463512 0.570055
9 66 -0.0991005 0.576374
9 67 -0.134794 0.581661
9 68 -0.158122 0.581198
9 69 -0.163176 0.586007
9 70 -0.149403 0.586448

10 1 -0.128284 0.569281
10 2 -0.108685 0.572843
10 3 -0.0796988 0.57182
10 4 -0.0404003 0.570437
10 5 0.0122094 0.568437
10 6 0.0875384 0.565711
10 7 0.203082 0.558535
10 8 0.388472 0.520229
10 9 0.499107 0.483656
10 10 1 7.3284e-08
10 11 0.464506 0.499871
10 12 0.264934 0.551694
10 13 0.170393 0.566575
10 14 0.0301815 0.57853
10 15 -0.0408409 0.57843
10 16 -0.073366 0.581352
10 17 -0.0897789 0.577918
10 18 -0.0845135 0.581689
10 19 -0.0778135 0.585349
10 20 -0.0814156 0.58451
10 21 -0.0933394 0.57595
10 22 -0.104674 0.569086
10 23 -0.066731 0.568035
10 24 -0.0504438 0.564593
10 25 -0.0549587 0.563662
10 26 -0.0519622 0.582136
10 27 -0.00364578 0.579471
10 28 0.0028516 0.573707
10 29 -0.00670154 0.57256
10 30 -0.0155101 0.571716
10 31 -0.00625317 0.578877
10 32 0.0452746 0.582113
10 33 0.143452 0.574978
10 34 0.223241 0.562878
10 35 0.158472 0.57707
10 36 0.0977966 0.576747
10 37 0.0489081 0.579067
10 38 0.0924048 0.582337
10 39 0.0947342 0.581645
10 40 0.128179 0.572733
10 41 0.140249 0.572713
10 42 0.0981079 0.578045
10 43 0.0559065 0.575676
10 44 0.0189576 0.572402
10 45 -0.0235027 0.570532
10 46 -0.0527311 0.570063
10 47 -0.0902904 0.574515
10 48 -0.117058 0.576648
10 49 -0.124445 0.57314
10 50 -0.118414 0.579276
10 51 -0.10789 0.581987
10 52 -0.112854 0.581057
10 53 -0.11212 0.58146
10 54 -0.0747337 0.577797
10 55 -0.0597501 0.5798
10 56 -0.0339411 0.581342
10 57 0.00847405 0.582861
10 58 0.067475 0.586049
10 59 0.147645 0.580938
10 60 0.20316 0.573028
10 61 0.158056 0.575254
10 62 0.108194 0.566285
10 63 0.0534688 0.573479
10 64 -0.0110924 0.581783
10 65 -0.0607226 0.584658
10 66 -0.0975222 0.585717
10 67 -0.128598 0.580225
10 68 -0.156004 0.575068
10 69 -0.164222 0.56978
10 70 -0.152804 0.563292

11 1 -0.121983 0.573311
11 2 -0.101983 0.569645
11 3 -0.0797337 0.571293
11 4 -0.0540243 0.573142
11 5 -0.0199092 0.575199
11 6 0.0213854 0.573635
11 7 0.0889351 0.567749
11 8 0.207129 0.551511
11 9 0.292857 0.541574
11 10 0.464506 0.499871
11 11 1 7.27431e-08
11 12 0.501579 0.478838
11 13 0.286972 0.547155
11 14 0.094718 0.575856
11 15 0.00520481 0.572522
11 16 -0.0476076 0.573317
11 17 -0.0808098 0.572359
11 18 -0.0952441 0.582037
11 19 -0.106515 0.586665
11 20 -0.125908 0.583197
11 21 -0.153702 0.573656
11 22 -0.174829 0.571862
11 23 -0.11999 0.573963
11 24 -0.0976375 0.567461
11 25 -0.08227 0.565493
11 26 -0.0405541 0.581113
11 27 0.0177592 0.58293
11 28 0.0301558 0.580193
11 29 0.0307685 0.577333
11 30 0.0226107 0.576002
11 31 0.0252022 0.579942
11 32 0.0642381 0.582416
11 33 0.129237 0.577108
11 34 0.143 0.570697
11 35 0.0575779 0.580755
11 36 0.0204073 0.581116
11 37 0.0118232 0.582431
11 38 0.0706598 0.577787
11 39 0.122318 0.571642
11 40 0.22326 0.556537
11 41 0.259782 0.555454
11 42 0.171722 0.573263
11 43 0.0923863 0.578632
11 44 0.0363868 0.575986
11 45 -0.00801858 0.576182
11 46 -0.0399559 0.577078
11 47 -0.0793196 0.576456
11 48 -0.126951 0.568907
11 49 -0.155663 0.565126
11 50 -0.160481 0.570567
11 51 -0.145227 0.574907
11 52 -0.142508 0.5783
11 53 -0.117852 0.584088
11 54 -0.0502713 0.583178
11 55 -0.00902547 0.583524
11 56 0.0398554 0.577613
11 57 0.100208 0.572689
11 58 0.162619 0.567511
11 59 0.243004 0.561431
11 60 0.27896 0.555476
11 61 0.183347 0.568793
11 62 0.0866068 0.570465
11 63 0.00728937 0.576551
11 64 -0.0561913 0.58154
11 65 -0.0989698 0.581086
11 66 -0.130189 0.580645
11 67 -0.156324 0.572611
11 68 -0.173863 0.564126
11 69 -0.170131 0.559872
11 70 -0.150414 0.555349

12 1 -0.10824 0.572714
12 2 -0.0904703 0.569736
12 3 -0.0747004 0.571909
12 4 -0.0528361 0.574412
12 5 -0.037422 0.576178
12 6 -0.0147793 0.574984
12 7 0.0257368 0.572213
12 8 0.102817 0.564914
12 9 0.161679 0.566186
12 10 0.264934 0.551694
12 11 0.501579 0.478838
12 12 1 7.30939e-08
12 13 0.412792 0.51985
12 14 0.141269 0.576776
12 15 0.0309499 0.576993
12 16 -0.0422938 0.57963
12 17 -0.0884908 0.57708
12 18 -0.112462 0.575888
12 19 -0.121662 0.57352
12 20 -0.140768 0.568313
12 21 -0.178762 0.557263
12 22 -0.194362 0.561511
12 23 -0.133505 0.572103
12 24 -0.110864 0.569961
12 25 -0.085999 0.571235
12 26 -0.0227071 0.57763
12 27 0.035075 0.581477
12 28 0.0470867 0.579364
12 29 0.0426248 0.578616
12 30 0.0360891 0.575403
12 31 0.0346275 0.575321
12 32 0.0685273 0.573662
12 33 0.0965121 0.572136
12 34 0.075441 0.574309
12 35 0.000624613 0.58331
12 36 -0.021891 0.580088
12 37 -0.00533111 0.576525
12 38 0.0732757 0.572424
12 39 0.145923 0.565246
12 40 0.287472 0.544051
12 41 0.417633 0.516763
12 42 0.262315 0.55105
12 43 0.129506 0.566861
12 44 0.0523109 0.572684
12 45 0.00546905 0.57645
12 46 -0.0259345 0.578722
12 47 -0.0639029 0.575142
12 48 -0.125196 0.569319
12 49 -0.166027 0.566143
12 50 -0.173479 0.573588
12 51 -0.15736 0.580938
12 52 -0.158313 0.57756
12 53 -0.121123 0.576269
12 54 -0.0332464 0.578484
12 55 0.0231443 0.577082
12 56 0.0823489 0.574779
12 57 0.132463 0.572457
12 58 0.159571 0.568974
12 59 0.192013 0.567226
12 60 0.190676 0.570284
12 61 0.124124 0.578907
12 62 0.0567857 0.581449
12 63 -0.0159214 0.579463
12 64 -0.0779924 0.578102
12 65 -0.119926 0.575475
12 66 -0.13909 0.574906
12 67 -0.154628 0.5729
12 68 -0.157633 0.56979
12 69 -0.146133 0.568236
12 70 -0.126362 0.569837

13 1 -0.0555194 0.578039
13 2 -0.0418262 0.567318
13 3 -0.0359688 0.569184
13 4 -0.0360319 0.575872
13 5 -0.0417999 0.583007
13 6 -0.0396552 0.581739
13 7 -0.0150129 0.574509
13 8 0.0389205 0.563862
13 9 0.100127 0.565861
13 10 0.170393 0.566575
13 11 0.286972 0.547155
13 12 0.412792 0.51985
13 13 1 7.3098e-08
13 14 0.413528 0.519733
13 15 0.163664 0.571517
13 16 0.0382631 0.578377
13 17 -0.036049 0.575894
13 18 -0.0855719 0.574355
13 19 -0.107582 0.569039
13 20 -0.126566 0.569578
13 21 -0.150253 0.559144
13 22 -0.167105 0.566592
13 23 -0.120952 0.573563
13 24 -0.104063 0.569353
13 25 -0.0886331 0.57557
13 26 -0.0429104 0.576963
13 27 -0.0153614 0.583776
13 28 -0.0091945 0.586688
13 29 0.000162326 0.583803
13 30 0.0248907 0.578821
13 31 0.0560184 0.576219
13 32 0.0872117 0.572607
13 33 0.0873031 0.567811
13 34 0.0467168 0.570311
13 35 -0.0261093 0.581819
13 36 -0.0346734 0.579547
13 37 -0.0336137 0.574031
13 38 0.00496942 0.574906
13 39 0.0478002 0.570546
13 40 0.141379 0.567335
13 41 0.209112 0.568195
13 42 0.123038 0.57325
13 43 0.0584864 0.572635
13 44 0.0119913 0.574694
13 45 -0.0128416 0.579306
13 46 -0.0295186 0.586214
13 47 -0.0611643 0.581495
13 48 -0.108061 0.573889
13 49 -0.13812 0.572164
13 50 -0.141389 0.581385
13 51 -0.118277 0.589662
13 52 -0.113555 0.584852
13 53 -0.0690445 0.578175
13 54 0.0657495 0.577101
13 55 0.0977315 0.571284
13 56 0.0975103 0.56828
13 57 0.0796947 0.570417
13 58 0.0738328 0.57483
13 59 0.0891943 0.577987
13 60 0.0952275 0.580175
13 61 0.0551932 0.586657
13 62 0.0100906 0.585164
13 63 -0.0317478 0.583785
13 64 -0.0718758 0.58252
13 65 -0.0961411 0.581018
13 66 -0.110417 0.577062
13 67 -0.111274 0.572561
13 68 -0.101438 0.567395
13 69 -0.0803894 0.564001
13 70 -0.0612012 0.571988

14 1 -0.00971078 0.581015
14 2 0.00900327 0.574283
14 3 0.0120733 0.571725
14 4 -0.000835551 0.575281
14 5 -0.0268142 0.580085
14 6 -0.0569147 0.583287
14 7 -0.0729261 0.58114
14 8 -0.0647852 0.57428
14 9 -0.0178354 0.575661
14 10 0.0301815 0.57853
14 11 0.094718 0.575856
14 12 0.141269 0.576776
14 13 0.413528 0.519733
14 14 1 7.31939e-08
14 15 0.458503 0.496823
14 16 0.184425 0.564361
14 17 0.0585335 0.573769
14 18 -0.0261094 0.57245
14 19 -0.0793936 0.566026
14 20 -0.104935 0.566354
14 21 -0.131024 0.560184
14 22 -0.146419 0.564352
14 23 -0.109428 0.571771
14 24 -0.0980738 0.572764
14 25 -0.0899281 0.579039
14 26 -0.0423443 0.579219
14 27 -0.0420973 0.582808
14 28 -0.0302267 0.581947
14 29 0.00470077 0.581091
14 30 0.0599677 0.575402
14 31 0.077217 0.571967
14 32 0.068583 0.568133
14 33 0.0437536 0.5672
14 34 -0.0227054 0.570312
14 35 -0.0818308 0.574036
14 36 -0.0721714 0.572915
14 37 -0.0655443 0.572071
14 38 -0.0507665 0.575258
14 39 -0.019979 0.57118
14 40 0.039652 0.572435
14 41 0.0872672 0.575602
14 42 0.0299866 0.572643
14 43 0.000379234 0.571233
14 44 -0.0202194 0.573673
14 45 -0.0297921 0.575653
14 46 -0.0305142 0.582075
14 47 -0.0517062 0.585693
14 48 -0.0933494 0.583122
14 49 -0.115321 0.578469
14 50 -0.120416 0.578601
14 51 -0.0907435 0.585351
14 52 -0.0782882 0.583423
14 53 -0.0252891 0.576925
14 54 0.140316 0.574394
14 55 0.109948 0.566743
14 56 0.0716132 0.567928
14 57 0.0347809 0.572796
14 58 0.0177317 0.578488
14 59 0.0224249 0.581229
14 60 0.0280411 0.583373
14 61 0.00199102 0.588302
14 62 -0.0239216 0.58314
14 63 -0.0594201 0.580415
14 64 -0.0888944 0.578785
14 65 -0.101258 0.575028
14 66 -0.0996618 0.571233
14 67 -0.0728657 0.570411
14 68 -0.0352463 0.572699
14 69 -0.00183665 0.574392
14 70 0.0120206 0.581577

15 1 0.0057044 0.579628
15 2 0.0294123 0.580775
15 3 0.0388905 0.57476
15 4 0.0289244 0.57225
15 5 -0.000391866 0.576064
15 6 -0.0402997 0.58347
15 7 -0.0804954 0.581428
15 8 -0.100825 0.58071
15 9 -0.0746411 0.577927
15 10 -0.0408409 0.57843
15 11 0.00520481 0.572522
15 12 0.0309499 0.576993
15 13 0.163664 0.571517
15 14 0.458503 0.496823
15 15 1 7.26234e-08
15 16 0.486975 0.485604
15 17 0.211021 0.560109
15 18 0.0537655 0.566659
15 19 -0.03676 0.561388
15 20 -0.0842717 0.561595
15 21 -0.118043 0.557096
15 22 -0.138588 0.55444
15 23 -0.100055 0.561067
15 24 -0.0903491 0.574048
15 25 -0.0885654 0.579424
15 26 -0.0504379 0.574632
15 27 -0.0524751 0.577678
15 28 -0.0188436 0.578613
15 29 0.0420137 0.575668
15 30 0.0864359 0.571806
15 31 0.0908429 0.567807
15 32 0.0756369 0.563308
15 33 0.0261447 0.569054
15 34 -0.0569504 0.573134
15 35 -0.110003 0.574972
15 36 -0.0883018 0.571324
15 37 -0.080302 0.569024
15 38 -0.0744384 0.574374
15 39 -0.0548277 0.576155
15 40 -0.0186524 0.575217
15 41 0.0213579 0.573508
15 42 -0.0223721 0.565968
15 43 -0.026926 0.566986
15 44 -0.0325717 0.568619
15 45 -0.0312117 0.571743
15 46 -0.0292 0.576669
15 47 -0.0473969 0.58432
15 48 -0.0884998 0.590452
15 49 -0.116507 0.584864
15 50 -0.123682 0.57986
15 51 -0.103044 0.57843
15 52 -0.0878683 0.575122
15 53 -0.0352103 0.56482
15 54 0.0826886 0.573382
15 55 0.054509 0.566627
15 56 0.0313743 0.572615
15 57 0.00434988 0.579647
15 58 -0.0104594 0.585898
15 59 -0.0165257 0.581851
15 60 -0.0101122 0.581805
15 61 -0.0287131 0.585053
15 62 -0.0514363 0.58178
15 63 -0.0802265 0.578791
15 64 -0.0950666 0.5739
15 65 -0.0910996 0.571798
15 66 -0.070858 0.568325
15 67 -0.0275483 0.57205
15 68 0.0191359 0.579749
15 69 0.0544448 0.584761
15 70 0.0577296 0.590998

16 1 0.00206169 0.57453
16 2 0.0214808 0.579181
16 3 0.0406024 0.577698
16 4 0.0384389 0.5747
16 5 0.0236195 0.570125
16 6 -0.00996482 0.574494
16 7 -0.0525427 0.575989
16 8 -0.0922726 0.582868
16 9 -0.101605 0.580646
16 10 -0.073366 0.581352
16 11 -0.0476076 0.573317
16 12 -0.0422938 0.57963
16 13 0.0382631 0.578377
16 14 0.184425 0.564361
16 15 0.486975 0.485604
16 16 1 7.28432e-08
16 17 0.511865 0.472727
16 18 0.199689 0.557989
16 19 0.0372044 0.566575
16 20 -0.0370828 0.565449
16 21 -0.0868129 0.559603
16 22 -0.120603 0.551618
16 23 -0.0922635 0.555771
16 24 -0.076079 0.57153
16 25 -0.068028 0.572089
16 26 -0.0420412 0.570575
16 27 -0.021874 0.574573
16 28 0.0414594 0.572146
16 29 0.0889675 0.569538
16 30 0.0715229 0.56418
16 31 0.074269 0.565519
16 32 0.0557029 0.57185
16 33 -0.00797324 0.576712
16 34 -0.0845564 0.580651
16 35 -0.12005 0.58261
16 36 -0.10055 0.573128
16 37 -0.0940664 0.567783
16 38 -0.093093 0.575037
16 39 -0.0775001 0.576123
16 40 -0.0558721 0.579156
16 41 -0.0218255 0.578498
16 42 -0.0493952 0.572548
16 43 -0.0450227 0.568469
16 44 -0.0449688 0.567212
16 45 -0.0483797 0.566813
16 46 -0.0533029 0.568292
16 47 -0.0724052 0.570625
16 48 -0.0974954 0.580012
16 49 -0.114986 0.579468
16 50 -0.115359 0.581953
16 51 -0.0943643 0.58718
16 52 -0.0775364 0.580721
16 53 -0.0334325 0.567912
16 54 0.00781702 0.57408
16 55 -0.00561211 0.573772
16 56 -0.0204137 0.57757
16 57 -0.0374234 0.58668
16 58 -0.0423861 0.589773
16 59 -0.0393393 0.583575
16 60 -0.0356571 0.581556
16 61 -0.0521481 0.580814
16 62 -0.076404 0.578711
16 63 -0.0910993 0.574788
16 64 -0.0881794 0.571357
16 65 -0.0626069 0.575667
16 66 -0.0301081 0.577937
16 67 0.0166063 0.586677
16 68 0.0619401 0.590187
16 69 0.087118 0.591068
16 70 0.0741021 0.590492

17 1 -6.40132e-05 0.573013
17 2 0.0105011 0.576241
17 3 0.0313856 0.579395
17 4 0.0408596 0.573841
17 5 0.0387427 0.569401
17 6 0.0158486 0.569515
17 7 -0.0247356 0.569346
17 8 -0.0795453 0.578325
17 9 -0.114844 0.580449
17 10 -0.0897789 0.577918
17 11 -0.0808098 0.572359
17 12 -0.0884908 0.57708
17 13 -0.036049 0.575894
17 14 0.0585335 0.573769
17 15 0.211021 0.560109
17 16 0.511865 0.472727
17 17 1 7.28257e-08
17 18 0.477864 0.482805
17 19 0.169903 0.56348
17 20 0.0382246 0.572593
17 21 -0.030326 0.568329
17 22 -0.0800851 0.562108
17 23 -0.0710047 0.566128
17 24 -0.0384134 0.578055
17 25 -0.0161804 0.568948
17 26 0.0016059 0.5687
17 27 0.0411663 0.5714
17 28 0.0788566 0.56952
17 29 0.0665605 0.567146
17 30 0.038379 0.565607
17 31 0.0373686 0.569455
17 32 0.00752898 0.577758
17 33 -0.0478547 0.583562
17 34 -0.105279 0.581999
17 35 -0.123599 0.582188
17 36 -0.11449 0.576185
17 37 -0.112899 0.567055
17 38 -0.115367 0.569976
17 39 -0.100098 0.572252
17 40 -0.0792464 0.577936
17 41 -0.0456084 0.581107
17 42 -0.0427259 0.577338
17 43 -0.0365906 0.575208
17 44 -0.0474709 0.569101
17 45 -0.0598662 0.566434
17 46 -0.0701788 0.566206
17 47 -0.0882773 0.558854
17 48 -0.102032 0.561693
17 49 -0.106105 0.567182
17 50 -0.0982904 0.576726
17 51 -0.0707778 0.588328
17 52 -0.0507668 0.587801
17 53 -0.0133857 0.5805
17 54 -0.0268778 0.575663
17 55 -0.0427004 0.577818
17 56 -0.0538318 0.579447
17 57 -0.067031 0.585656
17 58 -0.0681991 0.582168
17 59 -0.0586814 0.576396
17 60 -0.0535517 0.575779
17 61 -0.0704238 0.574903
17 62 -0.096186 0.576355
17 63 -0.099416 0.570573
17 64 -0.0767255 0.570532
17 65 -0.0369896 0.579495
17 66 0.00381785 0.586208
17 67 0.0543652 0.593002
17 68 0.0907648 0.591864
17 69 0.102353 0.588821
17 70 0.0839252 0.585551

18 1 -0.00670543 0.573078
18 2 -0.00865032 0.573262
18 3 0.0092188 0.57816
18 4 0.030325 0.574235
18 5 0.0421729 0.569051
18 6 0.0383822 0.563017
18 7 0.00757842 0.563643
18 8 -0.0477738 0.571407
18 9 -0.102824 0.578894
18 10 -0.0845135 0.581689
18 11 -0.0952441 0.582037
18 12 -0.112462 0.575888
18 13 -0.0855719 0.574355
18 14 -0.0261094 0.57245
18 15 0.0537655 0.566659
18 16 0.199689 0.557989
18 17 0.477864 0.482805
18 18 1 7.32852e-08
18 19 0.490855 0.490067
18 20 0.194073 0.578694
18 21 0.0588369 0.578626
18 22 -0.0195817 0.579438
18 23 -0.0404594 0.580566
18 24 0.0121154 0.574298
18 25 0.0642551 0.556269
18 26 0.0742392 0.573435
18 27 0.0744224 0.573489
18 28 0.0566017 0.568942
18 29 0.0413756 0.571756
18 30 0.0141837 0.570049
18 31 -0.00174559 0.578133
18 32 -0.0340852 0.58678
18 33 -0.071963 0.589408
18 34 -0.106104 0.583571
18 35 -0.112129 0.586261
18 36 -0.113057 0.577832
18 37 -0.122272 0.573778
18 38 -0.128916 0.570276
18 39 -0.113164 0.571475
18 40 -0.0939375 0.575615
18 41 -0.0611536 0.589241
18 42 -0.0301802 0.591649
18 43 -0.0230324 0.586568
18 44 -0.0474395 0.575144
18 45 -0.0663054 0.57025
18 46 -0.0824717 0.570038
18 47 -0.0900047 0.559512
18 48 -0.0974689 0.551689
18 49 -0.0871983 0.55861
18 50 -0.0690975 0.574178
18 51 -0.0380229 0.587312
18 52 -0.0102734 0.594571
18 53 0.0174984 0.598139
18 54 -0.0418045 0.584318
18 55 -0.0706812 0.587387
18 56 -0.0826302 0.582737
18 57 -0.0894455 0.581439
18 58 -0.0826682 0.575031
18 59 -0.0674174 0.576634
18 60 -0.0647108 0.578853
18 61 -0.0803214 0.577693
18 62 -0.104368 0.570713
18 63 -0.0968787 0.566915
18 64 -0.0577958 0.575378
18 65 -0.00766319 0.59199
18 66 0.0392409 0.598022
18 67 0.0789893 0.597642
18 68 0.10301 0.589619
18 69 0.0989854 0.58016
18 70 0.0762255 0.565864

19 1 -0.00993455 0.570828
19 2 -0.0252213 0.571139
19 3 -0.012667 0.575859
19 4 0.00770926 0.577622
19 5 0.0260376 0.572637
19 6 0.032794 0.562702
19 7 0.0199771 0.561155
19 8 -0.0233567 0.565868
19 9 -0.0779659 0.573533
19 10 -0.0778135 0.585349
19 11 -0.106515 0.586665
19 12 -0.121662 0.57352
19 13 -0.107582 0.569039
19 14 -0.0793936 0.566026
19 15 -0.03676 0.561388
19 16 0.0372044 0.566575
19 17 0.169903 0.56348
19 18 0.490855 0.490067
19 19 1 7.32084e-08
19 20 0.463135 0.514603
19 21 0.192997 0.580657
19 22 0.0564551 0.592467
19 23 -0.00203109 0.588084
19 24 0.0710815 0.568111
19 25 0.136472 0.550233
19 26 0.0918427 0.580419
19 27 0.0847628 0.570771
19 28 0.0358482 0.571012
19 29 0.0117345 0.578567
19 30 -0.0151374 0.575646
19 31 -0.0363388 0.584964
19 32 -0.0610589 0.592631
19 33 -0.0758486 0.591616
19 34 -0.0922225 0.584083
19 35 -0.0843917 0.5828
19 36 -0.0903424 0.579744
19 37 -0.108404 0.582774
19 38 -0.122061 0.578351
19 39 -0.115724 0.576999
19 40 -0.105244 0.576227
19 41 -0.0761792 0.590384
19 42 -0.042015 0.597414
19 43 -0.0411407 0.591484
19 44 -0.0575807 0.578808
19 45 -0.0696975 0.578919
19 46 -0.0786396 0.573523
19 47 -0.0757066 0.565401
19 48 -0.0807688 0.549728
19 49 -0.0591654 0.558948
19 50 -0.0220519 0.568651
19 51 0.00267286 0.576327
19 52 0.0344812 0.587008
19 53 0.0531902 0.604287
19 54 -0.030924 0.591688
19 55 -0.0696123 0.593922
19 56 -0.0884699 0.583455
19 57 -0.098036 0.576182
19 58 -0.0950566 0.57009
19 59 -0.0812416 0.57701
19 60 -0.0775662 0.578254
19 61 -0.0904285 0.573238
19 62 -0.108445 0.562508
19 63 -0.0887773 0.563778
19 64 -0.0380931 0.580297
19 65 0.0139703 0.59556
19 66 0.059075 0.599599
19 67 0.0871088 0.592009
19 68 0.0979172 0.578026
19 69 0.0873361 0.568879
19 70 0.0616667 0.54966

20 1 -0.00473885 0.57259
20 2 -0.0355555 0.574991
20 3 -0.0377995 0.574679
20 4 -0.0214985 0.576761
20 5 0.000900493 0.575041
20 6 0.0191108 0.563808
20 7 0.0183809 0.566774
20 8 -0.00993419 0.567699
20 9 -0.0672624 0.569705
20 10 -0.0814156 0.58451
20 11 -0.125908 0.583197
20 12 -0.140768 0.568313
20 13 -0.126566 0.569578
20 14 -0.104935 0.566354
20 15 -0.0842717 0.561595
20 16 -0.0370828 0.565449
20 17 0.0382246 0.572593
20 18 0.194073 0.578694
20 19 0.463135 0.514603
20 20 1 7.28789e-08
20 21 0.453651 0.511061
20 22 0.203581 0.579377
20 23 0.0846411 0.58539
20 24 0.172776 0.554809
20 25 0.228293 0.540305
20 26 0.0944933 0.586141
20 27 0.0919459 0.573492
20 28 0.0249361 0.57733
20 29 -0.0233858 0.578774
20 30 -0.0503863 0.577739
20 31 -0.0696196 0.584921
20 32 -0.0853526 0.592338
20 33 -0.0864389 0.583923
20 34 -0.0772574 0.582982
20 35 -0.0568669 0.581732
20 36 -0.062249 0.580404
20 37 -0.0853863 0.585303
20 38 -0.112446 0.581163
20 39 -0.114597 0.578772
20 40 -0.1184 0.577012
20 41 -0.101058 0.583517
20 42 -0.059773 0.595017
20 43 -0.0579525 0.589439
20 44 -0.0774432 0.582061
20 45 -0.0905666 0.576369
20 46 -0.102328 0.573253
20 47 -0.0920961 0.572844
20 48 -0.0654222 0.564327
20 49 -0.0196666 0.567405
20 50 0.0395039 0.572675
20 51 0.0587822 0.567574
20 52 0.0775857 0.577811
20 53 0.0690435 0.598387
20 54 -0.0199321 0.591656
20 55 -0.0631303 0.594743
20 56 -0.102164 0.580759
20 57 -0.121168 0.572716
20 58 -0.12387 0.568472
20 59 -0.110605 0.578429
20 60 -0.107558 0.579151
20 61 -0.105227 0.573866
20 62 -0.105603 0.559367
20 63 -0.0681907 0.567234
20 64 -0.00814446 0.583909
20 65 0.0432013 0.593002
20 66 0.0785059 0.593395
20 67 0.0935841 0.582576
20 68 0.0893594 0.570065
20 69 0.0745392 0.561355
20 70 0.0535816 0.546505

21 1 0.0120423 0.570459
21 2 -0.0358211 0.576161
21 3 -0.0600529 0.5809
21 4 -0.0580352 0.581257
21 5 -0.0361172 0.5741
21 6 -0.0125331 0.56494
21 7 0.0063242 0.565608
21 8 -0.0106168 0.571917
21 9 -0.0613757 0.566943
21 10 -0.0933394 0.57595
21 11 -0.153702 0.573656
21 12 -0.178762 0.557263
21 13 -0.150253 0.559144
21 14 -0.131024 0.560184
21 15 -0.118043 0.557096
21 16 -0.0868129 0.559603
21 17 -0.030326 0.568329
21 18 0.0588369 0.578626
21 19 0.192997 0.580657
21 20 0.453651 0.511061
21 21 1 7.29557e-08
21 22 0.479518 0.501271
21 23 0.260289 0.554838
21 24 0.275035 0.531574
21 25 0.275317 0.540171
21 26 0.0947375 0.586525
21 27 0.0468603 0.572228
21 28 -0.0223326 0.575817
21 29 -0.062747 0.577602
21 30 -0.0853768 0.580069
21 31 -0.0913161 0.587384
21 32 -0.0952742 0.586633
21 33 -0.0857061 0.57962
21 34 -0.0547037 0.582004
21 35 -0.0160158 0.577139
21 36 -0.0205482 0.577863
21 37 -0.0492339 0.582734
21 38 -0.0899565 0.580772
21 39 -0.112313 0.582807
21 40 -0.135953 0.580171
21 41 -0.137537 0.574223
21 42 -0.0923583 0.589657
21 43 -0.0892501 0.586534
21 44 -0.100423 0.584738
21 45 -0.11018 0.580195
21 46 -0.110715 0.573579
21 47 -0.0944062 0.570515
21 48 -0.0126311 0.570346
21 49 0.0690839 0.571367
21 50 0.151812 0.555641
21 51 0.137363 0.547069
21 52 0.128791 0.558703
21 53 0.0505095 0.584321
21 54 -0.038851 0.587884
21 55 -0.0822261 0.590272
21 56 -0.136065 0.57577
21 57 -0.160259 0.568568
21 58 -0.160476 0.563626
21 59 -0.151202 0.568662
21 60 -0.137399 0.56661
21 61 -0.116509 0.561689
21 62 -0.0918733 0.557981
21 63 -0.031432 0.570489
21 64 0.0342952 0.583025
21 65 0.0810742 0.583214
21 66 0.101418 0.581922
21 67 0.105281 0.573146
21 68 0.0895727 0.56388
21 69 0.0659204 0.559949
21 70 0.0458758 0.547092

22 1 0.0298036 0.576866
22 2 -0.027975 0.568479
22 3 -0.0747459 0.569112
22 4 -0.0885981 0.573984
22 5 -0.0809287 0.579374
22 6 -0.0529586 0.57455
22 7 -0.0209591 0.570316
22 8 -0.0179826 0.563655
22 9 -0.0538789 0.566186
22 10 -0.104674 0.569086
22 11 -0.174829 0.571862
22 12 -0.194362 0.561511
22 13 -0.167105 0.566592
22 14 -0.146419 0.564352
22 15 -0.138588 0.55444
22 16 -0.120603 0.551618
22 17 -0.0800851 0.562108
22 18 -0.0195817 0.579438
22 19 0.0564551 0.592467
22 20 0.203581 0.579377
22 21 0.479518 0.501271
22 22 1 7.29398e-08
22 23 0.567673 0.461026
22 24 0.387412 0.512223
22 25 0.235228 0.554659
22 26 0.0365846 0.583205
22 27 -0.0509386 0.577273
22 28 -0.0826364 0.58115
22 29 -0.0900366 0.579249
22 30 -0.0903961 0.579571
22 31 -0.0857787 0.577693
22 32 -0.0801056 0.577403
22 33 -0.0660492 0.580388
22 34 -0.0298592 0.572458
22 35 0.0106991 0.568239
22 36 0.0176009 0.578384
22 37 -0.00528128 0.584321
22 38 -0.051301 0.574999
22 39 -0.0889365 0.571291
22 40 -0.135839 0.566804
22 41 -0.162776 0.570987
22 42 -0.123839 0.581256
22 43 -0.105265 0.587452
22 44 -0.0887376 0.587805
22 45 -0.081605 0.588274
22 46 -0.0745746 0.588851
22 47 -0.0515445 0.579246
22 48 0.0717214 0.562481
22 49 0.225721 0.548327
22 50 0.264839 0.53999
22 51 0.158679 0.554134
22 52 0.114455 0.570454
22 53 0.0252105 0.591792
22 54 -0.0761826 0.583454
22 55 -0.112642 0.58102
22 56 -0.157732 0.567523
22 57 -0.17062 0.555396
22 58 -0.1624 0.551356
22 59 -0.164868 0.556533
22 60 -0.151651 0.563033
22 61 -0.11218 0.565999
22 62 -0.0611434 0.571238
22 63 0.00282423 0.575462
22 64 0.0656873 0.576742
22 65 0.100677 0.576827
22 66 0.105469 0.573622
22 67 0.0878712 0.568304
22 68 0.0623131 0.561547
22 69 0.0362025 0.561753
22 70 0.0263341 0.558799

23 1 0.00106375 0.581595
23 2 -0.0478156 0.566552
23 3 -0.0910694 0.565704
23 4 -0.106367 0.570503
23 5 -0.0945005 0.578569
23 6 -0.0625808 0.578054
23 7 -0.0230944 0.574378
23 8 -0.0039154 0.56656
23 9 -0.0179558 0.571113
23 10 -0.066731 0.568035
23 11 -0.11999 0.573963
23 12 -0.133505 0.572103
23 13 -0.120952 0.573563
23 14 -0.109428 0.571771
23 15 -0.100055 0.561067
23 16 -0.0922635 0.555771
23 17 -0.0710047 0.566128
23 18 -0.0404594 0.580566
23 19 -0.00203109 0.588084
23 20 0.0846411 0.58539
23 21 0.260289 0.554838
23 22 0.567673 0.461026
23 23 1 7.28078e-08
23 24 0.538679 0.471272
23 25 0.231151 0.554649
23 26 0.016765 0.574524
23 27 -0.0689236 0.575844
23 28 -0.0810734 0.582709
23 29 -0.0717054 0.579951
23 30 -0.0543252 0.579316
23 31 -0.0404961 0.572719
23 32 -0.0254029 0.576185
23 33 -0.0125294 0.582746
23 34 0.0112981 0.571894
23 35 0.0344582 0.567383
23 36 0.0454744 0.579229
23 37 0.0253628 0.583955
23 38 -0.0124883 0.571818
23 39 -0.0509206 0.565955
23 40 -0.0931971 0.564841
23 41 -0.116101 0.575093
23 42 -0.0853688 0.579548
23 43 -0.0473256 0.587528
23 44 -0.0170152 0.588396
23 45 -0.0116957 0.591189
23 46 -0.0248935 0.593757
23 47 -0.0416366 0.578094
23 48 0.0403715 0.557944
23 49 0.155392 0.556068
23 50 0.138495 0.560627
23 51 0.0333438 0.573118
23 52 -0.00755877 0.583791
23 53 -0.0555364 0.591816
23 54 -0.0953846 0.5769
23 55 -0.0955646 0.574527
23 56 -0.110919 0.570468
23 57 -0.112195 0.559149
23 58 -0.104734 0.555728
23 59 -0.1129 0.557512
23 60 -0.114062 0.564081
23 61 -0.0835724 0.571116
23 62 -0.0411219 0.579568
23 63 0.01146 0.576202
23 64 0.05739 0.571698
23 65 0.0721242 0.574197
23 66 0.0666557 0.574675
23 67 0.0431277 0.571485
23 68 0.0110486 0.566868
23 69 -0.015535 0.568231
23 70 -0.0137744 0.572302

24 1 -0.0417341 0.581455
24 2 -0.0916824 0.570663
24 3 -0.122252 0.565934
24 4 -0.123908 0.567671
24 5 -0.0979563 0.572251
24 6 -0.0486119 0.57966
24 7 -0.00614376 0.581924
24 8 0.0160205 0.579918
24 9 -0.00339724 0.581042
24 10 -0.0504438 0.564593
24 11 -0.0976375 0.567461
24 12 -0.110864 0.569961
24 13 -0.104063 0.569353
24 14 -0.0980738 0.572764
24 15 -0.0903491 0.574048
24 16 -0.076079 0.57153
24 17 -0.0384134 0.578055
24 18 0.0121154 0.574298
24 19 0.0710815 0.568111
24 20 0.172776 0.554809
24 21 0.275035 0.531574
24 22 0.387412 0.512223
24 23 0.538679 0.471272
24 24 1 7.28306e-08
24 25 0.508995 0.474726
24 26 0.159322 0.551865
24 27 0.0323558 0.568543
24 28 -0.0404593 0.577437
24 29 -0.0623744 0.57461
24 30 -0.058351 0.574179
24 31 -0.0492809 0.565862
24 32 -0.0288233 0.566506
24 33 -0.0127753 0.578432
24 34 0.00846392 0.57098
24 35 0.0185964 0.564355
24 36 0.0284706 0.575839
24 37 0.00318279 0.575953
24 38 -0.0346845 0.569004
24 39 -0.0642341 0.566032
24 40 -0.0842812 0.568458
24 41 -0.0818009 0.568967
24 42 -0.0308208 0.567182
24 43 0.0186412 0.579836
24 44 0.0499969 0.583202
24 45 0.0445963 0.584484
24 46 -0.0038376 0.583034
24 47 -0.0638934 0.575097
24 48 -0.0230116 0.570246
24 49 0.00780372 0.569326
24 50 -0.00331388 0.565893
24 51 -0.0550181 0.570443
24 52 -0.0624551 0.574756
24 53 -0.0510483 0.577228
24 54 -0.0528219 0.567348
24 55 -0.0724844 0.566958
24 56 -0.0873034 0.570431
24 57 -0.090937 0.564886
24 58 -0.0813094 0.562749
24 59 -0.0868315 0.558088
24 60 -0.100378 0.561058
24 61 -0.0906499 0.567677
24 62 -0.0694144 0.581286
24 63 -0.0274541 0.575741
24 64 0.0196152 0.56529
24 65 0.0423712 0.560792
24 66 0.0455503 0.562078
24 67 0.0290306 0.572123
24 68 -0.00687545 0.577987
24 69 -0.0388892 0.58652
24 70 -0.0412465 0.595282

25 1 -0.0573232 0.577287
25 2 -0.101188 0.570455
25 3 -0.119634 0.570402
25 4 -0.108968 0.574591
25 5 -0.0814002 0.580183
25 6 -0.0371555 0.586993
25 7 -0.00652935 0.585165
25 8 -0.00159497 0.577091
25 9 -0.0319976 0.569272
25 10 -0.0549587 0.563662
25 11 -0.08227 0.565493
25 12 -0.085999 0.571235
25 13 -0.0886331 0.57557
25 14 -0.0899281 0.579039
25 15 -0.0885654 0.579424
25 16 -0.068028 0.572089
25 17 -0.0161804 0.568948
25 18 0.0642551 0.556269
25 19 0.136472 0.550233
25 20 0.228293 0.540305
25 21 0.275317 0.540171
25 22 0.235228 0.554659
25 23 0.231151 0.554649
25 24 0.508995 0.474726
25 25 1 7.26828e-08
25 26 0.410965 0.507449
25 27 0.194284 0.563508
25 28 0.02662 0.580001
25 29 -0.0412438 0.580463
25 30 -0.0661355 0.579477
25 31 -0.0766329 0.574685
25 32 -0.066789 0.563636
25 33 -0.0542738 0.564423
25 34 -0.0350525 0.566177
25 35 -0.025738 0.56532
25 36 -0.0207786 0.571191
25 37 -0.0419697 0.573316
25 38 -0.0680451 0.571181
25 39 -0.0728551 0.573718
25 40 -0.0672193 0.573704
25 41 -0.0459214 0.568003
25 42 0.0330363 0.566733
25 43 0.0527753 0.572512
25 44 0.0364989 0.581062
25 45 0.0248076 0.583986
25 46 -0.0137536 0.583494
25 47 -0.0475208 0.586787
25 48 -0.0320094 0.591418
25 49 -0.0407596 0.584911
25 50 -0.0524833 0.574227
25 51 -0.0562497 0.568382
25 52 -0.0308555 0.564057
25 53 0.011238 0.559604
25 54 0.0116008 0.57069
25 55 -0.030534 0.565872
25 56 -0.0606823 0.566226
25 57 -0.0766997 0.565643
25 58 -0.0686738 0.569887
25 59 -0.0662851 0.569744
25 60 -0.0866995 0.567899
25 61 -0.0870084 0.570586
25 62 -0.084496 0.57952
25 63 -0.0544161 0.581547
25 64 -0.0106237 0.577503
25 65 0.0203389 0.566895
25 66 0.0321164 0.558474
25 67 0.0239582 0.559121
25 68 -0.000233604 0.561507
25 69 -0.0248816 0.568504
25 70 -0.0338712 0.582982

26 1 -0.0621804 0.57173
26 2 -0.0885714 0.573635
26 3 -0.0966079 0.572316
26 4 -0.0894702 0.575995
26 5 -0.0759012 0.577153
26 6 -0.0503578 0.575557
26 7 -0.0434163 0.574152
26 8 -0.0450352 0.572903
26 9 -0.0616912 0.569756
26 10 -0.0519622 0.582136
26 11 -0.0405541 0.581113
26 12 -0.0227071 0.57763
26 13 -0.0429104 0.576963
26 14 -0.0423443 0.579219
26 15 -0.0504379 0.574632
26 16 -0.0420412 0.570575
26 17 0.0016059 0.5687
26 18 0.0742392 0.573435
26 19 0.0918427 0.580419
26 20 0.0944933 0.586141
26 21 0.0947375 0.586525
26 22 0.0365846 0.583205
26 23 0.016765 0.574524
26 24 0.159322 0.551865
26 25 0.410965 0.507449
26 26 1 7.29333e-08
26 27 0.405805 0.517552
26 28 0.132085 0.574734
26 29 0.0106375 0.577739
26 30 -0.0396682 0.578586
26 31 -0.0656922 0.583392
26 32 -0.0777859 0.58115
26 33 -0.0780628 0.572128
26 34 -0.0666418 0.57447
26 35 -0.0605277 0.577536
26 36 -0.0658858 0.575528
26 37 -0.0653499 0.576998
26 38 -0.0612574 0.578911
26 39 -0.0375714 0.582446
26 40 -0.00345445 0.57891
26 41 0.037241 0.58321
26 42 0.134074 0.580545
26 43 0.131469 0.577484
26 44 0.073246 0.579413
26 45 0.0469851 0.576163
26 46 0.018314 0.578464
26 47 0.00518949 0.588573
26 48 -0.0417763 0.586828
26 49 -0.0852753 0.581645
26 50 -0.0846757 0.58185
26 51 -0.0567861 0.574666
26 52 -0.0206558 0.573084
26 53 0.0499036 0.574006
26 54 0.0699712 0.577746
26 55 0.00853784 0.581628
26 56 -0.0163623 0.577526
26 57 -0.0206417 0.578499
26 58 -0.0113904 0.580559
26 59 -0.0139187 0.586875
26 60 -0.035495 0.586237
26 61 -0.0431904 0.579951
26 62 -0.0544249 0.571121
26 63 -0.0598471 0.578291
26 64 -0.0457294 0.588
26 65 -0.0320713 0.587226
26 66 -0.0255374 0.580389
26 67 -0.0313803 0.572883
26 68 -0.0386101 0.567112
26 69 -0.0411311 0.564071
26 70 -0.0425272 0.556091

27 1 -0.111768 0.577056
27 2 -0.136036 0.568325
27 3 -0.118144 0.566641
27 4 -0.0823627 0.570522
27 5 -0.0404303 0.581332
27 6 -0.00280994 0.583016
27 7 0.00716453 0.583046
27 8 0.00891953 0.574988
27 9 -0.0138525 0.574983
27 10 -0.00364578 0.579471
27 11 0.0177592 0.58293
27 12 0.035075 0.581477
27 13 -0.0153614 0.583776
27 14 -0.0420973 0.582808
27 15 -0.0524751 0.577678
27 16 -0.021874 0.574573
27 17 0.0411663 0.5714
27 18 0.0744224 0.573489
27 19 0.0847628 0.570771
27 20 0.0919459 0.573492
27 21 0.0468603 0.572228
27 22 -0.0509386 0.577273
27 23 -0.0689236 0.575844
27 24 0.0323558 0.568543
27 25 0.194284 0.563508
27 26 0.405805 0.517552
27 27 1 7.2794e-08
27 28 0.428599 0.511159
27 29 0.169048 0.564775
27 30 0.0578125 0.574254
27 31 0.00214266 0.575669
27 32 -0.0335707 0.576214
27 33 -0.0428692 0.569968
27 34 -0.0389737 0.569063
27 35 -0.0482393 0.575387
27 36 -0.0541901 0.575984
27 37 -0.0550612 0.577525
27 38 -0.0337002 0.577661
27 39 0.0101711 0.577417
27 40 0.0731689 0.572367
27 41 0.121092 0.575909
27 42 0.218495 0.566156
27 43 0.160989 0.571341
27 44 0.0747956 0.575361
27 45 0.0177244 0.575954
27 46 -0.0256741 0.579919
27 47 -0.0475581 0.59197
27 48 -0.0859984 0.588416
27 49 -0.111735 0.57972
27 50 -0.10202 0.582846
27 51 -0.0705922 0.580639
27 52 -0.0574642 0.579461
27 53 -0.0170734 0.577405
27 54 0.000344104 0.574716
27 55 -0.0258596 0.571473
27 56 -0.0306466 0.571345
27 57 -0.0167998 0.570333
27 58 0.0104906 0.574964
27 59 0.0268031 0.581688
27 60 0.00514327 0.585275
27 61 -0.0270932 0.587332
27 62 -0.0616845 0.578034
27 63 -0.0813547 0.578582
27 64 -0.0693094 0.579907
27 65 -0.0415987 0.58091
27 66 -0.0298018 0.574984
27 67 -0.0317339 0.56996
27 68 -0.0462066 0.568787
27 69 -0.0627222 0.569868
27 70 -0.0713463 0.571403

28 1 -0.125986 0.573148
28 2 -0.134791 0.562644
28 3 -0.103561 0.567591
28 4 -0.0575396 0.575743
28 5 -0.0122943 0.584098
28 6 0.0205683 0.583191
28 7 0.0214332 0.576439
28 8 0.00915102 0.567372
28 9 -0.0176518 0.572091
28 10 0.0028516 0.573707
28 11 0.0301558 0.580193
28 12 0.0470867 0.579364
28 13 -0.0091945 0.586688
28 14 -0.0302267 0.581947
28 15 -0.0188436 0.578613
28 16 0.0414594 0.572146
28 17 0.0788566 0.56952
28 18 0.0566017 0.568942
28 19 0.0358482 0.571012
28 20 0.0249361 0.57733
28 21 -0.0223326 0.575817
28 22 -0.0826364 0.58115
28 23 -0.0810734 0.582709
28 24 -0.0404593 0.577437
28 25 0.02662 0.580001
28 26 0.132085 0.574734
28 27 0.428599 0.511159
28 28 1 7.25985e-08
28 29 0.459879 0.49636
28 30 0.205985 0.563922
28 31 0.0832405 0.57386
28 32 0.00709942 0.575494
28 33 -0.0341693 0.572175
28 34 -0.0526302 0.568902
28 35 -0.0595355 0.569543
28 36 -0.0664582 0.576144
28 37 -0.0555931 0.57901
28 38 -0.0118724 0.575738
28 39 0.045104 0.576857
28 40 0.115349 0.572782
28 41 0.141026 0.575958
28 42 0.157135 0.570284
28 43 0.0962085 0.576057
28 44 0.0399654 0.578634
28 45 -0.0033437 0.581775
28 46 -0.0364978 0.586225
28 47 -0.0505504 0.585535
28 48 -0.0783721 0.577357
28 49 -0.0999908 0.575182
28 50 -0.0979033 0.577096
28 51 -0.0750539 0.578018
28 52 -0.0726168 0.578587
28 53 -0.0428958 0.57795
28 54 -0.0329023 0.577622
28 55 -0.0431554 0.570366
28 56 -0.0289611 0.571008
28 57 -0.00528055 0.566722
28 58 0.023476 0.568674
28 59 0.0424963 0.573629
28 60 0.0262619 0.57884
28 61 -0.0128617 0.580349
28 62 -0.0627243 0.580439
28 63 -0.0940474 0.576402
28 64 -0.0912701 0.576344
28 65 -0.0638497 0.575145
28 66 -0.0399249 0.572135
28 67 -0.0341636 0.569651
28 68 -0.038458 0.566069
28 69 -0.0500895 0.565094
28 70 -0.0605257 0.568914

29 1 -0.12436 0.567794
29 2 -0.114935 0.564068
29 3 -0.0716243 0.572119
29 4 -0.0229521 0.581649
29 5 0.0128823 0.585197
29 6 0.0246809 0.579363
29 7 0.0136333 0.569817
29 8 -0.0103836 0.566425
29 9 -0.0294502 0.567912
29 10 -0.00670154 0.57256
29 11 0.0307685 0.577333
29 12 0.0426248 0.578616
29 13 0.000162326 0.583803
29 14 0.00470077 0.581091
29 15 0.0420137 0.575668
29 16 0.0889675 0.569538
29 17 0.0665605 0.567146
29 18 0.0413756 0.571756
29 19 0.0117345 0.578567
29 20 -0.0233858 0.578774
29 21 -0.062747 0.577602
29 22 -0.0900366 0.579249
29 23 -0.0717054 0.579951
29 24 -0.0623744 0.57461
29 25 -0.0412438 0.580463
29 26 0.0106375 0.577739
29 27 0.169048 0.564775
29 28 0.459879 0.49636
29 29 1 7.30676e-08
29 30 0.478417 0.488152
29 31 0.220016 0.560807
29 32 0.086888 0.573457
29 33 0.0037729 0.577053
29 34 -0.0528742 0.572796
29 35 -0.0725703 0.573663
29 36 -0.0637719 0.57627
29 37 -0.0322742 0.5768
29 38 0.0196883 0.57692
29 39 0.0735856 0.576886
29 40 0.117926 0.577508
29 41 0.109181 0.579055
29 42 0.0773582 0.577151
29 43 0.0402464 0.579484
29 44 0.0140326 0.580372
29 45 -0.0104987 0.581596
29 46 -0.0347898 0.582657
29 47 -0.0526582 0.575443
29 48 -0.0811858 0.569681
29 49 -0.0959238 0.573179
29 50 -0.100938 0.575533
29 51 -0.0897898 0.577168
29 52 -0.0976382 0.574065
29 53 -0.0740988 0.575297
29 54 -0.0524482 0.578187
29 55 -0.0453253 0.575778
29 56 -0.0235527 0.574639
29 57 -0.00128395 0.573735
29 58 0.024166 0.568419
29 59 0.0380026 0.572129
29 60 0.0349023 0.5767
29 61 -0.00698732 0.577193
29 62 -0.0644424 0.579564
29 63 -0.101381 0.579921
29 64 -0.111164 0.576043
29 65 -0.0895214 0.575092
29 66 -0.062235 0.575046
29 67 -0.0420012 0.572718
29 68 -0.0302654 0.563778
29 69 -0.0318002 0.561527
29 70 -0.0446748 0.565573

30 1 -0.120047 0.566955
30 2 -0.0922615 0.567065
30 3 -0.0473003 0.576188
30 4 -0.0062278 0.581021
30 5 0.0146079 0.580264
30 6 0.0145232 0.577148
30 7 -0.00503333 0.570758
30 8 -0.0304915 0.568125
30 9 -0.0382867 0.565776
30 10 -0.0155101 0.571716
30 11 0.0226107 0.576002
30 12 0.0360891 0.575403
30 13 0.0248907 0.578821
30 14 0.0599677 0.575402
30 15 0.0864359 0.571806
30 16 0.0715229 0.56418
30 17 0.038379 0.565607
30 18 0.0141837 0.570049
30 19 -0.0151374 0.575646
30 20 -0.0503863 0.577739
30 21 -0.0853768 0.580069
30 22 -0.0903961 0.579571
30 23 -0.0543252 0.579316
30 24 -0.058351 0.574179
30 25 -0.0661355 0.579477
30 26 -0.0396682 0.578586
30 27 0.0578125 0.574254
30 28 0.205985 0.563922
30 29 0.478417 0.488152
30 30 1 7.29134e-08
30 31 0.476993 0.486463
30 32 0.21014 0.561398
30 33 0.0678871 0.573598
30 34 -0.03327 0.57485
30 35 -0.0690065 0.573668
30 36 -0.0390161 0.575349
30 37 0.00775647 0.578019
30 38 0.048174 0.580289
30 39 0.0756365 0.580364
30 40 0.0909557 0.580113
30 41 0.0743091 0.579092
30 42 0.0363784 0.57926
30 43 0.0190513 0.579964
30 44 0.0029562 0.580897
30 45 -0.00957379 0.581728
30 46 -0.0273423 0.581016
30 47 -0.0484903 0.574337
30 48 -0.0794305 0.571143
30 49 -0.0950298 0.572694
30 50 -0.102021 0.572305
30 51 -0.102947 0.570153
30 52 -0.112963 0.567887
30 53 -0.0886187 0.571587
30 54 -0.045618 0.579717
30 55 -0.0236506 0.578264
30 56 -0.00222149 0.575447
30 57 0.0101256 0.575678
30 58 0.0201981 0.571117
30 59 0.0329056 0.572916
30 60 0.0269067 0.573472
30 61 -0.00622725 0.573448
30 62 -0.0585297 0.577901
30 63 -0.099119 0.577731
30 64 -0.123677 0.575149
30 65 -0.112627 0.571373
30 66 -0.0862536 0.570425
30 67 -0.0544702 0.570334
30 68 -0.0262936 0.565652
30 69 -0.016197 0.562248
30 70 -0.030373 0.565014

31 1 -0.105674 0.566406
31 2 -0.0762634 0.571845
31 3 -0.0348598 0.579338
31 4 -0.000734532 0.580206
31 5 0.0138942 0.577651
31 6 0.00611092 0.572771
31 7 -0.017248 0.56686
31 8 -0.0288179 0.569417
31 9 -0.0128861 0.569541
31 10 -0.00625317 0.578877
31 11 0.0252022 0.579942
31 12 0.0346275 0.575321
31 13 0.0560184 0.576219
31 14 0.077217 0.571967
31 15 0.0908429 0.567807
31 16 0.074269 0.565519
31 17 0.0373686 0.569455
31 18 -0.00174559 0.578133
31 19 -0.0363388 0.584964
31 20 -0.0696196 0.584921
31 21 -0.0913161 0.587384
31 22 -0.0857787 0.577693
31 23 -0.0404961 0.572719
31 24 -0.0492809 0.565862
31 25 -0.0766329 0.574685
31 26 -0.0656922 0.583392
31 27 0.00214266 0.575669
31 28 0.0832405 0.57386
31 29 0.220016 0.560807
31 30 0.476993 0.486463
31 31 1 7.30242e-08
31 32 0.456052 0.497088
31 33 0.190469 0.564404
31 34 0.0382277 0.580226
31 35 -0.0351847 0.579565
31 36 0.0261312 0.577481
31 37 0.0668718 0.577749
31 38 0.0648546 0.582725
31 39 0.051374 0.583967
31 40 0.0446181 0.583288
31 41 0.0394174 0.580325
31 42 0.00881323 0.581703
31 43 0.0096584 0.582047
31 44 0.00767413 0.582334
31 45 -0.00184281 0.577964
31 46 -0.0171186 0.577988
31 47 -0.0485916 0.574957
31 48 -0.0796575 0.575188
31 49 -0.0927098 0.573725
31 50 -0.100614 0.573809
31 51 -0.108029 0.568082
31 52 -0.11962 0.564338
31 53 -0.108043 0.571807
31 54 -0.0435849 0.582326
31 55 -0.00901375 0.582219
31 56 0.00849176 0.578581
31 57 0.0120718 0.579153
31 58 0.0179569 0.578923
31 59 0.0245686 0.582889
31 60 0.0180692 0.579754
31 61 -0.0146613 0.574415
31 62 -0.0536064 0.57099
31 63 -0.0922635 0.57416
31 64 -0.122284 0.578385
31 65 -0.122738 0.578175
31 66 -0.105497 0.574872
31 67 -0.074534 0.571426
31 68 -0.0363003 0.566832
31 69 -0.0164923 0.561048
31 70 -0.0213155 0.559427

32 1 -0.100124 0.568093
32 2 -0.0667955 0.574852
32 3 -0.0337982 0.577859
32 4 -0.0160126 0.576627
32 5 -0.00832845 0.573572
32 6 -0.00898565 0.566652
32 7 -0.0102644 0.568134
32 8 0.0086319 0.575243
32 9 0.0721456 0.576639
32 10 0.0452746 0.582113
32 11 0.0642381 0.582416
32 12 0.0685273 0.573662
32 13 0.0872117 0.572607
32 14 0.068583 0.568133
32 15 0.0756369 0.563308
32 16 0.0557029 0.57185
32 17 0.00752898 0.577758
32 18 -0.0340852 0.58678
32 19 -0.0610589 0.592631
32 20 -0.0853526 0.592338
32 21 -0.0952742 0.586633
32 22 -0.0801056 0.577403
32 23 -0.0254029 0.576185
32 24 -0.0288233 0.566506
32 25 -0.066789 0.563636
32 26 -0.0777859 0.58115
32 27 -0.0335707 0.576214
32 28 0.00709942 0.575494
32 29 0.086888 0.573457
32 30 0.21014 0.561398
32 31 0.456052 0.497088
32 32 1 7.28594e-08
32 33 0.4663 0.499574
32 34 0.203672 0.570323
32 35 0.0715353 0.58167
32 36 0.16212 0.572752
32 37 0.162347 0.576005
32 38 0.108576 0.581117
32 39 0.0511273 0.583209
32 40 0.036207 0.58158
32 41 0.0442508 0.582782
32 42 0.0155065 0.587465
32 43 0.0269703 0.582641
32 44 0.023854 0.57757
32 45 0.011607 0.576328
32 46 -0.0130926 0.574701
32 47 -0.0528042 0.569165
32 48 -0.086539 0.565376
32 49 -0.0992372 0.566833
32 50 -0.108867 0.570323
32 51 -0.118258 0.571341
32 52 -0.136506 0.570873
32 53 -0.127917 0.584041
32 54 -0.057016 0.583544
32 55 -0.020642 0.587263
32 56 0.00112801 0.583935
32 57 0.00615778 0.580738
32 58 0.0143239 0.579609
32 59 0.0267643 0.582313
32 60 0.0198209 0.581137
32 61 -0.00471663 0.577421
32 62 -0.0267692 0.571307
32 63 -0.054526 0.572123
32 64 -0.100912 0.578795
32 65 -0.13062 0.580378
32 66 -0.13327 0.580315
32 67 -0.112106 0.579276
32 68 -0.0743537 0.574964
32 69 -0.0482686 0.571275
32 70 -0.0423948 0.561165

33 1 -0.10897 0.571501
33 2 -0.0763997 0.575215
33 3 -0.0502182 0.576887
33 4 -0.037186 0.57402
33 5 -0.0272315 0.569901
33 6 -0.0102226 0.566546
33 7 0.0309829 0.569043
33 8 0.105225 0.57474
33 9 0.232186 0.565864
33 10 0.143452 0.574978
33 11 0.129237 0.577108
33 12 0.0965121 0.572136
33 13 0.0873031 0.567811
33 14 0.0437536 0.5672
33 15 0.0261447 0.569054
33 16 -0.00797324 0.576712
33 17 -0.0478547 0.583562
33 18 -0.071963 0.589408
33 19 -0.0758486 0.591616
33 20 -0.0864389 0.583923
33 21 -0.0857061 0.57962
33 22 -0.0660492 0.580388
33 23 -0.0125294 0.582746
33 24 -0.0127753 0.578432
33 25 -0.0542738 0.564423
33 26 -0.0780628 0.572128
33 27 -0.0428692 0.569968
33 28 -0.0341693 0.572175
33 29 0.0037729 0.577053
33 30 0.0678871 0.573598
33 31 0.190469 0.564404
33 32 0.4663 0.499574
33 33 1 7.30303e-08
33 34 0.490199 0.48935
33 35 0.250807 0.557219
33 36 0.298493 0.547189
33 37 0.215439 0.566381
33 38 0.139549 0.572335
33 39 0.0584169 0.575505
33 40 0.0483953 0.577775
33 41 0.069289 0.580117
33 42 0.0501384 0.585023
33 43 0.05782 0.581825
33 44 0.042375 0.575123
33 45 0.0163422 0.575847
33 46 -0.0155669 0.572717
33 47 -0.0629776 0.561791
33 48 -0.0946352 0.554325
33 49 -0.0993383 0.559489
33 50 -0.101592 0.56447
33 51 -0.113739 0.572693
33 52 -0.136822 0.576291
33 53 -0.14543 0.582897
33 54 -0.0785537 0.580934
33 55 -0.0529473 0.587038
33 56 -0.0300597 0.586498
33 57 -0.00781765 0.58087
33 58 0.0123132 0.577604
33 59 0.0352621 0.575148
33 60 0.0414689 0.57303
33 61 0.0186943 0.575458
33 62 0.018537 0.575355
33 63 0.00598955 0.569196
33 64 -0.049319 0.572983
33 65 -0.11103 0.57899
33 66 -0.145346 0.579108
33 67 -0.147767 0.581288
33 68 -0.130859 0.580264
33 69 -0.107748 0.579646
33 70 -0.0931925 0.572255

34 1 -0.123557 0.56703
34 2 -0.100757 0.574377
34 3 -0.0844145 0.575153
34 4 -0.0756361 0.572153
34 5 -0.0488366 0.569571
34 6 -0.0028495 0.566457
34 7 0.0772501 0.567318
34 8 0.21821 0.563986
34 9 0.393535 0.524654
34 10 0.223241 0.562878
34 11 0.143 0.570697
34 12 0.075441 0.574309
34 13 0.0467168 0.570311
34 14 -0.0227054 0.570312
34 15 -0.0569504 0.573134
34 16 -0.0845564 0.580651
34 17 -0.105279 0.581999
34 18 -0.106104 0.583571
34 19 -0.0922225 0.584083
34 20 -0.0772574 0.582982
34 21 -0.0547037 0.582004
34 22 -0.0298592 0.572458
34 23 0.0112981 0.571894
34 24 0.00846392 0.57098
34 25 -0.0350525 0.566177
34 26 -0.0666418 0.57447
34 27 -0.0389737 0.569063
34 28 -0.0526302 0.568902
34 29 -0.0528742 0.572796
34 30 -0.03327 0.57485
34 31 0.0382277 0.580226
34 32 0.203672 0.570323
34 33 0.490199 0.48935
34 34 1 7.27936e-08
34 35 0.503615 0.4802
34 36 0.413264 0.510876
34 37 0.252708 0.552569
34 38 0.202712 0.563836
34 39 0.10455 0.578743
34 40 0.071208 0.583992
34 41 0.0619315 0.581227
34 42 0.0535916 0.584384
34 43 0.0560983 0.57796
34 44 0.0423793 0.574846
34 45 0.015713 0.572071
34 46 -0.0108326 0.569516
34 47 -0.0504659 0.564288
34 48 -0.0719282 0.565337
34 49 -0.07423 0.568554
34 50 -0.0715153 0.571992
34 51 -0.0849166 0.574946
34 52 -0.111882 0.576587
34 53 -0.137263 0.575784
34 54 -0.0933867 0.57904
34 55 -0.0711662 0.585489
34 56 -0.0511189 0.583439
34 57 -0.0252374 0.587381
34 58 0.00438248 0.586107
34 59 0.0370247 0.581727
34 60 0.0524476 0.576661
34 61 0.050967 0.57449
34 62 0.0789459 0.570785
34 63 0.0848202 0.571006
34 64 0.0241066 0.576217
34 65 -0.0642477 0.580878
34 66 -0.128626 0.580694
34 67 -0.16619 0.580264
34 68 -0.174938 0.576059
34 69 -0.16706 0.569515
34 70 -0.147007 0.565563

35 1 -0.121319 0.566479
35 2 -0.104522 0.570546
35 3 -0.0918149 0.572758
35 4 -0.0835671 0.572974
35 5 -0.0569964 0.571095
35 6 -0.0110682 0.567736
35 7 0.066936 0.567377
35 8 0.165886 0.565772
35 9 0.28284 0.549307
35 10 0.158472 0.57707
35 11 0.0575779 0.580755
35 12 0.000624613 0.58331
35 13 -0.0261093 0.581819
35 14 -0.0818308 0.574036
35 15 -0.110003 0.574972
35 16 -0.12005 0.58261
35 17 -0.123599 0.582188
35 18 -0.112129 0.586261
35 19 -0.0843917 0.5828
35 20 -0.0568669 0.581732
35 21 -0.0160158 0.577139
35 22 0.0106991 0.568239
35 23 0.0344582 0.567383
35 24 0.0185964 0.564355
35 25 -0.025738 0.56532
35 26 -0.0605277 0.577536
35 27 -0.0482393 0.575387
35 28 -0.0595355 0.569543
35 29 -0.0725703 0.573663
35 30 -0.0690065 0.573668
35 31 -0.0351847 0.579565
35 32 0.0715353 0.58167
35 33 0.250807 0.557219
35 34 0.503615 0.4802
35 35 1 7.28419e-08
35 36 0.556078 0.455477
35 37 0.325135 0.534
35 38 0.26554 0.553678
35 39 0.138747 0.572956
35 40 0.0525391 0.583865
35 41 0.000677309 0.589805
35 42 0.00850699 0.589755
35 43 0.020797 0.577456
35 44 0.0193935 0.572545
35 45 0.00899293 0.570326
35 46 -0.00571164 0.570317
35 47 -0.0206055 0.568358
35 48 -0.0285951 0.571486
35 49 -0.0217695 0.579496
35 50 -0.0169133 0.585922
35 51 -0.0381946 0.590934
35 52 -0.0665794 0.58517
35 53 -0.105325 0.578673
35 54 -0.0877761 0.57965
35 55 -0.0718144 0.582657
35 56 -0.0592116 0.578674
35 57 -0.038121 0.586548
35 58 -0.0152765 0.588151
35 59 0.0123524 0.589323
35 60 0.0338007 0.587495
35 61 0.0634312 0.583477
35 62 0.125418 0.574889
35 63 0.165569 0.571227
35 64 0.116969 0.58525
35 65 0.00673733 0.593836
35 66 -0.0779763 0.593685
35 67 -0.137925 0.585261
35 68 -0.170546 0.574781
35 69 -0.181825 0.566817
35 70 -0.167869 0.557328

36 1 -0.110705 0.574288
36 2 -0.0920839 0.573692
36 3 -0.0802073 0.571474
36 4 -0.0746981 0.57252
36 5 -0.0543782 0.574816
36 6 -0.0229119 0.575253
36 7 0.0263572 0.576724
36 8 0.0955722 0.572723
36 9 0.191443 0.565737
36 10 0.0977966 0.576747
36 11 0.0204073 0.581116
36 12 -0.021891 0.580088
36 13 -0.0346734 0.579547
36 14 -0.0721714 0.572915
36 15 -0.0883018 0.571324
36 16 -0.10055 0.573128
36 17 -0.11449 0.576185
36 18 -0.113057 0.577832
36 19 -0.0903424 0.579744
36 20 -0.062249 0.580404
36 21 -0.0205482 0.577863
36 22 0.0176009 0.578384
36 23 0.0454744 0.579229
36 24 0.0284706 0.575839
36 25 -0.0207786 0.571191
36 26 -0.0658858 0.575528
36 27 -0.0541901 0.575984
36 28 -0.0664582 0.576144
36 29 -0.0637719 0.57627
36 30 -0.0390161 0.575349
36 31 0.0261312 0.577481
36 32 0.16212 0.572752
36 33 0.298493 0.547189
36 34 0.413264 0.510876
36 35 0.556078 0.455477
36 36 1 7.28159e-08
36 37 0.520194 0.471669
36 38 0.302038 0.540953
36 39 0.145525 0.567832
36 40 0.0260803 0.577582
36 41 -0.0236662 0.581175
36 42 -0.00617259 0.583651
36 43 0.0258 0.579265
36 44 0.0401739 0.57809
36 45 0.0350057 0.5779
36 46 0.0227056 0.578895
36 47 -0.00110788 0.573105
36 48 -0.0137817 0.570963
36 49 -0.0122764 0.573068
36 50 -0.0203533 0.576087
36 51 -0.0427167 0.578328
36 52 -0.0776877 0.578828
36 53 -0.112487 0.579068
36 54 -0.0828966 0.577794
36 55 -0.0557871 0.580061
36 56 -0.0396049 0.577932
36 57 -0.0223229 0.575885
36 58 -0.00761924 0.574303
36 59 0.00390121 0.577931
36 60 0.00252053 0.581448
36 61 0.0185064 0.57859
36 62 0.0646752 0.578057
36 63 0.089771 0.576995
36 64 0.0498644 0.579371
36 65 -0.0323244 0.584654
36 66 -0.0949694 0.580287
36 67 -0.131399 0.57362
36 68 -0.144418 0.568686
36 69 -0.145841 0.569457
36 70 -0.131775 0.569239

37 1 -0.109745 0.577457
37 2 -0.0918249 0.576641
37 3 -0.0750842 0.570439
37 4 -0.0648765 0.571752
37 5 -0.0555519 0.574377
37 6 -0.0370198 0.576532
37 7 -0.0089147 0.580636
37 8 0.026296 0.574907
37 9 0.101503 0.573988
37 10 0.0489081 0.579067
37 11 0.0118232 0.582431
37 12 -0.00533111 0.576525
37 13 -0.0336137 0.574031
37 14 -0.0655443 0.572071
37 15 -0.080302 0.569024
37 16 -0.0940664 0.567783
37 17 -0.112899 0.567055
37 18 -0.122272 0.573778
37 19 -0.108404 0.582774
37 20 -0.0853863 0.585303
37 21 -0.0492339 0.582734
37 22 -0.00528128 0.584321
37 23 0.0253628 0.583955
37 24 0.00318279 0.575953
37 25 -0.0419697 0.573316
37 26 -0.0653499 0.576998
37 27 -0.0550612 0.577525
37 28 -0.0555931 0.57901
37 29 -0.0322742 0.5768
37 30 0.00775647 0.578019
37 31 0.0668718 0.577749
37 32 0.162347 0.576005
37 33 0.215439 0.566381
37 34 0.252708 0.552569
37 35 0.325135 0.534
37 36 0.520194 0.471669
37 37 1 7.30112e-08
37 38 0.512436 0.477447
37 39 0.279336 0.550487
37 40 0.0976492 0.572384
37 41 0.00834711 0.578695
37 42 0.0095907 0.579096
37 43 0.0257758 0.582533
37 44 0.0402325 0.580321
37 45 0.0447779 0.578504
37 46 0.0361928 0.57975
37 47 0.0139463 0.579696
37 48 -0.00122921 0.572461
37 49 -0.00652102 0.570348
37 50 -0.0225736 0.572404
37 51 -0.0447679 0.568923
37 52 -0.0733665 0.576392
37 53 -0.102928 0.584947
37 54 -0.069807 0.577444
37 55 -0.0316661 0.581742
37 56 -0.00696725 0.579258
37 57 0.00973163 0.572031
37 58 0.0152436 0.569852
37 59 0.0198448 0.574372
37 60 0.0147735 0.579693
37 61 0.0364291 0.576769
37 62 0.0787498 0.572846
37 63 0.0877383 0.572344
37 64 0.0341559 0.577772
37 65 -0.0482181 0.582583
37 66 -0.0956035 0.577628
37 67 -0.122579 0.572189
37 68 -0.133528 0.568299
37 69 -0.132624 0.569245
37 70 -0.121032 0.567686

38 1 -0.132077 0.57228
38 2 -0.111913 0.576627
38 3 -0.0866335 0.573286
38 4 -0.0689537 0.571044
38 5 -0.0551177 0.57314
38 6 -0.0357246 0.572386
38 7 -0.00915894 0.578867
38 8 0.0257256 0.581225
38 9 0.104084 0.5767
38 10 0.0924048 0.582337
38 11 0.0706598 0.577787
38 12 0.0732757 0.572424
38 13 0.00496942 0.574906
38 14 -0.0507665 0.575258
38 15 -0.0744384 0.574374
38 16 -0.093093 0.575037
38 17 -0.115367 0.569976
38 18 -0.128916 0.570276
38 19 -0.122061 0.578351
38 20 -0.112446 0.581163
38 21 -0.0899565 0.580772
38 22 -0.051301 0.574999
38 23 -0.0124883 0.571818
38 24 -0.0346845 0.569004
38 25 -0.0680451 0.571181
38 26 -0.0612574 0.578911
38 27 -0.0337002 0.577661
38 28 -0.0118724 0.575738
38 29 0.0196883 0.57692
38 30 0.048174 0.580289
38 31 0.0648546 0.582725
38 32 0.108576 0.581117
38 33 0.139549 0.572335
38 34 0.202712 0.563836
38 35 0.26554 0.553678
38 36 0.302038 0.540953
38 37 0.512436 0.477447
38 38 1 7.29934e-08
38 39 0.555782 0.455797
38 40 0.2681 0.550821
38 41 0.119175 0.571648
38 42 0.0675333 0.578486
38 43 0.0448797 0.579454
38 44 0.0404249 0.577214
38 45 0.0372388 0.575094
38 46 0.0257603 0.574663
38 47 0.00218647 0.57796
38 48 -0.0266039 0.578411
38 49 -0.0392977 0.576279
38 50 -0.0543537 0.57412
38 51 -0.0691291 0.570381
38 52 -0.093816 0.571467
38 53 -0.115203 0.575584
38 54 -0.0746331 0.580111
38 55 -0.0325033 0.580979
38 56 0.00240853 0.581234
38 57 0.0276292 0.579257
38 58 0.0435232 0.578596
38 59 0.0588449 0.58095
38 60 0.0810318 0.579361
38 61 0.114127 0.573959
38 62 0.137415 0.562712
38 63 0.0994072 0.56868
38 64 0.0134831 0.580984
38 65 -0.0686642 0.581381
38 66 -0.115727 0.57469
38 67 -0.146401 0.568881
38 68 -0.162641 0.565119
38 69 -0.166674 0.566299
38 70 -0.15514 0.561523

39 1 -0.134608 0.565081
39 2 -0.114629 0.575098
39 3 -0.0861294 0.577398
39 4 -0.0582886 0.573955
39 5 -0.0430666 0.57226
39 6 -0.0275568 0.571132
39 7 -0.0136932 0.57557
39 8 0.0107797 0.582851
39 9 0.0706241 0.576365
39 10 0.0947342 0.581645
39 11 0.122318 0.571642
39 12 0.145923 0.565246
39 13 0.0478002 0.570546
39 14 -0.019979 0.57118
39 15 -0.0548277 0.576155
39 16 -0.0775001 0.576123
39 17 -0.100098 0.572252
39 18 -0.113164 0.571475
39 19 -0.115724 0.576999
39 20 -0.114597 0.578772
39 21 -0.112313 0.582807
39 22 -0.0889365 0.571291
39 23 -0.0509206 0.565955
39 24 -0.0642341 0.566032
39 25 -0.0728551 0.573718
39 26 -0.0375714 0.582446
39 27 0.0101711 0.577417
39 28 0.045104 0.576857
39 29 0.0735856 0.576886
39 30 0.0756365 0.580364
39 31 0.051374 0.583967
39 32 0.0511273 0.583209
39 33 0.0584169 0.575505
39 34 0.10455 0.578743
39 35 0.138747 0.572956
39 36 0.145525 0.567832
39 37 0.279336 0.550487
39 38 0.555782 0.455797
39 39 1 7.26991e-08
39 40 0.476817 0.494721
39 41 0.237836 0.555175
39 42 0.138022 0.572617
39 43 0.06924 0.57657
39 44 0.0380488 0.577607
39 45 0.0221275 0.573873
39 46 0.00881862 0.571686
39 47 -0.0105083 0.576636
39 48 -0.0457499 0.581786
39 49 -0.0645325 0.579841
39 50 -0.0772238 0.574159
39 51 -0.0788078 0.566731
39 52 -0.0959575 0.565486
39 53 -0.101108 0.569708
39 54 -0.0661702 0.580866
39 55 -0.0223177 0.585444
39 56 0.0121814 0.58313
39 57 0.0453672 0.582707
39 58 0.0667487 0.580898
39 59 0.0993541 0.58105
39 60 0.138752 0.57404
39 61 0.160432 0.565691
39 62 0.164041 0.55697
39 63 0.0913721 0.569909
39 64 -0.00539527 0.579122
39 65 -0.0784619 0.578018
39 66 -0.117603 0.571478
39 67 -0.146839 0.569965
39 68 -0.160402 0.564418
39 69 -0.166409 0.562553
39 70 -0.156301 0.557352

40 1 -0.14016 0.562662
40 2 -0.118508 0.570238
40 3 -0.0877384 0.58119
40 4 -0.0550238 0.579777
40 5 -0.0272147 0.57405
40 6 -0.0133901 0.568728
40 7 -0.000262627 0.566509
40 8 0.0356603 0.575616
40 9 0.0919286 0.575691
40 10 0.128179 0.572733
40 11 0.22326 0.556537
40 12 0.287472 0.544051
40 13 0.141379 0.567335
40 14 0.039652 0.572435
40 15 -0.0186524 0.575217
40 16 -0.0558721 0.579156
40 17 -0.0792464 0.577936
40 18 -0.0939375 0.575615
40 19 -0.105244 0.576227
40 20 -0.1184 0.577012
40 21 -0.135953 0.580171
40 22 -0.135839 0.566804
40 23 -0.0931971 0.564841
40 24 -0.0842812 0.568458
40 25 -0.0672193 0.573704
40 26 -0.00345445 0.57891
40 27 0.0731689 0.572367
40 28 0.115349 0.572782
40 29 0.117926 0.577508
40 30 0.0909557 0.580113
40 31 0.0446181 0.583288
40 32 0.036207 0.58158
40 33 0.0483953 0.577775
40 34 0.071208 0.583992
40 35 0.0525391 0.583865
40 36 0.0260803 0.577582
40 37 0.0976492 0.572384
40 38 0.2681 0.550821
40 39 0.476817 0.494721
40 40 1 7.27801e-08
40 41 0.492809 0.483254
40 42 0.280356 0.551715
40 43 0.133155 0.57318
40 44 0.0606925 0.575676
40 45 0.0120593 0.572915
40 46 -0.0253682 0.571384
40 47 -0.0600957 0.567117
40 48 -0.102528 0.566178
40 49 -0.122698 0.571035
40 50 -0.125514 0.571124
40 51 -0.119392 0.572429
40 52 -0.126987 0.569859
40 53 -0.116252 0.570207
40 54 -0.0670136 0.581605
40 55 -0.0217683 0.584914
40 56 0.0169812 0.582311
40 57 0.055832 0.585219
40 58 0.0902993 0.579033
40 59 0.145419 0.573198
40 60 0.190368 0.564439
40 61 0.174232 0.559648
40 62 0.143078 0.563093
40 63 0.0413783 0.575001
40 64 -0.0531047 0.579876
40 65 -0.11152 0.576497
40 66 -0.138849 0.573513
40 67 -0.156446 0.572937
40 68 -0.166266 0.566619
40 69 -0.168696 0.560429
40 70 -0.153629 0.560076

41 1 -0.126808 0.565645
41 2 -0.110836 0.565223
41 3 -0.0851216 0.574459
41 4 -0.0512597 0.575168
41 5 -0.0259691 0.576659
41 6 -0.00747601 0.568131
41 7 0.00809437 0.561858
41 8 0.0427236 0.564537
41 9 0.0903593 0.571245
41 10 0.140249 0.572713
41 11 0.259782 0.555454
41 12 0.417633 0.516763
41 13 0.209112 0.568195
41 14 0.0872672 0.575602
41 15 0.0213579 0.573508
41 16 -0.0218255 0.578498
41 17 -0.0456084 0.581107
41 18 -0.0611536 0.589241
41 19 -0.0761792 0.590384
41 20 -0.101058 0.583517
41 21 -0.137537 0.574223
41 22 -0.162776 0.570987
41 23 -0.116101 0.575093
41 24 -0.0818009 0.568967
41 25 -0.0459214 0.568003
41 26 0.037241 0.58321
41 27 0.121092 0.575909
41 28 0.141026 0.575958
41 29 0.109181 0.579055
41 30 0.0743091 0.579092
41 31 0.0394174 0.580325
41 32 0.0442508 0.582782
41 33 0.069289 0.580117
41 34 0.0619315 0.581227
41 35 0.000677309 0.589805
41 36 -0.0236662 0.581175
41 37 0.00834711 0.578695
41 38 0.119175 0.571648
41 39 0.237836 0.555175
41 40 0.492809 0.483254
41 41 1 7.26735e-08
41 42 0.441084 0.512995
41 43 0.202912 0.568293
41 44 0.0828087 0.573254
41 45 0.00810539 0.577174
41 46 -0.0453873 0.575085
41 47 -0.0932353 0.564921
41 48 -0.140604 0.555085
41 49 -0.160817 0.559955
41 50 -0.15997 0.57217
41 51 -0.141482 0.581869
41 52 -0.144593 0.580659
41 53 -0.117428 0.582068
41 54 -0.0550632 0.582836
41 55 -0.0182663 0.583479
41 56 0.0185554 0.578806
41 57 0.0547366 0.578925
41 58 0.0864726 0.575933
41 59 0.129933 0.575897
41 60 0.142341 0.572675
41 61 0.0948481 0.575887
41 62 0.0560029 0.576376
41 63 -0.0165868 0.577479
41 64 -0.0837027 0.579928
41 65 -0.116298 0.581537
41 66 -0.128497 0.585405
41 67 -0.1339 0.5816
41 68 -0.138054 0.573289
41 69 -0.134952 0.565237
41 70 -0.121261 0.559548

42 1 -0.137766 0.562799
42 2 -0.141618 0.565101
42 3 -0.120875 0.574935
42 4 -0.0842949 0.576866
42 5 -0.047393 0.576519
42 6 -0.0108946 0.565346
42 7 0.0118298 0.561292
42 8 0.0512144 0.564984
42 9 0.0766992 0.572767
42 10 0.0981079 0.578045
42 11 0.171722 0.573263
42 12 0.262315 0.55105
42 13 0.123038 0.57325
42 14 0.0299866 0.572643
42 15 -0.0223721 0.565968
42 16 -0.0493952 0.572548
42 17 -0.0427259 0.577338
42 18 -0.0301802 0.591649
42 19 -0.042015 0.597414
42 20 -0.059773 0.595017
42 21 -0.0923583 0.589657
42 22 -0.123839 0.581256
42 23 -0.0853688 0.579548
42 24 -0.0308208 0.567182
42 25 0.0330363 0.566733
42 26 0.134074 0.580545
42 27 0.218495 0.566156
42 28 0.157135 0.570284
42 29 0.0773582 0.577151
42 30 0.0363784 0.57926
42 31 0.00881323 0.581703
42 32 0.0155065 0.587465
42 33 0.0501384 0.585023
42 34 0.0535916 0.584384
42 35 0.00850699 0.589755
42 36 -0.00617259 0.583651
42 37 0.0095907 0.579096
42 38 0.0675333 0.578486
42 39 0.138022 0.572617
42 40 0.280356 0.551715
42 41 0.441084 0.512995
42 42 1 7.29033e-08
42 43 0.452442 0.507597
42 44 0.191135 0.567316
42 45 0.0681926 0.576263
42 46 -0.00343037 0.575286
42 47 -0.0660954 0.567082
42 48 -0.128411 0.556357
42 49 -0.147663 0.562056
42 50 -0.138564 0.571638
42 51 -0.118024 0.579895
42 52 -0.12369 0.578084
42 53 -0.102567 0.588424
42 54 -0.0555285 0.585702
42 55 -0.0326772 0.586742
42 56 0.00360662 0.582614
42 57 0.0505377 0.58093
42 58 0.104151 0.573785
42 59 0.142805 0.5758
42 60 0.115526 0.578312
42 61 0.0711991 0.575914
42 62 0.0296966 0.573616
42 63 -0.0295758 0.574916
42 64 -0.0717403 0.579071
42 65 -0.0893661 0.588684
42 66 -0.0980097 0.591835
42 67 -0.118797 0.583055
42 68 -0.140188 0.571504
42 69 -0.150868 0.559441
42 70 -0.140256 0.549704

43 1 -0.123841 0.568544
43 2 -0.150204 0.566691
43 3 -0.146796 0.569508
43 4 -0.12488 0.571952
43 5 -0.0864074 0.575086
43 6 -0.0386844 0.57252
43 7 -0.0015797 0.568135
43 8 0.0369314 0.570038
43 9 0.0640116 0.570917
43 10 0.0559065 0.575676
43 11 0.0923863 0.578632
43 12 0.129506 0.566861
43 13 0.0584864 0.572635
43 14 0.000379234 0.571233
43 15 -0.026926 0.566986
43 16 -0.0450227 0.568469
43 17 -0.0365906 0.575208
43 18 -0.0230324 0.586568
43 19 -0.0411407 0.591484
43 20 -0.0579525 0.589439
43 21 -0.0892501 0.586534
43 22 -0.105265 0.587452
43 23 -0.0473256 0.587528
43 24 0.0186412 0.579836
43 25 0.0527753 0.572512
43 26 0.131469 0.577484
43 27 0.160989 0.571341
43 28 0.0962085 0.576057
43 29 0.0402464 0.579484
43 30 0.0190513 0.579964
43 31 0.0096584 0.582047
43 32 0.0269703 0.582641
43 33 0.05782 0.581825
43 34 0.0560983 0.57796
43 35 0.020797 0.577456
43 36 0.0258 0.579265
43 37 0.0257758 0.582533
43 38 0.0448797 0.579454
43 39 0.06924 0.57657
43 40 0.133155 0.57318
43 41 0.202912 0.568293
43 42 0.452442 0.507597
43 43 1 7.25948e-08
43 44 0.473468 0.492198
43 45 0.216329 0.566791
43 46 0.091182 0.575875
43 47 -0.0133661 0.574752
43 48 -0.106516 0.560793
43 49 -0.144562 0.562246
43 50 -0.140431 0.563889
43 51 -0.126514 0.56766
43 52 -0.126716 0.573415
43 53 -0.100044 0.584388
43 54 -0.0529108 0.581636
43 55 -0.0279647 0.58402
43 56 0.021047 0.580369
43 57 0.0977604 0.572792
43 58 0.143635 0.566134
43 59 0.120363 0.567692
43 60 0.0561792 0.572797
43 61 0.0380116 0.573297
43 62 0.0099982 0.573628
43 63 -0.0215408 0.574804
43 64 -0.0415555 0.578899
43 65 -0.0588443 0.582066
43 66 -0.0760627 0.582034
43 67 -0.110441 0.575786
43 68 -0.142511 0.566121
43 69 -0.158179 0.557687
43 70 -0.145079 0.555517

44 1 -0.0903832 0.571581
44 2 -0.127542 0.567848
44 3 -0.146446 0.570022
44 4 -0.147209 0.574017
44 5 -0.118547 0.577327
44 6 -0.0753969 0.576457
44 7 -0.033443 0.570646
44 8 0.0093373 0.571776
44 9 0.0373709 0.571675
44 10 0.0189576 0.572402
44 11 0.0363868 0.575986
44 12 0.0523109 0.572684
44 13 0.0119913 0.574694
44 14 -0.0202194 0.573673
44 15 -0.0325717 0.568619
44 16 -0.0449688 0.567212
44 17 -0.0474709 0.569101
44 18 -0.0474395 0.575144
44 19 -0.0575807 0.578808
44 20 -0.0774432 0.582061
44 21 -0.100423 0.584738
44 22 -0.0887376 0.587805
44 23 -0.0170152 0.588396
44 24 0.0499969 0.583202
44 25 0.0364989 0.581062
44 26 0.073246 0.579413
44 27 0.0747956 0.575361
44 28 0.0399654 0.578634
44 29 0.0140326 0.580372
44 30 0.0029562 0.580897
44 31 0.00767413 0.582334
44 32 0.023854 0.57757
44 33 0.042375 0.575123
44 34 0.0423793 0.574846
44 35 0.0193935 0.572545
44 36 0.0401739 0.57809
44 37 0.0402325 0.580321
44 38 0.0404249 0.577214
44 39 0.0380488 0.577607
44 40 0.0606925 0.575676
44 41 0.0828087 0.573254
44 42 0.191135 0.567316
44 43 0.473468 0.492198
44 44 1 7.32537e-08
44 45 0.496727 0.483174
44 46 0.238388 0.563887
44 47 0.0692858 0.57669
44 48 -0.0565885 0.572262
44 49 -0.123982 0.569129
44 50 -0.136377 0.566532
44 51 -0.126958 0.563892
44 52 -0.131366 0.565309
44 53 -0.095328 0.576779
44 54 -0.0435433 0.581347
44 55 0.00810381 0.57866
44 56 0.0800568 0.575017
44 57 0.139732 0.568179
44 58 0.130587 0.560787
44 59 0.0810512 0.569341
44 60 0.0145983 0.573994
44 61 0.00895845 0.576172
44 62 0.000807161 0.575186
44 63 -0.00657212 0.577925
44 64 -0.0152333 0.579076
44 65 -0.035953 0.57853
44 66 -0.0650984 0.574932
44 67 -0.103714 0.566661
44 68 -0.137612 0.558416
44 69 -0.155921 0.553622
44 70 -0.136792 0.557807

45 1 -0.0575103 0.575701
45 2 -0.0951387 0.567151
45 3 -0.130329 0.567973
45 4 -0.149627 0.572545
45 5 -0.146787 0.576719
45 6 -0.113634 0.5771
45 7 -0.0717902 0.574007
45 8 -0.0282779 0.569336
45 9 0.00079832 0.571192
45 10 -0.0235027 0.570532
45 11 -0.00801858 0.576182
45 12 0.00546905 0.57645
45 13 -0.0128416 0.579306
45 14 -0.0297921 0.575653
45 15 -0.0312117 0.571743
45 16 -0.0483797 0.566813
45 17 -0.0598662 0.566434
45 18 -0.0663054 0.57025
45 19 -0.0696975 0.578919
45 20 -0.0905666 0.576369
45 21 -0.11018 0.580195
45 22 -0.081605 0.588274
45 23 -0.0116957 0.591189
45 24 0.0445963 0.584484
45 25 0.0248076 0.583986
45 26 0.0469851 0.576163
45 27 0.0177244 0.575954
45 28 -0.0033437 0.581775
45 29 -0.0104987 0.581596
45 30 -0.00957379 0.581728
45 31 -0.00184281 0.577964
45 32 0.011607 0.576328
45 33 0.0163422 0.575847
45 34 0.015713 0.572071
45 35 0.00899293 0.570326
45 36 0.0350057 0.5779
45 37 0.0447779 0.578504
45 38 0.0372388 0.575094
45 39 0.0221275 0.573873
45 40 0.0120593 0.572915
45 41 0.00810539 0.577174
45 42 0.0681926 0.576263
45 43 0.216329 0.566791
45 44 0.496727 0.483174
45 45 1 7.30323e-08
45 46 0.526969 0.47112
45 47 0.206893 0.566036
45 48 0.0168943 0.573952
45 49 -0.0882798 0.571884
45 50 -0.118626 0.56881
45 51 -0.123766 0.566652
45 52 -0.124269 0.568053
45 53 -0.0807296 0.575945
45 54 -0.010989 0.579281
45 55 0.0722223 0.573958
45 56 0.133958 0.566201
45 57 0.137553 0.557938
45 58 0.116573 0.558505
45 59 0.0572024 0.568103
45 60 -0.0152998 0.572718
45 61 -0.0158775 0.575663
45 62 0.000824274 0.579518
45 63 0.0049806 0.579165
45 64 -0.00164773 0.576955
45 65 -0.0206696 0.5754
45 66 -0.0533637 0.571962
45 67 -0.0905858 0.565024
45 68 -0.124318 0.558965
45 69 -0.13767 0.555287
45 70 -0.11386 0.563845

46 1 -0.011724 0.578914
46 2 -0.0503236 0.569597
46 3 -0.0983029 0.567863
46 4 -0.13386 0.572419
46 5 -0.149138 0.579014
46 6 -0.133302 0.57908
46 7 -0.100315 0.575959
46 8 -0.0649458 0.56367
46 9 -0.0354177 0.569601
46 10 -0.0527311 0.570063
46 11 -0.0399559 0.577078
46 12 -0.0259345 0.578722
46 13 -0.0295186 0.586214
46 14 -0.0305142 0.582075
46 15 -0.0292 0.576669
46 16 -0.0533029 0.568292
46 17 -0.0701788 0.566206
46 18 -0.0824717 0.570038
46 19 -0.0786396 0.573523
46 20 -0.102328 0.573253
46 21 -0.110715 0.573579
46 22 -0.0745746 0.588851
46 23 -0.0248935 0.593757
46 24 -0.0038376 0.583034
46 25 -0.0137536 0.583494
46 26 0.018314 0.578464
46 27 -0.0256741 0.579919
46 28 -0.0364978 0.586225
46 29 -0.0347898 0.582657
46 30 -0.0273423 0.581016
46 31 -0.0171186 0.577988
46 32 -0.0130926 0.574701
46 33 -0.0155669 0.572717
46 34 -0.0108326 0.569516
46 35 -0.00571164 0.570317
46 36 0.0227056 0.578895
46 37 0.0361928 0.57975
46 38 0.0257603 0.574663
46 39 0.00881862 0.571686
46 40 -0.0253682 0.571384
46 41 -0.0453873 0.575085
46 42 -0.00343037 0.575286
46 43 0.091182 0.575875
46 44 0.238388 0.563887
46 45 0.526969 0.47112
46 46 1 7.30189e-08
46 47 0.475128 0.490231
46 48 0.165494 0.564955
46 49 0.00185902 0.577079
46 50 -0.0534824 0.576903
46 51 -0.0839824 0.573469
46 52 -0.0846786 0.573583
46 53 -0.0457562 0.578177
46 54 0.0360144 0.576772
46 55 0.0805023 0.568188
46 56 0.119928 0.5589
46 57 0.126977 0.555923
46 58 0.101699 0.56048
46 59 0.0312424 0.572712
46 60 -0.0377368 0.575819
46 61 -0.0238866 0.579515
46 62 0.00555157 0.581096
46 63 0.0181471 0.580868
46 64 0.011474 0.579407
46 65 -0.00698023 0.5743
46 66 -0.0394171 0.571571
46 67 -0.0711713 0.56516
46 68 -0.0988182 0.557635
46 69 -0.104458 0.558121
46 70 -0.078667 0.567851

47 1 0.0306533 0.585155
47 2 -0.000765152 0.579801
47 3 -0.057128 0.568299
47 4 -0.103539 0.566087
47 5 -0.130885 0.575964
47 6 -0.134243 0.583424
47 7 -0.121095 0.586887
47 8 -0.101888 0.574715
47 9 -0.082166 0.571476
47 10 -0.0902904 0.574515
47 11 -0.0793196 0.576456
47 12 -0.0639029 0.575142
47 13 -0.0611643 0.581495
47 14 -0.0517062 0.585693
47 15 -0.0473969 0.58432
47 16 -0.0724052 0.570625
47 17 -0.0882773 0.558854
47 18 -0.0900047 0.559512
47 19 -0.0757066 0.565401
47 20 -0.0920961 0.572844
47 21 -0.0944062 0.570515
47 22 -0.0515445 0.579246
47 23 -0.0416366 0.578094
47 24 -0.0638934 0.575097
47 25 -0.0475208 0.586787
47 26 0.00518949 0.588573
47 27 -0.0475581 0.59197
47 28 -0.0505504 0.585535
47 29 -0.0526582 0.575443
47 30 -0.0484903 0.574337
47 31 -0.0485916 0.574957
47 32 -0.0528042 0.569165
47 33 -0.0629776 0.561791
47 34 -0.0504659 0.564288
47 35 -0.0206055 0.568358
47 36 -0.00110788 0.573105
47 37 0.0139463 0.579696
47 38 0.00218647 0.57796
47 39 -0.0105083 0.576636
47 40 -0.0600957 0.567117
47 41 -0.0932353 0.564921
47 42 -0.0660954 0.567082
47 43 -0.0133661 0.574752
47 44 0.0692858 0.57669
47 45 0.206893 0.566036
47 46 0.475128 0.490231
47 47 1 7.29812e-08
47 48 0.445127 0.515692
47 49 0.159334 0.578457
47 50 0.0595904 0.581279
47 51 -0.00540934 0.571992
47 52 -0.00543165 0.572142
47 53 0.0238395 0.572503
47 54 0.0750063 0.570694
47 55 0.0771772 0.564234
47 56 0.0919949 0.562413
47 57 0.0995791 0.561071
47 58 0.0651492 0.572889
47 59 -0.0053596 0.584181
47 60 -0.0589542 0.58553
47 61 -0.0357811 0.585191
47 62 0.00598061 0.578212
47 63 0.0264556 0.581058
47 64 0.0294557 0.583462
47 65 0.0151277 0.573549
47 66 -0.00726592 0.56446
47 67 -0.0346272 0.55862
47 68 -0.0514256 0.56177
47 69 -0.0489541 0.56738
47 70 -0.0283028 0.574771

48 1 0.0674422 0.579279
48 2 0.0336481 0.584512
48 3 -0.0237584 0.574973
48 4 -0.0731403 0.568325
48 5 -0.103135 0.574019
48 6 -0.113963 0.58319
48 7 -0.109554 0.589617
48 8 -0.108145 0.584613
48 9 -0.10839 0.572066
48 10 -0.117058 0.576648
48 11 -0.126951 0.568907
48 12 -0.125196 0.569319
48 13 -0.108061 0.573889
48 14 -0.0933494 0.583122
48 15 -0.0884998 0.590452
48 16 -0.0974954 0.580012
48 17 -0.102032 0.561693
48 18 -0.0974689 0.551689
48 19 -0.0807688 0.549728
48 20 -0.0654222 0.564327
48 21 -0.0126311 0.570346
48 22 0.0717214 0.562481
48 23 0.0403715 0.557944
48 24 -0.0230116 0.570246
48 25 -0.0320094 0.591418
48 26 -0.0417763 0.586828
48 27 -0.0859984 0.588416
48 28 -0.0783721 0.577357
48 29 -0.0811858 0.569681
48 30 -0.0794305 0.571143
48 31 -0.0796575 0.575188
48 32 -0.086539 0.565376
48 33 -0.0946352 0.554325
48 34 -0.0719282 0.565337
48 35 -0.0285951 0.571486
48 36 -0.0137817 0.570963
48 37 -0.00122921 0.572461
48 38 -0.0266039 0.578411
48 39 -0.0457499 0.581786
48 40 -0.102528 0.566178
48 41 -0.140604 0.555085
48 42 -0.128411 0.556357
48 43 -0.106516 0.560793
48 44 -0.0565885 0.572262
48 45 0.0168943 0.573952
48 46 0.165494 0.564955
48 47 0.445127 0.515692
48 48 1 7.3042e-08
48 49 0.455022 0.519951
48 50 0.250358 0.566374
48 51 0.12439 0.566364
48 52 0.122145 0.559322
48 53 0.116453 0.552122
48 54 0.0651206 0.563529
48 55 0.0357889 0.563983
48 56 0.0294317 0.568781
48 57 0.019725 0.576952
48 58 -0.0193786 0.586972
48 59 -0.0725601 0.59092
48 60 -0.0975305 0.585518
48 61 -0.0586406 0.586211
48 62 -0.0104124 0.577204
48 63 0.0273761 0.581171
48 64 0.045436 0.583868
48 65 0.0458704 0.573083
48 66 0.038775 0.562394
48 67 0.017717 0.560064
48 68 0.00857973 0.568148
48 69 0.0114566 0.574029
48 70 0.0225098 0.583294

49 1 0.0802564 0.57212
49 2 0.0449868 0.577389
49 3 -0.00568664 0.575864
49 4 -0.0437578 0.573867
49 5 -0.0691327 0.574758
49 6 -0.0809151 0.580635
49 7 -0.0777308 0.581197
49 8 -0.0875701 0.576645
49 9 -0.104378 0.569109
49 10 -0.124445 0.57314
49 11 -0.155663 0.565126
49 12 -0.166027 0.566143
49 13 -0.13812 0.572164
49 14 -0.115321 0.578469
49 15 -0.116507 0.584864
49 16 -0.114986 0.579468
49 17 -0.106105 0.567182
49 18 -0.0871983 0.55861
49 19 -0.0591654 0.558948
49 20 -0.0196666 0.567405
49 21 0.0690839 0.571367
49 22 0.225721 0.548327
49 23 0.155392 0.556068
49 24 0.00780372 0.569326
49 25 -0.0407596 0.584911
49 26 -0.0852753 0.581645
49 27 -0.111735 0.57972
49 28 -0.0999908 0.575182
49 29 -0.0959238 0.573179
49 30 -0.0950298 0.572694
49 31 -0.0927098 0.573725
49 32 -0.0992372 0.566833
49 33 -0.0993383 0.559489
49 34 -0.07423 0.568554
49 35 -0.0217695 0.579496
49 36 -0.0122764 0.573068
49 37 -0.00652102 0.570348
49 38 -0.0392977 0.576279
49 39 -0.0645325 0.579841
49 40 -0.122698 0.571035
49 41 -0.160817 0.559955
49 42 -0.147663 0.562056
49 43 -0.144562 0.562246
49 44 -0.123982 0.569129
49 45 -0.0882798 0.571884
49 46 0.00185902 0.577079
49 47 0.159334 0.578457
49 48 0.455022 0.519951
49 49 1 7.26401e-08
49 50 0.516826 0.4813
49 51 0.300157 0.543176
49 52 0.248437 0.54314
49 53 0.156909 0.549898
49 54 0.0151297 0.572701
49 55 -0.0409956 0.567684
49 56 -0.073486 0.568733
49 57 -0.0820884 0.575677
49 58 -0.0976114 0.584675
49 59 -0.119406 0.585191
49 60 -0.119644 0.580845
49 61 -0.0699271 0.581533
49 62 -0.0176325 0.577518
49 63 0.0320151 0.581692
49 64 0.0627484 0.582278
49 65 0.0712734 0.577883
49 66 0.0691436 0.567462
49 67 0.0603346 0.566734
49 68 0.0514562 0.570392
49 69 0.0518328 0.571432
49 70 0.0529064 0.57651

50 1 0.0800189 0.572783
50 2 0.0446335 0.574954
50 3 0.00417943 0.573482
50 4 -0.0251462 0.575114
50 5 -0.0414936 0.575286
50 6 -0.0475804 0.57531
50 7 -0.0459752 0.576116
50 8 -0.0639742 0.569882
50 9 -0.0951832 0.569763
50 10 -0.118414 0.579276
50 11 -0.160481 0.570567
50 12 -0.173479 0.573588
50 13 -0.141389 0.581385
50 14 -0.120416 0.578601
50 15 -0.123682 0.57986
50 16 -0.115359 0.581953
50 17 -0.0982904 0.576726
50 18 -0.0690975 0.574178
50 19 -0.0220519 0.568651
50 20 0.0395039 0.572675
50 21 0.151812 0.555641
50 22 0.264839 0.53999
50 23 0.138495 0.560627
50 24 -0.00331388 0.565893
50 25 -0.0524833 0.574227
50 26 -0.0846757 0.58185
50 27 -0.10202 0.582846
50 28 -0.0979033 0.577096
50 29 -0.100938 0.575533
50 30 -0.102021 0.572305
50 31 -0.100614 0.573809
50 32 -0.108867 0.570323
50 33 -0.101592 0.56447
50 34 -0.0715153 0.571992
50 35 -0.0169133 0.585922
50 36 -0.0203533 0.576087
50 37 -0.0225736 0.572404
50 38 -0.0543537 0.57412
50 39 -0.0772238 0.574159
50 40 -0.125514 0.571124
50 41 -0.15997 0.57217
50 42 -0.138564 0.571638
50 43 -0.140431 0.563889
50 44 -0.136377 0.566532
50 45 -0.118626 0.56881
50 46 -0.0534824 0.576903
50 47 0.0595904 0.581279
50 48 0.250358 0.566374
50 49 0.516826 0.4813
50 50 1 7.30684e-08
50 51 0.495099 0.49412
50 52 0.328925 0.54279
50 53 0.120203 0.564286
50 54 -0.0414997 0.573355
50 55 -0.0914716 0.567825
50 56 -0.13109 0.564131
50 57 -0.128812 0.571793
50 58 -0.128823 0.579251
50 59 -0.129962 0.584638
50 60 -0.115916 0.584673
50 61 -0.0730081 0.589767
50 62 -0.0251451 0.579048
50 63 0.0293782 0.581141
50 64 0.0646817 0.584527
50 65 0.0852797 0.582658
50 66 0.0877737 0.580379
50 67 0.0867198 0.577725
50 68 0.0811789 0.575643
50 69 0.076042 0.571702
50 70 0.0688223 0.573591

51 1 0.0700528 0.575645
51 2 0.0478391 0.5688
51 3 0.0243561 0.572386
51 4 0.00656208 0.573366
51 5 -0.011036 0.575718
51 6 -0.0230027 0.574021
51 7 -0.0318552 0.570664
51 8 -0.0605054 0.566839
51 9 -0.0999552 0.574412
51 10 -0.10789 0.581987
51 11 -0.145227 0.574907
51 12 -0.15736 0.580938
51 13 -0.118277 0.589662
51 14 -0.0907435 0.585351
51 15 -0.103044 0.57843
51 16 -0.0943643 0.58718
51 17 -0.0707778 0.588328
51 18 -0.0380229 0.587312
51 19 0.00267286 0.576327
51 20 0.0587822 0.567574
51 21 0.137363 0.547069
51 22 0.158679 0.554134
51 23 0.0333438 0.573118
51 24 -0.0550181 0.570443
51 25 -0.0562497 0.568382
51 26 -0.0567861 0.574666
51 27 -0.0705922 0.580639
51 28 -0.0750539 0.578018
51 29 -0.0897898 0.577168
51 30 -0.102947 0.570153
51 31 -0.108029 0.568082
51 32 -0.118258 0.571341
51 33 -0.113739 0.572693
51 34 -0.0849166 0.574946
51 35 -0.0381946 0.590934
51 36 -0.0427167 0.578328
51 37 -0.0447679 0.568923
51 38 -0.0691291 0.570381
51 39 -0.0788078 0.566731
51 40 -0.119392 0.572429
51 41 -0.141482 0.581869
51 42 -0.118024 0.579895
51 43 -0.126514 0.56766
51 44 -0.126958 0.563892
51 45 -0.123766 0.566652
51 46 -0.0839824 0.573469
51 47 -0.00540934 0.571992
51 48 0.12439 0.566364
51 49 0.300157 0.543176
51 50 0.495099 0.49412
51 51 1 7.2787e-08
51 52 0.525934 0.489144
51 53 0.221804 0.56736
51 54 0.0405413 0.579078
51 55 -0.0554677 0.571918
51 56 -0.117122 0.567561
51 57 -0.125748 0.572298
51 58 -0.12574 0.576944
51 59 -0.119674 0.580403
51 60 -0.100151 0.585798
51 61 -0.0631865 0.592964
51 62 -0.0299984 0.586807
51 63 0.0138394 0.581006
51 64 0.0464335 0.58291
51 65 0.0700842 0.586081
51 66 0.0804621 0.588719
51 67 0.0896811 0.590184
51 68 0.0915479 0.585253
51 69 0.090712 0.57824
51 70 0.0807898 0.5793

52 1 0.0728081 0.577558
52 2 0.0535881 0.568474
52 3 0.031589 0.570985
52 4 0.0086127 0.57162
52 5 -0.0118183 0.572064
52 6 -0.0294851 0.573343
52 7 -0.0478586 0.570353
52 8 -0.0817502 0.566804
52 9 -0.121878 0.577467
52 10 -0.112854 0.581057
52 11 -0.142508 0.5783
52 12 -0.158313 0.57756
52 13 -0.113555 0.584852
52 14 -0.0782882 0.583423
52 15 -0.0878683 0.575122
52 16 -0.0775364 0.580721
52 17 -0.0507668 0.587801
52 18 -0.0102734 0.594571
52 19 0.0344812 0.587008
52 20 0.0775857 0.577811
52 21 0.128791 0.558703
52 22 0.114455 0.570454
52 23 -0.00755877 0.583791
52 24 -0.0624551 0.574756
52 25 -0.0308555 0.564057
52 26 -0.0206558 0.573084
52 27 -0.0574642 0.579461
52 28 -0.0726168 0.578587
52 29 -0.0976382 0.574065
52 30 -0.112963 0.567887
52 31 -0.11962 0.564338
52 32 -0.136506 0.570873
52 33 -0.136822 0.576291
52 34 -0.111882 0.576587
52 35 -0.0665794 0.58517
52 36 -0.0776877 0.578828
52 37 -0.0733665 0.576392
52 38 -0.093816 0.571467
52 39 -0.0959575 0.565486
52 40 -0.126987 0.569859
52 41 -0.144593 0.580659
52 42 -0.12369 0.578084
52 43 -0.126716 0.573415
52 44 -0.131366 0.565309
52 45 -0.124269 0.568053
52 46 -0.0846786 0.573583
52 47 -0.00543165 0.572142
52 48 0.122145 0.559322
52 49 0.248437 0.54314
52 50 0.328925 0.54279
52 51 0.525934 0.489144
52 52 1 7.28452e-08
52 53 0.443018 0.524087
52 54 0.16568 0.577932
52 55 0.00582837 0.581953
52 56 -0.0693675 0.577548
52 57 -0.0957989 0.572208
52 58 -0.109857 0.571806
52 59 -0.11098 0.573643
52 60 -0.0983706 0.580671
52 61 -0.0662671 0.584482
52 62 -0.0446787 0.582775
52 63 -0.00780995 0.576229
52 64 0.0221726 0.576806
52 65 0.0494518 0.584352
52 66 0.070058 0.590593
52 67 0.0866346 0.592028
52 68 0.0941331 0.588524
52 69 0.102268 0.582122
52 70 0.0903135 0.576999

53 1 0.047621 0.578952
53 2 0.036827 0.573093
53 3 0.0225454 0.574838
53 4 0.00176865 0.57553
53 5 -0.0177172 0.574434
53 6 -0.0438876 0.567799
53 7 -0.0699887 0.565918
53 8 -0.103732 0.563039
53 9 -0.141816 0.571199
53 10 -0.11212 0.58146
53 11 -0.117852 0.584088
53 12 -0.121123 0.576269
53 13 -0.0690445 0.578175
53 14 -0.0252891 0.576925
53 15 -0.0352103 0.56482
53 16 -0.0334325 0.567912
53 17 -0.0133857 0.5805
53 18 0.0174984 0.598139
53 19 0.0531902 0.604287
53 20 0.0690435 0.598387
53 21 0.0505095 0.584321
53 22 0.0252105 0.591792
53 23 -0.0555364 0.591816
53 24 -0.0510483 0.577228
53 25 0.011238 0.559604
53 26 0.0499036 0.574006
53 27 -0.0170734 0.577405
53 28 -0.0428958 0.57795
53 29 -0.0740988 0.575297
53 30 -0.0886187 0.571587
53 31 -0.108043 0.571807
53 32 -0.127917 0.584041
53 33 -0.14543 0.582897
53 34 -0.137263 0.575784
53 35 -0.105325 0.578673
53 36 -0.112487 0.579068
53 37 -0.102928 0.584947
53 38 -0.115203 0.575584
53 39 -0.101108 0.569708
53 40 -0.116252 0.570207
53 41 -0.117428 0.582068
53 42 -0.102567 0.588424
53 43 -0.100044 0.584388
53 44 -0.095328 0.576779
53 45 -0.0807296 0.575945
53 46 -0.0457562 0.578177
53 47 0.0238395 0.572503
53 48 0.116453 0.552122
53 49 0.156909 0.549898
53 50 0.120203 0.564286
53 51 0.221804 0.56736
53 52 0.443018 0.524087
53 53 1 7.29232e-08
53 54 0.400003 0.530003
53 55 0.127176 0.589222
53 56 0.0267131 0.584694
53 57 -0.0240713 0.573576
53 58 -0.0626372 0.569507
53 59 -0.0870999 0.571583
53 60 -0.0864091 0.577721
53 61 -0.0707484 0.576984
53 62 -0.0592007 0.573351
53 63 -0.0422948 0.570168
53 64 -0.0150447 0.578441
53 65 0.00858444 0.586869
53 66 0.0319853 0.593365
53 67 0.0562635 0.589898
53 68 0.0718049 0.581965
53 69 0.0846636 0.576669
53 70 0.0796624 0.564551

54 1 0.0120264 0.573132
54 2 -0.00144035 0.573592
54 3 -0.0206121 0.578433
54 4 -0.0425551 0.580392
54 5 -0.0646295 0.575673
54 6 -0.0830738 0.568944
54 7 -0.0936415 0.564594
54 8 -0.10481 0.565953
54 9 -0.100497 0.571358
54 10 -0.0747337 0.577797
54 11 -0.0502713 0.583178
54 12 -0.0332464 0.578484
54 13 0.0657495 0.577101
54 14 0.140316 0.574394
54 15 0.0826886 0.573382
54 16 0.00781702 0.57408
54 17 -0.0268778 0.575663
54 18 -0.0418045 0.584318
54 19 -0.030924 0.591688
54 20 -0.0199321 0.591656
54 21 -0.038851 0.587884
54 22 -0.0761826 0.583454
54 23 -0.0953846 0.5769
54 24 -0.0528219 0.567348
54 25 0.0116008 0.57069
54 26 0.0699712 0.577746
54 27 0.000344104 0.574716
54 28 -0.0329023 0.577622
54 29 -0.0524482 0.578187
54 30 -0.045618 0.579717
54 31 -0.0435849 0.582326
54 32 -0.057016 0.583544
54 33 -0.0785537 0.580934
54 34 -0.0933867 0.57904
54 35 -0.0877761 0.57965
54 36 -0.0828966 0.577794
54 37 -0.069807 0.577444
54 38 -0.0746331 0.580111
54 39 -0.0661702 0.580866
54 40 -0.0670136 0.581605
54 41 -0.0550632 0.582836
54 42 -0.0555285 0.585702
54 43 -0.0529108 0.581636
54 44 -0.0435433 0.581347
54 45 -0.010989 0.579281
54 46 0.0360144 0.576772
54 47 0.0750063 0.570694
54 48 0.0651206 0.563529
54 49 0.0151297 0.572701
54 50 -0.0414997 0.573355
54 51 0.0405413 0.579078
54 52 0.16568 0.577932
54 53 0.400003 0.530003
54 54 1 7.28058e-08
54 55 0.425366 0.516011
54 56 0.187664 0.566063
54 57 0.0697074 0.575189
54 58 0.00210106 0.575599
54 59 -0.0446594 0.578295
54 60 -0.0668031 0.575125
54 61 -0.0631022 0.570459
54 62 -0.0541647 0.567845
54 63 -0.0469805 0.573266
54 64 -0.0411319 0.580286
54 65 -0.0320797 0.583074
54 66 -0.0258918 0.584048
54 67 -0.0172027 0.58213
54 68 -0.00449729 0.574538
54 69 0.012467 0.567494
54 70 0.0205261 0.561376

55 1 0.00592323 0.57178
55 2 0.00353655 0.574533
55 3 -0.0255792 0.578141
55 4 -0.0582878 0.578691
55 5 -0.0901489 0.570545
55 6 -0.108774 0.563014
55 7 -0.116031 0.561257
55 8 -0.106125 0.56987
55 9 -0.0843943 0.575088
55 10 -0.0597501 0.5798
55 11 -0.00902547 0.583524
55 12 0.0231443 0.577082
55 13 0.0977315 0.571284
55 14 0.109948 0.566743
55 15 0.054509 0.566627
55 16 -0.00561211 0.573772
55 17 -0.0427004 0.577818
55 18 -0.0706812 0.587387
55 19 -0.0696123 0.593922
55 20 -0.0631303 0.594743
55 21 -0.0822261 0.590272
55 22 -0.112642 0.58102
55 23 -0.0955646 0.574527
55 24 -0.0724844 0.566958
55 25 -0.030534 0.565872
55 26 0.00853784 0.581628
55 27 -0.0258596 0.571473
55 28 -0.0431554 0.570366
55 29 -0.0453253 0.575778
55 30 -0.0236506 0.578264
55 31 -0.00901375 0.582219
55 32 -0.020642 0.587263
55 33 -0.0529473 0.587038
55 34 -0.0711662 0.585489
55 35 -0.0718144 0.582657
55 36 -0.0557871 0.580061
55 37 -0.0316661 0.581742
55 38 -0.0325033 0.580979
55 39 -0.0223177 0.585444
55 40 -0.0217683 0.584914
55 41 -0.0182663 0.583479
55 42 -0.0326772 0.586742
55 43 -0.0279647 0.58402
55 44 0.00810381 0.57866
55 45 0.0722223 0.573958
55 46 0.0805023 0.568188
55 47 0.0771772 0.564234
55 48 0.0357889 0.563983
55 49 -0.0409956 0.567684
55 50 -0.0914716 0.567825
55 51 -0.0554677 0.571918
55 52 0.00582837 0.581953
55 53 0.127176 0.589222
55 54 0.425366 0.516011
55 55 1 7.26938e-08
55 56 0.493901 0.484002
55 57 0.230334 0.558188
55 58 0.0988652 0.573275
55 59 0.0135138 0.578753
55 60 -0.036363 0.575295
55 61 -0.0349235 0.570386
55 62 -0.0270275 0.567217
55 63 -0.0283716 0.570371
55 64 -0.0402105 0.577241
55 65 -0.0520134 0.584357
55 66 -0.0621933 0.585791
55 67 -0.0592229 0.584429
55 68 -0.0522367 0.577453
55 69 -0.0339272 0.570826
55 70 -0.0101216 0.561256

56 1 -0.0144883 0.574941
56 2 -0.0156933 0.579589
56 3 -0.0459491 0.579583
56 4 -0.082801 0.574693
56 5 -0.113133 0.566276
56 6 -0.126107 0.562905
56 7 -0.124979 0.566068
56 8 -0.100777 0.574698
56 9 -0.0602472 0.577918
56 10 -0.0339411 0.581342
56 11 0.0398554 0.577613
56 12 0.0823489 0.574779
56 13 0.0975103 0.56828
56 14 0.0716132 0.567928
56 15 0.0313743 0.572615
56 16 -0.0204137 0.57757
56 17 -0.0538318 0.579447
56 18 -0.0826302 0.582737
56 19 -0.0884699 0.583455
56 20 -0.102164 0.580759
56 21 -0.136065 0.57577
56 22 -0.157732 0.567523
56 23 -0.110919 0.570468
56 24 -0.0873034 0.570431
56 25 -0.0606823 0.566226
56 26 -0.0163623 0.577526
56 27 -0.0306466 0.571345
56 28 -0.0289611 0.571008
56 29 -0.0235527 0.574639
56 30 -0.00222149 0.575447
56 31 0.00849176 0.578581
56 32 0.00112801 0.583935
56 33 -0.0300597 0.586498
56 34 -0.0511189 0.583439
56 35 -0.0592116 0.578674
56 36 -0.0396049 0.577932
56 37 -0.00696725 0.579258
56 38 0.00240853 0.581234
56 39 0.0121814 0.58313
56 40 0.0169812 0.582311
56 41 0.0185554 0.578806
56 42 0.00360662 0.582614
56 43 0.021047 0.580369
56 44 0.0800568 0.575017
56 45 0.133958 0.566201
56 46 0.119928 0.5589
56 47 0.0919949 0.562413
56 48 0.0294317 0.568781
56 49 -0.073486 0.568733
56 50 -0.13109 0.564131
56 51 -0.117122 0.567561
56 52 -0.0693675 0.577548
56 53 0.0267131 0.584694
56 54 0.187664 0.566063
56 55 0.493901 0.484002
56 56 1 7.31251e-08
56 57 0.517915 0.466434
56 58 0.252483 0.551355
56 59 0.0949332 0.572126
56 60 0.00556295 0.573967
56 61 -0.00489342 0.571735
56 62 -0.00123522 0.570732
56 63 -0.0210244 0.571861
56 64 -0.0491368 0.574172
56 65 -0.0768605 0.577801
56 66 -0.0985597 0.577272
56 67 -0.109546 0.579517
56 68 -0.106163 0.578931
56 69 -0.0876149 0.575537
56 70 -0.0544351 0.571269

57 1 -0.0381188 0.570163
57 2 -0.0400197 0.580254
57 3 -0.0649865 0.580433
57 4 -0.0910303 0.573961
57 5 -0.111892 0.566276
57 6 -0.118125 0.565082
57 7 -0.109744 0.567989
57 8 -0.0744868 0.58322
57 9 -0.0227953 0.582832
57 10 0.00847405 0.582861
57 11 0.100208 0.572689
57 12 0.132463 0.572457
57 13 0.0796947 0.570417
57 14 0.0347809 0.572796
57 15 0.00434988 0.579647
57 16 -0.0374234 0.58668
57 17 -0.067031 0.585656
57 18 -0.0894455 0.581439
57 19 -0.098036 0.576182
57 20 -0.121168 0.572716
57 21 -0.160259 0.568568
57 22 -0.17062 0.555396
57 23 -0.112195 0.559149
57 24 -0.090937 0.564886
57 25 -0.0766997 0.565643
57 26 -0.0206417 0.578499
57 27 -0.0167998 0.570333
57 28 -0.00528055 0.566722
57 29 -0.00128395 0.573735
57 30 0.0101256 0.575678
57 31 0.0120718 0.579153
57 32 0.00615778 0.580738
57 33 -0.00781765 0.58087
57 34 -0.0252374 0.587381
57 35 -0.038121 0.586548
57 36 -0.0223229 0.575885
57 37 0.00973163 0.572031
57 38 0.0276292 0.579257
57 39 0.0453672 0.582707
57 40 0.055832 0.585219
57 41 0.0547366 0.578925
57 42 0.0505377 0.58093
57 43 0.0977604 0.572792
57 44 0.139732 0.568179
57 45 0.137553 0.557938
57 46 0.126977 0.555923
57 47 0.0995791 0.561071
57 48 0.019725 0.576952
57 49 -0.0820884 0.575677
57 50 -0.128812 0.571793
57 51 -0.125748 0.572298
57 52 -0.0957989 0.572208
57 53 -0.0240713 0.573576
57 54 0.0697074 0.575189
57 55 0.230334 0.558188
57 56 0.517915 0.466434
57 57 1 7.30181e-08
57 58 0.516084 0.472902
57 59 0.229188 0.560632
57 60 0.0791267 0.576456
57 61 0.0385385 0.574908
57 62 0.0277724 0.572114
57 63 -0.00862204 0.574559
57 64 -0.0510716 0.575162
57 65 -0.0909978 0.578001
57 66 -0.120938 0.57829
57 67 -0.145793 0.579561
57 68 -0.1528 0.578285
57 69 -0.13784 0.576809
57 70 -0.100499 0.573314

58 1 -0.0661544 0.569498
58 2 -0.0672954 0.579185
58 3 -0.0770316 0.578418
58 4 -0.0808671 0.572798
58 5 -0.0826706 0.568833
58 6 -0.0771157 0.569428
58 7 -0.0634042 0.574423
58 8 -0.0209117 0.58566
58 9 0.0295906 0.582617
58 10 0.067475 0.586049
58 11 0.162619 0.567511
58 12 0.159571 0.568974
58 13 0.0738328 0.57483
58 14 0.0177317 0.578488
58 15 -0.0104594 0.585898
58 16 -0.0423861 0.589773
58 17 -0.0681991 0.582168
58 18 -0.0826682 0.575031
58 19 -0.0950566 0.57009
58 20 -0.12387 0.568472
58 21 -0.160476 0.563626
58 22 -0.1624 0.551356
58 23 -0.104734 0.555728
58 24 -0.0813094 0.562749
58 25 -0.0686738 0.569887
58 26 -0.0113904 0.580559
58 27 0.0104906 0.574964
58 28 0.023476 0.568674
58 29 0.024166 0.568419
58 30 0.0201981 0.571117
58 31 0.0179569 0.578923
58 32 0.0143239 0.579609
58 33 0.0123132 0.577604
58 34 0.00438248 0.586107
58 35 -0.0152765 0.588151
58 36 -0.00761924 0.574303
58 37 0.0152436 0.569852
58 38 0.0435232 0.578596
58 39 0.0667487 0.580898
58 40 0.0902993 0.579033
58 41 0.0864726 0.575933
58 42 0.104151 0.573785
58 43 0.143635 0.566134
58 44 0.130587 0.560787
58 45 0.116573 0.558505
58 46 0.101699 0.56048
58 47 0.0651492 0.572889
58 48 -0.0193786 0.586972
58 49 -0.0976114 0.584675
58 50 -0.128823 0.579251
58 51 -0.12574 0.576944
58 52 -0.109857 0.571806
58 53 -0.0626372 0.569507
58 54 0.00210106 0.575599
58 55 0.0988652 0.573275
58 56 0.252483 0.551355
58 57 0.516084 0.472902
58 58 1 7.2783e-08
58 59 0.475823 0.49718
58 60 0.202803 0.571215
58 61 0.0963644 0.580998
58 62 0.062087 0.572547
58 63 0.00193642 0.575924
58 64 -0.053724 0.57987
58 65 -0.0975151 0.579348
58 66 -0.128124 0.57682
58 67 -0.163475 0.575016
58 68 -0.180786 0.573484
58 69 -0.172698 0.570272
58 70 -0.138035 0.569472

59 1 -0.101112 0.57071
59 2 -0.0878378 0.576117
59 3 -0.0677202 0.575542
59 4 -0.0352566 0.576802
59 5 0.000460963 0.579454
59 6 0.0122263 0.578277
59 7 0.0173258 0.576819
59 8 0.0499661 0.578138
59 9 0.0883601 0.575146
59 10 0.147645 0.580938
59 11 0.243004 0.561431
59 12 0.192013 0.567226
59 13 0.0891943 0.577987
59 14 0.0224249 0.581229
59 15 -0.0165257 0.581851
59 16 -0.0393393 0.583575
59 17 -0.0586814 0.576396
59 18 -0.0674174 0.576634
59 19 -0.0812416 0.57701
59 20 -0.110605 0.578429
59 21 -0.151202 0.568662
59 22 -0.164868 0.556533
59 23 -0.1129 0.557512
59 24 -0.0868315 0.558088
59 25 -0.0662851 0.569744
59 26 -0.0139187 0.586875
59 27 0.0268031 0.581688
59 28 0.0424963 0.573629
59 29 0.0380026 0.572129
59 30 0.0329056 0.572916
59 31 0.0245686 0.582889
59 32 0.0267643 0.582313
59 33 0.0352621 0.575148
59 34 0.0370247 0.581727
59 35 0.0123524 0.589323
59 36 0.00390121 0.577931
59 37 0.0198448 0.574372
59 38 0.0588449 0.58095
59 39 0.0993541 0.58105
59 40 0.145419 0.573198
59 41 0.129933 0.575897
59 42 0.142805 0.5758
59 43 0.120363 0.567692
59 44 0.0810512 0.569341
59 45 0.0572024 0.568103
59 46 0.0312424 0.572712
59 47 -0.0053596 0.584181
59 48 -0.0725601 0.59092
59 49 -0.119406 0.585191
59 50 -0.129962 0.584638
59 51 -0.119674 0.580403
59 52 -0.11098 0.573643
59 53 -0.0870999 0.571583
59 54 -0.0446594 0.578295
59 55 0.0135138 0.578753
59 56 0.0949332 0.572126
59 57 0.229188 0.560632
59 58 0.475823 0.49718
59 59 1 7.31376e-08
59 60 0.475321 0.502955
59 61 0.220412 0.575563
59 62 0.122277 0.570759
59 63 0.0264627 0.578357
59 64 -0.0448791 0.586581
59 65 -0.0991886 0.584273
59 66 -0.13068 0.578964
59 67 -0.165772 0.570474
59 68 -0.192702 0.563414
59 69 -0.194162 0.55957
59 70 -0.170445 0.554379

60 1 -0.114188 0.574172
60 2 -0.0699561 0.573734
60 3 -0.00977324 0.576186
60 4 0.0521626 0.57821
60 5 0.0929063 0.58227
60 6 0.0908798 0.580639
60 7 0.0748101 0.57832
60 8 0.100832 0.571279
60 9 0.133688 0.569534
60 10 0.20316 0.573028
60 11 0.27896 0.555476
60 12 0.190676 0.570284
60 13 0.0952275 0.580175
60 14 0.0280411 0.583373
60 15 -0.0101122 0.581805
60 16 -0.0356571 0.581556
60 17 -0.0535517 0.575779
60 18 -0.0647108 0.578853
60 19 -0.0775662 0.578254
60 20 -0.107558 0.579151
60 21 -0.137399 0.56661
60 22 -0.151651 0.563033
60 23 -0.114062 0.564081
60 24 -0.100378 0.561058
60 25 -0.0866995 0.567899
60 26 -0.035495 0.586237
60 27 0.00514327 0.585275
60 28 0.0262619 0.57884
60 29 0.0349023 0.5767
60 30 0.0269067 0.573472
60 31 0.0180692 0.579754
60 32 0.0198209 0.581137
60 33 0.0414689 0.57303
60 34 0.0524476 0.576661
60 35 0.0338007 0.587495
60 36 0.00252053 0.581448
60 37 0.0147735 0.579693
60 38 0.0810318 0.579361
60 39 0.138752 0.57404
60 40 0.190368 0.564439
60 41 0.142341 0.572675
60 42 0.115526 0.578312
60 43 0.0561792 0.572797
60 44 0.0145983 0.573994
60 45 -0.0152998 0.572718
60 46 -0.0377368 0.575819
60 47 -0.0589542 0.58553
60 48 -0.0975305 0.585518
60 49 -0.119644 0.580845
60 50 -0.115916 0.584673
60 51 -0.100151 0.585798
60 52 -0.0983706 0.580671
60 53 -0.0864091 0.577721
60 54 -0.0668031 0.575125
60 55 -0.036363 0.575295
60 56 0.00556295 0.573967
60 57 0.0791267 0.576456
60 58 0.202803 0.571215
60 59 0.475321 0.502955
60 60 1 7.29021e-08
60 61 0.456528 0.510834
60 62 0.215345 0.563257
60 63 0.0616017 0.580714
60 64 -0.0275644 0.58782
60 65 -0.0929699 0.585406
60 66 -0.125512 0.579214
60 67 -0.153329 0.57191
60 68 -0.177947 0.566909
60 69 -0.185138 0.561524
60 70 -0.172592 0.557129

61 1 -0.0667628 0.581448
61 2 -0.0111329 0.577948
61 3 0.0358213 0.575164
61 4 0.051708 0.576531
61 5 0.0500348 0.578927
61 6 0.0478309 0.581374
61 7 0.0445253 0.581159
61 8 0.0716652 0.573936
61 9 0.103743 0.574855
61 10 0.158056 0.575254
61 11 0.183347 0.568793
61 12 0.124124 0.578907
61 13 0.0551932 0.586657
61 14 0.00199102 0.588302
61 15 -0.0287131 0.585053
61 16 -0.0521481 0.580814
61 17 -0.0704238 0.574903
61 18 -0.0803214 0.577693
61 19 -0.0904285 0.573238
61 20 -0.105227 0.573866
61 21 -0.116509 0.561689
61 22 -0.11218 0.565999
61 23 -0.0835724 0.571116
61 24 -0.0906499 0.567677
61 25 -0.0870084 0.570586
61 26 -0.0431904 0.579951
61 27 -0.0270932 0.587332
61 28 -0.0128617 0.580349
61 29 -0.00698732 0.577193
61 30 -0.00622725 0.573448
61 31 -0.0146613 0.574415
61 32 -0.00471663 0.577421
61 33 0.0186943 0.575458
61 34 0.050967 0.57449
61 35 0.0634312 0.583477
61 36 0.0185064 0.57859
61 37 0.0364291 0.576769
61 38 0.114127 0.573959
61 39 0.160432 0.565691
61 40 0.174232 0.559648
61 41 0.0948481 0.575887
61 42 0.0711991 0.575914
61 43 0.0380116 0.573297
61 44 0.00895845 0.576172
61 45 -0.0158775 0.575663
61 46 -0.0238866 0.579515
61 47 -0.0357811 0.585191
61 48 -0.0586406 0.586211
61 49 -0.0699271 0.581533
61 50 -0.0730081 0.589767
61 51 -0.0631865 0.592964
61 52 -0.0662671 0.584482
61 53 -0.0707484 0.576984
61 54 -0.0631022 0.570459
61 55 -0.0349235 0.570386
61 56 -0.00489342 0.571735
61 57 0.0385385 0.574908
61 58 0.0963644 0.580998
61 59 0.220412 0.575563
61 60 0.456528 0.510834
61 61 1 7.33212e-08
61 62 0.45226 0.503691
61 63 0.197498 0.567835
61 64 0.0483844 0.582531
61 65 -0.052632 0.584422
61 66 -0.105426 0.580935
61 67 -0.145541 0.572283
61 68 -0.175285 0.567366
61 69 -0.181781 0.564559
61 70 -0.167394 0.568568

62 1 -0.0034588 0.585711
62 2 0.0405816 0.577687
62 3 0.0400133 0.576645
62 4 0.0107238 0.578933
62 5 -0.0145326 0.583015
62 6 -0.0202967 0.5833
62 7 0.00609767 0.579601
62 8 0.0510722 0.575423
62 9 0.0887227 0.575835
62 10 0.108194 0.566285
62 11 0.0866068 0.570465
62 12 0.0567857 0.581449
62 13 0.0100906 0.585164
62 14 -0.0239216 0.58314
62 15 -0.0514363 0.58178
62 16 -0.076404 0.578711
62 17 -0.096186 0.576355
62 18 -0.104368 0.570713
62 19 -0.108445 0.562508
62 20 -0.105603 0.559367
62 21 -0.0918733 0.557981
62 22 -0.0611434 0.571238
62 23 -0.0411219 0.579568
62 24 -0.0694144 0.581286
62 25 -0.084496 0.57952
62 26 -0.0544249 0.571121
62 27 -0.0616845 0.578034
62 28 -0.0627243 0.580439
62 29 -0.0644424 0.579564
62 30 -0.0585297 0.577901
62 31 -0.0536064 0.57099
62 32 -0.0267692 0.571307
62 33 0.018537 0.575355
62 34 0.0789459 0.570785
62 35 0.125418 0.574889
62 36 0.0646752 0.578057
62 37 0.0787498 0.572846
62 38 0.137415 0.562712
62 39 0.164041 0.55697
62 40 0.143078 0.563093
62 41 0.0560029 0.576376
62 42 0.0296966 0.573616
62 43 0.0099982 0.573628
62 44 0.000807161 0.575186
62 45 0.000824274 0.579518
62 46 0.00555157 0.581096
62 47 0.00598061 0.578212
62 48 -0.0104124 0.577204
62 49 -0.0176325 0.577518
62 50 -0.0251451 0.579048
62 51 -0.0299984 0.586807
62 52 -0.0446787 0.582775
62 53 -0.0592007 0.573351
62 54 -0.0541647 0.567845
62 55 -0.0270275 0.567217
62 56 -0.00123522 0.570732
62 57 0.0277724 0.572114
62 58 0.062087 0.572547
62 59 0.122277 0.570759
62 60 0.215345 0.563257
62 61 0.45226 0.503691
62 62 1 7.28078e-08
62 63 0.459659 0.500923
62 64 0.185073 0.565643
62 65 0.0113613 0.575309
62 66 -0.0882962 0.5724
62 67 -0.1505 0.568035
62 68 -0.182685 0.563904
62 69 -0.187334 0.562832
62 70 -0.163868 0.576044

63 1 0.0171425 0.580178
63 2 0.0224594 0.575729
63 3 -0.00710823 0.577586
63 4 -0.0437573 0.577347
63 5 -0.0567651 0.580927
63 6 -0.0288426 0.581346
63 7 0.0358525 0.577007
63 8 0.0726402 0.571476
63 9 0.0644582 0.56918
63 10 0.0534688 0.573479
63 11 0.00728937 0.576551
63 12 -0.0159214 0.579463
63 13 -0.0317478 0.583785
63 14 -0.0594201 0.580415
63 15 -0.0802265 0.578791
63 16 -0.0910993 0.574788
63 17 -0.099416 0.570573
63 18 -0.0968787 0.566915
63 19 -0.0887773 0.563778
63 20 -0.0681907 0.567234
63 21 -0.031432 0.570489
63 22 0.00282423 0.575462
63 23 0.01146 0.576202
63 24 -0.0274541 0.575741
63 25 -0.0544161 0.581547
63 26 -0.0598471 0.578291
63 27 -0.0813547 0.578582
63 28 -0.0940474 0.576402
63 29 -0.101381 0.579921
63 30 -0.099119 0.577731
63 31 -0.0922635 0.57416
63 32 -0.054526 0.572123
63 33 0.00598955 0.569196
63 34 0.0848202 0.571006
63 35 0.165569 0.571227
63 36 0.089771 0.576995
63 37 0.0877383 0.572344
63 38 0.0994072 0.56868
63 39 0.0913721 0.569909
63 40 0.0413783 0.575001
63 41 -0.0165868 0.577479
63 42 -0.0295758 0.574916
63 43 -0.0215408 0.574804
63 44 -0.00657212 0.577925
63 45 0.0049806 0.579165
63 46 0.0181471 0.580868
63 47 0.0264556 0.581058
63 48 0.0273761 0.581171
63 49 0.0320151 0.581692
63 50 0.0293782 0.581141
63 51 0.0138394 0.581006
63 52 -0.00780995 0.576229
63 53 -0.0422948 0.570168
63 54 -0.0469805 0.573266
63 55 -0.0283716 0.570371
63 56 -0.0210244 0.571861
63 57 -0.00862204 0.574559
63 58 0.00193642 0.575924
63 59 0.0264627 0.578357
63 60 0.0616017 0.580714
63 61 0.197498 0.567835
63 62 0.459659 0.500923
63 63 1 7.30822e-08
63 64 0.456965 0.4963
63 65 0.163194 0.566254
63 66 0.00593611 0.573377
63 67 -0.0943805 0.568285
63 68 -0.15121 0.560496
63 69 -0.170564 0.556469
63 70 -0.152699 0.566953

64 1 0.0127569 0.578115
64 2 -0.0204092 0.574146
64 3 -0.0560507 0.573674
64 4 -0.0760539 0.576518
64 5 -0.0491835 0.58076
64 6 0.0230287 0.577964
64 7 0.0737674 0.57265
64 8 0.0667214 0.563278
64 9 0.0199212 0.566733
64 10 -0.0110924 0.581783
64 11 -0.0561913 0.58154
64 12 -0.0779924 0.578102
64 13 -0.0718758 0.58252
64 14 -0.0888944 0.578785
64 15 -0.0950666 0.5739
64 16 -0.0881794 0.571357
64 17 -0.0767255 0.570532
64 18 -0.0577958 0.575378
64 19 -0.0380931 0.580297
64 20 -0.00814446 0.583909
64 21 0.0342952 0.583025
64 22 0.0656873 0.576742
64 23 0.05739 0.571698
64 24 0.0196152 0.56529
64 25 -0.0106237 0.577503
64 26 -0.0457294 0.588
64 27 -0.0693094 0.579907
64 28 -0.0912701 0.576344
64 29 -0.111164 0.576043
64 30 -0.123677 0.575149
64 31 -0.122284 0.578385
64 32 -0.100912 0.578795
64 33 -0.049319 0.572983
64 34 0.0241066 0.576217
64 35 0.116969 0.58525
64 36 0.0498644 0.579371
64 37 0.0341559 0.577772
64 38 0.0134831 0.580984
64 39 -0.00539527 0.579122
64 40 -0.0531047 0.579876
64 41 -0.0837027 0.579928
64 42 -0.0717403 0.579071
64 43 -0.0415555 0.578899
64 44 -0.0152333 0.579076
64 45 -0.00164773 0.576955
64 46 0.011474 0.579407
64 47 0.0294557 0.583462
64 48 0.045436 0.583868
64 49 0.0627484 0.582278
64 50 0.0646817 0.584527
64 51 0.0464335 0.58291
64 52 0.0221726 0.576806
64 53 -0.0150447 0.578441
64 54 -0.0411319 0.580286
64 55 -0.0402105 0.577241
64 56 -0.0491368 0.574172
64 57 -0.0510716 0.575162
64 58 -0.053724 0.57987
64 59 -0.0448791 0.586581
64 60 -0.0275644 0.58782
64 61 0.0483844 0.582531
64 62 0.185073 0.565643
64 63 0.456965 0.4963
64 64 1 7.30627e-08
64 65 0.471154 0.492801
64 66 0.187829 0.568544
64 67 0.0246542 0.576983
64 68 -0.0748982 0.567151
64 69 -0.127622 0.557321
64 70 -0.131878 0.554665

65 1 0.00621749 0.574955
65 2 -0.0552785 0.571571
65 3 -0.0865376 0.573957
65 4 -0.0700083 0.576827
65 5 -0.00574881 0.577002
65 6 0.0560267 0.566352
65 7 0.060496 0.558584
65 8 0.0159627 0.563058
65 9 -0.0463512 0.570055
65 10 -0.0607226 0.584658
65 11 -0.0989698 0.581086
65 12 -0.119926 0.575475
65 13 -0.0961411 0.581018
65 14 -0.101258 0.575028
65 15 -0.0910996 0.571798
65 16 -0.0626069 0.575667
65 17 -0.0369896 0.579495
65 18 -0.00766319 0.59199
65 19 0.0139703 0.59556
65 20 0.0432013 0.593002
65 21 0.0810742 0.583214
65 22 0.100677 0.576827
65 23 0.0721242 0.574197
65 24 0.0423712 0.560792
65 25 0.0203389 0.566895
65 26 -0.0320713 0.587226
65 27 -0.0415987 0.58091
65 28 -0.0638497 0.575145
65 29 -0.0895214 0.575092
65 30 -0.112627 0.571373
65 31 -0.122738 0.578175
65 32 -0.13062 0.580378
65 33 -0.11103 0.57899
65 34 -0.0642477 0.580878
65 35 0.00673733 0.593836
65 36 -0.0323244 0.584654
65 37 -0.0482181 0.582583
65 38 -0.0686642 0.581381
65 39 -0.0784619 0.578018
65 40 -0.11152 0.576497
65 41 -0.116298 0.581537
65 42 -0.0893661 0.588684
65 43 -0.0588443 0.582066
65 44 -0.035953 0.57853
65 45 -0.0206696 0.5754
65 46 -0.00698023 0.5743
65 47 0.0151277 0.573549
65 48 0.0458704 0.573083
65 49 0.0712734 0.577883
65 50 0.0852797 0.582658
65 51 0.0700842 0.586081
65 52 0.0494518 0.584352
65 53 0.00858444 0.586869
65 54 -0.0320797 0.583074
65 55 -0.0520134 0.584357
65 56 -0.0768605 0.577801
65 57 -0.0909978 0.578001
65 58 -0.0975151 0.579348
65 59 -0.0991886 0.584273
65 60 -0.0929699 0.585406
65 61 -0.052632 0.584422
65 62 0.0113613 0.575309
65 63 0.163194 0.566254
65 64 0.471154 0.492801
65 65 1 7.26824e-08
65 66 0.521354 0.475527
65 67 0.230414 0.565675
65 68 0.0602949 0.577028
65 69 -0.0416851 0.57004
65 70 -0.0846208 0.555213

66 1 -0.00235328 0.570075
66 2 -0.0686947 0.571811
66 3 -0.0726707 0.574985
66 4 -0.0173895 0.578787
66 5 0.0441235 0.573578
66 6 0.0573857 0.557346
66 7 0.0365393 0.556544
66 8 -0.0201502 0.566968
66 9 -0.0991005 0.576374
66 10 -0.0975222 0.585717
66 11 -0.130189 0.580645
66 12 -0.13909 0.574906
66 13 -0.110417 0.577062
66 14 -0.0996618 0.571233
66 15 -0.070858 0.568325
66 16 -0.0301081 0.577937
66 17 0.00381785 0.586208
66 18 0.0392409 0.598022
66 19 0.059075 0.599599
66 20 0.0785059 0.593395
66 21 0.101418 0.581922
66 22 0.105469 0.573622
66 23 0.0666557 0.574675
66 24 0.0455503 0.562078
66 25 0.0321164 0.558474
66 26 -0.0255374 0.580389
66 27 -0.0298018 0.574984
66 28 -0.0399249 0.572135
66 29 -0.062235 0.575046
66 30 -0.0862536 0.570425
66 31 -0.105497 0.574872
66 32 -0.13327 0.580315
66 33 -0.145346 0.579108
66 34 -0.128626 0.580694
66 35 -0.0779763 0.593685
66 36 -0.0949694 0.580287
66 37 -0.0956035 0.577628
66 38 -0.115727 0.57469
66 39 -0.117603 0.571478
66 40 -0.138849 0.573513
66 41 -0.128497 0.585405
66 42 -0.0980097 0.591835
66 43 -0.0760627 0.582034
66 44 -0.0650984 0.574932
66 45 -0.0533637 0.571962
66 46 -0.0394171 0.571571
66 47 -0.00726592 0.56446
66 48 0.038775 0.562394
66 49 0.0691436 0.567462
66 50 0.0877737 0.580379
66 51 0.0804621 0.588719
66 52 0.070058 0.590593
66 53 0.0319853 0.593365
66 54 -0.0258918 0.584048
66 55 -0.0621933 0.585791
66 56 -0.0985597 0.577272
66 57 -0.120938 0.57829
66 58 -0.128124 0.57682
66 59 -0.13068 0.578964
66 60 -0.125512 0.579214
66 61 -0.105426 0.580935
66 62 -0.0882962 0.5724
66 63 0.00593611 0.573377
66 64 0.187829 0.568544
66 65 0.521354 0.475527
66 66 1 7.30809e-08
66 67 0.546218 0.462526
66 68 0.241699 0.564095
66 69 0.0657868 0.575966
66 70 -0.0244225 0.562913

67 1 -0.00195294 0.571361
67 2 -0.0430297 0.577458
67 3 -0.0117272 0.58331
67 4 0.0382308 0.576596
67 5 0.054819 0.562693
67 6 0.0455324 0.555062
67 7 0.0124174 0.564359
67 8 -0.0579567 0.577085
67 9 -0.134794 0.581661
67 10 -0.128598 0.580225
67 11 -0.156324 0.572611
67 12 -0.154628 0.5729
67 13 -0.111274 0.572561
67 14 -0.0728657 0.570411
67 15 -0.0275483 0.57205
67 16 0.0166063 0.586677
67 17 0.0543652 0.593002
67 18 0.0789893 0.597642
67 19 0.0871088 0.592009
67 20 0.0935841 0.582576
67 21 0.105281 0.573146
67 22 0.0878712 0.568304
67 23 0.0431277 0.571485
67 24 0.0290306 0.572123
67 25 0.0239582 0.559121
67 26 -0.0313803 0.572883
67 27 -0.0317339 0.56996
67 28 -0.0341636 0.569651
67 29 -0.0420012 0.572718
67 30 -0.0544702 0.570334
67 31 -0.074534 0.571426
67 32 -0.112106 0.579276
67 33 -0.147767 0.581288
67 34 -0.16619 0.580264
67 35 -0.137925 0.585261
67 36 -0.131399 0.57362
67 37 -0.122579 0.572189
67 38 -0.146401 0.568881
67 39 -0.146839 0.569965
67 40 -0.156446 0.572937
67 41 -0.1339 0.5816
67 42 -0.118797 0.583055
67 43 -0.110441 0.575786
67 44 -0.103714 0.566661
67 45 -0.0905858 0.565024
67 46 -0.0711713 0.56516
67 47 -0.0346272 0.55862
67 48 0.017717 0.560064
67 49 0.0603346 0.566734
67 50 0.0867198 0.577725
67 51 0.0896811 0.590184
67 52 0.0866346 0.592028
67 53 0.0562635 0.589898
67 54 -0.0172027 0.58213
67 55 -0.0592229 0.584429
67 56 -0.109546 0.579517
67 57 -0.145793 0.579561
67 58 -0.163475 0.575016
67 59 -0.165772 0.570474
67 60 -0.153329 0.57191
67 61 -0.145541 0.572283
67 62 -0.1505 0.568035
67 63 -0.0943805 0.568285
67 64 0.0246542 0.576983
67 65 0.230414 0.565675
67 66 0.546218 0.462526
67 67 1 7.29699e-08
67 68 0.547513 0.465057
67 69 0.244938 0.565618
67 70 0.0762736 0.575817

68 1 0.0165847 0.577778
68 2 0.00821523 0.587117
68 3 0.0430353 0.580832
68 4 0.0553878 0.56653
68 5 0.0475701 0.557522
68 6 0.0134139 0.565866
68 7 -0.0292215 0.577096
68 8 -0.0948768 0.58566
68 9 -0.158122 0.581198
68 10 -0.156004 0.575068
68 11 -0.173863 0.564126
68 12 -0.157633 0.56979
68 13 -0.101438 0.567395
68 14 -0.0352463 0.572699
68 15 0.0191359 0.579749
68 16 0.0619401 0.590187
68 17 0.0907648 0.591864
68 18 0.10301 0.589619
68 19 0.0979172 0.578026
68 20 0.0893594 0.570065
68 21 0.0895727 0.56388
68 22 0.0623131 0.561547
68 23 0.0110486 0.566868
68 24 -0.00687545 0.577987
68 25 -0.000233604 0.561507
68 26 -0.0386101 0.567112
68 27 -0.0462066 0.568787
68 28 -0.038458 0.566069
68 29 -0.0302654 0.563778
68 30 -0.0262936 0.565652
68 31 -0.0363003 0.566832
68 32 -0.0743537 0.574964
68 33 -0.130859 0.580264
68 34 -0.174938 0.576059
68 35 -0.170546 0.574781
68 36 -0.144418 0.568686
68 37 -0.133528 0.568299
68 38 -0.162641 0.565119
68 39 -0.160402 0.564418
68 40 -0.166266 0.566619
68 41 -0.138054 0.573289
68 42 -0.140188 0.571504
68 43 -0.142511 0.566121
68 44 -0.137612 0.558416
68 45 -0.124318 0.558965
68 46 -0.0988182 0.557635
68 47 -0.0514256 0.56177
68 48 0.00857973 0.568148
68 49 0.0514562 0.570392
68 50 0.0811789 0.575643
68 51 0.0915479 0.585253
68 52 0.0941331 0.588524
68 53 0.0718049 0.581965
68 54 -0.00449729 0.574538
68 55 -0.0522367 0.577453
68 56 -0.106163 0.578931
68 57 -0.1528 0.578285
68 58 -0.180786 0.573484
68 59 -0.192702 0.563414
68 60 -0.177947 0.566909
68 61 -0.175285 0.567366
68 62 -0.182685 0.563904
68 63 -0.15121 0.560496
68 64 -0.0748982 0.567151
68 65 0.0602949 0.577028
68 66 0.241699 0.564095
68 67 0.547513 0.465057
68 68 1 7.29832e-08
68 69 0.556574 0.465823
68 70 0.266561 0.564164

69 1 0.0466189 0.583557
69 2 0.0573606 0.589937
69 3 0.0723441 0.574062
69 4 0.0636739 0.560801
69 5 0.0282747 0.563448
69 6 -0.0306342 0.574666
69 7 -0.0751084 0.587493
69 8 -0.123745 0.590587
69 9 -0.163176 0.586007
69 10 -0.164222 0.56978
69 11 -0.170131 0.559872
69 12 -0.146133 0.568236
69 13 -0.0803894 0.564001
69 14 -0.00183665 0.574392
69 15 0.0544448 0.584761
69 16 0.087118 0.591068
69 17 0.102353 0.588821
69 18 0.0989854 0.58016
69 19 0.0873361 0.568879
69 20 0.0745392 0.561355
69 21 0.0659204 0.559949
69 22 0.0362025 0.561753
69 23 -0.015535 0.568231
69 24 -0.0388892 0.58652
69 25 -0.0248816 0.568504
69 26 -0.0411311 0.564071
69 27 -0.0627222 0.569868
69 28 -0.0500895 0.565094
69 29 -0.0318002 0.561527
69 30 -0.016197 0.562248
69 31 -0.0164923 0.561048
69 32 -0.0482686 0.571275
69 33 -0.107748 0.579646
69 34 -0.16706 0.569515
69 35 -0.181825 0.566817
69 36 -0.145841 0.569457
69 37 -0.132624 0.569245
69 38 -0.166674 0.566299
69 39 -0.166409 0.562553
69 40 -0.168696 0.560429
69 41 -0.134952 0.565237
69 42 -0.150868 0.559441
69 43 -0.158179 0.557687
69 44 -0.155921 0.553622
69 45 -0.13767 0.555287
69 46 -0.104458 0.558121
69 47 -0.0489541 0.56738
69 48 0.0114566 0.574029
69 49 0.0518328 0.571432
69 50 0.076042 0.571702
69 51 0.090712 0.57824
69 52 0.102268 0.582122
69 53 0.0846636 0.576669
69 54 0.012467 0.567494
69 55 -0.0339272 0.570826
69 56 -0.0876149 0.575537
69 57 -0.13784 0.576809
69 58 -0.172698 0.570272
69 59 -0.194162 0.55957
69 60 -0.185138 0.561524
69 61 -0.181781 0.564559
69 62 -0.187334 0.562832
69 63 -0.170564 0.556469
69 64 -0.127622 0.557321
69 65 -0.0416851 0.57004
69 66 0.0657868 0.575966
69 67 0.244938 0.565618
69 68 0.556574 0.465823
69 69 1 7.28273e-08
69 70 0.60168 0.444794

70 1 0.0915387 0.585041
70 2 0.0827269 0.58238
70 3 0.06867 0.570594
70 4 0.0401564 0.563898
70 5 -0.0155157 0.571411
70 6 -0.071802 0.583259
70 7 -0.100398 0.591757
70 8 -0.130787 0.59047
70 9 -0.149403 0.586448
70 10 -0.152804 0.563292
70 11 -0.150414 0.555349
70 12 -0.126362 0.569837
70 13 -0.0612012 0.571988
70 14 0.0120206 0.581577
70 15 0.0577296 0.590998
70 16 0.0741021 0.590492
70 17 0.0839252 0.585551
70 18 0.0762255 0.565864
70 19 0.0616667 0.54966
70 20 0.0535816 0.546505
70 21 0.0458758 0.547092
70 22 0.0263341 0.558799
70 23 -0.0137744 0.572302
70 24 -0.0412465 0.595282
70 25 -0.0338712 0.582982
70 26 -0.0425272 0.556091
70 27 -0.0713463 0.571403
70 28 -0.0605257 0.568914
70 29 -0.0446748 0.565573
70 30 -0.030373 0.565014
70 31 -0.0213155 0.559427
70 32 -0.0423948 0.561165
70 33 -0.0931925 0.572255
70 34 -0.147007 0.565563
70 35 -0.167869 0.557328
70 36 -0.131775 0.569239
70 37 -0.121032 0.567686
70 38 -0.15514 0.561523
70 39 -0.156301 0.557352
70 40 -0.153629 0.560076
70 41 -0.121261 0.559548
70 42 -0.140256 0.549704
70 43 -0.145079 0.555517
70 44 -0.136792 0.557807
70 45 -0.11386 0.563845
70 46 -0.078667 0.567851
70 47 -0.0283028 0.574771
70 48 0.0225098 0.583294
70 49 0.0529064 0.57651
70 50 0.0688223 0.573591
70 51 0.0807898 0.5793
70 52 0.0903135 0.576999
70 53 0.0796624 0.564551
70 54 0.0205261 0.561376
70 55 -0.0101216 0.561256
70 56 -0.0544351 0.571269
70 57 -0.100499 0.573314
70 58 -0.138035 0.569472
70 59 -0.170445 0.554379
70 60 -0.172592 0.557129
70 61 -0.167394 0.568568
70 62 -0.163868 0.576044
70 63 -0.152699 0.566953
70 64 -0.131878 0.554665
70 65 -0.0846208 0.555213
70 66 -0.0244225 0.562913
70 67 0.0762736 0.575817
70 68 0.266561 0.564164
70 69 0.60168 0.444794
70 70 1 7.29508e-08
