# Supplementary material for: Potential effects of metal ion induced two-state allostery on the regulatory mechanism of add adenine riboswitch
Source: Commun Biol. 2022 Oct 22;5:1120. doi: 10.1038/s42003-022-04096-z (PMC9588036; doi:10.1038/s42003-022-04096-z)
Supplement: Supplementary file 5 — Supplementary Data 2 [file 42003_2022_4096_MOESM5_ESM.zip › Supplementary Data 2/fig8_data/p_v_mag_avg_std_kb_1.txt]

1 1.47387 0.714444
2 1.35468 0.619041
3 1.25423 0.574975
4 1.20831 0.557748
5 1.15316 0.536532
6 1.10267 0.52346
7 0.991911 0.470336
8 0.88977 0.442913
9 0.735159 0.35424
10 0.801343 0.369479
11 0.747312 0.332999
12 0.730662 0.337249
13 0.856033 0.394738
14 0.939519 0.427047
15 0.975276 0.443021
16 1.02884 0.472916
17 1.03662 0.47201
18 1.01952 0.472241
19 1.04273 0.501639
20 0.94467 0.452263
21 0.844488 0.397837
22 0.758286 0.33761
23 1.04367 0.493102
24 1.02463 0.473888
25 0.865898 0.403274
26 0.857461 0.398016
27 0.881638 0.412404
28 0.949143 0.441294
29 1.00057 0.455419
30 1.00639 0.455434
31 0.995679 0.449747
32 0.922572 0.429291
33 0.803783 0.370128
34 0.800666 0.374553
35 0.719152 0.320447
36 0.911241 0.40733
37 0.855762 0.386669
38 0.904461 0.410536
39 0.882053 0.405528
40 0.815658 0.374312
41 0.803264 0.38487
42 0.876489 0.414303
43 0.942856 0.423548
44 0.978896 0.439907
45 0.972878 0.438705
46 0.950465 0.433431
47 0.8921 0.416918
48 0.904003 0.530874
49 0.933669 0.56234
50 1.17305 0.668034
51 1.16389 0.657319
52 1.15397 0.655153
53 1.04014 0.607271
54 0.994067 0.567359
55 0.995387 0.550194
56 1.04008 0.567405
57 1.05508 0.572432
58 1.04664 0.571333
59 1.01023 0.568281
60 0.985955 0.555471
61 0.957622 0.552625
62 0.880268 0.511733
63 0.821487 0.47463
64 0.752729 0.43219
65 0.824676 0.444831
66 0.976122 0.506348
67 1.07271 0.547137
68 1.1645 0.587212
69 1.28218 0.648944
70 1.53861 0.773722
