# Supplementary material for: Potential effects of metal ion induced two-state allostery on the regulatory mechanism of add adenine riboswitch
Source: Commun Biol. 2022 Oct 22;5:1120. doi: 10.1038/s42003-022-04096-z (PMC9588036; doi:10.1038/s42003-022-04096-z)
Supplement: Supplementary file 5 — Supplementary Data 2 [file 42003_2022_4096_MOESM5_ESM.zip › Supplementary Data 2/fig8_data/p_v_mag_avg_std_kb_2.txt]

1 1.32919 0.690015
2 1.28963 0.604993
3 1.19175 0.553375
4 1.16421 0.531574
5 1.12295 0.513508
6 1.08742 0.504271
7 0.997788 0.466401
8 0.852835 0.406671
9 0.72674 0.331834
10 0.766015 0.343876
11 0.763573 0.34427
12 0.733199 0.332611
13 0.83619 0.387092
14 0.913589 0.421798
15 0.94998 0.435586
16 1.01216 0.460245
17 1.0175 0.461159
18 0.998412 0.464531
19 0.999826 0.481778
20 0.898145 0.427295
21 0.826002 0.39104
22 0.800938 0.36862
23 1.08723 0.522776
24 1.00412 0.468155
25 0.849284 0.394601
26 0.841641 0.393162
27 0.888577 0.419263
28 0.972232 0.450643
29 1.03063 0.466293
30 1.01732 0.463862
31 0.979632 0.446087
32 0.872317 0.402894
33 0.793494 0.3649
34 0.790824 0.370889
35 0.883287 0.409381
36 1.05184 0.489618
37 1.0445 0.495354
38 0.976096 0.44753
39 0.912654 0.412826
40 0.828546 0.374426
41 0.805921 0.377009
42 0.864234 0.407197
43 0.930903 0.418694
44 0.96392 0.432765
45 0.954625 0.430922
46 0.932402 0.421103
47 0.908985 0.424187
48 0.92501 0.532427
49 0.990592 0.584112
50 1.13619 0.652417
51 1.19356 0.681995
52 1.09389 0.629579
53 0.988225 0.588022
54 0.952204 0.549784
55 0.985901 0.55178
56 1.03157 0.559489
57 1.06006 0.565144
58 1.05063 0.558789
59 1.01273 0.556129
60 0.975519 0.548352
61 0.917508 0.527439
62 0.845193 0.491938
63 0.811085 0.46636
64 0.858471 0.474682
65 0.985521 0.517725
66 1.06296 0.548063
67 1.09419 0.563948
68 1.15128 0.593963
69 1.24965 0.656023
70 1.52892 0.798436
