# Supplementary material for: Potential effects of metal ion induced two-state allostery on the regulatory mechanism of add adenine riboswitch
Source: Commun Biol. 2022 Oct 22;5:1120. doi: 10.1038/s42003-022-04096-z (PMC9588036; doi:10.1038/s42003-022-04096-z)
Supplement: Supplementary file 5 — Supplementary Data 2 [file 42003_2022_4096_MOESM5_ESM.zip › Supplementary Data 2/fig8_data/p_v_mag_avg_std_kf0.3_1.txt]

1 1.34984 0.665295
2 1.27929 0.589342
3 1.20477 0.550596
4 1.17357 0.538037
5 1.12569 0.521814
6 1.07565 0.508443
7 0.978868 0.461546
8 0.851273 0.413458
9 0.757676 0.363933
10 0.720368 0.327121
11 0.71236 0.317249
12 0.707243 0.327416
13 0.849874 0.393873
14 0.90628 0.415576
15 0.937399 0.425915
16 1.00127 0.458546
17 1.01132 0.462065
18 0.989802 0.459477
19 0.994735 0.480343
20 0.890623 0.423306
21 0.816668 0.385971
22 0.773721 0.35324
23 1.05161 0.497854
24 0.993316 0.460065
25 0.844311 0.391667
26 0.838933 0.389654
27 0.866517 0.406227
28 0.936548 0.436453
29 0.987834 0.450889
30 0.991215 0.448091
31 0.968147 0.439084
32 0.884498 0.408036
33 0.767218 0.354852
34 0.760739 0.359949
35 0.715614 0.326281
36 0.887537 0.400993
37 0.818106 0.365509
38 0.913574 0.416182
39 0.908266 0.428059
40 0.875041 0.415358
41 0.790951 0.371234
42 0.880643 0.413687
43 0.949085 0.430927
44 0.978014 0.440649
45 0.966879 0.438819
46 0.937657 0.430178
47 0.893471 0.41814
48 0.900133 0.531906
49 0.945523 0.569607
50 1.11774 0.653437
51 1.1596 0.672629
52 1.07952 0.635721
53 0.967201 0.585266
54 0.936299 0.551173
55 0.948647 0.545056
56 0.993711 0.548801
57 1.02728 0.550254
58 1.0208 0.546695
59 0.983912 0.535541
60 0.941661 0.534658
61 0.926581 0.531479
62 0.859269 0.499456
63 0.803459 0.470769
64 0.732421 0.428178
65 0.813473 0.440214
66 0.957283 0.498751
67 1.05458 0.546452
68 1.1407 0.586241
69 1.26303 0.647478
70 1.52072 0.778789
