# Supplementary material for: Potential effects of metal ion induced two-state allostery on the regulatory mechanism of add adenine riboswitch
Source: Commun Biol. 2022 Oct 22;5:1120. doi: 10.1038/s42003-022-04096-z (PMC9588036; doi:10.1038/s42003-022-04096-z)
Supplement: Supplementary file 5 — Supplementary Data 2 [file 42003_2022_4096_MOESM5_ESM.zip › Supplementary Data 2/fig8_data/p_v_mag_avg_std_kf0.3_2.txt]

1 1.44056 0.684099
2 1.31256 0.59364
3 1.23173 0.555488
4 1.18543 0.540927
5 1.12534 0.516043
6 1.07839 0.505763
7 0.977583 0.458019
8 0.841897 0.402921
9 0.734034 0.351349
10 0.735765 0.338845
11 0.724217 0.326094
12 0.705093 0.325003
13 0.809591 0.375304
14 0.873008 0.399284
15 0.909241 0.411694
16 0.969002 0.444471
17 0.984626 0.446377
18 0.96479 0.444302
19 0.96142 0.45997
20 0.862388 0.409907
21 0.786933 0.369671
22 0.779155 0.357023
23 1.07355 0.513796
24 0.974591 0.452215
25 0.822762 0.382554
26 0.811014 0.378975
27 0.836597 0.392304
28 0.920674 0.424835
29 0.980136 0.444762
30 0.976846 0.443855
31 0.950759 0.434813
32 0.8532 0.394304
33 0.775684 0.358194
34 0.752163 0.353808
35 0.771059 0.361388
36 0.900616 0.412745
37 0.920084 0.442825
38 0.983049 0.456004
39 0.930748 0.439161
40 0.844008 0.395236
41 0.784116 0.36955
42 0.839792 0.396193
43 0.915227 0.40994
44 0.948823 0.426571
45 0.938325 0.421692
46 0.91387 0.413538
47 0.896432 0.413232
48 0.9146 0.533695
49 0.974074 0.588291
50 1.0643 0.630397
51 1.18839 0.679198
52 1.02984 0.599712
53 0.928637 0.563875
54 0.900531 0.529372
55 0.94449 0.539031
56 1.0008 0.541401
57 1.03253 0.551577
58 1.0283 0.546088
59 0.990655 0.541336
60 0.948606 0.532285
61 0.938728 0.540886
62 0.885533 0.513653
63 0.826655 0.475822
64 0.79354 0.451667
65 0.890337 0.485115
66 1.00299 0.524911
67 1.06609 0.555585
68 1.14217 0.59142
69 1.25244 0.657569
70 1.49943 0.779768
