# Supplementary material for: Potential effects of metal ion induced two-state allostery on the regulatory mechanism of add adenine riboswitch
Source: Commun Biol. 2022 Oct 22;5:1120. doi: 10.1038/s42003-022-04096-z (PMC9588036; doi:10.1038/s42003-022-04096-z)
Supplement: Supplementary file 5 — Supplementary Data 2 [file 42003_2022_4096_MOESM5_ESM.zip › Supplementary Data 2/fig8_data/p_v_mag_avg_std_kf_1.txt]

1 1.59064 0.723685
2 1.3832 0.623968
3 1.28052 0.580488
4 1.22038 0.560778
5 1.151 0.531738
6 1.0926 0.514404
7 0.988818 0.467792
8 0.869877 0.422309
9 0.769247 0.367454
10 0.746005 0.338699
11 0.732672 0.327474
12 0.723498 0.333152
13 0.877411 0.404498
14 0.928193 0.419665
15 0.954518 0.431806
16 1.01627 0.467017
17 1.02165 0.467909
18 0.996564 0.460806
19 1.00038 0.481188
20 0.90341 0.43356
21 0.825015 0.388962
22 0.76311 0.345327
23 1.05297 0.50121
24 1.00713 0.467645
25 0.851908 0.398485
26 0.849506 0.394447
27 0.882372 0.413338
28 0.955758 0.444383
29 1.00303 0.458232
30 1.00833 0.460242
31 0.98865 0.449858
32 0.90193 0.416744
33 0.78797 0.362004
34 0.783685 0.3687
35 0.72401 0.325125
36 0.901163 0.404463
37 0.847023 0.379263
38 0.951394 0.431334
39 0.950746 0.448815
40 0.89571 0.421656
41 0.813238 0.380099
42 0.900398 0.423113
43 0.968317 0.439716
44 0.987177 0.447771
45 0.975022 0.444642
46 0.950734 0.435443
47 0.895886 0.41635
48 0.908164 0.537915
49 0.938883 0.56322
50 1.14695 0.658326
51 1.16279 0.663568
52 1.11408 0.640254
53 0.977868 0.583532
54 0.96038 0.552449
55 0.977809 0.545952
56 1.01979 0.557019
57 1.04445 0.562236
58 1.04227 0.562678
59 1.00378 0.558474
60 0.965261 0.552708
61 0.962245 0.550122
62 0.901016 0.521293
63 0.851862 0.488118
64 0.763672 0.441801
65 0.83423 0.45064
66 0.971525 0.502903
67 1.06074 0.545289
68 1.15348 0.588609
69 1.27779 0.652781
70 1.52447 0.773936
