# Supplementary material for: Potential effects of metal ion induced two-state allostery on the regulatory mechanism of add adenine riboswitch
Source: Commun Biol. 2022 Oct 22;5:1120. doi: 10.1038/s42003-022-04096-z (PMC9588036; doi:10.1038/s42003-022-04096-z)
Supplement: Supplementary file 5 — Supplementary Data 2 [file 42003_2022_4096_MOESM5_ESM.zip › Supplementary Data 2/fig8_data/p_v_mag_avg_std_kf_2.txt]

1 1.42277 0.715936
2 1.33793 0.616975
3 1.24318 0.570372
4 1.2064 0.55113
5 1.14407 0.534387
6 1.10139 0.527173
7 1.00523 0.482618
8 0.8835 0.430453
9 0.786465 0.376828
10 0.780499 0.362569
11 0.753817 0.340916
12 0.735846 0.340685
13 0.865088 0.398715
14 0.923552 0.421703
15 0.95497 0.437099
16 1.01119 0.468497
17 1.02331 0.471284
18 0.99419 0.461565
19 0.999321 0.482886
20 0.904661 0.434871
21 0.821832 0.388005
22 0.790887 0.363306
23 1.07648 0.512895
24 1.01073 0.469594
25 0.848218 0.39534
26 0.849083 0.392496
27 0.883307 0.416763
28 0.952587 0.445091
29 1.00223 0.455157
30 1.0029 0.457621
31 0.979956 0.447475
32 0.897993 0.416109
33 0.792374 0.366418
34 0.788792 0.374041
35 0.760892 0.357896
36 0.895136 0.404714
37 0.88107 0.403229
38 0.960472 0.438735
39 0.944571 0.441558
40 0.881563 0.412178
41 0.827047 0.392128
42 0.903766 0.42584
43 0.968115 0.440408
44 0.993291 0.445504
45 0.980275 0.445114
46 0.947964 0.433194
47 0.906711 0.418373
48 0.917832 0.531014
49 0.965584 0.576768
50 1.1364 0.656467
51 1.19801 0.687419
52 1.1077 0.642786
53 0.977586 0.588971
54 0.959897 0.550726
55 0.984067 0.549771
56 1.02438 0.556055
57 1.05185 0.56234
58 1.04663 0.56098
59 1.01015 0.556925
60 0.979358 0.552629
61 0.977498 0.558448
62 0.926515 0.534105
63 0.862496 0.497543
64 0.782857 0.458151
65 0.840492 0.457509
66 0.977837 0.511839
67 1.07214 0.560696
68 1.17752 0.612184
69 1.29943 0.675244
70 1.55864 0.803548
