# Supplementary material for: Potential effects of metal ion induced two-state allostery on the regulatory mechanism of add adenine riboswitch
Source: Commun Biol. 2022 Oct 22;5:1120. doi: 10.1038/s42003-022-04096-z (PMC9588036; doi:10.1038/s42003-022-04096-z)
Supplement: Supplementary file 5 — Supplementary Data 2 [file 42003_2022_4096_MOESM5_ESM.zip › Supplementary Data 2/fig8_data/p_v_mag_avg_std_mgf0.3_1.txt]

1 1.17398 0.574336
2 0.988908 0.472051
3 0.925957 0.427816
4 0.868984 0.40414
5 0.79249 0.377552
6 0.775111 0.372265
7 0.781791 0.365193
8 0.689434 0.320612
9 0.608439 0.282144
10 0.605433 0.278314
11 0.620172 0.28305
12 0.59381 0.269204
13 0.677907 0.320987
14 0.719406 0.336291
15 0.781448 0.363991
16 0.855279 0.398432
17 0.882725 0.402576
18 0.869403 0.402977
19 0.871123 0.421861
20 0.798238 0.381083
21 0.715255 0.338224
22 0.68032 0.310093
23 0.902927 0.429482
24 0.801146 0.379282
25 0.69058 0.329581
26 0.660329 0.315436
27 0.669282 0.316358
28 0.71871 0.335508
29 0.741963 0.347455
30 0.743721 0.343282
31 0.738627 0.346799
32 0.699786 0.32366
33 0.640176 0.293874
34 0.634231 0.28742
35 0.690593 0.320496
36 0.77625 0.36287
37 0.754571 0.358574
38 0.770649 0.360513
39 0.724304 0.337302
40 0.625323 0.290879
41 0.625439 0.291485
42 0.655825 0.309508
43 0.737239 0.337126
44 0.818791 0.366426
45 0.836994 0.379672
46 0.830557 0.377522
47 0.814146 0.375428
48 0.830775 0.497817
49 0.862988 0.535544
50 0.99843 0.596425
51 1.04793 0.634359
52 0.938034 0.581252
53 0.806222 0.523426
54 0.689214 0.448131
55 0.80607 0.484694
56 0.824019 0.477234
57 0.862892 0.495088
58 0.846719 0.492891
59 0.73912 0.457359
60 0.654412 0.431268
61 0.635995 0.430147
62 0.643042 0.423207
63 0.637885 0.411188
64 0.733354 0.428027
65 0.863977 0.46726
66 0.942566 0.499981
67 0.962821 0.509589
68 1.00528 0.53111
69 1.09307 0.5852
70 1.31667 0.705957
