# Supplementary material for: Potential effects of metal ion induced two-state allostery on the regulatory mechanism of add adenine riboswitch
Source: Commun Biol. 2022 Oct 22;5:1120. doi: 10.1038/s42003-022-04096-z (PMC9588036; doi:10.1038/s42003-022-04096-z)
Supplement: Supplementary file 5 — Supplementary Data 2 [file 42003_2022_4096_MOESM5_ESM.zip › Supplementary Data 2/fig8_data/p_v_mag_avg_std_mgf0.3_2.txt]

1 1.13366 0.561723
2 0.98656 0.47355
3 0.933726 0.434718
4 0.893577 0.416367
5 0.847835 0.40096
6 0.853701 0.397303
7 0.81514 0.380267
8 0.702456 0.32577
9 0.611808 0.286076
10 0.615902 0.279763
11 0.621252 0.2835
12 0.577433 0.258311
13 0.650098 0.304754
14 0.700084 0.324669
15 0.773435 0.357202
16 0.844314 0.391379
17 0.873798 0.39903
18 0.864953 0.401881
19 0.865421 0.418836
20 0.786285 0.376059
21 0.705335 0.332401
22 0.688147 0.318079
23 0.908377 0.435225
24 0.784364 0.376905
25 0.670754 0.325154
26 0.638317 0.304476
27 0.647574 0.306037
28 0.694685 0.329732
29 0.72671 0.342923
30 0.733893 0.339507
31 0.705934 0.329972
32 0.646118 0.297804
33 0.60628 0.275773
34 0.607381 0.275968
35 0.663631 0.320018
36 0.729451 0.330537
37 0.793102 0.376517
38 0.665676 0.306957
39 0.675752 0.316124
40 0.611259 0.281979
41 0.596621 0.280147
42 0.635767 0.301645
43 0.722258 0.331193
44 0.802341 0.363934
45 0.825374 0.37537
46 0.825395 0.377084
47 0.824521 0.379572
48 0.828365 0.497025
49 0.876118 0.545083
50 0.957557 0.589436
51 1.06513 0.647299
52 0.906497 0.570129
53 0.777542 0.522373
54 0.652621 0.445705
55 0.774012 0.483923
56 0.809677 0.468735
57 0.860749 0.489463
58 0.86329 0.495798
59 0.790322 0.477385
60 0.727949 0.457803
61 0.710778 0.458331
62 0.677392 0.432236
63 0.708829 0.433914
64 0.780074 0.445027
65 0.891337 0.477867
66 0.950193 0.504709
67 0.97014 0.512653
68 1.01467 0.538555
69 1.1098 0.598243
70 1.35168 0.720972
