# Supplementary material for: Potential effects of metal ion induced two-state allostery on the regulatory mechanism of add adenine riboswitch
Source: Commun Biol. 2022 Oct 22;5:1120. doi: 10.1038/s42003-022-04096-z (PMC9588036; doi:10.1038/s42003-022-04096-z)
Supplement: Supplementary file 5 — Supplementary Data 2 [file 42003_2022_4096_MOESM5_ESM.zip › Supplementary Data 2/fig8_data/rmsf_kb_1.txt]

#Res        AtomicFlx
   1.000       6.0808
   2.000       3.1001
   3.000       2.6223
   4.000       2.3185
   5.000       2.0123
   6.000       1.7045
   7.000       1.4496
   8.000       1.3551
   9.000       1.4018
  10.000       1.2035
  11.000       1.2924
  12.000       1.3685
  13.000       1.2250
  14.000       1.2589
  15.000       1.2930
  16.000       1.3291
  17.000       1.3829
  18.000       1.3292
  19.000       1.4025
  20.000       1.4621
  21.000       1.3564
  22.000       1.4012
  23.000       1.5619
  24.000       2.5464
  25.000       1.4273
  26.000       1.2159
  27.000       1.3134
  28.000       1.3888
  29.000       1.3848
  30.000       1.3400
  31.000       1.2716
  32.000       1.2710
  33.000       1.2646
  34.000       1.1340
  35.000       1.2915
  36.000       1.4569
  37.000       1.3153
  38.000       1.4239
  39.000       1.3186
  40.000       1.1498
  41.000       1.1157
  42.000       1.3502
  43.000       1.3302
  44.000       1.3891
  45.000       1.3999
  46.000       1.4323
  47.000       1.4229
  48.000       1.3256
  49.000       1.4544
  50.000       2.2469
  51.000       2.5937
  52.000       2.4445
  53.000       2.3287
  54.000       2.0813
  55.000       2.1211
  56.000       1.7131
  57.000       1.5792
  58.000       1.5866
  59.000       1.6032
  60.000       1.5587
  61.000       1.5632
  62.000       1.4433
  63.000       1.5341
  64.000       1.1853
  65.000       1.1040
  66.000       1.1473
  67.000       1.3475
  68.000       1.7292
  69.000       2.2157
  70.000       2.7924
  71.000       3.4298
