# Supplementary material for: Potential effects of metal ion induced two-state allostery on the regulatory mechanism of add adenine riboswitch
Source: Commun Biol. 2022 Oct 22;5:1120. doi: 10.1038/s42003-022-04096-z (PMC9588036; doi:10.1038/s42003-022-04096-z)
Supplement: Supplementary file 5 — Supplementary Data 2 [file 42003_2022_4096_MOESM5_ESM.zip › Supplementary Data 2/fig8_data/rmsf_kb_2.txt]

#Res        AtomicFlx
   1.000       6.7375
   2.000       3.4757
   3.000       3.0427
   4.000       2.8705
   5.000       2.6991
   6.000       2.3975
   7.000       2.0334
   8.000       1.8524
   9.000       1.6976
  10.000       1.7454
  11.000       1.6605
  12.000       1.9411
  13.000       1.3784
  14.000       1.3436
  15.000       1.3522
  16.000       1.4330
  17.000       1.5380
  18.000       1.5249
  19.000       1.5621
  20.000       1.4978
  21.000       1.4022
  22.000       1.5027
  23.000       1.8503
  24.000       2.6918
  25.000       1.5693
  26.000       1.3145
  27.000       1.3494
  28.000       1.4227
  29.000       1.4902
  30.000       1.5659
  31.000       1.5048
  32.000       1.4423
  33.000       1.4054
  34.000       1.4553
  35.000       2.5154
  36.000       4.3327
  37.000       3.8009
  38.000       2.6138
  39.000       1.9846
  40.000       1.6500
  41.000       1.5815
  42.000       1.5287
  43.000       1.5527
  44.000       1.6342
  45.000       1.6951
  46.000       1.7322
  47.000       1.7011
  48.000       1.6428
  49.000       1.7310
  50.000       3.3595
  51.000       3.2720
  52.000       2.5998
  53.000       2.1196
  54.000       1.9389
  55.000       1.9374
  56.000       1.7245
  57.000       1.7143
  58.000       1.8140
  59.000       1.8986
  60.000       1.8897
  61.000       2.0213
  62.000       1.7851
  63.000       1.7258
  64.000       1.6714
  65.000       1.5967
  66.000       1.7473
  67.000       2.1222
  68.000       2.6357
  69.000       3.1568
  70.000       3.7892
  71.000       5.1171
