# Supplementary material for: Potential effects of metal ion induced two-state allostery on the regulatory mechanism of add adenine riboswitch
Source: Commun Biol. 2022 Oct 22;5:1120. doi: 10.1038/s42003-022-04096-z (PMC9588036; doi:10.1038/s42003-022-04096-z)
Supplement: Supplementary file 5 — Supplementary Data 2 [file 42003_2022_4096_MOESM5_ESM.zip › Supplementary Data 2/fig8_data/rmsf_kf0.3_1.txt]

#Res        AtomicFlx
   1.000       6.2273
   2.000       3.0061
   3.000       2.6649
   4.000       2.3964
   5.000       2.1107
   6.000       1.8276
   7.000       1.6266
   8.000       1.5073
   9.000       1.7306
  10.000       1.4042
  11.000       1.3289
  12.000       1.3922
  13.000       1.3173
  14.000       1.2277
  15.000       1.2074
  16.000       1.2927
  17.000       1.4248
  18.000       1.3760
  19.000       1.4113
  20.000       1.4646
  21.000       1.3346
  22.000       1.3785
  23.000       1.6742
  24.000       2.6964
  25.000       1.4450
  26.000       1.2220
  27.000       1.3247
  28.000       1.4285
  29.000       1.4920
  30.000       1.4547
  31.000       1.3241
  32.000       1.2353
  33.000       1.2147
  34.000       1.2122
  35.000       1.5940
  36.000       1.9208
  37.000       1.3638
  38.000       1.5176
  39.000       1.5726
  40.000       1.4304
  41.000       1.3138
  42.000       1.4445
  43.000       1.4881
  44.000       1.5654
  45.000       1.5024
  46.000       1.4266
  47.000       1.3704
  48.000       1.2015
  49.000       1.3692
  50.000       3.0484
  51.000       2.9890
  52.000       2.3730
  53.000       1.9397
  54.000       1.7803
  55.000       1.9183
  56.000       1.5615
  57.000       1.4597
  58.000       1.5405
  59.000       1.6177
  60.000       1.6141
  61.000       1.6541
  62.000       1.6806
  63.000       1.6192
  64.000       1.1789
  65.000       1.1547
  66.000       1.2074
  67.000       1.3932
  68.000       1.7631
  69.000       2.2579
  70.000       2.8351
  71.000       3.4823
