# Supplementary material for: Potential effects of metal ion induced two-state allostery on the regulatory mechanism of add adenine riboswitch
Source: Commun Biol. 2022 Oct 22;5:1120. doi: 10.1038/s42003-022-04096-z (PMC9588036; doi:10.1038/s42003-022-04096-z)
Supplement: Supplementary file 5 — Supplementary Data 2 [file 42003_2022_4096_MOESM5_ESM.zip › Supplementary Data 2/fig8_data/rmsf_kf0.3_2.txt]

#Res        AtomicFlx
   1.000       5.2236
   2.000       3.7450
   3.000       4.0193
   4.000       4.3234
   5.000       4.1315
   6.000       3.4752
   7.000       2.5043
   8.000       2.0910
   9.000       2.2508
  10.000       2.1625
  11.000       1.9291
  12.000       2.2706
  13.000       1.5736
  14.000       1.3953
  15.000       1.3155
  16.000       1.4089
  17.000       1.5789
  18.000       1.5617
  19.000       1.6122
  20.000       1.6753
  21.000       1.6714
  22.000       1.8226
  23.000       2.3274
  24.000       2.8588
  25.000       1.8494
  26.000       1.5495
  27.000       1.4711
  28.000       1.5217
  29.000       1.5535
  30.000       1.5400
  31.000       1.4496
  32.000       1.4058
  33.000       1.4533
  34.000       1.6251
  35.000       2.5037
  36.000       4.1251
  37.000       4.8429
  38.000       3.7696
  39.000       3.0962
  40.000       1.9992
  41.000       1.6589
  42.000       1.7410
  43.000       1.8679
  44.000       2.0611
  45.000       2.1017
  46.000       2.0974
  47.000       1.9550
  48.000       1.8935
  49.000       1.9729
  50.000       3.1801
  51.000       3.3869
  52.000       2.4703
  53.000       1.9926
  54.000       1.8792
  55.000       1.7696
  56.000       1.7416
  57.000       1.8992
  58.000       2.2305
  59.000       2.5016
  60.000       2.6178
  61.000       2.8324
  62.000       3.0028
  63.000       3.4961
  64.000       2.5503
  65.000       2.0424
  66.000       2.0899
  67.000       2.8624
  68.000       3.8768
  69.000       4.7728
  70.000       5.3836
  71.000       5.4572
