# Supplementary material for: Potential effects of metal ion induced two-state allostery on the regulatory mechanism of add adenine riboswitch
Source: Commun Biol. 2022 Oct 22;5:1120. doi: 10.1038/s42003-022-04096-z (PMC9588036; doi:10.1038/s42003-022-04096-z)
Supplement: Supplementary file 5 — Supplementary Data 2 [file 42003_2022_4096_MOESM5_ESM.zip › Supplementary Data 2/fig8_data/rmsf_kf_1.txt]

#Res        AtomicFlx
   1.000       4.6962
   2.000       3.1846
   3.000       2.8182
   4.000       2.4503
   5.000       2.1140
   6.000       1.8058
   7.000       1.5965
   8.000       1.5146
   9.000       1.7504
  10.000       1.4271
  11.000       1.3462
  12.000       1.5029
  13.000       1.3595
  14.000       1.2973
  15.000       1.2859
  16.000       1.3791
  17.000       1.4589
  18.000       1.4122
  19.000       1.4493
  20.000       1.4870
  21.000       1.3783
  22.000       1.4243
  23.000       1.6013
  24.000       2.5811
  25.000       1.4560
  26.000       1.2210
  27.000       1.3488
  28.000       1.4606
  29.000       1.4958
  30.000       1.4828
  31.000       1.3879
  32.000       1.3238
  33.000       1.2797
  34.000       1.2441
  35.000       1.4890
  36.000       1.5462
  37.000       1.2888
  38.000       1.5032
  39.000       1.6772
  40.000       1.4526
  41.000       1.3563
  42.000       1.4671
  43.000       1.5019
  44.000       1.5899
  45.000       1.5486
  46.000       1.4925
  47.000       1.3896
  48.000       1.2333
  49.000       1.3794
  50.000       2.7275
  51.000       2.9178
  52.000       2.4203
  53.000       2.1267
  54.000       1.9550
  55.000       2.1032
  56.000       1.7158
  57.000       1.4929
  58.000       1.5456
  59.000       1.6383
  60.000       1.6499
  61.000       1.7511
  62.000       1.7409
  63.000       1.6991
  64.000       1.2039
  65.000       1.1525
  66.000       1.1799
  67.000       1.3571
  68.000       1.7310
  69.000       2.2517
  70.000       2.8369
  71.000       3.4686
