# Supplementary material for: Potential effects of metal ion induced two-state allostery on the regulatory mechanism of add adenine riboswitch
Source: Commun Biol. 2022 Oct 22;5:1120. doi: 10.1038/s42003-022-04096-z (PMC9588036; doi:10.1038/s42003-022-04096-z)
Supplement: Supplementary file 5 — Supplementary Data 2 [file 42003_2022_4096_MOESM5_ESM.zip › Supplementary Data 2/fig8_data/rmsf_kf_2.txt]

#Res        AtomicFlx
   1.000       6.9844
   2.000       4.2447
   3.000       3.8708
   4.000       3.4668
   5.000       3.1541
   6.000       2.9318
   7.000       2.7660
   8.000       2.3159
   9.000       2.3177
  10.000       1.7009
  11.000       1.7081
  12.000       1.9441
  13.000       1.5572
  14.000       1.4965
  15.000       1.4593
  16.000       1.5064
  17.000       1.6046
  18.000       1.5750
  19.000       1.6752
  20.000       1.7285
  21.000       1.6584
  22.000       1.7217
  23.000       1.9301
  24.000       2.8877
  25.000       1.7310
  26.000       1.4578
  27.000       1.5225
  28.000       1.6304
  29.000       1.6112
  30.000       1.5705
  31.000       1.4578
  32.000       1.4055
  33.000       1.4465
  34.000       1.5074
  35.000       2.1609
  36.000       2.3343
  37.000       2.3001
  38.000       1.9097
  39.000       1.8214
  40.000       1.6076
  41.000       1.5769
  42.000       1.6931
  43.000       1.7872
  44.000       1.9174
  45.000       1.8917
  46.000       1.8101
  47.000       1.7131
  48.000       1.5284
  49.000       1.5961
  50.000       3.1841
  51.000       3.4778
  52.000       2.7854
  53.000       2.4133
  54.000       2.2448
  55.000       2.3336
  56.000       1.9448
  57.000       1.8399
  58.000       1.9434
  59.000       2.0980
  60.000       2.1337
  61.000       2.2835
  62.000       2.4292
  63.000       2.3468
  64.000       2.0474
  65.000       2.1694
  66.000       1.9772
  67.000       2.1245
  68.000       2.5411
  69.000       3.0900
  70.000       3.7136
  71.000       4.5171
