# Supplementary material for: Potential effects of metal ion induced two-state allostery on the regulatory mechanism of add adenine riboswitch
Source: Commun Biol. 2022 Oct 22;5:1120. doi: 10.1038/s42003-022-04096-z (PMC9588036; doi:10.1038/s42003-022-04096-z)
Supplement: Supplementary file 5 — Supplementary Data 2 [file 42003_2022_4096_MOESM5_ESM.zip › Supplementary Data 2/fig8_data/rmsf_mgf0.3_1.txt]

#Res        AtomicFlx
   1.000       3.5135
   2.000       2.4437
   3.000       2.1054
   4.000       1.9412
   5.000       1.8134
   6.000       1.6182
   7.000       1.4802
   8.000       1.3905
   9.000       1.1979
  10.000       1.1101
  11.000       1.1961
  12.000       1.4830
  13.000       1.1067
  14.000       1.1242
  15.000       1.1362
  16.000       1.2172
  17.000       1.2980
  18.000       1.1818
  19.000       1.1896
  20.000       1.2156
  21.000       1.1600
  22.000       1.2457
  23.000       1.6092
  24.000       2.7896
  25.000       1.3528
  26.000       1.1016
  27.000       1.1654
  28.000       1.1436
  29.000       1.1934
  30.000       1.2051
  31.000       1.1405
  32.000       1.0922
  33.000       1.0669
  34.000       1.0308
  35.000       1.2812
  36.000       2.0513
  37.000       1.8119
  38.000       2.0193
  39.000       1.3645
  40.000       1.0785
  41.000       1.0861
  42.000       1.2363
  43.000       1.2164
  44.000       1.3019
  45.000       1.3697
  46.000       1.3634
  47.000       1.2576
  48.000       1.1743
  49.000       1.3280
  50.000       3.1886
  51.000       2.9988
  52.000       2.2486
  53.000       1.7568
  54.000       1.6574
  55.000       1.5714
  56.000       1.4416
  57.000       1.3464
  58.000       1.4289
  59.000       1.5489
  60.000       1.4997
  61.000       1.5129
  62.000       1.4671
  63.000       1.2106
  64.000       1.1817
  65.000       1.2215
  66.000       1.3200
  67.000       1.5414
  68.000       1.7562
  69.000       2.0462
  70.000       2.4467
  71.000       2.8958
