# Supplementary material for: Potential effects of metal ion induced two-state allostery on the regulatory mechanism of add adenine riboswitch
Source: Commun Biol. 2022 Oct 22;5:1120. doi: 10.1038/s42003-022-04096-z (PMC9588036; doi:10.1038/s42003-022-04096-z)
Supplement: Supplementary file 5 — Supplementary Data 2 [file 42003_2022_4096_MOESM5_ESM.zip › Supplementary Data 2/fig8_data/rmsf_mgf0.3_2.txt]

#Res        AtomicFlx
   1.000       4.8536
   2.000       2.5238
   3.000       2.1988
   4.000       1.9918
   5.000       1.8097
   6.000       1.6157
   7.000       1.4454
   8.000       1.3289
   9.000       1.1728
  10.000       1.1300
  11.000       1.1533
  12.000       1.5799
  13.000       1.1143
  14.000       1.0483
  15.000       1.0438
  16.000       1.1812
  17.000       1.3672
  18.000       1.2497
  19.000       1.2915
  20.000       1.3069
  21.000       1.2480
  22.000       1.3582
  23.000       1.7559
  24.000       2.8953
  25.000       1.5565
  26.000       1.2787
  27.000       1.2597
  28.000       1.2103
  29.000       1.3034
  30.000       1.2889
  31.000       1.1610
  32.000       1.0417
  33.000       1.0037
  34.000       0.9838
  35.000       1.3224
  36.000       2.8839
  37.000       2.2594
  38.000       1.6726
  39.000       1.3632
  40.000       1.1858
  41.000       1.1515
  42.000       1.2692
  43.000       1.2149
  44.000       1.2759
  45.000       1.3220
  46.000       1.3522
  47.000       1.2406
  48.000       1.1627
  49.000       1.2711
  50.000       2.1638
  51.000       2.5559
  52.000       1.9600
  53.000       1.6132
  54.000       1.6440
  55.000       1.4948
  56.000       1.4652
  57.000       1.4033
  58.000       1.4796
  59.000       1.5496
  60.000       1.5523
  61.000       1.6001
  62.000       1.3452
  63.000       1.1897
  64.000       1.1517
  65.000       1.2360
  66.000       1.3685
  67.000       1.5962
  68.000       1.8211
  69.000       2.1127
  70.000       2.5336
  71.000       3.0929
